# Supplementary material for: Global-Mode Analysis of Full-Disk Data from the Michelson Doppler Imager and the Helioseismic and Magnetic Imager
Source: Sol Phys. 2018 Jan 31;293(2):29. doi: 10.1007/s11207-017-1201-5 (PMC6566312; doi:10.1007/s11207-017-1201-5)
Supplement: Supplementary file 2 — (TAR 362.4 MB) [file 11207_2017_1201_MOESM2_ESM.tar › HMI/hmivw72d.8416]

   0  12 1822.1768    0.4679  0.4636  9.0791  0.0000  0.1003   0.0827   0.2712    0.5091   0.0000    -0.0000       0.00000       0.00000       0.00000       0.00000       0.00000       0.00000       0.00000       0.00000       0.00000       0.00000       0.00000
   0  13 1957.4116    0.5387  0.5429  9.4391  0.0000  0.1090   0.0934   0.3049    0.5709   0.0000    -0.0000       0.00000       0.00000       0.00000       0.00000       0.00000       0.00000       0.00000       0.00000       0.00000       0.00000       0.00000
   0  15 2228.7016    0.9657  0.6000 10.2952  0.0000  0.1034   0.1599   0.3291    0.6410   0.0000    -0.0000       0.00000       0.00000       0.00000       0.00000       0.00000       0.00000       0.00000       0.00000       0.00000       0.00000       0.00000
   0  17 2496.1695    1.6943  1.1740 11.1350  0.0000  0.1640   0.2634   0.5825    1.6187   0.0000    -0.0000       0.00000       0.00000       0.00000       0.00000       0.00000       0.00000       0.00000       0.00000       0.00000       0.00000       0.00000
   0  24 3438.9306    2.7148  3.0841 11.2043  0.0305  0.2918   0.2848   1.2684    1.2009   0.0000    -0.0000       0.00000       0.00000       0.00000       0.00000       0.00000       0.00000       0.00000       0.00000       0.00000       0.00000       0.00000
   0  25 3574.7217    2.4064  2.3776  3.9305  0.0000  0.2291   0.2080   0.9018 1000.0000   0.0000    -0.0000       0.00000       0.00000       0.00000       0.00000       0.00000       0.00000       0.00000       0.00000       0.00000       0.00000       0.00000
   1  11 1749.2957    0.3449  0.1566  9.5168  0.0000  0.0483   0.0698   0.0837    0.1239   0.0000   464.7573      -33.7112       0.00000       0.00000       0.00000       0.00000       43.8878       38.0204       0.00000       0.00000       0.00000       0.00000
   1  14 2156.7060    0.9395  0.6156  9.7783  0.0000  0.1098   0.0931   0.1944    0.4308   0.0000   405.6455      -37.9420       0.00000       0.00000       0.00000       0.00000       154.884       57.4305       0.00000       0.00000       0.00000       0.00000
   1  16 2425.5674    1.5532  0.6530 10.0587  0.0000  0.0635   0.1353   0.1707    0.7298   0.0000   502.5827      -49.1135       0.00000       0.00000       0.00000       0.00000       75.2326       46.0354       0.00000       0.00000       0.00000       0.00000
   1  17 2559.1722    1.8418  0.6329 11.7159  0.0011  0.1389   0.1820   0.1547    0.3921   0.0000   428.1201      -11.6384       0.00000       0.00000       0.00000       0.00000       109.666       120.072       0.00000       0.00000       0.00000       0.00000
   1  18 2693.3991    2.4028  1.2224  9.2642  0.0015  0.0938   0.1835   0.3274    7.2487   0.0000   586.9120      -25.0472       0.00000       0.00000       0.00000       0.00000       127.861       58.3528       0.00000       0.00000       0.00000       0.00000
   1  21 3098.1094    4.2206  1.1570  4.4160  0.0000  0.0946   0.3292   0.3237 1000.0000   0.0000   503.6256      -12.8810       0.00000       0.00000       0.00000       0.00000       126.218       59.3818       0.00000       0.00000       0.00000       0.00000
   1  22 3233.3415    3.6301  1.1571 13.4971  0.0000  0.1179   0.3976   0.4198    0.6643   0.0000   600.5882       74.7200       0.00000       0.00000       0.00000       0.00000       156.689       83.6009       0.00000       0.00000       0.00000       0.00000
   1  23 3368.6107    3.1501  1.1740 13.2385 -0.0689  0.1125   0.2929   0.3509    0.7140   0.0000   389.2622       47.1008       0.00000       0.00000       0.00000       0.00000       137.266       79.5549       0.00000       0.00000       0.00000       0.00000
   1  25 3640.7017    2.0835  2.6500 12.4228 -0.0420  0.2131   0.1994   0.6825    0.4281   0.0000   320.0819      -26.2194       0.00000       0.00000       0.00000       0.00000       293.578       134.702       0.00000       0.00000       0.00000       0.00000
   1  26 3776.5933    2.2733  4.6555 10.1206  0.0000  0.2485   0.1210   0.8393    1.4693   0.0000   891.2219       308.568       0.00000       0.00000       0.00000       0.00000       309.564       171.648       0.00000       0.00000       0.00000       0.00000
   2  12 1945.6501    0.4892  0.3966  9.9593  0.0000  0.0616   0.0494   0.1114    0.1743   0.0000   446.1893       24.3202      -15.6425      -9.05034       0.00000       0.00000       31.4935       39.8709       19.6318       11.2099       0.00000       0.00000
   2  13 2082.1404    0.7216  0.4804 10.2014  0.0000  0.0882   0.0707   0.1227    0.2172   0.0000   459.5204      -9.84570      -17.7802       1.01862       0.00000       0.00000       50.4575       38.7569       30.1050       9.71530       0.00000       0.00000
   2  14 2217.5857    0.8686  0.5206 10.4912  0.0000  0.0568   0.0689   0.1166    0.1884   0.0000   417.8945      -29.5540       27.0308       12.5655       0.00000       0.00000       36.0511       30.3926       22.9044       7.94902       0.00000       0.00000
   2  15 2352.1548    1.3272  1.1922 10.2984  0.0000  0.0737   0.0865   0.2237    0.6838   0.0000   405.2825       35.6186     -0.340344       3.04633       0.00000       0.00000       54.0052       43.5300       26.9992       9.70124       0.00000       0.00000
   2  16 2485.8032    1.7156  0.7048 11.3364  0.0000  0.0635   0.1188   0.1348    0.3069   0.0000   450.0746       85.4488      -10.2511      -8.89184       0.00000       0.00000       46.7575       42.4445       19.0530       9.16611       0.00000       0.00000
   2  17 2619.6489    2.3874  1.2088  5.0770  0.0000  0.0727   0.1931   0.2341  279.7572   0.0000   415.0230       25.0890       9.21000       1.16400       0.00000       0.00000       65.4796       45.6666       24.3589       8.64664       0.00000       0.00000
   2  18 2754.5154    2.7927  0.8267 12.0678  0.0000  0.0620   0.1853   0.1644    0.4486   0.0000   410.7633       67.0709       1.60465      -4.77408       0.00000       0.00000       50.0102       38.3000       21.3711       6.86481       0.00000       0.00000
   2  21 3159.8277    4.2719  1.0539 10.2417  0.0000  0.0604   0.2590   0.1857    7.2321   0.0000   429.2778       33.8621      -16.9032       12.4319       0.00000       0.00000       44.4473       36.5718       22.4185       7.77985       0.00000       0.00000
   2  22 3295.1110    3.5618  1.3639 12.9378  0.0000  0.0807   0.2376   0.2710    0.4499   0.0000   446.4122       12.3219       18.5620       13.9960       0.00000       0.00000       62.3558       49.7233       28.2695       9.85438       0.00000       0.00000
   2  23 3430.7543    3.0271  1.8246 11.7125 -0.0024  0.0917   0.1505   0.2452    0.6628   0.0000   525.2080      -20.4283      -67.6916      -9.80508       0.00000       0.00000       66.7814       54.6940       33.2868       12.0667       0.00000       0.00000
   2  24 3566.8223    2.5867  3.3494 11.6262  0.0000  0.1371   0.1088   0.4392    0.3250   0.0000   597.2017       5.99486      -72.8790       1.38537       0.00000       0.00000       104.857       85.6628       46.7553       17.1082       0.00000       0.00000
   2  25 3703.2748    2.0028  3.1590 11.8407  0.0000  0.1521   0.0933   0.4354    0.2223   0.0000   482.9728       154.086      -30.5195       19.2019       0.00000       0.00000       108.649       92.6996       55.1759       20.5725       0.00000       0.00000
   3  11 1865.2129    0.4413  0.4422  9.9767  0.0000  0.0460   0.0318   0.1072    0.1454   0.0000   442.7846      -2.86145       13.8563      -1.79207      -3.32945      0.802853       21.1962       22.6377       16.1388       10.2587       4.56744       1.45309
   3  12 2001.1929    0.6467  0.4895  9.7786  0.0000  0.0489   0.0441   0.1201    0.2173   0.0000   475.7408      -9.10610      -11.0690       6.03200      -4.17229     -0.681094       31.6819       28.7345       18.0745       9.66075       3.74635       1.26527
   3  13 2137.7678    0.9020  0.4171 10.0502  0.0000  0.0620   0.0857   0.1160    0.1883   0.0000   448.9450      -4.58500       30.6094       4.94420       4.52681      0.166592       18.3685       23.0394       13.6369       11.3030       4.08003       2.23419
   3  14 2273.4309    1.0753  0.6932 10.4837  0.0000  0.0498   0.0672   0.1363    0.2213   0.0000   402.5801       11.5512       35.1914      -9.62794      0.955774      -3.57833       21.5202       20.4317       17.4532       11.7728       5.16710       1.52518
   3  15 2407.6675    1.2829  0.9373 11.2825  0.0000  0.0688   0.0812   0.1656    0.2564   0.0000   424.5993       7.93277       12.6922      -13.2322       7.97943       1.26823       31.5852       26.7480       24.2062       16.5122       6.77569       1.95488
   3  17 2676.2042    2.4121  0.7995 11.7868  0.0000  0.0558   0.1451   0.1274    0.4664   0.0000   408.8655       3.03226       20.8356       5.18548       2.69705      0.753261       27.8741       28.4598       20.5094       11.1799       5.53265       1.68617
   3  18 2811.3248    3.0724  0.8003 11.7741  0.0000  0.0528   0.1689   0.1209    0.5141   0.0000   476.1705       2.79334       4.60107      -13.1452       3.80295       2.33455       22.8819       23.7419       19.1881       9.95692       5.77877       1.66335
   3  21 3217.7521    3.8350  0.8934 13.1424  0.0000  0.0559   0.2186   0.1505    0.3020   0.0000   390.8818      -39.8374      -4.22293       36.1846       4.64985      -1.33747       30.2382       29.4812       20.4207       11.1101       5.10182       1.56332
   3  22 3353.6294    3.3491  1.3038 13.0494  0.0008  0.0827   0.1789   0.1936    0.2852   0.0000   439.5160       101.901       13.0520       28.9512      -3.13511      0.989396       45.6536       45.7386       30.4893       14.9953       7.20544       2.24421
   3  23 3489.4971    2.7393  2.4169 12.4835 -0.0017  0.1184   0.1072   0.2852    0.1636   0.0000   461.9835       27.9411       14.4832       38.0786       7.15089      0.286299       48.7154       56.1943       42.4688       23.7487       12.6313       4.12301
   3  24 3625.9910    2.4726  2.8485 12.2731  0.0000  0.1185   0.0968   0.3078    0.1576   0.0000   543.7870       74.2612      -1.40867       22.6250      -5.50904      -5.36805       55.6594       57.1409       42.1583       26.3835       11.5002       3.78273
   4  10 1777.9773    0.3568  0.3879  9.9127  0.0000  0.0587   0.0298   0.1044    0.0882   0.0000   428.4282      -12.5960       5.61573      -3.58672      0.647651       1.36287       24.7890       25.8843       23.5752       10.9710       5.99419       3.27215
   4  11 1914.6567    0.4739  0.3333  9.9866  0.0000  0.0333   0.0418   0.0995    0.0898   0.0000   434.9902      -17.1024       28.5243       1.26585       4.59053      0.729813       11.7591       10.8491       11.7279       6.15229       4.05925       2.36966
   4  13 2188.3691    0.9294  0.6389 10.2102  0.0000  0.0556   0.0508   0.1054    0.2472   0.0000   436.5445      -23.5832      -7.20984       20.9574       4.48559       1.18747       16.3830       19.4419       17.8575       13.9886       7.15616       5.10840
   4  15 2458.6330    1.4540  0.8864 10.8238  0.0000  0.0578   0.0714   0.1529    0.6572   0.0000   435.8191       15.2372       3.75100      -8.73974       1.89212      -4.50246       21.0330       21.2394       21.2728       13.5349       9.33479       4.47879
   4  16 2593.0107    2.0581  0.7734 11.8547  0.0000  0.0672   0.1073   0.1212    0.3786   0.0000   438.6509       2.09199       8.82565      -14.1951       5.81012       5.51774       19.1675       24.5465       19.6174       14.1997       8.50541       4.13732
   4  17 2728.3170    2.6385  0.8365 12.3541  0.0000  0.0574   0.1293   0.1325    0.3632   0.0000   456.2623       32.8880       5.52588       6.22576       6.66443       1.73696       24.5211       25.5199       19.8959       13.1277       7.20101       3.56254
   4  18 2864.2964    3.2508  0.7483 12.8082  0.0000  0.0454   0.1699   0.1088    0.2603   0.0000   441.1174       4.01199       10.7077       8.78202       11.7131       2.75941       17.3616       18.7431       15.8978       10.1180       6.27730       2.92070
   4  19 3000.1935    3.8724  0.8015 12.2085  0.0000  0.0443   0.1954   0.1066    0.5580   0.0000   474.7298       27.4379       21.3383      -5.59074       3.96940      -5.32620       15.1920       17.3440       13.8505       10.2354       6.10582       3.03364
   4  21 3271.8386    3.5712  1.3421 13.1805  0.0000  0.0678   0.1731   0.1797    0.3076   0.0000   435.2510       14.7073       32.8462      -8.69361       15.2241      -5.18408       25.5510       25.8713       22.4997       17.3009       10.2437       5.17856
   4  22 3408.2584    3.2683  2.1472 11.9316  0.0000  0.0858   0.1185   0.2285    0.3710   0.0000   455.8028      -16.5933       23.0230       32.8439       12.3979       3.85366       28.5298       34.7522       25.7615       19.6602       11.7484       5.40709
   4  24 3681.6158    2.1504  3.2778 11.9605  0.0000  0.1194   0.0721   0.3111    0.1516   0.0000   451.9898      -51.7579      -24.9019       68.1291       11.3939      -5.93710       40.8645       46.5292       39.5057       28.4426       17.8367       8.44410
   5   9 1685.8055    0.2921  0.1370  9.8425  0.0000  0.0362   0.0349   0.0522    0.0640   0.0000   420.9285      -11.3461       16.1421       7.01087      -1.71459     -0.440242       16.3369       12.4268       8.35614       12.5094       9.74340       4.16445
   5  10 1823.3355    0.3753  0.2486  9.8806  0.0000  0.0362   0.0306   0.0584    0.0759   0.0000   425.0655       6.05257       4.89222      -7.11534      -1.70221      -1.85470       10.5851       8.96724       11.5932       7.40040       4.51547       2.98993
   5  11 1960.5894    0.5473  0.4412 10.0699  0.0000  0.0348   0.0327   0.0811    0.0954   0.0000   441.0944       5.03920       16.6824       6.74355     0.0588087      -2.28037       9.65487       11.6645       10.1055       7.89398       4.92462       2.95500
   5  12 2098.4191    0.7436  0.5324 10.2480  0.0000  0.0390   0.0417   0.0782    0.1189   0.0000   444.6981     -0.172225       16.0389      -15.5100       2.86005      0.951669       12.8646       13.5159       11.3576       8.73080       7.52561       3.95007
   5  13 2235.3911    0.9613  0.6276 10.6532  0.0000  0.0421   0.0500   0.1062    0.1372   0.0000   429.6375      -10.2177      -18.9104       4.66869       7.58135      0.865819       12.7595       17.0167       13.1904       10.8842       5.28775       3.56942
   5  14 2371.0634    1.3813  0.7828 11.0087  0.0000  0.0409   0.0635   0.1030    0.1681   0.0000   431.7862      -9.14135       8.27300      -4.35344      -5.30833       1.43201       12.9280       14.4235       12.9402       10.0136       6.11882       4.00869
   5  15 2506.0196    1.7357  0.7724 11.2909  0.0029  0.0407   0.0822   0.0992    0.1969   0.0000   447.7892       30.5582       6.91886      -19.3752       13.2426       3.98398       12.3582       14.6312       12.9015       9.17347       6.00344       3.54253
   5  16 2641.2484    2.1248  0.8586 12.2738  0.0000  0.0466   0.1034   0.1195    0.1882   0.0000   428.9544      -17.5413       6.08224       2.96319      -3.48678      -2.96972       14.0351       16.6334       13.4469       10.5250       7.86969       4.21508
   5  17 2777.3385    2.8629  0.9750 -4.5443  0.0041  0.0432   0.1071   0.1078  401.2139   0.0000   424.2148      -20.4919      -12.0759      0.162447       7.02870      -2.33259       14.0059       16.6204       13.8600       10.2246       6.61069       3.72591
   5  18 2913.6617    3.2857  0.7774 12.2948  0.0000  0.0466   0.1452   0.0999    0.5236   0.0000   440.5943       10.6768      -18.7083       6.79125       2.43775      -1.60152       14.0227       15.3058       13.3452       10.2581       8.13263       4.80098
   5  21 3322.7489    3.1410  0.9934 13.8936  0.0000  0.0685   0.1812   0.1688    0.2739   0.0000   470.1531     -0.809699      -12.8575       11.3742      -7.72356      -10.9443       20.2550       22.7803       21.1857       16.6138       11.3061       6.15384
   5  22 3459.4171    2.9172  2.1559 12.4959  0.0000  0.0855   0.1030   0.2411    0.2946   0.0000   458.1932       57.5471      -47.6637      -2.19814       10.3689       17.3165       25.4223       26.8446       25.2640       21.3298       14.3543       9.56860
   5  23 3596.5613    2.3199  3.0787 12.1572  0.0000  0.1051   0.0774   0.2953    0.2178   0.0000   482.1842      -10.6168      -17.3462       18.8141      -21.9876      -4.45616       31.5224       35.7565       32.3698       26.5147       17.8367       10.8938
   5  24 3733.9526    1.9095  3.9547 11.6837  0.0122  0.1322   0.0579   0.3746    0.1765   0.0000   491.2603       50.7747      -14.9350       39.0784       6.86346     -0.111907       37.2877       44.9870       41.3375       31.7732       20.4008       12.5303
   5  25 3871.5934    1.7220  5.9236 10.9057  0.0000  0.1594   0.0365   0.4289    0.1355   0.0000   382.6963       68.1398      -16.6524      -44.3995       8.86455       5.42463       43.4827       52.3158       46.4369       38.9430       26.2547       16.1174
   6   9 1727.7513    0.2768  0.2191  9.7876  0.0000  0.0651   0.0216   0.0495    0.0608   0.0000   437.8582       3.19519       4.73390       5.79296       5.31438      -4.90443       22.1637       19.1345       8.24478       20.2156       16.5216       8.53995
   6  10 1866.0425    0.4360  0.3456  9.8533  0.0000  0.0294   0.0281   0.0720    0.0785   0.0000   437.2219      -4.04751       12.0354      -6.28510       4.12023       6.91589       8.01155       8.85785       8.08633       6.83670       4.83019       3.04655
   6  11 2004.0478    0.5915  0.4305 10.1262  0.0000  0.0327   0.0309   0.0689    0.0896   0.0000   453.6171       27.3410      -5.41211      -5.11875      0.362412      -2.46987       8.68589       9.29039       9.33787       7.06883       5.36460       3.74440
   6  12 2142.5015    0.8021  0.5001 10.3787  0.0000  0.0383   0.0426   0.0776    0.1071   0.0000   435.8569      -7.96796       6.77654      -3.20735       6.09062       3.13114       13.3524       15.6057       14.2329       10.9628       6.63736       3.78757
   6  13 2279.8276    1.0424  0.6861 10.9320  0.0000  0.0366   0.0487   0.1009    0.1163   0.0000   442.8772      -6.52781     -0.256170      -1.27462       4.27985       6.47364       9.14182       11.6180       9.78195       7.97433       6.13395       4.70064
   6  14 2415.6318    1.3240  0.7881 11.5099  0.0000  0.0436   0.0585   0.0994    0.1251   0.0000   429.1619      -16.9481      -7.17409       20.4846     -0.330776       6.22575       10.9430       12.3842       10.7798       9.44638       7.49010       5.27072
   6  15 2551.0710    1.8022  0.9120 11.9457 -0.0006  0.0412   0.0794   0.1342    0.1296   0.0000   456.9279      -4.75404       7.57762       11.5225      -13.9514       5.34781       10.7671       11.2432       10.9170       8.85940       7.28465       5.19702
   6  16 2687.1478    2.4750  0.8710 11.8574  0.0000  0.0385   0.0985   0.0948    0.1771   0.0000   431.7976       11.2413      -1.77435      -4.33093      0.526716       4.03422       9.81345       10.3192       10.3155       8.51772       6.98417       4.47560
   6  17 2823.7281    3.1992  0.7000 12.7963  0.0000  0.0339   0.1456   0.0910    0.1413   0.0000   431.1800    -0.0114278      -2.93508      -3.30159       4.67124       6.06920       8.46359       10.8847       9.08589       7.90476       5.07609       3.40431
   6  18 2960.7071    3.5219  0.6805 12.9351  0.0000  0.0385   0.1587   0.0788    0.1704   0.0000   413.3112       17.2819       14.0165       7.24486       3.83454       1.05011       11.3078       13.2006       10.9288       9.88897       7.77530       4.64713
   6  19 3097.3059    3.9372  0.8348 13.2519  0.0000  0.0441   0.1719   0.1057    0.1971   0.0000   446.6739       5.14530       16.1854       10.1290       9.79554       1.22608       12.7983       13.5001       12.7525       10.7536       7.75952       4.88817
   6  20 3234.0637    3.9005  1.1426 13.2659  0.0022  0.0517   0.1573   0.1238    0.2608   0.0000   448.1588       32.9343      -7.52314       35.6277      -1.52369      -7.09148       15.9648       17.1553       15.5862       12.1251       9.97885       6.36667
   6  21 3370.9532    3.2256  1.7502 12.8274  0.0000  0.0687   0.1080   0.1979    0.2262   0.0000   444.6835       14.8584       5.11912      -7.33061       16.4605       4.09283       16.8938       18.4482       18.0983       15.0246       11.2407       8.10970
   6  22 3508.2005    2.7544  2.1765 12.2113 -0.0097  0.0774   0.0866   0.2099    0.2903   0.0000   455.4672       51.3164       19.7673      -20.3660      -10.6877       5.52485       20.2013       23.7623       22.4429       19.1034       12.9596       9.30961
   6  23 3646.0858    2.3522  3.3495 11.5561  0.0000  0.1040   0.0583   0.2838    0.1978   0.0000   449.5138       40.9386      -27.5082      -16.0570       7.84855       12.4726       24.2144       29.9764       26.2713       25.4552       17.2248       12.6445
   6  24 3783.8519    1.9364  4.8967 11.2920  0.0023  0.1318   0.0432   0.3577    0.1306   0.0000   396.8556       23.8845       50.2360       30.8461      -27.3636      -4.13919       32.4361       39.1743       35.9600       30.7745       22.9259       15.0067
   7   8 1627.4657    0.2014  0.2170  9.7981  0.0000  0.0362   0.0174   0.0733    0.0552   0.0000   429.2080       2.86931       8.42928      -8.21745      0.213313       1.30078       6.59879       6.80083       7.66802       6.42543       4.32313       3.77976
   7   9 1767.6902    0.3303  0.2520  9.8343  0.0000  0.0477   0.0232   0.0485    0.0644   0.0000   447.3673      -3.08945       20.9709       3.39638      -1.18612      -5.29243       14.7406       17.7663       15.9714       12.6676       8.11011       4.77645
   7  10 1906.8559    0.4849  0.3647  9.9440  0.0000  0.0261   0.0268   0.0560    0.0741   0.0000   442.4941      -7.58753       10.1822      -1.04926       4.91602     -0.305893       6.11819       6.91663       6.93223       5.61149       4.54498       2.97885
   7  11 2045.8503    0.5620  0.4463 10.3618  0.0000  0.0303   0.0298   0.0740    0.0783   0.0000   433.8884      -1.12627     -0.623214      -1.14013       1.86269       2.31240       6.44242       7.26328       6.74266       6.16004       5.01284       3.75019
   7  12 2184.5797    0.8478  0.7472 10.6268  0.0000  0.0388   0.0349   0.0897    0.1039   0.0000   425.4712      -6.68600       3.22849     -0.505669      -1.55718      -1.66870       8.21760       9.43391       9.02316       7.35534       6.85113       4.51367
   7  13 2322.1372    1.1711  0.7358 10.8755  0.0000  0.0379   0.0458   0.0876    0.1264   0.0000   421.1819       7.60364      0.868693      -11.5704      -11.9237      0.324086       8.70020       9.36489       8.10180       8.40915       6.48831       4.45438
   7  14 2458.0704    1.5448  0.9033 11.5653  0.0007  0.0507   0.0593   0.1110    0.1300   0.0000   436.1597       11.3037      -11.0664       5.67158       10.4774      -7.45065       13.2855       13.7436       10.7636       10.1043       8.68750       6.22780
   7  15 2594.2541    1.8878  0.8867 11.9548  0.0000  0.0395   0.0715   0.1002    0.1326   0.0000   444.7827       14.8676       19.1906       13.9845       3.04450     -0.899892       10.0624       10.9474       10.4568       9.27039       7.12337       4.97094
   7  16 2731.1675    2.6876  0.7322 12.6871  0.0000  0.0351   0.1096   0.0921    0.1230   0.0000   427.6642       3.81365       12.4276       1.24967       2.83319      0.440435       7.88273       10.3943       8.57308       8.43594       5.92492       4.05946
   7  17 2868.3887    3.3340  0.7015 13.0897  0.0004  0.0311   0.1419   0.0938    0.1210   0.0000   423.0273       1.94236       5.92865       7.04015      0.767400      -2.03424       7.25283       9.80817       8.48692       7.75023       4.79020       4.01808
   7  18 3005.6838    3.8843  0.7139 13.3584  0.0000  0.0335   0.1611   0.0807    0.1304   0.0000   430.4575       3.16397      -2.60751       11.4458      -2.51291      -3.40548       6.82832       8.77520       7.48263       7.06919       5.54185       3.93969
   7  19 3142.7960    3.9948  0.7765 13.2842  0.0000  0.0340   0.1592   0.0863    0.1412   0.0000   447.8500       19.3075       3.88681       3.24534       2.06570      -1.64628       7.30014       9.03934       8.46323       7.57536       5.43276       3.69921
   7  20 3279.9270    3.6273  1.2225 13.3008  0.0000  0.0493   0.1253   0.1255    0.1552   0.0000   455.4960      -15.5895      -35.5442       11.5251       11.0826      -10.3641       11.5478       13.2354       11.8248       11.3986       8.25268       6.22054
   7  21 3417.5123    3.2655  1.7812 12.8149  0.0000  0.0654   0.0988   0.1589    0.1492   0.0000   425.3895       12.3566       5.89305       3.39856       1.26199      -1.97449       11.7286       17.0703       14.1492       13.5445       9.76502       7.07940
   7  22 3555.3663    2.7076  2.6816 11.9874  0.0000  0.0828   0.0694   0.1938    0.1826   0.0000   442.0398       41.1051      -21.0877       5.26874      -1.78043       11.5670       17.8390       23.0889       21.8182       18.0917       13.5876       9.37484
   7  23 3693.5790    2.2502  4.1154 11.4986  0.0099  0.1049   0.0485   0.2912    0.1286   0.0000   459.9296       18.0049       16.5949      -22.5498       25.4139       8.65095       22.4485       27.0987       26.5621       22.6404       17.9936       12.4776
   7  24 3831.9768    1.8014  5.9548 11.1204  0.0000  0.1380   0.0340   0.3907    0.1005   0.0000   420.2675       6.38020       36.8527       16.8797       8.03911       5.22952       29.4121       35.1445       32.1619       30.6099       23.6564       17.5064
   7  25 3970.4362    1.4810  6.9785 11.0121  0.0000  0.1595   0.0279   0.4633    0.0799   0.0000   435.7085      -4.58890       41.9660       34.4316      -26.8431      -21.4206       32.6319       41.6762       39.4685       34.4277       26.9578       19.8467
   8   8 1665.7807    0.2458  0.1682  9.8293  0.0000  0.0232   0.0218   0.0551    0.0503   0.0000   426.1087      -18.7199       21.5686       12.4142      -3.89885      -2.70804       3.89634       4.62271       4.48425       4.98651       3.60750       3.55691
   8  10 1946.0369    0.5415  0.4421 10.2714  0.0000  0.0294   0.0287   0.0690    0.0785   0.0000   435.0655      -3.33361       14.5173      -4.72202      -11.5939       2.95303       6.16406       7.42416       6.27578       6.08138       4.73955       3.78367
   8  11 2086.1390    0.7173  0.5087 10.2672  0.0000  0.0280   0.0322   0.0655    0.0918   0.0000   447.1015      -14.6508     -0.528837       4.34516       3.38637      -6.19477       5.12195       6.43479       6.06136       5.25407       4.56916       3.60586
   8  12 2225.1467    0.9050  0.7198 10.8762  0.0000  0.0498   0.0374   0.0843    0.0965   0.0000   444.0225      -9.58199       24.2137      -8.88023      0.794949       8.18975       13.8078       18.6944       17.7459       14.4339       9.69758       5.82821
   8  13 2362.8993    1.2644  0.6561 11.3398  0.0000  0.0319   0.0505   0.0761    0.1036   0.0000   445.9846      -3.24942      0.448995       4.67636      0.167477      -1.38439       6.42585       7.72325       7.55546       6.74573       5.28430       3.85620
   8  14 2499.4319    1.6892  0.9026 11.5817  0.0000  0.0351   0.0600   0.0981    0.1224   0.0000   443.2634      -3.03452       5.90506       8.87129       4.93144      -6.63334       6.95627       8.06113       7.91526       7.34221       5.85332       4.23283
   8  15 2636.1100    2.1131  0.8601 12.1188  0.0000  0.0394   0.0745   0.0873    0.1238   0.0000   431.3883      -8.57285       5.01256       8.71543      -3.15792     -0.317397       7.50099       9.56083       8.25310       8.49721       6.34779       4.92274
   8  17 2911.5399    3.2186  0.8463 13.0721  0.0000  0.0359   0.1153   0.0979    0.1231   0.0000   438.5293       8.34508       10.6991      -7.87209       9.38288       5.63030       6.68931       8.18281       7.35628       7.02846       5.63385       4.73151
   8  18 3049.2204    3.4580  0.9435 13.4188  0.0000  0.0429   0.1179   0.0943    0.1273   0.0000   428.4620       16.3637       16.8096       13.6564      -1.13424     -0.681779       8.00454       10.3207       8.99122       9.37086       7.78517       4.81182
   8  19 3186.7206    3.6532  0.9233 13.5929  0.0000  0.0431   0.1305   0.0931    0.1207   0.0000   439.0260       16.4129       32.5689       14.2871      0.723661      -4.47291       7.39041       9.93689       8.81207       8.68774       6.70271       4.62637
   8  20 3324.3862    3.2692  1.2745 13.7295  0.0000  0.0524   0.1129   0.1354    0.1117   0.0000   422.2234       20.3760       8.86425     -0.900202       3.93123       9.12711       10.4489       12.7291       11.9876       11.8882       8.77994       6.46418
   8  21 3462.3687    2.8576  2.0446 12.6597  0.0000  0.0616   0.0747   0.1599    0.1081   0.0000   450.2712       30.8353      -8.04039       11.1426       4.32584       7.03351       11.8314       14.1526       13.6522       12.6390       10.5302       7.98277
   8  22 3600.9188    2.3726  3.0965 12.1093  0.0000  0.0806   0.0526   0.2156    0.0931   0.0000   445.6885       40.6318       18.0868       61.3346       18.0192       9.31138       15.5456       18.1397       17.6143       16.9892       13.3825       10.3365
   8  23 3739.4576    2.0397  4.2589 11.5442  0.0000  0.1028   0.0389   0.2729    0.0950   0.0000   465.6077       9.01779      -40.4661       35.1814       19.9733     -0.608666       18.5662       22.5984       22.8416       20.3735       16.6357       13.0250
   8  24 3878.4109    1.6386  5.6784 11.1872  0.0000  0.1290   0.0288   0.3472    0.0777   0.0000   435.3251       9.51406       28.9376       10.8585      -29.9342      -1.70226       22.5019       29.2887       28.6016       25.9882       20.6949       15.8959
   9   8 1702.4149    0.2554  0.2136  9.8352  0.0000  0.0597   0.0188   0.0507    0.0491   0.0000   438.9854      -4.91450       18.8963      -1.63394       4.62920      -2.30698       25.8915       22.9816       37.5050       32.6538       18.8729       19.5435
   9  10 1984.1848    0.5482  0.4016 10.2114  0.0000  0.0251   0.0292   0.0603    0.0798   0.0000   440.1402       2.70982       11.9410       2.30216       6.66354      0.954830       4.67536       5.55169       5.52670       5.35595       4.36235       3.28695
   9  11 2125.0884    0.7746  0.6125 10.2034  0.0000  0.0299   0.0300   0.0755    0.1125   0.0000   448.0710      -12.9088       5.40367       12.2987       7.41529      -4.45247       4.46917       5.77414       6.26856       5.04693       4.41368       3.35215
   9  12 2264.5362    1.0041  0.6379 11.0589  0.0000  0.0333   0.0417   0.0821    0.0901   0.0000   439.2006      -10.5520      -1.58033      -2.53668      -2.49966       3.03461       7.56978       8.33029       8.01325       6.80343       5.58831       4.36609
   9  13 2402.3557    1.4454  0.7492 11.5131  0.0000  0.0313   0.0540   0.0826    0.1001   0.0000   435.7503      -6.08556       13.4542      -5.56753       2.63882       7.02529       5.11712       6.82280       5.93522       5.70163       5.03515       4.16088
   9  14 2539.5859    1.9583  0.8214 11.7583  0.0000  0.0331   0.0666   0.0750    0.1220   0.0000   445.0396       9.66134       10.2782       2.03372      -1.22582      0.437776       5.73298       7.55064       6.93291       6.97229       5.16244       4.48787
   9  15 2677.0343    2.1679  0.9220 12.2372  0.0000  0.0390   0.0738   0.0891    0.1158   0.0000   430.2968       4.06039       15.9959       2.23324      -1.76752      -8.01111       6.07830       8.34929       6.84262       8.03879       5.75828       4.51472
   9  16 2815.1920    2.8912  0.6345 12.9980  0.0000  0.0267   0.1170   0.0731    0.0956   0.0000   429.3890       13.7854       14.0591       22.6308       7.83803      -4.63926       4.86909       5.68890       5.20857       5.50955       4.46193       3.52819
   9  17 2953.5625    3.5695  0.8508 12.9619  0.0000  0.0341   0.1197   0.0817    0.1248   0.0000   442.6375       26.1023       5.81664       10.7772       6.94443      -3.52025       5.75140       6.94407       5.82635       5.87640       5.46850       4.75381
   9  18 3091.5764    3.7249  0.9738 13.2047  0.0000  0.0373   0.1211   0.0960    0.1278   0.0000   447.4812       8.69173       23.0784       2.09704      -2.92280       11.2415       6.65936       8.46964       8.10745       7.32692       6.24202       4.51111
   9  19 3229.4832    3.3957  0.9647 13.8953  0.0000  0.0390   0.1232   0.1079    0.1063   0.0000   429.2429       18.8105      0.621160       8.61780      -7.88468     -0.442913       7.32905       8.75600       8.50407       7.97553       7.02704       5.20074
   9  20 3367.7203    2.9148  1.4597 13.6136  0.0000  0.0546   0.0928   0.1433    0.0909   0.0000   438.1191       17.5724      -3.11439      -18.4487      0.760445       3.14773       8.97297       10.9159       10.9967       10.3549       8.65983       6.75253
   9  21 3506.2610    2.4943  2.1232 12.8668  0.0000  0.0674   0.0638   0.1760    0.0755   0.0000   452.7611       21.5506      -23.9517       13.0767      -9.69824       8.02624       10.8015       14.3941       12.8319       13.0676       10.5303       8.32662
   9  22 3645.2971    2.2592  2.9548 12.2115  0.0000  0.0788   0.0496   0.1901    0.0748   0.0000   433.5534       6.72483       5.04618       5.77518       3.90167       6.64588       13.4082       16.3334       15.1465       15.5173       12.5424       10.3239
   9  23 3784.0956    1.7496  4.6754 11.7388  0.0000  0.1072   0.0354   0.2883    0.0680   0.0000   465.0880       39.0208       32.0876       38.0687       20.7457      -1.49660       18.2797       22.0457       22.9363       20.9151       17.8712       13.9210
   9  24 3923.5050    1.4983  5.7221 11.3115  0.0000  0.1272   0.0266   0.3358    0.0614   0.0000   453.0056       54.4479       27.5407      -37.1045       23.6375      -12.3871       19.9471       26.1137       26.1435       23.7504       19.6696       16.5207
   9  25 4062.9594    1.2771  7.1553 10.9674 -0.0012  0.1469   0.0219   0.4056    0.0579   0.0000   440.1100      -2.99555      -19.7735       40.5670      -4.48675      -26.3333       25.1335       31.1297       31.9306       28.2174       24.5794       19.3436
   9  26 4202.8281    1.0188  9.8317 10.7398  0.0000  0.2000   0.0183   0.6028    0.0485   0.0000   475.9229       53.8506       33.2774       2.03748       39.1080       26.5698       32.9781       42.0304       42.5324       39.1247       32.4004       25.6982
  10   8 1737.8433    0.3163  0.2442  9.9219  0.0000  0.0192   0.0191   0.0465    0.0492   0.0000   438.1313      -3.56082       8.71817       3.03869      -4.06972       5.25682       2.72942       4.09153       3.94129       4.16438       3.07820       2.33670
  10   9 1880.0147    0.4323  0.2892 10.1447  0.0000  0.0240   0.0240   0.0504    0.0561   0.0000   434.1185      -1.80074       4.36852     -0.912477       4.80467      -1.37121       2.93508       4.50254       3.99204       3.41647       3.27541       2.58950
  10  10 2021.4852    0.6147  0.5184 10.1008  0.0000  0.0262   0.0241   0.0577    0.0841   0.0000   440.1730      -3.66816       13.5978      -2.27265       2.23458     -0.861933       4.42065       5.46500       5.41599       4.51594       4.25218       3.76291
  10  11 2162.9111    0.9638  0.4278 10.4845  0.0000  0.0243   0.0461   0.0512    0.1192   0.0000   434.9713      -4.63103       7.35878      0.375831      0.148488      -3.57720       4.33731       5.42735       5.69010       5.22481       4.49184       3.19386
  10  12 2302.8494    1.1022  0.6683 10.9364  0.0000  0.0288   0.0404   0.0705    0.1281   0.0000   430.9830       4.13000       20.1947      -8.36163       2.67791      0.219866       4.85071       5.20189       5.46114       5.25842       4.19501       3.80842
  10  13 2440.7805    1.5197  0.8181 11.5529  0.0000  0.0650   0.0505   0.0825    0.1120   0.0000   434.5196       4.98544       27.8849       4.23601      -3.32584      -3.83574       16.2020       19.7340       20.0095       17.6279       14.9267       9.84632
  10  14 2578.6668    1.8445  0.9987 12.0446  0.0000  0.0383   0.0575   0.0912    0.1046   0.0000   430.4897       3.90278       22.6728       4.91481      -1.17118      -4.32072       5.64766       7.13660       6.30281       6.65614       5.80799       4.85994
  10  15 2716.9819    2.4766  0.7895 12.3743  0.0000  0.0290   0.0813   0.0737    0.1062   0.0000   437.9490      0.102709       4.81018       8.10589      -11.0131      -9.38019       4.70292       5.66306       5.39998       5.04157       4.77084       3.90093
  10  16 2855.6953    3.2506  0.7252 12.8263  0.0000  0.0285   0.1124   0.0709    0.1080   0.0000   437.5004       12.0572       22.1396      0.266196       3.34902      -2.24186       4.15713       5.39877       5.35995       4.87426       4.15618       3.36184
  10  17 2994.4539    3.6279  0.8060 13.0714  0.0000  0.0291   0.1190   0.0752    0.1112   0.0000   442.7799      -2.78060       17.1177      -1.61938       9.05768      -2.75311       5.24285       7.16617       6.87387       6.80898       5.40138       4.39409
  10  18 3132.8649    3.9234  0.9986 13.3893  0.0000  0.0356   0.1204   0.0892    0.1175   0.0000   432.7971      -9.21741       25.1565      -4.59620       3.20610       6.47223       5.27327       7.08427       6.32208       6.49464       5.18530       4.76250
  10  19 3271.4472    3.4929  1.0557 13.4862 -0.0004  0.0382   0.1069   0.1009    0.1182   0.0000   448.1132       1.51722       14.5078       4.95558       2.20466       2.86496       6.27903       7.38856       7.66308       6.89819       6.12809       4.77427
  10  20 3410.0916    3.0764  1.9198 12.7876  0.0047  0.0544   0.0718   0.1359    0.0860   0.0000   442.4452       8.30559       8.07295      -4.36004       8.39448       3.92621       7.67165       10.1263       10.0655       9.61113       7.87827       6.78440
  10  21 3549.2559    2.4981  2.7762 12.6750  0.0000  0.0701   0.0547   0.1917    0.0627   0.0000   422.4417       7.73122       8.77114      -7.97185      -10.4460     -0.753388       12.0639       15.5197       15.6082       14.8476       12.9203       9.26544
  10  22 3688.4613    2.0004  3.5694 12.1842  0.0000  0.0842   0.0399   0.2183    0.0580   0.0000   452.4579       6.88884       14.4999       9.42828     -0.215111       2.22160       13.0377       16.4714       16.4049       15.1984       13.3216       11.4034
  10  23 3827.9928    1.6864  4.9837 11.6481  0.0000  0.1059   0.0303   0.2875    0.0570   0.0000   437.3298       19.7245       3.69815     0.0307028       30.0908      -8.22774       14.9751       20.0161       19.4823       18.6686       15.8823       13.0372
  10  24 3967.5015    1.4123  6.4214 11.3537  0.0000  0.1313   0.0245   0.3684    0.0523   0.0000   407.1747       18.4248       32.2147       6.41390       18.9566      -10.5319       18.8012       24.2507       24.6939       22.9422       20.0494       16.6552
  10  25 4107.5131    1.1915  8.6140 10.9462  0.0000  0.1623   0.0195   0.4815    0.0480   0.0000   440.2458       49.2309       5.22202       20.7257       27.8577      -20.2725       23.5869       30.5716       30.6924       29.7306       24.9468       20.4625
  10  27 4388.2826    0.7708 12.0184 10.6163 -0.0045  0.2545   0.0159   0.7642    0.0414   0.0000   478.2741       53.0544       54.3189      -52.8573      -28.2536       24.4025       37.1081       47.0345       47.5152       45.5162       39.2632       33.0232
  11   9 1915.4394    0.5140  0.3784  9.9329  0.0000  0.0215   0.0228   0.0474    0.0625   0.0000   436.4979       1.53460       13.0507      -3.40938      -4.47879       1.27487       3.08475       4.08317       4.05818       3.64835       3.48715       2.89141
  11  10 2058.0397    0.6812  0.4946 10.2076  0.0000  0.0270   0.0267   0.0541    0.0728   0.0000   436.0353       1.20137       2.90535      -1.79971      -4.03667       3.96580       4.66888       6.63679       6.87495       6.11141       5.51564       3.86019
  11  11 2199.7453    0.9021  0.6045 10.7190  0.0000  0.0263   0.0334   0.0680    0.0980   0.0000   447.6029       2.50713       5.60836      -1.09086     -0.968292       3.97270       3.73815       4.26222       4.92248       4.75814       3.67979       3.29587
  11  12 2340.0485    1.2289  0.7620 11.0708  0.0000  0.0318   0.0479   0.0813    0.1434   0.0000   439.8158       4.34810       9.64153      -9.95892       1.05948      0.460903       4.43585       5.51644       5.26459       5.17101       4.76726       3.97550
  11  13 2478.5058    1.6351  1.0218 11.3446  0.0000  0.0354   0.0493   0.0887    0.1901   0.0000   434.6605       9.58717       8.47878      -10.2065       2.21945       2.16345       4.56602       6.32755       5.99154       5.97816       5.10529       4.38319
  11  14 2616.8995    1.9628  0.8395 12.2620  0.0000  0.0315   0.0634   0.0803    0.1128   0.0000   444.3623      0.387975       10.3707       5.09004       10.3785      -1.00098       4.30641       5.02118       5.52005       5.28570       4.47894       3.89138
  11  15 2756.1339    2.5990  0.8350 12.5519  0.0000  0.0294   0.0809   0.0754    0.1033   0.0000   438.1170      -4.39022       15.5443      -2.58978      -2.41181       2.81566       4.20592       4.84894       4.98117       4.88291       4.44579       3.62782
  11  16 2895.4419    3.3984  0.6763 12.9897  0.0000  0.0261   0.1134   0.0592    0.0996   0.0000   439.6977     -0.623442       21.5889       1.54059      -10.1652     -0.930387       3.57965       4.50216       4.64032       4.64883       3.88692       3.28392
  11  17 3034.5443    3.6972  0.8875 13.3447  0.0000  0.0315   0.1109   0.0755    0.1033   0.0000   443.0120       5.97803       9.90637       4.19980      -4.62422      0.726185       4.41967       5.36910       5.48310       5.29313       4.77456       4.02693
  11  18 3173.4486    3.7866  0.8198 13.7379  0.0000  0.0344   0.1250   0.0783    0.0947   0.0000   429.8740       9.69999       16.7910       8.97242      -5.43916      -4.15129       5.81513       7.26126       6.73018       6.90393       5.93424       5.12764
  11  19 3312.4059    3.3949  1.3478 13.2089  0.0000  0.0449   0.0914   0.1057    0.1050   0.0000   428.9513       13.1421       17.3056     -0.219112      0.468920      -5.97824       6.26942       8.59218       8.23348       7.92854       6.76590       5.37218
  11  20 3451.5651    2.8228  2.0918 12.5838  0.0000  0.0513   0.0608   0.1353    0.0765   0.0000   435.4259       20.2012      -3.88856       17.0106      -8.18535       3.02258       7.42440       9.14448       9.33069       8.62543       7.88055       6.53376
  11  22 3730.8492    1.8749  4.0037 11.8413 -0.0004  0.0809   0.0331   0.2201    0.0551   0.0000   419.4760       18.8547       10.6514      -3.79181       22.3410      -8.59930       11.3460       14.5435       15.0984       14.3576       12.8271       10.4506
  11  23 3870.7972    1.5265  4.9437 11.6426  0.0000  0.1017   0.0278   0.2850    0.0506   0.0000   459.8719       26.0491       7.71195      -21.1668       21.8825       19.8834       13.7344       17.9165       17.8475       17.8959       14.7900       13.2431
  11  24 4010.8095    1.3152  6.7826 11.2431  0.0000  0.1290   0.0221   0.3644    0.0478   0.0000   432.9368       34.6345       16.7717      -68.4327      0.771425       30.6666       17.7285       22.0092       23.8364       21.5336       19.4937       16.4372
  11  25 4151.5118    1.1048  8.7414 10.9121  0.0000  0.1622   0.0190   0.4593    0.0472   0.0000   466.7286       35.2227       56.4320      -28.8866       5.64673      -3.58826       22.1566       27.6973       29.6622       27.8277       24.6306       20.3400
  11  27 4432.6171    0.7138 12.4623 10.5560 -0.0028  0.2625   0.0154   0.7766    0.0404   0.0000   395.6305      -5.50669       92.4530       26.7083       53.0689       7.52640       35.8385       44.7203       47.3601       45.0386       39.7326       33.7824
  12   7 1660.2786    0.2490  0.1589  9.8807  0.0000  0.0205   0.0193   0.0389    0.0410   0.0000   436.7026      -3.68471       14.1098       2.86557       1.62836     -0.707295       2.75124       4.26374       3.66757       3.57388       2.80035       2.36934
  12  10 2093.6154    0.7345  0.4858 10.3419  0.0000  0.0232   0.0280   0.0544    0.0675   0.0000   438.6271       4.45091       12.7085      -1.31875     -0.755458      -1.55334       3.67505       4.91907       4.86069       4.63854       4.21830       3.50874
  12  11 2235.8281    1.0113  0.5974 10.9261  0.0000  0.0227   0.0367   0.0651    0.0753   0.0000   436.7014      -1.37143       9.90116       4.25090       3.83370       6.24892       2.97870       3.69188       3.91668       3.77194       3.34901       2.76514
  12  12 2376.3288    1.4072  0.7556 11.2632  0.0000  0.0280   0.0450   0.0672    0.1173   0.0000   432.5971      -2.84634       6.07212      -2.22362       3.29529       1.51859       3.52648       4.67637       5.05790       4.87400       4.25148       3.45986
  12  13 2515.4769    1.7034  0.7920 12.1023  0.0000  0.0327   0.0651   0.0756    0.1307   0.0000   438.4928      -1.96280       12.2200       8.25564      -3.04134       2.17915       4.45168       4.93747       5.25225       5.18968       4.71798       4.14261
  12  14 2654.6591    2.2464  0.8010 12.0102  0.0000  0.0277   0.0709   0.0699    0.1667   0.0000   437.3356       5.12176       1.19579       3.09084       5.98022      0.665205       3.78580       4.56885       4.71744       4.36047       4.08266       3.56795
  12  15 2794.4959    2.8116  0.7484 12.7587  0.0000  0.0263   0.0867   0.0655    0.1148   0.0000   440.1931       2.35449       6.71098      -4.77054      -7.32180      -4.74946       3.54247       4.55517       4.48469       4.54675       3.85090       3.23350
  12  16 2934.3917    3.4610  0.7959 13.0915  0.0000  0.0290   0.1040   0.0678    0.0971   0.0000   439.9285      -1.27657       9.70542       3.50944      -5.87841     -0.825795       3.81605       5.37450       4.99525       4.80354       4.22814       3.73401
  12  17 3073.8759    3.7246  0.7680 13.4510  0.0000  0.0271   0.1144   0.0659    0.0954   0.0000   441.9279      -7.55942       12.0214       12.5306      -1.35277      -3.07068       3.66889       4.71929       4.77890       4.68913       4.25569       3.29378
  12  18 3213.2680    3.8348  1.0953 13.3817  0.0000  0.0349   0.1036   0.0851    0.1135   0.0000   442.5727       5.56681       11.6186      -1.68100     -0.472017      -1.10247       4.46486       5.90044       5.76465       5.61132       5.42922       4.38457
  12  19 3352.6900    3.2314  1.6796 12.9240 -0.0060  0.0454   0.0741   0.1126    0.0892   0.0000   437.4285       1.51011       5.57619       3.59897      -3.99726       2.84224       5.42989       7.41430       6.72812       7.35375       6.13706       5.70816
  12  20 3492.5054    2.7422  2.3218 12.3500  0.0000  0.0516   0.0544   0.1418    0.0711   0.0000   421.3090       5.73025       13.6499      -5.54038       14.7096      -5.88919       6.60178       8.45097       8.75201       8.23779       8.02925       6.49489
  12  21 3632.4785    2.2295  3.4451 11.9909  0.0000  0.0662   0.0388   0.1842    0.0566   0.0000   438.3771       10.9237       10.5333       2.98726       11.2612       7.93919       8.39657       10.4768       10.9442       10.4079       9.84477       8.37459
  12  22 3772.6650    1.8134  4.9068 11.5966  0.0000  0.0850   0.0283   0.2383    0.0507   0.0000   421.6008       20.4654      -4.03990       6.51949       3.40110      -1.02400       10.8769       13.6996       14.0776       13.9763       12.1393       10.9243
  12  23 3913.1912    1.4543  5.9878 11.4401  0.0000  0.1084   0.0237   0.3094    0.0460   0.0000   457.9844       18.9784       12.4583       28.5527       1.52523       9.93432       13.0559       17.0992       17.5252       17.7228       14.9671       13.3891
  12  24 4053.4826    1.2303  7.3887 11.1348  0.0000  0.1303   0.0200   0.3724    0.0458   0.0000   432.7555       33.5878       3.82230      0.604591       9.62996       14.4723       16.0904       20.3678       21.7067       20.7607       18.7356       16.1437
  12  25 4194.1265    1.0241  9.3085 10.7827  0.0000  0.1668   0.0173   0.4637    0.0473   0.0000   463.6419       24.2377      -1.69930      -8.87610      -13.8909      -17.2278       20.9812       26.1013       28.4112       27.4315       24.3591       20.8349
  12  26 4335.2691    0.8111 10.3444 10.7340  0.0000  0.2044   0.0157   0.5852    0.0395   0.0000   463.7058      -78.1640      -4.07027       21.1525       56.2102      -14.1657       24.9271       31.6410       33.6847       32.0868       29.0364       25.3870
  13   9 1983.8161    0.5363  0.4200 10.2496  0.0000  0.0213   0.0213   0.0495    0.0563   0.0000   437.7367      0.820970       13.0232      0.336586      -1.87535       4.69182       2.58869       3.26495       3.51926       3.25997       2.98683       2.89104
  13  10 2128.4772    0.7761  0.5292 10.3402  0.0000  0.0223   0.0270   0.0513    0.0707   0.0000   443.7210      0.750692       13.9874       1.02023      -3.54676      -5.37264       2.63992       3.34411       3.20096       3.34414       3.22088       2.67861
  13  11 2271.1464    1.0371  0.7384 10.8286  0.0000  0.0259   0.0319   0.0657    0.0826   0.0000   435.9594       6.87599       1.54030       6.01004       2.53810       1.44928       3.33742       4.13757       4.25509       4.04861       4.03929       3.55277
  13  12 2411.8274    1.3998  0.8958 11.4943  0.0000  0.0325   0.0412   0.0779    0.0941   0.0000   439.6289       7.40808       5.95160       1.30747      -9.25259      0.264878       4.30222       6.25772       6.10073       6.57695       5.86733       4.71265
  13  13 2551.7440    1.8623  0.7193 12.0554  0.0000  0.0270   0.0584   0.0635    0.1189   0.0000   445.7036       3.53521       23.0914       8.79329      -1.11361      0.851385       3.11355       4.05781       4.12047       4.02686       3.79363       3.22253
  13  14 2691.7022    2.3998  0.8226 12.4110  0.0000  0.0284   0.0740   0.0714    0.1547   0.0000   437.6286      -7.70245       13.1327       2.56540      -3.38781     -0.937127       3.38021       4.31424       4.54992       4.59351       4.11005       3.50679
  13  15 2832.1682    2.9861  0.7514 12.6998  0.0000  0.0260   0.0894   0.0672    0.1537   0.0000   436.5071       3.48845       13.9600       6.38661      -4.93066    -0.0445870       3.11599       4.09368       4.38846       3.84329       3.63543       3.38182
  13  16 2972.6112    3.3804  0.9555 13.3054  0.0000  0.0318   0.0961   0.0744    0.1212   0.0000   443.0788       10.6854       6.52347       1.00700     -0.926414       5.40189       3.61980       4.63790       4.64309       4.85378       4.31767       3.71060
  13  17 3112.4997    4.0158  0.8324 13.6422 -0.0020  0.0268   0.1187   0.0711    0.0904   0.0000   439.4512       17.4237       16.0446       6.79688      0.542257      -1.77260       3.23053       4.09973       3.91234       4.10399       3.68996       3.19020
  13  18 3252.3870    3.5347  1.2202 13.5850  0.0000  0.0371   0.0930   0.1014    0.1026   0.0000   438.9185       9.72208       8.16803       3.42074       3.05599      -1.61444       4.28176       5.53800       5.69677       5.48592       5.17616       4.58575
  13  19 3392.4166    3.0935  1.8746 13.0174  0.0000  0.0462   0.0671   0.1215    0.0711   0.0000   432.1819       1.78042       28.7271       10.7032       9.78411       2.32423       5.37580       7.15612       7.01256       7.52043       6.52174       5.62484
  13  20 3532.5839    2.5718  2.3421 12.4967  0.0000  0.0525   0.0502   0.1386    0.0668   0.0000   431.1507       10.2437       20.6754       5.55639      -7.50034      -9.53435       6.18037       8.05266       8.52516       8.26152       7.38434       6.52382
  13  21 3673.1111    2.2019  3.7291 11.6913  0.0000  0.0647   0.0345   0.1790    0.0587   0.0000   439.5667      0.448636       16.2891       3.89894      -4.49279      0.879600       7.53200       9.68833       10.3226       9.99110       9.04177       8.16210
  13  22 3813.7381    1.7495  4.9658 11.5706  0.0000  0.0823   0.0262   0.2392    0.0468   0.0000   437.4094       5.64103       25.4699       1.16365      -15.4391       11.2806       9.45297       12.2188       12.8212       12.2962       11.5242       10.1890
  13  23 3954.4160    1.4022  6.4571 11.3238  0.0000  0.1077   0.0215   0.3011    0.0446   0.0000   468.7298     -0.659733       23.1630      -15.7870       5.83722       9.73812       12.3564       16.0908       16.9913       17.0630       14.7553       13.3706
  13  24 4095.4395    1.1295  8.0974 11.1002  0.0000  0.1355   0.0186   0.4104    0.0434   0.0000   447.7635      -5.21697       50.7513       29.5328      -18.7395       14.5607       15.4013       20.1043       21.5179       20.5778       18.7155       16.4473
  14   5 1411.7305    0.1292  0.1018  9.8168  0.0000  0.0480   0.0125   0.0299    0.0339   0.0000   438.8597       1.11316       10.5030      0.172780      -4.56749       1.83810       5.79191       3.31716       4.45571       5.56638       4.70902       2.60434
  14   6 1571.5473    0.1761  0.1211  9.8425  0.0000  0.0187   0.0136   0.0285    0.0352   0.0000   436.9000       4.28909       11.4688      -2.59982     -0.774665      0.216927       1.94609       3.39807       2.91018       2.19982       3.03847       2.88158
  14   7 1723.5236    0.2900  0.2550  9.8955  0.0000  0.0267   0.0153   0.0490    0.0422   0.0000   438.9359       6.18170       16.2162       1.76586      -1.97186       1.41746       4.03091       5.39036       5.33223       5.45130       4.51354       3.50694
  14   8 1870.8571    0.4766  0.3346  9.9669  0.0000  0.0170   0.0203   0.0410    0.0531   0.0000   437.4655       4.89561       12.3251     -0.639663      -3.53941     -0.338978       1.97107       2.41805       2.70315       2.54809       2.80575       2.11693
  14   9 2017.0082    0.6068  0.4781 10.2234  0.0000  0.0210   0.0219   0.0519    0.0607   0.0000   437.8201      -1.00181       10.9168      -2.51449      -1.17142      0.209647       2.19783       2.87026       3.00354       2.91323       2.89028       2.41953
  14  10 2162.5552    0.8296  0.6102 10.4292  0.0000  0.0227   0.0256   0.0540    0.0732   0.0000   438.9026     -0.625601       5.42866     -0.399699       6.71110      -1.06316       2.49150       2.97349       3.22582       3.32367       2.89894       2.61150
  14  11 2305.7002    1.1173  0.7085 10.9667  0.0000  0.0260   0.0329   0.0602    0.0805   0.0000   436.8183       2.25246       16.2297      -5.36088      -1.27877       3.49672       2.76029       3.94616       3.71605       3.94791       3.40987       2.97640
  14  12 2446.7267    1.5308  0.7989 11.6252  0.0000  0.0282   0.0452   0.0696    0.0820   0.0000   441.3491       2.36786       14.1194    -0.0310583      -5.71655      -1.53412       2.86637       3.95897       3.66357       4.01920       3.45546       3.17829
  14  13 2587.3173    2.0516  0.7674 11.9122  0.0000  0.0242   0.0588   0.0615    0.0984   0.0000   436.2039      -1.51127       18.8846       5.74753      -3.48831     -0.180004       2.89333       3.83868       3.70486       3.83938       3.55851       3.13838
  14  14 2728.1575    2.5198  0.8930 12.4230  0.0000  0.0290   0.0703   0.0673    0.1403   0.0000   438.4467       16.8021       7.54540      -4.30413       3.03026      -4.29584       3.69899       5.03319       5.19055       5.76441       5.62070       4.93182
  14  15 2869.2596    3.3281  0.7333 12.8338  0.0000  0.0243   0.1040   0.0607    0.1560   0.0000   431.8250       4.17087       11.2460      0.154932      -2.02101       2.93896       2.80058       3.48466       3.52902       3.59771       3.50864       2.98140
  14  16 3010.1632    3.7303  0.7873 13.2342  0.0000  0.0277   0.1125   0.0661    0.1494   0.0000   442.4179       8.74648       10.5423       7.40852     -0.181810      -1.20875       2.85538       3.65030       3.81973       3.92278       3.39031       2.92647
  14  17 3150.5933    3.7342  0.9260 13.6999  0.0000  0.0292   0.1030   0.0790    0.1011   0.0000   438.2577       3.22519       16.5139       6.53689      -4.40225       5.35998       3.07571       4.26407       4.36973       4.24797       3.87461       3.38691
  14  18 3290.8797    3.4735  1.2044 13.5708  0.0000  0.0353   0.0913   0.0981    0.1085   0.0000   435.3521       11.7552       18.3763       1.26510      -10.9917       1.24937       3.92632       5.13862       5.42626       5.41020       4.99089       4.32553
  14  19 3431.5041    2.9369  1.8723 12.8821 -0.0074  0.0439   0.0628   0.1184    0.0803   0.0000   444.9094       3.32302       3.90977       9.08596       3.30885      -9.22142       4.69071       6.09988       6.33501       6.52707       5.76628       5.15984
  14  20 3572.1949    2.3961  2.5284 12.5099  0.0000  0.0550   0.0459   0.1406    0.0620   0.0000   449.8206       2.28520       7.01532       24.2856       16.1153      -7.98622       6.00425       7.26423       7.85215       7.93444       6.95782       6.28659
  14  21 3713.0789    1.9940  4.2568 11.6966 -0.0001  0.0708   0.0301   0.1932    0.0539   0.0000   450.7855       10.3805     -0.877324       10.0798       3.16720       4.77675       7.64683       9.98427       10.4300       10.2598       9.53742       8.49660
  14  22 3854.2684    1.6390  5.8879 11.3543  0.0000  0.0952   0.0234   0.2522    0.0482   0.0000   457.8965       13.8335       26.2522       1.35030      -1.04385       14.7004       9.68267       13.3373       13.4307       13.6225       12.4597       10.8530
  14  23 3995.4433    1.3383  6.5368 11.2083  0.0000  0.1062   0.0201   0.2909    0.0450   0.0000   445.1651       7.92803      -5.35105      -1.94266       5.02775      -12.2228       11.1305       14.9636       15.0275       15.8556       13.7348       12.5302
  14  24 4136.6777    1.1081  9.6862 10.8763 -0.0003  0.1487   0.0170   0.4324    0.0446   0.0000   433.9613       32.0368      -25.2968       4.61363       26.8489      -20.7906       15.6306       20.1641       21.5500       21.3356       19.3435       17.5534
  15   6 1601.0204    0.2165  0.1498  9.7814  0.0000  0.0158   0.0145   0.0344    0.0358   0.0000   436.3524      -2.11262       15.5095    0.00282608      0.586454       1.64092       1.60392       1.97282       2.84953       2.60737       2.10565       2.18767
  15   7 1753.7895    0.3129  0.2443  9.9452  0.0000  0.0176   0.0154   0.0364    0.0409   0.0000   433.9183      -2.37886       14.9693       3.00343       2.29397      -2.57516       1.61304       2.30972       2.16446       2.32624       2.32069       2.30462
  15   8 1902.3288    0.5068  0.3510 10.0607  0.0000  0.0191   0.0207   0.0425    0.0490   0.0000   433.1077      -2.55557       13.4828      -1.43328      -3.11561      -2.85066       2.47357       3.29346       3.22583       3.05064       2.71387       2.15654
  15   9 2049.6560    0.7020  0.4127 10.4011  0.0000  0.0187   0.0264   0.0435    0.0609   0.0000   435.8022      -4.66873       9.77640       4.12524       1.23497     -0.577624       2.05164       2.29960       2.45740       2.67724       2.26293       2.25454
  15  10 2195.8146    0.8677  0.6536 10.6511  0.0000  0.0217   0.0264   0.0604    0.0678   0.0000   437.0143      -5.31727       9.29895       5.63617      0.833778       3.01713       2.34117       2.81617       3.01674       3.02847       2.73058       2.52727
  15  11 2339.4995    1.1888  0.7272 11.2767  0.0000  0.0238   0.0348   0.0660    0.0707   0.0000   433.9552       6.64795       11.6702      -2.97914     -0.408364       2.49559       2.58265       3.34690       3.63072       3.74013       3.64250       2.90992
  15  12 2481.0127    1.7006  0.8071 11.7275  0.0000  0.0260   0.0473   0.0670    0.0832   0.0000   432.5346       6.44502       14.8298       9.61819      -2.03797    -0.0464734       2.60524       3.39324       3.31395       3.74050       3.11891       2.87793
  15  13 2622.3575    2.0181  0.9723 12.1499  0.0000  0.0297   0.0522   0.0723    0.0907   0.0000   443.8819       7.22788       7.46713      -1.19200       3.01384      -2.91248       3.05327       4.09524       4.35188       4.16559       4.00142       3.39623
  15  14 2764.1297    2.7779  0.7158 12.6804  0.0000  0.0224   0.0775   0.0569    0.0900   0.0000   436.8580       10.2985       9.70333      -1.96449      -1.12191       3.63382       2.48245       3.30278       3.36778       3.32600       3.02613       2.52211
  15  15 2905.7862    3.4359  0.7115 13.0830  0.0000  0.0227   0.0973   0.0576    0.1169   0.0000   437.6264       4.46385       11.1402      0.487431     -0.230466       3.12830       2.53317       3.08802       3.15522       3.16490       3.15391       2.72710
  15  16 3047.1234    3.7550  0.8039 13.6269  0.0000  0.0265   0.1134   0.0670    0.1189   0.0000   438.0468      0.729936       12.0874      0.277067       5.88382       2.47250       2.83146       3.78474       3.94212       3.98933       3.59878       3.27234
  15  17 3188.0609    3.8088  1.1384 13.2826  0.0000  0.0330   0.1004   0.0852    0.1763   0.0000   432.6843       3.50890       13.8482     -0.556039      -4.22584      -1.47644       3.67251       4.91137       5.11180       4.92061       4.68582       4.15745
  15  18 3328.8892    3.3171  1.5271 13.3048  0.0000  0.0390   0.0779   0.1047    0.1079   0.0000   429.1902       16.5107       13.7233       7.42733      -2.02299       3.74348       4.11505       5.25695       5.39855       5.45600       5.42143       4.65564
  15  19 3470.0323    2.6731  1.9216 13.1109  0.0000  0.0491   0.0591   0.1208    0.0740   0.0000   438.9257       7.06497       16.3959      -9.80649      -7.56747     -0.932156       4.72754       6.43685       6.58519       6.87555       6.07832       5.36399
  15  20 3611.2113    2.3125  3.0959 12.2559  0.0000  0.0581   0.0391   0.1584    0.0594   0.0000   444.5604       9.46767       11.7075       20.5613       4.14528      0.312390       5.74406       7.47270       7.91116       7.87384       7.26211       6.74595
  15  21 3752.6072    1.9078  4.6983 11.6427  0.0000  0.0743   0.0277   0.2073    0.0520   0.0000   458.1564       14.5773       3.15397       3.80808       18.5334       4.93204       7.55310       9.88922       10.4343       10.2831       9.79619       8.80846
  15  22 3894.1893    1.5712  6.1563 11.3024  0.0000  0.0942   0.0219   0.2487    0.0471   0.0000   449.7063       9.22431       12.9033       7.45568      -5.46188      -9.58483       9.54535       11.9024       12.6384       12.8647       11.9560       10.5964
  15  23 4035.9008    1.2792  7.9762 11.0197  0.0003  0.1170   0.0184   0.3289    0.0453   0.0000   448.8540       20.3836      -18.6959      -18.4686       4.63059       3.11747       11.9171       15.2013       16.5294       16.6215       15.7728       13.9435
  15  24 4177.4800    1.0492  9.8851 10.8070  0.0000  0.1463   0.0158   0.4209    0.0428   0.0000   445.0251       37.0136       18.0882       29.5839      -17.5204      -29.7488       14.6776       18.8027       20.0767       20.9141       18.8117       16.6207
  15  25 4319.0521    0.8344 11.9869 10.7864  0.0000  0.2052   0.0155   0.6103    0.0375   0.0000   439.2593       15.8294      -10.9233       15.8921       7.47375       8.19675       20.0641       25.7656       28.1027       28.4074       25.7203       23.5359
  15  26 4461.6077    0.7012 14.2604 10.5372  0.0063  0.2616   0.0131   0.7408    0.0356   0.0000   413.9675       14.5972       57.9166      -16.2778      -17.0298      -1.47474       25.5657       32.7410       36.5497       36.4249       33.1074       29.8512
  16   5 1467.2809    0.1476  0.0474  9.8133  0.0000  0.0140   0.0180   0.0147    0.0308   0.0000   439.3225      0.327362       14.4767      -1.24642      -6.39904      -3.24244       1.48609       1.56659       1.54220       2.15440       1.63112       1.81526
  16   7 1783.2332    0.3317  0.3367  9.9601  0.0000  0.0177   0.0142   0.0458    0.0425   0.0000   435.1626       1.83002       9.94409      0.117390      -1.98318       2.11670       1.68369       2.25168       2.36537       2.63940       2.14658       1.90552
  16   8 1933.1467    0.5208  0.4120 10.1721  0.0000  0.0177   0.0197   0.0469    0.0487   0.0000   437.3499      -1.89544       12.3524       3.48190      -3.94042      0.414348       1.83325       2.44717       2.54221       2.72089       2.72700       2.49958
  16   9 2081.6409    0.6954  0.5507 10.2101  0.0000  0.0230   0.0211   0.0474    0.0717   0.0000   439.6522       3.90780       13.8118       2.98922     -0.986412      -1.33947       2.23528       2.71694       2.97420       3.22524       2.53844       2.38433
  16  10 2228.4209    0.9818  0.6467 10.8754  0.0000  0.0225   0.0284   0.0536    0.0757   0.0000   436.7585     -0.963062       11.8182      -1.14555      -5.37477     -0.577279       2.17457       2.93647       3.05700       3.00656       2.94566       2.50120
  16  11 2372.5259    1.2875  0.9079 11.2154  0.0000  0.0281   0.0324   0.0667    0.0807   0.0000   441.0626      -1.31652       7.79543      -1.84911       2.40741      -3.34102       2.59024       3.36041       3.72331       3.67740       3.43343       3.13896
  16  12 2514.8094    1.7388  0.8901 11.7664  0.0000  0.0251   0.0449   0.0706    0.0819   0.0000   436.1782       5.03878       12.7427      -1.85371      -4.59356       6.69548       2.58895       3.22102       3.68685       3.65813       3.28689       2.93789
  16  13 2656.9715    2.2255  0.8263 12.2792  0.0000  0.0253   0.0572   0.0615    0.0828   0.0000   443.1983       2.62976       8.76817       4.59615      -6.37735      -4.57947       2.35866       3.15851       3.18697       3.29289       3.08871       2.78997
  16  14 2799.5442    2.9454  0.7666 12.8895  0.0000  0.0232   0.0806   0.0590    0.0790   0.0000   439.7264     -0.351487       14.2681      0.550144       3.04583      -3.58132       2.50781       3.25907       3.21479       3.30934       3.24314       2.81835
  16  15 2941.8531    3.5058  0.7785 13.2859  0.0000  0.0233   0.0949   0.0602    0.0897   0.0000   435.6098     0.0590462       8.66697       5.80383       1.50365       4.33179       2.29125       3.03022       2.95305       3.14556       2.84591       2.61707
  16  16 3083.4836    3.9595  0.8718 13.2759  0.0000  0.0252   0.1017   0.0661    0.1358   0.0000   438.6121       4.83466       7.40239     -0.232830      0.274854      -5.21969       2.39137       3.31373       3.49214       3.42487       3.20596       2.83328
  16  17 3224.9608    3.7974  1.0932 13.5756  0.0000  0.0311   0.1031   0.0838    0.1426   0.0000   440.8072       9.85166       12.5217       4.99612      -2.85050       1.03339       2.91624       3.96735       4.09825       4.29582       4.10925       3.56719
  16  18 3366.3909    3.3117  1.7246 12.9362  0.0000  0.0396   0.0734   0.1057    0.1352   0.0000   440.8890       6.38640       11.3646       7.93471      -3.71837       6.75562       3.73676       4.94805       5.39847       5.08506       5.17469       4.61888
  16  19 3507.9583    2.7152  2.3810 12.6796  0.0000  0.0491   0.0520   0.1312    0.0798   0.0000   441.2934       13.7425       10.5021       5.00903      -4.14370      0.374886       4.71887       5.91082       6.41152       6.82892       6.14200       5.54832
  16  20 3649.8521    2.1552  3.6217 12.0129  0.0000  0.0625   0.0337   0.1684    0.0625   0.0000   437.7132       4.84694      0.988618       5.05807       4.32062      -7.81525       6.02601       7.82444       8.06551       8.22674       7.96081       7.22825
  16  21 3791.6549    1.8311  4.9686 11.4053  0.0000  0.0750   0.0254   0.2022    0.0597   0.0000   438.1853       4.72345       3.70909       3.45729       1.43070       4.67935       7.20861       9.32136       10.3478       10.1187       9.78017       8.55106
  16  22 3933.6298    1.5016  6.5202 11.2177  0.0000  0.0945   0.0204   0.2644    0.0474   0.0000   441.2933      -11.5570       4.13009       19.4281     -0.335020      -11.4719       9.06106       11.1896       12.7726       12.5238       12.0091       10.8322
  16  23 4075.8797    1.2092  8.1981 10.9410  0.0000  0.1168   0.0168   0.3285    0.0439   0.0000   433.6402       13.9985       17.3085      -27.7889       18.5854      -1.79602       11.2779       14.5723       15.8223       15.8945       14.8378       13.8945
  16  24 4217.8031    0.9951 10.1525 10.7964 -0.0001  0.1522   0.0151   0.4353    0.0409   0.0000   436.2574       24.8014       34.5177       24.8352       28.1717       18.0117       13.9225       18.1378       20.0933       19.4064       18.5050       16.8558
  16  25 4360.0106    0.7921 12.3416 10.7032  0.0000  0.2071   0.0140   0.6029    0.0363   0.0000   427.2552       20.9625       3.58924      -6.47597       74.1214      -7.90116       18.7565       25.0406       26.6657       27.1102       24.7251       22.8666
  16  26 4501.8935    0.6345 14.6610 10.5526  0.0026  0.2784   0.0120   0.7653    0.0328   0.0000   438.2876       10.9192       8.42589       24.0247       38.7818      -42.8109       26.0506       33.0533       36.1627       36.4886       34.3600       31.1447
  17   6 1657.0518    0.2501  0.2461  9.8519  0.0000  0.0166   0.0121   0.0385    0.0361   0.0000   441.8453      -1.18404       15.0695      -2.81595       1.77194     -0.386510       1.44594       2.00799       2.17429       2.06018       2.21414       1.98214
  17   7 1811.9792    0.3740  0.3330  9.9568  0.0000  0.0167   0.0152   0.0421    0.0410   0.0000   436.3037      -5.16564       17.3034     -0.893136      -1.13895       1.19193       1.65879       1.98115       2.42725       2.34567       2.51925       2.09942
  17   8 1963.2856    0.5558  0.4966 10.0775  0.0000  0.0197   0.0181   0.0459    0.0551   0.0000   439.9655       1.21699       15.9663      -1.79683      -3.41823      -2.96482       1.82901       2.30248       2.35297       2.40664       2.42362       2.33659
  17   9 2112.9668    0.7744  0.5969 10.3434  0.0000  0.0200   0.0226   0.0517    0.0643   0.0000   437.8722     -0.334779       12.4458       2.05720      -1.67898      -3.89082       1.90527       2.38608       2.58070       2.47097       2.46190       2.30725
  17  10 2260.3496    1.0350  0.7530 10.8284  0.0000  0.0253   0.0280   0.0584    0.0845   0.0000   436.7292      -5.66384       11.4189      -1.72850      -6.85091     -0.419204       2.26974       3.13296       3.10939       3.28816       2.96026       2.78428
  17  11 2405.0122    1.3816  0.9513 11.4057  0.0000  0.0273   0.0341   0.0700    0.0829   0.0000   439.9161       1.40468       14.3465       2.86276     -0.494260       1.35303       2.62923       3.42452       3.67570       3.54914       3.42290       3.06529
  17  12 2548.0862    1.8529  0.9483 11.9178  0.0000  0.0275   0.0446   0.0683    0.0811   0.0000   436.4547      -4.00826       10.9813     -0.639960       3.27571      -2.83030       2.40291       3.41756       3.37384       3.43048       3.32492       2.90773
  17  13 2691.0768    2.4610  0.8389 12.2288  0.0000  0.0245   0.0597   0.0572    0.0898   0.0000   440.9248     -0.582927       10.5316       4.18184       1.37672       4.79715       2.25654       2.91931       2.97834       3.20182       3.07409       2.72918
  17  14 2834.3618    3.1593  0.7190 12.8653  0.0000  0.0207   0.0841   0.0560    0.0769   0.0000   436.1504      0.585959       19.1092     -0.457841     -0.797869     -0.393754       1.94305       2.48931       2.76071       2.77197       2.59655       2.35900
  17  15 2977.2714    3.6613  0.7467 13.4112  0.0000  0.0223   0.0968   0.0554    0.0766   0.0000   442.4222       2.89130       12.7837       1.85413       4.00698      -9.70463       2.18238       2.83054       3.03921       2.98091       2.97407       2.68470
  17  16 3119.3740    3.9278  0.9050 13.4492  0.0000  0.0344   0.0960   0.0620    0.1032   0.0000   436.6466       1.93150       10.2822       2.92523      -4.68429      -4.22909       4.68037       6.40213       6.61019       6.19356       5.19908       3.67660
  17  17 3261.4195    3.7086  1.2113 13.4869  0.0028  0.0327   0.0920   0.0861    0.1327   0.0000   438.0450       2.47496       8.87559       4.56122     -0.374227      -4.29054       3.03616       4.04422       4.32852       4.39448       4.54826       3.85851
  17  18 3403.4302    3.1163  1.7827 12.7496  0.0000  0.0396   0.0677   0.1089    0.1355   0.0000   434.2371       4.26155       15.9920       5.08429       8.54758      -7.91235       3.50753       4.80415       4.83061       5.02395       4.64500       4.22050
  17  19 3545.5847    2.6432  2.9117 12.2603  0.0000  0.0530   0.0449   0.1449    0.0863   0.0000   437.8162       4.07413       2.89696     -0.766385       1.86070     -0.921769       4.67035       6.20418       6.47960       6.58561       6.43129       5.66939
  17  20 3687.8811    2.1381  3.7706 11.9293  0.0000  0.0648   0.0327   0.1722    0.0637   0.0000   449.6191       20.6306       1.71342       6.91993       14.2343      -16.1030       5.53260       7.70582       7.98140       8.11846       7.76509       7.02195
  17  21 3830.0741    1.7234  5.2355 11.4438  0.0000  0.0769   0.0238   0.2138    0.0521   0.0000   446.2409       24.5139       13.0568       3.10425       6.04713       2.51169       7.03851       9.04737       9.62097       9.74993       9.15384       8.75348
  17  22 3972.4317    1.4093  7.2799 11.0563  0.0000  0.0986   0.0177   0.2787    0.0430   0.0000   421.5503      -8.23764       19.4827       15.6706       12.6631      -13.7793       8.72676       11.2392       12.2738       12.6173       11.6984       11.0285
  17  24 4257.4549    0.9449 11.4202 10.7201  0.0000  0.1635   0.0139   0.4800    0.0373   0.0000   439.7742       23.6739       16.0414       1.96773      -17.2923       11.1173       14.4579       18.7525       20.4512       20.5404       19.3136       18.0005
  17  25 4400.0277    0.7533 12.9457 10.6217  0.0019  0.2105   0.0128   0.6120    0.0345   0.0000   467.5639      -8.88210       79.8094      -45.9422       4.53673      -21.9220       18.6166       23.7984       26.8362       26.8769       25.1922       22.7642
  17  26 4542.5000    0.5832 14.7528 10.4598 -0.0008  0.2857   0.0108   0.7787    0.0307   0.0000   459.2362       37.2414       53.8561      -39.2699       29.9993      -43.4016       23.9766       31.6902       35.0343       34.8594       32.4774       30.1073
  18   4 1341.4992    0.0912  0.0463  9.8384  0.0000  0.0173   0.0159   0.0269    0.0284   0.0000   439.9031       1.55933       20.3489      -2.29336      -2.59651       2.78051       1.59964       1.65688       1.97598       2.27300       1.63628       1.80573
  18   5 1518.7494    0.1501  0.1250  9.7876  0.0000  0.0167   0.0116   0.0346    0.0304   0.0000   438.1601    -0.0394355       18.1816      -2.85484      -4.27597      0.784897       1.14627       1.51432       2.68270       2.18538       1.95520       3.23590
  18   6 1683.6366    0.2729  0.2161  9.8789  0.0000  0.0163   0.0133   0.0310    0.0352   0.0000   436.8699      0.582985       13.4326       1.36023     -0.980516       2.50515       1.37251       1.74159       1.81844       1.99674       1.88766       1.52416
  18   8 1992.8293    0.6016  0.4804 10.0978  0.0000  0.0185   0.0191   0.0457    0.0552   0.0000   436.5706      0.304322       14.6261      0.711157      -4.96816      -1.86130       1.67810       2.20963       2.42967       2.59168       2.47967       2.13943
  18   9 2143.7068    0.7952  0.6224 10.4610  0.0000  0.0214   0.0221   0.0491    0.0628   0.0000   439.1793       1.62317       11.8826      -1.18425      -3.43190       1.97975       1.88088       2.55782       2.67076       2.73988       2.60926       2.35354
  18  10 2291.6267    1.0995  0.7126 10.9262  0.0000  0.0219   0.0296   0.0583    0.0759   0.0000   435.6641       3.86099       7.62622      0.944742      -3.89879      -3.18279       1.93538       2.54054       2.47667       2.78664       2.82161       2.38825
  18  11 2436.8300    1.5259  0.9121 11.5547  0.0000  0.0265   0.0372   0.0650    0.0929   0.0000   437.8479       7.89941       5.59515       1.93616      -1.46879      -2.71116       2.25528       2.94855       3.05218       3.21041       2.89783       2.84194
  18  12 2580.8207    1.9453  0.8958 12.0688  0.0000  0.0261   0.0472   0.0632    0.0781   0.0000   437.3102       9.14188       13.7343      -4.47216      -2.80366       3.13277       2.10575       3.05036       2.86654       3.18682       2.98481       2.83475
  18  13 2724.7720    2.5029  0.8335 12.7012  0.0000  0.0245   0.0614   0.0594    0.0723   0.0000   436.9488       3.13368       15.9428       1.23603      -1.67574      -3.74696       2.10941       2.48873       2.89859       3.08137       2.70668       2.63619
  18  14 2868.6772    3.2086  0.7934 13.1167  0.0000  0.0232   0.0805   0.0577    0.0744   0.0000   440.4347       3.50824       18.4813      -1.40976     -0.514472       5.62883       1.99952       2.72048       2.91720       2.95151       2.85063       2.49283
  18  15 3012.1277    3.7918  0.7652 13.4444  0.0000  0.0221   0.0958   0.0548    0.0728   0.0000   439.4495       6.98529       13.0389       6.70881     -0.500552       2.98333       1.91808       2.54933       2.54031       2.74474       2.59635       2.33763
  18  16 3154.7898    3.7182  0.9548 13.7451  0.0000  0.0266   0.0906   0.0697    0.0768   0.0000   440.6893       5.43864       14.1897       3.17388      0.640012      -2.29815       2.27994       3.00758       3.15929       3.43163       3.03945       2.76349
  18  17 3297.3810    3.4024  1.4121 13.3180  0.0000  0.0334   0.0728   0.0904    0.1014   0.0000   434.2627       1.80478       15.4924       9.91115      -5.19750      -6.69450       2.98360       3.89741       4.18762       4.08177       4.23620       3.72771
  18  18 3440.0554    2.9100  2.1366 12.6724  0.0000  0.0417   0.0549   0.1158    0.0974   0.0000   436.2626       7.94032       13.9747       11.8450      -1.00628      -2.97363       3.64586       4.70783       4.88022       5.09627       5.06236       4.70845
  18  19 3582.5731    2.4533  3.2695 11.9617  0.0000  0.0540   0.0386   0.1460    0.0898   0.0000   440.1793       5.83746       8.21472       13.4425       2.41361      -9.42133       4.66537       5.94716       6.45745       6.46610       6.34017       5.83599
  18  20 3725.3448    2.0748  4.4768 11.5330  0.0000  0.0648   0.0281   0.1802    0.0660   0.0000   438.9698       3.21508       21.9451       4.88497      -6.86545      -4.21247       5.47351       7.22652       7.62135       7.84085       7.59117       7.03937
  18  21 3868.2330    1.6586  6.1483 11.2153  0.0000  0.0834   0.0210   0.2304    0.0514   0.0000   436.2917      -3.75704       16.9851       19.0719      -17.4888       3.08580       7.20948       9.51130       10.0679       10.4020       9.89861       9.27792
  18  22 4010.9903    1.3566  7.7125 10.8897  0.0000  0.0996   0.0165   0.2805    0.0453   0.0000   418.7803      0.140628       27.1666       21.4320       5.27795       19.2570       8.36899       10.9803       11.9849       12.1467       11.7142       10.8126
  18  23 4153.8280    1.0942  9.3508 10.7434  0.0000  0.1205   0.0138   0.3656    0.0387   0.0000   449.8206       23.5590       26.1803      -15.0254      -24.0099       6.53187       10.1873       13.2718       14.5264       14.5397       14.0686       13.1215
  18  24 4296.9730    0.8712 11.0131 10.7339  0.0000  0.1643   0.0133   0.4668    0.0345   0.0000   417.0000     -0.637529       29.8546       1.08511      -9.25197       7.70010       13.5743       17.6338       19.3436       19.4668       18.7683       17.5415
  18  25 4439.5214    0.7050 13.5903 10.6155 -0.0022  0.2251   0.0121   0.6561    0.0322   0.0000   456.6825       32.4458       42.9511     0.0836570      -8.19953       13.3786       18.8079       23.8673       26.9869       26.9682       25.6564       23.4690
  18  26 4582.8565    0.5665 15.5747 10.4289 -0.0010  0.2988   0.0097   0.7763    0.0272   0.0000   400.0106       18.8453       49.7173       24.1832       12.9183      -9.80488       24.8671       32.0447       35.4640       35.4602       34.0883       31.2504
  19   6 1709.3429    0.2956  0.2403  9.8280  0.0000  0.0161   0.0130   0.0307    0.0360   0.0000   437.7810     -0.691089       16.0156      -1.34669     -0.683323       1.15123       1.43651       1.57198       1.76284       2.13853       1.72548       1.51852
  19   7 1867.2857    0.4322  0.3846  9.9743  0.0000  0.0187   0.0147   0.0373    0.0447   0.0000   437.0004      -1.29810       14.8418    -0.0395267      -3.62131    -0.0617522       1.41981       1.87965       2.11610       2.11207       2.18109       1.89841
  19   8 2021.7524    0.6243  0.4015 10.3587  0.0000  0.0158   0.0209   0.0403    0.0502   0.0000   437.9178     -0.597124       18.3096      -4.88236      0.719717      -2.13566       1.34332       1.86090       1.88888       1.95324       1.90147       1.63350
  19   9 2173.7820    0.8189  0.6581 10.7033  0.0000  0.0219   0.0221   0.0525    0.0586   0.0000   437.5317      -1.71578       13.9351       4.77915     -0.633142      -2.68609       1.79147       2.38195       2.64656       2.59517       2.41847       2.09582
  19  10 2322.3169    1.2632  0.7701 11.0154  0.0000  0.0206   0.0317   0.0578    0.0717   0.0000   440.9123     -0.289340       12.8833       2.67397      -1.50525      -1.00451       1.76835       2.26428       2.44783       2.51222       2.46638       2.12583
  19  11 2468.1267    1.6438  0.8752 11.7703  0.0000  0.0245   0.0406   0.0648    0.0869   0.0000   439.5205       7.22813       8.46005      0.802067      0.734708       3.02206       2.17297       2.81181       2.79300       2.87218       2.84708       2.62724
  19  12 2613.0457    2.0489  0.8729 12.2522  0.0000  0.0240   0.0497   0.0622    0.0813   0.0000   442.0032       1.63323       11.5633      0.619608       4.76413     -0.164730       1.92202       2.62485       2.67137       2.89749       2.75901       2.50003
  19  13 2758.0023    2.7131  0.7860 12.6082  0.0000  0.0221   0.0651   0.0526    0.0765   0.0000   438.0781       2.21648       13.6257       1.58577       1.65411       1.66401       1.83759       2.38571       2.47624       2.59858       2.53710       2.32849
  19  14 2902.5476    3.3128  0.7567 13.2207  0.0000  0.0217   0.0818   0.0529    0.0714   0.0000   435.9988       8.43670       9.13152       5.65478      0.928861       3.71828       1.90958       2.63466       2.77824       2.98554       2.89194       2.67559
  19  15 3046.5771    3.8303  0.8575 13.4763  0.0000  0.0235   0.0918   0.0611    0.0725   0.0000   440.0021       6.87895       10.2871       1.18876     -0.533959     -0.606121       2.18896       3.00646       3.15918       3.22200       3.32919       2.91807
  19  16 3189.8772    3.6603  1.1443 13.5832  0.0000  0.0280   0.0812   0.0806    0.0811   0.0000   434.1465       9.24440       7.35066       1.24183      -4.99725       2.33746       2.31228       3.08710       3.28273       3.43803       3.28822       3.09799
  19  17 3333.0351    3.3838  1.4324 13.3239  0.0000  0.0337   0.0683   0.0887    0.0784   0.0000   441.4266      0.855401       13.7790       7.04597      -1.74921      -2.95533       2.62447       3.68090       3.79481       4.07263       3.97753       3.50651
  19  18 3476.1217    2.7595  2.2286 12.8198  0.0000  0.0422   0.0494   0.1166    0.0716   0.0000   440.8575       15.7844       19.9174       5.29348       5.38781       5.02017       3.49304       4.55877       4.73173       4.97982       4.85633       4.47121
  19  19 3619.3613    2.2794  3.4038 12.0905  0.0020  0.0547   0.0348   0.1546    0.0673   0.0000   447.3044       3.91780       9.25177       13.7586      -6.03516     -0.314059       4.55368       5.74548       6.38812       6.46694       6.35811       5.80025
  19  20 3762.4422    1.9121  5.0590 11.3910  0.0000  0.0689   0.0237   0.1916    0.0592   0.0000   442.4550       19.6689       8.33434    -0.0516485      -10.4684       6.70902       5.48157       7.23167       7.80637       8.00502       7.91932       7.19875
  19  21 3905.6951    1.5651  6.4011 11.1691  0.0000  0.0829   0.0188   0.2334    0.0469   0.0000   433.2186       18.1727       28.7084      -7.09352      -1.86472      -5.60652       6.76728       8.55100       9.53151       9.71974       9.48403       8.83313
  19  22 4049.1005    1.2990  8.8668 10.8708  0.0000  0.1070   0.0147   0.3166    0.0384   0.0000   435.2026      -9.54919       35.4517      -5.99484       3.37504     0.0758838       8.55964       11.1145       12.0539       12.5335       12.0404       11.1487
  19  23 4192.3709    1.0548 10.8493 10.7283 -0.0001  0.1333   0.0130   0.4005    0.0357   0.0000   423.8304       10.7377       56.5591       13.1645      -30.6025      -23.0759       10.7906       13.7429       15.2804       15.6922       15.1073       14.0639
  19  25 4479.1761    0.6721 14.5247 10.5635  0.0051  0.2404   0.0104   0.6515    0.0288   0.0000   446.0591      -14.0822       21.8537      -6.34702       9.12499     -0.436433       19.1443       24.6454       27.9836       27.9692       27.0151       24.8128
  20   5 1566.5257    0.1804  0.1927  9.7759  0.0000  0.0133   0.0102   0.0401    0.0312   0.0000   438.4131      0.537687       17.8260      -2.04932      -4.20515      -2.11963       1.17994       1.56252       1.58578       1.62647       1.51196       1.39694
  20   6 1734.1779    0.3136  0.3060  9.8393  0.0000  0.0155   0.0124   0.0366    0.0368   0.0000   438.3007      0.758672       19.3258       1.14814      -2.61380     -0.383450       1.23247       1.59541       1.63572       1.73808       1.63326       1.53482
  20   7 1893.9211    0.4772  0.3844 10.1340  0.0000  0.0166   0.0164   0.0411    0.0424   0.0000   436.3838      -3.68522       14.2984       1.29673      -4.57329      -3.23150       1.59694       2.19656       2.20420       2.37285       2.21871       1.82039
  20   8 2050.0510    0.6493  0.5452 10.3384  0.0000  0.0202   0.0184   0.0474    0.0530   0.0000   436.2557       1.91099       18.7832       2.64314      -4.07361     -0.549643       1.86412       2.41239       2.56950       2.58993       2.65573       2.43404
  20   9 2203.0657    0.9539  0.7440 10.6345  0.0000  0.0224   0.0234   0.0519    0.0703   0.0000   438.4099       1.13939       15.0223     -0.491447      -2.44778      -4.90982       1.88259       2.50134       2.61722       2.63837       2.54483       2.44606
  20  10 2352.3693    1.2641  0.8743 11.1850  0.0000  0.0228   0.0296   0.0607    0.0708   0.0000   437.0768       3.67440       17.1745     -0.698342       1.95610      -1.50606       1.88023       2.36670       2.60572       2.75509       2.79459       2.62144
  20  11 2499.0247    1.7501  0.7881 11.8805  0.0000  0.0228   0.0425   0.0554    0.0746   0.0000   440.9858      -5.36349       17.8722      0.537478     -0.526276      -1.21382       1.75103       2.55670       2.37401       2.69117       2.60978       2.42948
  20  12 2644.8712    2.2976  0.9280 12.3131  0.0000  0.0251   0.0528   0.0616    0.0916   0.0000   438.6893       3.62888       12.0986       3.61090      0.131262       2.21991       2.15212       2.95274       3.09140       3.28456       3.22015       2.83537
  20  13 2790.7387    2.7501  0.7493 12.9893  0.0000  0.0209   0.0677   0.0554    0.0638   0.0000   439.5625       4.20844       12.9663      -2.05972      -2.50986       4.98320       1.53877       2.08413       2.29690       2.28314       2.40309       2.20130
  20  14 2935.9587    3.4875  0.8768 13.0508  0.0000  0.0222   0.0796   0.0597    0.0804   0.0000   439.4413       4.86003       15.3029      -2.26832      -3.02217       2.11807       1.70398       2.16279       2.19410       2.34859       2.34171       2.11799
  20  15 3080.4823    3.9254  0.8330 13.5669  0.0000  0.0223   0.0924   0.0578    0.0731   0.0000   438.5605       7.11367       16.7988      -1.98912      -2.64632      -2.24614       1.67927       2.31762       2.26258       2.50416       2.34266       2.15895
  20  16 3224.3856    3.8433  1.2199 13.3336  0.0000  0.0280   0.0773   0.0767    0.0912   0.0000   436.7154       8.40200       13.0620       6.38491      -5.58659      -1.66907       2.18909       2.76237       3.08975       3.20538       3.13653       2.80623
  20  17 3368.0421    3.1569  1.7175 13.0148  0.0000  0.0358   0.0559   0.0935    0.0675   0.0000   439.6530       9.68996       12.7587       3.62427       4.12993      0.694217       2.73884       3.59471       3.78429       3.95914       3.85459       3.58677
  20  18 3511.9412    2.5870  2.5299 12.5475  0.0000  0.0455   0.0417   0.1223    0.0650   0.0000   444.7187       10.7219       18.1149     -0.544978     -0.986114       1.73338       3.34509       4.65428       4.76332       5.14852       5.16664       4.71390
  20  19 3655.6329    2.1628  3.5915 12.0302  0.0000  0.0556   0.0315   0.1594    0.0612   0.0000   446.6641       13.2847       22.6524       4.61247       4.31165       3.34453       4.19155       5.49702       6.04633       6.18740       6.08662       5.65852
  20  20 3799.2677    1.8590  5.7943 11.2156  0.0000  0.0717   0.0207   0.2034    0.0523   0.0000   438.1902       18.5457       13.4281       7.91125       12.9538      -2.77636       5.39626       7.11981       7.89383       7.92356       7.91578       7.25380
  20  21 3943.0513    1.4928  7.4753 10.9760  0.0000  0.0889   0.0163   0.2533    0.0428   0.0000   433.0641       21.0343       13.0884       7.21617      -1.16564      -7.02668       6.86865       8.76598       9.95202       10.0469       9.59461       9.20184
  20  22 4086.8036    1.1854  9.0288 10.8862  0.0000  0.1118   0.0139   0.3264    0.0359   0.0000   433.9240       20.1440       18.1238       38.3923      -1.38966      -2.91675       8.48737       10.9800       12.3207       12.4669       12.0165       11.4220
  20  23 4230.4293    0.9988  9.9931 10.7423  0.0000  0.1327   0.0126   0.3708    0.0342   0.0000   445.9840     -0.168583       4.39382      -15.8484      -21.0423       6.61825       9.62326       13.1237       14.2620       14.4000       13.9447       12.9604
  20  24 4374.0857    0.7875 12.6288 10.6612 -0.0002  0.1841   0.0113   0.5332    0.0304   0.0000   434.3162       16.5214       34.5000      -25.4007       15.3147       8.19940       13.6103       17.7198       19.7700       19.7342       19.0626       18.0833
  20  26 4661.3503    0.4882 17.3935 10.3950 -0.0004  0.3528   0.0079   0.8886    0.0230   0.0000   469.2513       67.9028     -0.883130      -41.6142       1.16831       9.28939       25.9512       33.7481       37.6208       38.6642       36.3564       34.7046
  21   4 1408.0749    0.1327  0.1031  9.7889  0.0000  0.0172   0.0105   0.0259    0.0276   0.0000   439.7935      -1.09083       18.1116      0.322859      -2.28231      0.297931       1.47313       1.37014       2.89048       2.70601       3.21352       3.09354
  21   6 1758.2177    0.3389  0.3622  9.8709  0.0000  0.0182   0.0121   0.0398    0.0382   0.0000   437.0614      -4.41696       21.6953     -0.204261      -3.90067     -0.460206       1.20026       1.76202       1.83866       1.76754       1.95790       1.55842
  21   7 1919.8472    0.5262  0.3749 10.0835  0.0000  0.0149   0.0171   0.0352    0.0441   0.0000   439.1272      -2.10498       18.3283      0.513244      -1.08562       1.16108       1.09387       1.44887       1.50777       1.60019       1.74073       1.47689
  21   8 2077.6992    0.7321  0.6635 10.2297  0.0000  0.0207   0.0181   0.0463    0.0603   0.0000   439.1710       2.27421       16.5796       1.52413      -1.73479      0.413683       1.59675       2.17352       2.30746       2.51159       2.59572       2.32694
  21   9 2231.9133    1.0097  0.6859 10.7983  0.0000  0.0204   0.0247   0.0499    0.0658   0.0000   440.6440      -3.60964       14.0856       3.30008      -2.62948      -2.55963       1.49263       1.98641       2.04631       2.24711       2.17312       2.09935
  21  10 2381.8991    1.3581  0.8105 11.4020  0.0001  0.0209   0.0321   0.0581    0.0666   0.0000   439.5236       2.62077       12.2256      0.380626       4.28246      0.371410       1.62932       2.06298       2.20903       2.35871       2.44219       2.10672
  21  11 2529.3352    1.7987  0.8029 11.9067  0.0000  0.0212   0.0417   0.0560    0.0690   0.0000   438.9423      -2.70963       14.8059      -2.01391       1.60040       2.37145       1.56373       2.04562       2.13304       2.30466       2.26214       2.08430
  21  12 2676.1954    2.2935  0.9072 12.6038  0.0000  0.0245   0.0527   0.0601    0.0783   0.0000   441.9625       3.74813       11.1012       4.04852     -0.345777      -1.80203       1.85584       2.37966       2.59317       2.60973       2.60481       2.42809
  21  13 2822.9928    3.0020  0.7699 13.0674  0.0000  0.0218   0.0724   0.0550    0.0740   0.0000   438.1414       2.78129       13.3169       1.68179      -2.06270       4.62867       1.65619       2.30030       2.46308       2.50508       2.52933       2.27027
  21  14 2968.9349    3.6478  0.8414 13.4820  0.0000  0.0213   0.0843   0.0568    0.0664   0.0000   442.0186       6.54859       14.6954       1.79496      0.306277      -1.88742       1.57546       2.09577       2.26195       2.28695       2.25856       2.13798
  21  15 3113.9795    3.8336  0.8637 13.7269  0.0000  0.0222   0.0890   0.0605    0.0677   0.0000   435.9051       9.37793       10.2926       7.07411     -0.731935      -1.63955       1.72508       2.39678       2.43424       2.63215       2.58980       2.33542
  21  16 3258.5220    3.7231  1.2924 13.2833  0.0019  0.0292   0.0713   0.0718    0.0846   0.0000   437.5478       11.8323       12.8834    -0.0482730       4.42932      -1.35287       2.20092       3.00528       3.23797       3.28632       3.38627       3.15433
  21  17 3402.8867    2.9616  1.9504 12.9230  0.0000  0.0371   0.0487   0.1002    0.0557   0.0000   442.4573       3.27773       11.3117      -4.84537       3.24350      -1.52669       2.70060       3.61906       3.77413       3.98221       3.93356       3.80932
  21  18 3547.2610    2.4085  2.7242 12.5688  0.0000  0.0465   0.0359   0.1276    0.0487   0.0000   440.5651      -4.00441       9.25959       6.58239     -0.945499      0.352480       3.27199       4.33603       4.75621       4.90328       4.66202       4.39967
  21  19 3691.5790    2.0163  4.0432 11.9516  0.0000  0.0586   0.0270   0.1642    0.0485   0.0000   441.2983       7.27964       11.5888       2.36196       5.28141       10.8029       4.23483       5.67066       6.15975       6.56752       6.21899       5.93887
  21  20 3835.8018    1.6676  5.7618 11.4058  0.0000  0.0763   0.0204   0.2036    0.0455   0.0000   427.6513      -8.13939       22.6513       2.82495      -4.35773       2.50012       5.40423       7.31937       7.92838       8.31944       7.94894       7.67935
  21  21 3979.7399    1.3927  7.4538 11.0356 -0.0001  0.0900   0.0154   0.2573    0.0381   0.0000   427.9108       14.3811      -5.51293       21.9954      -1.56797       5.61898       6.44972       8.53236       9.57369       9.68862       9.48195       9.09807
  21  23 4268.3985    0.9067 11.4724 10.7818  0.0000  0.1539   0.0121   0.4440    0.0302   0.0000   427.1713       27.8829       9.66417       14.3541       17.9918       7.76395       11.0964       14.2131       16.0021       16.5771       15.8032       15.3010
  21  24 4412.5003    0.7213 13.4175 10.6770  0.0004  0.2073   0.0107   0.5808    0.0278   0.0000   404.9086       24.8814      -7.45298       20.3050      0.911560     -0.623444       14.4458       18.6394       21.3347       21.4596       20.3963       19.6298
  21  25 4557.0064    0.5722 15.3882 10.5401 -0.0054  0.2707   0.0088   0.7280    0.0240   0.0000   462.4179       22.0390       44.4111       30.2372       46.4962       15.4871       19.0624       24.9173       28.0672       28.7705       27.7863       26.4126
  22   4 1429.1324    0.1202  0.1157  9.7914  0.0000  0.0155   0.0095   0.0354    0.0273   0.0000   439.1849      0.499816       20.2518      0.600507      -3.08593     -0.841166       1.27459       1.42238       2.08012       2.22731       1.70821       1.69284
  22   5 1611.3270    0.2346  0.1511  9.7657  0.0000  0.0111   0.0122   0.0245    0.0304   0.0000   437.9190      -2.61469       20.7843      0.327389      -2.29394     -0.898977      0.984819       1.05508       1.22710       1.31670       1.19369       1.10501
  22   6 1781.5600    0.3580  0.3115  9.9694  0.0000  0.0142   0.0131   0.0341    0.0359   0.0000   439.5688      -1.66975       17.1875     -0.709955      -3.43317      -1.13650       1.06096       1.36488       1.40625       1.51330       1.47229       1.42297
  22   7 1945.0335    0.5350  0.4240 10.1454  0.0000  0.0159   0.0161   0.0364    0.0434   0.0000   438.3501      -2.03335       15.9566      -1.63882     -0.591894      0.227967       1.14424       1.54125       1.68375       1.60560       1.69056       1.57617
  22   8 2104.7157    0.7562  0.6056 10.4921  0.0000  0.0195   0.0193   0.0444    0.0530   0.0000   438.3057     -0.338827       18.2316      -1.76022      -1.94745      0.634517       1.29953       1.86627       1.81580       1.95708       1.98899       1.81192
  22   9 2260.0027    1.0296  0.7923 10.9283  0.0000  0.0223   0.0236   0.0570    0.0629   0.0000   437.9088       2.63852       15.2789       2.48835      -6.59418      -5.71450       1.42558       1.95798       2.16881       2.20696       2.12275       2.04189
  22  10 2410.8435    1.4170  0.9173 11.5650  0.0000  0.0239   0.0316   0.0602    0.0735   0.0000   437.6682      -5.90444       8.80359      -2.01344      -3.20815       1.54303       1.72950       2.32482       2.50506       2.64271       2.74421       2.39753
  22  11 2559.1875    1.9408  0.8931 12.1306  0.0000  0.0225   0.0434   0.0596    0.0659   0.0000   436.9909       4.20156       16.0905       1.45796      -5.38173      -1.49259       1.49657       2.11776       2.11475       2.37134       2.37637       2.07978
  22  12 2707.1221    2.4582  0.8883 12.5811  0.0000  0.0230   0.0538   0.0562    0.0749   0.0000   438.3186      -1.47819       13.6718       5.98679      -1.84180      0.333506       1.56319       2.19351       2.20347       2.40553       2.31092       2.17698
  22  13 2854.7650    3.1763  0.7614 13.2292  0.0000  0.0204   0.0740   0.0529    0.0713   0.0000   440.3114       7.21538       11.6219       3.31707      -3.09710      0.447321       1.47852       1.95569       2.06790       2.24845       2.33815       2.15063
  22  14 3001.3888    3.7606  0.7808 13.5658  0.0000  0.0216   0.0863   0.0511    0.0675   0.0000   442.8556       5.39916       12.4651      0.955571       2.97744      0.289873       1.35709       2.07559       2.03829       2.26363       2.11582       1.98750
  22  15 3147.0521    3.9627  1.0018 13.5344  0.0000  0.0237   0.0825   0.0621    0.0741   0.0000   437.2510       2.00805       17.1001       3.68178      -1.23116      -4.27221       1.67779       2.18883       2.45116       2.46461       2.39043       2.40392
  22  16 3292.2282    3.5681  1.4273 13.1948  0.0036  0.0288   0.0648   0.0816    0.0751   0.0000   440.7980       9.83766       14.1173       2.69272      -4.03179      -3.18190       2.04735       2.74594       2.82484       3.01631       3.00982       3.00393
  22  17 3437.2470    2.9094  1.9652 12.9444  0.0000  0.0371   0.0467   0.0954    0.0544   0.0000   446.5743       6.59492       7.43302       8.79918      -2.28772      -2.73422       2.56626       3.38893       3.73943       3.84920       3.75135       3.52621
  22  18 3582.2321    2.3361  3.0178 12.4859  0.0002  0.0472   0.0327   0.1353    0.0439   0.0000   451.3286       9.14247       4.00564       4.61765      -1.24487       2.38252       3.28619       4.24103       4.66371       4.79032       4.76342       4.55200
  22  19 3727.0462    1.8978  4.4724 11.8386  0.0000  0.0601   0.0240   0.1716    0.0439   0.0000   436.9964       5.30484       12.6521       9.89879       8.59392       10.4775       4.27120       5.58656       6.15119       6.38609       6.13028       5.93564
  22  20 3871.7557    1.6356  6.1238 11.3611  0.0000  0.0754   0.0186   0.2097    0.0408   0.0000   436.4606      -1.89553       5.10244       13.4508      -3.89579      -5.67479       5.17879       6.95284       7.78025       7.60132       7.68225       7.44709
  22  21 4016.1981    1.3311  7.8345 11.0494  0.0000  0.0921   0.0147   0.2675    0.0356   0.0000   430.8403       28.1339       7.43158       30.2090     -0.814313       7.01803       6.34637       8.50391       9.27677       9.61870       9.62586       9.15315
  22  22 4160.9237    1.0480 10.2447 10.8901  0.0024  0.1247   0.0129   0.3726    0.0318   0.0000   434.7686       22.8605       46.0762       5.68220       2.04177      -5.35813       8.61871       11.4430       12.5389       13.2808       12.8593       12.3110
  22  23 4305.9757    0.8569 11.3047 10.7946  0.0000  0.1519   0.0117   0.4461    0.0289   0.0000   467.4814      -24.7832       18.1044       19.2595      -16.3417      -25.4509       10.3154       13.4829       15.2312       15.5327       14.8368       14.2568
  23   3 1252.2497    0.0736  0.0268  9.8853  0.0000  0.0199   0.0182   0.0236    0.0249   0.0000   437.9776     -0.686302       21.3804       1.54504      -3.38670     0.0987789       1.85248       1.75484       2.31148       2.09583       2.29544       1.83129
  23   4 1449.6950    0.1472  0.0860  9.8278  0.0000  0.0215   0.0109   0.0181    0.0264   0.0000   438.8955     -0.958737       19.2037     -0.149336      -3.56860      0.363597       2.71007       3.64829       3.81692       3.08111       2.04272       1.72427
  23   5 1632.7730    0.2420  0.1551  9.8645  0.0000  0.0105   0.0120   0.0223    0.0292   0.0000   440.5885     -0.847589       17.3784     -0.169058      -4.16539     -0.440961      0.732234      0.869789       1.00351       1.21047      0.959258      0.993833
  23   6 1804.1823    0.3704  0.3904  9.9644  0.0000  0.0171   0.0122   0.0388    0.0375   0.0000   439.9402      0.708015       18.8329       1.65408     0.0527596       1.07035       1.23180       1.56092       1.72102       1.76107       1.73578       1.74758
  23   7 1969.6238    0.5514  0.5046 10.1939  0.0000  0.0195   0.0154   0.0413    0.0464   0.0000   438.1651     -0.961600       22.1659     -0.115186      -2.39110       1.99606       1.12760       1.64712       1.72142       1.79376       1.69033       1.57047
  23   8 2131.0750    0.8114  0.6480 10.4371  0.0000  0.0191   0.0195   0.0452    0.0545   0.0000   440.1862       2.05595       15.8240      0.611056      -4.49649      -1.26314       1.21311       1.65670       1.80051       1.90392       1.79162       1.71085
  23   9 2287.4824    1.1504  0.7545 11.0432  0.0000  0.0198   0.0263   0.0522    0.0621   0.0000   436.7775     -0.375356       18.5638       4.04055      -3.39217      -1.47531       1.34303       1.72692       1.94102       1.92150       1.94359       1.90169
  23  10 2439.2251    1.5523  0.8382 11.8191  0.0000  0.0227   0.0344   0.0544    0.0671   0.0000   439.7218       3.71646       17.5418     -0.396659       2.50953     -0.929077       1.52613       2.01954       2.19672       2.35283       2.13941       2.13044
  23  11 2588.6721    2.1247  0.8482 12.1296  0.0000  0.0213   0.0454   0.0524    0.0683   0.0000   436.6193      0.695716       17.7172      -2.43506      -1.85164     -0.482733       1.40643       1.86455       1.99879       2.04200       2.12802       1.96983
  23  12 2737.6418    2.6767  0.7828 12.6384  0.0000  0.0201   0.0587   0.0487    0.0697   0.0000   441.2706    -0.0106149       19.7432       3.68819      0.308935       1.13695       1.34918       1.79493       1.89056       2.08590       1.95972       1.81252
  23  13 2886.0863    3.3216  0.7558 13.1202  0.0000  0.0192   0.0764   0.0505    0.0788   0.0000   439.3254      0.424193       13.6077       2.61261      0.716444       3.95520       1.40684       1.90728       2.05398       2.13393       2.09171       1.90036
  23  14 3033.4620    3.8915  0.8043 13.7096  0.0000  0.0206   0.0891   0.0546    0.0723   0.0000   438.8725       4.51645       18.5863       4.30989      0.917128      -5.21535       1.40689       1.94843       1.99171       2.08937       2.18029       1.98589
  23  15 3179.7238    3.7354  1.0291 13.7228  0.0000  0.0247   0.0766   0.0648    0.0672   0.0000   440.8802       1.48578       16.4420      -1.73075      -1.92179     0.0534080       1.61122       2.19950       2.37148       2.41645       2.40397       2.31531
  23  16 3325.5875    3.2306  1.5487 13.2789 -0.0002  0.0320   0.0565   0.0830    0.0620   0.0000   437.4586       3.27151       13.1997       1.78716      -2.15731      -7.40322       2.07064       2.79106       3.11250       3.16630       3.03755       2.99419
  23  17 3471.3623    2.7623  2.2147 12.7750  0.0000  0.0380   0.0411   0.1019    0.0501   0.0000   436.3060       1.91554       3.47437       7.82437       7.62302      -1.88393       2.57531       3.32777       3.66632       3.88367       3.82500       3.59057
  23  18 3616.6143    2.1946  3.2339 12.2781  0.0000  0.0474   0.0285   0.1335    0.0409   0.0000   446.2917       20.0653       12.4845       7.25925       2.94082      -3.87803       3.17567       4.17706       4.53972       4.78203       4.81443       4.56262
  23  19 3762.0871    1.8478  4.8095 11.7614  0.0000  0.0619   0.0218   0.1765    0.0400   0.0000   450.4564       4.51079       15.9354      -9.84441       1.93366     -0.980100       4.11804       5.39473       5.95645       6.21217       6.22031       5.83567
  23  20 3907.2152    1.5217  6.8971 11.2002  0.0000  0.0779   0.0159   0.2253    0.0367   0.0000   432.0445       26.3612       29.3835      -1.46110      -10.3430      -2.37214       5.18103       6.68344       7.53118       7.81981       7.69178       7.35723
  23  21 4052.7146    1.2523  8.0091 11.0495  0.0000  0.0937   0.0141   0.2695    0.0337   0.0000   422.1768       9.21577       1.82580       6.06747      -11.9377       1.91935       6.25789       8.16019       9.28390       9.46333       9.35200       8.82043
  23  22 4197.6006    1.0152 11.0709 10.8706  0.0000  0.1352   0.0122   0.3953    0.0301   0.0000   435.7286       7.36597       14.9264      -22.1506      -3.34481       4.40906       8.69406       11.4021       12.6817       13.4121       12.4959       12.1082
  23  23 4342.8180    0.8182 12.2132 10.7617  0.0004  0.1635   0.0111   0.4831    0.0276   0.0000   442.7219       23.4088       53.3442       37.7869      -15.7045      -12.1513       10.5551       13.9158       15.5963       16.1990       15.6213       15.1573
  23  25 4632.6362    0.4820 16.1030 10.5134  0.0000  0.3194   0.0080   0.8315    0.0211   0.0000   451.9710       34.5839      -19.3899      -29.2332       47.6079       8.29390       19.9170       26.8352       29.8796       31.1435       29.6666       28.6107
  24   5 1653.6755    0.2606  0.2329  9.8282  0.0000  0.0127   0.0109   0.0315    0.0307   0.0000   439.3543      -1.67764       18.9567      0.719126      -1.57097      -1.86557      0.845183       1.01280       1.26870       1.39716       1.35590       1.23625
  24   6 1826.3213    0.4114  0.3871  9.9260  0.0000  0.0149   0.0129   0.0376    0.0378   0.0000   440.6622      -1.03767       19.3864    -0.0311173      -3.00709      -1.03267      0.918641       1.22083       1.32951       1.45886       1.38058       1.33768
  24   7 1993.5396    0.6037  0.5185 10.2419  0.0000  0.0176   0.0163   0.0415    0.0466   0.0000   440.2616       2.76047       15.1773      -3.33137     -0.949192       2.16876       1.04912       1.45231       1.45137       1.66674       1.51619       1.52992
  24   8 2156.7503    0.8824  0.7262 10.4879  0.0001  0.0193   0.0202   0.0505    0.0574   0.0000   438.8126      0.536163       17.9245      0.780959     -0.699005      -1.28979       1.20156       1.70172       1.82159       1.88184       1.99748       1.78813
  24   9 2314.3254    1.2323  0.7920 11.1125 -0.0000  0.0199   0.0268   0.0512    0.0603   0.0000   438.4478       1.66671       17.4041      -1.14098      -4.43027      0.122765       1.27372       1.75802       1.83900       1.96886       1.91664       1.88552
  24  10 2467.0209    1.6691  0.9051 11.7065  0.0000  0.0223   0.0346   0.0560    0.0746   0.0000   437.4065       1.64133       17.2629       3.31255      -1.73653     -0.333169       1.42833       1.96667       1.97402       2.23333       2.25198       2.12017
  24  11 2617.6366    2.1021  0.9524 12.3750  0.0000  0.0228   0.0436   0.0625    0.0683   0.0000   439.5806       3.76394       17.4565      -2.75605       1.40549       2.42375       1.41839       2.02870       2.03737       2.23000       2.23864       2.10028
  24  12 2767.7001    2.7558  0.9630 12.7357  0.0000  0.0230   0.0561   0.0589    0.0687   0.0000   437.0867       1.70022       12.2844      -4.54015      -3.12171     -0.490994       1.43737       2.05818       2.01882       2.23677       2.24628       2.06083
  24  13 2916.9461    3.3535  0.8259 13.3740  0.0000  0.0200   0.0739   0.0548    0.0654   0.0000   438.9563       3.54915       12.6514      -2.52487      -3.62366       2.09771       1.28561       1.71878       1.77265       1.96266       1.89487       1.76930
  24  14 3065.0562    4.1357  0.7978 13.5833  0.0000  0.0200   0.0896   0.0493    0.0755   0.0000   440.6529       5.38555       13.9058       1.68199     -0.637331     -0.167788       1.29029       1.81724       1.79419       1.92759       1.92719       1.85803
  24  15 3212.0254    3.7274  1.0396 13.7589  0.0000  0.0248   0.0771   0.0649    0.0726   0.0000   437.8177       4.16728       15.5833       1.61740      0.397980      0.491771       1.60652       2.27095       2.28405       2.54737       2.48856       2.37665
  24  16 3358.5323    3.3091  1.6407 13.1269  0.0000  0.0315   0.0544   0.0845    0.0613   0.0000   438.3068       6.63353       12.9918       2.86765       3.53024      -4.47902       1.93119       2.65973       2.77966       2.96611       2.90539       2.79999
  24  17 3504.9059    2.5985  2.5284 12.7249  0.0000  0.0409   0.0365   0.1098    0.0433   0.0000   438.5348       6.98789       3.31010       9.60869       7.96580      -9.49465       2.62718       3.56190       3.90689       4.00167       4.03510       3.91469
  24  18 3651.0317    2.1285  3.8810 12.0530  0.0000  0.0518   0.0250   0.1418    0.0376   0.0000   436.6273       12.6268       10.8778     -0.697197       5.14870      -9.58612       3.29101       4.47732       4.78595       4.97484       5.03948       4.78582
  24  19 3796.9126    1.7444  5.3003 11.5846  0.0000  0.0647   0.0193   0.1782    0.0374   0.0000   424.6597       12.6900       21.3553     -0.168984      -1.11203       26.7984       4.16000       5.54787       6.14546       6.22978       6.31061       6.15334
  24  20 3942.5603    1.4356  7.1294 11.2139  0.0000  0.0809   0.0153   0.2297    0.0341   0.0000   436.6130       12.3319       12.8005       8.22255       1.25253      -7.97230       5.12602       6.84045       7.46020       7.95691       7.73407       7.68343
  24  21 4088.3015    1.1527  9.2887 10.9930  0.0000  0.1085   0.0133   0.3103    0.0312   0.0000   435.4445       10.3520       37.6567       5.59850      -8.28689       8.40304       6.82446       9.02201       10.2097       10.3201       10.4617       9.98557
  24  22 4233.8499    0.9455 10.7202 10.9035  0.0000  0.1330   0.0122   0.3972    0.0285   0.0000   448.8335      -5.59589       11.7049       27.3204      -2.41632      -23.5432       8.41666       10.9351       12.4889       12.6294       12.5572       12.1282
  24  24 4524.8213    0.5756 13.9000 10.6395 -0.0048  0.2332   0.0094   0.6607    0.0234   0.0000   399.1757       39.5004       37.9356      -3.02094      -41.5697      0.487669       14.2641       18.8366       21.2091       22.1875       21.6950       20.8312
  25   3 1289.3849    0.0866  0.1085  9.8144  0.0000  0.0287   0.0091   0.0543    0.0250   0.0000   439.3858      -1.85225       17.3112      -1.42767      -3.24084       1.92445       2.00104       3.57527       4.29827       3.83997       3.04047       4.24464
  25   4 1489.4533    0.1754  0.1109  9.8558  0.0000  0.0103   0.0110   0.0217    0.0261   0.0000   439.6761    -0.0325751       19.1178      -1.69326      -3.06126      0.362109      0.685778      0.859344      0.890294      0.994179      0.899612      0.978326
  25   5 1674.0815    0.2849  0.2352  9.9030  0.0000  0.0115   0.0115   0.0304    0.0299   0.0000   440.0455     -0.853266       20.5033      -2.11268      -1.06952     -0.835875      0.776136       1.01269       1.04578       1.05638      0.998653       1.01071
  25   6 1847.8761    0.4291  0.4006  9.9638  0.0000  0.0150   0.0129   0.0365    0.0385   0.0000   440.3709      -3.84721       18.3192       2.72147      -3.76097      -1.74574      0.943346       1.22633       1.32715       1.35767       1.45531       1.38625
  25   7 2016.9468    0.6214  0.5514 10.2880  0.0000  0.0177   0.0158   0.0421    0.0472   0.0000   441.3532     -0.866206       17.1643     -0.555949      -2.17429       1.31308       1.03587       1.38884       1.57982       1.64664       1.58347       1.51448
  25   8 2181.7485    0.8761  0.6905 10.7418  0.0000  0.0203   0.0201   0.0456    0.0537   0.0000   439.6430       2.10273       16.1167      -2.25601     -0.836902       1.20690       1.14720       1.62419       1.76665       1.86182       1.83396       1.83850
  25   9 2340.5074    1.3157  0.8088 11.2911  0.0000  0.0200   0.0282   0.0523    0.0616   0.0000   439.4741     -0.350237       15.4362       1.54544     -0.590252      0.944438       1.25060       1.70783       1.83970       2.00058       2.04323       1.85161
  25  10 2494.3645    1.7174  0.8702 11.9232  0.0000  0.0205   0.0353   0.0553    0.0623   0.0000   439.6155       3.51159       13.6804       1.85200      -3.53382      0.414312       1.30021       1.65886       1.83105       1.87069       1.91993       1.84109
  25  11 2646.2323    2.3390  0.8922 12.2836  0.0000  0.0213   0.0465   0.0532    0.0753   0.0000   439.6215       2.37993       14.2847      0.686077      -2.46399       2.90321       1.27984       1.80470       1.93429       1.98325       2.01076       1.83432
  25  12 2797.3668    2.8168  0.8788 12.9079  0.0000  0.0208   0.0583   0.0542    0.0626   0.0000   437.7511      -1.55066       18.0766       1.97795      0.390830      0.480454       1.32857       1.81496       1.94265       2.07884       2.12447       2.02230
  25  13 2947.4088    3.5630  0.7422 13.3134  0.0000  0.0181   0.0765   0.0463    0.0617   0.0000   438.0821       4.41856       19.2690      0.314104      -5.32117     -0.433920       1.11217       1.46518       1.62100       1.72899       1.69686       1.59079
  25  14 3096.2435    3.8454  0.9045 13.6620  0.0000  0.0211   0.0808   0.0577    0.0763   0.0000   439.6592       5.92176       13.2362       1.57815     -0.550887       3.11819       1.36465       1.73052       1.82865       2.06126       1.94506       1.90089
  25  15 3243.9530    3.6178  1.2248 13.7423  0.0000  0.0281   0.0711   0.0722    0.0769   0.0000   438.9203       3.29031       16.1478       1.59774      0.870407       9.69570       1.67689       2.35350       2.49600       2.55871       2.73593       2.58236
  25  16 3391.0675    3.1473  1.7662 13.0868  0.0000  0.0329   0.0503   0.0862    0.0595   0.0000   438.9942       2.75035       11.1667       8.80917      -1.12770      0.251633       1.93139       2.65286       2.84340       3.12303       2.98433       2.79602
  25  17 3538.1415    2.4776  2.6853 12.6093  0.0000  0.0417   0.0337   0.1123    0.0433   0.0000   440.8221      0.998056       6.83246       14.1700       10.3405       2.25761       2.51750       3.48731       3.65825       3.98693       3.96467       3.88328
  25  18 3684.8923    1.9643  3.8551 12.1020 -0.0000  0.0530   0.0235   0.1468    0.0362   0.0000   444.1400       2.73999       10.7884       2.32582      -1.12152      -8.20797       3.13621       4.42871       4.70251       5.01122       5.00157       4.72855
  25  19 3831.2071    1.6395  6.0844 11.4749  0.0004  0.0683   0.0171   0.1946    0.0343   0.0000   427.6873       8.33060       13.7121       9.85123      -4.68810      -5.01960       4.17522       5.51107       6.19346       6.46248       6.41552       6.20733
  25  20 3977.5293    1.3639  7.4352 11.2247  0.0000  0.0824   0.0146   0.2432    0.0323   0.0000   427.1880       11.4129       7.04423       5.86321       12.3428      -27.3981       5.06037       6.64933       7.57182       7.67817       7.72323       7.45025
  25  21 4123.7914    1.0733  9.5762 11.0492  0.0000  0.1138   0.0131   0.3325    0.0298   0.0000   445.4003       2.46589       16.3826       23.5365      -6.01976       1.13665       6.77185       9.02330       10.1807       10.3685       10.2592       9.98119
  25  23 4415.9931    0.6796 12.5060 10.8076  0.0000  0.1896   0.0109   0.5529    0.0250   0.0000   436.7498      -28.0153       35.9220       60.6916       25.3463      -71.7209       11.0314       14.8941       16.4521       17.4406       16.8834       16.2969
  25  24 4561.6040    0.5164 14.2188 10.6836 -0.0071  0.2668   0.0092   0.7170    0.0218   0.0000   444.1979      -32.0728      -20.1249      -7.16699       25.6009       38.9833       16.1568       21.0943       23.5796       24.5620       24.6914       24.1508
  26   2 1088.6064    0.0568  0.0161  9.9544  0.0106  0.0280   0.0135   0.0131    0.0231   0.0000   438.6414     -0.420253       21.9243      0.643642      -3.05612     -0.183958       1.43343       2.20329       1.68678       1.92565       2.24155       2.21250
  26   3 1307.4711    0.0911  0.0742  9.8274  0.0000  0.0164   0.0091   0.0235    0.0241   0.0000   439.7091       1.07235       19.2587      -1.89835      0.151894      0.366818      0.909535       1.12870       1.40527       1.41439       1.50038       1.35258
  26   4 1508.7129    0.1670  0.1395  9.7818  0.0000  0.0116   0.0095   0.0260    0.0258   0.0000   440.6535     -0.271531       18.9985      -2.81304      -3.17393     -0.593212      0.715897      0.852861       1.14245       1.20820       1.10999       1.10615
  26   5 1694.0265    0.2970  0.2325  9.8932  0.0000  0.0125   0.0114   0.0265    0.0299   0.0000   439.9071     -0.855644       19.1148       1.11650      -3.22194      -1.37017      0.888613       1.06362       1.24835       1.25009       1.38570       1.25614
  26   6 1869.0431    0.4686  0.3632 10.0270  0.0000  0.0140   0.0142   0.0315    0.0374   0.0000   438.5743      -1.81307       19.5346      0.897006      -1.19222      -3.62779      0.852016       1.01310       1.14004       1.29241       1.34037       1.31129
  26   7 2039.7194    0.7039  0.5439 10.2869  0.0000  0.0162   0.0176   0.0405    0.0475   0.0000   439.5765       1.13431       18.4225     -0.939247      -2.69595       2.56485      0.908613       1.25187       1.37227       1.42572       1.51518       1.40381
  26   8 2206.0172    0.9774  0.6927 10.8580  0.0000  0.0178   0.0222   0.0475    0.0525   0.0000   440.9686      0.245215       16.2953       5.56848      -2.84095      0.570144       1.06371       1.39968       1.40152       1.66684       1.55000       1.44405
  26   9 2366.0324    1.3038  0.9347 11.3133  0.0000  0.0215   0.0260   0.0563    0.0609   0.0000   440.7017     -0.397474       12.5275       3.77766       3.33772     -0.847465       1.33016       1.73534       1.91470       2.05264       1.95320       1.92234
  26  10 2521.1754    1.7983  0.9868 12.0151  0.0000  0.0226   0.0356   0.0593    0.0640   0.0000   441.3349      -1.67693       14.6521       1.14766      0.366940     -0.226451       1.38775       1.94144       2.03438       2.26851       2.28007       2.11680
  26  11 2674.3917    2.3269  0.8881 12.5500  0.0000  0.0212   0.0463   0.0518    0.0666   0.0000   439.4498     -0.329319       16.0356       1.44297      0.224038      0.932627       1.27459       1.68850       1.74689       2.00443       1.96841       1.86932
  26  12 2826.5695    3.0989  0.8027 12.9251  0.0000  0.0202   0.0630   0.0456    0.0698   0.0000   439.1839       4.83766       17.5785       3.11551      -4.54641      -2.41163       1.28082       1.84440       1.85895       2.04111       2.05882       1.97166
  26  13 2977.4544    3.8149  0.8031 13.2253  0.0000  0.0181   0.0778   0.0475    0.0658   0.0000   439.5586       2.51053       17.9131       2.14054      0.505333       1.18368       1.07694       1.48470       1.53724       1.66694       1.66473       1.57019
  26  14 3126.9413    3.7247  1.0275 13.6370  0.0000  0.0239   0.0728   0.0596    0.0698   0.0000   436.4799       1.46110       19.6600       3.86990      -3.84043       1.37096       1.36575       1.94294       2.08165       2.24707       2.27650       2.12845
  26  15 3275.4620    3.5138  1.3309 13.4260  0.0000  0.0279   0.0643   0.0757    0.0815   0.0000   443.0908       6.26098       10.1139       4.22457      -2.70396     -0.931331       1.60195       2.15041       2.37302       2.46992       2.40819       2.36800
  26  16 3423.3163    2.9786  1.8652 13.1019  0.0000  0.0339   0.0477   0.0890    0.0581   0.0000   443.5006       11.1309       10.5194       4.52097       4.67726       2.22420       1.98107       2.65487       2.81805       3.10648       3.10723       2.89121
  26  17 3571.0433    2.3625  2.9812 12.4436  0.0000  0.0422   0.0297   0.1237    0.0416   0.0000   443.5258       7.99765       7.14004       6.63793       7.21782      -7.37112       2.44180       3.37703       3.61270       3.72434       3.85459       3.64395
  26  18 3718.4043    1.9177  4.5869 11.8495  0.0000  0.0556   0.0207   0.1546    0.0350   0.0000   436.2484       5.81461       13.9688      -1.16673       10.2750     -0.299376       3.24506       4.34972       4.88444       5.06058       4.87670       4.77711
  26  19 3865.4968    1.5281  6.1380 11.5252  0.0000  0.0702   0.0168   0.2027    0.0323   0.0000   431.1402       4.81203       13.5360       9.30891       2.02557       11.1480       4.19339       5.52368       6.22303       6.35886       6.43877       6.26116
  26  20 4012.1196    1.2496  7.9029 11.1716  0.0000  0.0876   0.0141   0.2606    0.0319   0.0000   438.6795       16.3477       9.06032       5.42691       7.29899      -11.8723       5.16327       6.82465       7.65733       7.97772       7.98068       7.69287
  26  21 4158.8295    1.0235  9.7167 11.0198  0.0000  0.1140   0.0128   0.3362    0.0292   0.0000   426.8892       6.49392      0.379768       11.3483      -12.5634      -3.12806       6.67311       8.86817       9.81363       10.3049       10.0835       9.85838
  26  22 4305.7185    0.7936 11.3851 10.9466 -0.0001  0.1579   0.0123   0.4645    0.0264   0.0000   443.2925       26.0559       36.5157      -4.30187       32.2320      -44.8732       9.12492       11.9640       13.4622       14.0249       13.8808       13.7402
  26  23 4451.5913    0.6384 14.1948 10.7734 -0.0020  0.2260   0.0095   0.6106    0.0228   0.0000   461.1801      -9.78377       28.9905       6.75529      -18.9013      -13.4220       12.8613       17.3392       19.3885       20.4347       19.9849       19.6021
  26  24 4597.3159    0.4718 14.5361 10.6585  0.0000  0.2967   0.0089   0.7695    0.0198   0.0000   397.3832      -4.57668       25.1380      -20.8953      -23.0429      -2.09644       16.6492       21.9633       25.2448       26.1286       25.7976       25.1829
  27   4 1527.5743    0.1819  0.1446  9.7868  0.0000  0.0117   0.0095   0.0239    0.0260   0.0000   439.8780     -0.392705       20.8065     -0.240347      -1.79948     -0.249489      0.599510      0.865878      0.942837       1.01268       1.04859      0.985653
  27   5 1713.5791    0.3142  0.2512  9.8660  0.0000  0.0118   0.0117   0.0295    0.0305   0.0000   440.0147     -0.249200       20.5702       1.54045      -2.12528      -2.28280      0.865215       1.03175       1.07248       1.06524       1.20391       1.19644
  27   6 1889.7803    0.4788  0.4188 10.0735  0.0000  0.0146   0.0135   0.0357    0.0383   0.0000   440.2788      -1.96100       18.9255       1.61323      -2.71188     -0.723484      0.836645       1.14079       1.16499       1.31808       1.25463       1.18618
  27   7 2062.0671    0.7049  0.5651 10.4395  0.0000  0.0180   0.0173   0.0406    0.0473   0.0000   438.6385       1.23326       18.1263      0.839166     -0.996320       3.38774       1.33216       1.83189       2.09269       2.08039       2.10555       1.91000
  27   8 2229.7461    1.0366  0.7459 10.8673  0.0000  0.0186   0.0218   0.0454    0.0561   0.0000   438.6335       1.93471       17.1073      0.714138      -1.16074      -4.94835       1.05024       1.38007       1.52303       1.70541       1.60820       1.59639
  27   9 2390.9788    1.4180  0.8852 11.5312  0.0000  0.0209   0.0283   0.0525    0.0588   0.0000   437.8831     -0.385244       16.5833      0.123508      -2.47211     -0.141214       1.23792       1.67600       1.89335       2.01784       1.92109       1.89181
  27  10 2547.5181    1.8870  0.9843 12.0530  0.0000  0.0214   0.0364   0.0578    0.0612   0.0000   440.2148       2.18510       12.1089       3.06530       2.02121      -5.44526       1.23516       1.56125       1.77883       1.82131       1.89843       1.70504
  27  11 2702.0669    2.3861  0.8479 12.8369  0.0000  0.0199   0.0491   0.0523    0.0553   0.0000   441.7410      0.669777       14.0729      0.457411      0.376555       1.12494       1.17011       1.62145       1.65220       1.80716       1.78718       1.71684
  27  12 2855.3753    3.1759  0.8338 13.1363  0.0000  0.0188   0.0629   0.0516    0.0645   0.0000   438.0754       3.58179       14.4836     -0.527081      -1.65261      -2.03590       1.08653       1.50792       1.60138       1.74068       1.76471       1.68812
  27  13 3007.0719    3.6429  0.9549 13.4375  0.0000  0.0205   0.0705   0.0573    0.0647   0.0000   439.3099       2.46375       13.4058       1.74474      0.869816      -3.37784       1.16986       1.55908       1.62541       1.85528       1.77591       1.71490
  27  14 3157.3116    3.7756  1.0649 13.6052  0.0000  0.0224   0.0703   0.0621    0.0669   0.0000   439.6168       5.00157       14.1938       3.35461       1.20420      0.967271       1.32521       1.71542       1.95264       1.95658       1.94721       1.95505
  27  15 3306.5253    3.4550  1.4348 13.3966  0.0005  0.0278   0.0594   0.0763    0.0706   0.0000   440.9292       4.29816       12.4756      0.961819     -0.840225      -2.68413       1.58059       2.18773       2.31908       2.44143       2.51300       2.37684
  27  16 3455.2273    2.8884  2.1735 12.8648  0.0001  0.0355   0.0420   0.0966    0.0579   0.0000   440.6889       6.16535       15.6312       5.60936       1.89523      -3.64813       1.98032       2.68283       2.95270       3.07226       3.22370       3.08684
  27  17 3603.4918    2.2539  3.4521 12.2627  0.0000  0.0470   0.0268   0.1278    0.0415   0.0000   441.4597       10.1041       4.54307      -1.63279       7.98470       3.88782       2.53616       3.55123       3.80555       4.13273       3.98229       3.84974
  27  18 3751.6261    1.8274  4.5187 11.9238  0.0000  0.0560   0.0206   0.1543    0.0346   0.0000   442.4692       5.05437       17.4709       3.28907      -3.15995      0.140731       3.22610       4.23064       4.72071       4.99970       5.00024       4.90903
  27  19 3899.3456    1.4548  6.2591 11.5152  0.0000  0.0723   0.0160   0.2053    0.0311   0.0000   441.3656      -2.67832       9.59215       6.72787       3.94907       12.4609       4.04510       5.42357       6.14626       6.30401       6.33583       6.34871
  27  20 4046.3766    1.1831  8.6138 11.2154  0.0000  0.0961   0.0137   0.2852    0.0293   0.0000   445.7223       7.28306      0.273172       1.72820       3.28345      -2.93341       5.36114       6.99817       8.07981       8.42174       8.25797       7.99927
  27  21 4193.3617    0.9753 10.2029 11.0471  0.0001  0.1205   0.0126   0.3646    0.0277   0.0000   438.4075       21.7311       4.71008       7.44060       11.6889       17.0900       6.65660       8.73981       10.1953       10.4200       10.4309       9.87696
  27  22 4340.9977    0.7498 11.7191 10.9659  0.0013  0.1670   0.0124   0.4983    0.0257   0.0000   428.0903      -9.52492       16.0087      -34.0661       16.7697      -8.06049       9.14459       12.5158       13.8225       14.4744       14.3992       13.9609
  27  23 4487.2153    0.6010 14.1828 10.7742  0.0013  0.2284   0.0097   0.6343    0.0224   0.0000   434.8820       18.1323       22.1135       35.6743      -24.5961      -14.2293       12.4288       16.5918       18.8288       19.3533       19.3368       19.1022
  28   3 1342.6687    0.1072  0.0860  9.8295  0.0000  0.0214   0.0091   0.0249    0.0234   0.0000   440.0185     0.0643672       21.1919      -1.39938      -1.23171      -1.16866       1.01334      0.956757       1.74207       1.71387       1.27374       1.54890
  28   4 1546.0281    0.2021  0.1443  9.8164  0.0000  0.0096   0.0104   0.0249    0.0258   0.0000   440.7215      0.349488       19.5512     -0.107454      -2.30089      0.396475      0.527521      0.718368      0.785420      0.909104      0.961166      0.913700
  28   5 1732.7490    0.3393  0.3299  9.8847  0.0000  0.0135   0.0108   0.0322    0.0315   0.0000   440.8376      -1.45721       19.6066      -1.22262     -0.668323       1.83327      0.722775      0.988221       1.05306       1.14235       1.16283       1.09589
  28   6 1910.1596    0.5032  0.4488 10.0225  0.0000  0.0152   0.0135   0.0368    0.0399   0.0000   438.7917    -0.0811046       19.4889      -1.04333     -0.971591       1.15618      0.772392       1.11733       1.15970       1.25050       1.24479       1.11924
  28   7 2083.9020    0.7492  0.6126 10.5136 -0.0005  0.0164   0.0174   0.0431    0.0464   0.0000   441.0240     -0.936532       19.3040       2.52905      -1.41030      -2.06092      0.918587       1.25554       1.33709       1.50600       1.52230       1.46841
  28   8 2252.7924    1.0690  0.7777 10.9870  0.0000  0.0193   0.0220   0.0475    0.0554   0.0000   441.6781       3.64307       17.8495       1.60412      -1.77933    -0.0857969       1.05695       1.45381       1.67285       1.79240       1.76936       1.78864
  28   9 2415.3260    1.4783  0.8993 11.6995  0.0000  0.0206   0.0294   0.0533    0.0574   0.0000   440.6845       1.58951       13.3416       4.06716       2.15684      -1.41959       1.14491       1.61217       1.66537       1.87074       1.92199       1.85091
  28  10 2573.3340    2.0357  1.0121 12.0714  0.0000  0.0221   0.0377   0.0559    0.0665   0.0000   441.2304       2.87362       14.3585       2.85112      0.222934     -0.575133       1.24788       1.75880       1.85646       1.97889       1.95189       1.85232
  28  11 2729.3644    2.5799  0.9445 12.6701  0.0000  0.0205   0.0486   0.0533    0.0610   0.0000   440.2439       3.23386       14.9770      -2.01019      -3.62191      -1.63089       1.10746       1.48297       1.63711       1.76582       1.71621       1.66369
  28  12 2883.6973    3.3472  0.8190 13.3471  0.0000  0.0187   0.0656   0.0493    0.0617   0.0000   438.8206       4.67361       14.1370       1.43299      0.712789       1.42877       1.03986       1.35604       1.50999       1.59889       1.64872       1.63792
  28  13 3036.2799    3.9149  0.9354 13.6134  0.0000  0.0207   0.0742   0.0540    0.0638   0.0000   438.8571       1.58443       16.2791       1.40696      -1.98608      -2.12419       1.14965       1.63063       1.61838       1.86089       1.85422       1.72623
  28  14 3187.2342    3.8245  1.0242 13.6129  0.0000  0.0215   0.0711   0.0583    0.0660   0.0000   438.8254       4.09486       14.1272       5.60880      -1.29379       1.17613       1.21020       1.60517       1.79806       1.92850       1.96386       1.88354
  28  15 3337.3317    3.2946  1.4062 13.6715  0.0000  0.0282   0.0584   0.0800    0.0580   0.0000   441.0989       7.31278       12.2331       2.17361     -0.111010       2.78574       1.55915       2.20942       2.29561       2.45234       2.43414       2.40139
  28  16 3486.8394    2.7071  2.1838 12.9152 -0.0001  0.0367   0.0403   0.0989    0.0552   0.0000   442.4854     -0.801672       13.1148     -0.181116       7.89867      0.981146       1.95605       2.71745       2.89114       3.05457       3.22537       3.08096
  28  17 3635.7924    2.1636  3.6144 12.1974  0.0000  0.0471   0.0253   0.1300    0.0397   0.0000   443.1890       6.52574       2.12982       12.0121       5.79792      0.305804       2.52978       3.36683       3.77551       3.96845       3.99555       3.92311
  28  18 3784.4045    1.7729  5.0381 11.7867  0.0000  0.0595   0.0189   0.1623    0.0333   0.0000   442.1252       6.16712       18.2555       6.48841      -3.87545       4.99957       3.20842       4.35228       4.83855       5.07368       5.11982       4.98153
  28  19 3932.7344    1.3880  6.7629 11.4613  0.0000  0.0775   0.0152   0.2152    0.0296   0.0000   445.5506     -0.753109       12.8210     -0.564089      -11.0460       5.32049       4.16027       5.63116       6.40263       6.63878       6.75717       6.62375
  28  21 4227.8632    0.8934 10.4661 11.0750  0.0000  0.1315   0.0130   0.3935    0.0273   0.0000   437.3157       24.1803       20.1906       2.24890      -4.33332      -3.76658       7.00285       9.18777       10.5876       11.0462       11.0683       10.8067
  28  22 4375.7721    0.6691 11.0432 10.9667  0.0000  0.1709   0.0133   0.5234    0.0272   0.0000   434.9092       3.65189       9.31865      -9.75279       1.26647      -1.17922       9.04442       11.9543       13.7164       13.8660       14.4535       13.7780
  28  23 4523.0494    0.5472 12.9995 10.8011 -0.0047  0.2287   0.0114   0.6612    0.0235   0.0000   439.6419       20.1817       56.3251       75.4034      -6.54922      -43.9852       12.0552       15.7786       18.2537       18.9324       18.8660       18.5506
  29   3 1359.7828    0.0957  0.0912  9.7797  0.0000  0.0153   0.0088   0.0277    0.0233   0.0000   441.8374      0.946535       21.9035      -2.10992      -1.43079      -1.50026      0.729373       1.28560       1.27754       1.39304       1.39511       1.10034
  29   4 1564.1496    0.2034  0.1583  9.8020  0.0000  0.0099   0.0094   0.0225    0.0254   0.0000   440.6562     -0.671864       21.0292     -0.136446      -3.57652     -0.662019      0.545536      0.731612      0.797082      0.839799      0.883985      0.887213
  29   5 1751.5669    0.3298  0.3467  9.9319  0.0000  0.0163   0.0104   0.0342    0.0316   0.0000   440.3669      -1.29762       19.9235     -0.623944      -3.87467     -0.524954       1.22172       2.00280       1.72809       2.08352       2.11153       2.31988
  29   6 1930.1954    0.5444  0.4445 10.1554  0.0000  0.0143   0.0145   0.0350    0.0385   0.0000   440.3150      0.239709       20.9247      0.867773     -0.702020     -0.375018      0.741827       1.07406       1.07917       1.22942       1.29377       1.24686
  29   7 2105.3005    0.7732  0.6898 10.5633  0.0000  0.0189   0.0167   0.0435    0.0486   0.0000   438.3421     -0.950749       18.1229      -2.07603       1.96402     -0.618929      0.961549       1.29734       1.38400       1.52857       1.46769       1.46802
  29   8 2275.3894    1.1488  0.7925 11.2091  0.0000  0.0188   0.0234   0.0482    0.0522   0.0000   440.5550    -0.0328835       19.6616       1.46705      -5.72027     -0.938076      0.989790       1.34204       1.39503       1.57711       1.55939       1.50680
  29   9 2439.0696    1.5755  0.8907 11.7545  0.0000  0.0205   0.0304   0.0505    0.0570   0.0000   440.5353      0.752916       17.9616       2.12886      -2.06086      -1.27600       1.19487       1.57066       1.60176       1.84258       1.84638       1.72947
  29  10 2598.6839    2.0738  0.9852 12.4142 -0.0000  0.0216   0.0389   0.0555    0.0572   0.0000   440.7139       2.39385       20.4532      -2.57991      -2.05619      0.858431       1.15049       1.55047       1.67449       1.72729       1.78450       1.73781
  29  11 2756.1222    2.7420  0.8549 12.8788  0.0000  0.0188   0.0538   0.0498    0.0555   0.0000   439.8065       4.40506       16.1537      -2.43452     -0.535519      0.622036       1.02930       1.39712       1.54974       1.70401       1.75032       1.65269
  29  12 2911.6909    3.3759  0.8354 13.3459  0.0000  0.0183   0.0655   0.0481    0.0638   0.0000   441.6312       2.27342       13.7728       1.02931      -1.08911      -2.52838       1.05239       1.42273       1.57139       1.66653       1.63120       1.58020
  29  13 3064.9865    3.9142  0.8722 13.7377  0.0000  0.0197   0.0735   0.0501    0.0629   0.0000   439.9507       1.41069       17.8354       3.72615      -1.13595       2.39566       1.12957       1.51014       1.66922       1.71483       1.76689       1.73201
  29  14 3216.7738    3.6328  1.2113 13.7440  0.0000  0.0255   0.0646   0.0669    0.0647   0.0000   439.8814       2.88441       11.5782      0.874143      -1.35844      0.413085       1.39298       1.90487       1.93151       2.15994       2.15463       2.18121
  29  15 3367.6578    3.1750  1.5978 13.3905  0.0000  0.0295   0.0507   0.0799    0.0525   0.0000   435.6590       6.74200       12.8938       3.26169     -0.150911      -2.18130       1.50986       2.10362       2.21119       2.36362       2.43415       2.38031
  29  16 3517.9295    2.5471  2.4721 12.7895  0.0000  0.0385   0.0346   0.1034    0.0467   0.0000   441.6074       7.65483       5.54926      -2.03351       4.56600      0.423003       1.97540       2.73605       2.96052       3.16289       3.39206       3.26817
  29  17 3667.5734    2.0798  3.9937 12.0577  0.0000  0.0489   0.0235   0.1379    0.0387   0.0000   440.3826       4.73989       12.2446       13.0174       1.88783     -0.347837       2.61109       3.49796       3.91297       4.00388       4.17946       4.05730
  29  18 3816.9745    1.6852  5.4306 11.6576 -0.0000  0.0609   0.0175   0.1741    0.0331   0.0000   440.8559       10.1377       17.0747     -0.463387      -6.03570      -2.78664       3.23005       4.20941       4.89339       4.88017       4.99266       4.95964
  29  19 3965.6127    1.3060  7.2100 11.3910  0.0000  0.0793   0.0144   0.2321    0.0290   0.0000   429.3492     -0.488391       17.6251       5.81768       2.26293       3.36533       4.20376       5.52900       6.26191       6.50703       6.70287       6.47605
  29  20 4114.2855    1.0500  8.6122 11.2352 -0.0009  0.1038   0.0133   0.2943    0.0274   0.0000   434.1145       4.27261       10.4812      -15.2261      -4.48707       5.98130       5.23539       7.09251       8.08521       8.29421       8.46018       8.11107
  29  21 4262.5161    0.8146 10.8917 11.0975  0.0000  0.1475   0.0135   0.4471    0.0270   0.0000   448.1816      -19.8488      -1.40108      -3.28847       2.68486      -2.20591       7.51073       9.95833       11.4078       11.8229       11.9425       11.4874
  29  22 4410.0645    0.6382 12.5149 10.9565  0.0000  0.1952   0.0128   0.5963    0.0256   0.0000   433.0871       4.49314      -3.31004       14.8618       12.9136       5.55735       9.96388       13.1621       14.8800       15.7045       15.5407       15.3907
  29  23 4557.8161    0.4701 13.7965 10.8300  0.0033  0.2868   0.0106   0.7844    0.0203   0.0000   455.6585       11.9891       17.1377       40.7055       12.6867       12.2960       14.5962       19.0595       22.2958       22.9371       23.4679       23.0603
  30   4 1581.9016    0.2010  0.1581  9.8308  0.0000  0.0092   0.0093   0.0239    0.0251   0.0000   441.0139     -0.486215       20.8323      0.145244      -1.74571     -0.817013      0.531038      0.656748      0.669436      0.778075      0.837259      0.762146
  30   5 1770.0445    0.3756  0.3141  9.9120  0.0000  0.0122   0.0116   0.0299    0.0318   0.0000   440.6644     -0.605450       20.8563       1.06213      -1.83532     -0.381296      0.752083       1.11906       1.23328       1.40224       1.39323       1.29277
  30   6 1949.9422    0.5529  0.5169 10.0726  0.0000  0.0162   0.0132   0.0355    0.0422   0.0000   439.8153      0.866389       20.7467       1.99793      -4.77585      -1.53355      0.852373       1.12145       1.23250       1.31735       1.26656       1.21672
  30   7 2126.3518    0.8567  0.7160 10.4378  0.0000  0.0174   0.0175   0.0422    0.0514   0.0000   440.3709       1.18159       19.5085       1.96033      -1.48569       1.69876      0.932627       1.15524       1.33312       1.44709       1.44915       1.39689
  30   8 2297.3708    1.2207  0.9017 11.2178  0.0000  0.0197   0.0234   0.0530    0.0558   0.0000   441.7051       3.48536       21.4637      -2.55092      -2.42398       3.37298       1.03712       1.40185       1.54972       1.71728       1.71743       1.70302
  30   9 2462.2928    1.6923  0.9444 11.8340  0.0000  0.0203   0.0312   0.0522    0.0602   0.0000   440.0569     -0.183696       17.6105       3.76326      0.184148     -0.127067       1.06106       1.42375       1.48840       1.70400       1.74738       1.68117
  30  10 2623.4965    2.1517  0.9686 12.4327  0.0000  0.0208   0.0396   0.0526    0.0582   0.0000   441.3957       2.58071       15.7993       2.74082      -4.04306       4.00534       1.08641       1.47269       1.59290       1.73699       1.79677       1.74120
  30  11 2782.4851    2.8453  0.8196 13.0047  0.0000  0.0186   0.0558   0.0471    0.0541   0.0000   437.7402       2.62920       17.5635       4.06289      -2.07368       2.32561      0.940425       1.29817       1.35532       1.48763       1.45429       1.43170
  30  12 2939.1282    3.6160  0.7630 13.4487  0.0000  0.0179   0.0703   0.0417    0.0554   0.0000   440.7406       3.50699       16.4451       1.59555      0.929460     -0.938271      0.897104       1.21850       1.34884       1.42209       1.41511       1.43775
  30  13 3093.3685    3.8999  0.9034 13.7345  0.0000  0.0201   0.0720   0.0504    0.0610   0.0000   441.2955       3.36093       12.5016       2.58710       3.31096       2.62844       1.04942       1.35637       1.54522       1.63827       1.68255       1.65624
  30  14 3245.9922    3.7486  1.2609 13.5577  0.0000  0.0242   0.0629   0.0650    0.0637   0.0000   439.7425      0.452883       13.6737       1.03261      -1.73342      0.971278       1.26413       1.69706       1.87170       1.98731       1.99003       1.92566
  30  15 3397.7057    3.0310  1.6917 13.2883  0.0000  0.0304   0.0465   0.0813    0.0493   0.0000   440.3334       6.33685       12.2167       1.71259       2.85819       2.48293       1.51672       2.08745       2.23398       2.31175       2.35344       2.34622
  30  16 3548.8154    2.4500  3.0718 12.5288  0.0000  0.0413   0.0287   0.1140    0.0391   0.0000   440.1675       5.69851       8.35508       5.54578       8.42585       6.81640       2.04326       2.90315       3.11972       3.31391       3.28277       3.24241
  30  17 3699.2237    2.0215  4.3449 11.9625  0.0000  0.0508   0.0216   0.1399    0.0364   0.0000   440.4410       5.34902       20.8813       2.99073      -6.25985       5.13628       2.62454       3.54104       3.90148       4.18981       4.28604       4.21973
  30  18 3849.0192    1.6131  6.0704 11.5163  0.0000  0.0649   0.0162   0.1840    0.0316   0.0000   438.6853       9.68884       22.3077      -4.96000      -11.6731      -10.2028       3.30685       4.39855       4.95703       5.15525       5.33082       5.23719
  30  19 3998.5594    1.2820  7.7730 11.3116  0.0000  0.0840   0.0136   0.2416    0.0279   0.0000   437.7923    -0.0220168       18.7785      -3.42848      -10.3052       3.20803       4.20941       5.69379       6.39723       6.66226       6.85611       6.74080
  30  20 4147.5860    0.9905  9.2725 11.2016  0.0000  0.1117   0.0134   0.3301    0.0268   0.0000   436.3746       10.5692      -4.11555       5.12183      0.127563      -4.84551       5.46314       7.41381       8.44120       8.80706       8.90209       8.68618
  31   3 1393.1414    0.1133  0.0887  9.7831  0.0000  0.0120   0.0088   0.0268    0.0226   0.0000   440.1026      0.653961       21.7405     0.0876676      -3.18833      0.987971      0.673734      0.982877      0.968302       1.15046       1.08067      0.983057
  31   4 1599.3340    0.2239  0.1820  9.8146  0.0000  0.0099   0.0094   0.0233    0.0255   0.0000   440.4598     -0.798631       22.3460       1.23744      -2.81504      0.230641      0.565781      0.712803      0.825197      0.951662      0.952207       1.01910
  31   5 1788.2615    0.4060  0.3505  9.9078  0.0000  0.0130   0.0117   0.0311    0.0323   0.0000   441.4441      -2.16298       20.2442      0.415961      -2.23080      -1.23508      0.681789      0.959778       1.02280       1.06382       1.17347       1.13389
  31   6 1969.4268    0.6168  0.5087 10.1991  0.0000  0.0139   0.0147   0.0365    0.0407   0.0000   441.2730      0.637880       21.8068      0.812560      -4.95618     -0.641260      0.766849      0.993016       1.10168       1.17418       1.20205       1.11510
  31   7 2146.9966    0.8892  0.7307 10.6006  0.0000  0.0167   0.0185   0.0459    0.0498   0.0000   441.0756      -1.60660       20.9938       1.08271      -3.46490      -1.33013      0.849870       1.10427       1.18219       1.36621       1.37482       1.34917
  31   8 2318.9336    1.2672  0.9246 11.2221  0.0000  0.0202   0.0232   0.0496    0.0569   0.0000   440.2867      -1.40974       16.5896     -0.701865    -0.0570460       1.98736       1.02869       1.37009       1.51847       1.54320       1.57643       1.56437
  31   9 2485.0122    1.6981  1.0183 11.9473  0.0000  0.0210   0.0309   0.0577    0.0573   0.0000   442.9813     -0.509044       18.9562       1.87918      -1.82291       2.25572       1.09585       1.51045       1.57799       1.73954       1.79709       1.74742
  31  10 2647.8024    2.2935  0.9283 12.4940  0.0000  0.0195   0.0420   0.0517    0.0584   0.0000   438.1215     -0.286035       16.2851      -1.40253     -0.790200      -1.94967       1.01448       1.32649       1.48421       1.63165       1.68442       1.67521
  31  11 2808.3506    2.9788  0.8594 13.0168  0.0000  0.0184   0.0561   0.0481    0.0561   0.0000   439.4418       4.37377       15.8658       3.31067      -2.01963      -1.55512      0.909047       1.25993       1.29775       1.47580       1.41656       1.42706
  31  12 2966.1761    3.7433  0.7930 13.3281  0.0000  0.0166   0.0713   0.0439    0.0570   0.0000   440.7983       1.87994       12.5390       3.74670      -3.25651     -0.727675      0.858770       1.15389       1.23847       1.35330       1.38342       1.34994
  31  13 3121.3053    3.9582  1.0138 13.7237  0.0000  0.0205   0.0698   0.0550    0.0630   0.0000   440.7580       6.23636       12.5279     0.0951605       2.08331       2.86736       1.01717       1.38399       1.43452       1.64459       1.66103       1.63703
  31  14 3274.8517    3.5244  1.3055 13.5959  0.0000  0.0264   0.0586   0.0657    0.0637   0.0000   440.1330       6.32972       14.6125       6.43375      -3.92295       2.00156       1.26195       1.74037       1.86273       2.09361       2.05001       1.95978
  31  15 3427.3673    2.9224  2.0779 12.8083  0.0002  0.0310   0.0377   0.0857    0.0469   0.0000   441.8259       6.78854       7.99933       5.87308       4.64062       3.56019       1.51622       2.06117       2.26215       2.35454       2.45743       2.34273
  31  16 3579.3127    2.3525  3.4610 12.2910  0.0000  0.0418   0.0251   0.1191    0.0377   0.0000   441.6013       2.60063       5.75694       7.09841       5.17517      -2.07374       2.05521       2.75097       3.09569       3.28704       3.29653       3.25341
  31  17 3730.3711    1.8913  4.5273 11.9711  0.0000  0.0531   0.0203   0.1500    0.0340   0.0000   438.0236     0.0503160       9.55950       5.42923      -5.23387      -5.11130       2.58496       3.47530       3.88571       4.12760       4.18362       4.16333
  31  18 3880.7731    1.5685  6.5385 11.4338  0.0000  0.0661   0.0149   0.1890    0.0300   0.0000   434.4493       8.06918       29.0577       4.84710      -7.42708       3.44873       3.34629       4.40678       5.07926       5.18770       5.20073       5.22854
  31  19 4030.7837    1.2298  8.5001 11.2412  0.0028  0.0897   0.0132   0.2616    0.0279   0.0000   439.6265       10.2831       13.0440      0.696444      -12.2887       11.9706       4.34030       5.86661       6.55007       6.89549       7.05177       6.98705
  31  20 4180.6804    0.9352  9.9130 11.2199  0.0045  0.1213   0.0141   0.3705    0.0270   0.0000   437.6438       10.1375       7.84789      -18.9250       23.6196       14.0496       5.90347       7.87047       8.84117       9.33361       9.52248       9.34415
  31  21 4329.7464    0.6815 10.4736 11.1389  0.0033  0.1589   0.0164   0.5414    0.0291   0.0000   429.2509       16.3152       36.8341      -9.11458      -5.77558       20.5499       7.68630       9.97306       11.7090       12.0142       12.4243       11.8974
  32   2 1179.5139    0.0821  0.0940  9.8623  0.0000  0.0186   0.0084   0.0327    0.0217   0.0000   440.1241       1.46750       21.0269      0.995871      -4.05363       1.59791      0.865735       1.47693       1.37545       1.50999       1.59441       1.62737
  32   4 1616.4444    0.2403  0.1885  9.8366  0.0000  0.0099   0.0099   0.0252    0.0254   0.0000   440.8919     -0.948350       20.8886      0.915672      -3.02839     -0.941646      0.527097      0.668935      0.846481      0.858193      0.822832      0.918452
  32   5 1806.1766    0.4327  0.3703  9.8574  0.0000  0.0122   0.0119   0.0308    0.0335   0.0000   440.4855      -1.15155       20.6413   -0.00938433      -3.96005       1.57085      0.677303      0.861566      0.955813       1.05638       1.09395      0.950799
  32   6 1988.6474    0.6189  0.5255 10.3051  0.0000  0.0155   0.0143   0.0342    0.0408   0.0000   439.1039     -0.576310       20.5607      0.911593      -1.13289       1.57572      0.826736       1.13093       1.23453       1.29893       1.29628       1.27934
  32   7 2167.3479    0.9586  0.7383 10.5387  0.0000  0.0172   0.0186   0.0420    0.0545   0.0000   441.7757     -0.537136       20.5912      -1.35517      -1.04542      0.507471      0.813268       1.16280       1.19346       1.28525       1.32895       1.31618
  32   8 2340.0761    1.3342  0.9396 11.2274  0.0000  0.0197   0.0239   0.0502    0.0589   0.0000   441.3348       1.45159       19.9743    -0.0867752      -2.95456      -2.85431      0.974045       1.34906       1.42410       1.59227       1.58884       1.61147
  32   9 2507.2693    1.8550  1.1442 11.8444  0.0000  0.0221   0.0306   0.0590    0.0635   0.0000   439.6612       3.80662       19.3605     -0.479191      0.871062       2.58238       1.03948       1.40273       1.56321       1.64910       1.77106       1.74403
  32  10 2671.6306    2.4548  0.9172 12.5713  0.0000  0.0190   0.0437   0.0491    0.0583   0.0000   439.9920       1.85459       16.9153       3.61626      -4.83434       3.21474      0.932966       1.27912       1.32654       1.49437       1.52768       1.49032
  32  11 2833.7028    3.1169  0.9223 12.9482  0.0000  0.0186   0.0547   0.0488    0.0585   0.0000   441.1653       4.44125       17.2913     -0.600091      -3.29374     -0.231244      0.869307       1.21173       1.27400       1.41503       1.40991       1.36522
  32  12 2992.7129    3.7670  0.8970 13.3580  0.0000  0.0188   0.0674   0.0463    0.0594   0.0000   438.9330       2.89255       18.9548      0.875592      -1.72150      0.197172      0.878353       1.26345       1.25229       1.46245       1.40498       1.43586
  32  13 3148.9051    3.9167  0.9843 13.9225  0.0000  0.0211   0.0713   0.0554    0.0551   0.0000   440.0187       2.69528       15.2795       1.28802     -0.967372      -3.59874       1.00828       1.44208       1.44315       1.55209       1.57361       1.57654
  32  14 3303.3414    3.4669  1.4824 13.3392  0.0000  0.0256   0.0511   0.0696    0.0579   0.0000   440.1248       3.96433       16.2328       4.27011       2.98335      0.710791       1.25762       1.60018       1.88255       1.94212       1.94238       1.98195
  32  15 3456.6470    2.7755  2.2051 12.9246  0.0000  0.0332   0.0355   0.0891    0.0417   0.0000   441.9022       2.63154       10.6174       5.31380     -0.163399       1.35701       1.57565       2.08001       2.40861       2.52027       2.53139       2.61770
  32  16 3609.3537    2.1787  3.4515 12.3333 -0.0001  0.0433   0.0237   0.1180    0.0346   0.0000   441.4875       7.45723       9.91709      0.800467       3.69301       4.59840       2.06107       2.76449       3.08811       3.26634       3.32863       3.25744
  32  17 3761.2061    1.8464  5.1250 11.8386  0.0000  0.0555   0.0181   0.1571    0.0308   0.0000   439.4927       8.87359       15.6876      0.406851       1.90795       3.29695       2.65155       3.50713       3.99639       4.19323       4.14531       4.12992
  32  18 3912.4118    1.4788  6.6893 11.4079 -0.0000  0.0694   0.0143   0.1926    0.0289   0.0000   433.3757       2.81771       22.2421      0.121079      -15.2266       9.15967       3.33838       4.42914       5.06786       5.28883       5.45291       5.37423
  32  19 4063.0080    1.1519  8.3711 11.2729  0.0000  0.0914   0.0128   0.2650    0.0261   0.0000   432.9873       7.13341       28.4536       6.08051      -2.51942       7.28246       4.28326       5.75429       6.45788       6.77130       6.94283       6.77362
  32  20 4213.1242    0.8418  9.7591 11.2320  0.0009  0.1269   0.0143   0.4069    0.0265   0.0000   441.5132       28.0500       16.3612      -6.95792      -10.1156       17.7322       5.96642       7.91638       9.10268       9.56091       9.66328       9.50089
  32  21 4363.4012    0.6510 11.4124 11.0848 -0.0095  0.1782   0.0164   0.6151    0.0297   0.0000   432.9506       23.8691       18.0205      -8.05191       10.6404       5.93860       8.25114       10.9004       12.6268       13.2459       13.3967       13.2383
  33   3 1425.4301    0.1419  0.1042  9.8004  0.0000  0.0092   0.0092   0.0257    0.0222   0.0000   441.2705      -1.01886       20.9536     -0.254787      -3.46414     -0.502233      0.528059      0.612317      0.664931      0.764297      0.780789      0.832410
  33   4 1633.2256    0.2630  0.2098  9.8424  0.0000  0.0098   0.0096   0.0237    0.0258   0.0000   440.0267      0.849476       21.3801     -0.895182      -3.22044      -1.28438      0.477692      0.589707      0.721777      0.707944      0.717466      0.722917
  33   5 1823.8358    0.4511  0.3789 10.0097  0.0000  0.0127   0.0121   0.0305    0.0331   0.0000   440.5977     -0.590111       22.4193     -0.806437      -1.35801      0.255879      0.624721      0.857234      0.871988       1.00344      0.981383      0.967806
  33   6 2007.6173    0.6659  0.5741 10.2707  0.0002  0.0148   0.0146   0.0379    0.0416   0.0000   441.0494      0.483309       21.4585     0.0242229      -2.80449      0.249191      0.686118      0.956880      0.985797       1.11396       1.10695       1.13080
  33   7 2187.3647    0.9492  0.7554 10.8069  0.0000  0.0177   0.0184   0.0439    0.0488   0.0000   440.9980      -1.37551       19.2101      -2.43323      -3.54004       3.86100      0.790326       1.12396       1.21884       1.34471       1.32281       1.36283
  33   8 2360.8427    1.3901  0.9367 11.3402  0.0000  0.0191   0.0243   0.0490    0.0567   0.0000   440.6893      -1.28000       19.1304    -0.0236838     -0.765944       1.11973      0.883492       1.18456       1.28802       1.40221       1.49415       1.39850
  33   9 2529.1404    1.8546  1.0430 12.1929  0.0000  0.0212   0.0324   0.0582    0.0548   0.0000   438.9692      0.921807       20.4989       1.22036      -2.85433      0.503224      0.983954       1.37818       1.49694       1.61699       1.60784       1.54319
  33  10 2695.0340    2.5374  1.0016 12.6828  0.0000  0.0199   0.0435   0.0509    0.0575   0.0000   439.9095      0.804938       19.1047     -0.181879     -0.164170      0.217413      0.942114       1.24297       1.36718       1.48184       1.48974       1.47387
  33  11 2858.5888    3.3173  0.8823 13.1992  0.0000  0.0179   0.0590   0.0474    0.0576   0.0000   440.2257       1.59663       19.8961       1.26128      -1.44368      -2.35199      0.839888       1.16519       1.22217       1.34197       1.40475       1.34260
  33  12 3018.8014    3.8248  0.7952 13.7357  0.0000  0.0175   0.0716   0.0426    0.0532   0.0000   440.5643       4.12719       16.7913       5.29261     -0.626944       1.47350      0.876334       1.15161       1.23256       1.39428       1.42460       1.44348
  33  13 3176.0156    3.8666  1.1461 13.6989  0.0000  0.0218   0.0640   0.0607    0.0588   0.0000   440.9179       4.36792       15.9973      0.696698     -0.634709     -0.906405      0.997819       1.42067       1.54557       1.58441       1.64366       1.62256
  33  14 3331.4640    3.3808  1.5288 13.4947  0.0000  0.0276   0.0515   0.0728    0.0543   0.0000   438.2408       8.06806       17.8136      0.507563      -1.76428       8.18105       1.21117       1.73840       1.87846       2.05131       2.02358       2.02668
  33  15 3485.7643    2.7080  2.2246 13.0127  0.0000  0.0335   0.0354   0.0906    0.0422   0.0000   439.2767       9.81607       12.8628      -3.52189       3.15263       5.14517       1.53455       2.09851       2.32857       2.44846       2.59544       2.56181
  33  16 3639.1936    2.1423  3.8258 12.1879  0.0000  0.0442   0.0214   0.1239    0.0325   0.0000   440.1986       6.23183       9.68840     -0.466333      0.481188      -1.42744       2.01020       2.79456       3.02532       3.23435       3.32779       3.27565
  33  17 3791.8455    1.7436  5.7601 11.6701  0.0000  0.0583   0.0159   0.1662    0.0293   0.0000   434.3025       3.37241       12.6632      0.327734      0.537680      -1.13063       2.68468       3.59184       4.06708       4.25252       4.38467       4.35156
  33  18 3943.6479    1.3740  7.1127 11.4885  0.0000  0.0749   0.0140   0.2149    0.0268   0.0000   442.3579       8.64515       3.67795      -1.83641      -3.55568       16.2202       3.46290       4.56347       5.21246       5.43875       5.52332       5.45088
  33  19 4094.8766    1.1151  9.1358 11.2333  0.0000  0.0970   0.0124   0.2893    0.0259   0.0000   436.5363      0.475932       21.0201       8.53773      -26.5774      -2.16589       4.34821       5.91377       6.64383       7.12500       7.11640       7.17019
  33  20 4245.8005    0.7983  9.7530 11.2380 -0.0000  0.1333   0.0142   0.4186    0.0263   0.0000   441.6238      -4.90824       34.7730       17.7517      0.291132       10.6870       5.86734       8.11497       9.00103       9.56535       9.61007       9.51195
  33  21 4396.4765    0.6136 11.5910 11.0869 -0.0094  0.1858   0.0160   0.6383    0.0292   0.0000   431.0187      -6.82880       30.9041      -8.37586      -30.1042     -0.142656       8.22886       11.1488       12.4989       13.3914       13.4662       13.1898
  34   3 1441.1589    0.1406  0.1121  9.7753  0.0000  0.0126   0.0086   0.0200    0.0221   0.0000   440.7625      0.160889       22.4588      -1.25183      -1.87537      -1.32104      0.828703       1.50381       2.53277       2.99156       2.71306       2.41501
  34   4 1649.7195    0.2772  0.1973  9.8238  0.0000  0.0088   0.0103   0.0234    0.0259   0.0000   440.4064      0.216782       20.5279      -1.21704      -2.24346      0.539425      0.410289      0.582161      0.618908      0.818599      0.870983      0.921395
  34   5 1841.2530    0.4692  0.4231  9.9436  0.0000  0.0124   0.0117   0.0317    0.0342   0.0000   440.5291      0.822840       19.2126    -0.0693967      -2.84485     -0.264167      0.591803      0.784901      0.886452      0.881648      0.938328      0.941086
  34   6 2026.3738    0.6990  0.5527 10.3855  0.0000  0.0144   0.0154   0.0361    0.0408   0.0000   441.1615     -0.736729       21.7394     -0.186823      -3.66325     -0.504325      0.661825      0.904508      0.954593       1.05536       1.10425       1.06313
  34   7 2207.0154    1.0089  0.8419 10.7241  0.0000  0.0177   0.0183   0.0469    0.0543   0.0000   440.1939       1.39397       19.8721       4.00212      -2.92488     -0.798495      0.825740       1.14199       1.23520       1.33587       1.38549       1.38923
  34   8 2381.2259    1.4242  0.9819 11.5180  0.0003  0.0203   0.0248   0.0524    0.0543   0.0000   441.3174       1.47407       15.5481       2.04569      0.401928       2.06688      0.862675       1.22778       1.29542       1.40784       1.39897       1.36624
  34   9 2550.6734    2.0955  0.9417 12.1603 -0.0002  0.0189   0.0360   0.0474    0.0577   0.0000   440.9007       2.92127       19.2832      -1.86512      -1.65161     -0.448805      0.872464       1.16356       1.28713       1.38924       1.44953       1.40551
  34  10 2717.9696    2.6675  1.0026 12.6425  0.0000  0.0198   0.0447   0.0512    0.0601   0.0000   440.4259       4.18259       16.8451     0.0873689      -4.02351       2.80131      0.859912       1.26521       1.30564       1.43751       1.45287       1.45753
  34  11 2882.9865    3.3734  0.8953 13.2553  0.0000  0.0183   0.0583   0.0464    0.0552   0.0000   440.9174       2.29059       15.1736       2.15041      -1.17388     -0.594334      0.808046       1.17802       1.25161       1.37763       1.36623       1.41139
  34  12 3044.4476    4.0443  0.8651 13.6788 -0.0000  0.0180   0.0709   0.0442    0.0549   0.0000   440.2683       3.67657       15.5486       4.43845     -0.162291     -0.645507      0.831429       1.16307       1.19453       1.34042       1.38788       1.37350
  34  13 3202.8245    3.9072  1.2359 13.4823 -0.0000  0.0223   0.0605   0.0583    0.0617   0.0000   437.9243       2.21909       18.2095       2.61625      -8.40465       1.44085       1.04329       1.46235       1.56069       1.75455       1.68158       1.74279
  34  14 3359.2058    3.2314  1.7043 13.4043  0.0000  0.0273   0.0457   0.0775    0.0472   0.0000   442.0266       2.30326       18.1114       4.50812      -1.52431       2.91129       1.24230       1.66765       1.84683       1.92474       2.00445       1.97206
  34  15 3514.4062    2.5851  2.5269 12.8498  0.0000  0.0344   0.0311   0.0987    0.0395   0.0000   440.7213       7.62367       16.9500       3.64109       4.16979      -4.85051       1.62943       2.25355       2.49059       2.62975       2.78617       2.75728
  34  16 3668.5742    1.9972  4.0983 12.1767 -0.0000  0.0469   0.0202   0.1290    0.0304   0.0000   442.0196       8.28182       16.5364       6.88580      -3.42802     -0.437566       2.11986       2.81658       3.22209       3.31469       3.43600       3.39103
  34  17 3822.0011    1.6452  5.8603 11.7076  0.0000  0.0600   0.0154   0.1710    0.0275   0.0000   437.1691       8.10975       21.8904       2.16226      -9.37734     -0.576111       2.68380       3.62216       4.08949       4.33245       4.37431       4.35789
  34  18 3974.5667    1.3179  7.4973 11.4133  0.0000  0.0770   0.0132   0.2217    0.0261   0.0000   433.5734       1.83322       17.6420       10.8746      -1.86837      0.626328       3.49167       4.53386       5.34314       5.48356       5.74443       5.66558
  34  19 4126.2864    1.0499  9.3896 11.2521 -0.0005  0.1047   0.0124   0.3015    0.0249   0.0000   449.7723       9.34100       7.09535       17.9551      -8.29664       2.03109       4.51681       6.14295       7.03195       7.26210       7.47784       7.37623
  34  20 4277.5038    0.7902 10.7904 11.1830  0.0019  0.1446   0.0139   0.4569    0.0266   0.0000   427.3629       1.25722       54.1374       18.6590      -2.89460       4.55761       6.17742       8.46929       9.44454       10.1464       10.1413       9.90481
  35   3 1456.6158    0.1638  0.1343  9.6774  0.0000  0.0096   0.0082   0.0236    0.0225   0.0000   440.9478    -0.0180165       20.8767      0.540079      -3.34586     -0.342053      0.435579      0.501061      0.595845      0.680133      0.638433      0.608824
  35   4 1665.9416    0.2905  0.2645  9.7194  0.0000  0.0104   0.0093   0.0260    0.0266   0.0000   440.6381     -0.532934       23.2553    -0.0890594      -2.60739     -0.578281      0.542595      0.662906      0.735921      0.745627      0.755150      0.788498
  35   5 1858.4420    0.4824  0.4577  9.9442  0.0000  0.0134   0.0116   0.0339    0.0352   0.0000   440.8597     -0.300231       20.3147     -0.257372      -2.02585     -0.132678      0.582275      0.828228      0.895185      0.926741       1.01134      0.995004
  35   6 2044.8071    0.7130  0.6103 10.2560  0.0000  0.0149   0.0145   0.0372    0.0434   0.0000   442.3739      0.510858       21.2361      0.632822      -3.43886     -0.439968      0.638996      0.868708      0.940899       1.03675       1.06354       1.03016
  35   7 2226.4288    1.0643  0.8227 10.8109  0.0000  0.0171   0.0191   0.0458    0.0516   0.0000   441.5961    -0.0532665       23.3235      -1.69084      -2.86985      -1.05607      0.746091       1.03835       1.07763       1.19171       1.23964       1.19189
  35   8 2401.2954    1.4983  1.0277 11.6081  0.0000  0.0205   0.0254   0.0550    0.0558   0.0000   440.1257       1.23311       20.6703       2.72274     -0.732476     -0.437899      0.882027       1.27007       1.34365       1.38427       1.48725       1.46149
  35   9 2571.8229    2.0581  0.9748 12.3391  0.0000  0.0196   0.0355   0.0516    0.0524   0.0000   441.0581      0.446838       18.7526     -0.131800      -3.56699       1.18248      0.846955       1.21050       1.24893       1.37937       1.41282       1.41532
  35  10 2740.4964    2.7471  0.9066 12.8077  0.0000  0.0179   0.0476   0.0484    0.0544   0.0000   440.4855       3.21087       18.9796       1.87021      -1.89780       1.78250      0.775967       1.03470       1.12173       1.22488       1.25311       1.24354
  35  11 2906.8317    3.6063  0.9022 13.1856  0.0000  0.0179   0.0603   0.0452    0.0613   0.0000   440.8642       2.45621       20.1374      0.622530      -2.01257     -0.841426      0.766902       1.05967       1.17705       1.26139       1.30974       1.25776
  35  12 3069.5982    4.0009  0.9397 13.6192  0.0001  0.0190   0.0672   0.0460    0.0584   0.0000   440.8666       1.97156       16.1018       1.67766    -0.0848474       2.47520      0.825680       1.12874       1.24807       1.32926       1.41854       1.39164
  35  13 3229.1829    3.7654  1.2828 13.4393  0.0029  0.0229   0.0574   0.0615    0.0586   0.0000   439.6793       6.20727       12.4760       4.20016     -0.699516       1.00924      0.982268       1.34059       1.43342       1.60191       1.70671       1.66253
  35  14 3386.6710    3.1442  1.8135 13.1920  0.0000  0.0283   0.0424   0.0762    0.0445   0.0000   444.2418       2.95647       15.1353       3.51925    -0.0290419     -0.408842       1.20577       1.69602       1.83319       1.98073       2.10476       2.01500
  35  15 3542.8098    2.5543  3.0962 12.3624  0.0000  0.0367   0.0264   0.1012    0.0395   0.0000   439.5644       6.53667       14.0027       1.90742       5.60048       2.13568       1.56534       2.17886       2.39441       2.54583       2.67125       2.57138
  35  16 3697.7652    1.9224  4.6326 11.9724 -0.0007  0.0492   0.0181   0.1374    0.0286   0.0000   445.2638       5.92681       12.9644       14.5788       1.48832      0.106364       2.15093       2.92201       3.28562       3.46790       3.55450       3.54176
  35  17 3851.7422    1.5623  5.9679 11.6639  0.0000  0.0608   0.0152   0.1758    0.0272   0.0000   446.0666       4.51545       16.2459     -0.464431       5.11167      -5.44893       2.71608       3.61176       4.14554       4.32319       4.49315       4.51407
  35  18 4005.1734    1.2807  7.9786 11.3409  0.0011  0.0813   0.0128   0.2331    0.0255   0.0000   441.7736       13.0396       7.67871       4.38828      -2.98586      0.758232       3.46960       4.70105       5.41025       5.57039       5.82246       5.71472
  35  19 4157.9579    0.9735  9.6168 11.2234  0.0000  0.1122   0.0128   0.3300    0.0255   0.0000   429.0068       8.90848       20.6333      -6.98815      -11.4720       11.1634       4.75943       6.43239       7.43459       7.77848       7.92070       7.88044
  35  20 4309.4258    0.7689 11.7113 11.1117  0.0022  0.1584   0.0128   0.4814    0.0250   0.0000   435.1500       4.60494       44.3711       21.0969      -20.9800      -24.1361       6.50545       8.82327       10.1910       10.6219       10.6023       10.7395
  36   2 1235.6733    0.0789  0.0476  9.8096  0.0000  0.0139   0.0101   0.0177    0.0201   0.0000   441.0356     -0.625770       21.0734     -0.194100      -2.23350      0.592973      0.759082       1.10575       1.02331       1.07762       1.42937       1.20073
  36   3 1471.8361    0.1731  0.1158  9.8129  0.0000  0.0092   0.0091   0.0206    0.0218   0.0000   440.7165      0.203230       22.3786      0.549572      -4.09256     -0.526016      0.404535      0.546305      0.690336      0.585065      0.713631      0.657668
  36   4 1681.8785    0.2984  0.2912  9.7966  0.0000  0.0113   0.0090   0.0272    0.0267   0.0000   440.4220      0.787033       21.6138      -1.21036      -2.40950      0.297683      0.480681      0.647595      0.729119      0.786966      0.821118      0.802350
  36   5 1875.4368    0.4862  0.4738 10.0897 -0.0003  0.0141   0.0115   0.0338    0.0340   0.0000   441.3286      -1.19424       21.2263     -0.834601      -3.30691      0.250066      0.627207      0.836577      0.928567      0.999266       1.03995      0.971179
  36   6 2063.0874    0.7539  0.7045 10.3105  0.0000  0.0161   0.0144   0.0409    0.0459   0.0000   440.7178      0.449785       20.4115     -0.517118     -0.304639     -0.715008      0.689291      0.937137       1.06455       1.10335       1.18296       1.12681
  36   7 2245.4968    1.0820  0.8758 10.9790  0.0000  0.0178   0.0191   0.0474    0.0522   0.0000   441.7225      -1.09512       18.4208     0.0806005      -4.68012      -3.48804      0.796610       1.04046       1.16568       1.24198       1.26587       1.25200
  36   8 2421.1210    1.6123  0.9740 11.5152  0.0000  0.0182   0.0265   0.0488    0.0589   0.0000   440.5577       1.80905       21.9895      -1.84329      -2.28148       1.52398      0.815476       1.08982       1.22288       1.28844       1.32287       1.30854
  36   9 2592.7629    2.1837  0.9230 12.3791  0.0000  0.0185   0.0371   0.0471    0.0540   0.0000   440.0224       1.23645       19.9196       1.68264      -1.82413      0.841286      0.807989       1.13458       1.18814       1.29349       1.40304       1.38227
  36  10 2762.7312    2.7995  0.9216 12.9641  0.0000  0.0183   0.0481   0.0484    0.0541   0.0000   440.8666       1.80383       17.1152       1.29652     -0.308668      0.761564      0.786620       1.06489       1.19159       1.28883       1.37089       1.35388
  36  11 2930.3032    3.7475  0.8366 13.4521  0.0000  0.0169   0.0651   0.0424    0.0531   0.0000   440.5876       4.02413       21.3009     -0.677358    -0.0853239     -0.912338      0.731245       1.03152       1.09407       1.20104       1.28033       1.25562
  36  12 3094.3008    4.0833  0.9328 13.6320  0.0000  0.0178   0.0683   0.0468    0.0582   0.0000   440.7255       3.68299       18.6292       3.63058      -1.57326      0.552602      0.796865       1.03798       1.15510       1.20216       1.26979       1.29178
  36  13 3255.1270    3.7953  1.3264 13.5912  0.0000  0.0230   0.0570   0.0614    0.0555   0.0000   439.3887       3.03284       14.3442     -0.298663      -3.04910      -1.46051      0.992715       1.35456       1.45763       1.59242       1.62556       1.63432
  36  14 3413.7085    3.0291  1.9969 12.9884  0.0000  0.0287   0.0381   0.0807    0.0438   0.0000   442.0535       4.01303       13.2232      0.864956     -0.563636       3.61268       1.17786       1.67510       1.80092       1.93851       1.98921       2.01727
  36  15 3570.7149    2.3949  3.3655 12.4536 -0.0000  0.0392   0.0247   0.1075    0.0345   0.0000   441.4817       5.39789       10.9051      0.400105       4.49872       3.00495       1.66273       2.23879       2.53610       2.64076       2.70980       2.69026
  36  16 3726.5684    1.9150  4.8392 11.9217  0.0000  0.0504   0.0175   0.1389    0.0284   0.0000   441.0882       7.78521       10.4615    -0.0215822      -4.13337       5.47889       2.10240       2.86742       3.17637       3.38672       3.55820       3.53738
  36  17 3881.4895    1.4756  6.4925 11.6610 -0.0001  0.0669   0.0146   0.1885    0.0258   0.0000   443.9359       3.28457       10.2219       1.06131      -2.20560      0.908535       2.87373       3.82578       4.36181       4.60943       4.76053       4.71163
  36  18 4035.4401    1.1811  8.6294 11.3909 -0.0002  0.0907   0.0127   0.2635    0.0248   0.0000   435.7691     -0.253725       31.7261       6.88704      -12.7313      -10.5997       3.73098       5.06502       5.68954       6.03603       6.24155       6.08748
  36  19 4188.5524    0.9397 10.1519 11.2345  0.0001  0.1175   0.0125   0.3546    0.0250   0.0000   439.0473       6.75212       13.9587       4.64763      -4.83879      -16.1544       4.91778       6.63788       7.51834       7.93404       8.15005       8.13408
  37   2 1249.1975    0.0812  0.0509  9.8205  0.0000  0.0128   0.0087   0.0179    0.0200   0.0000   441.1335    -0.0720667       22.9772      0.646527      -3.60945     -0.920948      0.612671      0.658502      0.739597      0.951168      0.911443      0.996245
  37   3 1486.8144    0.1831  0.1425  9.7162  0.0000  0.0097   0.0081   0.0195    0.0220   0.0000   441.3465     -0.574935       20.7479     -0.284799      -2.41755     -0.674954      0.433526      0.512529      0.506199      0.596641      0.698409      0.718993
  37   4 1697.5855    0.2966  0.2678  9.8269  0.0000  0.0110   0.0092   0.0263    0.0260   0.0000   441.4978     -0.629467       20.5446     -0.569146      -2.22444    -0.0368171      0.446100      0.629603      0.740235      0.748213      0.850314      0.928959
  37   5 1892.2299    0.5213  0.4416 10.0634  0.0000  0.0122   0.0123   0.0315    0.0346   0.0000   441.1883    -0.0363656       23.4395     -0.253056      -3.40897     -0.879960      0.551623      0.692639      0.815290      0.858151      0.905994      0.866197
  37   6 2081.1494    0.7803  0.6437 10.4348  0.0000  0.0152   0.0154   0.0375    0.0435   0.0000   441.5460      0.475283       22.6953       1.71940      -2.98676       2.23057      0.620100      0.853322      0.923705       1.05138       1.11423       1.12808
  37   7 2264.3423    1.1200  0.9161 11.0920  0.0000  0.0187   0.0194   0.0480    0.0505   0.0000   440.3100       1.23543       22.0208       1.94726      -1.93526    -0.0175896      0.788205       1.05735       1.14026       1.26358       1.32644       1.29669
  37   8 2440.6907    1.6029  1.0179 11.8051  0.0000  0.0203   0.0264   0.0518    0.0541   0.0000   439.7785       3.21880       18.5232       1.80575      -4.00584      0.728647      0.838170       1.15933       1.28021       1.40338       1.47608       1.45032
  37   9 2613.3614    2.2518  1.0407 12.3701  0.0000  0.0196   0.0362   0.0508    0.0568   0.0000   441.6154      0.809218       21.3708       1.21124     -0.746725      -1.41196      0.822873       1.11089       1.20115       1.32022       1.40611       1.40761
  37  10 2784.5648    2.9644  0.9974 12.8712  0.0000  0.0191   0.0474   0.0474    0.0584   0.0000   441.5738       2.97790       20.3191       1.39518      -1.93592       1.56557      0.796089       1.12552       1.22469       1.29023       1.41187       1.44383
  37  11 2953.3336    3.6312  0.9277 13.5235  0.0000  0.0178   0.0612   0.0483    0.0516   0.0000   440.1751      0.190427       17.0299       4.41094      -1.66637     -0.260665      0.716895      0.983925       1.09172       1.16660       1.16689       1.22942
  37  12 3118.5467    4.0599  1.0346 13.6698  0.0000  0.0191   0.0650   0.0512    0.0575   0.0000   441.0369       3.05683       18.6585      0.810673      -3.40436       1.06558      0.815404       1.13079       1.19301       1.32093       1.37198       1.31013
  37  13 3280.6610    3.6735  1.4105 13.5110  0.0000  0.0240   0.0535   0.0640    0.0545   0.0000   439.4220       5.41582       16.8539       5.00210      0.798939      0.167803      0.980430       1.39159       1.51430       1.56732       1.66781       1.62456
  37  14 3440.4303    2.9440  2.2135 12.9148  0.0000  0.0297   0.0346   0.0817    0.0405   0.0000   440.2158       3.20645       14.5502       3.64324       3.18239      0.736070       1.24418       1.67366       1.89075       1.97400       2.08563       2.07830
  37  15 3598.4306    2.2876  3.7570 12.2130  0.0000  0.0400   0.0216   0.1131    0.0326   0.0000   439.1993       7.75146       13.6916     -0.438965       4.69055       1.03327       1.65601       2.23570       2.54708       2.73729       2.79856       2.73759
  37  16 3755.2361    1.8056  5.0821 11.8892 -0.0002  0.0525   0.0169   0.1495    0.0279   0.0000   440.4239      -1.54013       22.0000       2.62748      -8.16801      -2.00469       2.12782       2.97218       3.28864       3.46818       3.65281       3.65119
  37  17 3910.7309    1.4522  6.9659 11.5505  0.0000  0.0682   0.0136   0.1976    0.0252   0.0000   438.0066       7.63651       26.6521       9.22020      -12.6870      -4.37153       2.78264       3.72226       4.25504       4.47579       4.67858       4.68653
  37  18 4065.3384    1.1177  8.7833 11.3884  0.0001  0.0931   0.0130   0.2826    0.0251   0.0000   433.8672       15.9845       13.9866      -12.0823      -9.21762       7.36019       3.77450       5.03825       5.86130       6.11683       6.31008       6.29941
  37  19 4219.4658    0.8837 10.1525 11.2561  0.0007  0.1220   0.0131   0.3780    0.0252   0.0000   440.4609       6.57220       23.1681       8.00345       9.04372      -25.3718       4.99727       6.48742       7.61799       8.00657       8.24587       8.18106
  37  20 4372.1251    0.6885 12.3937 11.0869  0.0048  0.1760   0.0113   0.5134    0.0216   0.0000   435.4961       16.7555       15.7852       4.36186       2.54669      -15.5492       6.93117       9.40874       10.6550       11.4181       11.3100       11.5065
  38   2 1262.5471    0.0851  0.0546  9.8017  0.0000  0.0115   0.0083   0.0165    0.0197   0.0000   440.3421    -0.0444571       22.1828      0.112813      -3.66725       1.02999      0.453324      0.549199      0.783970      0.710116      0.737736      0.757630
  38   3 1501.5413    0.1774  0.1180  9.7154  0.0000  0.0089   0.0087   0.0181    0.0217   0.0000   441.3177     -0.825862       21.7916      0.559650      -3.94973      0.240904      0.380474      0.482867      0.531615      0.595217      0.602009      0.571374
  38   4 1713.0419    0.3336  0.3367  9.7627  0.0000  0.0116   0.0092   0.0289    0.0280   0.0000   441.5699      -1.54789       20.3432     -0.179551      -3.53068      0.124801      0.489325      0.666584      0.736664      0.809347      0.821651      0.870501
  38   5 1908.7946    0.5231  0.5068 10.0489  0.0000  0.0148   0.0116   0.0331    0.0361   0.0000   440.6096     -0.541872       21.8265       2.57586      -2.26220      -1.98800      0.658683      0.878410      0.990340       1.01714       1.08825       1.00396
  38   6 2098.9453    0.8082  0.7234 10.4272  0.0000  0.0162   0.0147   0.0393    0.0454   0.0000   441.4122      0.230996       19.2435     -0.811910     0.0487703       1.02746      0.661038      0.932409       1.01290       1.12158       1.13193       1.17334
  38   7 2282.8640    1.1775  1.0026 11.0393  0.0000  0.0193   0.0191   0.0497    0.0538   0.0000   439.2231      0.546108       19.8364      0.172269      -3.58421      -3.23834      0.767645       1.07360       1.17559       1.27700       1.28587       1.30957
  38   8 2459.9502    1.6770  1.1298 11.8300  0.0000  0.0220   0.0264   0.0551    0.0555   0.0000   442.0033      0.717907       21.6850     -0.415569      -3.31971       1.97840      0.818763       1.22261       1.26054       1.41807       1.46919       1.41045
  38   9 2633.7356    2.4048  1.0388 12.3720  0.0000  0.0193   0.0376   0.0502    0.0571   0.0000   441.1317      0.611345       20.2563       1.63671      -4.44606      -2.51755      0.718454       1.05381       1.11528       1.22707       1.25708       1.23369
  38  10 2806.0976    3.2145  0.9061 13.0137  0.0000  0.0177   0.0522   0.0423    0.0540   0.0000   440.3823       2.47372       20.2774      0.702906      -1.48594     -0.307813      0.690124      0.995931       1.07945       1.18354       1.23055       1.20993
  38  11 2975.9110    3.8790  0.8637 13.5381  0.0000  0.0167   0.0653   0.0427    0.0524   0.0000   440.6162       2.48576       19.3438      0.860955      -1.62589      0.870832      0.669386      0.929311       1.03208       1.11283       1.13580       1.11220
  38  12 3142.3596    4.0884  1.0830 13.6796  0.0000  0.0195   0.0645   0.0509    0.0590   0.0000   441.1110       3.31422       18.7435       3.60119      -2.42895     -0.850047      0.842907       1.13274       1.28121       1.33069       1.39665       1.37756
  38  13 3305.7831    3.5122  1.6021 13.4027  0.0000  0.0253   0.0480   0.0674    0.0490   0.0000   439.9851       4.91556       18.3171       4.53740      -2.76239      -1.19179       1.02087       1.41610       1.54829       1.69265       1.75975       1.74225
  38  14 3466.7090    2.8017  2.3426 12.9258  0.0000  0.0311   0.0326   0.0860    0.0368   0.0000   440.8591       5.96097       10.9538      0.878895       4.47967       2.05107       1.24183       1.68698       1.85796       1.98879       2.03234       2.04672
  38  15 3625.8107    2.1687  3.9123 12.2097 -0.0002  0.0422   0.0205   0.1171    0.0303   0.0000   442.8596       6.01017       8.82758       4.52101       2.96210      -2.01960       1.65364       2.26592       2.57668       2.70009       2.85812       2.82501
  38  16 3783.3314    1.7616  5.8890 11.6708  0.0000  0.0558   0.0148   0.1537    0.0263   0.0000   439.2315       2.55100       18.4139       5.89079      0.232553       2.14462       2.22074       3.05711       3.38345       3.63037       3.71677       3.71066
  38  17 3939.7851    1.3682  7.2237 11.5348 -0.0000  0.0727   0.0135   0.2055    0.0248   0.0000   441.0208      -1.01116       19.6821       8.71237      -4.88250      -4.56641       2.88540       3.98088       4.43931       4.83073       4.87200       4.82198
  38  18 4095.1621    1.0732  9.0334 11.3973  0.0007  0.0986   0.0134   0.2992    0.0249   0.0000   431.1314       10.0622       21.0369     -0.941976      -11.5452       3.07509       3.81539       5.24757       5.91080       6.30791       6.41263       6.46899
  38  19 4249.4872    0.8171 10.9289 11.2704  0.0100  0.1424   0.0138   0.4423    0.0256   0.0000   439.6359       15.4821       13.2803      -7.41967      -13.8719       1.12723       5.49733       7.45487       8.54070       9.08184       9.27662       9.32735
  38  20 4403.5716    0.6122 11.6500 11.1042  0.0000  0.1851   0.0131   0.5697    0.0230   0.0000   437.7441       15.7254       14.6971       9.91083      -3.91317      -11.8274       7.16789       9.49912       11.0095       11.6023       11.9296       11.7227
  39   2 1275.7122    0.0987  0.0546  9.8047  0.0000  0.0106   0.0086   0.0154    0.0196   0.0000   440.9657      0.241847       21.6242     -0.422190      -3.12221      -1.00255      0.490172      0.625933      0.750157      0.711299      0.759473      0.784721
  39   3 1516.0761    0.1838  0.1631  9.7670  0.0000  0.0089   0.0078   0.0216    0.0219   0.0000   441.3153     -0.240476       21.3402      0.951663      -2.92718      0.683277      0.395561      0.539421      0.702301      0.774238      0.759905      0.722522
  39   4 1728.2472    0.3446  0.3478  9.7851  0.0000  0.0117   0.0090   0.0273    0.0278   0.0000   440.9882     -0.273438       21.7936     -0.605235      -2.02377      0.483109      0.475019      0.651588      0.718279      0.809287      0.816209      0.874766
  39   5 1925.2011    0.5481  0.5481 10.1103  0.0000  0.0145   0.0115   0.0341    0.0362   0.0000   441.4016     -0.373208       20.4874      0.813111      -2.85233      0.581198      0.565936      0.766228      0.827428      0.932097      0.946524      0.946398
  39   6 2116.5669    0.8477  0.7089 10.4884  0.0000  0.0154   0.0153   0.0383    0.0447   0.0000   441.4722     -0.671755       19.7757       1.92488      -1.45024     -0.997561      0.594874      0.800566      0.891504      0.959632      0.965579      0.976165
  39   7 2301.2405    1.2668  0.9332 11.1876  0.0000  0.0183   0.0208   0.0457    0.0526   0.0000   441.1828       1.47019       21.8910       1.34871      -2.66040       1.10238      0.745433       1.05729       1.12939       1.24127       1.32994       1.27003
  39   8 2479.0454    1.7891  1.0763 11.9982  0.0000  0.0205   0.0285   0.0508    0.0542   0.0000   441.3229      0.199532       20.8066      -1.07322      -2.04761      0.450931      0.798269       1.13112       1.23535       1.28693       1.32393       1.30923
  39   9 2653.8708    2.3730  1.0222 12.6242  0.0000  0.0192   0.0382   0.0515    0.0530   0.0000   440.1685       2.65594       17.8542       2.50856     -0.281455      -2.95055      0.746894       1.07841       1.13498       1.23032       1.29905       1.33136
  39  10 2827.2982    3.2002  0.9461 13.1337  0.0000  0.0172   0.0518   0.0465    0.0518   0.0000   441.1788       2.00920       21.4106    -0.0102924     -0.664185      -1.89670      0.696893      0.955196       1.04486       1.14488       1.21640       1.16402
  39  11 2998.1396    3.9636  0.8975 13.5230 -0.0000  0.0166   0.0645   0.0434    0.0536   0.0000   443.1588       3.83223       19.8690       3.45480      -1.98247       3.06950      0.675409      0.915671       1.00832       1.14428       1.23584       1.19809
  39  12 3165.7598    4.1199  1.1131 13.7250  0.0000  0.0202   0.0635   0.0515    0.0574   0.0000   439.9377       4.04765       16.9873       1.70474      -5.79782      -1.81838      0.784881       1.11594       1.16492       1.30679       1.37597       1.35492
  39  13 3330.3958    3.4169  1.6174 13.4332  0.0016  0.0251   0.0462   0.0688    0.0469   0.0000   443.2667       1.92947       14.0721       2.54672      -1.07187     -0.450070       1.02244       1.33261       1.50876       1.63647       1.65610       1.65222
  39  14 3492.5795    2.7984  2.5749 12.7090  0.0000  0.0316   0.0294   0.0867    0.0365   0.0000   444.2771       5.04541       12.3380       1.72977       6.08845       3.23138       1.22723       1.73897       1.87418       2.07789       2.13765       2.14699
  39  15 3652.7315    2.1244  4.1958 12.1138  0.0000  0.0423   0.0190   0.1194    0.0284   0.0000   441.5253       5.83161       16.2869      -3.07622      0.132460      -4.36746       1.67365       2.28581       2.54771       2.68032       2.83701       2.82584
  39  16 3811.1765    1.6299  5.8602 11.7389  0.0000  0.0570   0.0148   0.1660    0.0260   0.0000   439.1754       8.75722       26.8249       3.06171      -6.45258       4.90760       2.22787       2.95299       3.47400       3.53699       3.80295       3.73737
  39  17 3968.4108    1.3220  7.7637 11.5081  0.0000  0.0780   0.0134   0.2192    0.0248   0.0000   432.9670      0.587586       19.3841       19.7875      -9.27545       1.07839       2.99967       4.10670       4.59918       4.94753       5.13169       5.05084
  39  18 4124.3610    0.9748  9.0582 11.4357  0.0024  0.1087   0.0146   0.3314    0.0265   0.0000   441.4373       5.52082       14.8531       2.11634       2.68031      0.732578       4.08020       5.51999       6.36940       6.79485       6.94642       6.95260
  39  19 4279.5971    0.7373 10.4706 11.3205 -0.0044  0.1508   0.0171   0.5140    0.0289   0.0000   425.0951       9.12471       16.6660       9.29340       1.56534      -12.7276       5.66669       7.62375       9.05477       9.24642       9.54537       9.56218
  40   2 1288.7297    0.1079  0.0808  9.7775  0.0000  0.0103   0.0081   0.0205    0.0195   0.0000   441.9377     -0.216774       20.9722     -0.364963      -3.39684      0.220556      0.396043      0.491436      0.616490      0.720623      0.703566      0.810816
  40   3 1530.3322    0.1922  0.1743  9.7207  0.0000  0.0089   0.0077   0.0236    0.0217   0.0000   441.4283     -0.516399       21.4511      0.840410      -3.02208      0.341069      0.341539      0.473482      0.526766      0.547235      0.651080      0.603176
  40   4 1743.2735    0.3587  0.3708  9.8700  0.0000  0.0118   0.0092   0.0308    0.0282   0.0000   441.6712      -1.02239       20.6366     -0.628962      -2.89976     -0.519328      0.457803      0.612484      0.686862      0.758376      0.789898      0.772133
  40   5 1941.4139    0.5650  0.6096  9.9899  0.0000  0.0148   0.0110   0.0359    0.0385   0.0000   441.9803     -0.375278       20.9077     -0.273740      -2.22912      0.333071      0.553949      0.742187      0.821552      0.896964      0.903228      0.931344
  40   6 2133.9467    0.8661  0.7141 10.6018  0.0000  0.0151   0.0157   0.0386    0.0429   0.0000   440.4953       1.94265       21.2458       1.19311      -2.06672      0.969865      0.600540      0.806573      0.910427      0.983745      0.986126       1.00177
  40   7 2319.3162    1.2991  0.9700 11.3059  0.0000  0.0185   0.0207   0.0470    0.0491   0.0000   442.9265      0.589448       21.6692      0.766826      -2.47006      -1.35707      0.699195      0.990391       1.05447       1.19978       1.19682       1.14931
  40   8 2497.9203    1.8528  1.0674 11.9626  0.0001  0.0194   0.0283   0.0492    0.0539   0.0000   440.9006       1.14505       20.9398       2.07587      -2.23955      -1.51348      0.769739      0.976319       1.14172       1.21604       1.24709       1.29476
  40   9 2673.8268    2.4993  0.9946 12.6911  0.0000  0.0181   0.0399   0.0487    0.0509   0.0000   440.9043       1.70822       20.9629       3.56710     -0.762778     -0.857811      0.704653      0.972173       1.04029       1.10475       1.18084       1.16850
  40  10 2848.2583    3.1953  0.9742 13.2242  0.0000  0.0183   0.0506   0.0464    0.0505   0.0000   440.3963       1.59024       19.3140       2.94792      -1.75645     -0.947623      0.689833      0.973380       1.01740       1.15544       1.18753       1.15662
  40  11 3020.0462    4.0205  0.9610 13.6182  0.0000  0.0173   0.0638   0.0456    0.0518   0.0000   441.1131       1.72644       20.2377       3.37764    -0.0772007     -0.966792      0.693361      0.956257       1.01877       1.14295       1.16868       1.15432
  40  12 3188.7934    3.9950  1.2063 13.7452  0.0000  0.0213   0.0598   0.0549    0.0562   0.0000   442.1840       4.31739       18.8664       1.19367      0.580603       1.70984      0.811186       1.10845       1.23676       1.29812       1.41552       1.39181
  40  13 3354.6771    3.3869  1.7128 13.3431  0.0000  0.0260   0.0437   0.0695    0.0448   0.0000   441.4523       4.31314       16.6234       3.70504     -0.221112     -0.563670      0.956416       1.35807       1.50935       1.54104       1.65491       1.63123
  40  14 3518.1169    2.6155  2.8666 12.6985  0.0002  0.0334   0.0266   0.0960    0.0320   0.0000   442.7659       3.12055       9.52518       1.97615       5.08087       1.99331       1.25877       1.68493       1.90330       2.05701       2.10850       2.06376
  40  15 3679.3666    2.0587  4.6382 11.9908  0.0000  0.0449   0.0174   0.1251    0.0267   0.0000   441.6460       2.56434       14.5235       3.50105    -0.0762016       3.66316       1.72606       2.25247       2.65357       2.76367       2.93887       2.90579
  40  16 3838.8096    1.6096  6.2824 11.6890  0.0000  0.0596   0.0142   0.1691    0.0253   0.0000   443.5795       2.84994       10.8842      -2.28537      -16.7817       5.50988       2.23352       3.00233       3.47125       3.61654       3.82269       3.79134
  40  17 3996.7777    1.2477  7.9065 11.4870 -0.0008  0.0804   0.0132   0.2335    0.0245   0.0000   435.8056       5.53988       14.9378      -5.53175     0.0407367      -7.83329       2.96152       4.03580       4.60339       4.89324       5.09257       5.06700
  40  18 4153.2700    0.9457  9.8529 11.3760  0.0000  0.1150   0.0143   0.3660    0.0267   0.0000   438.2053       9.37592       14.4695       18.7691      -2.30283      -3.55912       4.23549       5.75651       6.61438       7.02824       7.15072       7.10673
  40  19 4309.5498    0.6544 10.4655 11.3491  0.0127  0.1720   0.0233   0.7225    0.0338   0.0000   441.5764       22.4720       18.2600       8.55752      -11.5097       8.63875       6.22048       8.41368       9.69357       10.3234       10.3007       10.1547
  41   2 1301.5704    0.0963  0.0676  9.7836  0.0000  0.0112   0.0075   0.0170    0.0192   0.0000   440.5043    -0.0592370       22.0519     -0.631541      -1.53492      0.508376      0.393931      0.566894      0.609970      0.735500      0.608023      0.676906
  41   3 1544.3560    0.2142  0.1640  9.7659  0.0000  0.0086   0.0081   0.0180    0.0216   0.0000   441.6153     -0.441882       21.2594      0.274377      -1.34067     -0.442688      0.388357      0.482907      0.590135      0.649752      0.678407      0.620714
  41   4 1758.0210    0.3821  0.3624  9.8651  0.0000  0.0118   0.0096   0.0280    0.0281   0.0000   441.1420     -0.348645       22.5222      0.324403      -4.43163     -0.456093      0.425589      0.575149      0.723533      0.737450      0.746652      0.775651
  41   5 1957.4368    0.5813  0.6108 10.1137  0.0000  0.0146   0.0114   0.0368    0.0388   0.0000   440.5651       1.04487       20.4666     -0.745478     -0.568504     -0.520027      0.549246      0.713202      0.837555      0.880046      0.925191      0.930359
  41   6 2151.1445    0.9021  0.8243 10.6127  0.0000  0.0166   0.0154   0.0438    0.0463   0.0000   440.1417      0.291284       23.1545       1.25421      -2.45091       1.40236      0.626411      0.870149      0.955068      0.996186       1.04633       1.01987
  41   7 2337.1708    1.3336  0.9203 11.4599  0.0000  0.0177   0.0217   0.0458    0.0474   0.0000   441.0224      0.616965       21.1460      -2.02091      -4.03958      0.683841      0.665374      0.931368       1.00943       1.07588       1.16004       1.13226
  41   8 2516.5742    1.9132  1.0584 11.9631  0.0000  0.0192   0.0289   0.0488    0.0547   0.0000   442.0893      -1.28401       19.5855     0.0883776    -0.0857887       2.46255      0.706650      0.963056       1.04964       1.12244       1.17150       1.18385
  41   9 2693.4972    2.6157  1.0484 12.6044 -0.0000  0.0188   0.0395   0.0478    0.0560   0.0000   440.7456       5.14336       20.0321     -0.709231      -4.01185       1.30348      0.729097       1.02882       1.09911       1.18153       1.24633       1.21550
  41  10 2868.9602    3.5212  0.9600 13.1146  0.0000  0.0173   0.0538   0.0424    0.0571   0.0000   441.4933       2.43505       20.4728       2.75083      -1.17594      0.857357      0.656357      0.923042      0.976645       1.08345       1.12952       1.14165
  41  11 3041.6534    4.0326  1.0149 13.6474  0.0000  0.0183   0.0626   0.0481    0.0525   0.0000   441.2409       2.02961       21.2563       1.32980      -3.17998     -0.694307      0.694547       1.02212       1.06503       1.18340       1.25223       1.23314
  41  12 3211.3830    3.9858  1.2548 13.6870 -0.0000  0.0217   0.0575   0.0554    0.0536   0.0000   439.7011       2.20097       18.9997       3.06937      -1.42406     -0.446333      0.786295       1.13377       1.22450       1.32243       1.38755       1.40926
  41  13 3378.6137    3.3222  1.7698 13.2729  0.0000  0.0256   0.0416   0.0695    0.0431   0.0000   441.8771       5.65966       12.5470       2.56518       1.15828      -2.28130      0.957926       1.28538       1.42895       1.57171       1.58389       1.59791
  41  14 3543.3238    2.5317  3.1565 12.4718  0.0000  0.0342   0.0236   0.0958    0.0311   0.0000   442.8526       2.64581       14.0706       5.28200       1.20191       1.06029       1.29671       1.72135       1.97413       2.11037       2.16620       2.17226
  41  15 3705.6729    1.9558  4.8516 11.9355  0.0000  0.0462   0.0165   0.1310    0.0264   0.0000   440.7347       5.46494       16.0955      -1.73492      -2.39586      0.817643       1.77635       2.36062       2.66410       2.83261       3.01459       3.07053
  41  16 3865.9313    1.5526  6.6155 11.6456  0.0000  0.0617   0.0138   0.1765    0.0249   0.0000   442.5968       9.89820       8.79577       9.40904       2.69715       8.87483       2.27671       3.07805       3.55367       3.66944       3.86758       3.86617
  41  17 4024.9023    1.1676  8.4147 11.5165  0.0002  0.0881   0.0136   0.2642    0.0250   0.0000   435.1510       6.63348       23.3930       4.74943      -10.5241       7.92243       3.21297       4.32849       5.04717       5.24516       5.48415       5.46734
  41  18 4182.6682    0.9361 10.5617 11.3672  0.0021  0.1264   0.0139   0.3787    0.0255   0.0000   440.9713       3.80496       20.3148     0.0715335      -8.49938    -0.0461043       4.48728       6.17574       6.98437       7.61788       7.60127       7.71913
  42   2 1314.2503    0.0944  0.0856  9.7657  0.0000  0.0124   0.0072   0.0194    0.0192   0.0000   440.6633     -0.172857       22.1368      -1.45556      -2.82767      0.884859      0.547123      0.585091      0.607259      0.766086      0.751474      0.939026
  42   3 1558.1903    0.2256  0.1890  9.6861  0.0000  0.0097   0.0078   0.0188    0.0221   0.0000   441.2471    -0.0646919       21.0587      0.517946      -2.00236      0.141662      0.334823      0.500223      0.541775      0.620094      0.646351      0.643904
  42   4 1772.6437    0.3777  0.3539  9.9025  0.0000  0.0112   0.0095   0.0279    0.0271   0.0000   441.0689     -0.755293       20.6782      0.341450      -2.50971    -0.0496510      0.445107      0.662456      0.692629      0.758202      0.767474      0.833543
  42   5 1973.3521    0.6458  0.5718 10.1052 -0.0001  0.0132   0.0125   0.0332    0.0384   0.0000   442.6111      0.787036       21.3174      -1.44433      -3.57280     0.0802624      0.546754      0.709268      0.806820      0.878685      0.935657      0.901537
  42   6 2168.0942    0.9646  0.7475 10.7665  0.0000  0.0159   0.0167   0.0388    0.0429   0.0000   441.7104      0.399051       20.0275      -1.24249      -2.65690       2.12266      0.540491      0.782150      0.842533      0.937529      0.978673      0.972800
  42   7 2354.8315    1.4004  1.0113 11.2826  0.0000  0.0180   0.0211   0.0461    0.0530   0.0000   441.7558     -0.194404       19.5963      0.153420      -2.66637      -2.52487      0.665682      0.926029       1.01418       1.12883       1.15626       1.16282
  42   8 2535.0437    2.0216  1.0503 11.9951  0.0000  0.0183   0.0300   0.0471    0.0563   0.0000   440.8049      0.418557       20.7846      0.339143      -2.63958      0.302778      0.688272      0.948105       1.02659       1.10800       1.17404       1.20075
  42   9 2713.0356    2.6991  1.0726 12.6757  0.0000  0.0184   0.0401   0.0489    0.0538   0.0000   440.6225     -0.427324       20.6457       2.84752      -3.46389      -1.26140      0.672145      0.937944       1.00937       1.09703       1.11475       1.13019
  42  10 2889.3950    3.5540  0.9769 13.3088 -0.0002  0.0172   0.0547   0.0472    0.0503   0.0000   440.4892       3.14432       20.7963       1.85753      -2.76266      -1.21211      0.615191      0.874645      0.921969       1.02332       1.07970       1.08337
  42  11 3062.9580    4.1814  0.9768 13.6574  0.0000  0.0172   0.0636   0.0436    0.0521   0.0000   440.5921       4.64648       21.4032       2.33897      -3.62910      0.245346      0.657762      0.889253      0.994129       1.08737       1.13426       1.11950
  42  12 3233.7057    3.9180  1.3649 13.6006  0.0000  0.0217   0.0537   0.0578    0.0490   0.0000   441.6820       4.16440       21.5084      0.740155      -4.49762       1.89495      0.804781       1.09728       1.22119       1.33611       1.41008       1.43409
  42  13 3402.1384    3.1965  1.9259 13.0957  0.0000  0.0267   0.0379   0.0722    0.0426   0.0000   443.8405       6.03644       15.1488       3.85755      -1.22553       3.54904      0.954581       1.38375       1.48633       1.61909       1.65513       1.67143
  42  14 3568.0400    2.4106  3.7958 12.2899  0.0000  0.0387   0.0208   0.1059    0.0286   0.0000   440.3434       5.13590       15.5473       5.46726       2.68524      -4.27689       1.37906       1.91865       2.16854       2.29657       2.48365       2.47375
  42  15 3731.6009    1.8819  5.3615 11.9048  0.0000  0.0509   0.0156   0.1419    0.0245   0.0000   443.3670       3.26020       18.6685       2.28185      0.314023       1.94404       1.80578       2.48753       2.81513       2.94206       3.12227       3.11452
  42  16 3892.9491    1.4648  7.2924 11.6593 -0.0001  0.0698   0.0140   0.1992    0.0247   0.0000   440.2302       11.2482       15.7005   -0.00725484      0.325350      -6.82260       2.49431       3.41078       3.90534       4.17671       4.31895       4.34977
  42  17 4052.4020    1.1509  9.0105 11.5099  0.0004  0.0946   0.0136   0.2798    0.0249   0.0000   436.2155       7.21686       16.2613      0.405583      -2.41007       8.30753       3.31580       4.65231       5.10638       5.54784       5.72216       5.73903
  42  18 4211.3549    0.8257  9.8533 11.4128  0.0060  0.1316   0.0157   0.4208    0.0274   0.0000   441.8770       5.18888       24.9255       17.1647      -8.99771      -10.4074       4.52977       6.29580       7.02717       7.71402       7.81732       7.90340
  43   2 1326.7398    0.1117  0.1085  9.7716  0.0000  0.0115   0.0068   0.0246    0.0191   0.0000   440.9890     -0.253843       21.4476    -0.0718356      -2.94309     -0.910880      0.390433      0.588763      0.630835      0.680758      0.692742      0.702712
  43   3 1571.8077    0.2167  0.2352  9.7437  0.0000  0.0102   0.0072   0.0264    0.0222   0.0000   441.9265     -0.529737       21.8476     -0.458207      -3.82661      0.179863      0.374457      0.498832      0.579075      0.679824      0.705069      0.701733
  43   4 1787.0179    0.4042  0.4032  9.8838  0.0000  0.0121   0.0094   0.0281    0.0286   0.0000   441.6757     -0.587297       21.2879       1.14007      -2.87772     -0.312339      0.406832      0.581985      0.623429      0.702516      0.724446      0.728699
  43   5 1989.0655    0.6447  0.6600 10.1591  0.0001  0.0142   0.0119   0.0383    0.0388   0.0000   441.9536      -1.17614       20.4476       1.83919     -0.747077     -0.968090      0.519503      0.715847      0.775711      0.833247      0.882239      0.924249
  43   6 2184.8855    0.9833  0.7891 10.7841  0.0000  0.0156   0.0164   0.0396    0.0454   0.0000   441.5167       1.22016       21.9200       1.39350      -1.60737       1.38598      0.565323      0.783275      0.852582      0.921686      0.957898      0.977245
  43   7 2372.2334    1.4434  1.0469 11.4997  0.0000  0.0188   0.0218   0.0487    0.0508   0.0000   441.8199       1.53719       20.4403      0.131221      -2.53182       1.71826      0.657553      0.930809      0.997739       1.11344       1.15122       1.20509
  43   8 2553.3198    2.0280  1.1930 12.1476  0.0000  0.0201   0.0293   0.0531    0.0560   0.0000   441.1592       3.04408       19.7390       1.22458      -2.56609     -0.348799      0.731480       1.00839       1.08248       1.16245       1.24658       1.23619
  43   9 2732.3418    2.8106  1.0083 12.6797  0.0000  0.0175   0.0414   0.0436    0.0556   0.0000   441.3847       4.15807       19.7995    -0.0191027      -1.77399     0.0159666      0.661516      0.901465      0.972251       1.05193       1.10068       1.07201
  43  10 2909.6847    3.6082  0.9648 13.2636  0.0000  0.0168   0.0541   0.0442    0.0532   0.0000   441.1280       1.89966       22.1227       2.30683      -3.63833     -0.346725      0.592984      0.828746      0.913801      0.977778       1.03319       1.03585
  43  11 3083.9916    4.0477  1.0829 13.7389  0.0000  0.0188   0.0602   0.0502    0.0527   0.0000   442.4301       2.69253       18.5666       1.21699      -1.61777      -1.26248      0.659806      0.936919       1.01857       1.09721       1.12398       1.13347
  43  12 3255.7007    3.8619  1.3792 13.6351  0.0000  0.0213   0.0523   0.0600    0.0475   0.0000   441.6770      0.138878       20.9256      0.684663      -2.16870    -0.0231182      0.756222       1.03952       1.14302       1.24676       1.27976       1.31791
  43  13 3425.1419    3.0951  2.2639 12.9136  0.0000  0.0277   0.0328   0.0760    0.0384   0.0000   442.6632       6.65989       14.9578       1.62985       3.70814       3.97275       1.00160       1.34569       1.53060       1.63156       1.76055       1.75863
  43  14 3592.3971    2.3204  3.7037 12.3689  0.0000  0.0385   0.0209   0.1076    0.0290   0.0000   441.5789       1.08539       18.3210       9.03684      -3.91673      -1.83604       1.33594       1.87428       2.04562       2.26814       2.37652       2.39293
  43  15 3757.1060    1.8047  5.5861 11.9158 -0.0000  0.0523   0.0151   0.1518    0.0236   0.0000   439.8980      0.553669       14.8307      0.545590      -2.53842       1.72458       1.81665       2.53450       2.84615       3.00275       3.22787       3.19490
  43  16 3919.4046    1.4038  7.3564 11.6786  0.0000  0.0712   0.0137   0.2077    0.0242   0.0000   442.2573       8.05092       18.7024       9.88980       1.02779       4.33405       2.49890       3.44643       3.87626       4.17659       4.33284       4.34228
  43  17 4079.9450    1.0652  9.1965 11.5030  0.0055  0.1010   0.0138   0.3067    0.0260   0.0000   441.2684       1.75709       18.9470       2.15199       3.65315      -6.03320       3.48462       4.70539       5.46436       5.80363       5.93468       6.01522
  43  18 4239.1688    0.7718 10.2955 11.4329  0.0002  0.1440   0.0170   0.4903    0.0291   0.0000   420.5878       29.8074       48.4443       2.32647      -4.06106      -1.33948       4.78748       6.67439       7.50496       8.02601       8.20935       8.13611
  44   2 1339.0542    0.1035  0.0886  9.7438  0.0000  0.0118   0.0068   0.0198    0.0189   0.0000   442.0202       1.36781       22.0033      -2.32443      -2.74637       1.51470      0.392150      0.537533      0.549815      0.646637      0.616433      0.610499
  44   3 1585.2023    0.2359  0.1830  9.7609  0.0000  0.0082   0.0081   0.0192    0.0214   0.0000   441.3452     -0.740621       20.7180     -0.117392      -3.38121     -0.695763      0.295787      0.406912      0.467719      0.509545      0.510047      0.533091
  44   4 1801.2508    0.4296  0.4531  9.8380  0.0000  0.0121   0.0093   0.0303    0.0307   0.0000   441.1758     -0.657516       22.6435     -0.534387      -4.15459      0.555232      0.437809      0.562400      0.633854      0.695120      0.718751      0.742168
  44   5 2004.5868    0.6769  0.6693 10.2218  0.0000  0.0144   0.0121   0.0377    0.0390   0.0000   442.1814     -0.289102       21.7099      -2.48834      -2.88818   -0.00321106      0.510359      0.708145      0.779001      0.848087      0.883309      0.919612
  44   6 2201.4243    1.0107  0.8861 10.7758  0.0000  0.0164   0.0160   0.0434    0.0461   0.0000   441.5731      0.742997       21.3562      0.922944      -3.66674       1.59466      0.568316      0.783381      0.881727      0.929309      0.990421       1.01150
  44   7 2389.4443    1.5450  1.0782 11.4455  0.0000  0.0178   0.0223   0.0491    0.0536   0.0000   441.7099      0.819100       21.3090      -1.04678      -2.24203     -0.691912      0.642361      0.855844      0.963091       1.04711       1.10050       1.12196
  44   8 2571.4790    2.1474  1.0056 12.3482  0.0000  0.0179   0.0325   0.0470    0.0488   0.0000   441.9839      0.689432       21.4512       1.72796     -0.723431    -0.0490121      0.616814      0.874079      0.941356       1.03911       1.14053       1.12936
  44   9 2751.5336    2.8853  0.9805 12.9113  0.0000  0.0173   0.0431   0.0438    0.0508   0.0000   441.0374       2.02672       20.8931       2.68900      -1.14182      -2.67717      0.638116      0.864821      0.974148       1.03722       1.13767       1.13497
  44  10 2929.6747    3.7456  1.0109 13.3972  0.0000  0.0171   0.0553   0.0456    0.0513   0.0000   440.2023       1.15008       20.7311       1.40527      -1.20975      0.225270      0.605158      0.855128      0.922925       1.00521       1.07925       1.10434
  44  11 3104.7974    4.2165  1.0766 13.6399 -0.0000  0.0180   0.0606   0.0480    0.0535   0.0000   441.7810       2.41446       19.8918       2.04691      -3.33750     -0.994352      0.612717      0.837133      0.944353       1.03979       1.08822       1.08089
  44  12 3277.3371    3.7774  1.4581 13.5992  0.0000  0.0228   0.0496   0.0609    0.0461   0.0000   440.8220       4.13050       18.0983      0.928109      -1.22874      0.316643      0.774737       1.10592       1.19869       1.33018       1.34788       1.36194
  44  13 3447.9784    3.0189  2.2962 12.9764  0.0000  0.0282   0.0323   0.0791    0.0367   0.0000   443.1519       4.87204       16.5239     -0.570664       7.27368      -1.97803      0.980643       1.33663       1.50462       1.64140       1.76227       1.72507
  44  14 3616.3566    2.3027  4.2626 12.1169  0.0000  0.0404   0.0184   0.1100    0.0272   0.0000   441.4331       6.19535       19.5999       2.54562      -1.58151      0.771105       1.36370       1.88195       2.13460       2.28232       2.35595       2.34910
  44  15 3782.3154    1.7814  5.7101 11.8413  0.0001  0.0542   0.0148   0.1463    0.0243   0.0000   441.4434       5.41444       18.5373      -1.96494      -2.03764       4.43251       1.82411       2.56009       2.81569       3.12819       3.19571       3.25350
  44  16 3945.7511    1.3795  7.8594 11.6169  0.0000  0.0772   0.0133   0.2164    0.0244   0.0000   435.4780     -0.356016       22.2235       8.55273      -2.03262       3.12740       2.55777       3.56610       4.00520       4.29984       4.47575       4.47479
  44  17 4106.9828    1.0438  9.8792 11.4586  0.0002  0.1114   0.0129   0.3149    0.0259   0.0000   441.2681       9.90283       31.0806      -3.39292      -2.91563      -6.98669       3.63220       5.18410       5.79848       6.26821       6.54769       6.53713
  44  18 4267.4209    0.7466 10.6969 11.4185  0.0086  0.1551   0.0178   0.5241    0.0290   0.0000   431.2311       12.9252       23.5903      -4.81659      -1.75997       5.42028       5.11171       6.98547       8.18617       8.56675       8.91217       8.83234
  45   2 1351.2807    0.1059  0.1151  9.7070  0.0000  0.0104   0.0064   0.0253    0.0188   0.0000   441.6463      -1.32250       21.5372      0.752935      -3.74717     -0.937676      0.392239      0.499916      0.549593      0.668240      0.582148      0.587993
  45   3 1598.4283    0.2429  0.2260  9.6831  0.0000  0.0096   0.0076   0.0225    0.0225   0.0000   442.2985    -0.0279368       21.5184     0.0860592      -3.65390     -0.545375      0.322715      0.387538      0.497691      0.523969      0.550993      0.557923
  45   4 1815.2917    0.4548  0.4483  9.8505 -0.0000  0.0115   0.0097   0.0295    0.0307   0.0000   441.1822      0.156497       21.0676       1.17897      -3.55606      0.648047      0.408806      0.573283      0.635574      0.725285      0.714235      0.732593
  45   5 2019.9954    0.7120  0.6726 10.1921 -0.0001  0.0140   0.0124   0.0355    0.0397   0.0000   442.2186      0.241765       21.4882      0.726173      -1.97040      -1.62620      0.473636      0.643830      0.728109      0.776542      0.822165      0.826934
  45   6 2217.8017    1.0480  0.8752 10.8906  0.0000  0.0162   0.0164   0.0416    0.0450   0.0000   441.6121       2.05777       21.7891      -1.58014      -1.45867     -0.383897      0.559821      0.761096      0.867143      0.908366      0.963663      0.936807
  45   7 2406.4607    1.5583  1.0384 11.7355  0.0000  0.0184   0.0236   0.0474    0.0487   0.0000   441.1660       1.16615       20.9407      0.927334      -2.20012      -1.17319      0.640709      0.879015      0.967005       1.05723       1.07836       1.09776
  45   8 2589.4575    2.2323  1.0519 12.3550  0.0000  0.0179   0.0327   0.0477    0.0495   0.0000   440.0378       1.00196       19.5062       1.54415      -1.70151      0.488571      0.592221      0.859125      0.910276       1.06204       1.09785       1.06753
  45   9 2770.5155    2.9113  0.9933 13.0077  0.0000  0.0171   0.0436   0.0468    0.0480   0.0000   442.2088      0.612754       21.6071     -0.825541      -3.16602       1.18060      0.582700      0.783926      0.868807      0.952173       1.00261       1.00730
  45  10 2949.4470    3.7650  0.9882 13.5031  0.0000  0.0171   0.0560   0.0444    0.0504   0.0000   441.3065       1.96827       21.2674       1.37203      -2.79090      0.759366      0.589766      0.814326      0.926105      0.947301       1.01547       1.02295
  45  11 3125.3873    4.2349  1.1460 13.6464  0.0000  0.0186   0.0591   0.0496    0.0541   0.0000   442.5639       3.60358       20.8596       3.11979      -1.26340       2.56122      0.625489      0.889649      0.969837       1.03536       1.12148       1.08549
  45  12 3298.8972    3.6453  1.6384 13.3180  0.0000  0.0234   0.0441   0.0606    0.0447   0.0000   440.3732       3.46586       19.0965     -0.146514      0.510403      0.361964      0.796557       1.09128       1.20519       1.28427       1.37443       1.40220
  45  13 3470.4796    2.8632  2.4139 12.9533  0.0001  0.0294   0.0304   0.0828    0.0347   0.0000   442.9765       2.39706       14.6296       3.70538       4.27826      -3.93579      0.981257       1.35574       1.49821       1.65469       1.71280       1.71606
  45  14 3640.0701    2.2164  4.3648 12.1531 -0.0000  0.0417   0.0183   0.1152    0.0269   0.0000   440.2299       1.84604       19.2477      0.951245      -3.65088     -0.464446       1.39408       1.89484       2.17634       2.27555       2.44856       2.49034
  45  15 3807.0918    1.7013  6.3773 11.8243  0.0000  0.0591   0.0146   0.1668    0.0238   0.0000   438.6320       6.12677       16.8939       4.43161      -6.52122       2.67838       1.98271       2.73224       3.11513       3.27335       3.48815       3.49506
  45  16 3971.6283    1.3537  8.4544 11.5610  0.0000  0.0834   0.0127   0.2322    0.0247   0.0000   436.2343       10.7668       23.7805       5.15411      -2.10837      -3.87393       2.70121       3.80824       4.29574       4.60987       4.75311       4.76988
  45  17 4133.7748    1.0391 10.7616 11.4047  0.0006  0.1184   0.0116   0.3287    0.0244   0.0000   430.1777       24.1083       27.2712      0.840888      -21.9033      -2.11095       3.80923       5.34083       6.01967       6.51805       6.59562       6.62169
  46   2 1363.2855    0.1240  0.0880  9.7408  0.0000  0.0091   0.0071   0.0148    0.0186   0.0000   442.0261      0.207015       20.9696     0.0575939      -2.60362      0.888327      0.326617      0.451108      0.505328      0.590534      0.586586      0.703417
  46   3 1611.4173    0.2539  0.2078  9.7630  0.0000  0.0084   0.0080   0.0207    0.0218   0.0000   441.5384      0.161870       21.9116       1.02724      -3.06261     -0.175631      0.346635      0.448122      0.525264      0.569751      0.558568      0.594142
  46   4 1829.1776    0.4727  0.4947  9.8809  0.0000  0.0123   0.0095   0.0307    0.0318   0.0000   441.5664      0.170161       21.0024       1.81235      -2.01527       1.08565      0.418189      0.565123      0.652735      0.685624      0.725479      0.761311
  46   5 2035.2464    0.6810  0.7033 10.3976 -0.0003  0.0157   0.0118   0.0377    0.0377   0.0000   442.3330      0.707398       21.1534      0.695345      -4.29152      0.763046      0.487085      0.740912      0.746803      0.847809      0.859844      0.912905
  46   6 2233.9673    1.0760  0.8926 11.0155  0.0000  0.0169   0.0168   0.0428    0.0452   0.0000   441.2353      0.850760       21.5287       1.08688      -2.16999      0.897911      0.562869      0.788242      0.821303      0.923328      0.990682      0.999827
  46   7 2423.3160    1.5831  1.0899 11.7472  0.0000  0.0186   0.0229   0.0492    0.0492   0.0000   440.9956      0.539902       19.8572      0.387784      -1.62164      0.568057      0.622067      0.874419      0.964208       1.08419       1.05762       1.08382
  46   8 2607.2426    2.2345  1.1441 12.3488  0.0000  0.0190   0.0313   0.0495    0.0523   0.0000   440.9626      0.326714       21.6747       1.70769      -1.34174      0.469899      0.627097      0.900140      0.950812       1.07102       1.09889       1.10846
  46   9 2789.3554    3.0995  1.0025 12.9807 -0.0000  0.0169   0.0449   0.0447    0.0503   0.0000   441.8357       2.04310       19.9070       2.34101      -1.76499      -1.03112      0.541128      0.785597      0.847118      0.891053      0.945937      0.932426
  46  10 2969.0459    3.9365  1.0067 13.3873  0.0000  0.0165   0.0559   0.0430    0.0517   0.0000   442.1536       2.16468       20.3818      0.205669      -1.01588      -1.07708      0.557864      0.788349      0.832535      0.935443      0.931475       1.00907
  46  11 3145.7501    4.0870  1.0929 13.8859  0.0000  0.0189   0.0593   0.0484    0.0491   0.0000   440.6397       3.41860       19.8207       2.80964      -2.26155     -0.489320      0.613772      0.877852      0.921381       1.02408       1.09679       1.14643
  46  12 3320.0825    3.5493  1.6142 13.5596 -0.0002  0.0230   0.0445   0.0650    0.0409   0.0000   442.6368       3.80237       20.8591      0.762522      -1.12131     -0.135065      0.745169       1.05382       1.16750       1.27689       1.34405       1.33482
  46  13 3492.6847    2.8322  2.8097 12.6889  0.0000  0.0304   0.0265   0.0849    0.0332   0.0000   441.9136       6.78382       15.5234       3.21231       5.62659      -1.18632      0.992386       1.41431       1.53041       1.70064       1.78011       1.78870
  46  14 3663.3295    2.1504  4.5960 12.1635  0.0000  0.0437   0.0176   0.1197    0.0258   0.0000   439.6075       4.07330       20.0705       3.28335     -0.153410      -1.30215       1.40889       1.98713       2.21572       2.39620       2.45919       2.46605
  46  15 3831.5416    1.6294  6.4427 11.8671  0.0000  0.0623   0.0143   0.1702    0.0237   0.0000   437.9834       7.68652       22.9262       1.31970      -7.46017      -1.71769       1.95697       2.77969       3.07492       3.35744       3.48968       3.49139
  46  16 3997.1717    1.2955  9.0606 11.6087 -0.0011  0.0937   0.0120   0.2515    0.0234   0.0000   442.1620       7.17630       14.3210      0.367906      -15.0500      0.757081       2.91784       4.16420       4.61621       5.05618       5.05733       5.15877
  46  17 4160.6526    0.9650 10.8704 11.4769 -0.0030  0.1274   0.0122   0.3537    0.0245   0.0000   430.1341       7.88852       26.8653      -3.59962       3.85892       18.2781       4.04906       5.54123       6.37574       6.85211       6.92823       7.04191
  47   2 1375.1715    0.1119  0.1168  9.6971  0.0000  0.0106   0.0064   0.0242    0.0186   0.0000   441.6720      0.301349       21.6986      0.171555      -3.53760     -0.480877      0.385952      0.509333      0.614088      0.659146      0.650786      0.710986
  47   3 1624.2267    0.2563  0.2827  9.7191  0.0000  0.0100   0.0073   0.0252    0.0227   0.0000   440.9776     -0.416508       21.4484      0.704041      -2.77574     -0.366720      0.362995      0.448966      0.540772      0.567320      0.603933      0.620671
  47   4 1842.9101    0.4780  0.4684  9.9328  0.0000  0.0120   0.0098   0.0291    0.0304   0.0000   442.5957     -0.858316       21.8409      0.878072     -0.826855      -1.22962      0.429933      0.561760      0.659165      0.694080      0.754439      0.789697
  47   5 2050.3411    0.7647  0.6808 10.3385  0.0000  0.0136   0.0129   0.0342    0.0391   0.0000   441.4854     -0.983019       20.7716      -1.28623      -1.90550       1.08908      0.449273      0.616987      0.665157      0.741467      0.767688      0.789213
  47   6 2249.9493    1.1631  1.0083 10.7813  0.0000  0.0170   0.0166   0.0432    0.0533   0.0000   441.8363      0.716671       20.8059       2.35112      -3.20683      -1.09412      0.585535      0.784838      0.885282      0.935342      0.994138       1.03114
  47   7 2440.0225    1.7071  1.1108 11.7292  0.0000  0.0183   0.0240   0.0482    0.0519   0.0000   443.1287      0.828986       22.0453       1.43789     -0.577710      0.320171      0.607045      0.841832      0.933649       1.00616       1.05583       1.04927
  47   8 2624.9389    2.3758  1.1752 12.4022  0.0000  0.0184   0.0327   0.0498    0.0532   0.0000   441.8789       1.35621       22.1156       2.54659      -2.42949    -0.0410527      0.629506      0.845735      0.969020       1.04991       1.09918       1.14711
  47   9 2808.0079    3.2324  1.0624 12.8864 -0.0000  0.0170   0.0445   0.0434    0.0538   0.0000   441.2976       2.27309       22.3479      0.824565      -3.17327     -0.646200      0.570877      0.791374      0.876761      0.960884       1.00205       1.03809
  47  10 2988.5111    3.9786  1.0133 13.4537  0.0000  0.0165   0.0565   0.0430    0.0519   0.0000   442.2975      0.640135       18.6937       2.08201      -1.83990      -1.30085      0.542259      0.742487      0.824636      0.915577      0.930172      0.967401
  47  11 3165.8694    4.1493  1.2401 13.6652  0.0000  0.0193   0.0553   0.0516    0.0513   0.0000   441.1743       1.96018       23.1815       1.97121      -2.90969    -0.0229471      0.629283      0.849137      0.967823       1.04854       1.07715       1.08888
  47  12 3341.0748    3.4790  1.7902 13.3395  0.0000  0.0242   0.0408   0.0657    0.0411   0.0000   443.4470       4.98261       17.4718      0.871567      0.781155      0.319813      0.791926       1.10060       1.22271       1.33209       1.39344       1.38526
  47  13 3514.6372    2.6659  3.0937 12.6722  0.0007  0.0323   0.0247   0.0903    0.0301   0.0000   442.2163       2.35561       19.3288       3.64807       5.42220     -0.457112       1.09624       1.46226       1.65680       1.79349       1.89571       1.89341
  47  14 3686.2257    2.1166  4.9056 12.0275  0.0002  0.0456   0.0165   0.1198    0.0254   0.0000   440.3059       3.30748       16.1165    0.00482902     -0.448750       2.27699       1.43372       2.01135       2.29517       2.39014       2.55255       2.53399
  47  15 3855.5638    1.5788  6.9369 11.7874 -0.0003  0.0662   0.0141   0.1839    0.0247   0.0000   439.4975       3.23621       23.8752       1.03940      -11.5639       2.38485       2.06505       2.88723       3.25738       3.51102       3.64382       3.66893
  47  16 4022.4971    1.2018  8.9174 11.6216 -0.0032  0.0952   0.0126   0.2706    0.0242   0.0000   434.8050       10.2400       25.1727      -15.8274      -16.7690       3.81192       2.90832       4.06394       4.65574       4.97784       5.09861       5.18597
  47  17 4186.8525    0.8496 10.1448 11.5170 -0.0016  0.1335   0.0148   0.4091    0.0270   0.0000   441.9045       5.15519       34.2753    -0.0387371      -18.7867       15.5077       4.08132       5.73210       6.49693       6.94227       7.13236       7.20783
  48   2 1386.9280    0.1249  0.1195  9.6707  0.0000  0.0100   0.0063   0.0177    0.0185   0.0000   442.0757      0.381098       21.1954      0.560993      -3.61313      0.978319      0.336931      0.428362      0.499847      0.555802      0.750060      0.699301
  48   3 1636.8786    0.2774  0.2701  9.7314  0.0000  0.0101   0.0076   0.0219    0.0226   0.0000   441.4569    -0.0181398       21.2189      0.636396      -1.99827     -0.629296      0.337609      0.425183      0.468695      0.502240      0.560271      0.550106
  48   4 1856.5301    0.5096  0.4428  9.9523  0.0000  0.0112   0.0104   0.0267    0.0303   0.0000   441.9369     -0.306688       22.1072      0.379227      -2.17508     -0.703709      0.384175      0.531320      0.605411      0.631311      0.687266      0.680145
  48   5 2065.2779    0.7731  0.7424 10.4303  0.0000  0.0147   0.0128   0.0373    0.0389   0.0000   441.7421      0.588288       22.3627      -1.46295      -2.16265       1.12048      0.486479      0.659375      0.711969      0.801666      0.843092      0.849488
  48   6 2265.7504    1.1761  0.9594 11.0100  0.0000  0.0170   0.0172   0.0442    0.0470   0.0000   441.8495      -1.21257       20.9470       1.61906      -2.76384     -0.663811      0.523699      0.741951      0.850958      0.909236      0.989450      0.984093
  48   7 2456.4429    1.7097  1.1401 11.6913  0.0000  0.0187   0.0234   0.0464    0.0526   0.0000   441.6423     -0.714579       20.2753      0.249197     -0.992300      -2.47577      0.615863      0.816730      0.954200       1.03353       1.13113       1.11575
  48   8 2642.4116    2.4389  1.1296 12.5072 -0.0007  0.0187   0.0336   0.0480    0.0504   0.0000   441.7157       1.48252       20.2370      -1.33476      -1.14022       1.23460      0.571202      0.826984      0.873820       1.01366       1.01527       1.02201
  48   9 2826.4684    3.3177  1.0042 13.0393  0.0000  0.0163   0.0470   0.0438    0.0512   0.0000   441.4994       2.15706       20.4034       2.66829      -1.96975      0.113237      0.528716      0.738230      0.808678      0.883540      0.968709      0.935973
  48  10 3007.7491    4.0996  0.9680 13.5818  0.0000  0.0159   0.0586   0.0421    0.0487   0.0000   441.9027       3.10077       21.4530     -0.384191      -2.80162      0.528354      0.515692      0.716860      0.764805      0.884487      0.890159      0.925131
  48  11 3185.8876    4.0777  1.2485 13.5830  0.0000  0.0193   0.0534   0.0512    0.0526   0.0000   442.1459       2.97091       20.8811      0.851365      -2.68662       1.18932      0.608363      0.848603      0.945507       1.01753       1.06209       1.09530
  48  12 3361.8689    3.3489  1.8287 13.3476  0.0000  0.0248   0.0397   0.0678    0.0394   0.0000   443.2726       2.56096       20.5802       2.62610       1.13484      -1.74973      0.811005       1.14322       1.27095       1.35517       1.49818       1.50072
  48  13 3536.3638    2.6322  3.3158 12.4959  0.0000  0.0333   0.0229   0.0928    0.0303   0.0000   442.5647       3.31797       17.3982       2.94081       1.41786      -1.28818       1.04798       1.45472       1.61627       1.75460       1.87288       1.89225
  48  14 3708.9320    1.9862  5.2820 12.0431  0.0016  0.0484   0.0159   0.1344    0.0242   0.0000   443.7422       5.63782       25.0360      -2.22907      -2.40367       3.96577       1.49971       2.09297       2.36174       2.49724       2.67393       2.66329
  48  15 3879.2413    1.5721  7.5140 11.7293 -0.0021  0.0692   0.0136   0.1995    0.0248   0.0000   440.4728       5.90948       18.9925       4.66320      -9.09693      -1.29325       2.15882       2.96009       3.42061       3.58725       3.80567       3.83270
  48  16 4047.4143    1.1702  9.6219 11.6123  0.0006  0.1060   0.0124   0.2926    0.0241   0.0000   439.5924       1.98943       33.1614       6.73752      -10.3973      -2.20449       3.12989       4.49261       4.94460       5.45588       5.41335       5.52204
  48  17 4213.0608    0.8053 10.5888 11.5107 -0.0046  0.1513   0.0160   0.4623    0.0286   0.0000   442.3623       9.60893       48.2834     -0.370110      -28.1986      -4.60772       4.37616       6.29586       7.00926       7.63302       7.64006       7.76954
  49   1 1101.2383    0.0511  0.0319  9.8549  0.0000  0.0267   0.0098   0.0217    0.0170   0.0000   440.6492      0.209701       20.2487      0.636637      -2.70074    -0.0428089      0.573320       1.17585       1.08615       1.07427       1.77460       1.41337
  49   2 1398.5019    0.1426  0.1607  9.6905  0.0000  0.0091   0.0063   0.0237    0.0190   0.0000   441.4527     0.0682992       22.4507      0.878450      -3.38909     -0.163853      0.322763      0.404179      0.481702      0.555305      0.579149      0.605231
  49   3 1649.3360    0.2891  0.2875  9.7468  0.0000  0.0095   0.0077   0.0245    0.0231   0.0000   441.8083     -0.188311       22.8823      0.855624      -3.12625     -0.561663      0.297983      0.402299      0.455815      0.477161      0.511579      0.510427
  49   4 1869.9952    0.5176  0.4973  9.9641  0.0000  0.0121   0.0100   0.0289    0.0317   0.0000   441.5021     -0.154867       21.9079       1.19400      -3.28455     -0.173213      0.390453      0.543823      0.613066      0.667996      0.706832      0.698554
  49   5 2080.0578    0.7955  0.7861 10.3486  0.0000  0.0150   0.0124   0.0372    0.0420   0.0000   441.4290     -0.432069       21.4833     0.0641763      -2.67060      -1.03074      0.465181      0.650893      0.702000      0.760418      0.841085      0.843102
  49   6 2281.3289    1.2307  0.9848 11.1556 -0.0000  0.0171   0.0179   0.0432    0.0474   0.0000   441.5783    -0.0809381       21.4393     -0.267864      -1.70812      0.449693      0.530549      0.758935      0.816240      0.901788      0.961803      0.965891
  49   7 2472.8381    1.7968  1.1231 11.8704  0.0000  0.0179   0.0249   0.0497    0.0498   0.0000   441.5191      0.978546       22.3283     -0.115032      -3.60361      0.760162      0.552688      0.774010      0.837959      0.925627      0.960719      0.959318
  49   8 2659.8122    2.4960  1.1138 12.6060  0.0001  0.0181   0.0345   0.0486    0.0508   0.0000   441.3139      0.656885       21.4924       1.51514      -3.43550     -0.325711      0.563430      0.810316      0.871757      0.944794      0.958454      0.961447
  49   9 2844.8018    3.3229  1.0546 13.1368 -0.0000  0.0169   0.0455   0.0437    0.0494   0.0000   440.0108       1.65371       20.4569       1.13666      -2.48211     -0.868205      0.533962      0.725414      0.816115      0.890517      0.931098      0.966367
  49  10 3026.7934    4.0581  1.0154 13.6688  0.0000  0.0165   0.0573   0.0440    0.0474   0.0000   442.3512       2.11971       19.8226       2.04650      -3.78059      -2.40808      0.511574      0.726528      0.802151      0.910992      0.933723      0.940534
  49  11 3205.6573    4.0411  1.3514 13.5361 -0.0000  0.0196   0.0507   0.0528    0.0478   0.0000   442.2690       2.30795       20.3830       3.68391      -2.55357      0.470377      0.615651      0.858987      0.950064      0.993770       1.08080       1.08553
  49  12 3382.4957    3.2785  1.9712 13.2323  0.0000  0.0255   0.0365   0.0705    0.0386   0.0000   442.1126       3.53281       18.2035       3.40578      0.350058      -2.05636      0.770089       1.10391       1.21203       1.31872       1.40933       1.40315
  49  13 3557.8197    2.4895  3.6475 12.4942  0.0000  0.0350   0.0209   0.1011    0.0269   0.0000   443.9547      0.644893       17.1830       1.21917     -0.873001      0.498215       1.09582       1.47482       1.68333       1.83017       1.93570       1.95937
  49  14 3731.3744    1.9353  5.4604 11.9939  0.0002  0.0499   0.0155   0.1379    0.0248   0.0000   438.6547       6.39629       20.8476       6.83174      -6.20075   -0.00361197       1.51404       2.09895       2.38584       2.54300       2.73198       2.72450
  49  15 3902.7817    1.4420  7.4393 11.8185 -0.0040  0.0738   0.0138   0.2091    0.0247   0.0000   440.4937     0.0949182       18.0621       7.74578      -5.22536      -4.34318       2.21226       3.05982       3.43191       3.74111       3.83241       3.86257
  49  16 4071.8773    1.1182  9.7313 11.6309  0.0000  0.1095   0.0125   0.3057    0.0247   0.0000   433.3771       5.54604       27.2196       14.7523      -19.4547      -2.24984       3.20636       4.54349       5.08001       5.49870       5.73464       5.76013
  50   2 1409.9653    0.1471  0.1181  9.6525  0.0000  0.0077   0.0067   0.0180    0.0183   0.0000   442.2076     -0.595736       22.5997     0.0961716      -3.54381      0.674394      0.255604      0.330019      0.341338      0.389958      0.437626      0.473568
  50   3 1661.6065    0.3053  0.3252  9.6462  0.0000  0.0115   0.0076   0.0236    0.0243   0.0000   441.1612     -0.736367       22.6183      0.686066      -3.46456     -0.794156      0.349895      0.499625      0.570085      0.593463      0.556331      0.656582
  50   4 1883.2818    0.5303  0.5311  9.9589  0.0000  0.0124   0.0101   0.0311    0.0323   0.0000   442.3340      0.328894       22.4697     -0.631326      -4.02946    -0.0666288      0.399644      0.511767      0.583318      0.596854      0.666182      0.665208
  50   5 2094.6773    0.8154  0.7849 10.4569  0.0000  0.0152   0.0129   0.0375    0.0415   0.0000   441.5170     -0.466897       22.9338    -0.0231426      -2.74335     -0.443902      0.468991      0.650430      0.710119      0.754656      0.794850      0.796476
  50   6 2296.7406    1.2494  1.0834 11.1230  0.0001  0.0182   0.0175   0.0462    0.0491   0.0000   442.7370     0.0428103       22.3888      0.526298     -0.650226      0.486527      0.544137      0.770818      0.820023      0.952177      0.967452      0.966057
  50   7 2489.0098    1.8450  1.2239 11.8425  0.0031  0.0189   0.0243   0.0500    0.0521   0.0000   442.3017      0.990242       21.4942     -0.352691      -1.46424      -2.07657      0.582267      0.808706      0.910823       1.01316       1.07895       1.04434
  50   8 2677.0111    2.5209  1.2604 12.4695  0.0000  0.0194   0.0326   0.0497    0.0513   0.0000   440.7348       1.51185       21.2330       1.49531      -3.65993    -0.0752649      0.593063      0.830763      0.919589       1.00044       1.03399       1.03031
  50   9 2862.9553    3.4867  1.0406 13.1521 -0.0000  0.0167   0.0476   0.0429    0.0499   0.0000   442.1298       2.68627       22.7337       1.82298      -2.57002      0.271932      0.511226      0.724786      0.791008      0.858823      0.904332      0.927703
  50  10 3045.6756    4.0231  0.9678 13.8412 -0.0006  0.0162   0.0590   0.0439    0.0434   0.0000   441.2105       2.91619       20.4178     -0.379709      -3.90560      -3.75602      0.504135      0.698156      0.743811      0.853957      0.851498      0.877712
  50  11 3225.2958    4.0075  1.3693 13.6083  0.0000  0.0196   0.0499   0.0542    0.0448   0.0000   441.6473       4.21670       21.7993       2.07089      0.786400      0.773270      0.630669      0.819371      0.949237       1.02117       1.09745       1.09518
  50  12 3402.9615    3.2738  2.1238 12.9703  0.0000  0.0249   0.0334   0.0696    0.0389   0.0000   442.0035       2.16898       16.8599       3.40100       1.24756      -1.52231      0.753575       1.03266       1.17418       1.24561       1.33056       1.34749
  50  13 3579.1132    2.4454  3.8976 12.3609  0.0000  0.0371   0.0198   0.1023    0.0265   0.0000   441.9668       6.69716       21.4457       3.76752     -0.585510      -2.12431       1.09399       1.56194       1.72805       1.88429       1.95082       1.99986
  50  14 3753.4327    1.8728  5.7844 11.9715  0.0003  0.0530   0.0152   0.1471    0.0244   0.0000   439.9539       4.59807       21.9122      -1.41574       4.08404       5.27339       1.55730       2.22642       2.47122       2.63388       2.81795       2.84864
  50  15 3925.7990    1.4468  7.9230 11.7841 -0.0005  0.0793   0.0136   0.2215    0.0246   0.0000   436.1657       5.53907       27.6766       11.9181      -9.78561      -4.58790       2.29367       3.29320       3.62848       3.97403       4.14971       4.19537
  50  16 4095.8257    1.0674 10.3102 11.5873 -0.0007  0.1183   0.0116   0.3208    0.0237   0.0000   434.2247       8.42509       21.4759       2.58518      -18.3226      -5.52695       3.38151       4.75984       5.38763       5.81655       6.07697       6.13929
  50  17 4263.2729    0.6416  9.6816 11.5523 -0.0399  0.1764   0.0206   0.5772    0.0353   0.0000   431.5656       21.4958       37.7694       8.12659      0.154548       13.5461       4.89637       6.94133       8.06260       8.39156       8.84821       8.73981
  51   1 1120.2194    0.0501  0.0175  9.8174  0.0000  0.0113   0.0086   0.0085    0.0165   0.0000   441.6127     -0.661530       20.1747      0.635424      -3.47435      -1.31072      0.377293      0.452463      0.581276      0.571614      0.756546      0.915625
  51   2 1421.2506    0.1431  0.1615  9.6770  0.0000  0.0093   0.0061   0.0227    0.0186   0.0000   441.3246     -0.596039       22.4699      0.136115      -2.73794     -0.260735      0.279299      0.390023      0.428215      0.430809      0.489279      0.481457
  51   3 1673.7319    0.3060  0.3221  9.7362  0.0000  0.0098   0.0076   0.0256    0.0231   0.0000   442.1840    -0.0397775       22.3734     -0.663442      -3.70988     -0.991942      0.325454      0.401228      0.429122      0.497458      0.552202      0.544736
  51   4 1896.4648    0.5494  0.5563 10.0139  0.0000  0.0127   0.0100   0.0311    0.0323   0.0000   442.1612      0.516826       21.2531     -0.454560      -3.31912     0.0232189      0.362787      0.528329      0.561888      0.598880      0.669192      0.689991
  51   5 2109.1551    0.8416  0.8204 10.5317  0.0000  0.0149   0.0130   0.0393    0.0406   0.0000   441.6135     0.0893171       21.7726       1.21125      -3.82606      -1.05485      0.470629      0.642303      0.709412      0.774785      0.811654      0.848835
  51   6 2311.9744    1.3011  1.0535 11.2355  0.0000  0.0172   0.0179   0.0453    0.0466   0.0000   442.1411       1.49899       21.1304       1.83524      -1.65848     -0.276489      0.530969      0.728948      0.821980      0.888377      0.935855      0.963002
  51   7 2505.0603    1.8874  1.1731 12.0380  0.0008  0.0187   0.0255   0.0493    0.0491   0.0000   441.7063      0.433391       20.5203       1.65378      -2.54693       1.05067      0.562271      0.798507      0.876187       1.00137       1.05076       1.07239
  51   8 2694.1298    2.6688  1.1087 12.8006  0.0000  0.0178   0.0364   0.0462    0.0476   0.0000   441.8093      0.850710       22.9098      0.776062      -2.52764       1.35220      0.534932      0.727073      0.824734      0.858866      0.905202      0.954664
  51   9 2880.9906    3.5255  0.9939 13.2368  0.0000  0.0157   0.0489   0.0420    0.0482   0.0000   442.0266       1.51074       22.6615       1.85055      -2.53453     -0.661366      0.490879      0.668119      0.736153      0.813809      0.831415      0.842469
  51  10 3064.3846    4.1204  1.1285 13.6797  0.0000  0.0174   0.0552   0.0466    0.0486   0.0000   442.4523       2.81528       20.5975       2.45916      -2.07022     -0.544395      0.540454      0.727010      0.805953      0.884750      0.922511      0.937737
  51  11 3244.7470    4.0036  1.4422 13.5318  0.0000  0.0201   0.0484   0.0549    0.0450   0.0000   442.0104       2.26177       20.9499       2.48187      -3.96782     -0.219053      0.660526      0.905703       1.00178       1.08236       1.15234       1.15310
  51  12 3423.2588    3.0610  2.2589 13.1776  0.0000  0.0268   0.0319   0.0762    0.0328   0.0000   441.3931       2.91240       17.4674       1.41620       1.51112     -0.117983      0.800692       1.10252       1.24563       1.34870       1.44649       1.44721
  51  13 3600.0231    2.3273  4.3304 12.3336  0.0000  0.0394   0.0181   0.1111    0.0243   0.0000   443.3832       4.74829       19.1791     -0.699035     -0.483500     -0.992608       1.16584       1.64205       1.81296       1.96493       2.05276       2.10152
  51  14 3775.3062    1.8129  6.2751 11.9747  0.0001  0.0570   0.0149   0.1612    0.0245   0.0000   438.7242       4.65974       23.9440       1.40738      -2.04752       4.65110       1.64922       2.29574       2.60519       2.80766       2.97048       3.03301
  51  15 3948.7175    1.3988  8.3492 11.7520  0.0000  0.0844   0.0125   0.2305    0.0246   0.0000   437.5999      -1.27764       21.5911       9.07016      -11.5806       4.13255       2.37810       3.41269       3.77553       4.16429       4.33504       4.40434
  51  16 4119.5859    1.0457 11.1528 11.5568 -0.0005  0.1311   0.0109   0.3387    0.0229   0.0000   436.1673       9.19406       27.4488     -0.668739      -16.1502       10.4072       3.56738       5.20156       5.71600       6.28428       6.37800       6.36941
  52   2 1432.4416    0.1576  0.1391  9.6850  0.0000  0.0081   0.0066   0.0198    0.0184   0.0000   441.7174      0.186397       22.1021     0.0757106      -3.20676      0.178206      0.246598      0.350819      0.392314      0.483196      0.499719      0.543905
  52   3 1685.6717    0.3192  0.3226  9.7659  0.0000  0.0103   0.0077   0.0232    0.0230   0.0000   441.9689     -0.628034       20.9603      0.592149      -2.68812     0.0390442      0.291084      0.416396      0.452992      0.512594      0.534227      0.534347
  52   4 1909.5472    0.5870  0.5849  9.9584  0.0000  0.0131   0.0102   0.0295    0.0347   0.0000   442.2652     -0.333981       22.1324     0.0304962      -3.11543     -0.930816      0.386969      0.531958      0.607496      0.647990      0.673145      0.678618
  52   5 2123.5016    0.8861  0.9024 10.4299  0.0000  0.0158   0.0127   0.0392    0.0444   0.0000   442.0858     -0.149913       20.7188  -0.000973513      -3.52704     -0.563516      0.464249      0.640696      0.721593      0.786921      0.856347      0.869989
  52   6 2327.1065    1.3602  1.0120 11.3003  0.0000  0.0168   0.0188   0.0430    0.0461   0.0000   441.8683     -0.910827       21.0352     -0.556700     -0.754626    -0.0988663      0.492905      0.695138      0.782914      0.838289      0.905075      0.927895
  52   7 2520.9587    1.9813  1.1958 12.0740  0.0000  0.0184   0.0263   0.0500    0.0496   0.0000   441.3978       2.27781       21.6639       1.70339      -2.95297      -1.07365      0.548767      0.753601      0.825160      0.886817      0.947370      0.930378
  52   8 2711.1076    2.7483  1.1672 12.6124  0.0000  0.0179   0.0354   0.0459    0.0535   0.0000   442.1848       2.21472       18.8294      0.718931      -3.03147     -0.523210      0.534953      0.738870      0.816217      0.891269      0.920150      0.940875
  52   9 2898.7948    3.7434  0.9968 13.2473  0.0000  0.0156   0.0510   0.0402    0.0498   0.0000   441.7480       1.72469       22.8231       3.21411      -2.79211      0.627534      0.473634      0.671408      0.715077      0.801119      0.823236      0.824530
  52  10 3082.9671    4.3462  1.1780 13.5095  0.0000  0.0170   0.0557   0.0480    0.0541   0.0000   441.4264       2.12692       21.3243       2.39991      -1.26906       1.17064      0.511101      0.712908      0.785063      0.845346      0.915049      0.941168
  52  11 3264.1046    3.8643  1.4879 13.5059  0.0018  0.0205   0.0457   0.0558    0.0441   0.0000   442.2909       2.49388       19.1548       2.90626     -0.790575      -1.39194      0.594334      0.844341      0.924902       1.02953       1.09717       1.09538
  52  12 3443.2586    3.0302  2.5349 13.0086 -0.0000  0.0282   0.0291   0.0794    0.0317   0.0000   443.3252       4.66131       16.8287       2.85697       5.66706     -0.566030      0.799372       1.13127       1.27322       1.33875       1.44375       1.43014
  52  13 3620.9527    2.3554  4.5299 12.1481  0.0000  0.0407   0.0175   0.1069    0.0261   0.0000   441.5045       5.84309       20.3676       3.90516      -4.40927       4.05932       1.14597       1.65223       1.83357       1.98061       2.10774       2.08772
  52  14 3796.8486    1.7959  6.5594 11.9671  0.0015  0.0612   0.0151   0.1681    0.0252   0.0000   439.9637       1.90372       26.3310       1.06662      -5.32507      -2.59116       1.70732       2.43556       2.72266       2.96614       3.05304       3.09379
  52  15 3971.1018    1.3868  8.8840 11.7565  0.0000  0.0904   0.0120   0.2421    0.0233   0.0000   437.9349       8.50236       27.3488      -10.6332      -11.2459       7.56549       2.47658       3.55315       3.92674       4.35842       4.46930       4.52845
  52  16 4143.4650    1.0302 11.5156 11.5696  0.0018  0.1363   0.0118   0.3554    0.0229   0.0000   423.8817       10.9865       44.4298       6.15169      -23.4932      -3.60135       3.62925       5.31596       5.78607       6.40073       6.45829       6.57207
  53   2 1443.4753    0.1666  0.1423  9.6490  0.0000  0.0082   0.0066   0.0192    0.0183   0.0000   442.0850      0.270936       21.3649     -0.127534      -3.15196     -0.446996      0.228176      0.313796      0.386042      0.395277      0.398821      0.405803
  53   3 1697.4852    0.3427  0.3090  9.7499  0.0003  0.0095   0.0081   0.0219    0.0234   0.0000   442.0752     -0.714244       22.7687      0.451345      -3.54696    -0.0566154      0.284097      0.349015      0.433119      0.458140      0.486812      0.489191
  53   4 1922.4770    0.5757  0.5519 10.0596  0.0000  0.0123   0.0102   0.0293    0.0322   0.0000   442.0200      0.612131       21.6068     -0.186842      -4.27587     -0.336500      0.361354      0.469101      0.517115      0.621207      0.600614      0.648101
  53   5 2137.7075    0.9051  0.7937 10.6440  0.0000  0.0146   0.0138   0.0363    0.0399   0.0000   442.7343     -0.542373       22.0357      0.390349      -3.47710       1.03133      0.430339      0.606500      0.671898      0.720467      0.773759      0.762718
  53   6 2341.9882    1.3744  1.1714 11.3370  0.0000  0.0180   0.0182   0.0486    0.0474   0.0000   441.7386      0.685128       22.4747     -0.825333      -3.99086     -0.412631      0.534344      0.705168      0.812060      0.877884      0.931953      0.953271
  53   7 2536.7746    2.0051  1.1980 12.0886  0.0000  0.0183   0.0263   0.0481    0.0489   0.0000   441.8811       1.95780       22.6840       1.51223      -3.03580      0.870086      0.546834      0.764203      0.849206      0.942901      0.986910       1.01924
  53   8 2727.9468    2.7120  1.0890 12.9094 -0.0000  0.0176   0.0367   0.0447    0.0457   0.0000   441.4081       2.01864       21.6107     -0.279672      -2.62048      -1.20027      0.537603      0.740348      0.817688      0.899854      0.927818      0.970729
  53   9 2916.5350    3.7304  0.9771 13.2696  0.0000  0.0151   0.0503   0.0406    0.0484   0.0000   441.8664       1.79936       21.0065       2.04653      -2.11576     -0.323366      0.450550      0.632087      0.689337      0.766747      0.825652      0.795745
  53  10 3101.3800    4.1980  1.0665 13.7786  0.0000  0.0170   0.0562   0.0443    0.0457   0.0000   441.4520       1.85560       23.0523   -0.00519089      -2.43499     -0.507666      0.476324      0.667009      0.734890      0.803982      0.858557      0.864340
  53  11 3283.1594    3.8950  1.5555 13.5216 -0.0006  0.0206   0.0447   0.0560    0.0418   0.0000   441.4007       2.39717       20.1103       2.05615      -1.80121       1.12105      0.592787      0.822427      0.929272      0.997769       1.04996       1.05214
  53  12 3463.2623    2.9024  2.5911 12.9794  0.0000  0.0288   0.0281   0.0803    0.0314   0.0000   444.2521       2.13035       19.8229       4.34814       3.21124      0.166204      0.820172       1.16032       1.27558       1.40884       1.48537       1.54374
  53  13 3641.6381    2.2410  4.7105 12.1467  0.0000  0.0421   0.0171   0.1143    0.0259   0.0000   439.9984       7.52765       25.0799      -1.76865      0.926529       5.46307       1.17696       1.64401       1.85102       2.01416       2.10343       2.14592
  53  14 3818.4570    1.7031  6.6718 11.9699  0.0006  0.0655   0.0151   0.1759    0.0254   0.0000   440.1902       9.62250       26.8739       2.60379      -2.84688       1.18356       1.74899       2.55689       2.84333       3.04693       3.27311       3.21822
  53  15 3993.7424    1.2466  8.6996 11.7936  0.0018  0.0961   0.0129   0.2667    0.0246   0.0000   438.7899       6.41587       34.7575      -2.50028      -15.6620       12.5895       2.55862       3.68124       4.10696       4.42676       4.62752       4.71719
  53  16 4166.7354    0.8567 10.2960 11.6643 -0.0051  0.1561   0.0143   0.4047    0.0265   0.0000   438.2850       4.11552       30.0787      0.917355      -3.28089       5.22707       3.90048       5.95690       6.33892       7.10616       7.03776       7.10787
  54   1 1147.8923    0.0755  0.0656  9.7625  0.0000  0.0134   0.0074   0.0210    0.0166   0.0000   440.4781      0.286406       22.6454     0.0613183      -3.31462      0.207724      0.373760      0.503910      0.517035      0.630359      0.783907      0.666144
  54   2 1454.3791    0.1610  0.1565  9.6362  0.0000  0.0083   0.0062   0.0185    0.0183   0.0000   442.2642     -0.430094       23.0303     0.0626388      -3.02856     -0.531824      0.265024      0.365553      0.390244      0.449893      0.448602      0.454301
  54   3 1709.1202    0.3447  0.3481  9.7886  0.0000  0.0103   0.0079   0.0244    0.0238   0.0000   442.7029     -0.235274       21.1255      0.361800      -3.11885      0.303935      0.298436      0.422508      0.462301      0.525671      0.517980      0.559671
  54   4 1935.3465    0.5885  0.5805 10.0811  0.0000  0.0123   0.0102   0.0307    0.0331   0.0000   442.3681     -0.237735       21.4298     -0.449174      -3.31270      0.438750      0.348636      0.475150      0.522432      0.606972      0.607377      0.622656
  54   5 2151.7510    0.9791  0.8017 10.6478  0.0000  0.0138   0.0146   0.0367    0.0409   0.0000   442.6783      0.119272       22.3849     -0.180110      -3.21994       1.39699      0.393073      0.554836      0.621548      0.676249      0.727526      0.719115
  54   6 2356.7536    1.4021  1.0549 11.5849  0.0000  0.0174   0.0194   0.0452    0.0429   0.0000   442.3377       1.72901       21.8048      -2.10078      -1.63824       1.10352      0.491984      0.658733      0.755314      0.849156      0.872442      0.885903
  54   7 2552.3870    2.1073  1.1989 12.2684  0.0000  0.0181   0.0277   0.0503    0.0473   0.0000   441.9686      0.298005       21.1421      0.104290      -4.55188     -0.586222      0.505963      0.713696      0.776796      0.869335      0.882437      0.911958
  54   8 2744.6527    2.8997  1.0574 12.8795  0.0000  0.0165   0.0385   0.0440    0.0458   0.0000   442.5846       1.92065       21.1947      -1.56175      -2.52419       2.26609      0.452696      0.655026      0.704980      0.779756      0.811706      0.825231
  54   9 2934.0504    3.7665  1.0689 13.3277  0.0000  0.0163   0.0490   0.0426    0.0477   0.0000   442.4497       2.76925       20.7544      0.856562     -0.797979      0.873306      0.451757      0.636943      0.709745      0.772553      0.824199      0.825514
  54  10 3119.5737    4.1752  1.0988 13.8693  0.0000  0.0174   0.0561   0.0451    0.0455   0.0000   441.5701       3.21807       21.4896       1.42511      -2.00097      0.908118      0.495091      0.689755      0.771160      0.814948      0.870445      0.891554
  54  11 3302.2120    3.6364  1.7240 13.3683  0.0000  0.0222   0.0407   0.0611    0.0417   0.0000   442.0551       3.52462       22.2239       4.54618      -3.66068       1.73017      0.631377      0.897848      0.989104       1.10061       1.16514       1.18648
  54  12 3483.0428    2.8313  3.1490 12.6686  0.0000  0.0308   0.0237   0.0846    0.0291   0.0000   443.7952       3.31422       18.6426       2.57869       3.98969      -1.70029      0.853692       1.19317       1.33456       1.45598       1.53067       1.54457
  54  13 3662.2133    2.1851  4.9813 12.1254 -0.0000  0.0437   0.0164   0.1188    0.0252   0.0000   442.0491       4.67976       20.2498       1.96031      -2.79757       4.12748       1.21739       1.70016       1.91568       2.06744       2.19790       2.28116
  54  14 3839.6571    1.6491  7.0147 11.9847  0.0010  0.0674   0.0143   0.1874    0.0243   0.0000   441.6736       6.35617       24.8374       1.95370      -9.45775       5.18534       1.79528       2.58290       2.86650       3.15612       3.21804       3.34206
  54  15 4015.5788    1.1951  9.0738 11.8247 -0.0034  0.1028   0.0126   0.2795    0.0241   0.0000   437.5353       3.13481       36.1970       5.98831      -8.95718       12.6096       2.71299       3.89953       4.32694       4.76741       4.84328       4.96059
  54  16 4189.2520    0.8105  9.8772 11.6919  0.0098  0.1508   0.0194   0.4707    0.0336   0.0000   440.4239       7.51099       38.4385      -12.9138      -21.1150       10.3452       3.80089       5.64321       6.13665       6.84239       6.65542       6.88528
  55   1 1156.9434    0.0730  0.0582  9.7527  0.0000  0.0124   0.0072   0.0203    0.0164   0.0000   440.6678      0.937457       22.0480     -0.114370      -3.46207     0.0122801      0.358835      0.457481      0.517432      0.594494      0.541430      0.608333
  55   2 1465.1623    0.1707  0.1567  9.6977  0.0000  0.0078   0.0064   0.0189    0.0182   0.0000   441.7606      0.309462       22.1963       1.42309      -3.13375      0.359097      0.231603      0.320205      0.363663      0.422332      0.439600      0.490202
  55   3 1720.5983    0.3720  0.3326  9.7912  0.0000  0.0094   0.0083   0.0219    0.0235   0.0000   441.8402     -0.353933       22.2427       1.07879      -3.61080      0.661836      0.271293      0.377098      0.416919      0.443682      0.496819      0.497779
  55   4 1948.0303    0.6136  0.6027 10.0849  0.0000  0.0125   0.0102   0.0302    0.0327   0.0000   442.1774     -0.680612       21.8586       1.60145      -2.38224      -1.39037      0.355005      0.466459      0.536075      0.627797      0.659130      0.650222
  55   5 2165.6735    0.9455  0.8409 10.7918  0.0000  0.0146   0.0139   0.0390    0.0384   0.0000   441.3290      0.378919       22.3484     -0.766359      -3.05936      -1.90754      0.411789      0.562980      0.636830      0.725540      0.769849      0.767276
  55   6 2371.3943    1.4660  1.1185 11.4813  0.0000  0.0176   0.0194   0.0460    0.0469   0.0000   442.3803     -0.145433       22.3939      0.597393      -1.74427      0.504538      0.494605      0.690880      0.780342      0.860337      0.913048      0.912369
  55   7 2567.8924    2.1411  1.2159 12.2022  0.0000  0.0180   0.0271   0.0493    0.0486   0.0000   442.0323      0.572879       23.3183     0.0180998      -2.56177       1.40911      0.495839      0.692687      0.758619      0.843518      0.872537      0.889906
  55   8 2761.2098    2.9525  1.1240 12.9245  0.0000  0.0166   0.0387   0.0460    0.0475   0.0000   442.4409       1.73857       21.5003      -1.64956      -2.63985      0.425637      0.487778      0.665165      0.744773      0.807139      0.870487      0.873906
  55   9 2951.4410    3.8696  1.0311 13.5346 -0.0000  0.0158   0.0515   0.0421    0.0448   0.0000   442.1527       1.22382       19.9511       2.63273      -1.33685      0.551231      0.458297      0.627984      0.667086      0.752642      0.791284      0.838704
  55  10 3137.6931    4.3176  1.1815 13.6666  0.0000  0.0179   0.0543   0.0444    0.0518   0.0000   441.7058       2.55286       21.2964       1.88226      -2.00343    -0.0602258      0.504345      0.710187      0.796630      0.868221      0.902208      0.901019
  55  11 3321.1021    3.6592  1.7815 13.2760  0.0000  0.0218   0.0390   0.0606    0.0398   0.0000   442.0975       1.53384       18.5470      0.329653      0.148706     0.0341808      0.614917      0.855041      0.965095       1.03242       1.08012       1.11469
  55  12 3502.7254    2.6988  2.9703 12.7856  0.0000  0.0305   0.0242   0.0863    0.0286   0.0000   443.9664       5.13977       16.9963       3.35793       5.91216       4.83870      0.839963       1.18756       1.32064       1.44743       1.53054       1.51735
  55  13 3682.6510    2.0925  5.1654 12.1641  0.0000  0.0466   0.0163   0.1264    0.0244   0.0000   441.6032       5.31691       22.5896       1.54544      -4.37177     -0.319567       1.22972       1.76729       1.95643       2.16127       2.21352       2.25397
  55  14 3860.8578    1.5803  7.2829 11.9801 -0.0005  0.0727   0.0148   0.2040    0.0256   0.0000   440.9089      -1.47753       23.4884       4.65141      -9.41450       1.82476       1.87468       2.71646       2.97892       3.32259       3.39173       3.45237
  55  15 4037.2874    1.1807  9.7070 11.7866 -0.0005  0.1168   0.0128   0.2950    0.0245   0.0000   439.8043       3.56021       23.4198       4.45725      -16.9797      -2.91177       2.81726       4.36797       4.59174       5.18806       5.14093       5.25869
  56   1 1165.9465    0.0438  0.0289  9.7724  0.0000  0.0149   0.0066   0.0151    0.0159   0.0000   440.5384     -0.549785       23.8386     -0.258815      -5.24465      0.603464      0.388904      0.405330      0.641248      0.568036      0.553846      0.600378
  56   2 1475.8004    0.1838  0.1733  9.6402  0.0000  0.0070   0.0064   0.0214    0.0183   0.0000   441.9205     -0.862037       22.3383      0.494150      -3.99233     -0.405999      0.213007      0.280049      0.326491      0.382493      0.423857      0.425150
  56   3 1731.9774    0.3790  0.3866  9.7813  0.0001  0.0102   0.0080   0.0259    0.0243   0.0000   442.5164     -0.237326       21.6420      0.321327      -3.49114     -0.304587      0.275788      0.396380      0.421103      0.460909      0.478833      0.496023
  56   4 1960.6580    0.6281  0.6255 10.1548  0.0000  0.0126   0.0104   0.0323    0.0325   0.0000   441.7006     -0.585777       21.8952     -0.489848      -2.59373       1.56352      0.351204      0.494182      0.538605      0.580807      0.591011      0.638780
  56   5 2179.4033    1.0144  0.8904 10.7833 -0.0000  0.0152   0.0142   0.0381    0.0405   0.0000   442.9173      0.886723       21.6894     0.0592491      -2.66348    -0.0906232      0.418546      0.590424      0.647179      0.706679      0.746356      0.764242
  56   6 2385.7907    1.5287  1.1374 11.5672 -0.0006  0.0178   0.0199   0.0457    0.0463   0.0000   442.6479      0.646330       20.8571     -0.131746      -1.86770      0.530557      0.480728      0.667717      0.750386      0.812209      0.864989      0.905646
  56   7 2583.2874    2.2140  1.2367 12.1280  0.0000  0.0171   0.0272   0.0480    0.0479   0.0000   442.1740       1.30337       21.1374       1.36197      -2.01123       1.92690      0.497896      0.665508      0.743849      0.818880      0.902761      0.891914
  56   8 2777.6566    3.0577  1.0968 12.9428  0.0000  0.0164   0.0398   0.0441    0.0478   0.0000   443.0984      0.505921       21.2796       1.42789      -2.90492     -0.907895      0.457847      0.624985      0.669333      0.763854      0.784238      0.834508
  56   9 2968.6963    3.9142  1.0928 13.5836  0.0000  0.0166   0.0505   0.0433    0.0445   0.0000   440.5694       2.24402       21.1605      0.841587      -1.86236      0.776565      0.452600      0.630006      0.687492      0.775509      0.824491      0.827676
  56  10 3155.6699    4.1119  1.2694 13.6807  0.0000  0.0185   0.0505   0.0484    0.0459   0.0000   441.9138       2.45731       22.0139       2.14377      0.174504     -0.182998      0.500943      0.696961      0.787501      0.825616      0.893524      0.887918
  56  11 3339.8827    3.4705  1.7302 13.4442  0.0000  0.0225   0.0390   0.0617    0.0380   0.0000   442.0104       3.67518       18.0394       2.48450      0.244873       1.64323      0.623503      0.873534      0.978964       1.04837       1.12925       1.17256
  56  12 3522.1578    2.6835  3.3864 12.6416  0.0001  0.0325   0.0225   0.0905    0.0273   0.0000   442.5733       2.30491       16.9245       4.36376     -0.610282     -0.331423      0.857857       1.20976       1.35305       1.47708       1.57279       1.62036
  56  13 3702.7838    2.0437  5.2536 12.1738  0.0000  0.0482   0.0164   0.1311    0.0248   0.0000   438.5862       3.99671       20.6867       2.08972      -5.34853     -0.924923       1.23941       1.82712       1.98596       2.19495       2.27211       2.35504
  56  14 3881.7474    1.5200  7.8681 11.9880  0.0003  0.0817   0.0143   0.2212    0.0254   0.0000   439.0621       9.24981       25.7296       3.26191      -12.6593      0.781191       2.03889       2.99142       3.28782       3.62571       3.65390       3.79370
  56  15 4058.8013    1.1112  9.6539 11.8106  0.0011  0.1192   0.0138   0.3150    0.0251   0.0000   441.5098       6.31071       27.0679      -10.5866      -19.6558      -2.93871       2.88721       4.35080       4.70527       5.19990       5.28388       5.32866
  57   1 1174.7544    0.0676  0.0632  9.7401  0.0000  0.0140   0.0070   0.0194    0.0161   0.0000   439.5942      -1.90833       21.5912      0.218959      -2.94787      0.395364      0.413221      0.486039      0.658650      0.763810      0.674419      0.693991
  57   2 1486.3037    0.1816  0.1803  9.6207  0.0000  0.0075   0.0062   0.0216    0.0183   0.0000   441.7726     -0.251558       21.5964    -0.0150233      -3.17098     -0.542372      0.216111      0.290755      0.334145      0.349550      0.367305      0.392308
  57   3 1743.1996    0.3930  0.3589  9.7608 -0.0001  0.0096   0.0082   0.0230    0.0242   0.0000   441.8847     0.0448012       21.7880    -0.0552582      -3.22519      0.521787      0.267834      0.386408      0.434324      0.487293      0.534962      0.578373
  57   4 1973.1315    0.6808  0.6839 10.1293  0.0000  0.0128   0.0106   0.0332    0.0356   0.0000   442.0509      0.480294       21.7077       1.34229      -2.92745      0.696965      0.361250      0.512530      0.554311      0.602794      0.652309      0.671364
  57   5 2193.0054    1.0257  0.9557 10.7426  0.0000  0.0155   0.0139   0.0397    0.0427   0.0000   442.0650       1.18566       20.2431     0.0101334      -2.91870      0.690327      0.427548      0.591445      0.660172      0.716982      0.781461      0.813447
  57   6 2400.1245    1.5768  1.1912 11.6178  0.0000  0.0177   0.0201   0.0475    0.0466   0.0000   442.1125      0.230172       21.3624      0.287563     -0.887028      0.757919      0.484017      0.650664      0.753051      0.802993      0.864269      0.894363
  57   7 2598.6021    2.2721  1.2332 12.3265  0.0000  0.0175   0.0280   0.0485    0.0456   0.0000   442.2546       1.37429       20.0865      0.494219     -0.533838       2.19304      0.488049      0.644076      0.733337      0.802590      0.866054      0.864276
  57   8 2793.9954    3.1497  1.1099 13.0436  0.0000  0.0164   0.0402   0.0439    0.0459   0.0000   442.8596      0.982713       22.7211       2.01270      -3.35503      0.384322      0.450286      0.633462      0.705271      0.786546      0.848954      0.833681
  57   9 2985.8088    3.9936  1.0692 13.5036  0.0000  0.0155   0.0512   0.0420    0.0459   0.0000   441.7607       3.93523       21.0795      0.764783      -2.34763      0.299053      0.434727      0.591215      0.657210      0.731999      0.773153      0.775135
  57  10 3173.5246    4.0924  1.3131 13.6612  0.0000  0.0183   0.0490   0.0491    0.0443   0.0000   441.3460       2.43112       20.9807       1.86427      -3.61093     -0.349437      0.504506      0.689032      0.782603      0.844422      0.876635      0.899872
  57  11 3358.4319    3.4144  1.9053 13.3031  0.0000  0.0228   0.0359   0.0649    0.0358   0.0000   441.9284       4.99688       18.9367      0.221731       1.12010       1.12180      0.609074      0.831789      0.949830       1.02018       1.10336       1.11715
  57  12 3541.5643    2.5934  3.7459 12.4751  0.0000  0.0343   0.0204   0.0928    0.0267   0.0000   442.8434       3.36591       19.8544      -1.06161       1.02277     0.0152998      0.907802       1.26623       1.44584       1.54831       1.64154       1.68406
  57  13 3722.9477    2.0021  5.9364 12.0994  0.0000  0.0530   0.0161   0.1443    0.0258   0.0000   441.2578       10.2431       23.5433       5.90885      -2.56997      -1.27927       1.35886       1.93583       2.15679       2.38983       2.47070       2.52163
  57  14 3902.4671    1.4492  7.7966 12.0046 -0.0009  0.0829   0.0148   0.2308    0.0259   0.0000   441.2449      0.555775       25.2439      0.443940      -11.4708       4.27381       2.05836       2.99620       3.36997       3.55712       3.81142       3.79033
  57  15 4080.5947    1.0061  9.0491 11.8422 -0.0027  0.1224   0.0153   0.3353    0.0275   0.0000   431.6293       7.44621       33.0981      -10.2459      -12.3342       12.4125       2.89449       4.35008       4.77090       5.25645       5.21520       5.31790
  58   1 1183.5335    0.0760  0.0802  9.7253  0.0000  0.0125   0.0064   0.0211    0.0161   0.0000   440.0934      -1.01694       21.7260      -1.04164      -4.76551     -0.249626      0.321129      0.436900      0.528310      0.524272      0.569811      0.573851
  58   2 1496.6993    0.1852  0.1602  9.6786  0.0000  0.0073   0.0063   0.0172    0.0179   0.0000   441.9596     -0.297049       21.8657    -0.0731476      -3.55781      0.266493      0.207290      0.285327      0.349085      0.381218      0.386348      0.402985
  58   3 1754.3093    0.4073  0.4164  9.7232  0.0000  0.0101   0.0080   0.0255    0.0257   0.0000   441.8522     0.0303769       21.7595     -0.207896      -3.38520     -0.703847      0.268057      0.360739      0.408357      0.460734      0.502122      0.506006
  58   4 1985.5343    0.6828  0.6588 10.1675 -0.0002  0.0129   0.0106   0.0307    0.0349   0.0000   442.5539      0.476693       22.3473     -0.391985      -2.45485     -0.610420      0.341445      0.486078      0.519814      0.586947      0.648730      0.647804
  58   5 2206.4975    1.0692  1.0799 10.7763  0.0000  0.0167   0.0140   0.0434    0.0460   0.0000   442.2893      0.198787       21.4717     -0.865774      -2.74355     -0.404023      0.452514      0.620792      0.687774      0.757243      0.810546      0.804527
  58   6 2414.3105    1.6184  1.1942 11.8040  0.0000  0.0178   0.0208   0.0490    0.0437   0.0000   441.6112    0.00620819       22.3766       1.43565      -2.85435       3.07910      0.468983      0.647384      0.721537      0.794658      0.824213      0.841993
  58   7 2613.7725    2.3565  1.2263 12.3402  0.0009  0.0176   0.0286   0.0464    0.0487   0.0000   442.7484       1.08536       21.5897       2.05902      -4.27575     -0.418719      0.460562      0.640760      0.691113      0.784241      0.820517      0.836732
  58   8 2810.1545    3.1561  1.0857 13.0491  0.0000  0.0162   0.0401   0.0420    0.0455   0.0000   442.2903       1.20699       21.6757       1.71489     -0.885439     -0.547755      0.429454      0.596044      0.666565      0.727543      0.764302      0.765249
  58   9 3002.8004    3.9812  1.0605 13.6960  0.0000  0.0160   0.0514   0.0421    0.0425   0.0000   441.2094       2.57094       20.7818       1.56037      -2.56620       1.57656      0.432112      0.593275      0.653266      0.734326      0.753210      0.783356
  58  10 3191.2094    4.1376  1.3787 13.6897  0.0000  0.0189   0.0482   0.0503    0.0418   0.0000   442.2973       2.05469       19.7546       1.25174      -1.42410      0.993065      0.507990      0.711522      0.782107      0.866377      0.921401      0.927462
  58  11 3376.8935    3.3492  2.1348 13.1459  0.0000  0.0236   0.0323   0.0675    0.0338   0.0000   443.2101       3.02927       18.0804       4.87356      -1.78126       2.62400      0.613426      0.868669      0.953493       1.08140       1.10626       1.12348
  58  12 3560.7422    2.5410  3.9928 12.4362 -0.0000  0.0361   0.0192   0.0965    0.0253   0.0000   440.3039       3.79923       20.4669       1.86063     -0.987089      0.702364      0.906276       1.32583       1.43764       1.59355       1.67609       1.70879
  58  13 3742.8314    1.8885  5.7480 12.1691 -0.0002  0.0544   0.0162   0.1491    0.0251   0.0000   440.5394       4.85729       25.0133       9.43721      -2.04656       1.95994       1.33746       1.96741       2.17005       2.36998       2.48740       2.53543
  58  14 3923.0497    1.3891  8.2562 12.0069 -0.0064  0.0896   0.0138   0.2420    0.0248   0.0000   438.9617       2.48159       28.2989     -0.766079      -10.8041       4.03588       2.18494       3.14549       3.53141       3.82072       4.06915       4.11363
  59   1 1192.2442    0.0611  0.0420  9.7139  0.0000  0.0122   0.0064   0.0129    0.0156   0.0000   440.2756     -0.592620       22.2387       1.34576      -2.48372    -0.0350602      0.310533      0.419785      0.521672      0.472495      0.536419      0.476049
  59   3 1765.2796    0.4187  0.4073  9.7292  0.0000  0.0098   0.0082   0.0243    0.0258   0.0000   442.3605     0.0348352       22.5761    -0.0320794      -3.66339      0.844437      0.276759      0.363161      0.399662      0.439573      0.467658      0.475384
  59   4 1997.8289    0.7007  0.7403 10.1588  0.0000  0.0138   0.0104   0.0332    0.0353   0.0000   442.2047      0.924611       22.1059     -0.745225      -3.58064      0.991284      0.335837      0.498730      0.529221      0.597351      0.601695      0.627427
  59   5 2219.8466    1.0811  1.0029 10.9169  0.0000  0.0160   0.0144   0.0426    0.0428   0.0000   442.8979       1.13343       22.1699     -0.143679      -2.28825     -0.286646      0.407823      0.580804      0.619939      0.706241      0.732780      0.750921
  59   6 2428.3960    1.6650  1.2290 11.7067  0.0000  0.0178   0.0206   0.0471    0.0441   0.0000   441.7749      0.781815       21.1020       1.29741      -2.18699      0.503582      0.475581      0.660578      0.722742      0.809007      0.860657      0.868155
  59   7 2628.8410    2.3615  1.2657 12.3616  0.0000  0.0180   0.0284   0.0474    0.0460   0.0000   442.0437       1.22473       20.4486      0.169901      -1.98665       1.14999      0.459155      0.656383      0.731908      0.776485      0.865582      0.851357
  59   8 2826.2113    3.2826  1.1078 13.1364  0.0000  0.0162   0.0410   0.0433    0.0440   0.0000   442.2152      0.633833       21.4725       1.35222      -3.47199     -0.252680      0.415087      0.592760      0.656474      0.723845      0.749358      0.763680
  59   9 3019.6098    4.0453  1.0477 13.6844  0.0000  0.0154   0.0525   0.0423    0.0432   0.0000   441.7264       3.41172       22.6560      0.995698      -3.28940     -0.171943      0.405729      0.555984      0.626501      0.695567      0.735475      0.759418
  59  10 3208.7578    4.1593  1.3892 13.5977 -0.0000  0.0186   0.0475   0.0499    0.0437   0.0000   441.5375       3.66056       20.0483       1.77752     -0.473327     -0.382538      0.492790      0.686370      0.754807      0.831100      0.885999      0.913732
  59  11 3395.3151    3.2141  2.2230 13.1269  0.0000  0.0249   0.0311   0.0679    0.0333   0.0000   441.5630       2.79016       18.8242       4.59666     0.0330548       1.20231      0.631108      0.878645      0.988024       1.07922       1.12531       1.14755
  59  12 3579.9114    2.4537  4.1048 12.4120  0.0000  0.0367   0.0189   0.1015    0.0255   0.0000   443.0521       3.29411       21.8809       1.91758     -0.984682       1.77177      0.919784       1.30724       1.45932       1.58771       1.65565       1.69454
  59  13 3762.6744    1.8605  6.1078 12.1849 -0.0011  0.0582   0.0168   0.1594    0.0257   0.0000   441.4413      0.855733       17.8430       4.29307      -3.23241      -2.57165       1.41026       2.06168       2.27496       2.48844       2.62508       2.66560
  59  14 3943.5691    1.3374  8.4317 11.9860 -0.0018  0.0946   0.0147   0.2549    0.0266   0.0000   439.8247       5.10366       34.0126       3.89484      -12.5070       6.50497       2.22012       3.26663       3.57989       3.95442       4.04773       4.14089
  60   1 1200.8658    0.0793  0.0967  9.7161  0.0000  0.0126   0.0060   0.0252    0.0160   0.0000   440.6149    -0.0210879       22.0869     -0.832576      -2.36028      0.188270      0.310923      0.399291      0.461164      0.535347      0.532780      0.583370
  60   2 1517.0951    0.1992  0.1884  9.6175  0.0000  0.0077   0.0062   0.0177    0.0182   0.0000   441.7006     -0.586625       21.9128     -0.137312      -3.40900     -0.980104      0.227430      0.286591      0.318538      0.363306      0.376223      0.423774
  60   3 1776.1304    0.4229  0.4274  9.7592  0.0000  0.0101   0.0081   0.0251    0.0257   0.0000   441.8281     -0.261555       22.4066      0.332288      -3.38807      0.265455      0.268321      0.345742      0.407205      0.441406      0.485511      0.505863
  60   4 2010.0855    0.7227  0.6859 10.2509  0.0000  0.0122   0.0110   0.0326    0.0339   0.0000   442.0451     -0.554136       22.3764      0.841863      -3.68845       1.09521      0.312097      0.413587      0.465145      0.532044      0.562977      0.575972
  60   5 2233.0608    1.1338  1.0387 10.9613  0.0000  0.0160   0.0147   0.0414    0.0427   0.0000   442.5148    -0.0363904       21.5255      0.450877      -1.15256       1.17070      0.415192      0.564592      0.630358      0.693740      0.736460      0.752594
  60   6 2442.2802    1.7202  1.2761 11.6523  0.0000  0.0185   0.0204   0.0474    0.0461   0.0000   442.2734       1.04173       22.3057      0.977661      -3.01204     0.0549864      0.451670      0.656006      0.698528      0.795987      0.844529      0.850550
  60   7 2643.8025    2.4803  1.2287 12.4471  0.0000  0.0168   0.0297   0.0463    0.0451   0.0000   442.4790      -1.05608       22.6784       1.38175      -3.32581      0.126019      0.451418      0.612540      0.691073      0.766995      0.789441      0.831020
  60   8 2842.2167    3.3800  1.0941 13.2250  0.0000  0.0160   0.0420   0.0420    0.0441   0.0000   441.9323       1.66032       20.7052      0.311599      -1.61461       1.86054      0.423115      0.589844      0.649852      0.720787      0.778479      0.784801
  60   9 3036.2714    4.1040  1.0767 13.7332  0.0000  0.0163   0.0515   0.0407    0.0429   0.0000   441.8051       3.20332       22.0180       2.51059      -2.79868     -0.101756      0.411584      0.577025      0.654516      0.701132      0.760622      0.772239
  60  10 3226.2309    3.9909  1.4440 13.5591  0.0000  0.0192   0.0449   0.0507    0.0414   0.0000   441.9946       3.43066       21.9581       2.28771      -3.13617     -0.218560      0.487364      0.705123      0.775628      0.856500      0.897390      0.912541
  60  11 3413.5123    3.1301  2.3292 13.0816  0.0000  0.0256   0.0292   0.0691    0.0318   0.0000   443.5943       4.32965       16.6553       2.03757      0.459006       1.74349      0.629478      0.902743      0.995306       1.09699       1.15413       1.16877
  60  12 3598.8968    2.3459  4.3046 12.4187  0.0002  0.0383   0.0182   0.1066    0.0247   0.0000   442.0810       4.09786       19.0300      -1.51052     -0.794312       2.15989      0.951993       1.33179       1.51325       1.64100       1.70572       1.76634
  60  13 3782.2297    1.7572  6.1871 12.2317  0.0000  0.0613   0.0167   0.1708    0.0254   0.0000   444.7583       5.10982       20.2496       1.65070     -0.807228       3.81716       1.44195       2.11765       2.29912       2.56228       2.71698       2.74192
  60  14 3963.8692    1.3115  9.0716 12.0001 -0.0022  0.1068   0.0143   0.2690    0.0252   0.0000   438.1421       10.0387       26.1529      0.520210      -12.7033       9.97816       2.37366       3.66572       3.89601       4.41625       4.40372       4.54856
  61   1 1209.4057    0.0715  0.0656  9.7247  0.0000  0.0113   0.0066   0.0196    0.0156   0.0000   440.1315     -0.334326       22.1761       1.00225      -4.02564     -0.711551      0.329218      0.447682      0.523118      0.589145      0.605783      0.640503
  61   2 1527.1301    0.2036  0.1641  9.6838  0.0000  0.0067   0.0065   0.0168    0.0177   0.0000   441.8517     -0.450216       21.6332      0.100133      -3.46416    -0.0497244      0.167941      0.234392      0.264245      0.277631      0.304677      0.295121
  61   3 1786.8924    0.4320  0.4286  9.8396  0.0000  0.0099   0.0082   0.0248    0.0253   0.0000   442.1089     -0.105522       22.5611      0.244843      -4.09852     -0.424128      0.263480      0.362908      0.408151      0.437302      0.478735      0.475405
  61   4 2022.1624    0.7145  0.7566 10.3041  0.0000  0.0138   0.0105   0.0347    0.0347   0.0000   441.8906      0.524636       22.8848      0.245922      -3.85249     -0.271381      0.336092      0.489204      0.505209      0.607392      0.596768      0.638211
  61   5 2246.1277    1.1485  1.0457 11.0993  0.0000  0.0163   0.0148   0.0421    0.0404   0.0000   442.2221     -0.152168       21.4416     -0.434976      -1.99109      0.193962      0.404852      0.571877      0.621875      0.704539      0.756228      0.773010
  61   6 2456.1035    1.7896  1.2286 11.7919  0.0038  0.0172   0.0214   0.0457    0.0473   0.0000   441.7955      0.286710       20.7905      0.652089      -2.88327      0.646955      0.445844      0.608436      0.667096      0.750808      0.792065      0.826728
  61   7 2658.6389    2.5552  1.2556 12.4842  0.0001  0.0176   0.0300   0.0466    0.0458   0.0000   441.2181      0.454333       21.7205       1.98993      -1.41690      0.394206      0.427744      0.621272      0.671439      0.771047      0.780601      0.825414
  61   8 2858.0108    3.3903  1.1335 13.2221  0.0000  0.0163   0.0420   0.0438    0.0473   0.0000   442.6032       1.65936       20.1272       1.78199      -1.41376       1.73122      0.430738      0.569415      0.640256      0.697752      0.749171      0.747437
  61   9 3052.8611    4.2434  1.2028 13.5588  0.0000  0.0165   0.0507   0.0452    0.0502   0.0000   442.2658       2.81947       21.3739       1.79753      -1.13823     -0.267345      0.424726      0.593050      0.657583      0.728524      0.803992      0.851591
  61  10 3243.5498    4.0011  1.4614 13.6891  0.0000  0.0196   0.0454   0.0517    0.0399   0.0000   441.3528       2.24586       22.6585      0.949806      -3.14956      0.541478      0.484693      0.688501      0.771275      0.845975      0.880569      0.916246
  61  11 3431.5448    3.1104  2.6661 12.8959 -0.0000  0.0267   0.0269   0.0747    0.0317   0.0000   443.2704       2.09344       17.0930       1.49281       1.24088      -1.75062      0.649037      0.941403       1.02648       1.13381       1.19482       1.24049
  61  12 3617.5897    2.3460  4.6103 12.3251  0.0001  0.0401   0.0176   0.1099    0.0253   0.0000   440.8361       2.23005       23.6029       1.25842     -0.448602      -2.85274      0.964181       1.37833       1.56174       1.68732       1.79400       1.85458
  61  13 3801.7987    1.7233  6.7399 12.2310 -0.0013  0.0688   0.0167   0.1846    0.0256   0.0000   436.2500       2.33607       19.2294      -2.11287      -10.2858       3.72538       1.55525       2.33157       2.52003       2.80224       2.87421       2.92097
  61  14 3983.9072    1.1685  8.3327 11.9909  0.0018  0.1009   0.0130   0.2699    0.0245   0.0000   441.7458       2.12129       24.4452      0.121463      -3.48796       4.12262       2.31356       3.39010       3.77189       4.14485       4.21788       4.30969
  62   1 1217.8729    0.0781  0.0705  9.7243  0.0000  0.0107   0.0061   0.0177    0.0155   0.0000   440.4603     -0.696576       22.1678     0.0303504      -3.26681     -0.489936      0.264398      0.351568      0.423915      0.456217      0.515018      0.614420
  62   2 1537.0098    0.2131  0.1907  9.6070  0.0000  0.0072   0.0063   0.0179    0.0180   0.0000   441.7881      0.293684       22.3591     -0.145469      -2.99462     0.0104177      0.183574      0.244692      0.309930      0.325228      0.344548      0.381096
  62   3 1797.5077    0.4675  0.4673  9.7685  0.0000  0.0106   0.0083   0.0250    0.0271   0.0000   441.9633     -0.390758       22.9600      0.310172      -2.25327      0.446167      0.263103      0.381573      0.411455      0.455917      0.488966      0.512644
  62   4 2034.1650    0.7607  0.7382 10.3219  0.0000  0.0129   0.0110   0.0325    0.0348   0.0000   442.9379      0.205363       20.7162      0.728696      -2.58834      -1.50617      0.314589      0.431302      0.487524      0.532834      0.569948      0.563201
  62   5 2259.0498    1.2076  1.0312 11.0035  0.0000  0.0154   0.0151   0.0407    0.0423   0.0000   442.5004    -0.0671033       21.0964      0.361080      -3.10509     -0.198305      0.378239      0.534684      0.584103      0.659233      0.673768      0.702943
  62   6 2469.7744    1.8388  1.2939 11.7671  0.0077  0.0174   0.0215   0.0473    0.0462   0.0000   443.0525       1.75204       21.8297     0.0991971      -2.26864      0.452721      0.432446      0.611668      0.670160      0.737053      0.796942      0.824264
  62   7 2673.3893    2.5564  1.2347 12.6893  0.0000  0.0175   0.0307   0.0469    0.0417   0.0000   442.0350       2.66277       22.5470     -0.365997      -2.67380       1.50093      0.428322      0.582737      0.666859      0.736973      0.810629      0.811868
  62   8 2873.7152    3.6352  1.1386 13.0711 -0.0000  0.0157   0.0429   0.0417    0.0492   0.0000   442.5619       2.68530       21.8433       2.18742      -2.90909    -0.0124608      0.393863      0.568006      0.612377      0.692988      0.732650      0.722132
  62   9 3069.3996    4.1920  1.1557 13.7183  0.0000  0.0162   0.0513   0.0444    0.0449   0.0000   442.3612       1.76946       20.9444      0.429986      -4.39713      0.613338      0.411654      0.555147      0.614127      0.708713      0.755164      0.782681
  62  10 3260.7586    3.9157  1.5358 13.5661 -0.0000  0.0191   0.0428   0.0537    0.0387   0.0000   442.0315      0.780114       20.9245      0.472385      -2.53211       1.26328      0.483941      0.676409      0.746958      0.824714      0.907778      0.916342
  62  11 3449.6226    2.9508  2.7423 12.9439  0.0000  0.0271   0.0257   0.0772    0.0291   0.0000   441.7681       2.29198       17.4829       1.67741       1.13322      -1.41097      0.669578      0.921254       1.04018       1.16551       1.21195       1.25207
  62  12 3636.3119    2.2335  4.5819 12.3254 -0.0011  0.0407   0.0169   0.1131    0.0257   0.0000   440.1900       3.41843       18.1499       1.20345      -2.76188       3.05840      0.971738       1.39025       1.54600       1.67850       1.78407       1.81191
  62  13 3820.9213    1.5060  5.8117 12.1707 -0.0009  0.0636   0.0138   0.1701    0.0249   0.0000   440.9134       2.60950       23.1795       5.25919     -0.771233      -3.53952       1.43521       2.15464       2.31129       2.60668       2.66687       2.71617
  63   1 1226.2176    0.0935  0.0827  9.6676  0.0000  0.0086   0.0062   0.0189    0.0155   0.0000   440.8212     -0.348996       22.0192      0.305985      -3.31186     -0.134366      0.215550      0.283858      0.323379      0.372713      0.399592      0.427120
  63   2 1546.8122    0.2324  0.1950  9.6034  0.0000  0.0067   0.0066   0.0177    0.0182   0.0000   441.6768     -0.521869       22.4408    -0.0865256      -3.73683      0.115249      0.190087      0.238294      0.277274      0.308035      0.335041      0.351877
  63   3 1808.0447    0.4685  0.4450  9.8750  0.0000  0.0101   0.0085   0.0241    0.0260   0.0000   442.1041     -0.831235       22.2439      0.628905      -2.73241     0.0494303      0.256549      0.349305      0.393778      0.444374      0.473936      0.485164
  63   4 2046.0556    0.7642  0.7650 10.3206  0.0000  0.0128   0.0109   0.0345    0.0356   0.0000   441.9078      0.500424       22.4909      0.277069      -3.15462     -0.648860      0.321984      0.444055      0.492496      0.546176      0.584303      0.624113
  63   5 2271.9213    1.2468  1.1333 10.9698 -0.0000  0.0162   0.0151   0.0430    0.0466   0.0000   441.6744     -0.748294       21.1462     -0.631006      -1.48292      0.349429      0.399940      0.549259      0.608656      0.668431      0.725456      0.740547
  63   6 2483.3113    1.8701  1.2560 11.9535  0.0000  0.0178   0.0221   0.0460    0.0429   0.0000   441.9154      0.112436       21.9277     0.0229623      -2.99566     -0.484619      0.431376      0.616340      0.673110      0.737736      0.793474      0.819149
  63   7 2688.0382    2.6708  1.2417 12.5908 -0.0000  0.0170   0.0311   0.0450    0.0458   0.0000   442.8749       1.18016       23.0061      0.180685      -1.52063       1.37033      0.429440      0.591470      0.670000      0.719555      0.761739      0.811517
  63   8 2889.2860    3.5922  1.0988 13.3168 -0.0000  0.0155   0.0438   0.0420    0.0436   0.0000   442.4592       1.85636       21.8997     0.0687396      -3.03012      0.383789      0.395243      0.555139      0.615688      0.683070      0.739805      0.746158
  63   9 3085.6477    4.2718  1.2197 13.7537  0.0004  0.0170   0.0509   0.0457    0.0454   0.0000   442.3306       2.82635       19.7739       1.02842      -2.00916      0.478187      0.414414      0.585792      0.628757      0.710192      0.755471      0.779250
  63  10 3277.8233    3.7752  1.5975 13.6099 -0.0000  0.0202   0.0412   0.0561    0.0374   0.0000   442.4058       2.86009       19.9441       2.65866      -1.87090      0.144108      0.499958      0.693374      0.762202      0.849430      0.919752      0.955448
  63  11 3467.4076    2.9157  3.0380 12.8211  0.0000  0.0282   0.0238   0.0813    0.0272   0.0000   443.8759       3.61677       17.3935       2.81974       2.24516      -2.51143      0.669603      0.952969       1.04354       1.14860       1.22270       1.25818
  63  12 3654.9380    2.5447  6.1142 11.9270  0.0035  0.0470   0.0096   0.1201    0.0112   0.0000   438.3604       4.17476       32.3471      -2.59811      -14.7304       5.59661       1.17472       1.55315       1.82618       1.93665       2.13230       2.17088
  64   1 1234.5592    0.0840  0.0771  9.6494  0.0000  0.0109   0.0057   0.0172    0.0154   0.0000   440.9570    -0.0543509       21.4212     -0.559945      -3.51534      -1.06156      0.222458      0.358127      0.376681      0.402378      0.478432      0.454505
  64   2 1556.4589    0.2310  0.2716  9.5709 -0.0004  0.0091   0.0059   0.0211    0.0189   0.0000   441.8363      0.209989       21.9893    -0.0972063      -3.64481      0.422777      0.227037      0.302832      0.364101      0.390522      0.431053      0.413081
  64   3 1818.4654    0.4720  0.5124  9.8365  0.0000  0.0109   0.0081   0.0272    0.0270   0.0000   442.1377     -0.217919       22.0950    -0.0608693      -3.22403     -0.626049      0.268863      0.362396      0.394486      0.451924      0.474943      0.498177
  64   4 2057.8734    0.7974  0.8252 10.3155  0.0001  0.0138   0.0110   0.0350    0.0386   0.0000   442.5537     -0.215173       21.7458     0.0960655      -2.79045      0.929064      0.329952      0.461452      0.514833      0.570617      0.617591      0.624056
  64   5 2284.5601    1.2643  1.1284 11.1504 -0.0000  0.0165   0.0156   0.0440    0.0441   0.0000   441.7249      0.408759       23.3949       1.12305      -2.72156     -0.356036      0.405982      0.563164      0.636860      0.702578      0.731660      0.755411
  64   6 2496.7613    1.8771  1.3035 11.9693  0.0000  0.0176   0.0217   0.0478    0.0405   0.0000   442.1964       2.00660       21.6744      0.264150      -2.06304      0.964776      0.427823      0.597081      0.658247      0.730633      0.763212      0.789006
  64   7 2702.6067    2.7440  1.2684 12.7027 -0.0000  0.0171   0.0320   0.0461    0.0439   0.0000   442.4094    -0.0264881       21.7470       1.04117      -2.13953     -0.321457      0.419451      0.580703      0.634335      0.717743      0.761656      0.792319
  64   8 2904.7629    3.5815  1.1269 13.3465  0.0000  0.0156   0.0437   0.0434    0.0442   0.0000   441.2301       1.35196       21.4694       1.93138      -4.44186      -1.01848      0.385260      0.533393      0.600630      0.646166      0.711110      0.725848
  64   9 3101.8277    4.2507  1.2770 13.5447  0.0000  0.0168   0.0478   0.0452    0.0450   0.0000   442.3253       3.12730       21.0870      0.791132      -1.33178     -0.530130      0.401362      0.572691      0.619683      0.689418      0.731532      0.762552
  64  10 3294.7940    3.7912  1.7131 13.3998  0.0000  0.0203   0.0384   0.0559    0.0366   0.0000   442.3502       3.40432       19.9353       1.32786     -0.469341     -0.414108      0.483399      0.690585      0.777103      0.825431      0.889419      0.911079
  64  11 3485.1484    2.8362  3.2375 12.6976 -0.0000  0.0293   0.0223   0.0827    0.0270   0.0000   442.7319       2.95156       17.0750       1.14615       2.60476      0.213477      0.687090      0.971190       1.08383       1.17044       1.25158       1.31125
  64  12 3673.5577    2.1833  5.2146 12.1740 -0.0034  0.0451   0.0099   0.1143    0.0130   0.0000   442.0511       3.02391       24.8304       1.78387      -6.97655      -1.28824       1.04123       1.46329       1.65500       1.80946       1.89549       1.93220
  65   1 1242.7859    0.0922  0.1022  9.6475  0.0000  0.0100   0.0057   0.0226    0.0155   0.0000   440.6747     -0.415436       22.0144      0.660958      -3.23144     -0.161419      0.283990      0.369085      0.445260      0.470542      0.519364      0.518902
  65   3 1828.7789    0.4976  0.4962  9.8399  0.0000  0.0102   0.0085   0.0262    0.0273   0.0000   441.9151     -0.412514       22.1264      0.100180      -2.57491     -0.154644      0.239293      0.335796      0.368994      0.417764      0.467692      0.467135
  65   4 2069.5590    0.8183  0.8531 10.3925  0.0000  0.0141   0.0110   0.0357    0.0368   0.0000   441.5871      0.529972       22.7756      0.191657      -3.92458      0.853787      0.321573      0.466262      0.509867      0.562668      0.604213      0.618963
  65   5 2297.1252    1.3034  1.1487 11.2432  0.0000  0.0168   0.0160   0.0440    0.0431   0.0000   442.6020    -0.0650956       20.8424      0.577583      -2.87189      0.349610      0.415023      0.592442      0.648257      0.709783      0.781548      0.792148
  65   6 2510.1438    1.9775  1.3043 12.0446  0.0000  0.0177   0.0227   0.0474    0.0403   0.0000   442.6577      0.967502       21.1481     -0.140685      -1.97938      -1.00229      0.408027      0.567197      0.633872      0.708790      0.752598      0.766666
  65   7 2717.0827    2.8140  1.1915 12.8217  0.0000  0.0168   0.0334   0.0436    0.0444   0.0000   442.0332       1.15651       22.1285       2.24252      -2.95128     -0.405514      0.399337      0.555355      0.619520      0.666490      0.718203      0.723558
  65   8 2920.1112    3.8121  1.1448 13.2214  0.0000  0.0152   0.0442   0.0416    0.0465   0.0000   441.8619       2.19523       23.0846      0.649465     -0.950294      0.232599      0.367216      0.510454      0.555237      0.645052      0.683514      0.686904
  65   9 3117.9274    4.2197  1.2562 13.7520 -0.0000  0.0173   0.0494   0.0457    0.0429   0.0000   441.9106       2.18947       21.0921       2.18595      -3.62008    -0.0499926      0.403698      0.577063      0.636593      0.703533      0.767068      0.799280
  65  10 3311.6686    3.7782  1.7795 13.3488  0.0000  0.0205   0.0374   0.0570    0.0372   0.0000   440.9888       3.34857       20.7696       2.40936      -3.06804     0.0839447      0.476654      0.692046      0.749270      0.846720      0.894317      0.933459
  65  11 3502.8372    2.7666  3.3318 12.6931  0.0000  0.0303   0.0219   0.0843    0.0269   0.0000   443.0972       3.70371       19.6047       1.65584      0.160134     0.0300804      0.699670      0.979366       1.10940       1.21726       1.26320       1.29327
  65  12 3691.8973    2.0622  5.5035 12.3089  0.0014  0.0503   0.0178   0.1374    0.0271   0.0000   442.5502       3.39351       20.6680       1.59769      -2.39460       1.32743       1.10084       1.61560       1.75050       1.99042       2.02871       2.09471
  65  13 3878.7320    1.2879  6.0282 12.1623 -0.0057  0.0746   0.0158   0.2022    0.0301   0.0000   442.3949       6.42571       27.0661      -1.96265      -5.79946       2.91862       1.56553       2.36938       2.57522       2.86602       2.89147       2.95580
  66   1 1250.9318    0.0930  0.1139  9.6173  0.0000  0.0104   0.0056   0.0263    0.0156   0.0000   440.6056      0.351710       22.1475     -0.441715      -3.53650     -0.432832      0.250785      0.325982      0.414619      0.425661      0.480561      0.459013
  66   2 1575.4471    0.2387  0.2478  9.6258  0.0000  0.0084   0.0061   0.0190    0.0184   0.0000   441.8440     -0.294978       21.7549      0.574354      -2.49719      0.199867      0.201200      0.267740      0.304410      0.336263      0.363165      0.381678
  66   3 1839.0081    0.4967  0.5911  9.8388  0.0000  0.0117   0.0080   0.0298    0.0286   0.0000   442.1443     -0.850612       21.8777     -0.671026      -3.36517     0.0136721      0.278138      0.392638      0.413151      0.470082      0.488722      0.509538
  66   4 2081.1819    0.8497  0.8666 10.3667  0.0000  0.0139   0.0111   0.0353    0.0382   0.0000   442.6351      0.129670       21.5907     -0.192259      -1.85673       1.44014      0.322843      0.444822      0.476955      0.537569      0.565457      0.586526
  66   5 2309.5568    1.3370  1.1682 11.3756  0.0000  0.0168   0.0164   0.0458    0.0418   0.0000   442.3504      0.721212       22.3711      0.734039      -1.60628     -0.380127      0.390395      0.544263      0.604874      0.667651      0.758467      0.760455
  66   6 2523.4292    1.9745  1.3247 12.1535  0.0000  0.0177   0.0227   0.0485    0.0400   0.0000   442.3629      0.501430       23.2570      0.572091      -2.51535     -0.319825      0.424798      0.564087      0.649536      0.706951      0.759374      0.785062
  66   7 2731.4056    2.9364  1.2347 12.7696 -0.0002  0.0164   0.0331   0.0431    0.0437   0.0000   442.1885      0.473646       22.2320      0.608369      -4.09618      0.203522      0.384539      0.533620      0.599409      0.662550      0.700146      0.705766
  66   8 2935.3129    3.8854  1.1509 13.3653  0.0000  0.0156   0.0450   0.0412    0.0462   0.0000   442.4574       1.94059       21.5572       1.00218      -2.72806     -0.814921      0.366096      0.502435      0.560463      0.623656      0.663260      0.687260
  66   9 3133.9000    4.2830  1.3265 13.5809  0.0000  0.0167   0.0469   0.0463    0.0436   0.0000   442.4592       2.04402       21.7749       1.92918      -3.54894     -0.866937      0.394456      0.542019      0.609655      0.662730      0.719841      0.726671
  66  10 3328.4295    3.6805  1.8294 13.3576  0.0000  0.0204   0.0360   0.0577    0.0352   0.0000   442.5004       1.81368       20.3141       3.30528      -1.70801     -0.264685      0.476349      0.663896      0.747253      0.810417      0.886036      0.903150
  66  11 3520.3318    2.7272  3.6793 12.5969  0.0000  0.0316   0.0204   0.0880    0.0259   0.0000   442.9092       3.39980       17.9609       5.03859       1.22440       1.31558      0.728787       1.01235       1.14448       1.24978       1.34125       1.36637
  66  12 3710.0021    1.9441  5.4563 12.3245 -0.0004  0.0522   0.0134   0.1344    0.0207   0.0000   440.3979       3.76743       20.0726       3.92723      -1.24937      -2.46968       1.10854       1.62204       1.82291       1.96941       2.07884       2.13687
  67   1 1259.0442    0.0921  0.0868  9.5872  0.0000  0.0090   0.0056   0.0171    0.0152   0.0000   440.7035     -0.213359       22.0058      0.614428      -3.57645     0.0305077      0.211085      0.308806      0.334180      0.351786      0.405599      0.459929
  67   2 1584.7923    0.2448  0.2614  9.6115  0.0000  0.0079   0.0061   0.0216    0.0186   0.0000   442.0557     -0.206467       22.4144     -0.346681      -3.43871     -0.411823      0.192826      0.260552      0.296547      0.317117      0.353139      0.359826
  67   3 1849.1541    0.5107  0.5247  9.8802  0.0000  0.0103   0.0084   0.0273    0.0268   0.0000   442.0887     -0.513041       22.3705     -0.483228      -4.08193     -0.674423      0.247970      0.332122      0.368533      0.410928      0.422407      0.439228
  67   4 2092.7073    0.8540  0.9203 10.4005  0.0000  0.0147   0.0111   0.0366    0.0389   0.0000   442.6360      -1.04523       22.2127      0.520421      -3.38630      0.167975      0.326674      0.460421      0.516885      0.563227      0.594040      0.607133
  67   5 2321.8552    1.3952  1.2461 11.0343  0.0000  0.0168   0.0155   0.0436    0.0462   0.0000   441.9938      0.258517       22.0274      0.348547      -3.09569      0.671988      0.371659      0.516423      0.591484      0.641819      0.669325      0.693661
  67   6 2536.5911    2.1038  1.2921 12.0787  0.0000  0.0171   0.0236   0.0460    0.0410   0.0000   443.0895       1.05096       22.4883      0.263095      -2.75343       1.14012      0.383960      0.546606      0.602246      0.644524      0.701710      0.699200
  67   7 2745.6687    2.9918  1.2061 12.7222  0.0000  0.0160   0.0339   0.0436    0.0480   0.0000   443.0625       1.97065       21.7542       1.58654      -1.75760      0.271127      0.369402      0.510961      0.583499      0.635798      0.672125      0.692832
  67   8 2950.4651    3.8603  1.0976 13.5199 -0.0000  0.0151   0.0459   0.0416    0.0408   0.0000   441.6350       2.04376       21.5885       1.86234      -3.38438      0.147310      0.343677      0.488742      0.544060      0.604825      0.657823      0.667597
  67   9 3149.7459    4.1463  1.3128 13.6511  0.0000  0.0172   0.0462   0.0457    0.0403   0.0000   442.1052       1.77900       22.2971       1.78157      -2.21198      0.117404      0.390753      0.543919      0.605457      0.668949      0.735757      0.750677
  67  10 3345.0873    3.5216  1.8770 13.3220  0.0000  0.0215   0.0346   0.0582    0.0343   0.0000   442.3491       3.63296       18.3209       1.29580     -0.371777      0.831811      0.489114      0.692265      0.760443      0.852737      0.910121      0.955057
  67  11 3537.8354    2.6523  3.9937 12.4649  0.0000  0.0335   0.0190   0.0930    0.0252   0.0000   441.7104       3.51456       19.6938       1.08946      0.237771      0.586939      0.740583       1.05367       1.17838       1.31059       1.39592       1.42609
  67  12 3728.0496    2.1485  6.4465 12.0011 -0.0046  0.0547   0.0079   0.1371    0.0111   0.0000   437.5772       5.13224       27.5863       4.63565      -7.34580       1.82876       1.23001       1.72144       1.93980       2.12918       2.29335       2.35988
  67  13 3916.0060    1.5283  8.4580 11.9132  0.0002  0.0441   0.0042   0.0532    0.0056   0.0000   441.2941       2.62183       24.8861      0.443280      -15.5521       5.63768       1.50733       1.65793       1.79681       2.07454       1.64560       1.69112
  68   1 1267.0424    0.0956  0.0768  9.5822  0.0000  0.0085   0.0057   0.0171    0.0150   0.0000   440.8504    -0.0952764       21.5611     -0.489891      -2.70529    -0.0860455      0.182275      0.238467      0.317802      0.297769      0.335833      0.311367
  68   2 1594.0304    0.2492  0.2809  9.5974  0.0000  0.0088   0.0060   0.0210    0.0188   0.0000   442.2923     -0.453820       21.8688      0.337276      -3.75115      0.706764      0.219931      0.291432      0.334478      0.365579      0.406686      0.391508
  68   3 1859.2243    0.5298  0.5468  9.9189  0.0000  0.0109   0.0085   0.0267    0.0282   0.0000   441.9311     -0.675831       22.1794    -0.0188942      -2.76209     -0.611741      0.272730      0.376024      0.413924      0.465035      0.490530      0.536001
  68   4 2104.1013    0.8815  0.9244 10.5680  0.0000  0.0141   0.0114   0.0383    0.0365   0.0000   441.9556      0.213586       22.3752      -1.04370      -3.44342      0.959583      0.325071      0.442849      0.489467      0.566798      0.604576      0.620585
  68   5 2334.0756    1.4294  1.2146 11.4306  0.0000  0.0168   0.0169   0.0455    0.0430   0.0000   442.6106      0.868502       21.6869      0.813970      -2.34876      0.196790      0.379930      0.524667      0.580523      0.644510      0.707651      0.716368
  68   6 2549.6671    2.1142  1.3250 12.1424  0.0000  0.0172   0.0234   0.0467    0.0403   0.0000   441.9736      0.574296       21.7397     0.0807497      -3.38442      0.880532      0.396860      0.526948      0.619942      0.675484      0.710766      0.750564
  68   7 2759.7938    3.0637  1.2505 12.8569  0.0000  0.0167   0.0340   0.0433    0.0434   0.0000   441.9377       1.18238       23.4566      0.214004      -2.06361      0.419145      0.374451      0.541395      0.585188      0.654387      0.704657      0.730260
  68   8 2965.4534    4.0016  1.1702 13.4612  0.0000  0.0156   0.0459   0.0422    0.0447   0.0000   443.1583       1.94433       21.7854       2.21081      -2.18949     -0.881152      0.349934      0.485715      0.550604      0.604116      0.644510      0.673862
  68   9 3165.5018    4.1372  1.3270 13.8090  0.0003  0.0174   0.0465   0.0480    0.0381   0.0000   442.5817       2.62126       21.5475       2.43635      -2.06071   -0.00512096      0.388149      0.536509      0.608979      0.670416      0.712175      0.727947
  68  10 3361.6298    3.4213  2.0958 13.2757 -0.0000  0.0225   0.0317   0.0630    0.0314   0.0000   443.3286       3.49300       17.9364       1.45464      0.994898     -0.579496      0.502121      0.717394      0.797678      0.882036      0.934363      0.970750
  68  11 3555.1315    2.5552  4.0623 12.5172  0.0000  0.0349   0.0191   0.0967    0.0256   0.0000   442.3472       4.12874       17.9413       1.32148      -1.00559     0.0308969      0.762708       1.10035       1.21487       1.35467       1.43836       1.48226
  68  12 3746.2301    2.2564  8.1060 11.9749  0.0095  0.0609   0.0066   0.1628    0.0086   0.0000   437.8093       6.14722       31.7303       1.39667      -20.2362      -3.10640       1.41758       1.87813       2.21963       2.32058       2.57717       2.58191
  69   1 1275.0132    0.1011  0.1012  9.6326  0.0000  0.0087   0.0054   0.0188    0.0151   0.0000   440.6090      0.202944       22.1761     0.0652298      -3.46422      0.335762      0.200905      0.259293      0.311108      0.340234      0.355282      0.351483
  69   2 1603.1515    0.2600  0.3069  9.5947  0.0000  0.0089   0.0059   0.0220    0.0192   0.0000   441.8120     -0.713909       22.4029      0.531578      -3.30808      0.598130      0.203775      0.263517      0.311027      0.336846      0.351367      0.359746
  69   3 1869.1800    0.5323  0.5872  9.9574  0.0000  0.0112   0.0083   0.0286    0.0278   0.0000   442.0533      0.189607       21.7847     -0.318748      -2.61024      0.803273      0.257920      0.346130      0.385728      0.432499      0.455429      0.464462
  69   4 2115.4470    0.8895  0.9192 10.5510  0.0000  0.0138   0.0114   0.0378    0.0370   0.0000   442.7384      0.433598       21.9914     -0.554935      -3.21480       1.33303      0.315109      0.426221      0.485410      0.531387      0.562325      0.573588
  69   5 2346.1735    1.4141  1.1496 11.5962  0.0000  0.0167   0.0173   0.0452    0.0401   0.0000   442.4089      0.950995       21.8696      0.248122      -3.73447      0.323076      0.374794      0.536733      0.591402      0.662189      0.694675      0.731322
  69   6 2562.6298    2.1642  1.2830 12.3272  0.0000  0.0171   0.0248   0.0476    0.0406   0.0000   442.4206       1.54512       22.5232    -0.0679261      -2.95877     -0.906514      0.389362      0.534935      0.617507      0.659344      0.720590      0.737684
  69   7 2773.8808    3.0547  1.2155 12.9462  0.0000  0.0162   0.0346   0.0428    0.0440   0.0000   442.3351       1.79777       22.9856      0.895121      -2.43163     0.0717163      0.364353      0.499301      0.564212      0.624666      0.673199      0.675302
  69   8 2980.3429    4.0727  1.1427 13.5428 -0.0000  0.0151   0.0467   0.0413    0.0430   0.0000   442.4423       2.13206       21.6778       1.08198      -2.50612      0.811155      0.352735      0.487561      0.535581      0.593283      0.632471      0.651395
  69   9 3181.1285    4.0684  1.4564 13.6225  0.0000  0.0183   0.0434   0.0484    0.0383   0.0000   442.5555       2.65638       21.7770       1.23292      -1.77694       1.65519      0.402307      0.572342      0.622696      0.703146      0.740843      0.757969
  69  10 3378.0311    3.3414  2.2158 13.1859  0.0000  0.0232   0.0299   0.0648    0.0313   0.0000   443.3287       2.31277       18.7981       1.73389      0.356961      -1.47168      0.491529      0.705067      0.782326      0.862876      0.945526      0.950867
  69  11 3572.3635    2.5553  4.1891 12.4887  0.0000  0.0358   0.0187   0.0978    0.0254   0.0000   443.1752       3.49291       17.1393       2.31161      0.694435      0.530236      0.755182       1.10021       1.20045       1.35672       1.42989       1.48800
  69  12 3764.0830    1.6400  5.5881 12.1973 -0.0066  0.0573   0.0100   0.1452    0.0198   0.0000   442.3083       5.00456       22.8589       3.58130      -4.88320     -0.914948       1.18340       1.72941       1.90650       2.12015       2.17700       2.24858
  70   1 1282.9368    0.1033  0.1112  9.5686  0.0000  0.0103   0.0052   0.0185    0.0151   0.0000   440.9907     -0.442956       21.7770     -0.125717      -2.83430      0.353516      0.199733      0.275579      0.345341      0.344830      0.381792      0.424678
  70   2 1612.1564    0.2884  0.2865  9.5599  0.0000  0.0075   0.0064   0.0208    0.0192   0.0000   441.9120     -0.256252       22.6503    -0.0816560      -3.49038      0.473544      0.173676      0.228154      0.267345      0.303869      0.347642      0.365882
  70   3 1879.0753    0.5649  0.5813  9.9214  0.0000  0.0110   0.0087   0.0277    0.0289   0.0000   442.1736     -0.149333       22.6041      0.438041      -3.41378      0.149173      0.244986      0.347849      0.379627      0.430469      0.455381      0.462601
  70   4 2126.6587    0.9313  0.9739 10.5647  0.0000  0.0140   0.0116   0.0390    0.0383   0.0000   442.4555     -0.304745       22.2544       1.00328      -2.96525      0.520318      0.318462      0.434280      0.498687      0.545598      0.582001      0.591279
  70   5 2358.1421    1.5105  1.2832 11.3202  0.0000  0.0169   0.0166   0.0446    0.0433   0.0000   442.6481      0.150477       22.4287       1.94515      -2.00551     -0.315260      0.362607      0.518777      0.572678      0.635240      0.666931      0.663674
  70   6 2575.5395    2.2250  1.3560 12.1464  0.0037  0.0169   0.0238   0.0467    0.0412   0.0000   442.2416      0.189734       21.9894    -0.0142399      -3.87478    -0.0415199      0.360334      0.517451      0.565966      0.628464      0.665826      0.689473
  70   7 2787.8505    3.1781  1.2149 12.9145 -0.0007  0.0158   0.0354   0.0432    0.0452   0.0000   442.4722       1.17219       20.6938       1.22697      -3.30889       1.77024      0.343220      0.491102      0.532587      0.592904      0.623027      0.637510
  70   8 2995.1217    4.0310  1.1537 13.6219  0.0000  0.0157   0.0468   0.0420    0.0422   0.0000   442.8410       2.45708       21.4996       1.83529      -2.29724     -0.286526      0.348044      0.485869      0.527376      0.596175      0.645244      0.673871
  70   9 3196.6466    4.1329  1.4272 13.6498  0.0000  0.0174   0.0441   0.0491    0.0375   0.0000   442.7074       3.27780       21.9454       1.52193      -3.26090      0.266701      0.394838      0.556620      0.622613      0.671552      0.726169      0.751888
  70  10 3394.3776    3.3197  2.4084 13.1110  0.0000  0.0240   0.0282   0.0663    0.0293   0.0000   443.0321       3.26401       20.7569       1.60377       1.48967      0.309513      0.503729      0.738219      0.794699      0.899347      0.951937      0.988638
  70  11 3589.4273    2.4109  4.5212 12.5056  0.0000  0.0398   0.0187   0.1084    0.0255   0.0000   442.6830       2.31463       19.1080       3.62380    -0.0866941      0.661786      0.815278       1.20590       1.33019       1.48697       1.53873       1.61742
  71   1 1290.7265    0.1107  0.1413  9.5324  0.0000  0.0092   0.0051   0.0219    0.0153   0.0000   440.1296    -0.0938409       22.6548      0.669406      -3.47638     -0.276703      0.211448      0.292078      0.314524      0.325392      0.328197      0.399012
  71   2 1621.0718    0.2827  0.2995  9.5695  0.0000  0.0084   0.0062   0.0205    0.0193   0.0000   441.6572     0.0716942       22.2595     0.0446717      -3.65971      0.480539      0.204250      0.283070      0.314395      0.345370      0.380948      0.389874
  71   3 1888.8872    0.5583  0.7052  9.8820 -0.0000  0.0127   0.0080   0.0314    0.0308   0.0000   441.7254     -0.284516       22.5626      0.806213      -3.57542      0.248410      0.272829      0.378549      0.437639      0.482367      0.527264      0.561099
  71   4 2137.8291    0.9584  0.9422 10.5848 -0.0001  0.0136   0.0118   0.0376    0.0379   0.0000   442.0472      0.430006       22.5019      0.231346      -3.22202      0.305536      0.307937      0.410588      0.486438      0.526232      0.573983      0.584780
  71   5 2369.9897    1.5184  1.2812 11.4045 -0.0003  0.0169   0.0168   0.0456    0.0402   0.0000   441.8252       1.60194       22.1030      0.183435      -2.10191       1.11308      0.364680      0.506511      0.566942      0.629534      0.673966      0.691043
  71   6 2588.3678    2.2818  1.3373 12.1583  0.0000  0.0170   0.0242   0.0454    0.0420   0.0000   442.8306       1.56350       20.9616      0.259007      -2.33542       1.92461      0.365539      0.510144      0.585578      0.618361      0.684663      0.702999
  71   7 2801.7153    3.3136  1.2711 12.9104 -0.0000  0.0162   0.0353   0.0424    0.0439   0.0000   441.6621       1.67564       23.3734      0.260435      -2.99847      0.708054      0.351018      0.487473      0.557600      0.609863      0.651852      0.682390
  71   8 3009.8097    4.1337  1.1681 13.5956  0.0000  0.0158   0.0471   0.0413    0.0426   0.0000   442.1683       1.40065       21.6146       1.33456      -3.25502     -0.181954      0.332561      0.472513      0.512716      0.560974      0.605729      0.615828
  71   9 3212.1141    4.1121  1.4899 13.5627 -0.0000  0.0179   0.0420   0.0478    0.0369   0.0000   442.7156       2.63182       21.6512       2.17745      -3.19355     0.0147124      0.390529      0.550601      0.611578      0.679645      0.715565      0.721208
  71  10 3410.6493    3.2245  2.4155 13.1049  0.0000  0.0242   0.0281   0.0683    0.0302   0.0000   443.1447       2.52649       17.6257       1.96297       1.64255      0.981140      0.507231      0.723730      0.805045      0.884290      0.940350      0.975926
  71  11 3606.4104    2.3981  4.7357 12.4521  0.0000  0.0402   0.0187   0.1122    0.0261   0.0000   442.2703       4.77057       20.9128       2.06798      -2.73093       2.99278      0.835271       1.18811       1.33585       1.47665       1.54510       1.60922
  71  12 3799.6616    1.4728  5.3274 12.2268  0.0082  0.0598   0.0156   0.1667    0.0305   0.0000   440.3299       2.98124       27.9801       5.11652      -4.68560     -0.838568       1.20398       1.77313       1.93957       2.17199       2.25725       2.33779
  72   1 1298.4758    0.1088  0.1054  9.5534  0.0000  0.0076   0.0053   0.0185    0.0149   0.0000   440.4254    -0.0722605       22.1691     -0.306881      -3.56034     -0.355103      0.172642      0.219133      0.276698      0.308434      0.327718      0.308831
  72   2 1629.8922    0.2902  0.3204  9.5809  0.0000  0.0088   0.0061   0.0213    0.0194   0.0000   441.5357     -0.284843       22.0243      0.218206      -2.77310     -0.177500      0.195272      0.268670      0.303664      0.337673      0.369781      0.356464
  72   3 1898.6405    0.5829  0.6647  9.9600  0.0000  0.0118   0.0084   0.0303    0.0297   0.0000   442.1069      0.259059       22.0071      0.600469      -3.40082      0.658278      0.248144      0.354131      0.388082      0.425743      0.472625      0.483807
  72   4 2148.8672    0.9653  1.0282 10.6822  0.0000  0.0156   0.0118   0.0396    0.0387   0.0000   442.4701      0.301336       22.7923     -0.669843      -3.02667      0.756651      0.313125      0.457108      0.508816      0.542397      0.593254      0.597226
  72   5 2381.7451    1.5570  1.3292 11.4652 -0.0001  0.0168   0.0167   0.0470    0.0395   0.0000   442.2197      0.293248       22.1431      0.805854      -2.83372     -0.608142      0.365558      0.503317      0.560422      0.615356      0.658776      0.679145
  72   6 2601.0634    2.3086  1.3361 12.3424 -0.0000  0.0171   0.0247   0.0461    0.0384   0.0000   442.3698      0.778473       21.9846      0.244458      -3.14730    -0.0981615      0.356591      0.511124      0.560976      0.627380      0.682374      0.703029
  72   7 2815.5279    3.3338  1.2217 12.9038  0.0027  0.0160   0.0362   0.0416    0.0446   0.0000   442.5701       1.16059       22.2021      0.410852      -1.96922      0.690392      0.339895      0.494957      0.530792      0.596535      0.628002      0.664922
  72   8 3024.4126    4.1087  1.2067 13.7106  0.0000  0.0163   0.0467   0.0430    0.0409   0.0000   441.9942       2.01271       21.8336       1.42877      -2.28191       1.52088      0.343516      0.486026      0.534912      0.589653      0.623246      0.660053
  72   9 3227.4430    4.0740  1.4793 13.6110  0.0000  0.0176   0.0419   0.0490    0.0361   0.0000   443.1874       1.49626       22.9348     0.0194721      -1.99256      -2.75070      0.382604      0.527486      0.605006      0.648946      0.673748      0.697421
  72  10 3426.8054    3.1731  2.7398 12.8985  0.0000  0.0252   0.0253   0.0712    0.0292   0.0000   443.5586       2.36894       18.8432       3.52547      0.993057      -1.24982      0.520889      0.741468      0.831714      0.915356      0.956970      0.998712
  72  11 3623.1990    2.2382  4.6264 12.4504 -0.0015  0.0416   0.0177   0.1133    0.0264   0.0000   442.5021       2.59476       20.2038      0.742797     0.0733144      -2.62686      0.829965       1.21693       1.33225       1.48984       1.56687       1.60335
  73   2 1638.6304    0.2997  0.2986  9.6102  0.0000  0.0086   0.0063   0.0191    0.0192   0.0000   441.6895     -0.146259       21.9834      0.217745      -3.95835    -0.0264900      0.195751      0.277903      0.326790      0.360933      0.372055      0.402772
  73   3 1908.2909    0.5983  0.6640  9.9342  0.0000  0.0114   0.0084   0.0293    0.0302   0.0000   442.1134      0.432327       23.1784     -0.174132      -3.90484      0.547330      0.243938      0.342374      0.390947      0.427238      0.458065      0.466659
  73   4 2159.8337    1.0149  0.9979 10.6690  0.0000  0.0144   0.0121   0.0375    0.0394   0.0000   442.1742      0.232000       22.5989      0.780737      -2.37535     -0.326559      0.300584      0.416828      0.476891      0.520696      0.561413      0.580945
  73   5 2393.4560    1.5946  1.3235 11.5201  0.0000  0.0168   0.0173   0.0467    0.0400   0.0000   441.8397      0.144956       21.0602      0.654676      -3.85043     -0.158528      0.360955      0.512228      0.559196      0.625846      0.687984      0.695029
  73   6 2613.7257    2.3476  1.4077 12.3062 -0.0024  0.0176   0.0246   0.0474    0.0381   0.0000   441.5394       2.28215       21.4169      0.474341      -2.15584      0.358088      0.370885      0.519470      0.581134      0.620737      0.673703      0.701814
  73   7 2829.2075    3.3944  1.2873 13.0168  0.0055  0.0156   0.0359   0.0436    0.0410   0.0000   442.4624       1.09678       22.4772       1.67499      -2.66632     -0.423501      0.328381      0.459171      0.505299      0.555465      0.616072      0.629737
  73   8 3038.8720    4.1841  1.2231 13.6471  0.0014  0.0153   0.0461   0.0433    0.0412   0.0000   443.0640       1.38317       21.8777       2.43508      -3.03979      0.585173      0.322407      0.459722      0.506614      0.554646      0.605297      0.625016
  73   9 3242.6921    4.0747  1.6346 13.3742  0.0000  0.0182   0.0388   0.0495    0.0370   0.0000   442.9548       2.22413       21.9809       1.52971      -2.05479      0.167168      0.378230      0.532730      0.606204      0.651840      0.703849      0.723098
  73  10 3442.8056    3.0626  2.9243 12.8890  0.0000  0.0266   0.0242   0.0739    0.0276   0.0000   443.3112       1.61335       18.8371       3.12294       2.12633     -0.422684      0.543713      0.779676      0.846594      0.958645       1.00771       1.04012
  74   1 1313.8416    0.1111  0.1442  9.5224  0.0018  0.0086   0.0050   0.0262    0.0152   0.0000   440.6598     -0.100723       22.3401     -0.201861      -4.08796     -0.481716      0.181989      0.225579      0.265938      0.299299      0.308196      0.350155
  74   2 1647.2265    0.3046  0.3384  9.5860  0.0000  0.0082   0.0062   0.0232    0.0197   0.0000   441.2938     -0.452891       21.9678     -0.569894      -3.25038      0.333333      0.188572      0.256893      0.297301      0.334767      0.345528      0.341324
  74   3 1917.9127    0.6021  0.6909 10.0070  0.0000  0.0123   0.0085   0.0301    0.0301   0.0000   442.3067     -0.208663       21.5534     -0.408231      -3.20412      0.372735      0.250401      0.356015      0.381763      0.438382      0.466050      0.486820
  74   4 2170.6704    1.0306  1.1346 10.6220  0.0000  0.0155   0.0118   0.0415    0.0417   0.0000   442.8556    -0.0819531       21.5817      0.630226      -3.69010    -0.0286670      0.318888      0.440165      0.496305      0.538489      0.588685      0.605484
  74   5 2405.0164    1.6304  1.2799 11.7052  0.0000  0.0171   0.0181   0.0456    0.0394   0.0000   441.9326      0.409085       22.0739       1.04337      -1.94732      0.417925      0.355019      0.490608      0.560909      0.610608      0.652456      0.658604
  74   6 2626.3252    2.4457  1.3953 12.3593  0.0000  0.0169   0.0252   0.0455    0.0382   0.0000   443.3099       1.62895       21.9739      -1.28953      -3.19317       1.02613      0.364217      0.494719      0.554215      0.601651      0.634977      0.672768
  74   7 2842.7925    3.4267  1.2193 13.2249  0.0000  0.0159   0.0382   0.0422    0.0413   0.0000   443.3303       1.82704       22.2410      0.798511      -4.18046      0.901969      0.337396      0.472173      0.524818      0.587261      0.641254      0.666102
  74   8 3053.2630    4.2894  1.3206 13.4438  0.0000  0.0161   0.0441   0.0424    0.0416   0.0000   442.6614       1.98571       21.6479       1.04671      -1.59065      0.874358      0.330962      0.461213      0.516535      0.576613      0.612560      0.628364
  74   9 3257.9012    4.0241  1.6257 13.4993  0.0000  0.0183   0.0390   0.0505    0.0346   0.0000   442.1176       2.63308       22.0403       1.51547      -2.11818     -0.417100      0.379921      0.538360      0.597508      0.665568      0.707448      0.745837
  74  10 3458.7819    3.0260  3.0936 12.8433  0.0000  0.0274   0.0233   0.0770    0.0266   0.0000   444.1870       3.64169       20.2056       1.67652      0.622740     0.0702467      0.557610      0.807243      0.892721      0.987106       1.06203       1.08432
  74  11 3656.8766    2.0866  4.9486 12.4823  0.0002  0.0459   0.0178   0.1279    0.0269   0.0000   442.5131       2.51962       17.5942       5.99072      -2.28886      0.100379      0.881581       1.29794       1.42727       1.57900       1.63447       1.69176
  75   1 1321.4146    0.1245  0.1347  9.5359  0.0000  0.0083   0.0050   0.0185    0.0150   0.0000   440.7549      0.124201       22.0429     -0.333713      -3.14585      0.484298      0.157555      0.223356      0.241229      0.284178      0.296327      0.332772
  75   2 1655.7289    0.3187  0.3782  9.5586 -0.0007  0.0090   0.0061   0.0234    0.0205   0.0000   441.6164     0.0897612       21.7834      -1.52597      -2.73063      0.481467      0.199717      0.266162      0.305008      0.316337      0.351490      0.375884
  75   3 1927.4416    0.6229  0.7553  9.9023  0.0000  0.0123   0.0083   0.0322    0.0327   0.0000   442.2166      0.135034       21.8730     -0.248988      -3.41436      0.860245      0.247083      0.343936      0.393836      0.426626      0.454265      0.481641
  75   4 2181.4461    1.0879  1.0198 10.7244 -0.0000  0.0141   0.0126   0.0372    0.0397   0.0000   442.0030     -0.256052       22.2953      0.180873      -2.69867    -0.0872807      0.295851      0.412916      0.448475      0.518307      0.552493      0.566893
  75   5 2416.4826    1.6927  1.3828 11.5620  0.0000  0.0168   0.0175   0.0468    0.0389   0.0000   442.5954      0.113508       22.1478       1.78365      -1.29128    -0.0528211      0.345281      0.483272      0.537703      0.601166      0.645579      0.655160
  75   6 2638.8120    2.5062  1.3613 12.4142  0.0000  0.0166   0.0258   0.0452    0.0375   0.0000   443.4946       1.82063       21.9811       1.24479      -2.69680     -0.125969      0.339079      0.484982      0.540212      0.583844      0.638441      0.654498
  75   7 2856.3077    3.5127  1.1931 13.2523 -0.0000  0.0156   0.0386   0.0413    0.0410   0.0000   442.4489       1.74587       22.9410       1.07846      -2.52243      -1.29009      0.310053      0.442996      0.500556      0.542461      0.577344      0.581702
  75   8 3067.5146    4.1803  1.3311 13.6230  0.0000  0.0164   0.0442   0.0446    0.0390   0.0000   443.1356       2.09271       21.0236       2.85959      -2.67187     -0.720586      0.333912      0.469279      0.525348      0.563533      0.621320      0.632883
  75   9 3272.9161    3.9263  1.7371 13.4997  0.0000  0.0187   0.0371   0.0538    0.0324   0.0000   443.2895       2.75966       22.1850       1.18246      -1.64136    -0.0308606      0.386127      0.539439      0.602899      0.666622      0.715364      0.727136
  75  10 3474.5930    2.9288  3.1321 12.8106  0.0000  0.0274   0.0227   0.0783    0.0271   0.0000   442.9784       2.32663       20.2850       4.02792     -0.217111      0.388698      0.558163      0.776816      0.863625      0.969597       1.01030       1.06435
  75  11 3673.3701    2.1296  5.4141 12.4479  0.0008  0.0490   0.0183   0.1352    0.0278   0.0000   441.9625       2.17773       19.6186       2.74894       1.26952      -3.27489      0.935766       1.37221       1.52195       1.67561       1.77457       1.79304
  75  12 3869.4244    1.2846  6.2277 12.3316 -0.0031  0.0793   0.0119   0.1983    0.0209   0.0000   441.3585       6.47561       22.7632       2.27130      -4.56852       4.44259       1.44332       2.20467       2.37652       2.69604       2.76486       2.86444
  76   1 1328.9578    0.1213  0.1266  9.5237  0.0000  0.0081   0.0050   0.0178    0.0148   0.0000   440.5508    -0.0563097       22.4608      0.243753      -3.57552      0.347507      0.170271      0.232121      0.283469      0.290504      0.287962      0.281398
  76   2 1664.1978    0.3342  0.3897  9.5649  0.0000  0.0092   0.0062   0.0226    0.0209   0.0000   441.6267     -0.671244       22.2162      0.165968      -2.89813     -0.239295      0.196356      0.275894      0.306156      0.342720      0.350177      0.368472
  76   3 1936.9135    0.6418  0.7245 10.0542  0.0000  0.0118   0.0087   0.0303    0.0308   0.0000   441.5834      0.293236       22.5157      0.416773      -4.30835     0.0300062      0.242745      0.337794      0.383073      0.421366      0.452459      0.454521
  76   4 2192.1272    1.0875  1.1550 10.7741  0.0001  0.0152   0.0122   0.0423    0.0404   0.0000   442.2935      0.128320       22.7065      0.575148      -2.98539      0.186802      0.306449      0.421926      0.488955      0.525091      0.559862      0.593401
  76   5 2427.8911    1.7083  1.3946 11.6440  0.0000  0.0173   0.0176   0.0457    0.0389   0.0000   442.6831     -0.148593       22.6871      0.859286      -2.73616      0.186029      0.354388      0.506451      0.556976      0.621370      0.656568      0.694941
  76   6 2651.2385    2.5419  1.3416 12.4516  0.0000  0.0167   0.0262   0.0444    0.0399   0.0000   442.3004      0.832216       21.5231     0.0266961      -2.71527      0.682323      0.328970      0.471725      0.521520      0.583064      0.626117      0.656719
  76   7 2869.7286    3.6006  1.1690 13.3288  0.0000  0.0150   0.0396   0.0406    0.0406   0.0000   442.8936       2.16068       21.2809       1.83742      -2.80662     -0.146668      0.315642      0.421581      0.499414      0.528825      0.576209      0.597100
  76   8 3081.7420    4.2442  1.2884 13.6377 -0.0001  0.0154   0.0442   0.0426    0.0371   0.0000   442.6360       2.19684       22.4851      0.921794      -2.19554      0.185646      0.325679      0.447608      0.503301      0.553807      0.609398      0.626211
  76   9 3287.9056    3.8320  1.8538 13.4093  0.0000  0.0199   0.0354   0.0552    0.0337   0.0000   442.3631       3.07143       19.9354       3.29596      -2.06632      -1.67818      0.393642      0.559718      0.627477      0.687144      0.750264      0.766839
  76  10 3490.3984    2.9026  3.5806 12.7250  0.0000  0.0302   0.0210   0.0828    0.0255   0.0000   443.2181       4.25759       19.9402       3.54206       2.14823       1.81984      0.577710      0.834978      0.921931       1.03705       1.05763       1.10162
  76  11 3689.8642    2.1526  5.8512 12.2450 -0.0039  0.0510   0.0070   0.1259    0.0077   0.0000   442.5933       2.00362       23.0012       2.64070      -7.52984      -3.34834      0.983337       1.40588       1.55034       1.73815       1.81078       1.87203
  77   1 1336.4068    0.1090  0.1197  9.5273  0.0000  0.0083   0.0050   0.0181    0.0146   0.0000   440.5254      0.112092       21.6159      0.780086      -3.30704     -0.138999      0.203453      0.245909      0.288975      0.296911      0.326986      0.372843
  77   2 1672.5306    0.3588  0.3695  9.5449  0.0000  0.0085   0.0065   0.0205    0.0207   0.0000   441.7641     -0.590004       22.3134      0.319781      -3.65921     -0.430684      0.178786      0.242989      0.281030      0.303326      0.327334      0.341850
  77   3 1946.2948    0.6594  0.8033  9.9274  0.0000  0.0124   0.0085   0.0321    0.0334   0.0000   442.1105    0.00422032       21.5707     -0.800962      -3.56637      0.525461      0.258310      0.344723      0.395516      0.434591      0.461562      0.488153
  77   4 2202.6891    1.0929  1.1517 10.7779  0.0001  0.0157   0.0123   0.0414    0.0407   0.0000   442.9952      0.833933       21.5478     0.0107255      -3.45586      -1.09272      0.304053      0.431143      0.475881      0.523148      0.549723      0.587030
  77   5 2439.1558    1.7376  1.3758 11.7150  0.0000  0.0172   0.0179   0.0467    0.0366   0.0000   441.9307       1.46908       21.5478       1.21107      -2.20679      0.587391      0.333414      0.475932      0.521325      0.597728      0.621271      0.657321
  77   6 2663.5868    2.6093  1.3637 12.4838  0.0000  0.0166   0.0265   0.0446    0.0373   0.0000   442.7793      0.619681       21.8777      0.280482      -3.05084      0.554549      0.320819      0.458944      0.505411      0.555561      0.593393      0.614193
  77   7 2883.0326    3.6467  1.2264 13.1760 -0.0001  0.0150   0.0383   0.0406    0.0403   0.0000   442.7913       1.76895       22.8600       1.53104      -3.54119      0.682922      0.306415      0.419293      0.471291      0.529975      0.577594      0.585776
  77   8 3095.7716    4.3452  1.2695 13.6508  0.0000  0.0159   0.0458   0.0417    0.0401   0.0000   443.1255       1.96517       20.5098       1.43303      -2.60516     -0.545217      0.312790      0.438837      0.484329      0.541059      0.583807      0.612304
  77   9 3302.8180    3.7700  1.9303 13.2912  0.0000  0.0197   0.0330   0.0551    0.0319   0.0000   442.9190       3.42323       21.4658      0.522159      -1.34254       1.51760      0.387849      0.541914      0.617759      0.677925      0.722502      0.745813
  77  10 3506.0885    2.7299  3.5000 12.7455 -0.0000  0.0308   0.0209   0.0862    0.0261   0.0000   443.3138       3.66613       18.2653      0.371218     -0.169304      0.237454      0.592397      0.839938      0.951212       1.04201       1.12432       1.15847
  78   1 1343.8254    0.1299  0.1313  9.5119  0.0000  0.0073   0.0051   0.0169    0.0148   0.0000   440.4728     -0.171964       22.1603      0.215996      -3.56932     -0.267103      0.158238      0.204395      0.252108      0.249458      0.273095      0.272692
  78   2 1680.7777    0.3400  0.3901  9.5965 -0.0000  0.0092   0.0062   0.0216    0.0205   0.0000   441.2335     -0.108783       22.0136      0.255226      -2.82089      0.239900      0.181070      0.242919      0.284022      0.312591      0.328047      0.351754
  78   3 1955.6444    0.6584  0.7507 10.0396  0.0000  0.0118   0.0086   0.0315    0.0313   0.0000   441.8178     -0.524790       22.1413       1.56085      -2.34811     -0.621500      0.235794      0.324919      0.365368      0.396112      0.429631      0.449968
  78   4 2213.2206    1.1089  1.1740 10.8934  0.0000  0.0155   0.0124   0.0433    0.0390   0.0000   442.2436      0.146924       22.7437     0.0516968      -3.75660     -0.285115      0.301807      0.418372      0.477352      0.521339      0.580489      0.601022
  78   5 2450.3390    1.8157  1.4150 11.6847  0.0000  0.0169   0.0180   0.0455    0.0367   0.0000   442.6949      0.868635       22.1067      0.115608      -3.96471       1.95231      0.324759      0.465511      0.519575      0.576282      0.621491      0.637953
  78   6 2675.8503    2.6626  1.3316 12.7112  0.0000  0.0163   0.0278   0.0451    0.0359   0.0000   442.2027       1.69332       22.4155      0.696742      -2.76313      0.618103      0.321245      0.444238      0.494288      0.563173      0.593943      0.623529
  78   7 2896.2900    3.7310  1.2133 13.3183  0.0001  0.0151   0.0401   0.0401    0.0418   0.0000   442.5304       1.32394       22.2735       1.29012      -1.77370      0.285829      0.311718      0.423199      0.464872      0.528984      0.569603      0.580571
  78   8 3109.8012    4.3089  1.3725 13.5545  0.0000  0.0162   0.0430   0.0433    0.0383   0.0000   443.1120       1.53843       23.2568      0.800180      -3.07698     -0.251488      0.317706      0.450296      0.499036      0.565545      0.622027      0.642969
  78   9 3317.5672    3.7608  1.9403 13.2778  0.0000  0.0200   0.0330   0.0543    0.0333   0.0000   443.6287       2.17974       20.7933       1.61233      -2.75139       1.22227      0.385321      0.545109      0.614084      0.682300      0.717373      0.744128
  78  10 3521.5891    3.0065  4.3578 12.2942  0.0003  0.0294   0.0114   0.0797    0.0077   0.0000   440.7160       3.32476       24.1898       1.11295      -4.47137      -1.84322      0.654520      0.787300       1.01026       1.01691       1.20749       1.14736
  79   1 1351.1752    0.1338  0.1461  9.4618  0.0000  0.0069   0.0050   0.0200    0.0148   0.0000   440.7627     0.0845348       22.0520      0.195646      -3.51911     -0.238997      0.141688      0.182665      0.200031      0.229156      0.259031      0.264532
  79   2 1688.9402    0.3477  0.4105  9.5499  0.0010  0.0096   0.0061   0.0221    0.0208   0.0000   441.7688     -0.365752       21.8131      0.524894      -2.38642    0.00707050      0.182241      0.257567      0.292443      0.313308      0.352205      0.360843
  79   3 1964.9545    0.6711  0.7350 10.1448 -0.0000  0.0121   0.0089   0.0302    0.0297   0.0000   441.8672      0.110285       22.3161     -0.256577      -2.64688      0.815223      0.234316      0.332227      0.360816      0.401754      0.425610      0.437679
  79   4 2223.6197    1.1458  1.2346 10.8329 -0.0000  0.0160   0.0124   0.0432    0.0389   0.0000   442.1806      0.460242       23.1061    -0.0595428      -4.08770     -0.428060      0.311107      0.432403      0.488343      0.536227      0.573224      0.590230
  79   5 2461.4821    1.8523  1.4255 11.6425  0.0000  0.0165   0.0180   0.0458    0.0366   0.0000   442.3353      0.146832       21.2604      0.544086      -2.11107     -0.474595      0.320969      0.444022      0.507954      0.553206      0.597564      0.632475
  79   6 2688.0633    2.7118  1.3432 12.5150  0.0000  0.0160   0.0276   0.0433    0.0393   0.0000   442.3464       1.47153       22.0634      0.156218      -4.51807     -0.394025      0.316768      0.435257      0.500273      0.540523      0.605471      0.618937
  79   7 2909.4969    3.7517  1.2730 13.2418 -0.0027  0.0159   0.0388   0.0422    0.0382   0.0000   442.8063       1.98713       22.4124    -0.0507063      -3.12339       1.63068      0.299039      0.432732      0.474275      0.531255      0.577689      0.571718
  79   8 3123.6782    4.2894  1.3637 13.5393  0.0000  0.0160   0.0436   0.0443    0.0386   0.0000   443.0757       1.98439       21.4015       1.13149      -2.73471      0.460898      0.309356      0.441167      0.485459      0.533794      0.591031      0.586260
  79   9 3332.2999    3.6165  2.0970 13.1816 -0.0000  0.0208   0.0314   0.0592    0.0329   0.0000   442.5786       2.43107       20.6543       1.83981     -0.433334     -0.323702      0.398915      0.552170      0.627307      0.702740      0.745168      0.777971
  79  10 3537.2227    3.0020  4.6664 12.0616  0.0007  0.0340   0.0108   0.0883    0.0078   0.0000   441.0650       1.29412       23.7552       1.43448      -5.64042      0.731238      0.696151      0.924628       1.07842       1.14639       1.29657       1.29762
  80   1 1358.4699    0.1310  0.1370  9.4661  0.0000  0.0074   0.0049   0.0155    0.0146   0.0000   440.7074    -0.0515966       21.4694     0.0535916      -3.40994      0.153346      0.157463      0.206227      0.231256      0.236619      0.278642      0.293143
  80   2 1697.0361    0.3515  0.4128  9.5656  0.0000  0.0094   0.0062   0.0219    0.0209   0.0000   441.5559     -0.220823       22.3913      0.378441      -3.11877      0.552416      0.181926      0.259270      0.280500      0.318768      0.351421      0.359445
  80   3 1974.1578    0.6939  0.7941 10.0991  0.0000  0.0122   0.0088   0.0322    0.0320   0.0000   442.1644      0.306372       22.1431      0.185841      -3.75305     -0.340497      0.236684      0.320536      0.367590      0.398807      0.444787      0.468049
  80   4 2233.9426    1.1806  1.2368 10.8152 -0.0001  0.0161   0.0126   0.0413    0.0411   0.0000   442.0157      0.391108       22.4297    -0.0827968      -2.54306      0.575973      0.301202      0.423930      0.474642      0.529738      0.564030      0.569627
  80   5 2472.5004    1.8690  1.5189 11.7332  0.0000  0.0174   0.0181   0.0479    0.0361   0.0000   442.4730      0.863733       20.3940       1.37222      -3.37904      0.462617      0.335635      0.466739      0.525811      0.578561      0.631724      0.653234
  80   6 2700.1928    2.7775  1.3679 12.6394  0.0001  0.0161   0.0277   0.0444    0.0359   0.0000   442.6511      0.259073       21.4500       1.59006      -2.42153      0.309777      0.311606      0.437436      0.492411      0.536267      0.588376      0.612068
  80   7 2922.4949    3.7237  1.2617 13.4059 -0.0000  0.0155   0.0393   0.0432    0.0379   0.0000   442.8085       2.48637       21.3606       1.58759      -3.75668      0.197216      0.301873      0.423595      0.476839      0.525398      0.567256      0.587336
  80   8 3137.5176    4.3267  1.4409 13.5867  0.0000  0.0164   0.0423   0.0450    0.0360   0.0000   443.0058       2.04779       21.9503       1.83203      -2.00019       1.04449      0.316263      0.438580      0.501186      0.553743      0.602637      0.617519
  80   9 3346.9148    3.4885  2.2330 13.2525 -0.0001  0.0218   0.0296   0.0617    0.0294   0.0000   443.0620       3.58603       20.1510       2.16831      -1.05537     -0.643560      0.411692      0.580720      0.655500      0.733116      0.770906      0.806523
  80  10 3552.6712    2.8954  4.8166 12.1532  0.0094  0.0295   0.0099   0.0760    0.0073   0.0000   441.7349       3.92029       24.1863       3.58615      -3.58523      -1.09366      0.692953      0.750841       1.06574       1.01207       1.25454       1.22337
  81   1 1365.7054    0.1394  0.1623  9.4144  0.0000  0.0069   0.0048   0.0199    0.0148   0.0000   440.5197     -0.294933       22.0586     -0.252989      -3.50774      0.520970      0.136934      0.175328      0.218738      0.250981      0.268623      0.256406
  81   2 1705.0386    0.3645  0.3983  9.5847  0.0000  0.0089   0.0064   0.0216    0.0212   0.0000   441.5373     -0.133137       22.4207     0.0210361      -3.00038      0.106861      0.177184      0.244213      0.271584      0.316823      0.326131      0.343783
  81   3 1983.2809    0.6963  0.8269 10.0437  0.0000  0.0124   0.0086   0.0320    0.0331   0.0000   442.0072      0.940212       21.9202     -0.251465      -3.18672    -0.0424508      0.243867      0.329435      0.372783      0.410420      0.438702      0.455429
  81   4 2244.1418    1.2068  1.2742 10.8832 -0.0056  0.0162   0.0125   0.0427    0.0373   0.0000   443.0562       1.45764       22.3821     -0.495173      -3.69298     0.0915226      0.300980      0.420648      0.476829      0.526726      0.551309      0.571357
  81   5 2483.4620    1.9206  1.4174 11.8139 -0.0000  0.0167   0.0188   0.0451    0.0359   0.0000   442.4975       2.12025       22.5544     0.0879547      -2.01460     0.0263523      0.317031      0.446331      0.509620      0.551789      0.597965      0.617659
  81   6 2712.2499    2.8034  1.3517 12.7330  0.0007  0.0159   0.0285   0.0436    0.0367   0.0000   442.6630       1.20043       22.3704      0.855104      -3.48638     -0.499607      0.314917      0.425044      0.483623      0.535005      0.581491      0.599576
  81   7 2935.5037    3.9750  1.2196 13.3662 -0.0001  0.0149   0.0416   0.0398    0.0422   0.0000   442.9108      0.872718       21.9077       1.93476      -3.00843     -0.764780      0.289629      0.397192      0.443488      0.493411      0.546320      0.549204
  81   8 3151.2787    4.2370  1.4658 13.5211  0.0000  0.0168   0.0406   0.0449    0.0362   0.0000   442.7341       1.71141       21.8912       1.28687      -2.02670      0.288498      0.315872      0.449933      0.500987      0.543833      0.576152      0.601788
  81   9 3361.4698    3.4802  2.3374 13.1256  0.0000  0.0225   0.0281   0.0610    0.0293   0.0000   443.8052       1.39071       19.6848       1.45768     -0.610095       3.16231      0.403479      0.591750      0.646319      0.730524      0.754352      0.801696
  81  10 3567.9332    2.5752  4.6437 12.2884  0.0000  0.0274   0.0086   0.0548    0.0071   0.0000   441.4984       3.20973       24.2141       1.87220      -1.88718      -2.02234      0.658188      0.704444      0.978676      0.959493       1.09348       1.07577
  82   1 1372.8865    0.1374  0.1316  9.4320  0.0000  0.0071   0.0048   0.0145    0.0144   0.0000   440.3105    -0.0958197       21.8604    -0.0853115      -3.43709     0.0750451      0.134234      0.182381      0.220064      0.217338      0.231452      0.290726
  82   2 1712.9712    0.3797  0.4918  9.5373  0.0000  0.0099   0.0061   0.0250    0.0225   0.0000   441.2799     -0.328746       22.3047    -0.0788504      -3.83516      0.122163      0.192874      0.266405      0.307220      0.341928      0.363985      0.379342
  82   3 1992.4198    0.7465  0.8258 10.0621  0.0000  0.0123   0.0091   0.0313    0.0341   0.0000   442.0552     -0.543003       22.6636      0.344560      -3.37149     0.0665468      0.228988      0.323403      0.361540      0.388283      0.423094      0.449961
  82   4 2254.2897    1.2228  1.2311 10.9991  0.0000  0.0156   0.0130   0.0423    0.0378   0.0000   442.3936      0.350307       22.5618      -1.11650      -3.77760       1.01375      0.295293      0.399804      0.462843      0.500745      0.553399      0.570705
  82   5 2494.3430    1.9718  1.4295 11.8831  0.0000  0.0166   0.0193   0.0460    0.0357   0.0000   442.2756      0.747065       21.9555      0.646473      -2.85405     -0.267545      0.307378      0.434306      0.480208      0.533704      0.577335      0.589438
  82   6 2724.2505    2.8362  1.4165 12.6725  0.0021  0.0160   0.0274   0.0447    0.0353   0.0000   442.8825      0.562009       21.7541       1.29285      -4.59747      0.106293      0.298753      0.417339      0.470392      0.521781      0.553466      0.576725
  82   7 2948.4106    3.9461  1.2448 13.4064  0.0000  0.0151   0.0408   0.0404    0.0385   0.0000   442.4830       1.94898       22.6136       1.16471      -2.93237     -0.142571      0.288202      0.397009      0.442359      0.481446      0.524824      0.536148
  82   8 3164.9105    4.2604  1.4969 13.4656  0.0000  0.0164   0.0401   0.0457    0.0361   0.0000   442.1044       2.65956       20.5408      0.369507      -1.88403      0.440249      0.309029      0.430309      0.493638      0.541356      0.574981      0.589464
  82   9 3375.9071    3.3775  2.4656 13.1052  0.0001  0.0229   0.0274   0.0641    0.0289   0.0000   443.9637       2.32191       19.4747       2.69115       1.99322     -0.226874      0.424463      0.595052      0.675266      0.742653      0.794842      0.836740
  83   1 1380.0201    0.1349  0.1584  9.4606  0.0000  0.0075   0.0048   0.0177    0.0146   0.0000   440.4603      0.138674       22.1191     0.0493142      -3.55213     -0.170472      0.150849      0.204186      0.226250      0.259062      0.288507      0.294274
  83   2 1720.8030    0.3898  0.4301  9.6166  0.0000  0.0087   0.0065   0.0231    0.0213   0.0000   441.2074      0.118242       22.3884      0.560856      -3.68921     -0.145319      0.165291      0.220680      0.250404      0.280590      0.291647      0.294222
  83   3 2001.4146    0.7509  0.8806 10.1096  0.0002  0.0125   0.0089   0.0336    0.0336   0.0000   442.0630     0.0439828       22.3693      0.305775      -3.40999     -0.195697      0.235779      0.321823      0.368005      0.403636      0.436222      0.455345
  83   4 2264.3706    1.2684  1.2340 11.0738  0.0000  0.0156   0.0135   0.0418    0.0379   0.0000   441.7487    -0.0486293       22.5800     -0.209618      -2.84012      0.493514      0.292946      0.405274      0.456472      0.508687      0.547308      0.568518
  83   5 2505.2065    1.9927  1.4802 11.9059  0.0000  0.0172   0.0192   0.0459    0.0351   0.0000   442.5258      0.119066       22.8821      0.993857      -3.01552     0.0485881      0.309686      0.442894      0.498266      0.552902      0.592432      0.624058
  83   6 2736.1832    2.8939  1.3488 12.7940  0.0000  0.0159   0.0294   0.0444    0.0371   0.0000   442.8598       1.03067       22.4815      0.383869      -3.13685       1.40012      0.301608      0.408981      0.467317      0.519304      0.554657      0.580706
  83   7 2961.1963    3.9012  1.2592 13.4794  0.0000  0.0156   0.0404   0.0414    0.0377   0.0000   442.7875       2.28805       20.7786      0.583961      -3.20172     -0.364904      0.286863      0.412309      0.454658      0.505308      0.538271      0.571146
  83   8 3178.5108    4.2307  1.5219 13.6242  0.0000  0.0168   0.0406   0.0476    0.0336   0.0000   442.7282       2.48320       21.1751       1.84395      -2.10806     -0.112752      0.311651      0.437984      0.486455      0.546265      0.600166      0.637469
  83   9 3390.3108    3.3357  2.5148 13.1572  0.0000  0.0235   0.0271   0.0662    0.0275   0.0000   443.3498       2.77485       20.7386       1.39679    -0.0551377      -1.02678      0.417196      0.605757      0.663223      0.747832      0.791064      0.817541
  83  10 3598.5215    2.7259  5.4532 12.1170  0.0001  0.0300   0.0082   0.0590    0.0063   0.0000   443.1893       2.42204       24.5822       3.41107      -1.59676      0.121222      0.748553      0.798267       1.09008       1.05454       1.21186      0.987471
  84   1 1387.1054    0.1421  0.1625  9.4319  0.0000  0.0071   0.0047   0.0186    0.0146   0.0000   440.5797     -0.486323       21.9338      0.418485      -3.00376      0.313694      0.126306      0.168138      0.203554      0.206347      0.251500      0.240421
  84   2 1728.6011    0.3890  0.4599  9.6090  0.0000  0.0094   0.0063   0.0235    0.0219   0.0000   441.3663    -0.0751919       22.2376      0.535439      -3.42637     0.0677175      0.183054      0.248987      0.289179      0.307890      0.331682      0.351647
  84   3 2010.4565    0.7655  0.8752 10.2042  0.0000  0.0128   0.0091   0.0330    0.0325   0.0000   441.6733     -0.361009       22.4983      0.722161      -3.35241      0.794898      0.231555      0.322077      0.363526      0.397945      0.435284      0.436360
  84   4 2274.3679    1.2677  1.2462 11.2110  0.0000  0.0159   0.0136   0.0437    0.0354   0.0000   443.0556      0.192436       21.5545      0.358939      -3.52515      -1.47903      0.289278      0.402203      0.450590      0.503032      0.536083      0.554155
  84   5 2515.9013    2.0080  1.5018 11.9981  0.0000  0.0172   0.0194   0.0463    0.0338   0.0000   442.8471      0.812778       22.7409       1.29386      -2.26834    -0.0540217      0.322533      0.442437      0.506524      0.551540      0.610427      0.637795
  84   6 2748.0712    3.0376  1.4084 12.6616  0.0000  0.0159   0.0290   0.0431    0.0380   0.0000   443.0064      0.498941       22.3741       1.14954      -2.07947       1.76823      0.294990      0.418807      0.460143      0.511433      0.546742      0.570129
  84   7 2973.9217    4.0343  1.2266 13.5854  0.0018  0.0148   0.0425   0.0403    0.0384   0.0000   442.5786       1.50296       22.2648      0.995432      -2.80189     -0.290631      0.278193      0.379016      0.431080      0.469703      0.514278      0.528807
  84   8 3191.9578    4.1525  1.5434 13.5992  0.0000  0.0171   0.0392   0.0474    0.0326   0.0000   442.1681       1.70017       22.0690       1.31918      -2.21580     0.0140587      0.309832      0.425906      0.495843      0.552468      0.577401      0.613714
  84   9 3404.6554    3.2614  2.9267 12.9847  0.0006  0.0250   0.0244   0.0710    0.0260   0.0000   443.3263       1.03730       21.2825       2.48493     -0.892809      0.426503      0.445772      0.628230      0.703215      0.786618      0.822932      0.854644
  84  10 3613.5155    2.4802  5.1125 12.2786 -0.0037  0.0419   0.0085   0.1057    0.0092   0.0000   443.6314       1.75356       21.7907       2.51212      -2.27360       1.33449      0.748566       1.07245       1.19811       1.31989       1.41217       1.46033
  85   1 1394.1318    0.1573  0.1718  9.4233  0.0000  0.0070   0.0048   0.0174    0.0146   0.0000   440.5527     -0.275900       22.2112     0.0750814      -3.50069    -0.0711353      0.128739      0.175295      0.178986      0.211958      0.220744      0.231600
  85   2 1736.2738    0.4081  0.4526  9.5909  0.0000  0.0091   0.0065   0.0227    0.0218   0.0000   441.4449    -0.0443169       21.9507      0.127828      -3.96267      0.196793      0.160956      0.232086      0.246912      0.290997      0.292547      0.319829
  85   3 2019.3571    0.7901  0.9293 10.1325  0.0000  0.0128   0.0091   0.0340    0.0348   0.0000   441.8818    -0.0433907       22.1932     -0.458196      -3.33133     -0.334739      0.234314      0.319925      0.360935      0.410502      0.431596      0.449459
  85   4 2284.1938    1.3234  1.3386 11.0612  0.0000  0.0166   0.0133   0.0436    0.0375   0.0000   442.0782      0.591601       21.5339       1.20415      -2.89140     -0.549758      0.289916      0.410628      0.459850      0.513920      0.534967      0.566118
  85   5 2526.6458    2.0915  1.4695 11.9842  0.0000  0.0167   0.0200   0.0456    0.0350   0.0000   443.3305      0.932156       21.9190       1.39184      -3.03157      0.713826      0.303571      0.420033      0.489179      0.524402      0.566147      0.581564
  85   6 2759.8038    3.0888  1.3835 12.7758  0.0000  0.0157   0.0299   0.0427    0.0366   0.0000   443.3327       1.29733       22.3550      0.187314      -2.43199     -0.459796      0.295410      0.407534      0.461949      0.504929      0.552104      0.564750
  85   7 2986.5877    4.0276  1.3184 13.3989  0.0000  0.0151   0.0396   0.0416    0.0367   0.0000   442.4317       1.20548       22.4415       1.51111      -2.22303      0.190655      0.277981      0.384966      0.434974      0.471913      0.513024      0.544696
  85   8 3205.4195    4.2488  1.6176 13.4117  0.0000  0.0171   0.0382   0.0464    0.0345   0.0000   443.2398       1.52738       21.7920       1.20043      -2.78505      0.267918      0.304153      0.432241      0.479569      0.533351      0.581014      0.585455
  85   9 3418.8626    3.1651  2.9107 13.0133  0.0000  0.0253   0.0244   0.0731    0.0257   0.0000   443.1702       3.70552       19.6578      0.475332     -0.676483     0.0406383      0.446301      0.634116      0.708286      0.783106      0.833468      0.872402
  85  10 3628.6043    2.5431  5.8793 12.2110  0.0007  0.0367   0.0074   0.0939    0.0068   0.0000   442.9506      0.732920       24.8396       3.04296      -8.16590     -0.416605      0.809326      0.892376       1.18912       1.20494       1.27361       1.39733
  86   1 1401.0977    0.1526  0.1724  9.4053  0.0000  0.0071   0.0048   0.0173    0.0146   0.0000   440.1283     0.0872448       22.4477      0.412507      -3.55383     -0.396775      0.139666      0.171918      0.188952      0.211109      0.247705      0.250855
  86   2 1743.8766    0.4202  0.4870  9.6218  0.0000  0.0093   0.0065   0.0236    0.0221   0.0000   441.2383     0.0755513       22.0249      0.103155      -2.96020      0.508915      0.188037      0.250214      0.290895      0.310710      0.346914      0.359027
  86   3 2028.2231    0.7911  0.9617 10.1348  0.0000  0.0135   0.0089   0.0342    0.0353   0.0000   441.5486      0.132782       21.9338     -0.250360      -2.76758     -0.175173      0.247165      0.351573      0.388654      0.425387      0.458907      0.481508
  86   4 2294.0433    1.3405  1.4052 11.0746  0.0000  0.0168   0.0132   0.0439    0.0362   0.0000   442.2395      0.478641       22.3817      0.513554      -2.52716     -0.258050      0.299345      0.418813      0.478033      0.525920      0.554075      0.587843
  86   5 2537.2756    2.1007  1.4275 12.0815  0.0000  0.0167   0.0206   0.0450    0.0348   0.0000   442.1763      0.846130       22.5695      0.612167      -4.16208     -0.763486      0.300891      0.423473      0.475428      0.524334      0.577102      0.596631
  86   6 2771.5496    3.0879  1.3680 12.9108  0.0000  0.0161   0.0304   0.0429    0.0347   0.0000   442.7908      0.929756       22.1088       1.19615      -3.25192      0.974318      0.285834      0.403237      0.448829      0.501408      0.535306      0.569186
  86   7 2999.1533    4.1249  1.2535 13.4715  0.0000  0.0148   0.0412   0.0398    0.0378   0.0000   442.9775       2.35337       22.0811       1.47958      -3.05464     0.0397735      0.267219      0.372417      0.421791      0.462363      0.478783      0.508805
  86   8 3218.7122    4.0675  1.6155 13.5287  0.0000  0.0173   0.0375   0.0482    0.0323   0.0000   442.9834       2.13274       23.3063       1.69526      -3.57851     -0.298389      0.319722      0.445845      0.502893      0.555361      0.600183      0.615221
  86   9 3432.9984    3.1465  3.1333 12.9295  0.0000  0.0263   0.0235   0.0751    0.0259   0.0000   443.4851       3.59516       20.4095       1.95290      -2.17506     -0.625433      0.465568      0.649840      0.736938      0.816983      0.883476      0.902960
  87   1 1408.0216    0.1600  0.1905  9.3801  0.0000  0.0072   0.0047   0.0187    0.0147   0.0000   440.3294     -0.240526       22.2331    -0.0331561      -3.22773      0.116389      0.141143      0.179557      0.234401      0.254227      0.269139      0.274990
  87   2 1751.4544    0.4194  0.5266  9.6071  0.0000  0.0097   0.0064   0.0258    0.0229   0.0000   441.2782     -0.269310       22.2910     -0.439770      -3.35855      0.172276      0.180001      0.244127      0.274320      0.313410      0.326475      0.343545
  87   3 2037.0469    0.7959  0.9697 10.2221  0.0000  0.0134   0.0091   0.0355    0.0340   0.0000   442.5621     -0.121167       23.4270      0.211228      -3.72653      0.231198      0.233854      0.329378      0.370676      0.404961      0.449085      0.451347
  87   4 2303.7715    1.3781  1.3614 11.1378  0.0000  0.0159   0.0136   0.0437    0.0356   0.0000   442.9382     0.0486554       21.8943      0.360129      -3.76802       1.15396      0.284919      0.394135      0.443380      0.493584      0.528623      0.550922
  87   5 2547.7744    2.1460  1.5438 12.0728  0.0014  0.0171   0.0198   0.0466    0.0332   0.0000   442.8508     0.0814758       21.7048      0.277530     -0.854892      0.504006      0.297053      0.417036      0.468058      0.521054      0.554632      0.571883
  87   6 2783.2104    3.2069  1.4239 12.7118  0.0000  0.0154   0.0297   0.0425    0.0364   0.0000   443.2863       1.39742       22.8653      0.801041      -1.74304      0.911241      0.279754      0.389523      0.430248      0.487467      0.526638      0.536811
  87   7 3011.6213    4.2198  1.3658 13.4158  0.0049  0.0152   0.0402   0.0414    0.0375   0.0000   443.1406      0.806471       21.1915      0.757523      -2.14283     -0.187257      0.266658      0.372380      0.412194      0.452836      0.490729      0.509812
  87   8 3231.9591    4.1014  1.7150 13.4209  0.0001  0.0175   0.0364   0.0501    0.0334   0.0000   443.0259       3.08415       20.5601       2.31663      -2.33329      0.720523      0.312476      0.428236      0.492721      0.545340      0.600989      0.623720
  87   9 3447.0751    3.1005  3.1382 12.9416  0.0000  0.0268   0.0234   0.0752    0.0256   0.0000   443.2708       2.72714       17.7830      0.890022      -1.49458      0.724118      0.460266      0.650934      0.737335      0.819466      0.854741      0.909933
  87  10 3658.4219    2.0658  5.1207 12.5341 -0.0130  0.0487   0.0081   0.1211    0.0110   0.0000   443.3681       3.15093       21.6525       2.97701      -1.00395      -2.43120      0.806712       1.17092       1.31142       1.45838       1.54366       1.59739
  88   1 1414.9174    0.1603  0.1800  9.3615  0.0000  0.0067   0.0047   0.0177    0.0146   0.0000   440.2220      0.137165       21.7984    0.00139514      -3.78027    -0.0667742      0.128987      0.175312      0.212042      0.234146      0.238755      0.267785
  88   2 1758.9368    0.4334  0.4925  9.6123  0.0000  0.0092   0.0066   0.0240    0.0229   0.0000   441.4598     -0.608849       22.2480     -0.118275      -3.06361      0.188327      0.161323      0.222926      0.254424      0.278730      0.300514      0.312178
  88   3 2045.8239    0.7932  0.9968 10.3293  0.0000  0.0138   0.0092   0.0377    0.0334   0.0000   442.2337     -0.118667       22.1887      0.624426      -3.90584      0.673843      0.241540      0.330699      0.375150      0.413641      0.458070      0.477777
  88   4 2313.4288    1.3780  1.4217 11.1226 -0.0000  0.0165   0.0132   0.0446    0.0348   0.0000   441.9270       1.00177       22.2891      0.652690      -3.26279       1.64387      0.287184      0.406026      0.451406      0.502348      0.539668      0.562209
  88   5 2558.2789    2.1563  1.5118 12.1591  0.0000  0.0169   0.0205   0.0474    0.0329   0.0000   442.9399       1.26892       21.6958      0.966641      -1.94865     0.0516511      0.297041      0.414976      0.470521      0.514331      0.564477      0.583435
  88   6 2794.8030    3.2519  1.3702 12.8861  0.0000  0.0157   0.0310   0.0414    0.0357   0.0000   442.6769       1.46556       22.4570      0.985468      -2.83290     -0.632366      0.268874      0.380244      0.426567      0.475067      0.501781      0.524490
  88   7 3024.0170    4.2065  1.3412 13.4817  0.0000  0.0158   0.0405   0.0402    0.0367   0.0000   443.0096       1.70186       22.7634      0.615944      -2.89454     -0.245394      0.264801      0.383212      0.423147      0.473570      0.505935      0.528268
  88   8 3245.1670    4.0565  1.7755 13.3839  0.0001  0.0179   0.0351   0.0495    0.0324   0.0000   442.6068       2.25102       21.9948       1.26691      -1.60948     -0.354317      0.311701      0.434836      0.484154      0.544759      0.583555      0.612527
  88   9 3461.1235    3.0019  3.3986 12.8961  0.0000  0.0283   0.0229   0.0826    0.0258   0.0000   443.3366       3.02491       18.0429      0.202146       1.55186      0.707416      0.481348      0.685031      0.761575      0.854277      0.908001      0.942650
  89   1 1421.7411    0.1608  0.1833  9.3506  0.0000  0.0068   0.0047   0.0171    0.0145   0.0000   440.3784     -0.205380       22.1260     -0.229917      -3.33450      0.187350      0.129328      0.169377      0.202592      0.239065      0.271347      0.285245
  89   2 1766.3254    0.4441  0.5919  9.5500  0.0000  0.0106   0.0063   0.0264    0.0245   0.0000   441.3616      0.308191       22.1239      0.140552      -3.54597      0.366970      0.183372      0.248717      0.282361      0.315390      0.333571      0.344505
  89   3 2054.5517    0.8316  0.9630 10.2894  0.0000  0.0133   0.0094   0.0348    0.0337   0.0000   442.5565      0.484893       21.5354       1.02255      -3.36819      -1.08922      0.224938      0.325682      0.351487      0.404837      0.434566      0.439868
  89   4 2322.9843    1.4169  1.4070 11.2452  0.0000  0.0166   0.0140   0.0451    0.0352   0.0000   442.3824     -0.184189       21.7456       1.80293      -3.54541     -0.885469      0.284439      0.395780      0.464672      0.496143      0.544222      0.555299
  89   5 2568.7148    2.2159  1.5185 12.1130  0.0000  0.0170   0.0208   0.0458    0.0342   0.0000   442.7237      0.496638       21.4522      0.352598      -2.31706      0.688040      0.293728      0.413840      0.462169      0.517256      0.558658      0.581093
  89   6 2806.3714    3.2721  1.3027 13.0659  0.0000  0.0154   0.0324   0.0418    0.0340   0.0000   443.2123       1.33005       22.5790       1.14588      -2.48352     -0.453168      0.264404      0.383766      0.412395      0.482753      0.513334      0.540035
  89   7 3036.3590    4.1701  1.2927 13.5360  0.0000  0.0151   0.0411   0.0411    0.0353   0.0000   443.0215       1.40127       22.4185       1.14501      -1.84943      0.416528      0.263300      0.378753      0.418146      0.472923      0.515835      0.532752
  89   8 3258.3149    4.0263  1.8067 13.4246  0.0039  0.0177   0.0345   0.0515    0.0310   0.0000   442.5409       2.24350       21.6852       1.23688      -2.35730     -0.619283      0.304379      0.424361      0.476291      0.537122      0.564539      0.607812
  89   9 3475.0032    2.9311  3.5288 12.8237  0.0001  0.0291   0.0218   0.0834    0.0263   0.0000   443.7862       3.04632       19.8016       1.24142      0.517447     -0.710650      0.492535      0.680227      0.788955      0.853818      0.914244      0.956953
  90   1 1428.5029    0.1742  0.2263  9.3771 -0.0000  0.0076   0.0046   0.0197    0.0149   0.0000   440.1370     -0.476484       21.9016     -0.283448      -3.78836    -0.0185379      0.139679      0.186412      0.205625      0.219592      0.236149      0.252366
  90   2 1773.6895    0.4346  0.5489  9.6753  0.0000  0.0105   0.0064   0.0249    0.0231   0.0000   440.9633     -0.273157       22.6587      0.112769      -3.69584    -0.0890047      0.174470      0.249852      0.270540      0.296361      0.324894      0.340411
  90   3 2063.1941    0.8544  1.0688 10.2496  0.0000  0.0138   0.0091   0.0364    0.0357   0.0000   442.1908     0.0188405       21.6821     -0.176034      -3.38247     -0.833460      0.239469      0.327858      0.379247      0.420212      0.455373      0.471455
  90   4 2332.4682    1.4279  1.4384 11.2994  0.0000  0.0166   0.0139   0.0464    0.0344   0.0000   442.1324      0.102732       22.5847      0.799192      -3.40050      0.200238      0.287249      0.400769      0.454165      0.502204      0.543536      0.562060
  90   5 2579.0757    2.2532  1.5060 12.2852  0.0005  0.0169   0.0212   0.0473    0.0321   0.0000   442.9554      0.929451       22.1139      0.758291      -3.96719       1.32806      0.282574      0.395850      0.447721      0.490290      0.526810      0.542569
  90   6 2817.7794    3.3691  1.4010 12.9451  0.0000  0.0153   0.0313   0.0431    0.0356   0.0000   442.4758       1.37921       22.8289      0.371934      -2.17379      0.558775      0.261374      0.368382      0.415546      0.462194      0.493286      0.519871
  90   7 3048.6116    4.1952  1.4215 13.5059  0.0000  0.0155   0.0392   0.0436    0.0332   0.0000   443.0681       2.05481       22.4452      0.874468      -2.87671       1.48155      0.263764      0.374265      0.425693      0.465050      0.506775      0.514724
  90   8 3271.3036    3.9368  1.8624 13.4168  0.0000  0.0185   0.0336   0.0522    0.0309   0.0000   442.8154       2.78737       20.9280       1.58942      -3.26022     -0.642464      0.312753      0.441952      0.499235      0.543173      0.585526      0.606842
  90   9 3488.7845    2.9916  4.0007 12.4572 -0.0048  0.0320   0.0110   0.0819    0.0090   0.0000   443.6891       4.28270       21.8682      0.413812      -1.47661      -1.85950      0.529937      0.753365      0.849828      0.937726       1.00851       1.05876
  91   1 1435.2350    0.1721  0.2069  9.3569  0.0000  0.0073   0.0046   0.0186    0.0146   0.0000   440.4545     0.0303929       21.8494    0.00489991      -3.11664      0.187945      0.117459      0.157612      0.193316      0.210760      0.211330      0.229661
  91   2 1780.9742    0.4439  0.5760  9.6309  0.0000  0.0102   0.0063   0.0269    0.0234   0.0000   441.1689      0.286055       22.3644    -0.0412683      -3.15071     -0.243750      0.172675      0.234197      0.273162      0.300919      0.324224      0.341451
  91   3 2071.8098    0.8624  0.9619 10.3494  0.0000  0.0129   0.0096   0.0345    0.0335   0.0000   442.1379      0.194695       21.4380      0.375181      -3.61093      0.513704      0.221704      0.311313      0.349932      0.390006      0.416937      0.433353
  91   4 2341.8907    1.4754  1.4753 11.2190  0.0000  0.0168   0.0139   0.0457    0.0354   0.0000   442.1866      0.798905       22.0953      0.151750      -2.43967      0.567662      0.280020      0.399224      0.456161      0.500335      0.529147      0.563947
  91   5 2589.4327    2.3215  1.5584 12.2394  0.0071  0.0167   0.0214   0.0474    0.0332   0.0000   442.1014    -0.0158383       22.8268      0.799782      -3.26074     -0.732856      0.281010      0.389684      0.450049      0.496281      0.540171      0.566836
  91   6 2829.1967    3.4044  1.3824 12.9850  0.0002  0.0153   0.0319   0.0418    0.0346   0.0000   442.6103      0.815707       22.7313      0.751059      -2.80359      0.543354      0.258891      0.354167      0.406393      0.441578      0.481244      0.508490
  91   7 3060.7710    4.3034  1.3909 13.5471  0.0000  0.0154   0.0405   0.0421    0.0341   0.0000   442.7259       2.52221       21.6533       1.17343      -3.24080     -0.317296      0.262635      0.368421      0.412797      0.460209      0.485138      0.516442
  91   8 3284.3461    3.8948  1.9195 13.3825  0.0000  0.0184   0.0326   0.0545    0.0298   0.0000   442.3541       1.23126       21.3056       1.81364      -2.09849     -0.738003      0.311724      0.435433      0.490304      0.553263      0.586952      0.616232
  92   1 1441.9300    0.1727  0.1960  9.3519  0.0000  0.0068   0.0046   0.0169    0.0145   0.0000   440.1770     -0.301509       22.3177     -0.217135      -3.67828      0.376498      0.115187      0.154170      0.177846      0.195334      0.208280      0.219248
  92   2 1788.2105    0.4718  0.5875  9.6600  0.0000  0.0104   0.0065   0.0252    0.0244   0.0000   440.7201     0.0495147       22.2769     0.0751635      -3.70863      0.158096      0.171420      0.239679      0.267451      0.302400      0.333688      0.340207
  92   3 2080.3227    0.8730  1.0582 10.4619  0.0000  0.0139   0.0097   0.0386    0.0338   0.0000   442.1580      0.367992       22.3762      0.331226      -2.98378      0.283476      0.232379      0.322370      0.365368      0.396333      0.434857      0.461363
  92   4 2351.2320    1.5150  1.4646 11.2887  0.0000  0.0164   0.0143   0.0458    0.0356   0.0000   442.4517      0.521170       22.2844      0.604757      -2.58834     -0.532977      0.274173      0.387496      0.432804      0.480311      0.507831      0.534324
  92   5 2599.6665    2.3621  1.6160 12.2048  0.0040  0.0169   0.0210   0.0472    0.0332   0.0000   442.7868       1.17539       22.5540      0.689828      -3.43542      0.652531      0.284399      0.405664      0.444190      0.498900      0.545767      0.561673
  92   6 2840.5567    3.5098  1.2864 13.0940  0.0000  0.0148   0.0335   0.0391    0.0351   0.0000   442.6875       1.27092       22.4806      0.752294      -2.86807      0.177026      0.248297      0.354438      0.394345      0.433347      0.470618      0.486285
  92   7 3072.8909    4.3781  1.4500 13.4561  0.0000  0.0155   0.0393   0.0419    0.0347   0.0000   443.2213       1.94422       22.3499      0.640993      -2.74071     -0.324642      0.256691      0.366717      0.400714      0.451797      0.479131      0.503666
  92   8 3297.2036    3.8001  1.9433 13.4001  0.0000  0.0192   0.0325   0.0533    0.0300   0.0000   443.1797       3.10347       21.8436       2.55745      -1.79061     -0.473331      0.319071      0.448569      0.511680      0.560279      0.620837      0.639084
  93   1 1448.5544    0.1777  0.2055  9.3228  0.0000  0.0072   0.0047   0.0168    0.0147   0.0000   440.0955     -0.160166       21.9311     -0.314824      -3.93027    -0.0452590      0.121121      0.157194      0.195405      0.208456      0.222091      0.256216
  93   2 1795.3607    0.4745  0.6151  9.6230 -0.0000  0.0104   0.0065   0.0263    0.0248   0.0000   440.8840      0.384534       22.2220     -0.622080      -3.55393     0.0502117      0.173368      0.238578      0.263428      0.297603      0.325624      0.343112
  93   3 2088.8708    0.8981  1.0674 10.3784  0.0000  0.0138   0.0097   0.0371    0.0354   0.0000   441.9202    0.00299252       22.3148     -0.453411      -2.99883       1.10407      0.228846      0.320431      0.354048      0.404969      0.431821      0.450482
  93   4 2360.5122    1.5433  1.4980 11.3502  0.0000  0.0167   0.0143   0.0456    0.0335   0.0000   442.1253     -0.165078       22.6691       1.00398      -2.70706      -1.29719      0.275380      0.383225      0.437201      0.488243      0.517224      0.545194
  93   5 2609.8682    2.3464  1.4738 12.3106 -0.0029  0.0169   0.0221   0.0450    0.0331   0.0000   442.6201      0.459410       21.9905      0.677035      -2.77444     0.0101680      0.276410      0.385106      0.437538      0.482239      0.522172      0.550896
  93   6 2851.7941    3.5337  1.4637 13.0057  0.0001  0.0156   0.0321   0.0431    0.0344   0.0000   442.7542       1.07735       21.8376      0.922327      -2.35604     -0.512686      0.257941      0.354093      0.398187      0.447941      0.477676      0.492718
  93   7 3084.9199    4.2560  1.4429 13.5463  0.0000  0.0156   0.0393   0.0437    0.0331   0.0000   442.1462       2.27553       22.2066       1.20203      -3.26430      0.858149      0.257913      0.356460      0.408080      0.436915      0.470338      0.498060
  93   8 3309.9884    3.7907  2.2129 13.2262 -0.0000  0.0200   0.0297   0.0570    0.0293   0.0000   443.2266       2.34425       22.1649      0.555568     -0.751003      0.158947      0.328285      0.461408      0.529949      0.575994      0.633675      0.649037
  94   1 1455.1497    0.1758  0.2113  9.3190  0.0000  0.0072   0.0046   0.0173    0.0147   0.0000   440.1417    -0.0984031       21.9384    -0.0460893      -3.09913     -0.169599      0.125512      0.163415      0.178599      0.211143      0.238356      0.247055
  94   2 1802.4622    0.4944  0.6175  9.6039  0.0000  0.0101   0.0066   0.0261    0.0255   0.0000   440.8319     -0.354107       22.4128      0.468370      -3.36765     -0.316190      0.170602      0.231234      0.266987      0.293092      0.320912      0.326820
  94   3 2097.2890    0.9060  1.0809 10.3803  0.0001  0.0140   0.0096   0.0368    0.0347   0.0000   441.6884     -0.100819       22.6915     -0.274528      -2.08377      0.158756      0.228410      0.323343      0.352794      0.398594      0.431868      0.455793
  94   4 2369.7353    1.5291  1.4855 11.4350  0.0030  0.0167   0.0145   0.0466    0.0330   0.0000   442.1287     -0.177160       21.4705      0.484537      -2.70026     -0.306471      0.270537      0.379322      0.434423      0.476496      0.518648      0.536964
  94   5 2620.0132    2.4312  1.5633 12.2639  0.0000  0.0165   0.0217   0.0464    0.0330   0.0000   442.5126       1.39908       22.5519       1.06901      -2.92156    -0.0810477      0.274312      0.380657      0.431313      0.477343      0.506193      0.535013
  94   6 2862.9664    3.6097  1.3737 13.0617  0.0000  0.0149   0.0333   0.0405    0.0346   0.0000   442.8207       1.58033       22.8079      0.785240      -2.56555      0.656536      0.247226      0.341189      0.384463      0.420356      0.466972      0.477808
  94   7 3096.9201    4.3746  1.4593 13.4868 -0.0000  0.0157   0.0393   0.0423    0.0341   0.0000   443.4371       2.10782       22.8397      0.823310      -1.93573    -0.0607569      0.253464      0.363612      0.396174      0.449275      0.485309      0.504659
  94   8 3322.8415    3.6354  2.2772 13.2459  0.0000  0.0208   0.0291   0.0598    0.0284   0.0000   444.3434       1.40986       22.1156       2.15630     -0.717750      0.192140      0.333681      0.475479      0.529386      0.597807      0.630313      0.663112
  95   1 1461.7058    0.1907  0.2325  9.2960  0.0001  0.0072   0.0046   0.0180    0.0147   0.0000   440.2815    -0.0857225       22.1918      0.243958      -3.14345      0.403209      0.120910      0.172363      0.195791      0.206421      0.229512      0.247389
  95   2 1809.5217    0.4993  0.6296  9.6369 -0.0000  0.0103   0.0066   0.0261    0.0253   0.0000   440.8199    -0.0964703       22.2111      0.298017      -3.32178      0.387033      0.169923      0.233663      0.270658      0.299671      0.324059      0.336943
  95   3 2105.6931    0.9286  1.1112 10.4619  0.0000  0.0143   0.0099   0.0374    0.0355   0.0000   441.7575      0.317107       21.7629      0.141100      -2.71361      0.404034      0.233470      0.321409      0.364693      0.401479      0.432819      0.464485
  95   4 2378.8269    1.5878  1.4677 11.5172  0.0000  0.0165   0.0150   0.0463    0.0326   0.0000   442.2366    -0.0740258       22.5542      0.844679      -3.73896       1.22864      0.264578      0.372413      0.409559      0.461960      0.501466      0.523915
  95   5 2630.1245    2.4897  1.5982 12.2973  0.0000  0.0166   0.0219   0.0475    0.0329   0.0000   442.9550      0.410846       22.8151    -0.0410421      -3.43632      0.712625      0.267190      0.371776      0.426451      0.466845      0.519183      0.536117
  95   6 2874.1095    3.5745  1.3612 13.1927  0.0002  0.0153   0.0335   0.0410    0.0328   0.0000   443.3160       1.75355       21.7777      0.575321      -2.85649       1.57297      0.247926      0.349908      0.390000      0.430254      0.468607      0.496667
  95   7 3108.8314    4.3602  1.5030 13.5407  0.0000  0.0156   0.0390   0.0442    0.0322   0.0000   443.2049       1.70692       22.2834      0.450656      -3.42247      0.283067      0.254237      0.357999      0.399166      0.436497      0.468323      0.484101
  95   8 3335.5679    3.6381  2.4270 13.1788  0.0000  0.0215   0.0280   0.0607    0.0280   0.0000   444.0855       1.85751       20.8186      0.546354     -0.877140     -0.609350      0.335341      0.477486      0.538213      0.600951      0.631370      0.666566
  96   0  995.5590    0.0241  0.0048  9.4972 -0.0059  0.0093   0.0049   0.0042    0.0119   0.0000   437.0556     0.0589585       21.6924    -0.0756435      -4.28701      0.292470      0.257846      0.572645      0.439058      0.481481      0.457488      0.601455
  96   1 1468.1965    0.1853  0.2150  9.3021  0.0000  0.0069   0.0046   0.0172    0.0145   0.0000   440.0602      0.148626       22.2624     -0.175102      -3.33035     -0.129709      0.124367      0.170022      0.190170      0.206175      0.224433      0.235936
  96   2 1816.5036    0.4929  0.6617  9.6689  0.0000  0.0110   0.0065   0.0278    0.0251   0.0000   440.8760    -0.0405698       22.4734      0.653059      -3.12516    -0.0549648      0.173669      0.239021      0.277433      0.295341      0.324685      0.342114
  96   3 2114.0209    0.9391  1.1574 10.4390  0.0000  0.0146   0.0099   0.0395    0.0358   0.0000   442.4390    -0.0709756       21.6444      0.299751      -2.21187    -0.0919755      0.229173      0.323172      0.367553      0.398345      0.432782      0.449126
  96   4 2387.9135    1.6241  1.4675 11.4543  0.0000  0.0168   0.0152   0.0445    0.0342   0.0000   441.8646       1.07028       22.1661      0.462426      -2.44202     0.0435789      0.264673      0.375682      0.418985      0.461995      0.503927      0.519933
  96   5 2640.2085    2.5430  1.5931 12.2937  0.0003  0.0168   0.0224   0.0464    0.0332   0.0000   442.8383      0.762916       22.6535       1.44408      -2.02150     0.0559891      0.261965      0.364543      0.413396      0.460662      0.494559      0.502337
  96   6 2885.1847    3.7065  1.4271 13.0901  0.0029  0.0152   0.0337   0.0412    0.0349   0.0000   442.9603       1.50226       21.9334      0.800844      -2.74274     0.0735338      0.242643      0.341466      0.377606      0.418416      0.463554      0.474015
  96   7 3120.6586    4.3337  1.5209 13.4944  0.0000  0.0160   0.0384   0.0431    0.0324   0.0000   442.4808       1.94645       21.7379       2.23966      -2.36112      0.534161      0.259968      0.361204      0.411802      0.451923      0.495556      0.514898
  96   8 3348.2226    3.5708  2.4578 13.1953 -0.0002  0.0225   0.0283   0.0624    0.0276   0.0000   443.1906       2.56491       21.5201      0.607173    -0.0769441      -1.05852      0.343056      0.510731      0.549560      0.625445      0.670426      0.714456
  97   0 1000.6008    0.0315  0.0107  9.4872  0.0000  0.0113   0.0057   0.0057    0.0119   0.0000   436.7588      0.127965       21.3369     -0.818617      -3.51856       1.28408      0.151362      0.253935      0.474193      0.509139      0.521903      0.436360
  97   1 1474.6417    0.1935  0.2464  9.2898  0.0000  0.0072   0.0045   0.0194    0.0148   0.0000   439.9586    -0.0178577       21.9400     0.0524488      -3.56749     0.0876002      0.114366      0.157123      0.179939      0.198885      0.223104      0.248313
  97   2 1823.4673    0.5118  0.6707  9.6891  0.0000  0.0108   0.0066   0.0277    0.0256   0.0000   441.1002     -0.605863       22.4171      0.331429      -2.57129     0.0707354      0.171792      0.238689      0.276452      0.297222      0.325760      0.338211
  97   3 2122.3156    0.9591  1.1474 10.4990  0.0000  0.0143   0.0099   0.0394    0.0354   0.0000   441.9405      0.254998       22.0671      0.443803      -1.98949     -0.386014      0.227812      0.319550      0.357249      0.401117      0.446559      0.458925
  97   4 2396.9172    1.6279  1.5489 11.4833  0.0000  0.0170   0.0149   0.0475    0.0333   0.0000   442.1568     -0.497711       22.5497       1.45739      -2.60326     0.0734805      0.266368      0.361933      0.433651      0.463857      0.505479      0.527259
  97   5 2650.2052    2.5978  1.5452 12.4060  0.0000  0.0164   0.0231   0.0453    0.0324   0.0000   443.1877       1.16751       22.0675       1.12158      -4.39166      -1.75878      0.257326      0.357273      0.412704      0.448558      0.484252      0.493154
  97   6 2896.1648    3.7846  1.4573 13.0625  0.0002  0.0150   0.0331   0.0426    0.0338   0.0000   442.4462      0.990026       21.6829       1.14813      -3.27118     -0.305629      0.238523      0.338481      0.383892      0.415281      0.453360      0.466428
  97   7 3132.4077    4.2708  1.5817 13.4951  0.0002  0.0164   0.0370   0.0449    0.0312   0.0000   442.7023       2.21397       22.1057       1.31688      -2.53865     0.0422018      0.253821      0.354629      0.406400      0.452500      0.490978      0.512033
  97   8 3360.7968    3.5070  2.6098 13.1270 -0.0000  0.0228   0.0271   0.0639    0.0278   0.0000   443.7581       1.93453       22.1680       2.23096     -0.976116      -2.71500      0.352491      0.497372      0.568497      0.626522      0.669408      0.694145
  98   1 1481.0559    0.1952  0.2518  9.2732  0.0000  0.0074   0.0045   0.0187    0.0150   0.0000   439.9004     -0.355887       21.9006      0.151667      -3.48414    -0.0265504      0.129719      0.171075      0.190464      0.209216      0.218852      0.244532
  98   2 1830.3475    0.5222  0.6592  9.6982  0.0000  0.0104   0.0067   0.0271    0.0252   0.0000   440.6196     -0.112814       22.7222     0.0495409      -3.57324      0.257469      0.164423      0.231187      0.260902      0.286254      0.310261      0.320802
  98   3 2130.5730    0.9692  1.1855 10.5798  0.0000  0.0149   0.0101   0.0405    0.0345   0.0000   441.2603     -0.442088       22.6422      0.123762      -3.59474     -0.449992      0.230620      0.328474      0.361505      0.405843      0.436047      0.454550
  98   4 2405.8020    1.6819  1.6450 11.4633  0.0001  0.0173   0.0148   0.0486    0.0331   0.0000   441.8432      0.143523       22.3801      0.922930      -2.98005     -0.128338      0.267701      0.374990      0.427187      0.471386      0.524625      0.536254
  98   5 2660.1256    2.5635  1.5413 12.4812  0.0000  0.0164   0.0233   0.0477    0.0319   0.0000   442.6003      0.284057       22.9345       1.39424      -3.32062      -2.08743      0.252452      0.354869      0.401345      0.443913      0.485689      0.507270
  98   6 2907.1103    3.7175  1.4269 13.2013  0.0002  0.0154   0.0336   0.0417    0.0327   0.0000   442.6963       1.26075       22.7064      0.361032      -3.54320      0.237258      0.246647      0.340623      0.393683      0.432457      0.460851      0.485567
  98   7 3144.1226    4.2869  1.6122 13.5248  0.0027  0.0162   0.0369   0.0453    0.0311   0.0000   443.1826       2.04061       21.5615       1.99563      -2.11147     0.0385044      0.255445      0.354273      0.396753      0.439003      0.484375      0.492445
  98   8 3373.3054    3.4300  2.7908 13.0953  0.0000  0.0238   0.0261   0.0677    0.0268   0.0000   443.6147       2.14108       20.7537       1.75677     -0.416301   -0.00803897      0.362315      0.506336      0.577765      0.641658      0.679746      0.722900
  99   1 1487.4148    0.2120  0.2545  9.2462  0.0000  0.0071   0.0046   0.0177    0.0150   0.0000   439.9026     -0.252942       22.0342      0.181483      -3.19445      0.542502      0.111692      0.148425      0.174705      0.183126      0.210220      0.209675
  99   2 1837.1829    0.5317  0.6986  9.6356  0.0000  0.0106   0.0066   0.0282    0.0267   0.0000   440.9642      0.219161       22.3072      0.384091      -3.35789      0.196910      0.168275      0.234600      0.265009      0.296483      0.319196      0.337428
  99   3 2138.7665    0.9891  1.2178 10.5470  0.0000  0.0151   0.0102   0.0406    0.0359   0.0000   441.6411     -0.111371       22.4841      0.369750      -3.78321     -0.176262      0.232956      0.318665      0.362267      0.398631      0.421980      0.447968
  99   4 2414.7676    1.6917  1.5744 11.5094  0.0000  0.0172   0.0153   0.0474    0.0336   0.0000   442.1175      0.194275       21.9003      0.560931      -2.43500     -0.804888      0.262751      0.371104      0.417669      0.448182      0.494972      0.513506
  99   5 2670.0336    2.6403  1.6046 12.4645  0.0003  0.0164   0.0231   0.0479    0.0311   0.0000   442.2353       1.30003       21.9645      0.522883      -2.77515      0.356103      0.258751      0.359765      0.408979      0.456666      0.490637      0.510495
  99   6 2917.9860    3.9424  1.4250 13.0697  0.0000  0.0148   0.0340   0.0396    0.0340   0.0000   442.8013       1.41163       22.3115      0.821488      -3.82893     -0.215706      0.229038      0.326061      0.362148      0.400249      0.440801      0.459537
  99   7 3155.7642    4.1929  1.6197 13.4808  0.0002  0.0164   0.0364   0.0461    0.0307   0.0000   443.4861       2.08328       22.4712      0.989107      -2.32827      0.461634      0.259024      0.354436      0.411438      0.443152      0.484428      0.506293
  99   8 3385.7774    3.3598  2.7997 13.0861  0.0000  0.0239   0.0257   0.0693    0.0262   0.0000   443.4797       1.73167       20.7068       2.19544      -1.20645       1.61094      0.359491      0.514698      0.578709      0.650317      0.688798      0.726261
 100   1 1493.7428    0.1959  0.2669  9.2634  0.0000  0.0078   0.0045   0.0194    0.0150   0.0000   439.9509     -0.239814       21.8362      0.408220      -3.26268     -0.574020      0.127309      0.169530      0.195841      0.225145      0.228812      0.259143
 100   2 1843.9848    0.5403  0.7244  9.6670  0.0000  0.0112   0.0066   0.0283    0.0271   0.0000   440.8596      0.158705       22.2020    -0.0592222      -3.65890     0.0485899      0.168331      0.239855      0.261469      0.298512      0.315779      0.326863
 100   3 2146.8743    1.0004  1.2552 10.6225  0.0000  0.0155   0.0101   0.0414    0.0335   0.0000   442.0580    -0.0654877       22.0670      0.586341      -3.34734     -0.334097      0.230863      0.322037      0.367928      0.412139      0.429351      0.446331
 100   4 2423.5083    1.7215  1.6213 11.5834  0.0000  0.0174   0.0153   0.0477    0.0319   0.0000   441.9146      0.382454       21.7263     -0.236574      -3.43250      0.346538      0.267159      0.381869      0.432289      0.480100      0.511492      0.541055
 100   5 2679.9179    2.6768  1.5451 12.5187  0.0021  0.0162   0.0239   0.0451    0.0322   0.0000   443.4583      0.724252       22.5442    -0.0198373      -3.51734     0.0651386      0.253931      0.355002      0.392874      0.439723      0.482135      0.500680
 100   6 2928.8219    3.9132  1.4074 13.2404 -0.0001  0.0154   0.0354   0.0409    0.0346   0.0000   443.0736       1.24736       22.1726      0.790766      -3.32250     -0.496807      0.238693      0.339224      0.385178      0.423878      0.473586      0.478747
 100   7 3167.3633    4.2155  1.7004 13.4924  0.0000  0.0169   0.0353   0.0478    0.0293   0.0000   442.9074       2.08153       21.5994       2.16675      -1.33126     -0.762472      0.251214      0.360526      0.397144      0.450650      0.473358      0.488564
 100   8 3398.1809    3.3134  3.0564 13.0505  0.0004  0.0258   0.0255   0.0727    0.0266   0.0000   443.9561       2.82477       20.4836       1.49848      0.191255      0.847090      0.385061      0.552950      0.615864      0.698561      0.741318      0.779232
 101   1 1500.0237    0.2069  0.2696  9.2397  0.0000  0.0074   0.0045   0.0189    0.0150   0.0000   439.8452     -0.113620       22.3193     0.0752241      -3.49296      0.154805      0.115939      0.155224      0.179944      0.202317      0.210528      0.218803
 101   2 1850.7282    0.5536  0.7370  9.7060  0.0000  0.0111   0.0067   0.0282    0.0269   0.0000   441.0711    -0.0647591       22.7091     -0.263520      -3.41803     -0.286819      0.170759      0.235812      0.270622      0.297455      0.320308      0.335661
 101   3 2154.9529    1.0120  1.3265 10.5898  0.0000  0.0158   0.0099   0.0424    0.0329   0.0000   442.2308     -0.240027       22.3683     -0.330291      -2.47808    -0.0208682      0.236042      0.330786      0.373856      0.405103      0.448892      0.455771
 101   4 2432.2472    1.7289  1.6342 11.6780  0.0000  0.0175   0.0156   0.0500    0.0311   0.0000   441.8614      0.307756       21.4405      0.409000      -2.61194     -0.252148      0.264858      0.372032      0.418392      0.466934      0.497563      0.512546
 101   5 2689.7289    2.7591  1.5503 12.4177  0.0000  0.0159   0.0237   0.0439    0.0325   0.0000   442.8847      0.777111       22.4956      0.762548      -2.12472      0.720235      0.244338      0.342239      0.383023      0.419403      0.462637      0.476709
 101   6 2939.5329    3.9534  1.4300 13.1518 -0.0004  0.0148   0.0345   0.0402    0.0339   0.0000   443.4311       1.50315       22.8994      0.438258      -3.06494     -0.216430      0.233080      0.319661      0.368652      0.395817      0.434301      0.458986
 101   7 3178.8469    4.3260  1.6928 13.3696  0.0000  0.0163   0.0355   0.0458    0.0314   0.0000   442.6748       1.45342       22.5381       1.98705      -2.53380     0.0692796      0.244690      0.342808      0.388258      0.432724      0.458925      0.481724
 101   8 3410.5179    3.2410  3.2243 13.0494 -0.0001  0.0268   0.0250   0.0775    0.0261   0.0000   443.2491       1.91694       19.9798       1.82726      -1.25038     -0.175348      0.399227      0.563595      0.641801      0.706657      0.760746      0.797693
 102   1 1506.2569    0.2166  0.2804  9.1944  0.0000  0.0073   0.0045   0.0194    0.0152   0.0000   439.9772     0.0167108       21.9368      0.212406      -3.22857    -0.0458899      0.112626      0.150884      0.169765      0.199886      0.201597      0.208212
 102   2 1857.4201    0.5520  0.7664  9.6970  0.0000  0.0115   0.0067   0.0297    0.0274   0.0000   440.8138      0.138791       22.5031      0.656428      -4.01075     -0.460643      0.172879      0.243939      0.271098      0.310510      0.320470      0.336040
 102   3 2162.9619    1.0378  1.3048 10.6366  0.0000  0.0152   0.0101   0.0423    0.0327   0.0000   441.4817       1.53680       22.9357      0.581557      -3.84688      0.588738      0.229580      0.320276      0.365528      0.405528      0.444525      0.456683
 102   4 2440.9587    1.8035  1.5965 11.7079  0.0000  0.0171   0.0163   0.0482    0.0321   0.0000   442.3202      0.850374       22.0412      0.448610      -3.10379      0.209247      0.255857      0.354015      0.408297      0.446353      0.488938      0.508422
 102   5 2699.4551    2.8197  1.5467 12.5540 -0.0000  0.0162   0.0245   0.0442    0.0314   0.0000   442.1885      0.889184       22.0450      0.552122      -3.67600    -0.0771681      0.244770      0.344444      0.397721      0.432497      0.473057      0.502576
 102   6 2950.2567    3.9166  1.4627 13.2876 -0.0000  0.0153   0.0346   0.0428    0.0314   0.0000   442.6555      0.974505       21.6557       1.97395      -2.67017      -1.02753      0.229468      0.323298      0.360491      0.403533      0.434521      0.448177
 102   7 3190.3076    4.1642  1.8007 13.3632  0.0000  0.0170   0.0336   0.0484    0.0296   0.0000   443.2697       1.10103       22.0625       1.23152      -2.42849     -0.948818      0.261335      0.365351      0.416413      0.454687      0.505753      0.523131
 102   8 3422.8591    3.1825  3.3774 13.0030  0.0000  0.0280   0.0248   0.0804    0.0268   0.0000   443.2155       2.96245       20.8674       1.79890      -1.31046      0.769017      0.410159      0.583505      0.663837      0.731464      0.784894      0.830336
 102   9 3650.1406    1.9230  4.7413 12.7196 -0.0661  0.0538   0.0186   0.1375    0.0308   0.0000   442.6556       2.38970       21.4891       3.00262     -0.257760      0.845298      0.723292       1.11086       1.18440       1.38106       1.39453       1.49162
 103   1 1512.4732    0.2224  0.2696  9.2512  0.0000  0.0072   0.0046   0.0177    0.0151   0.0000   440.0124     -0.437205       22.4006      0.392764      -3.61401     0.0869164      0.115175      0.154099      0.176355      0.202346      0.220490      0.224344
 103   2 1864.0583    0.5577  0.7843  9.7867  0.0000  0.0116   0.0067   0.0302    0.0267   0.0000   440.5337     0.0131407       22.5679     -0.281194      -2.98797     -0.119805      0.178685      0.247541      0.275014      0.310444      0.339430      0.360349
 103   3 2170.9461    1.0374  1.3244 10.6888 -0.0000  0.0158   0.0102   0.0432    0.0329   0.0000   441.4605      0.591254       22.2026      0.293425      -3.69072     0.0286699      0.234382      0.332690      0.382440      0.411397      0.458711      0.468390
 103   4 2449.6174    1.8019  1.6640 11.7594  0.0000  0.0175   0.0158   0.0499    0.0302   0.0000   441.8601     -0.131185       22.2825      0.488596      -3.93794      0.231139      0.256073      0.368746      0.411560      0.460668      0.493387      0.514904
 103   5 2709.1476    2.8761  1.5874 12.5180  0.0001  0.0161   0.0242   0.0445    0.0317   0.0000   442.6565       1.11984       22.2428       1.36599      -3.15475     -0.343420      0.233553      0.332556      0.373473      0.412723      0.445008      0.465853
 103   6 2960.8745    4.0622  1.4758 13.2344 -0.0000  0.0148   0.0346   0.0421    0.0323   0.0000   442.4552       1.92464       21.6268      0.235254      -3.24518     0.0247622      0.221622      0.309677      0.347643      0.384632      0.417961      0.437331
 103   7 3201.6837    4.1758  1.7685 13.4702  0.0000  0.0170   0.0347   0.0488    0.0293   0.0000   443.2000       1.70175       21.8992       1.11743      -3.22089       1.23951      0.254191      0.352107      0.392722      0.442329      0.469497      0.494641
 103   8 3435.0643    3.1430  3.4721 13.0492 -0.0002  0.0291   0.0251   0.0856    0.0269   0.0000   443.9545       2.21284       20.1568       1.86547      0.462625     -0.191211      0.415259      0.597092      0.663408      0.753991      0.787182      0.826223
 104   1 1518.6065    0.2140  0.3001  9.1464  0.0000  0.0081   0.0044   0.0193    0.0155   0.0000   439.8710     -0.113797       21.9810      0.395581      -3.63704      0.206455      0.120637      0.168123      0.194724      0.216495      0.234429      0.239922
 104   2 1870.7087    0.5641  0.7802  9.7147  0.0000  0.0118   0.0067   0.0294    0.0273   0.0000   440.6148     -0.279490       22.6979    -0.0970029      -4.07614      0.306975      0.169855      0.240682      0.261299      0.300621      0.317382      0.347333
 104   3 2178.8708    1.0744  1.3779 10.5287  0.0000  0.0159   0.0100   0.0422    0.0339   0.0000   442.0425      0.446880       22.5011      0.323008      -3.14581      0.234357      0.227190      0.326137      0.361802      0.411441      0.447529      0.455694
 104   4 2458.1875    1.8373  1.7172 11.6341  0.0000  0.0178   0.0160   0.0492    0.0326   0.0000   442.1570      0.530613       21.6476     -0.426315      -2.70544      0.621130      0.262402      0.365617      0.416467      0.464058      0.503544      0.525650
 104   5 2718.8327    2.8773  1.6316 12.4074  0.0000  0.0163   0.0237   0.0442    0.0325   0.0000   442.6232       1.76633       22.4898      0.407808      -3.12847     0.0894023      0.239348      0.325063      0.382574      0.413028      0.453836      0.473130
 104   6 2971.4586    4.0710  1.4577 13.2017  0.0000  0.0148   0.0352   0.0413    0.0331   0.0000   442.9783       1.42577       22.5813      0.868232      -3.64224      0.360046      0.222748      0.309322      0.354081      0.393985      0.429649      0.446575
 104   7 3213.0462    4.1692  1.8592 13.2968 -0.0000  0.0174   0.0335   0.0492    0.0309   0.0000   442.8699       2.20513       21.5756      0.832855      -2.34137      0.312899      0.257918      0.357904      0.408968      0.451070      0.492582      0.519414
 104   8 3447.2433    3.1090  3.6874 12.9757  0.0000  0.0310   0.0251   0.0889    0.0274   0.0000   443.4372       2.74932       21.3858       3.03188     -0.659188      -1.18434      0.437768      0.634420      0.705201      0.800170      0.843156      0.890919
 105   0 1040.0311    0.0360  0.0327  9.3789  0.0000  0.0136   0.0060   0.0193    0.0117   0.0000   437.1588     -0.389405       22.3772       1.33300      -3.89276      -1.04143      0.189315      0.252199      0.318553      0.343244      0.363217      0.361280
 105   1 1524.7058    0.2333  0.3113  9.1985  0.0000  0.0079   0.0045   0.0190    0.0157   0.0000   439.9489     -0.207723       22.0786      0.422526      -3.52974      0.197256      0.118789      0.158859      0.179728      0.205897      0.211788      0.235076
 105   2 1877.2460    0.5898  0.7965  9.7275 -0.0000  0.0115   0.0068   0.0299    0.0288   0.0000   440.6041     -0.296155       22.1778      0.527217      -3.26956     -0.130154      0.169886      0.242790      0.275162      0.310752      0.341939      0.349261
 105   3 2186.7436    1.0792  1.3390 10.7372  0.0001  0.0157   0.0104   0.0431    0.0324   0.0000   441.2938      0.125523       22.6980      0.793038      -3.44368     -0.947850      0.224168      0.315959      0.350909      0.408995      0.421794      0.446587
 105   4 2466.6929    1.8635  1.6608 11.8346  0.0001  0.0174   0.0165   0.0506    0.0309   0.0000   442.6920      0.429164       22.9190      0.719119      -3.77139     -0.275905      0.252350      0.356748      0.401005      0.444307      0.491580      0.503452
 105   5 2728.4393    2.8942  1.6134 12.5825  0.0056  0.0160   0.0245   0.0455    0.0316   0.0000   443.2387       1.24551       22.3682       1.47161      -3.06130      0.543783      0.238606      0.327683      0.370130      0.413546      0.452441      0.467431
 105   6 2981.9887    4.0764  1.4514 13.3390  0.0000  0.0150   0.0355   0.0419    0.0314   0.0000   442.9066       1.79022       22.1634       1.26143      -2.88406     0.0283950      0.217323      0.307723      0.340844      0.381112      0.413886      0.435982
 105   7 3224.3329    4.1298  2.0508 13.2523 -0.0000  0.0181   0.0316   0.0520    0.0303   0.0000   443.2098       2.32891       22.2938       2.04891      -2.81056     -0.234803      0.266596      0.368761      0.419378      0.467200      0.501063      0.528532
 105   8 3459.3229    2.9437  3.4664 13.0200  0.0000  0.0301   0.0243   0.0880    0.0272   0.0000   443.7636       1.88400       20.3374       1.11099      0.302974    -0.0298382      0.417674      0.608367      0.675143      0.760753      0.786781      0.840464
 106   0 1044.8418    0.0398  0.0205  9.3272  0.0000  0.0114   0.0055   0.0093    0.0115   0.0000   436.9882    -0.0860200       20.9283      0.210866      -2.80044     0.0154313      0.203888      0.288699      0.342000      0.314249      0.313382      0.394505
 106   1 1530.7760    0.2377  0.2994  9.1630  0.0000  0.0074   0.0046   0.0184    0.0155   0.0000   439.8693     -0.100466       22.7223     0.0673052      -3.48220     -0.603149      0.116922      0.152720      0.192669      0.214093      0.228103      0.239574
 106   2 1883.7945    0.5895  0.8136  9.7576  0.0000  0.0117   0.0068   0.0311    0.0272   0.0000   440.9009     -0.339378       22.4229      0.143630      -3.33105      -1.03432      0.164905      0.234240      0.268006      0.299066      0.309100      0.337397
 106   3 2194.5911    1.0937  1.3512 10.7217  0.0000  0.0159   0.0105   0.0426    0.0317   0.0000   441.4201      0.284940       21.8053     -0.549104      -3.00723      0.773130      0.222859      0.322774      0.358346      0.402966      0.430454      0.449600
 106   4 2475.1911    1.9282  1.7634 11.7057 -0.0000  0.0179   0.0163   0.0494    0.0317   0.0000   442.0405      0.626793       22.2192       1.52592      -3.02398      0.637730      0.255542      0.352737      0.413102      0.451661      0.483713      0.509893
 106   5 2738.0433    2.9233  1.6471 12.5508  0.0003  0.0162   0.0245   0.0468    0.0313   0.0000   442.7077      0.750488       22.7450     0.0790111      -2.96235       1.19685      0.236875      0.321769      0.370368      0.408155      0.438391      0.453405
 106   6 2992.4209    4.0996  1.5012 13.2266  0.0000  0.0152   0.0345   0.0408    0.0315   0.0000   442.5426       1.05501       22.1999      0.730550      -2.58163      0.341194      0.222339      0.312638      0.359016      0.383684      0.421837      0.439013
 106   7 3235.5826    4.0472  1.9368 13.3004  0.0000  0.0181   0.0320   0.0495    0.0287   0.0000   443.2866       1.94393       21.7445       1.13622      -2.77989     -0.601136      0.256575      0.367404      0.410937      0.459132      0.488406      0.512433
 107   1 1536.8040    0.2285  0.3479  9.1821  0.0000  0.0084   0.0043   0.0217    0.0156   0.0000   439.8914    -0.0273353       21.8550      0.664972      -3.36538     0.0712421      0.125385      0.170725      0.195005      0.214590      0.246439      0.273675
 107   2 1890.2594    0.5919  0.7973  9.7767  0.0000  0.0113   0.0069   0.0307    0.0283   0.0000   440.5273     0.0252138       22.1553     0.0229137      -2.98988     0.0548923      0.165614      0.231424      0.255906      0.281939      0.308764      0.322991
 107   3 2202.3379    1.1084  1.4207 10.7380  0.0064  0.0160   0.0105   0.0442    0.0329   0.0000   442.0043      0.837445       22.1600      0.426000      -2.40191     -0.399906      0.229927      0.322628      0.362876      0.404015      0.445239      0.466815
 107   4 2483.5989    1.9394  1.6689 11.8302  0.0000  0.0174   0.0169   0.0485    0.0318   0.0000   442.4071      0.504195       21.4106      0.299062      -2.64624     -0.634391      0.250274      0.347768      0.393449      0.431778      0.474062      0.494696
 107   5 2747.5541    3.0601  1.5858 12.6628  0.0000  0.0158   0.0255   0.0452    0.0305   0.0000   442.3552       2.00213       22.1326   -0.00826314      -3.16748      0.762212      0.222915      0.319226      0.354212      0.400474      0.427252      0.448450
 107   6 3002.8321    4.2067  1.5060 13.3087  0.0000  0.0151   0.0351   0.0415    0.0309   0.0000   442.9090       1.33962       22.0130      0.658220      -3.49254      0.604475      0.215040      0.303937      0.342541      0.387839      0.417588      0.433828
 107   7 3246.7556    3.9879  2.0041 13.3552 -0.0000  0.0183   0.0316   0.0531    0.0278   0.0000   443.3965       2.14046       21.2142       1.08540      -2.77223       1.21261      0.257825      0.367220      0.412166      0.464641      0.487369      0.517703
 107   8 3483.4345    2.5483  3.1434 13.0716  0.0069  0.0315   0.0239   0.0917    0.0281   0.0000   444.0772       3.10515       19.1449       1.44189       1.25117      0.884592      0.423102      0.622594      0.686746      0.779017      0.818050      0.860859
 108   0 1054.4250    0.0381  0.0137  9.3121  0.0000  0.0125   0.0057   0.0065    0.0114   0.0000   436.6421     0.0376127       22.3002      0.176031      -4.35561      0.405950      0.161115      0.264012      0.256923      0.305904      0.390276      0.313339
 108   1 1542.7713    0.2298  0.3351  9.1886  0.0000  0.0082   0.0044   0.0207    0.0155   0.0000   439.9338      0.255805       22.3291      0.167491      -3.57818      0.150055      0.116667      0.161858      0.183428      0.203006      0.220355      0.229610
 108   2 1896.7171    0.6213  0.8748  9.7508  0.0000  0.0122   0.0069   0.0318    0.0296   0.0000   440.8122     -0.147613       22.1859      0.454841      -3.42741      0.315569      0.165211      0.238306      0.267451      0.294460      0.321690      0.339706
 108   3 2210.0541    1.1483  1.3894 10.7399  0.0004  0.0159   0.0108   0.0427    0.0334   0.0000   441.6754      0.190756       22.1878   -0.00788737      -3.43384     -0.105156      0.221287      0.307710      0.353964      0.393308      0.420588      0.442415
 108   4 2491.9675    1.9393  1.6985 11.9179  0.0000  0.0179   0.0173   0.0508    0.0307   0.0000   442.3775      0.186826       21.9393       1.05991      -2.89299      0.939213      0.253813      0.360224      0.407122      0.455836      0.485503      0.507466
 108   5 2757.0792    3.0590  1.6062 12.6966  0.0000  0.0162   0.0258   0.0456    0.0311   0.0000   442.6311      0.617069       22.1698       1.21825      -3.29010   -0.00334838      0.225534      0.319416      0.365876      0.398310      0.442293      0.459256
 108   6 3013.1523    4.1468  1.5463 13.2622 -0.0000  0.0153   0.0341   0.0420    0.0305   0.0000   442.9960      0.980046       21.8736      0.104573      -4.00218      0.720683      0.215362      0.301125      0.339540      0.371025      0.397851      0.419123
 108   7 3257.8482    3.9553  2.0494 13.3609  0.0000  0.0194   0.0318   0.0530    0.0284   0.0000   443.3986       2.24267       20.5807       1.49081      -2.08426      0.162476      0.267149      0.387078      0.426855      0.484388      0.511760      0.542132
 109   0 1059.1455    0.0398  0.0276  9.3106  0.0000  0.0126   0.0056   0.0120    0.0114   0.0000   436.9029     -0.135802       22.0199     -0.125344      -4.20602      0.239741      0.271899      0.321218      0.433686      0.399746      0.419458      0.490614
 109   1 1548.7387    0.2373  0.3410  9.1898  0.0000  0.0080   0.0044   0.0206    0.0155   0.0000   439.9211     0.0190741       21.8782    -0.0887197      -3.33861      0.101429      0.117458      0.155330      0.176528      0.195064      0.211000      0.221828
[truncated: 165,691 more chars]
