# Supplementary material for: Global-Mode Analysis of Full-Disk Data from the Michelson Doppler Imager and the Helioseismic and Magnetic Imager
Source: Sol Phys. 2018 Jan 31;293(2):29. doi: 10.1007/s11207-017-1201-5 (PMC6566312; doi:10.1007/s11207-017-1201-5)
Supplement: Supplementary file 2 — (TAR 362.4 MB) [file 11207_2017_1201_MOESM2_ESM.tar › HMI/hmiv72dasym.7984.18]

   0  23 3303.6071    4.2557  1.5043 12.0612 -0.0222     -0.118947  0.3395   0.5955   0.5234   11.8048   0.0000       2.92874    -0.0000       0.00000       0.00000       0.00000       0.00000       0.00000       0.00000       0.00000       0.00000       0.00000       0.00000       0.00000       0.00000       0.00000       0.00000       0.00000       0.00000       0.00000       0.00000       0.00000       0.00000       0.00000       0.00000       0.00000       0.00000       0.00000       0.00000       0.00000       0.00000       0.00000       0.00000       0.00000       0.00000       0.00000       0.00000       0.00000
   1  12 1885.1021    0.5441  0.2332  9.4354  0.0000       7.64249  0.0948   0.0837   0.1059    0.2569   0.0000       7.04367   475.1092       48.0791       0.00000       0.00000       0.00000       0.00000       0.00000       0.00000       0.00000       0.00000       0.00000       0.00000       0.00000       0.00000       0.00000       0.00000       0.00000       0.00000       44.3870       74.2231       0.00000       0.00000       0.00000       0.00000       0.00000       0.00000       0.00000       0.00000       0.00000       0.00000       0.00000       0.00000       0.00000       0.00000       0.00000       0.00000
   1  13 2020.9544    0.6383  0.4541  9.6669  0.0000       12.0389  0.0676   0.0695   0.1550    0.3164   0.0000       4.87009   386.0203       11.3432       0.00000       0.00000       0.00000       0.00000       0.00000       0.00000       0.00000       0.00000       0.00000       0.00000       0.00000       0.00000       0.00000       0.00000       0.00000       0.00000       76.0447       43.3538       0.00000       0.00000       0.00000       0.00000       0.00000       0.00000       0.00000       0.00000       0.00000       0.00000       0.00000       0.00000       0.00000       0.00000       0.00000       0.00000
   1  14 2157.1523    0.6401  0.5565 10.0855  0.0000       21.4736  0.1023   0.0686   0.1546    0.2371   0.0000       7.39338   439.0789       70.4029       0.00000       0.00000       0.00000       0.00000       0.00000       0.00000       0.00000       0.00000       0.00000       0.00000       0.00000       0.00000       0.00000       0.00000       0.00000       0.00000       88.1637       49.2089       0.00000       0.00000       0.00000       0.00000       0.00000       0.00000       0.00000       0.00000       0.00000       0.00000       0.00000       0.00000       0.00000       0.00000       0.00000       0.00000
   1  15 2292.0981    1.0949  0.7051 10.5803  0.0000       8.49507  0.0919   0.1098   0.2383    0.4270   0.0000       4.86456   315.8892      -68.1706       0.00000       0.00000       0.00000       0.00000       0.00000       0.00000       0.00000       0.00000       0.00000       0.00000       0.00000       0.00000       0.00000       0.00000       0.00000       0.00000       92.4492       42.9917       0.00000       0.00000       0.00000       0.00000       0.00000       0.00000       0.00000       0.00000       0.00000       0.00000       0.00000       0.00000       0.00000       0.00000       0.00000       0.00000
   1  18 2693.5640    2.2956  1.1675  1.8435  0.0000       4.51457  0.1394   0.1854   0.2922 1000.0000   0.0000       2.58310   478.9571      -101.865       0.00000       0.00000       0.00000       0.00000       0.00000       0.00000       0.00000       0.00000       0.00000       0.00000       0.00000       0.00000       0.00000       0.00000       0.00000       0.00000       116.217       56.2924       0.00000       0.00000       0.00000       0.00000       0.00000       0.00000       0.00000       0.00000       0.00000       0.00000       0.00000       0.00000       0.00000       0.00000       0.00000       0.00000
   1  19 2828.5039    3.1883  0.9742  3.0778  0.0000       4.22197  0.1295   0.2548   0.2266 1000.0000   0.0000       2.89108   409.8411       103.026       0.00000       0.00000       0.00000       0.00000       0.00000       0.00000       0.00000       0.00000       0.00000       0.00000       0.00000       0.00000       0.00000       0.00000       0.00000       0.00000       112.062       55.7486       0.00000       0.00000       0.00000       0.00000       0.00000       0.00000       0.00000       0.00000       0.00000       0.00000       0.00000       0.00000       0.00000       0.00000       0.00000       0.00000
   1  21 3098.4180    3.8673  1.1981  2.2873  0.0000       2.23680  0.1502   0.3086   0.3020 1000.0000   0.0000       2.77570   551.1827      -67.0253       0.00000       0.00000       0.00000       0.00000       0.00000       0.00000       0.00000       0.00000       0.00000       0.00000       0.00000       0.00000       0.00000       0.00000       0.00000       0.00000       118.656       64.8621       0.00000       0.00000       0.00000       0.00000       0.00000       0.00000       0.00000       0.00000       0.00000       0.00000       0.00000       0.00000       0.00000       0.00000       0.00000       0.00000
   1  24 3504.7633    2.9374  2.5372 10.6767  0.0002       1.38838  0.2105   0.1757   0.4576    2.5429   0.0000      0.859953   529.4964       219.141       0.00000       0.00000       0.00000       0.00000       0.00000       0.00000       0.00000       0.00000       0.00000       0.00000       0.00000       0.00000       0.00000       0.00000       0.00000       0.00000       154.154       108.284       0.00000       0.00000       0.00000       0.00000       0.00000       0.00000       0.00000       0.00000       0.00000       0.00000       0.00000       0.00000       0.00000       0.00000       0.00000       0.00000
   1  25 3640.6082    2.3465  3.3597 11.5054 -0.0116      0.912693  0.2572   0.1420   0.6613    0.7524   0.0000      0.784227   558.9664       292.898       0.00000       0.00000       0.00000       0.00000       0.00000       0.00000       0.00000       0.00000       0.00000       0.00000       0.00000       0.00000       0.00000       0.00000       0.00000       0.00000       236.826       120.114       0.00000       0.00000       0.00000       0.00000       0.00000       0.00000       0.00000       0.00000       0.00000       0.00000       0.00000       0.00000       0.00000       0.00000       0.00000       0.00000
   1  26 3777.1811    1.9053  5.5810 11.1489  0.0000      0.973794  0.4502   0.0950   0.8021    0.4239   0.0000      0.714418   302.9105       378.423       0.00000       0.00000       0.00000       0.00000       0.00000       0.00000       0.00000       0.00000       0.00000       0.00000       0.00000       0.00000       0.00000       0.00000       0.00000       0.00000       311.466       191.776       0.00000       0.00000       0.00000       0.00000       0.00000       0.00000       0.00000       0.00000       0.00000       0.00000       0.00000       0.00000       0.00000       0.00000       0.00000       0.00000
   2  12 1945.8366    0.5318  0.4621  9.8045  0.0000       6.06610  0.0549   0.0449   0.1264    0.2193   0.0000       4.29931   426.7323      -27.6695       11.9829       7.88212       0.00000       0.00000       0.00000       0.00000       0.00000       0.00000       0.00000       0.00000       0.00000       0.00000       0.00000       0.00000       0.00000       0.00000       36.2813       30.1226       16.6868       6.01988       0.00000       0.00000       0.00000       0.00000       0.00000       0.00000       0.00000       0.00000       0.00000       0.00000       0.00000       0.00000       0.00000       0.00000
   2  13 2082.1838    0.7172  0.4251  9.8719  0.0000       9.67770  0.0446   0.0618   0.1173    0.2380   0.0000       3.75409   425.5490      -9.62714       18.0531      -7.12110       0.00000       0.00000       0.00000       0.00000       0.00000       0.00000       0.00000       0.00000       0.00000       0.00000       0.00000       0.00000       0.00000       0.00000       26.4409       25.2677       11.7237       5.18793       0.00000       0.00000       0.00000       0.00000       0.00000       0.00000       0.00000       0.00000       0.00000       0.00000       0.00000       0.00000       0.00000       0.00000
   2  14 2217.7234    0.9305  0.6072 10.0872  0.0000       5.93625  0.0899   0.0703   0.1503    0.3786   0.0000       3.48170   459.9036      -9.59736     -0.530689       2.39427       0.00000       0.00000       0.00000       0.00000       0.00000       0.00000       0.00000       0.00000       0.00000       0.00000       0.00000       0.00000       0.00000       0.00000       42.0314       32.8221       29.4358       8.96607       0.00000       0.00000       0.00000       0.00000       0.00000       0.00000       0.00000       0.00000       0.00000       0.00000       0.00000       0.00000       0.00000       0.00000
   2  15 2352.2356    1.3153  0.9564 -2.5948  0.0000       1.92518  0.0758   0.0754   0.1893 1000.0000   0.0000       1.53593   522.2263      -2.23828     -0.264539       6.26098       0.00000       0.00000       0.00000       0.00000       0.00000       0.00000       0.00000       0.00000       0.00000       0.00000       0.00000       0.00000       0.00000       0.00000       36.4609       37.4683       18.4650       9.46710       0.00000       0.00000       0.00000       0.00000       0.00000       0.00000       0.00000       0.00000       0.00000       0.00000       0.00000       0.00000       0.00000       0.00000
   2  17 2619.8881    2.2236  0.8324 10.3338  0.0072       3.90569  0.0739   0.1356   0.1564    1.0791   0.0000       1.92304   422.0956       30.4294       27.9017      -2.24130       0.00000       0.00000       0.00000       0.00000       0.00000       0.00000       0.00000       0.00000       0.00000       0.00000       0.00000       0.00000       0.00000       0.00000       46.5195       35.5538       18.2440       6.31629       0.00000       0.00000       0.00000       0.00000       0.00000       0.00000       0.00000       0.00000       0.00000       0.00000       0.00000       0.00000       0.00000       0.00000
   2  18 2754.6592    2.6457  0.8819 11.2081  0.0000       2.28414  0.0917   0.1622   0.1695    1.1641   0.0000       1.53648   453.6722       9.89140       34.1847       3.03614       0.00000       0.00000       0.00000       0.00000       0.00000       0.00000       0.00000       0.00000       0.00000       0.00000       0.00000       0.00000       0.00000       0.00000       43.4190       37.5528       27.7701       9.94176       0.00000       0.00000       0.00000       0.00000       0.00000       0.00000       0.00000       0.00000       0.00000       0.00000       0.00000       0.00000       0.00000       0.00000
   2  19 2889.5431    3.2696  1.0917 11.0115  0.0000      -3.18000  0.0991   0.1849   0.1970    2.2886   0.0000       1.79545   402.2404       19.7251       3.57395       1.03261       0.00000       0.00000       0.00000       0.00000       0.00000       0.00000       0.00000       0.00000       0.00000       0.00000       0.00000       0.00000       0.00000       0.00000       49.2739       38.9070       23.4689       8.18347       0.00000       0.00000       0.00000       0.00000       0.00000       0.00000       0.00000       0.00000       0.00000       0.00000       0.00000       0.00000       0.00000       0.00000
   2  23 3430.8744    3.0160  2.1112 12.2233  0.0000      -1.01754  0.1732   0.1473   0.2628    0.4677   0.0000      0.880512   381.8492       50.3001       4.82457       7.78487       0.00000       0.00000       0.00000       0.00000       0.00000       0.00000       0.00000       0.00000       0.00000       0.00000       0.00000       0.00000       0.00000       0.00000       79.6404       74.5041       36.0531       16.8496       0.00000       0.00000       0.00000       0.00000       0.00000       0.00000       0.00000       0.00000       0.00000       0.00000       0.00000       0.00000       0.00000       0.00000
   2  24 3567.2277    2.6108  3.3024 10.2918  0.0000      0.205348  0.1688   0.0893   0.3611    1.0868   0.0000      0.314311   566.2359      -25.9142       25.5586       18.0192       0.00000       0.00000       0.00000       0.00000       0.00000       0.00000       0.00000       0.00000       0.00000       0.00000       0.00000       0.00000       0.00000       0.00000       79.8613       72.2045       40.7690       16.9842       0.00000       0.00000       0.00000       0.00000       0.00000       0.00000       0.00000       0.00000       0.00000       0.00000       0.00000       0.00000       0.00000       0.00000
   3  11 1865.2904    0.4344  0.3098  9.8803  0.0000       19.6859  0.0431   0.0418   0.0946    0.1434   0.0000       6.71339   417.0985       27.2108       25.9858      -9.48788      0.584212      0.680106       0.00000       0.00000       0.00000       0.00000       0.00000       0.00000       0.00000       0.00000       0.00000       0.00000       0.00000       0.00000       17.1079       18.6058       13.0769       9.45413       3.33330       1.33091       0.00000       0.00000       0.00000       0.00000       0.00000       0.00000       0.00000       0.00000       0.00000       0.00000       0.00000       0.00000
   3  12 2001.1816    0.6221  0.3937  9.7727  0.0000       1.42871  0.1596   0.0481   0.1021    0.2150   0.0000       4.28411   406.4962      -11.9342    -0.0481616      -1.21160      -3.44792      -1.71897       0.00000       0.00000       0.00000       0.00000       0.00000       0.00000       0.00000       0.00000       0.00000       0.00000       0.00000       0.00000       103.564       100.248       52.8970       20.7372       5.19736      0.972462       0.00000       0.00000       0.00000       0.00000       0.00000       0.00000       0.00000       0.00000       0.00000       0.00000       0.00000       0.00000
   3  13 2137.7736    0.8550  0.4324  9.8711  0.0000       5.19476  0.0540   0.0577   0.0741    0.3038   0.0000       2.24246   432.4764       62.7723       16.5108      -9.71851       4.35576       1.93217       0.00000       0.00000       0.00000       0.00000       0.00000       0.00000       0.00000       0.00000       0.00000       0.00000       0.00000       0.00000       20.2871       20.7107       16.8489       8.19443       4.82396       1.41910       0.00000       0.00000       0.00000       0.00000       0.00000       0.00000       0.00000       0.00000       0.00000       0.00000       0.00000       0.00000
   3  14 2273.4707    1.0450  0.7961 10.0503  0.0000       3.33242  0.0736   0.0592   0.1234    0.5048   0.0000       1.83957   444.2632       17.3152      -3.76095      0.900529      -1.67737      0.680071       0.00000       0.00000       0.00000       0.00000       0.00000       0.00000       0.00000       0.00000       0.00000       0.00000       0.00000       0.00000       27.8641       23.6157       20.1325       13.6444       5.40747       1.44805       0.00000       0.00000       0.00000       0.00000       0.00000       0.00000       0.00000       0.00000       0.00000       0.00000       0.00000       0.00000
   3  15 2407.7126    1.4791  0.8434  9.5068  0.0000       1.92145  0.0766   0.0787   0.1177    1.3250   0.0000       1.39097   391.2107      -5.35671       31.7473       3.23899      -3.41606      0.256117       0.00000       0.00000       0.00000       0.00000       0.00000       0.00000       0.00000       0.00000       0.00000       0.00000       0.00000       0.00000       29.9910       25.9719       20.3747       12.6239       5.27149       1.46218       0.00000       0.00000       0.00000       0.00000       0.00000       0.00000       0.00000       0.00000       0.00000       0.00000       0.00000       0.00000
   3  18 2811.5738    2.9736  0.8524 11.8127  0.0000       3.19050  0.0751   0.1570   0.1348    0.6976   0.0000       1.77212   469.0486       20.7620       6.52770       9.63190      -7.54120       3.11337       0.00000       0.00000       0.00000       0.00000       0.00000       0.00000       0.00000       0.00000       0.00000       0.00000       0.00000       0.00000       26.2523       24.6208       20.5722       11.4681       6.22377       1.56365       0.00000       0.00000       0.00000       0.00000       0.00000       0.00000       0.00000       0.00000       0.00000       0.00000       0.00000       0.00000
   3  20 3082.5304    3.8048  1.1057  9.0329  0.0000       1.66507  0.0819   0.1811   0.1580   18.1337   0.0000       1.30125   468.4604       63.3317       32.7437       21.5122     0.0319521      0.189393       0.00000       0.00000       0.00000       0.00000       0.00000       0.00000       0.00000       0.00000       0.00000       0.00000       0.00000       0.00000       29.8417       29.7949       19.3347       10.0471       4.70887       1.44165       0.00000       0.00000       0.00000       0.00000       0.00000       0.00000       0.00000       0.00000       0.00000       0.00000       0.00000       0.00000
   3  21 3217.9282    3.8174  1.4032 11.3115  0.0000      0.503191  0.1038   0.1774   0.1716    2.0207   0.0000       1.21635   452.1684       42.4826       6.36434       1.10376     -0.485985     -0.674649       0.00000       0.00000       0.00000       0.00000       0.00000       0.00000       0.00000       0.00000       0.00000       0.00000       0.00000       0.00000       41.7999       43.4073       27.6578       13.6863       6.68584       2.17469       0.00000       0.00000       0.00000       0.00000       0.00000       0.00000       0.00000       0.00000       0.00000       0.00000       0.00000       0.00000
   3  22 3353.6589    3.2641  2.1809 11.6357 -0.0014    -0.0625183  0.1300   0.1149   0.2273    0.5344   0.0000      0.617998   403.5485       58.9556       14.4709       23.4757       3.37483       2.52638       0.00000       0.00000       0.00000       0.00000       0.00000       0.00000       0.00000       0.00000       0.00000       0.00000       0.00000       0.00000       46.8238       48.4230       30.7010       19.0789       7.19833       2.76382       0.00000       0.00000       0.00000       0.00000       0.00000       0.00000       0.00000       0.00000       0.00000       0.00000       0.00000       0.00000
   3  23 3489.7133    2.8966  2.3514 11.3315  0.0000      0.132177  0.1250   0.0972   0.2368    0.4951   0.0000      0.515264   431.3333       63.5196       17.6736       2.42680      -6.62991      0.252823       0.00000       0.00000       0.00000       0.00000       0.00000       0.00000       0.00000       0.00000       0.00000       0.00000       0.00000       0.00000       41.3339       39.0460       30.3270       18.5904       8.32086       2.49835       0.00000       0.00000       0.00000       0.00000       0.00000       0.00000       0.00000       0.00000       0.00000       0.00000       0.00000       0.00000
   3  24 3626.2889    2.5509  4.2307  9.3567  0.0042      0.356745  0.1642   0.0631   0.3229    0.8595   0.0000      0.204613   396.6014       60.7462       24.3462       13.8423     -0.810291      0.139048       0.00000       0.00000       0.00000       0.00000       0.00000       0.00000       0.00000       0.00000       0.00000       0.00000       0.00000       0.00000       60.9150       59.4520       41.7056       22.8358       10.3297       3.17057       0.00000       0.00000       0.00000       0.00000       0.00000       0.00000       0.00000       0.00000       0.00000       0.00000       0.00000       0.00000
   4  10 1777.9817    0.3072  0.3701  9.8797  0.0004      0.656923  0.0506   0.0246   0.1045    0.0966   0.0000       6.60128   422.9104      -1.96427       4.34509       17.8388      0.949357       5.14248      0.985399     0.0269188       0.00000       0.00000       0.00000       0.00000       0.00000       0.00000       0.00000       0.00000       0.00000       0.00000       16.3738       14.8358       15.7124       9.77156       5.49699       3.45061       1.21268      0.243479       0.00000       0.00000       0.00000       0.00000       0.00000       0.00000       0.00000       0.00000       0.00000       0.00000
   4  12 2051.7265    0.6162  0.4975 10.1089 -0.0171       8.23311  0.0561   0.0416   0.1097    0.1586   0.0000       3.19030   437.7828       26.3789       15.1184      -4.18550       1.65493      -4.15710      -1.29468      0.423328       0.00000       0.00000       0.00000       0.00000       0.00000       0.00000       0.00000       0.00000       0.00000       0.00000       14.4017       17.8077       14.9846       8.56203       7.40275       2.02540       1.54793      0.392075       0.00000       0.00000       0.00000       0.00000       0.00000       0.00000       0.00000       0.00000       0.00000       0.00000
   4  13 2188.4572    0.8923  0.7449  9.9852 -0.0067       5.47480  0.0521   0.0442   0.1086    0.2502   0.0000       1.80976   445.1486       12.1057      -5.69610       1.04370       2.59291       8.21767    -0.0334283     -0.592309       0.00000       0.00000       0.00000       0.00000       0.00000       0.00000       0.00000       0.00000       0.00000       0.00000       15.0483       15.6496       13.0558       9.28881       5.82945       2.61568       1.06165      0.274912       0.00000       0.00000       0.00000       0.00000       0.00000       0.00000       0.00000       0.00000       0.00000       0.00000
   4  14 2324.3172    1.1742  0.6557 10.6950 -0.0010       7.03996  0.0615   0.0608   0.0942    0.2431   0.0000       2.03251   449.3648       16.0588      -7.34011       6.01908       8.83995       2.60503      0.205295     -0.375605       0.00000       0.00000       0.00000       0.00000       0.00000       0.00000       0.00000       0.00000       0.00000       0.00000       15.0799       19.1882       15.4410       10.4691       7.15935       2.97272       1.44962      0.414253       0.00000       0.00000       0.00000       0.00000       0.00000       0.00000       0.00000       0.00000       0.00000       0.00000
   4  18 2864.4288    3.0656  0.9695 10.4222 -0.0018       1.27588  0.0779   0.1362   0.1156    2.2138   0.0000       1.73641   467.6801       40.5346       31.2911       13.7816       1.86750     -0.921784       1.31712    -0.0393755       0.00000       0.00000       0.00000       0.00000       0.00000       0.00000       0.00000       0.00000       0.00000       0.00000       16.7190       24.2721       15.3609       14.4387       7.04786       4.33186       1.34694      0.553614       0.00000       0.00000       0.00000       0.00000       0.00000       0.00000       0.00000       0.00000       0.00000       0.00000
   4  19 3000.2623    3.8331  0.8123 11.8030 -0.0003     -0.795119  0.0507   0.1853   0.1168    0.8028   0.0000       1.22630   435.7329       34.2556       39.6202      -9.32701      -2.08694      -3.40702     0.0585258    -0.0525252       0.00000       0.00000       0.00000       0.00000       0.00000       0.00000       0.00000       0.00000       0.00000       0.00000       15.9490       15.9569       13.0516       9.64700       5.68976       2.83520       1.05711      0.290795       0.00000       0.00000       0.00000       0.00000       0.00000       0.00000       0.00000       0.00000       0.00000       0.00000
   4  21 3271.8328    3.5545  1.7855 -0.3819  0.0008     -0.302775  0.0874   0.1198   0.1914  113.5561   0.0000      0.555256   430.3474       86.1809       51.0217      -5.86537      -2.08661     0.0290195     0.0743259     -0.338443       0.00000       0.00000       0.00000       0.00000       0.00000       0.00000       0.00000       0.00000       0.00000       0.00000       22.1359       22.5494       19.9655       14.9278       8.43093       4.46962       1.60931      0.428894       0.00000       0.00000       0.00000       0.00000       0.00000       0.00000       0.00000       0.00000       0.00000       0.00000
   4  22 3408.3595    3.1299  2.0968 12.1349 -0.0017      0.768472  0.1097   0.1072   0.2044    0.3416   0.0000      0.581699   429.9067       36.0807      -20.1866       1.25146       4.57116       5.91068      0.701330     -0.353356       0.00000       0.00000       0.00000       0.00000       0.00000       0.00000       0.00000       0.00000       0.00000       0.00000       28.3073       28.5121       24.9372       17.5619       11.0120       5.06768       1.98298      0.482589       0.00000       0.00000       0.00000       0.00000       0.00000       0.00000       0.00000       0.00000       0.00000       0.00000
   4  23 3544.8266    2.8378  2.7218 10.9357 -0.0001      0.243499  0.1150   0.0812   0.2208    0.5191   0.0000      0.390410   366.3780       105.341       26.8890      -4.38244       4.88496      -3.56943       1.59289      0.387671       0.00000       0.00000       0.00000       0.00000       0.00000       0.00000       0.00000       0.00000       0.00000       0.00000       30.0902       31.4088       26.1918       18.7483       11.3110       5.34902       2.12384      0.555798       0.00000       0.00000       0.00000       0.00000       0.00000       0.00000       0.00000       0.00000       0.00000       0.00000
   4  24 3681.9431    2.2422  4.5493 10.8485  0.0006      0.484435  0.1620   0.0527   0.3221    0.2647   0.0000      0.206264   430.5244       101.877       26.3316       17.8403       20.1017       17.4976      0.566512     -0.102520       0.00000       0.00000       0.00000       0.00000       0.00000       0.00000       0.00000       0.00000       0.00000       0.00000       43.0621       44.4111       36.6730       26.6895       15.7922       7.51775       2.84504      0.738043       0.00000       0.00000       0.00000       0.00000       0.00000       0.00000       0.00000       0.00000       0.00000       0.00000
   5  11 1960.6446    0.5040  0.4346  9.8075 -0.0012       7.81026  0.0422   0.0303   0.0830    0.1386   0.0000       2.70335   444.9563       9.25833       2.77474      -6.28426      -3.02055      0.627268     -0.553966      0.309740     -0.158513   -0.00301340       0.00000       0.00000       0.00000       0.00000       0.00000       0.00000       0.00000       0.00000       13.7042       15.3455       12.8034       9.00415       6.02464       3.22086       1.51093      0.595939      0.214457     0.0462376       0.00000       0.00000       0.00000       0.00000       0.00000       0.00000       0.00000       0.00000
   5  13 2235.4534    0.9859  0.8164  9.4420 -0.0000       4.37266  0.0541   0.0423   0.1012    0.4044   0.0000       1.24611   435.6570       12.8404       1.44004      -10.1373       3.06362      -3.09799       1.70926    -0.0474208      0.321029    -0.0548127       0.00000       0.00000       0.00000       0.00000       0.00000       0.00000       0.00000       0.00000       14.8353       15.3240       13.1722       10.2081       7.16115       3.98123       1.95519      0.784660      0.263034     0.0585210       0.00000       0.00000       0.00000       0.00000       0.00000       0.00000       0.00000       0.00000
   5  14 2371.2046    1.3952  0.8843 10.0387 -0.0025       2.65409  0.0653   0.0567   0.0976    0.4557   0.0000       1.27522   427.4182       25.2686       13.8091      -2.22004      -4.23420       5.96146       2.16560     -0.317272     -0.342720     0.0859840       0.00000       0.00000       0.00000       0.00000       0.00000       0.00000       0.00000       0.00000       14.8965       17.3559       13.9280       10.8406       7.51930       4.16046       2.00748      0.829810      0.283536     0.0738338       0.00000       0.00000       0.00000       0.00000       0.00000       0.00000       0.00000       0.00000
   5  15 2506.2530    1.7227  0.9566 10.2011 -0.0019       3.57790  0.0617   0.0664   0.1034    0.7010   0.0000       1.13678   444.6512       4.43561       8.09754      -10.4129      -12.5220      -1.86454       1.30700      0.378233     0.0437635     0.0482310       0.00000       0.00000       0.00000       0.00000       0.00000       0.00000       0.00000       0.00000       12.8881       15.4083       13.0396       10.7950       7.07035       4.62691       2.04077       1.02888      0.320414     0.0842776       0.00000       0.00000       0.00000       0.00000       0.00000       0.00000       0.00000       0.00000
   5  16 2641.3452    2.1346  1.0882 11.2884 -0.0062       2.64342  0.0711   0.0902   0.1266    0.5735   0.0000       1.29791   432.5250       7.82506       23.2172       9.50077      -2.07018       4.62084       2.04750       1.08948     -0.536982    -0.0227162       0.00000       0.00000       0.00000       0.00000       0.00000       0.00000       0.00000       0.00000       16.3700       18.5516       15.5560       11.6578       7.98674       4.77744       2.10418      0.995248      0.348330     0.0817606       0.00000       0.00000       0.00000       0.00000       0.00000       0.00000       0.00000       0.00000
   5  17 2777.5743    2.7836  0.9814  2.2966  0.0000       2.55582  0.0606   0.1242   0.1090 1000.0000   0.0000       1.11209   435.4749       45.3153      -12.0079       10.6793      -1.75546     -0.584032       0.00000       0.00000       0.00000       0.00000       0.00000       0.00000       0.00000       0.00000       0.00000       0.00000       0.00000       0.00000       13.4497       16.9735       12.7339       11.4620       7.05351       4.79965       2.06339       1.05275      0.279907     0.0935899       0.00000       0.00000       0.00000       0.00000       0.00000       0.00000       0.00000       0.00000
   5  18 2913.9075    3.4635  1.0427  5.0140  0.0000       1.28975  0.0681   0.1339   0.1144  773.5740   0.0000       1.21302   425.5368       40.8233       3.07775       14.6487       1.42976      -1.69913       0.00000       0.00000       0.00000       0.00000       0.00000       0.00000       0.00000       0.00000       0.00000       0.00000       0.00000       0.00000       15.3157       17.7025       15.0421       11.2510       7.58524       3.89873       2.38305      0.858129      0.330153     0.0783732       0.00000       0.00000       0.00000       0.00000       0.00000       0.00000       0.00000       0.00000
   5  19 3050.0640    3.9037  1.0201 12.0598 -0.0023      0.457587  0.0722   0.1663   0.1211    1.3078   0.0000       1.25003   456.2094       29.2978       2.13558       4.50412      -15.8813      -5.18693       2.44933     -0.843285     -0.176898     0.0630759       0.00000       0.00000       0.00000       0.00000       0.00000       0.00000       0.00000       0.00000       14.0393       19.5188       14.2078       13.4681       7.84598       5.66781       2.11017       1.32114      0.348014      0.115175       0.00000       0.00000       0.00000       0.00000       0.00000       0.00000       0.00000       0.00000
   5  20 3186.3014    3.9332  1.2109  3.1261  0.0000      0.629468  0.0730   0.1570   0.1389 1000.0000   0.0000       1.16327   448.9122       36.4708      -7.77142       4.39043      -13.0088      -3.29157       0.00000       0.00000       0.00000       0.00000       0.00000       0.00000       0.00000       0.00000       0.00000       0.00000       0.00000       0.00000       15.0677       16.3961       14.6363       11.5514       8.13486       5.18364       2.23910       1.12905      0.357477     0.0816548       0.00000       0.00000       0.00000       0.00000       0.00000       0.00000       0.00000       0.00000
   5  21 3322.7584    3.3722  1.6712 11.9445 -0.0080      0.408533  0.0908   0.1143   0.1784    0.7815   0.0000      0.686485   455.0489       34.0837       31.7794       19.6422      0.856285      0.532267       3.15236     -0.808382     -0.298750     -0.171257       0.00000       0.00000       0.00000       0.00000       0.00000       0.00000       0.00000       0.00000       18.3055       20.1097       18.8455       14.8718       10.5604       7.00964       2.97978       1.59002      0.482807      0.111016       0.00000       0.00000       0.00000       0.00000       0.00000       0.00000       0.00000       0.00000
   5  23 3596.8490    2.4783  3.8651 10.8178 -0.0023      0.235743  0.1370   0.0575   0.2569    0.3967   0.0000      0.217683   458.5925       41.5237       7.02039       1.70244       13.5044       13.3417      -2.53481     -0.763929     -0.555948      0.187346       0.00000       0.00000       0.00000       0.00000       0.00000       0.00000       0.00000       0.00000       27.7667       32.0209       29.0795       22.4133       15.3286       9.07533       4.75783       2.10865      0.729781      0.166877       0.00000       0.00000       0.00000       0.00000       0.00000       0.00000       0.00000       0.00000
   6  10 1866.1875    0.4127  0.3912  9.7928 -0.0040       10.2555  0.0497   0.0252   0.0762    0.0961   0.0000       3.99458   439.7806       6.64994       3.45820      -15.8229       1.81998       2.42198      0.552471     -0.630875     -0.223414     0.0729337    -0.0218257    -0.0214418       0.00000       0.00000       0.00000       0.00000       0.00000       0.00000       7.96737       12.0023       9.49798       7.90050       6.66791       4.28956       2.32194       1.54174      0.425157      0.255094     0.0848227     0.0214698       0.00000       0.00000       0.00000       0.00000       0.00000       0.00000
   6  12 2142.5729    0.8012  0.6545  9.6615 -0.0031       5.70224  0.0439   0.0347   0.0839    0.2279   0.0000       1.42106   439.0449      -14.6411       9.26780       2.40397       1.27985      -2.12083    -0.0733991      0.231964     -0.532026     -0.386090    -0.0411877   -0.00171030       0.00000       0.00000       0.00000       0.00000       0.00000       0.00000       9.20409       10.4134       8.91745       7.81328       5.94821       4.33074       2.26074       1.21057      0.489106      0.216124     0.0577252     0.0136497       0.00000       0.00000       0.00000       0.00000       0.00000       0.00000
   6  13 2279.8222    1.0868  0.8594 10.0384 -0.0142       2.36694  0.0529   0.0449   0.1019    0.3484   0.0000       1.10742   422.3878       16.0314       8.82653      -1.52421       5.32855     -0.500227       5.14909     -0.957396      0.549247      0.348768      0.107747   -0.00778404       0.00000       0.00000       0.00000       0.00000       0.00000       0.00000       11.1608       12.7608       11.6927       9.42790       7.17166       4.62420       2.77137       1.42345      0.595998      0.244172     0.0718280     0.0153013       0.00000       0.00000       0.00000       0.00000       0.00000       0.00000
   6  14 2415.6996    1.3516  1.0264  9.7197  0.0004       3.03492  0.0557   0.0476   0.1090    0.5038   0.0000       1.07076   445.6361       9.32482       23.6557      -14.0815      -5.14388      -1.96845      -2.79774     -0.603398      0.198924      0.227497    -0.0249842    -0.0117914       0.00000       0.00000       0.00000       0.00000       0.00000       0.00000       10.9135       13.0857       11.7050       9.22195       6.64143       4.24831       2.41029       1.33690      0.542468      0.229028     0.0708366     0.0154317       0.00000       0.00000       0.00000       0.00000       0.00000       0.00000
   6  15 2551.2633    1.9019  1.0220 10.6126  0.0001       4.00708  0.0623   0.0664   0.0969    0.4693   0.0000       1.07135   437.6764       26.9711       6.90289      -9.69806       6.10743       1.91221      0.715922     -0.750100      0.385878    0.00805080    -0.0215050   -0.00359021       0.00000       0.00000       0.00000       0.00000       0.00000       0.00000       11.9901       13.7519       12.1905       10.5187       7.03872       4.84744       2.72741       1.49278      0.639531      0.260139     0.0685466     0.0161238       0.00000       0.00000       0.00000       0.00000       0.00000       0.00000
   6  16 2687.1606    2.4390  0.9385 11.5761 -0.0075       1.58848  0.0525   0.0941   0.1025    0.3804   0.0000       1.08182   432.1027       23.9113       27.9736      -15.0985      -6.89502     0.0274582      0.976044      -2.52524       1.10584     -0.221489     0.0404661     0.0266535       0.00000       0.00000       0.00000       0.00000       0.00000       0.00000       10.4665       12.1217       11.1541       9.25771       6.39277       4.42175       2.50779       1.35835      0.606067      0.241851     0.0687180     0.0156782       0.00000       0.00000       0.00000       0.00000       0.00000       0.00000
   6  17 2823.7757    3.1046  0.9370 10.6674 -0.0075       1.86644  0.0541   0.1122   0.0904    1.3756   0.0000      0.938300   434.2050       29.3341       24.8852       13.2051       1.53251     -0.554662       4.23321     -0.293465     0.0120260      0.180733     0.0536924    -0.0321371       0.00000       0.00000       0.00000       0.00000       0.00000       0.00000       11.1270       12.0296       11.1577       9.53951       6.66103       4.07509       2.63650       1.35517      0.608307      0.206918     0.0634718     0.0131874       0.00000       0.00000       0.00000       0.00000       0.00000       0.00000
   6  19 3097.4646    3.9629  0.9935 11.5543  0.0107      0.157793  0.0606   0.1432   0.1060    0.7175   0.0000      0.948379   432.1565       42.6073       17.8107       25.2257       1.47460       1.50889       2.43016      -1.20050      0.645145     0.0381192     0.0293284    -0.0315513       0.00000       0.00000       0.00000       0.00000       0.00000       0.00000       12.0608       11.8120       11.9517       10.6250       7.75658       4.31853       3.11457       1.76263      0.727473      0.241763     0.0744985     0.0138542       0.00000       0.00000       0.00000       0.00000       0.00000       0.00000
   6  20 3234.2610    3.6882  1.3309 11.8776 -0.0070       1.57124  0.0820   0.1210   0.1218    0.7415   0.0000      0.884347   438.5375       36.5289      -4.30223      -12.6033      -1.78835      -7.69174      -6.95375      -2.67706     -0.427922     0.0225541     -0.111581    -0.0374151       0.00000       0.00000       0.00000       0.00000       0.00000       0.00000       15.3067       19.1875       16.0357       13.1504       8.76490       5.50158       3.17802       1.50467      0.722517      0.260532     0.0836987     0.0192356       0.00000       0.00000       0.00000       0.00000       0.00000       0.00000
   6  21 3371.2234    3.3760  2.3627 10.6180 -0.0018      0.888344  0.0912   0.0790   0.1727    0.8286   0.0000      0.432720   424.3828       22.5171       25.6003       11.0693      0.456729      -15.5398      -4.04476     -0.468582     -0.532457     -0.327155     -0.166712   -0.00475444       0.00000       0.00000       0.00000       0.00000       0.00000       0.00000       17.1476       18.5690       17.3116       14.4981       10.6392       7.30313       4.20721       2.09368      0.989514      0.368801      0.105930     0.0211793       0.00000       0.00000       0.00000       0.00000       0.00000       0.00000
   6  22 3508.6081    2.8531  3.1199 10.6677 -0.0072      0.625265  0.1125   0.0623   0.1995    0.5413   0.0000      0.261329   397.2375       19.4140       15.0636       17.0576       13.4347       2.89580      -7.57301      -4.59070      -1.18502      -1.22544     0.0263671    -0.0669668       0.00000       0.00000       0.00000       0.00000       0.00000       0.00000       19.8993       22.8203       21.7184       18.1595       13.1056       8.48779       5.17156       2.82413       1.26684      0.492895      0.149366     0.0308268       0.00000       0.00000       0.00000       0.00000       0.00000       0.00000
   6  23 3646.4373    2.3726  4.2419 10.4852 -0.0014      0.478163  0.1298   0.0450   0.2438    0.2844   0.0000      0.182057   454.2421       38.2278       76.9771       30.7250       12.1833      -14.4790      -9.68890      -4.59269      -3.27556      -1.10898      0.166228    -0.0369965       0.00000       0.00000       0.00000       0.00000       0.00000       0.00000       23.2220       26.2106       25.1994       20.4776       15.9192       10.0120       6.44458       3.16149       1.56576      0.557437      0.185204     0.0343877       0.00000       0.00000       0.00000       0.00000       0.00000       0.00000
   6  24 3784.2760    2.0311  5.8587 10.2124  0.0008      0.304180  0.1589   0.0345   0.3085    0.2206   0.0000      0.125509   456.8405       53.8107      -8.04070       66.7903       30.1314      -10.1830      -3.43455      0.586357      0.490807      -1.22702      0.172132    -0.0292185       0.00000       0.00000       0.00000       0.00000       0.00000       0.00000       28.0868       32.6829       30.5152       26.0661       18.9676       11.8069       7.64196       3.83280       1.86799      0.665440      0.220288     0.0451290       0.00000       0.00000       0.00000       0.00000       0.00000       0.00000
   6  26 4061.0739    1.4354 10.5128 10.0287  0.0010      0.150738  0.2714   0.0213   0.4893    0.1032   0.0000     0.0897059   475.1376       110.993      -23.7638       22.8531       39.8644       11.7359      -7.20908      -5.14688       4.55586      -1.00209     -0.325173      0.120344       0.00000       0.00000       0.00000       0.00000       0.00000       0.00000       40.4953       50.6100       47.4134       38.5149       29.9328       19.3995       11.7747       6.20764       2.87227       1.14382      0.378793     0.0763292       0.00000       0.00000       0.00000       0.00000       0.00000       0.00000
   7  11 2045.9022    0.6580  0.5876  9.8374 -0.0021       5.13412  0.0439   0.0288   0.0761    0.1452   0.0000       1.77454   440.6612      0.369748       9.22967      -5.64822      -2.88041      -5.22371       3.32320       1.61615     -0.588953     -0.145936    -0.0959161    -0.0539683   0.000341231    0.00133993       0.00000       0.00000       0.00000       0.00000       7.67848       8.02000       8.70097       6.83633       6.09950       4.52573       2.62484       1.77983      0.975846      0.361433      0.170043     0.0695562     0.0177975    0.00286294       0.00000       0.00000       0.00000       0.00000
   7  12 2184.6175    0.9436  0.6954  9.6719  0.0024       3.55621  0.0417   0.0375   0.0818    0.2534   0.0000       1.17833   440.8011       9.64009       4.93274      -6.25088       2.25137      -4.05901      -3.59536      -1.56444      0.927811    -0.0969641     -0.121394    -0.0529867     0.0224258  -0.000280441       0.00000       0.00000       0.00000       0.00000       6.85948       8.72855       7.97211       7.57629       4.95719       4.37103       2.45028       1.67068      0.706915      0.450378      0.151823     0.0680838     0.0142544    0.00370235       0.00000       0.00000       0.00000       0.00000
   7  13 2322.3480    1.2084  0.8375  9.9458 -0.0022       3.81654  0.0539   0.0490   0.0860    0.3534   0.0000       1.00370   440.1737      -1.68533       12.5694      -4.84461      -1.00747       8.22741      -5.63619      -2.09301     -0.152061      0.893653    0.00634874     0.0987867   -0.00138846    0.00580546       0.00000       0.00000       0.00000       0.00000       9.24752       9.24128       10.7764       8.87034       6.33190       5.10896       3.54997       1.89408      0.940279      0.582618      0.221119     0.0806047     0.0183399    0.00320019       0.00000       0.00000       0.00000       0.00000
   7  14 2458.2608    1.5836  1.1771  9.8418 -0.0023       3.43636  0.0612   0.0508   0.1102    0.6348   0.0000       1.11539   440.4426       7.96346       8.35746       17.0114      -5.44362       6.82966      -5.77493       1.25666     -0.127071      0.422130      0.108828     0.0660981  -0.000392406    0.00370748       0.00000       0.00000       0.00000       0.00000       9.14638       11.1527       10.5047       9.10530       6.89771       5.19807       3.12768       1.99203      0.960317      0.500433      0.184105     0.0759082     0.0192283    0.00416098       0.00000       0.00000       0.00000       0.00000
   7  15 2594.3801    1.9457  0.9277 10.7389 -0.0008      0.494715  0.0520   0.0667   0.0872    0.4198   0.0000      0.962865   438.0270       10.8212      -10.8159       13.4488      -1.89483      -1.17312       3.15520      -1.37090     -0.233844     0.0149027     0.0392885    -0.0202189     0.0141534   0.000218303       0.00000       0.00000       0.00000       0.00000       8.44981       9.97825       9.19333       8.20714       6.38603       4.64755       3.16100       1.69750      0.985026      0.407286      0.197328     0.0601922     0.0181194    0.00369497       0.00000       0.00000       0.00000       0.00000
   7  16 2731.4145    2.6571  0.9159 10.5722  0.0002       3.13689  0.0481   0.0890   0.0871    0.6304   0.0000      0.814820   426.6972       27.0180      -1.33626       11.8886      -7.08454       6.00369       1.32904      0.878886      0.135919    -0.0268761      0.385749   -0.00127632    -0.0106760    0.00125998       0.00000       0.00000       0.00000       0.00000       9.16441       10.0792       8.82762       7.77030       6.52088       5.08623       3.18925       1.74251      0.797228      0.400158      0.153135     0.0558766     0.0140131    0.00299541       0.00000       0.00000       0.00000       0.00000
   7  17 2868.5270    3.2977  0.9385 11.2717  0.0072       1.82786  0.0513   0.1109   0.0861    0.4751   0.0000       1.04353   432.6219      -1.66765       5.74478       16.0851      -17.2293      -8.75617     -0.185885      -1.82720      0.653471     -0.495605     -0.152563    0.00393179     0.0335314   -0.00628824       0.00000       0.00000       0.00000       0.00000       8.81805       9.58970       9.42180       8.43239       6.56699       4.20597       2.74139       1.85077      0.977019      0.458038      0.163842     0.0604412     0.0165162    0.00310820       0.00000       0.00000       0.00000       0.00000
   7  18 3005.7955    3.8520  0.7390 12.4260 -0.0045      0.347771  0.0458   0.1484   0.0737    0.2893   0.0000       1.38992   423.3896       19.7552       10.8262      0.477009     -0.359155       5.56107       1.97253     -0.541803       1.26109     -0.436924      0.206474     0.0137799    0.00407214    0.00292073       0.00000       0.00000       0.00000       0.00000       7.37032       8.95889       8.14140       7.37404       5.89549       4.04877       2.85409       1.54876      0.869492      0.397572      0.172924     0.0547420     0.0178246    0.00356650       0.00000       0.00000       0.00000       0.00000
   7  19 3142.8461    3.8071  1.1236 12.2688 -0.0059      -1.12180  0.0719   0.1374   0.1033    0.4188   0.0000      0.973784   434.4533       17.7481       21.2443       8.90439       8.71936      -10.8824       3.57344      -4.57788       2.14477     -0.551861      0.292629    -0.0703985    -0.0133497   -0.00618358       0.00000       0.00000       0.00000       0.00000       14.4290       14.0947       10.6637       9.86441       10.9500       8.82349       5.54848       3.03308       1.35373      0.506440      0.214302     0.0762042     0.0210209    0.00388518       0.00000       0.00000       0.00000       0.00000
   7  20 3280.1715    3.8798  1.4457 -2.3425 -0.0075      0.768341  0.0702   0.1139   0.1121   49.7562   0.0000      0.542048   440.5990       30.2988      -1.55037       10.8863       2.19150       9.47033      -2.45299       1.99218      0.378385     -0.577055      0.160630    -0.0719300    -0.0647506   -0.00628547       0.00000       0.00000       0.00000       0.00000       11.9438       14.6290       13.8981       11.0205       8.48764       5.52657       3.61810       1.97032      0.996257      0.505063      0.198098     0.0714002     0.0229859    0.00371451       0.00000       0.00000       0.00000       0.00000
   7  21 3417.7365    3.2556  2.4509 10.3803  0.0017      0.581220  0.0825   0.0702   0.1591    0.6595   0.0000      0.362036   448.4655       26.3592       14.2574       9.72115       23.2017      -1.84209       2.07592      -3.30784      0.604918     0.0287856    -0.0785420     0.0188843    -0.0298453   -0.00733553       0.00000       0.00000       0.00000       0.00000       12.7677       15.2775       14.7323       12.1628       9.42590       6.98549       4.26536       2.58059       1.37043      0.613800      0.272028     0.0997732     0.0267807    0.00521590       0.00000       0.00000       0.00000       0.00000
   7  22 3555.6066    2.6912  3.6321 10.4080 -0.0036      0.302817  0.1132   0.0470   0.1815    0.3619   0.0000      0.212842   439.1211       17.2006      -1.48883       25.0593      -16.6075       1.29210       5.65622      -10.5250     -0.574330     -0.106525      0.173483    -0.0730792     0.0112539   -0.00265778       0.00000       0.00000       0.00000       0.00000       16.6682       20.9343       19.2179       16.7011       12.7894       9.24605       5.85585       3.58243       1.87000      0.889021      0.369000      0.134210     0.0374406    0.00763009       0.00000       0.00000       0.00000       0.00000
   7  23 3693.8480    2.2369  5.0408 10.0103 -0.0018      0.214953  0.1356   0.0338   0.2341    0.2457   0.0000      0.130236   445.3447       48.5548      -1.31468       24.2149      -2.97300      -5.73223      -10.8530       5.06292      -2.30556      -1.49461     0.0857651      0.321321     -0.114511   -0.00482976       0.00000       0.00000       0.00000       0.00000       19.5051       25.2956       22.6862       20.3239       15.4570       11.2964       7.19498       4.27372       2.32748       1.06290      0.459746      0.164732     0.0469455    0.00991431       0.00000       0.00000       0.00000       0.00000
   7  25 3970.9986    1.5659  8.8895 10.1176 -0.0001      0.345913  0.2149   0.0221   0.3836    0.1050   0.0000     0.0926035   456.7210       27.0108       31.2559       71.7474       16.0828      -22.2305      -1.57036      -3.91924      -2.65992      -3.02798     -0.106017     -0.164482   -0.00203398   -0.00324982       0.00000       0.00000       0.00000       0.00000       30.3043       36.5328       35.0528       30.1059       24.4269       17.4747       11.4572       6.72677       3.74213       1.67445      0.737273      0.259016     0.0746514     0.0139003       0.00000       0.00000       0.00000       0.00000
   7  26 4109.9920    1.3760 11.3516  9.9627 -0.0015     0.0993144  0.2585   0.0182   0.4800    0.0842   0.0000     0.0807869   439.1974       2.23439      -32.4480      -11.9713       2.47789      -4.18021       21.4982     -0.477142      -7.99567      -1.25259      0.980921     0.0719837    -0.0394961    0.00998784       0.00000       0.00000       0.00000       0.00000       35.0512       42.3051       40.8813       35.6919       27.9479       20.2954       13.0279       8.07200       4.38781       2.06692      0.865312      0.314524     0.0854119     0.0161090       0.00000       0.00000       0.00000       0.00000
   8  11 2086.1767    0.7075  0.5232 10.0436 -0.0015       4.66010  0.0371   0.0314   0.0693    0.1208   0.0000       1.52901   439.3985      -5.86036       28.3569       1.88330       10.7092       1.10167       2.76778      -1.52731      0.798704      0.632314      0.152777    -0.0802468     0.0260378   0.000276070   -0.00203747  -0.000147457       0.00000       0.00000       5.73126       6.87232       7.35306       6.45198       4.43964       4.08666       2.68926       1.56866       1.06570      0.572871      0.253852      0.133307     0.0558711     0.0159849    0.00360777   0.000729748       0.00000       0.00000
   8  12 2225.2917    0.9773  0.7427 10.2157 -0.0107       5.17734  0.0504   0.0372   0.0817    0.1987   0.0000       1.14716   437.6796       9.35494       9.01780      -1.69497      -5.04382       3.79332     -0.453796       1.79157     -0.390310      0.587257      0.416894      0.160470     0.0232973   -0.00952651    0.00230860   -0.00149311       0.00000       0.00000       7.56838       8.69470       9.81493       7.78975       7.22308       4.76224       3.59435       2.64435       1.08684      0.728319      0.433414      0.167880     0.0578263     0.0227076    0.00558669   0.000808651       0.00000       0.00000
   8  13 2362.9834    1.2941  1.0209  9.3067 -0.0073       2.71152  0.0502   0.0393   0.0850    0.6331   0.0000      0.855496   433.0226       13.7294       8.92851    -0.0661644       2.01632       2.09144     -0.312877       2.02792     -0.540444      0.719705     -0.254051     0.0616056    0.00492429    -0.0187313    0.00558644  -0.000882179       0.00000       0.00000       7.30923       8.49839       8.45997       7.57935       5.94045       4.54048       3.27923       1.98684       1.16789      0.632054      0.301928      0.139753     0.0528981     0.0162376    0.00428299   0.000769967       0.00000       0.00000
   8  14 2499.5610    1.6825  0.9512 10.9413 -0.0043       2.25953  0.0562   0.0546   0.0909    0.2797   0.0000       1.03307   432.4975       8.69108     -0.210066       12.1117       2.48131      -5.21921      -2.09561      -1.76158       1.22559     -0.809293      0.196416     -0.151969    -0.0293628    0.00132319    0.00281244  -0.000363831       0.00000       0.00000       8.89959       10.2512       10.7684       9.43806       6.79929       4.87179       3.81773       2.20948       1.11617      0.668914      0.364190      0.171879     0.0578663     0.0172254    0.00456735   0.000807051       0.00000       0.00000
   8  15 2636.2478    2.2826  0.9333 10.6873 -0.0048      0.932642  0.0504   0.0759   0.0809    0.5177   0.0000      0.990573   421.8609       8.10300       21.1580       6.13997      -1.58715      0.761999       2.35721      0.283102      0.657098      0.474877     -0.158664     -0.195826     0.0831182    -0.0275006    0.00534775   -0.00147657       0.00000       0.00000       7.85381       8.47876       8.63625       7.67081       6.22969       4.66582       3.21600       2.02579       1.27061      0.653018      0.303685      0.133495     0.0520437     0.0156682    0.00374233   0.000633075       0.00000       0.00000
   8  16 2773.8436    2.8697  0.8583  9.8026 -0.0070      0.259954  0.0384   0.1018   0.0838    2.0382   0.0000      0.897745   444.2845       18.5068       1.40854      -3.21352      -10.9032       2.91525      0.588348     0.0889090      -2.20178    -0.0949518     -0.558130     -0.183940     0.0274168   -0.00674563    0.00433845  -0.000147079       0.00000       0.00000       5.84273       6.93238       6.47386       5.98072       4.83192       3.97711       2.69443       1.76533      0.972251      0.526581      0.260696      0.115024     0.0406146     0.0142974    0.00352792   0.000677905       0.00000       0.00000
   8  17 2911.6390    3.2927  0.8603 11.7176 -0.0058     0.0101953  0.0426   0.1089   0.0792    0.4332   0.0000      0.791547   439.9999       6.21870       7.03452      -2.66132       3.99551    -0.0775061       4.76316       1.50822      0.203765     -0.467304    -0.0590416    -0.0240184    -0.0240196  -0.000191792    0.00306267  -0.000410892       0.00000       0.00000       6.89029       7.71984       7.87995       7.30580       5.28927       4.19211       2.98636       1.87235      0.988921      0.585017      0.297148      0.133446     0.0464919     0.0145722    0.00336925   0.000669136       0.00000       0.00000
   8  18 3049.3749    3.9266  1.0966 11.0715  0.0009      0.291468  0.0516   0.1195   0.0943    0.9986   0.0000      0.621426   443.5232       11.1337       6.15200       13.1558      -4.43488      -3.77931       4.27308     -0.255473      0.785775     -0.837932     -0.101721     -0.154327      0.146759     0.0154374    0.00619467   0.000104124       0.00000       0.00000       7.26487       8.64668       8.29064       7.63347       5.84235       4.72901       3.27961       2.02587       1.17336      0.621271      0.313858      0.134380     0.0544338     0.0167337    0.00412729   0.000837748       0.00000       0.00000
   8  19 3186.8566    3.8908  1.1896 11.9688 -0.0022      -1.60890  0.0658   0.1151   0.1005    0.4716   0.0000      0.672326   421.4442       4.34999       21.6827       15.0686      -4.58437      -5.82291     -0.615406      0.484388       1.51557      0.546219     0.0565887    -0.0381516    -0.0764109   0.000676397   -0.00532227   1.20918e-05       0.00000       0.00000       10.0212       12.2817       12.0699       10.4107       7.85098       5.57774       3.49919       2.16568       1.45405      0.713878      0.339909      0.141331     0.0598303     0.0177515    0.00464713   0.000851784       0.00000       0.00000
   8  20 3324.5555    3.6586  1.7327 11.7311  0.0020      0.428505  0.0714   0.0880   0.1167    0.3217   0.0000      0.426371   436.4896       24.1277       5.52558      0.682821     -0.717928       5.96947       3.60349       2.11655     -0.687486      0.556063      0.168498     -0.423081    -0.0522406  -1.14382e-05    0.00554197  -0.000550206       0.00000       0.00000       10.1142       12.1015       11.0277       9.94608       8.30875       6.70769       4.58296       2.89432       1.64129      0.823409      0.418837      0.169091     0.0695569     0.0221746    0.00575019    0.00112490       0.00000       0.00000
   8  21 3462.6967    2.9565  2.5033 11.4662 -0.0069      0.391790  0.0826   0.0622   0.1509    0.2284   0.0000      0.313321   430.9683       41.1571       5.85669       21.6166     -0.362942      -3.77394       12.3794      -3.16459     -0.222647      0.268799     -0.615559     -0.157934     0.0193553   -0.00862546    0.00526551   -0.00123704       0.00000       0.00000       11.3645       13.5825       13.3426       11.8446       9.55251       7.58158       5.35183       3.23619       1.95573       1.03578      0.490316      0.225956     0.0883973     0.0275648    0.00714490    0.00134512       0.00000       0.00000
   8  22 3601.2081    2.4543  3.9611 10.8033 -0.0016      0.203826  0.1101   0.0407   0.1979    0.1902   0.0000      0.177403   427.4022       20.0956      -10.5070       9.70140       25.0987      -3.98994       6.03320      0.707039      0.993617      -1.25718      0.500870      0.129410     -0.163087     0.0242896   -0.00850103    0.00185097       0.00000       0.00000       14.0939       17.0755       16.8288       15.2698       12.0668       9.90096       6.69067       4.34789       2.49605       1.41196      0.625441      0.312067      0.114084     0.0390413    0.00954514    0.00185803       0.00000       0.00000
   8  23 3740.0695    2.1180  5.4423 10.4598 -0.0016      0.558906  0.1332   0.0306   0.2377    0.1423   0.0000      0.122114   453.5621       51.3466       29.7621       18.6585      -9.11185       12.9721      -13.0785      -11.0228      0.845470      0.657190     -0.345642     -0.852671     0.0331636     0.0261716   -0.00710775   -0.00342414       0.00000       0.00000       17.4324       20.7565       20.2248       18.6258       15.0732       11.3202       7.73381       5.16034       3.04497       1.67415      0.813299      0.352359      0.132297     0.0439657     0.0112374    0.00207429       0.00000       0.00000
   8  24 3878.8161    1.8009  8.1760 10.0992 -0.0007      0.331614  0.1787   0.0224   0.3192    0.1087   0.0000     0.0817558   427.3242       76.7123      -17.2114      -16.4895       14.4398       17.5545     -0.350158      -12.0540      -2.99139      -2.77673       1.10379      0.107021     -0.303571    -0.0259622     0.0259146   -0.00197761       0.00000       0.00000       21.8994       27.8682       26.4081       24.8462       19.9047       15.2621       10.8782       7.09096       4.02154       2.28506       1.11436      0.506900      0.184996     0.0624544     0.0163721    0.00311607       0.00000       0.00000
   8  25 4017.8749    1.5169 10.1286 10.0070 -0.0016      0.215491  0.2126   0.0187   0.4004    0.0902   0.0000     0.0756051   468.7846       73.4132      -8.13359       11.4234      -20.4824      -12.9937       5.11075      -9.61715       6.76410      -1.01755      -1.79783     -0.708839     -0.260445    -0.0373186     0.0152975    0.00221101       0.00000       0.00000       26.4558       31.9352       31.1778       28.6236       22.9302       18.0921       12.5315       8.09765       4.79597       2.57664       1.26528      0.559048      0.217671     0.0705250     0.0178644    0.00330676       0.00000       0.00000
   8  26 4156.5511    1.2586 12.4511 10.0867 -0.0016    -0.0596934  0.2753   0.0162   0.5138    0.0681   0.0000     0.0801300   377.7873       72.8478       68.8306      -22.2089      -34.5652       14.7096       14.9417      -1.98204       3.59683       1.60867     -0.640810     -0.153606      0.271340    -0.0631919     0.0385830    0.00182549       0.00000       0.00000       31.2244       38.1840       37.3997       34.5023       28.6036       21.8006       15.2298       10.1511       6.03437       3.35494       1.61783      0.724566      0.270885     0.0908847     0.0233541    0.00416730       0.00000       0.00000
   9  11 2125.1476    0.7695  0.6937  9.7876 -0.0120       4.95990  0.0422   0.0299   0.0772    0.2009   0.0000       1.20418   438.7187       9.68969       22.1065       1.25733      -4.28298      -3.61628      0.732958       5.80125      0.893589      0.552369      -1.07776      0.120027      0.142759      0.126021   -0.00326226    0.00439678   0.000777321  -0.000109456       6.20543       7.14892       7.54476       6.58103       6.01093       4.15141       3.19520       2.56073       1.24930      0.760004      0.458749      0.228652      0.113907     0.0401196     0.0127688    0.00481738    0.00109395   0.000160416
   9  12 2264.6577    1.0293  0.7611 10.2023  0.0004       4.19194  0.0451   0.0364   0.0723    0.1859   0.0000       1.24855   425.7398       1.97780       16.0030       3.55666      0.351157      -2.47854      -2.37195     -0.759553      -2.29610     -0.560646     -0.824531     0.0183830      0.150333     0.0604224   -0.00847061    0.00694655  -0.000789386  -0.000110271       5.96641       6.81249       6.85438       6.40858       5.39494       4.39474       2.99708       2.16105       1.37618      0.850761      0.442805      0.227114     0.0936801     0.0412710     0.0135465    0.00444510   0.000941063   0.000170446
   9  13 2402.3624    1.4174  0.8421 10.4063 -0.0026       1.17367  0.0468   0.0452   0.0764    0.2495   0.0000      0.997007   430.5550       1.53013       5.65096      -9.38359     -0.423276      -3.98988      -3.92339      -2.59671     0.0535068     -0.978829     0.0577424      0.368882     0.0432011    -0.0318591     0.0185581    0.00436204  -0.000454028   0.000109515       6.82632       7.07757       6.35163       6.19672       5.63777       5.03080       3.83410       2.72056       1.58287      0.884225      0.468789      0.237042      0.100677     0.0382412     0.0132596    0.00383226   0.000861596   0.000153129
   9  14 2539.6192    1.8743  0.8641 10.9316 -0.0062       1.65571  0.0474   0.0604   0.0749    0.2867   0.0000      0.855090   438.1940       3.97814       9.64040      -17.0013      -8.17583     -0.310128      -2.92397      -2.25840     -0.749411     -0.314561     -0.387332    -0.0841574     -0.128707     0.0181034   -0.00107358   -0.00177732   0.000843167   0.000410408       5.46078       7.59925       7.28290       6.68477       5.82259       4.18639       3.45252       2.15321       1.45946      0.772663      0.431424      0.256505     0.0948745     0.0456847     0.0159775    0.00460279    0.00139114   0.000233093
   9  15 2677.1065    2.2842  1.0027 11.2072 -0.0089       1.50707  0.0467   0.0684   0.0904    0.3568   0.0000      0.806125   438.0099       15.0189       12.3258      -2.83815      -4.49969     -0.515122      -1.56946      0.924965     -0.385447     -0.971097      0.652551     -0.375622     -0.131123    -0.0277687    0.00981115    0.00251891   -0.00103818   0.000141380       6.21688       7.63745       7.96216       6.63332       6.01886       4.36132       3.50911       2.11647       1.43943      0.840799      0.429840      0.230110     0.0947746     0.0449990     0.0152467    0.00447787    0.00126284   0.000177819
   9  16 2815.3934    2.8910  0.7995 12.0068 -0.0196       2.23501  0.0408   0.0956   0.0748    0.2791   0.0000      0.820584   444.9801       17.8618       18.6614    -0.0545352      0.999610       6.33036       6.37243     -0.165985      -1.88323     -0.325092     -0.269793     -0.262767   -0.00615063    -0.0335770   -0.00975352    0.00479666  -0.000839296  -0.000102778       5.96243       7.66525       7.35139       6.79465       5.41161       4.23411       2.96631       1.90163       1.31729      0.667673      0.405512      0.179020     0.0858673     0.0312287     0.0135416    0.00362591   0.000973380   0.000179681
   9  17 2953.8085    3.5219  1.0402 11.1258  0.0010       1.97532  0.0446   0.1031   0.0905    0.7281   0.0000      0.895251   433.5787       17.1432       13.8791       8.31064      -6.53419      -1.50689       1.27343    0.00901149     -0.824787     -0.400087     -0.201175     0.0670058    -0.0485825   -0.00160613   0.000948752   -0.00393339   3.33262e-05   0.000139169       6.11287       7.37641       7.22375       6.36753       5.57569       4.16204       3.17933       2.05592       1.27592      0.759271      0.396957      0.193395     0.0886394     0.0346415     0.0120660    0.00381625   0.000985630   0.000159592
   9  20 3368.1884    3.2304  2.1114 11.7941 -0.0019       1.00654  0.0710   0.0688   0.1373    0.1953   0.0000      0.416356   431.5535       26.1195       17.8428       11.1634      -1.75576     -0.637538      -4.40892      -11.3562       2.28001     -0.729801     -0.522763     -0.220994      0.112975    -0.0715192  -0.000613086   -0.00223430    0.00155815   7.95543e-05       9.18773       10.6994       11.0924       10.1656       8.23901       6.41384       4.60990       3.28419       1.97250       1.12543      0.635940      0.330930      0.145835     0.0578257     0.0206054    0.00626265    0.00145013   0.000248271
   9  21 3506.5699    2.8627  2.9329 11.1599 -0.0046      0.509199  0.0893   0.0527   0.1450    0.1892   0.0000      0.233531   442.4539       49.3773       30.1115       1.60930      -7.94186       18.6978      -2.14954      -8.20761     -0.907716      0.387870      0.639948     -0.289350     0.0693971     0.0131439     0.0711079   -0.00263382   -0.00204563   8.19812e-05       11.7389       15.0187       14.6428       12.9443       10.6783       8.27083       5.94964       3.89233       2.46615       1.39357      0.750550      0.368407      0.165641     0.0689346     0.0259122    0.00760701    0.00194189   0.000333320
   9  22 3645.6200    2.2909  4.1382 11.0982 -0.0041      0.718256  0.1104   0.0366   0.1912    0.1195   0.0000      0.168834   447.4092       43.4660      -10.6464      -6.22569       1.45746       5.08509       2.58165      -1.25860      0.135207      -2.39615     -0.196098     0.0730012      0.364767     -0.142955     0.0448977    0.00367871   -0.00275182   4.12687e-05       12.9826       15.8322       16.1406       14.0907       12.2380       9.98807       7.08111       4.99565       3.06315       1.85176      0.973598      0.483073      0.223572     0.0923393     0.0334189     0.0107898    0.00249524   0.000417562
   9  23 3784.6344    2.0118  5.4290 10.6649 -0.0008      0.498337  0.1283   0.0283   0.2342    0.1108   0.0000      0.130128   439.5244       30.1005      -9.52214      -2.18554       9.83970       6.75302      -5.40462       6.25975      0.627245      -2.45613      -1.87592     -0.520893     -0.203990    0.00243235    -0.0349191     0.0127960    0.00318781   0.000135165       15.0850       18.3380       17.4540       17.2649       14.2064       11.5959       8.12866       5.57983       3.67264       2.27113       1.17659      0.586741      0.254455      0.109255     0.0374448     0.0115442    0.00276912   0.000518978
   9  25 4064.0247    1.4082 10.6249 10.1028 -0.0021      0.260141  0.2252   0.0174   0.3963    0.0795   0.0000     0.0788174   418.3650       9.98564       5.33579     -0.976806       25.0225      -25.5573       3.73363       5.50610      -2.20947      -1.67467       2.46819     -0.143582      0.179726    -0.0838953     0.0641424     0.0212489   -0.00252810   -0.00136870       24.2040       29.4999       28.9952       27.1839       23.5634       18.4309       13.8109       9.39887       6.04573       3.53992       1.90607      0.979415      0.422808      0.177789     0.0628352     0.0195394    0.00493620   0.000808604
   9  28 4482.3196    0.8446 18.2064  9.9412 -0.0050     -0.224013  0.5230   0.0108   0.7791    0.0558   0.0000      0.107325   500.0955       61.3067      -13.4580      -6.73527      -10.6732      -24.8293       19.3094       2.43971      -9.14560       7.40254       5.82751      -3.02093     -0.963426      0.302985      0.190857    -0.0364816   -0.00254850   -0.00119461       42.8288       54.1052       53.5686       48.6220       43.3245       33.6604       25.2569       17.2659       11.3530       6.73820       3.68385       1.86667      0.833950      0.346565      0.125443     0.0382013    0.00943392    0.00148134
  10  10 2021.4558    0.6007  0.5368  9.9239 -0.0093       7.19283  0.0420   0.0242   0.0582    0.1177   0.0000       1.74733   445.9457       13.9821       4.92962      -3.02316       10.3251      -3.02641       2.56836      -1.52140      0.148063      0.248045     -0.515527     -0.242593      0.143382    0.00889799    -0.0263958     0.0284870   -0.00500532    0.00159582       5.30610       7.22998       6.96305       6.55101       5.71782       3.95101       3.42660       1.87436       1.50553      0.855090      0.524353      0.288699      0.135677     0.0691095     0.0270659     0.0115763    0.00367707   0.000922800
  10  11 2163.0612    0.8525  0.6334 10.0071 -0.0008       6.61302  0.0368   0.0315   0.0693    0.1632   0.0000       1.34689   435.1354      -4.52674      0.386920     -0.920591       6.38397      -2.72253       3.07735       3.10062     -0.642048     -0.136798      0.470353      0.418994     -0.199442    0.00202698   -0.00318077   -0.00804750    0.00269475  -0.000657894       5.03843       5.71447       5.94091       5.19481       5.05572       3.99434       2.82076       2.07701       1.38296      0.955757      0.562431      0.277301      0.142158     0.0599615     0.0267996    0.00969484    0.00336386    0.00101795
  10  12 2302.9750    1.1603  0.9074  9.8585 -0.0051       4.24694  0.0390   0.0352   0.0820    0.3246   0.0000      0.926771   436.2824       5.37417       9.90171      -1.02051      -6.57490     -0.818913       2.44736      -1.75731      0.288610     -0.479353     -0.687017    -0.0757914      0.144267    -0.0471520    -0.0127984    0.00472209    0.00176525  -0.000224022       4.69475       5.60581       5.67017       5.50173       4.67698       3.76628       2.85506       2.05163       1.41220      0.875351      0.522515      0.301733      0.139712     0.0716253     0.0265087     0.0113260    0.00362686    0.00100868
  10  13 2440.9311    1.6026  0.7995 10.8581 -0.0045       3.62916  0.0380   0.0531   0.0745    0.2302   0.0000      0.983492   430.6459     -0.644129       5.64379       15.9177      -3.36882     -0.671710     -0.826410       2.14498       1.85803     -0.426502     -0.646971     -0.226517     -0.106130   -0.00663689     0.0160615    0.00756975    0.00147134  -0.000662632       5.04226       6.00330       6.35455       5.67380       4.90067       3.95634       2.86167       2.08501       1.32428      0.811598      0.494232      0.257298      0.130060     0.0623437     0.0259647    0.00969600    0.00352148    0.00103670
  10  15 2717.1574    2.5084  0.9938 10.6849 -0.0003       2.82526  0.0424   0.0713   0.0799    0.4659   0.0000      0.811649   434.5204       15.7573       17.3921       9.54897      -3.23431       2.27369      -5.73638       2.67864      0.790198     -0.144994   -0.00149730   -0.00545387    -0.0509276    -0.0204646     0.0646473    -0.0103125    0.00172193   -0.00131735       4.94463       5.47023       5.87726       5.52109       4.91078       3.90211       2.92838       2.20367       1.48091      0.893776      0.549507      0.309996      0.154015     0.0762349     0.0292075     0.0110896    0.00388231    0.00108666
  10  16 2855.8229    3.1596  1.0274 10.1791 -0.0054      0.873128  0.0434   0.0888   0.0850    1.5275   0.0000      0.748007   439.5567       14.5592       16.2508       6.50566      -5.26277       2.75610      0.109902      -2.79772       2.06466     -0.905067     -0.230155     -0.132260     0.0409560     0.0578294  -0.000571742    -0.0191129    0.00261086    0.00103176       4.81279       5.80649       6.16251       5.39015       4.75983       4.06587       2.88098       2.12354       1.47351      0.823597      0.520802      0.271583      0.140228     0.0657983     0.0282072     0.0102222    0.00429030    0.00109989
  10  17 2994.7069    3.3424  1.0536 12.2595 -0.0110       1.80962  0.0510   0.0995   0.0870    0.2945   0.0000      0.845413   438.3218       23.9143       16.3433       9.45789      -3.21369     -0.201561     -0.884494      -4.09711       3.05165      -1.46623      0.397161    -0.0605402    -0.0618279   -0.00398306     0.0294110    0.00689931    0.00628279   -0.00154936       5.55710       6.65627       7.04405       6.18493       6.10524       4.08895       3.72492       2.61040       1.72009       1.05602      0.538279      0.353623      0.180606     0.0788201     0.0346064     0.0132622    0.00418834    0.00135162
  10  18 3133.0512    3.8816  1.1421 12.3071 -0.0080      0.296485  0.0513   0.1084   0.0859    0.3776   0.0000      0.877362   440.5967       31.3912       11.9392       16.7035       5.40862       9.38131      -4.85506      -5.87507     -0.778566      -1.70905      0.173715      0.267313      0.426461     0.0498726   -0.00560324    0.00528809    0.00156789   0.000962821       5.68644       6.63767       7.50840       6.64829       5.83513       4.52791       3.51593       2.43518       1.64021       1.03198      0.608612      0.342613      0.170763     0.0845140     0.0342993     0.0139102    0.00463774    0.00130316
  10  19 3271.5879    3.6438  1.6591 11.3227 -0.0072      0.815245  0.0582   0.0808   0.1071    0.4666   0.0000      0.453681   455.4495       31.1941       3.21217       4.59981      -7.42094       1.56797      -5.16381      -1.35710      0.318399     -0.193690     -0.405654     -0.780645    -0.0236294    -0.0746237   -0.00763510   -0.00611810   -0.00947896   -0.00105566       6.81693       8.07103       7.74240       7.77617       6.48293       5.33114       4.28290       3.01922       2.02390       1.21759      0.682681      0.403004      0.199530     0.0921916     0.0376104     0.0150008    0.00447743    0.00127838
  10  20 3410.3399    3.2953  2.1619 11.2851 -0.0019      0.324416  0.0675   0.0646   0.1200    0.2321   0.0000      0.355572   446.3415       46.9258       26.7799       16.3275       4.69428     -0.291255       1.77378      -3.73670      -2.55441      -1.92210      -1.09453      -1.90672    -0.0424419      0.110366   -0.00198344    0.00346819  -0.000985222    0.00114574       7.73596       9.14247       9.40933       8.67719       7.40267       6.04528       4.74769       3.30576       2.22755       1.36955      0.789400      0.433957      0.222808     0.0981081     0.0444265     0.0164183    0.00554349    0.00151111
  10  21 3549.3618    2.6750  3.2886 11.1682 -0.0030      0.384196  0.0870   0.0434   0.1592    0.1372   0.0000      0.195781   439.9928       44.9589       21.3418      -5.98742      -5.70704      -6.37636      -7.03111      -1.31922      -1.77179      0.787442      -1.26883     -0.615916     0.0541978     -0.155867    -0.0351299   -0.00126967   -0.00771210  -0.000805580       9.57445       11.6468       11.7981       10.9163       9.57254       7.63264       5.99846       4.28277       2.91408       1.69028       1.04339      0.558539      0.285437      0.137787     0.0554862     0.0214000    0.00752576    0.00207631
  10  22 3688.9702    2.2557  4.7892 10.6925 -0.0000      0.651521  0.1104   0.0321   0.1971    0.1223   0.0000      0.132390   432.1818       29.8898       29.2241       9.57179      -8.67055      -10.1635       8.14764      -8.95048      -2.77978      0.928224     -0.708312     -0.133088    -0.0487095     -0.269020    -0.0256725    0.00546898    0.00508972   -0.00107684       12.2592       15.0513       14.7653       13.9884       12.0825       9.80314       7.69932       5.62039       3.63580       2.22250       1.29122      0.712989      0.356122      0.173861     0.0702168     0.0268960    0.00879576    0.00261645
  10  23 3828.6707    1.8963  6.5645 10.4712 -0.0008      0.387242  0.1376   0.0235   0.2497    0.0947   0.0000      0.103389   473.0836       58.0780      -14.4285       22.9385      -8.98141      -13.1559      0.645317     -0.268955      -5.06240      -4.61172      -1.07848      0.770715     0.0991145     -0.370897     0.0657377   -0.00403772   -0.00137333   -0.00189586       14.3269       17.7952       18.1096       17.0711       14.5647       11.8904       8.94521       6.37260       4.28780       2.70385       1.61327      0.858091      0.447703      0.203829     0.0903558     0.0335558     0.0115480    0.00328842
  10  24 3968.4720    1.6082  8.8243 10.2320 -0.0024      0.311908  0.1677   0.0187   0.3235    0.0796   0.0000     0.0743875   449.7113       14.3668       36.1872       19.3081       5.05307     0.0423400      -5.16745      -21.0328       2.14375       6.43385       4.47519      -2.30941    -0.0619820     -0.353474     -0.101843   -0.00390874   -0.00852457   -0.00145845       17.1790       21.2479       20.8249       20.2488       17.6723       14.6669       10.9940       8.05994       5.36161       3.45760       2.06272       1.10665      0.556481      0.263137      0.110522     0.0416328     0.0141535    0.00413860
  11   8 1772.1960    0.3406  0.3098  9.9410 -0.0077       13.0709  0.0283   0.0178   0.0510    0.0608   0.0000       4.34093   438.7245      -7.93391       5.17874      -1.64611      0.234658     -0.738038      -1.05751      -1.68206      0.769615      0.455850      0.397424     -0.645991    -0.0475534    -0.0411091     0.0135281    0.00831366    0.00222151   -0.00132629       3.83108       4.32930       4.73915       4.75678       3.90094       3.36964       2.19379       1.93655       1.30283      0.835680      0.490462      0.328747      0.172956      0.101441     0.0409785     0.0202660    0.00654081    0.00305586
  11  10 2058.0798    0.6402  0.6052  9.6121 -0.0010       10.3134  0.0317   0.0224   0.0629    0.1204   0.0000       1.60957   429.7015       3.65102       14.8663      -2.37146      -3.62629       1.27372       5.91746      -1.88512     -0.378887      0.429888      0.155615     -0.260380      0.127122    -0.0742453    -0.0308753     0.0219713   0.000876947    0.00108286       3.58306       4.58123       4.46177       4.31935       3.94896       3.17323       2.65736       1.81832       1.38524      0.895146      0.505515      0.339366      0.169263     0.0927224     0.0438973     0.0173880    0.00730902    0.00286148
  11  11 2199.9903    0.8266  0.7470 10.1722 -0.0011       6.16765  0.0399   0.0275   0.0699    0.1415   0.0000       1.31832   442.6422      0.849921       10.7118       6.65645      -10.9826     -0.868763       4.63973      -3.97690      -2.69105       2.45998      0.404305     -0.339909     -0.121019     0.0375775      0.103578   -0.00838152    -0.0120482   0.000749972       4.54322       5.36575       5.88265       5.52830       4.59810       3.92452       3.12208       2.37947       1.55533       1.03432      0.704248      0.375467      0.207126      0.103114     0.0552322     0.0242044    0.00981857    0.00322752
  11  12 2340.1601    1.2457  0.8763  9.9226 -0.0011       3.39726  0.0423   0.0363   0.0710    0.3064   0.0000      0.893972   442.3469      -1.12945       16.0952       3.60568      -14.9655      0.288306      -5.47411     -0.656377       1.94422     0.0247044     -0.156204      0.232483      0.201691     -0.164066     0.0363444   -0.00900718  -2.83218e-05   -0.00287909       4.51582       5.54186       6.18563       5.50534       5.05459       4.01045       3.21662       2.13533       1.53912       1.10911      0.643775      0.378650      0.227661      0.109389     0.0509297     0.0226599     0.0105873    0.00360251
  11  13 2478.6613    1.7566  0.8981  9.7852 -0.0038       3.23475  0.0439   0.0493   0.0682    0.5749   0.0000      0.866253   440.2851    -0.0405116       14.5316       6.60135       4.71670       7.55844      -4.63782      -2.61141     -0.687719       1.14972     -0.243320      0.359718      0.170833     -0.187438    -0.0341357    0.00538095     0.0103116   8.85868e-05       4.05199       5.23839       5.74423       5.06756       4.89908       3.72093       3.22646       2.33910       1.67826       1.06864      0.674128      0.423077      0.215129      0.113648     0.0614823     0.0234855    0.00997588    0.00391391
  11  14 2617.0276    2.0764  1.0769 11.2261 -0.0008       1.20276  0.0491   0.0589   0.0841    0.2864   0.0000      0.849522   436.1682       3.01716       10.3202       2.50721       1.63884      -2.33902     -0.191697      -1.97558      -2.64310     -0.901282     -0.124963     -0.902423    -0.0160567     -0.136464    -0.0741413     0.0232734   -0.00373397    0.00265503       5.21716       6.25956       5.87078       6.18393       5.46840       4.70693       3.45934       2.70958       1.76637       1.37114      0.795026      0.500443      0.265202      0.135908     0.0584513     0.0271053     0.0102165    0.00377636
  11  15 2756.2617    2.7681  0.9205 11.2057  0.0013       1.78864  0.0406   0.0783   0.0739    0.3519   0.0000      0.759653   442.5108       7.43358       15.2376      0.147348      -2.08358      -5.51111     -0.486686      -1.62847       1.18419       1.00200     -0.975710     -0.179796      0.121874   -0.00686008    -0.0238703   -0.00953104   -0.00226730   0.000612228       4.80358       5.70127       5.67883       5.11396       4.75081       3.81633       3.31755       2.52583       1.69872       1.08391      0.609502      0.373933      0.188490      0.105042     0.0467903     0.0211309    0.00780093    0.00292397
  11  16 2895.5319    3.3650  0.9166 12.1995 -0.0039       1.02162  0.0383   0.0987   0.0779    0.2276   0.0000      0.865007   437.4243       14.3211       12.9432     -0.792544       3.19430       2.91317      0.879199      -1.65223      -3.16828     -0.986670     -0.625640     -0.336613      0.232217     -0.105106     0.0579904     0.0116846   -0.00321477  -0.000808377       4.91164       6.12188       6.35209       5.91546       5.03572       4.09351       2.94355       2.13901       1.51535      0.939801      0.592676      0.340463      0.190710     0.0951099     0.0445016     0.0188467    0.00737956    0.00274200
  11  17 3034.7426    3.7472  1.0711 11.6002 -0.0040      0.980088  0.0488   0.0973   0.0765    0.5039   0.0000      0.816576   437.6777       22.4492       14.7585      -4.12310     -0.894669      0.830520      -2.12929       2.32945      -1.49018      -1.41316      0.159665     0.0945782    -0.0419015    -0.0943793    -0.0242692    0.00345381   -0.00855139    0.00136660       6.07913       7.02445       6.69935       6.00797       5.21828       4.84075       4.22816       3.21332       2.09644       1.36999      0.834714      0.434231      0.227559      0.110899     0.0515655     0.0253204    0.00976744    0.00311364
  11  18 3173.6668    3.9843  1.2518 11.3899 -0.0019      0.351640  0.0460   0.0947   0.0957    0.6434   0.0000      0.719615   439.8610       15.5078       1.91543       4.57006       2.22703      -1.94707      -1.21265       1.04734       1.63031     -0.931694     -0.278496     -0.604389    -0.0405937      0.144113    -0.0399786   -0.00515568    0.00171162    0.00374399       4.62004       5.43026       5.69020       5.38304       4.83867       4.01125       3.22673       2.35388       1.70698       1.10028      0.663717      0.393519      0.222975      0.115777     0.0520671     0.0236399    0.00933649    0.00341967
  11  19 3312.6953    3.5681  1.6047 11.6860 -0.0023      0.768822  0.0563   0.0763   0.0942    0.2799   0.0000      0.427862   435.5628       9.24044       13.4453       9.88217      -1.75847       4.46277      0.239101     -0.878649     -0.698484      -1.25169      0.146062     -0.759417      0.580746      0.216210    -0.0761647    -0.0100427    -0.0133838    0.00505642       5.60548       6.98810       6.96758       6.90931       5.94412       4.94324       3.93250       2.96306       2.06549       1.35861      0.800511      0.484230      0.277440      0.141548     0.0663022     0.0284308     0.0116893    0.00412511
  11  20 3452.0113    3.0695  2.3988 11.5175 -0.0013       1.17298  0.0689   0.0556   0.1240    0.1525   0.0000      0.304662   455.1212       24.6165       20.9968       2.93972      -6.28050      -10.9077      -1.22876     -0.812372      -4.79657     -0.561641      0.179576     -0.198990      0.194036     -0.172430     -0.113693    0.00778832    0.00250130   -0.00289219       6.81866       7.89567       8.05719       7.87411       7.29199       5.95964       4.66523       3.53105       2.55637       1.61806       1.04684      0.604621      0.339998      0.171852     0.0824349     0.0342214     0.0136249    0.00481701
  11  21 3591.6456    2.5717  3.6881 10.8653 -0.0005      0.608938  0.0884   0.0381   0.1564    0.1316   0.0000      0.168459   434.0797       33.2469       27.5450       9.55443      -12.5674      -4.52662       1.62292      -6.89040      -2.39180     -0.137011     -0.736513     -0.511833     -0.229536    -0.0930601    -0.0230839    -0.0204111    -0.0103656   -0.00388243       9.19828       11.3005       11.1559       11.1595       9.50589       7.87322       6.29896       4.66899       3.09290       2.14221       1.32097      0.779784      0.405468      0.209581      0.102666     0.0442485     0.0180005    0.00615835
  11  23 3871.8304    1.7422  6.9041 10.4397 -0.0022      0.584629  0.1383   0.0213   0.2558    0.0855   0.0000     0.0991221   423.2445       47.9016       15.5076      -3.19041      -28.9448      0.350256       15.8714      -2.96806      -5.63952      -2.48399       3.80766      -1.39051     -0.875321     0.0326031      0.109744    -0.0573898    -0.0259866    0.00274434       12.9961       16.2276       16.5380       15.4296       14.6111       11.7499       9.29089       6.96427       4.96364       3.18972       2.05431       1.20488      0.655142      0.338560      0.164634     0.0692301     0.0269892    0.00996564
  11  24 4011.8387    1.5165  9.0342 10.3627 -0.0014      0.392964  0.1729   0.0178   0.3198    0.0674   0.0000     0.0834421   431.4782       21.2867      -2.09682      -8.55593      -2.57038       12.9614      -8.30725     0.0176339      -14.1769       5.49284       5.10155       2.17574     -0.396295     0.0673903      0.205665     0.0865957     0.0380311   0.000474670       15.7739       19.7640       19.9505       18.8366       17.0787       14.4426       11.6036       8.53171       6.05969       4.06585       2.47224       1.48858      0.789898      0.413713      0.191121     0.0862456     0.0339497     0.0127385
  11  25 4151.7612    1.2961 11.5270 10.2080 -0.0004     0.0787953  0.2233   0.0151   0.4063    0.0603   0.0000     0.0743412   446.1192       60.8161      -46.9796      -1.62530       49.1051       24.4560      0.274369     -0.408889      -10.3274       2.72265       1.95427      -4.26985       1.80194     -0.338968      0.194496     -0.157396    -0.0552779     0.0325786       19.1339       23.8442       25.4471       23.4562       21.1632       17.9621       13.9853       10.6501       7.35754       5.00823       3.09749       1.85043       1.02375      0.521339      0.259591      0.110847     0.0457499     0.0164081
  12   9 1950.0777    0.5100  0.4639  9.7357 -0.0030       7.99537  0.0281   0.0201   0.0554    0.0863   0.0000       1.80948   444.3286      -2.60756       12.8286       5.21409      -2.35334      0.841134      -2.08639     0.0214295    -0.0695417     -0.182664     -0.592036      0.185316    -0.0413340     -0.101113     0.0329595    -0.0218776   -0.00409507    0.00540293       3.52824       4.46038       4.28865       4.20520       3.68071       3.08858       2.74169       2.06273       1.47110      0.933767      0.626410      0.411591      0.199880      0.117622     0.0540628     0.0311346     0.0136093    0.00554913
  12  10 2093.7604    0.6813  0.5959  9.9708  0.0013       9.63053  0.0324   0.0238   0.0581    0.1046   0.0000       1.62215   439.0722      -3.96939       17.9057       3.87881       1.82376     -0.447038      0.953553     -0.923240      0.370468      -1.20300      0.799122      0.431238      0.459326    -0.0498960    -0.0514783   -0.00818079    -0.0210398   -0.00835804       3.45290       3.98804       3.97692       4.14463       3.66711       3.10870       2.70862       2.00229       1.46689      0.958401      0.738187      0.439976      0.254325      0.119940     0.0680189     0.0343136     0.0159498    0.00617878
  12  11 2235.9963    1.0148  0.7466  9.8769 -0.0029       5.11020  0.0418   0.0297   0.0637    0.1835   0.0000      0.974012   432.3165       2.04576       8.93203     -0.644452       4.93212      -4.50482      -2.51072      -1.68989      -1.59772     0.0822392      0.111459     -0.349894    -0.0213676    -0.0158677    -0.0621055   -0.00656778    -0.0159789  -0.000640067       5.58185       7.55515       7.88414       7.51034       6.64488       5.03407       3.57308       2.39149       1.54006       1.14021      0.748197      0.481426      0.268997      0.149345     0.0706537     0.0326868     0.0154500    0.00581976
  12  12 2376.4893    1.3453  0.8698 10.4789 -0.0041       4.00308  0.0434   0.0390   0.0684    0.2182   0.0000      0.973683   438.0281       5.98798       9.35659       5.53973       10.3238      -3.76383      0.723422      -3.45603       2.81551      -1.72168      -1.35629     -0.728390    -0.0737560     0.0616052    -0.0570854    0.00770176    -0.0234538    0.00869999       4.28561       4.93063       4.68723       5.30776       4.66759       3.99502       3.27853       2.44328       1.63888       1.21787      0.908906      0.554361      0.321908      0.172879     0.0895096     0.0415395     0.0199638    0.00794883
  12  13 2515.5586    1.8412  0.9710 10.2487 -0.0032       2.08682  0.0405   0.0501   0.0710    0.4864   0.0000      0.810083   439.6617       6.99080       8.98002      -5.58080      -2.49397       1.04647       2.99980      -2.57982     -0.315567      -2.62488      0.666469    -0.0508292     0.0529375     -0.202675     0.0615294    0.00562019     0.0197679   -0.00507556       3.88593       4.91370       5.11686       4.64947       4.45551       3.57909       3.12581       2.34791       1.68401       1.19030      0.729068      0.474357      0.258122      0.139777     0.0741565     0.0366817     0.0161702    0.00675962
  12  14 2654.7092    2.3198  0.9791 11.2851 -0.0049       2.21450  0.0398   0.0619   0.0796    0.3182   0.0000      0.820490   443.0371       13.9254       7.94218      -3.97809      -2.78115      0.440869      -3.69716      0.241134      0.579826     -0.991506      -1.69609     -0.196501     -0.105470      0.123124     -0.100436    -0.0321567    -0.0357990   -0.00632821       4.10165       4.86049       4.98929       5.10333       4.63015       3.70424       2.98395       2.29437       1.63259       1.14885      0.777629      0.457734      0.269832      0.163949     0.0821423     0.0366818     0.0182309    0.00727814
  12  15 2794.7189    2.7850  0.9828 11.9746 -0.0004       2.31052  0.0420   0.0760   0.0765    0.2276   0.0000      0.889754   440.7208       12.0314       12.2066       11.6657       1.02974       1.00878      -5.16790      -6.71056       1.72991       1.14685      0.188634     -0.214372     -0.183961     0.0673425    0.00703841    -0.0148438     0.0247488    0.00772970       4.28570       5.08643       5.16799       5.08497       4.65436       3.88467       3.07602       2.33963       1.64824       1.22385      0.766128      0.486613      0.278426      0.166288     0.0791673     0.0367803     0.0168148    0.00732101
  12  16 2934.5137    3.4917  1.0246 11.4476  0.0010       1.29337  0.0415   0.0880   0.0685    0.4777   0.0000      0.810130   443.1903       14.1624       8.88306       10.3313       2.73545      -1.78271      -5.01779      0.490528       1.55628      -2.70190     -0.566374     -0.372570      0.396151   -0.00463264     0.0261174    -0.0171021    0.00896707    0.00532921       3.75618       4.79652       4.95471       4.59837       4.43618       3.78041       2.98525       2.36121       1.64683       1.21095      0.788997      0.501732      0.273116      0.165013     0.0779482     0.0375024     0.0178597    0.00720633
  12  17 3074.0287    3.6746  1.1274 12.1291 -0.0067     0.0109119  0.0530   0.0908   0.0758    0.3333   0.0000      0.794545   434.3106       14.2647       12.2201       13.3379      -2.85624      0.504712       2.98825      -2.51191     -0.964077     -0.341996      0.387043     -0.880626    0.00782757     -0.276524     0.0883171     0.0576515   -0.00158752    0.00423584       5.42536       6.23647       6.05860       5.42291       4.64678       4.63776       4.42367       3.30107       2.48664       1.62709      0.998854      0.583255      0.312797      0.175797     0.0854116     0.0412633     0.0192087    0.00790810
  12  18 3213.5374    3.7810  1.2980 12.2080  0.0001       1.43628  0.0497   0.0874   0.0851    0.2530   0.0000      0.591359   435.5778       23.9171       17.9584       8.82410      -6.24114       4.12916      -5.69454      -4.93097       1.53549     -0.777386      -1.11263     -0.302405     -0.231351    -0.0309187    -0.0633989     0.0406670     0.0199886    0.00113481       4.68188       6.12078       6.07204       5.91225       5.25869       4.41758       3.53653       2.76480       2.01483       1.33165      0.877653      0.506939      0.310472      0.165919     0.0880926     0.0422044     0.0186551    0.00768644
  12  19 3352.9800    3.3072  1.8019 11.9005 -0.0033      0.893132  0.0584   0.0658   0.1018    0.1806   0.0000      0.447095   448.6893       25.6842       16.8431      -1.39064      0.959364       8.19228      -3.32602      -1.46105       2.72290      -3.33717      -2.70628     -0.111294    0.00957178     -0.306897    -0.0846394     0.0278158    -0.0581390    0.00110352       5.20573       6.82075       6.45210       6.81687       5.81698       5.27091       4.01561       3.27554       2.32641       1.60371       1.05985      0.649911      0.384623      0.203468      0.110435     0.0530089     0.0239838    0.00947269
  12  20 3492.7717    2.8938  2.9795 11.0309 -0.0017      0.509753  0.0763   0.0433   0.1271    0.1347   0.0000      0.216867   430.7350       33.0720       13.8281      -5.45277       3.27776       1.18370       5.11316       2.55355      -2.21925     -0.898864      -2.19831     -0.345967      0.179777     -0.282452     0.0365123      0.150875    -0.0240561   -0.00909880       6.60107       8.74900       8.45944       8.72237       7.60103       6.56381       5.28547       4.04073       2.92077       2.02468       1.34823      0.816711      0.483647      0.270008      0.136429     0.0668321     0.0296604     0.0127459
  12  21 3632.7815    2.3899  4.0114 11.0124  0.0004      0.321163  0.0898   0.0328   0.1600    0.0994   0.0000      0.142125   437.0069       22.0091      -13.9861      -8.67940       9.49279      -7.36944      -8.23599      -9.35115      0.215613      -1.54571       1.32623     -0.254825     -0.241035      0.635176    -0.0621843      0.108782   -0.00470883   -0.00609887       8.42957       9.99011       10.3517       9.99989       8.97093       7.88099       6.55077       5.11496       3.66888       2.50969       1.67368       1.03925      0.578799      0.326055      0.165466     0.0829941     0.0374809     0.0158335
  12  22 3773.2532    1.9816  5.4385 10.7342 -0.0035      0.651329  0.1096   0.0254   0.2055    0.0864   0.0000      0.106571   447.4533       34.2177       5.50820       26.8458      -6.87058      -10.4041      -5.03572      -13.2112       1.62404      -5.75096       2.53724     -0.469636       1.08183   -0.00809163      0.381699    -0.0244904     0.0152406    -0.0183625       9.46725       12.3707       12.6805       12.4806       10.8679       9.66276       7.61071       6.16146       4.34071       3.02314       1.91475       1.22711      0.687832      0.392997      0.204689     0.0996739     0.0458597     0.0184806
  12  23 3913.4448    1.7119  7.6375 10.4001 -0.0016      0.425568  0.1420   0.0196   0.2617    0.0799   0.0000     0.0870999   469.5332       43.6186       19.3549       11.0352      -2.15664       15.2815      -4.86253       7.65712      -10.6409      -1.31352       2.06360     -0.217354     -0.333604     -0.427591      0.112018    -0.0834434    0.00286309     0.0112059       12.4731       15.7174       16.1317       15.5387       13.8560       12.1807       9.72602       7.58210       5.47014       3.76052       2.45406       1.52176      0.879274      0.486727      0.252344      0.123196     0.0550686     0.0231574
  12  24 4053.8683    1.4602 10.3270 10.2204 -0.0015      0.157069  0.1828   0.0160   0.3429    0.0679   0.0000     0.0694159   453.2488       29.6424       24.9394       32.8456       6.84509      -20.0712      -1.18472       5.42822      -5.93099       1.96356       2.55149       1.63749       1.29547      -1.03852      0.302973      0.101073    -0.0682656    -0.0260413       14.9943       19.0820       19.0361       19.2346       17.1059       14.9340       11.9372       9.38778       6.44412       4.78013       3.11539       1.94260       1.12716      0.638142      0.317134      0.158671     0.0699171     0.0309064
  12  26 4335.4589    1.0187 14.8094 10.1469 -0.0006    -0.0283401  0.3125   0.0118   0.5478    0.0508   0.0000     0.0821359   453.5417       51.4700       31.3885      -6.07121       25.7434       19.3401      -38.3322      -10.0478      -6.48372     -0.325425      -5.41469      -1.73145     -0.967646     0.0803574     -0.355054      0.468738      0.104499    -0.0518468       22.1452       27.3457       28.7005       28.1740       25.7929       21.8624       17.9196       14.1885       10.2250       7.21541       4.73104       2.94953       1.75696      0.986936      0.517902      0.247704      0.114340     0.0465469
  12  27 4476.1342    0.8424 17.1160 10.0629 -0.0054     -0.162415  0.4218   0.0097   0.6508    0.0469   0.0000     0.0982449   466.0700       64.0789       72.9068      -4.14356       37.1931       58.7706      -54.5829      -23.9580       29.3537      -7.55536      -12.7731      -3.32236      0.904182      0.836353      -1.09416     -0.110313      0.202397    -0.0917883       27.1821       34.5290       35.6387       34.8270       31.6085       27.6690       21.9312       17.3123       12.3426       8.96173       5.79310       3.71629       2.16305       1.22807      0.623783      0.312813      0.133448     0.0578479
  13   9 1983.9446    0.5632  0.5156  9.9881 -0.0030       8.50146  0.0309   0.0203   0.0550    0.0875   0.0000       1.83085   437.7643       1.36850       5.76571       4.02794      -1.92490      -6.19978     -0.402432      0.307477      0.451540       1.34080       1.43944      0.112461     -0.154907  -1.41581e-05      0.141222     -0.103541    0.00835657    0.00818901       3.10544       3.35601       4.08395       3.73593       3.44361       3.03165       2.55619       1.95080       1.41542       1.05653      0.751571      0.474505      0.275785      0.184812      0.101629     0.0503237     0.0216832     0.0124692
  13  10 2128.6255    0.7844  0.6187  9.8184 -0.0027       7.20734  0.0306   0.0240   0.0552    0.1254   0.0000       1.22378   438.4179       1.44480       10.5607       4.38224       2.17582      0.798747       1.18831     0.0166829      -1.04821     -0.128282     -0.825775     -0.612037    0.00301727     0.0551362    -0.0565647   -0.00769444    0.00998283    -0.0113227       3.15582       3.61971       3.55605       3.90611       3.74482       2.92877       2.52146       1.98410       1.58493       1.10599      0.682625      0.495125      0.305264      0.173222     0.0977664     0.0551047     0.0280046     0.0117983
  13  11 2271.2131    1.1015  0.7868 10.0869 -0.0036       4.02240  0.0316   0.0314   0.0652    0.1751   0.0000      0.854270   441.6092       4.22377       14.2404     -0.239704      -4.73380       2.29325       2.18277      0.953225      0.192448       2.65362      0.224291      0.608312     -0.522034      0.175124    -0.0352531     0.0206138    -0.0248814    0.00273632       3.17726       3.76033       4.08134       4.02054       3.39553       3.27643       2.62288       1.90799       1.52457       1.14162      0.718020      0.458167      0.294191      0.174020     0.0969423     0.0497988     0.0241388     0.0105372
  13  12 2411.9452    1.3880  1.0008 10.6565 -0.0143       3.08677  0.0407   0.0371   0.0749    0.2065   0.0000      0.818483   435.0131    -0.0723790       11.5098       4.13278       3.91603      -1.33601      -5.40061      -2.62580      0.834519       1.42383     -0.954684     -0.475786      0.888050      0.397731     0.0239603    -0.0668751     0.0310286   -0.00932373       4.21522       5.39297       5.67797       5.57588       4.79762       4.06359       3.32618       2.64852       1.92350       1.29875      0.868205      0.570208      0.349564      0.185845      0.101889     0.0568457     0.0287047     0.0133883
  13  13 2551.8471    1.8746  0.9071 11.3781 -0.0017       3.24147  0.0423   0.0523   0.0688    0.1924   0.0000      0.962099   436.2172       6.16915       7.60328       2.96656      -3.58815     -0.770331      0.584341      -3.81009       2.24002      -1.06854      -1.45554      0.229944     -0.969131      0.110256    -0.0922881     0.0235450    -0.0422383    0.00438898       4.24499       5.46934       5.38223       4.83509       4.38925       3.96215       3.45252       2.90603       2.15242       1.49165      0.951736      0.584696      0.348593      0.194879      0.104605     0.0545845     0.0277390     0.0118643
  13  14 2691.7892    2.4292  1.0696  4.7819  0.0032      0.783242  0.0397   0.0594   0.0751    5.9036   0.0000      0.657790   430.3911       7.94615       14.5513      -6.14369      -6.34491      -5.14622      -1.37802     0.0311722       3.47787      -1.36744     -0.527717    -0.0868682     -0.342036    -0.0973399      0.213933   -0.00359112    -0.0291540    0.00949246       3.81654       4.85465       5.06892       4.71411       4.50990       3.71006       3.12947       2.38543       1.86939       1.29830      0.828850      0.546691      0.318718      0.194738      0.104056     0.0559844     0.0269610     0.0118193
  13  15 2832.2936    2.9591  0.9160 11.7135 -0.0036       1.58172  0.0414   0.0776   0.0692    0.3327   0.0000      0.782456   440.2296       18.9857       6.35688       8.79359       3.16791      -1.25978     -0.493900      -3.45727       4.21082       1.71952     -0.548173      -1.14085     0.0202050    -0.0156571      0.203403    -0.0478160    -0.0104238   -0.00216309       3.84872       4.18544       4.76698       5.05366       4.23941       3.50803       2.96968       2.53168       1.92148       1.13984      0.855866      0.593317      0.359281      0.180888      0.103650     0.0587044     0.0326942     0.0160667
  13  16 2972.6790    3.5482  0.9235 12.3856 -0.0055      0.482755  0.0420   0.0930   0.0741    0.2838   0.0000      0.749840   439.1576       9.90740       16.8185       2.43217       1.56151       4.84949       3.84139      -3.90675       1.05973      -2.48774     -0.145262     -0.286963    -0.0529368    -0.0792082   0.000641269     0.0276366     0.0132699    0.00143813       4.62149       4.76817       4.23692       5.29173       5.42596       4.15699       2.85040       2.54846       2.34206       1.73284      0.935614      0.507654      0.386323      0.274655      0.157668     0.0815864     0.0369546     0.0148120
  13  17 3112.7347    3.9194  1.1394 11.6188 -0.0048       1.71554  0.0442   0.0929   0.0721    0.5701   0.0000      0.707422   439.1701       24.4545       15.0707       2.84636      -3.73642      -4.11642     0.0470705      -2.30601     -0.947500     -0.930134      0.993892     -0.437822     -0.370167     -0.621271      0.172823    -0.0374110   0.000772497     0.0117986       4.28054       5.06139       4.87220       4.71592       4.26560       3.97050       3.44357       2.82993       2.16933       1.52276       1.01754      0.609460      0.387104      0.215118      0.119780     0.0606763     0.0297240     0.0131797
  13  18 3252.5186    3.8662  1.3779 11.8791 -0.0048      0.246826  0.0464   0.0824   0.0839    0.2912   0.0000      0.557919   439.6372       28.6689       19.7045       4.30877      -4.43965      -5.49879      -2.05561     -0.303990      -6.03763       2.54022      0.255419      0.192142     -0.703615      0.345353    -0.0999423     0.0165963    -0.0285542     0.0230876       4.27456       5.02987       5.40975       5.25947       4.70811       4.05510       3.50801       2.79330       2.07383       1.45058      0.968204      0.653946      0.385662      0.220424      0.117953     0.0655526     0.0322188     0.0154586
  13  19 3392.5936    3.1862  1.9500 12.1194 -0.0005      0.592183  0.0608   0.0600   0.1050    0.1374   0.0000      0.357832   440.0489       17.8164       11.8072       7.41341     -0.684456       1.37132      -1.28701      -4.18222       3.15803      0.320257      0.718616       1.22971      0.352127      0.151466    -0.0566375    -0.0572722    -0.0329474   -0.00637806       5.23764       6.88558       7.05487       7.05778       6.01435       5.43211       4.41910       3.54176       2.59181       1.90146       1.23251      0.774189      0.461470      0.288605      0.158247     0.0815877     0.0381416     0.0180623
  13  20 3533.0181    2.6964  3.0621 11.0476 -0.0034      0.721645  0.0740   0.0393   0.1271    0.1290   0.0000      0.200378   430.7995       14.4682       16.3821       6.45327       5.60926     -0.490978       4.51702      0.872243      -3.67711      -1.66572      -1.37310     -0.610624      0.646970     0.0307122      0.210348   -0.00493701    -0.0325426    -0.0292120       6.40536       7.99051       8.02105       8.15238       7.51741       6.67618       5.27805       3.96788       2.94164       2.13240       1.51879       1.01857      0.627469      0.366100      0.191032      0.103521     0.0486454     0.0221355
  13  21 3673.5359    2.2874  4.7240 10.7932 -0.0002      0.409121  0.0951   0.0283   0.1694    0.0936   0.0000      0.120623   427.0085       20.2442       20.5505      -8.13134      -14.5874     -0.753253       1.79262      -3.09512      -1.33521      0.276773      -2.13017      0.274544      -1.11769     -0.219833      0.303791    -0.0389997   -0.00388605     0.0386073       7.86732       10.0355       10.3355       10.0974       9.27352       8.06561       6.70676       5.28347       3.93687       2.86675       1.90476       1.23141      0.763990      0.440430      0.251283      0.127631     0.0624032     0.0288464
  13  22 3814.4229    1.9217  6.2448 10.5631 -0.0013      0.583342  0.1169   0.0220   0.2106    0.0820   0.0000     0.0915386   451.9178       44.7565       30.4443     -0.370426      -15.9732       6.13449      -9.25814     -0.761193      -1.04565       1.37760      -3.66220     -0.167425    -0.0507918    -0.0617197      0.214476     -0.103041    -0.0964914     0.0416322       9.39373       12.0025       12.5466       12.3446       11.4822       9.94326       7.97573       6.30979       4.66577       3.35921       2.32907       1.50387      0.938238      0.550827      0.307690      0.157650     0.0781005     0.0353795
  13  23 3955.1450    1.6282  8.5695 10.3415 -0.0012      0.462128  0.1493   0.0176   0.2790    0.0737   0.0000     0.0777271   456.5277       33.9726      -9.82080       6.91416      -2.15184      -12.2246      -10.9072      -6.87889      -10.1362      -6.36362       3.20773       2.00746     -0.507812      -1.43980      0.294746     -0.284759    -0.0572621   -0.00435518       11.6825       14.8301       15.4384       14.5845       13.9759       12.0769       10.3295       8.18163       6.22319       4.45069       3.05649       1.91189       1.20966      0.703542      0.395639      0.204471     0.0972578     0.0460897
  13  25 4237.1990    1.1893 13.9345 10.1760 -0.0018      0.151912  0.2632   0.0127   0.4716    0.0553   0.0000     0.0703112   448.1422       92.5468       38.9988       35.6243       33.9044       7.39455       2.40706       5.62107       3.28947       1.51057      -5.21130      -2.33496      -1.28158     -0.538856    -0.0981556      0.377165    -0.0733248    -0.0433702       17.9178       22.9583       23.7529       23.7659       21.7690       18.9497       15.6316       12.4652       9.23012       6.62001       4.58214       3.02149       1.84916       1.08827      0.594018      0.316463      0.155133     0.0718164
  13  26 4377.8509    0.9699 16.2006 10.1302 -0.0005    -0.0126845  0.3497   0.0104   0.5703    0.0468   0.0000     0.0839374   484.8419       22.5151      -7.38086       71.5433       1.29456      -19.8143      -11.8356       1.45751      0.817270      -6.68739       4.06211      -3.01123      -1.11584      -1.35757      0.108666     -0.208229     -0.121131      0.120894       21.0735       27.1632       28.3044       27.9276       26.3471       22.6843       19.0758       15.0372       11.1293       8.28830       5.58136       3.78029       2.32717       1.37172      0.746600      0.400770      0.193418     0.0880762
  14  10 2162.6237    0.9012  0.6410  9.8675 -0.0042       6.33877  0.0277   0.0264   0.0522    0.1402   0.0000       1.03967   434.3959       6.25329       15.5573       2.26464      -1.17476       4.29058     -0.822970       2.40015    -0.0596568       1.46006    -0.0871810     -0.884195     -0.450135     0.0559364     -0.106908    -0.0945620   -0.00584181    -0.0109439       2.75210       3.31288       3.36549       3.46151       3.18114       2.87890       2.29483       1.91709       1.40381       1.04924      0.705261      0.535716      0.347233      0.208909      0.106477     0.0633741     0.0343103     0.0177259
  14  11 2305.8347    1.1980  0.7811 10.0266 -0.0041       4.17624  0.0348   0.0314   0.0553    0.1815   0.0000      0.820393   434.0961       6.75257       15.0244      0.284020     -0.953879       6.00406     -0.166653       3.25194      -3.11468      0.785105      0.134917     -0.492261      0.248718     -0.271279     -0.223966    -0.0215889    -0.0375615    -0.0144745       3.25590       4.18264       4.03402       3.76069       3.23357       3.19069       2.86463       2.51697       1.98296       1.45442      0.968352      0.593974      0.382399      0.218056      0.123767     0.0688741     0.0346515     0.0172084
  14  12 2446.9080    1.5200  0.9630 10.5280 -0.0021       3.58711  0.0381   0.0364   0.0670    0.1994   0.0000      0.768199   437.2383       9.77289       7.32978       2.71308      -1.46966      -3.38515     -0.490613     -0.680076      -1.20519     0.0611273     -0.538226      0.181184     -0.805592      0.135516     0.0486717    -0.0317724     0.0185083   -0.00587658       3.17910       3.90425       4.05930       4.02077       3.77830       3.34110       2.88918       2.36790       1.93418       1.28078      0.953773      0.652711      0.441021      0.250594      0.142350     0.0800093     0.0442305     0.0222731
  14  13 2587.4636    2.0380  1.0816 11.2632 -0.0040       2.52083  0.0418   0.0490   0.0761    0.2179   0.0000      0.785198   433.1157       8.67596       17.1777       1.38807      -3.10753       2.70739       2.61180      -3.72908     -0.553944     -0.637676     -0.610577     -0.418414      -1.13846     0.0214705      0.230742   -0.00844568    -0.0839228    -0.0267267       3.72944       4.79578       4.83408       5.01121       4.61385       4.10403       3.11213       2.45149       1.84717       1.39247      0.959670      0.632711      0.425923      0.265677      0.152804     0.0885009     0.0451103     0.0219539
  14  14 2728.3844    2.5197  0.9867 11.7219 -0.0085       2.54193  0.0418   0.0631   0.0652    0.2610   0.0000      0.785028   437.6341       8.21155       13.1013       12.4846      -1.63178      -2.11001       2.49542    -0.0745363      0.944190      -2.01179     -0.200497      0.862369      0.633735    -0.0784415     -0.113552    -0.0137363    -0.0145690    -0.0318606       3.38636       4.41235       4.44527       4.27739       3.99749       3.66622       3.13924       2.46784       1.86651       1.39666      0.990159      0.679782      0.432408      0.260329      0.154836     0.0795596     0.0403582     0.0199634
  14  15 2869.4050    3.1857  1.1226  9.7879 -0.0018       2.01262  0.0402   0.0745   0.0764    2.7566   0.0000      0.651925   430.8257       4.25695       12.3849       14.2617       1.96601      -1.01805      -2.92465      0.275361       1.04567     0.0698163      0.357069      0.824675      0.162045     -0.196271     -0.197762    -0.0226724    -0.0398178   -0.00176676       3.64895       4.40113       4.71701       4.34500       3.93573       3.65681       3.14437       2.60021       2.12662       1.43320       1.07573      0.667030      0.406756      0.255082      0.140150     0.0813098     0.0409030     0.0209306
  14  16 3010.3808    3.8593  0.9608 12.1949 -0.0014       1.89785  0.0398   0.0966   0.0674    0.3373   0.0000      0.722001   429.5255       15.1529       9.33778       9.62848       2.26239      -6.66940       1.35207     -0.235044       3.51888     -0.228931       1.79700      0.581095      0.541782     -0.291540     0.0281638    -0.0243038    -0.0322140    0.00718886       3.96084       4.77548       4.80911       4.82109       4.31183       3.87149       3.22386       2.64075       2.13011       1.60733       1.09874      0.630307      0.384292      0.254597      0.160819     0.0886614     0.0436782     0.0205888
  14  17 3150.7512    3.7857  1.1383 12.4997 -0.0114       2.01585  0.0457   0.0943   0.0757    0.3228   0.0000      0.827394   436.5424       16.5994       19.8972      -1.60512      0.939770       1.88826     -0.221793      -2.44872       4.57955      -3.96819      -2.92796     -0.533955     -0.157981     -0.195275      0.135820    -0.0135469    -0.0585604    0.00456214       3.39190       4.37119       4.49382       4.45166       4.34053       3.71763       3.18847       2.42491       1.92259       1.39389       1.01482      0.705760      0.433644      0.284202      0.158785     0.0837589     0.0470014     0.0216386
  14  18 3291.1092    3.5301  1.4468 12.5215 -0.0012      0.858635  0.0526   0.0778   0.0894    0.2027   0.0000      0.644319   437.3968       23.6182       13.3211      0.737091       4.75771       1.14903      -2.91721      0.150129      -1.89805      -1.24668      -1.81078      0.816038     -0.887604     -0.107618    -0.0944303   -0.00801750     0.0649696     0.0196048       4.15090       5.21229       5.48613       5.18103       4.93533       4.28991       3.74210       3.09648       2.27929       1.70152       1.19461      0.809713      0.525520      0.306923      0.176981     0.0976113     0.0509110     0.0256410
  14  19 3431.7602    2.9772  2.3556 11.7698 -0.0012      0.858045  0.0634   0.0499   0.1127    0.1410   0.0000      0.287770   442.6891       23.0082       18.6591       8.68479       5.96236      0.625600     -0.149900      -4.67759      0.473591      -2.41218      -2.75707     -0.647736      0.552606     -0.297430     -0.187552     -0.173328     -0.113752     0.0586681       5.06750       6.30423       6.84850       6.74359       6.03476       5.45105       4.50005       3.63290       2.81494       2.03572       1.41401      0.958625      0.601538      0.372817      0.213804      0.122588     0.0636887     0.0327880
  14  20 3572.6702    2.5894  3.5162 11.0664 -0.0003      0.672866  0.0771   0.0354   0.1378    0.1215   0.0000      0.172598   431.2420       22.6274       26.3605       26.7271      -7.59879      -8.88426       1.11894      -2.16437      -5.98852      0.188393       2.50327       2.35756     -0.342998    0.00754634     -0.453589      0.341855     0.0155087     0.0326247       5.97642       7.63680       8.04706       8.08752       7.38737       6.43707       5.49269       4.23737       3.23428       2.39756       1.70005       1.13353      0.736634      0.448250      0.268807      0.145479     0.0757382     0.0378257
  14  21 3713.6035    2.1557  5.1989 10.6990 -0.0014      0.494598  0.0983   0.0250   0.1763    0.0926   0.0000      0.104957   442.6089       32.9084       18.1934       3.67408      -8.22202       5.35930      -4.62406    -0.0976165      -3.43156      -5.23856       4.00620      0.671632      0.963281     0.0906172      0.579827     0.0692092     -0.173239   -0.00772258       7.64673       9.82105       10.6498       10.2712       9.45697       8.48933       6.84703       5.77100       4.27573       3.15455       2.24739       1.47440      0.952766      0.589374      0.337439      0.191290     0.0985725     0.0496174
  14  22 3854.7727    1.8319  7.0104 10.5020 -0.0004      0.420897  0.1243   0.0194   0.2217    0.0747   0.0000     0.0818510   437.5844       25.9896       13.8417      -1.86655      -4.24888      0.289548      -2.11684       1.76932     -0.231785    -0.0613236      -1.44410     -0.689330     -0.796993     -0.999674      0.102442     -0.507075     0.0714892     0.0465344       9.35465       11.6216       12.3155       12.5387       11.3829       10.2471       8.37919       6.89051       5.26876       3.84273       2.72925       1.84283       1.18479      0.726878      0.428968      0.240053      0.124662     0.0635548
  14  23 3996.3376    1.5008  9.5399 10.3727  0.0001      0.413316  0.1641   0.0159   0.3048    0.0640   0.0000     0.0724544   430.4365       42.9579       6.48260       4.20736       7.32916       21.2281      -9.93017      -13.4283      -1.22410       2.92621      -5.48009      -3.29171     -0.904538      0.257604     0.0950998      0.499586     -0.172665     0.0561501       11.3488       14.9489       15.5891       15.6042       14.3875       12.9712       10.9128       8.61509       6.88384       4.92261       3.53333       2.38761       1.54099      0.954253      0.544081      0.300565      0.163161     0.0787207
  14  24 4137.3991    1.2636 11.3533 10.3192 -0.0028      0.242664  0.2105   0.0139   0.3703    0.0579   0.0000     0.0773317   441.2523      -12.4539      -30.4258       25.9120       13.9516      -25.2425      -23.9240       28.6665       20.2919      -7.09913      -5.95623      -1.22982       3.74467     -0.267769      0.832329     0.0809204      0.132998    -0.0550030       14.0287       17.9279       18.6076       18.7212       17.2969       15.6096       12.9508       10.7755       8.20603       6.04744       4.29059       2.88610       1.91566       1.14163      0.669190      0.376032      0.194794     0.0998298
  14  25 4278.9212    1.1035 14.9410 10.1713 -0.0021     0.0965774  0.2961   0.0109   0.4922    0.0500   0.0000     0.0773932   422.8833       41.7821      -8.76907       18.5928       34.6775       13.9719       14.0123      -24.1712      -3.05483      -5.75682      -7.20730      -1.22595       6.25926      -3.01415      0.280299     0.0883618     -0.418326    -0.0575452       17.3364       22.6484       23.8825       23.6002       22.2159       19.4285       16.6674       13.5467       10.4387       7.62391       5.50812       3.68307       2.45158       1.48007      0.859793      0.484150      0.252503      0.128223
  15   8 1902.4319    0.4656  0.3244  9.7827 -0.0059       17.8369  0.0210   0.0205   0.0354    0.0686   0.0000       2.70778   436.9554     -0.836616       10.5919       2.97460      -6.57016      0.362622       1.96144      0.944320     -0.668831      -1.03015     -0.717694      0.772874     -0.429933     -0.332337     -0.244544   -0.00608476     0.0365143   -0.00530420       1.86195       2.40540       2.41600       2.37705       2.52566       2.09045       1.81777       1.47079       1.16771      0.894141      0.620083      0.440288      0.314192      0.205215      0.118831     0.0653422     0.0372951     0.0223449
  15   9 2049.6820    0.6950  0.5322  9.7866 -0.0034       6.49184  0.0260   0.0227   0.0506    0.1111   0.0000       1.25148   440.7554       2.46478       14.5388     -0.388910      -1.44568       1.15267     -0.206827      -3.45337      0.783140       2.90162      0.201126     -0.537013      0.354313     -0.402605     0.0322108     0.0787271     0.0283117   0.000630569       2.71003       3.55714       3.72005       3.81066       3.29496       2.87551       2.48825       1.94072       1.59107       1.18619      0.821334      0.510079      0.334596      0.218409      0.121932     0.0763997     0.0412181     0.0234635
  15  10 2195.9446    0.9275  0.7124 10.0259 -0.0060       5.50331  0.0331   0.0256   0.0526    0.1425   0.0000      0.944654   437.8640       2.59664       11.7486       6.83426       1.28804     -0.435720      -2.26190       1.32476       1.44701     -0.363675      0.677213      -1.13184    -0.0203972    -0.0865615    -0.0221384     0.0526651    -0.0114722    -0.0183321       3.01501       3.38756       3.53184       3.72261       3.76927       3.09572       2.36506       2.14539       1.73810       1.28425      0.913927      0.592867      0.411660      0.268070      0.179717     0.0972440     0.0572354     0.0343142
  15  11 2339.6205    1.2644  0.9162 10.1876 -0.0040       3.07318  0.0354   0.0306   0.0647    0.1961   0.0000      0.814927   442.9461       2.54084       12.9611       1.09318      0.779163     -0.818012      -1.47001      -2.82380      -1.47744      -1.40821      -1.34867     -0.808744     -0.333336     -0.578126     0.0146060    -0.0840295     0.0549850    -0.0296674       2.75667       3.37444       3.51979       3.87109       3.57269       3.10151       2.51866       2.16770       1.74414       1.20933      0.844230      0.672964      0.431324      0.281148      0.163353     0.0953301     0.0536852     0.0315741
  15  12 2481.1777    1.6341  1.0485 10.2800 -0.0028       3.14597  0.0403   0.0364   0.0640    0.2676   0.0000      0.712574   431.3296       7.60746       25.7480       6.36376      -4.03324      -5.33235       2.64286     -0.484293      -1.46925      -2.47375     -0.232063     -0.754326     0.0677307     0.0550673      0.220065    -0.0984066  -0.000307970     0.0532931       2.96259       3.94622       4.03342       4.29894       3.76444       3.53540       2.88428       2.47052       1.78448       1.40548      0.997083      0.722415      0.439503      0.295519      0.182610      0.112896     0.0563352     0.0308909
  15  13 2622.4952    2.1468  1.0048 11.1063 -0.0006       2.27433  0.0355   0.0506   0.0668    0.2263   0.0000      0.710985   431.4302       8.75393       13.0377       3.13358      -7.96744      -1.77943       1.55359      -1.38641     -0.516262      -2.21029      0.256436     -0.567750     0.0948272     -0.241747      0.149819     -0.138860    -0.0590147     0.0208848       2.77641       3.44578       3.46409       3.65324       3.52570       3.08069       2.66670       2.17027       1.73273       1.24052      0.915316      0.637062      0.459435      0.286396      0.175154     0.0942601     0.0569073     0.0304400
  15  15 2905.9716    3.3103  0.9255 11.8682 -0.0072       1.64771  0.0328   0.0841   0.0681    0.3462   0.0000      0.748869   438.4146       11.1216       15.3496       5.22203      -3.73565      -2.80367      -2.13300      -2.32903       1.00011      -1.55053     -0.855782     -0.393134     0.0503915     -0.347671     -0.235507    -0.0635508     0.0964814     0.0473200       2.73956       3.41637       3.35106       3.48172       3.33334       3.05995       2.52836       2.07927       1.59618       1.26498      0.892348      0.610021      0.436335      0.273531      0.160217     0.0979082     0.0523991     0.0289431
  15  16 3047.2122    3.8805  1.0258 11.7506 -0.0056      0.542864  0.0366   0.0924   0.0672    0.6343   0.0000      0.668578   439.2455       15.3893       16.5905       2.93996      -2.75669      0.582965       5.96677      -2.82188      0.784511       2.28640      -1.09498      -1.01139    -0.0596138     -0.387996   -0.00343312    -0.0989320     0.0547886   -0.00995142       2.90022       3.67856       3.81635       3.82983       3.51811       3.10262       2.83953       2.24889       1.81116       1.38101      0.934352      0.703391      0.440678      0.293018      0.172236     0.0937072     0.0556148     0.0294775
  15  17 3188.2691    3.8624  1.1631 12.6907  0.0023       1.15991  0.0418   0.0916   0.0826    0.2699   0.0000      0.696918   432.5502       20.9851       9.08116      0.664691      -3.05191      -3.78314       6.05729      -1.57062       5.58635      -1.64531     -0.389340      0.915821     -0.428347     -0.205679      0.110106     0.0784939     0.0584089     0.0136362       3.28140       4.07895       4.11964       4.20615       4.14985       3.61440       3.08732       2.38332       1.95238       1.46027       1.07105      0.712622      0.503127      0.317145      0.195865      0.113005     0.0658839     0.0340812
  15  18 3329.2229    3.4177  1.6321 12.5531 -0.0089       1.41280  0.0527   0.0686   0.0946    0.1843   0.0000      0.526555   438.7608       17.5173       10.1845       13.1459     -0.814349       3.63609       9.49894     -0.279114      -2.42546      0.797578      0.494979     -0.223667     -0.332675    -0.0295724      0.164037      0.103960    -0.0133498    -0.0999240       3.87277       4.94653       5.20937       5.08425       4.90900       4.44997       3.72770       2.97609       2.40121       1.79027       1.30041      0.901883      0.608777      0.386446      0.235491      0.138661     0.0772054     0.0398741
  15  19 3470.2684    2.9421  2.6363 11.4582 -0.0028      0.670346  0.0661   0.0454   0.1107    0.1644   0.0000      0.238814   436.1539       18.0999       16.4278       12.1689       2.45849      -1.61472       1.97898      -5.27396      -3.23222       3.02115      -1.22744      -1.40140      0.936436     -0.741716     -0.540259    0.00647220      0.130080   -0.00539999       5.03509       6.40044       6.52282       6.72479       6.24258       5.62178       4.77536       3.79725       2.97435       2.27410       1.65837       1.13769      0.759095      0.482945      0.299337      0.172195     0.0973786     0.0500783
  15  20 3611.7576    2.4883  4.0936 10.8147  0.0001      0.659884  0.0850   0.0306   0.1391    0.1252   0.0000      0.134256   442.0736       16.8347       24.1171      -2.88113       7.88086      -4.01388      -5.31445       2.73120      -1.77830      -6.68024       2.70735     -0.816439      0.122880      0.416668      0.825800    -0.0514924      0.104201     0.0123045       6.10493       7.71578       8.18842       8.11784       7.71249       6.91752       5.89563       4.82729       3.74222       2.88755       2.06909       1.43567      0.968048      0.609348      0.372963      0.224434      0.119127     0.0639478
  15  21 3753.0327    2.1101  5.3316 10.7070 -0.0004      0.352116  0.0986   0.0234   0.1792    0.0844   0.0000      0.102597   436.9466       18.8344       28.0548       11.5175      -10.6660     -0.310664      -7.63666      -5.23113       7.25724      -4.19773      -1.84229      -3.83893      0.988495     -0.139344    -0.0392818     -0.343845    -0.0975100    -0.0183172       7.03819       8.92351       9.09361       9.33505       8.90637       8.00097       6.80066       5.45303       4.47414       3.44502       2.43131       1.69315       1.09625      0.727856      0.438861      0.262159      0.148809     0.0778150
  15  22 3894.8941    1.7140  7.7414 10.5031 -0.0004      0.520578  0.1315   0.0177   0.2413    0.0672   0.0000     0.0762974   450.0824       23.1573     -0.577088       9.00972       6.20952       4.36559      -18.8934       7.32971       8.23097       1.36060     -0.157409      -2.17709     -0.361402     -0.147178      -1.54594     -0.405543      0.128458    -0.0116607       9.15033       11.5023       12.1296       12.2306       11.6201       10.4778       8.88770       7.19953       5.71831       4.30648       3.14173       2.22136       1.42914      0.941190      0.580709      0.342158      0.186840      0.100740
  15  23 4036.2617    1.4559  9.9509 10.3525 -0.0014      0.320872  0.1648   0.0149   0.3069    0.0618   0.0000     0.0681394   451.3219       19.8044       20.9883      -21.8547      -28.0299       11.4901       13.4789      -21.8434      -10.8509       2.01589      -3.91696    -0.0688052      0.739514     -0.741584      0.366404      0.155399     -0.321724     0.0620054       11.0432       14.0307       15.2452       14.9849       14.0600       12.8266       10.8154       8.87384       7.10865       5.23485       3.84344       2.70069       1.79576       1.12444      0.710328      0.410415      0.223768      0.118379
  15  24 4178.5331    1.2198 12.5174 10.3034 -0.0011      0.353261  0.2237   0.0131   0.4079    0.0554   0.0000     0.0722631   424.8885       17.9808       19.6729       32.0004       21.8960       1.60953       10.0895      -22.6644       8.49839      -5.50161      -4.71669       1.86453      -1.60974       1.67855      0.979425      0.543272      0.310463    -0.0490061       13.6131       17.6082       18.4268       18.5939       17.7287       15.7174       13.8177       11.1383       8.80572       6.74534       4.90652       3.41321       2.28861       1.48726      0.889617      0.537035      0.290569      0.152238
  15  25 4320.4258    1.0516 16.1069 10.2000 -0.0009      0.185030  0.3192   0.0099   0.5193    0.0456   0.0000     0.0782184   428.7328       6.43705       2.30708      -9.05027      -12.5165       6.96622       14.6878       24.7910       4.80027      -10.5117      -2.22621      0.558475      -7.36194      -2.32168      0.869671      0.145925     -0.464291      0.167330       17.2606       22.1416       23.1476       23.4962       22.1360       19.9882       17.4362       14.2964       11.4084       8.63555       6.31260       4.45083       2.97734       1.91845       1.17326      0.690350      0.376523      0.200462
  16   8 1933.2195    0.5220  0.4071  9.9356 -0.0006       12.7113  0.0227   0.0181   0.0416    0.0672   0.0000       2.05540   438.3813       5.98131       13.5125       4.53180      -1.04016      -2.56678      0.816874     -0.732488      -1.93652      0.177320     -0.228514      0.390028     -0.342226     -0.275613     0.0599186   0.000351786    -0.0518196    0.00480909       1.91063       2.49756       2.66819       2.72100       2.59408       2.24171       2.07282       1.56208       1.24975      0.875397      0.661835      0.518740      0.343525      0.247761      0.150562     0.0870462     0.0526101     0.0264903
  16   9 2081.7159    0.7210  0.6057  9.9203 -0.0027       7.88868  0.0275   0.0222   0.0520    0.0970   0.0000       1.23685   439.3632      0.446320       15.1085    -0.0147893      -6.54851     -0.212270       1.15878      -1.43229      -2.60809    -0.0811232      0.718493     -0.485679      0.756420      0.459904     -0.125679     -0.105276    -0.0920189     0.0134138       2.27970       2.72401       2.89782       2.94308       2.84475       2.42916       2.19937       1.88503       1.51387       1.12049      0.886622      0.634453      0.415953      0.256539      0.172545      0.109840     0.0662502     0.0317527
  16  11 2372.6750    1.3791  0.9604 10.2571 -0.0037       2.66259  0.0367   0.0319   0.0604    0.2123   0.0000      0.766483   437.2949       8.00943       5.83014     0.0538011       1.71408      -2.75738      0.335657     -0.227819       1.47328      -1.19937      0.510350       1.03890      0.244839      0.850375      0.560910     0.0436658     0.0428431     0.0203202       2.91237       3.49667       3.81005       3.96293       3.63096       3.24907       2.79889       2.35681       1.71321       1.35403       1.02515      0.747125      0.483322      0.324722      0.213321      0.132429     0.0728647     0.0412300
  16  12 2515.0876    1.7945  1.1074 10.3237 -0.0077       3.51979  0.0389   0.0389   0.0683    0.3187   0.0000      0.700707   440.7416       7.92487       11.4962       6.06065      -6.49140     -0.921540      -1.10745       4.13630      -2.67674       2.52275      0.399811      0.825024     -0.872676   -0.00455700      0.230498    -0.0772950     -0.120302     -0.100743       2.77283       3.42649       3.40483       3.54042       3.32348       3.18859       2.87697       2.28578       1.85939       1.41353       1.08959      0.786795      0.544470      0.357573      0.235253      0.138127     0.0812103     0.0449840
  16  13 2657.0585    2.2808  1.0374 10.6584 -0.0029       1.39868  0.0362   0.0504   0.0630    0.3699   0.0000      0.645743   437.0011       5.14728       8.23093       6.69018       3.72866      -2.95872     -0.257667      -5.79454      -1.69966      0.722871      -1.60813     -0.677158      0.712775    -0.0835411      0.203048     -0.160460     0.0598209    -0.0161677       2.89471       3.60121       3.72057       3.79753       3.53587       3.29984       2.87931       2.34571       1.81258       1.37689       1.07432      0.725824      0.512261      0.332753      0.212593      0.130258     0.0735573     0.0406703
  16  14 2799.6497    2.8834  0.9780 11.7258  0.0006       1.74576  0.0329   0.0643   0.0630    0.2222   0.0000      0.620041   436.3677       11.1842       17.9079       6.35900      -3.20976       4.47750       1.60082      -1.34495     -0.226357      0.813069      0.132841     -0.265790      0.263474    -0.0865166     -0.288452     0.0680042     0.0747459    0.00886110       2.50879       3.15403       3.57483       3.41923       3.24436       3.03794       2.51486       2.07344       1.64699       1.24934      0.946277      0.670400      0.453250      0.305529      0.184378      0.123125     0.0691891     0.0364514
  16  15 2942.0659    3.5054  0.9680 11.2711 -0.0037       3.06944  0.0332   0.0791   0.0606    0.5340   0.0000      0.634619   438.6354       11.6309       8.38999       4.13373      -1.60027       4.07019      -5.29330     -0.876473      0.327397      -2.02420       2.26955      0.325704     0.0636130     -0.560828     0.0311489    -0.0129174    -0.0504036     0.0121247       2.58972       3.38662       3.48775       3.59258       3.22532       3.01143       2.55781       2.21312       1.67587       1.35698      0.961389      0.701580      0.441567      0.316180      0.183803      0.112474     0.0660257     0.0364729
  16  16 3083.6881    3.8836  1.2461 12.0157 -0.0061      0.971919  0.0431   0.0831   0.0776    0.4619   0.0000      0.613417   434.2779       13.4167       14.4781       6.08272      -8.81444     -0.599185      -5.52968      -4.11524      -1.92590      0.444109    -0.0230102     -0.925318      0.308152     -0.185617      0.118724    -0.0835858     0.0355579    0.00113046       2.98771       3.54641       3.98472       4.05232       3.76131       3.47009       2.81413       2.43463       2.09407       1.45715       1.07288      0.809702      0.550876      0.366598      0.234504      0.132590     0.0812873     0.0480299
  16  17 3225.3605    3.9254  1.3587 11.0603 -0.0025       2.40074  0.0449   0.0801   0.0735    0.9999   0.0000      0.534925   435.3476       27.5728       10.2640       8.03726      -5.74974      -3.49610      -1.41605       3.33988      -2.46758      0.581164      0.587448    -0.0914200     -0.101372     -0.360495      0.272722     0.0983895    -0.0555886     0.0669731       3.25054       4.04609       3.92837       3.99903       3.90637       3.74108       3.28028       2.54863       2.08461       1.58900       1.24315      0.862020      0.607414      0.408579      0.253883      0.152687     0.0882603     0.0511903
  16  18 3366.6145    3.3605  1.9240 12.0572 -0.0027      0.614333  0.0536   0.0611   0.0971    0.2170   0.0000      0.417819   437.8630       20.9175       13.6826       8.56395     -0.101140      -1.79136      -2.09719      -4.33354      -1.53920      0.698218      -1.13609      -2.63398      0.219248     -0.184247      0.214860      0.157607     0.0227695     0.0177704       3.79906       4.80476       4.89046       5.09853       4.66659       4.37988       3.92388       3.24356       2.54657       2.01422       1.46599       1.07054      0.745990      0.502711      0.295789      0.186104      0.107604     0.0570404
  16  19 3508.1797    2.8906  2.6532 11.7818 -0.0013      0.101757  0.0644   0.0442   0.1183    0.1318   0.0000      0.244788   434.5654       22.4918       11.4938       4.24776      0.770467       2.93527      -1.56128      -5.88562      -1.33153      -1.18587      -1.86883      -2.05090      0.916277    -0.0833452     -0.376180     -0.195885     -0.177515     -0.138558       4.53805       5.91212       6.21065       6.08385       5.76223       5.10745       4.62533       3.88796       3.16531       2.45201       1.76325       1.28160      0.853991      0.558612      0.348099      0.208119      0.122215     0.0672461
  16  20 3650.1409    2.3728  4.5850 10.8768 -0.0013      0.396476  0.0836   0.0273   0.1594    0.0991   0.0000      0.102967   439.5155       19.9129       2.96367      -4.07653      -9.55855       1.00533       3.97938      -7.67618      -3.98045      -4.11496       4.73226     -0.939138     0.0335233     -0.724526      0.149461      0.251027    -0.0870966    -0.0555121       5.97621       7.54483       8.16456       8.14840       7.79913       6.93917       6.08866       4.98160       3.95748       3.11874       2.22273       1.62442       1.09649      0.755179      0.460214      0.280595      0.161201     0.0929549
  16  21 3792.1515    1.9820  6.4108 10.4713 -0.0004      0.517954  0.1069   0.0197   0.1988    0.0804   0.0000     0.0793780   422.0011       19.8298       6.23523       8.65620      -10.9333       6.45558       4.49161      -10.3552      -2.06157     -0.631067      -3.53145     -0.458330      0.323929      0.974736     -0.242307     -0.114941     0.0861137     -0.182914       7.02829       9.25996       9.57736       10.0273       9.16271       8.73962       7.25086       6.19600       4.89777       3.83370       2.79370       2.04507       1.35592      0.925554      0.565980      0.354015      0.202868      0.113018
  16  22 3934.3511    1.6441  8.0394 10.3695 -0.0004      0.467600  0.1319   0.0160   0.2386    0.0655   0.0000     0.0726853   439.8579       19.9833       10.0211       12.2469       8.72688       11.9101      -2.05410      -12.4368       1.38855       4.79583       1.54053    -0.0605992      -2.70380      0.267866       1.24147    -0.0725316     0.0400901     -0.119406       8.39691       10.7996       11.4685       11.4258       11.1142       9.99509       8.77413       7.40356       5.78675       4.45225       3.36132       2.43524       1.65521       1.13004      0.694707      0.427462      0.246607      0.134265
  16  23 4076.6316    1.4179 11.0254 10.2563 -0.0005      0.394201  0.1774   0.0138   0.3218    0.0599   0.0000     0.0633991   460.9213       27.2458       14.8080      -2.34920       2.69935      -6.68694     -0.328846       10.0707    -0.0626434       8.11330      -6.81272       1.83460       2.36673     -0.187534      0.419875      -1.29714    -0.0844583    -0.0128993       10.7523       14.0876       15.1852       15.0105       14.4411       12.7469       11.4414       9.43489       7.64097       5.79230       4.39395       3.09375       2.12560       1.42495      0.881612      0.545048      0.307822      0.171679
  16  24 4218.6136    1.1827 13.9710 10.2297 -0.0027      0.330473  0.2471   0.0116   0.4352    0.0530   0.0000     0.0709349   445.1431       50.0559       18.2084       3.37557       8.52900       6.53352       18.3234      -10.0994       7.24104      -2.85177    -0.0941734      -2.86469       2.70284       2.51482     -0.715349      0.369619    -0.0933053    -0.0537613       13.6127       17.3666       18.5483       18.5683       18.2058       16.2726       14.2393       11.9898       9.57269       7.47407       5.62579       3.96154       2.76549       1.83443       1.15967      0.710073      0.412996      0.229030
  16  25 4360.7423    0.9808 16.3190 10.1473  0.0002      0.138523  0.3301   0.0091   0.5178    0.0445   0.0000     0.0822236   445.1830       28.0646      -31.8035       2.02548       3.01174      -18.6723      -22.8788      -7.68651       1.91964      -21.5687     -0.325158       3.58086       1.33698      -4.45251       4.70886       1.56601     -0.662665     -0.226515       16.2716       21.1951       22.2906       22.6435       21.4912       19.7988       17.1784       14.4749       11.6856       9.01773       6.79336       4.84569       3.36302       2.23563       1.42092      0.863288      0.490793      0.279562
  17   8 1963.3955    0.5379  0.4815  9.8498 -0.0029       10.7212  0.0236   0.0177   0.0482    0.0742   0.0000       1.75291   437.7812       2.85279       10.8232      0.457983      -1.80487     0.0894510       1.83360       2.46648       1.01226     -0.949298     -0.192667      0.552141      0.744027  -0.000815579      0.226579     0.0381310   -0.00561517    -0.0613743       2.05604       2.57094       2.57850       2.52510       2.23092       2.07245       1.97071       1.88773       1.61742       1.21938      0.970029      0.658409      0.473093      0.303502      0.194333      0.114481     0.0677311     0.0406286
  17   9 2113.0692    0.8186  0.6242  9.7766  0.0012       4.74828  0.0279   0.0222   0.0480    0.1167   0.0000      0.957913   435.3564     0.0542087       15.0867       3.00997      0.959558      -2.16217      -1.96732      -1.40944       1.99373       1.02727      0.271279      0.250727     -0.132792     0.0270413     0.0670678     -0.128775     0.0410228    -0.0417418       2.25860       2.46540       2.42975       2.96159       3.01470       2.39830       2.06114       1.90406       1.64105       1.14285      0.825714      0.618217      0.481498      0.325890      0.214704      0.129447     0.0740423     0.0447154
  17  10 2260.4385    1.0486  0.8180  9.7008  0.0008       3.76524  0.0285   0.0253   0.0596    0.2078   0.0000      0.767175   439.1246       2.12836       20.3708      -1.64130       1.79604      -2.78778       4.17882     0.0308796      0.286032     -0.293978       1.70511      0.876760     -0.739737    -0.0866655      0.247108    -0.0821386      0.115911    -0.0110406       2.24401       2.80662       3.05456       3.07618       2.84468       2.69903       2.38970       2.00346       1.55189       1.22213      0.901684      0.665639      0.492209      0.342845      0.226647      0.131610     0.0793417     0.0460883
  17  11 2405.0886    1.4655  0.9289 10.3080 -0.0047       2.18387  0.0338   0.0330   0.0575    0.2328   0.0000      0.695813   438.1540       7.07361       16.7582      -1.88313      -2.71165      -1.97423       4.06739      -4.39634      -2.58939     -0.298833     -0.526263       1.01309      0.356585     -0.592533      0.363045     -0.128988      0.159333    -0.0279132       2.31768       3.04368       3.04617       3.37290       3.17655       2.91978       2.42300       2.12632       1.72911       1.33870      0.965705      0.725279      0.532882      0.352368      0.244340      0.146837     0.0875138     0.0516784
  17  12 2548.2481    1.8893  1.1466 10.2968 -0.0018       2.37159  0.0387   0.0379   0.0666    0.3438   0.0000      0.666381   442.0490       3.52103       8.01838      0.273320      -1.16154      -1.32645      -1.06313      -2.55017      -2.36328      0.677438     -0.428768     -0.717373     -0.620031     -0.122455    0.00492286    -0.0196288     0.0586280     0.0523319       2.78921       3.30769       3.31603       3.54248       3.36849       3.15664       2.85162       2.43101       1.90241       1.43726       1.08437      0.824286      0.627600      0.449916      0.298796      0.174450      0.100911     0.0567708
  17  13 2691.1683    2.4968  1.0532 10.9497 -0.0048       1.39462  0.0342   0.0533   0.0639    0.3107   0.0000      0.634423   435.1164      0.723898       14.3198       3.25507      -3.08268      -4.16534       1.73594      0.536533     -0.947400      0.932608     -0.505293      -1.89438      0.131676     -0.302966     -0.245203     -0.236816     -0.265549    -0.0483838       2.47263       2.98976       3.07306       3.19053       3.17183       2.86419       2.44831       2.11973       1.72252       1.35343      0.993778      0.745990      0.518518      0.387541      0.241563      0.146675     0.0936363     0.0500475
  17  14 2834.4821    3.0191  1.0415 11.2290  0.0011       1.77314  0.0357   0.0637   0.0646    0.3516   0.0000      0.603810   436.3008       8.19731       5.05015       4.76463      -4.87041       3.58195       1.34925     -0.583927    -0.0684594      0.188432     -0.241825      0.200172      0.295024     -0.283885     0.0144415      0.198395    -0.0126250     -0.103899       2.72946       3.66393       3.84723       4.14324       3.75304       3.33014       2.83006       2.39920       1.90822       1.38727       1.04559      0.739862      0.539313      0.346913      0.234641      0.145579     0.0807330     0.0511574
  17  15 2977.4264    3.7991  1.0655  8.7935 -0.0012       2.08588  0.0338   0.0763   0.0579    4.0046   0.0000      0.537580   434.5837       7.99575       8.97807       5.54781     -0.858920      0.529531      0.919836      -1.98887       1.53530      0.472677     -0.657111      0.493174     -0.580790      0.270114     0.0371195    -0.0204351     0.0344322   0.000596366       2.45444       2.99138       3.07937       3.11193       2.99343       2.80535       2.58033       2.13103       1.68533       1.29723       1.01594      0.736895      0.549798      0.375825      0.244073      0.152028     0.0897607     0.0510471
  17  16 3119.6908    3.8428  1.1600 12.3300 -0.0035       2.12625  0.0381   0.0812   0.0717    0.2931   0.0000      0.665030   440.0603       13.4019       15.1392       8.62978      -1.51042      -1.03226      -2.85175      -2.38150      -2.88731      -1.91332     -0.792873      0.182927      0.397385     -0.672306     -0.147453    -0.0875582    -0.0232716    -0.0763748       2.63904       3.29807       3.58394       3.37570       3.35366       3.08312       2.61667       2.29395       1.93338       1.50175       1.16465      0.822132      0.557438      0.405096      0.245484      0.155010     0.0968365     0.0545143
  17  17 3261.5972    3.6232  1.4431 12.3480 -0.0051       1.45443  0.0452   0.0727   0.0809    0.2521   0.0000      0.542693   433.8957       15.0374       11.2106       6.31830      -3.52274       4.63856    -0.0467969     -0.834243     -0.515890      -3.11188     -0.510338      -2.55937     -0.168881     -0.306745      0.418000     -0.267370    0.00828099    -0.0880999       3.00780       3.89513       4.08993       4.18996       4.01618       3.68417       3.28907       2.70644       2.12020       1.66042       1.24832      0.947345      0.687760      0.443992      0.310971      0.193983      0.112931     0.0671905
  17  18 3403.6877    3.2404  2.3340 11.4271  0.0013      0.926507  0.0546   0.0506   0.1065    0.2552   0.0000      0.268735   442.1326       28.3573      0.926468       4.43890     -0.652366     -0.644551      -6.24350       3.99465     -0.338232      -4.09655      0.199755       1.08928     -0.144640      0.237016     -0.542728      0.247513      0.272516     0.0845241       3.68616       4.64844       4.90534       5.01181       4.75011       4.40734       3.94870       3.35034       2.65964       2.05842       1.52951       1.17838      0.839493      0.589035      0.374665      0.238902      0.140099     0.0793501
  17  19 3545.7971    2.6955  3.4093 10.9112 -0.0003      0.361265  0.0695   0.0343   0.1248    0.1727   0.0000      0.159039   437.7715       22.0699       16.6835       6.06392      0.675396      -3.58363       1.59497       2.97288      -1.83351     -0.313299     -0.941295      -2.44994      0.575919      0.641980     -0.589462     -0.156070      0.146604     -0.145081       4.53874       5.70191       6.03867       6.27532       6.01143       5.40740       4.84283       4.05685       3.33017       2.64964       2.01017       1.47748      0.999621      0.692029      0.450628      0.284223      0.176277      0.101261
  17  20 3688.2111    2.2574  4.9542 10.7025 -0.0008      0.321373  0.0893   0.0242   0.1569    0.0990   0.0000     0.0940400   430.6461       27.8798       2.32067       9.36373       8.87002       3.70779      -3.07100     -0.440200       12.7608       4.23896     -0.751487      0.220512      -1.54443      0.951577      0.355658     -0.311675     -0.156701    0.00690350       5.68514       7.28793       7.61218       7.88594       7.50483       6.93546       6.24217       5.14870       4.19720       3.35788       2.52283       1.88315       1.28628      0.900360      0.578184      0.363173      0.228942      0.130720
  17  21 3830.7482    1.9080  6.7982 10.4251  0.0004      0.561257  0.1112   0.0183   0.1997    0.0759   0.0000     0.0757195   441.8639       25.7555       12.8615       4.61995      -7.74247       5.35769     -0.311218       2.03099      -1.74755     -0.777531       2.12426     0.0858261     -0.945056      -1.06011      0.779892      0.258251    -0.0160078   -0.00213378       6.98092       9.05102       9.63679       10.0771       9.56927       8.55853       7.66544       6.27145       5.12698       4.00067       2.98745       2.22635       1.53374       1.07145      0.698185      0.434540      0.265362      0.154911
  17  22 3973.0256    1.5752  9.1110 10.3037 -0.0011      0.350384  0.1402   0.0143   0.2611    0.0597   0.0000     0.0663288   437.2001       24.0201       2.31414       9.56292       26.6349      -10.9592      -1.92138       13.1839       3.50620       5.79679       2.57822      -2.09857      -1.82972      -1.32230      0.705774    -0.0225677     0.0510584    -0.0511268       8.37651       10.4322       11.1094       11.3974       10.8233       10.2342       9.00189       7.55173       6.20588       4.92523       3.77589       2.74448       1.93259       1.33481      0.878703      0.543867      0.339725      0.196135
  17  23 4115.7547    1.3462 11.1636 10.2458 -0.0021      0.340840  0.1806   0.0127   0.3230    0.0563   0.0000     0.0632107   451.0131       8.86685       19.6752      -5.41111       4.91771       15.6786     -0.142222      -16.7890     -0.778766      -3.43843       8.38135       5.97268      0.794032     -0.836265      -1.02290     0.0580284     -0.725414     -0.217878       10.0530       13.1216       14.1917       14.1704       13.8562       12.4529       11.2724       9.45143       7.75994       6.07609       4.69014       3.38731       2.42192       1.65080       1.09347      0.677437      0.401993      0.236385
  17  24 4258.5574    1.1275 14.2838 10.2174 -0.0019      0.360610  0.2534   0.0105   0.4331    0.0480   0.0000     0.0717586   424.3712       22.8386       50.0797      -10.8333      -3.81700       8.87223      -8.62741       11.1542      -18.1963      -5.26497      -1.17339      0.216998       2.08044      -1.51930      0.254256      0.457411     -0.148585    -0.0393660       12.7370       16.5423       17.7705       17.6356       17.4867       15.6598       14.2451       11.9621       9.75894       7.81996       5.86733       4.38003       3.06885       2.12607       1.37734      0.869453      0.523986      0.303339
  18   6 1683.6991    0.2769  0.2151  9.9156 -0.0066       23.0346  0.0173   0.0142   0.0372    0.0431   0.0000       6.38220   439.1657       1.39149       14.2155      0.423924      -1.79189      -1.19902       1.04704       2.26580     -0.635981      -1.04975       1.20920      0.591252      0.270462     -0.127979     -0.173356    -0.0132223      0.111229    0.00169970       1.57089       1.96740       2.05574       1.97780       2.08313       1.91037       1.75761       1.44829       1.20068      0.977586      0.821775      0.583517      0.377109      0.275439      0.174614      0.120908     0.0788282     0.0553297
  18   7 1840.0942    0.4030  0.3460  9.8227 -0.0134       16.0174  0.0216   0.0154   0.0405    0.0584   0.0000       2.81211   439.9677      -1.66983       14.9079       3.35029      -5.30586      0.909927       3.28221      -1.07395      -2.34766       1.36121      0.133050      0.478696    -0.0150000    -0.0185302     -0.292795     0.0254571    -0.0928527     0.0528558       1.68816       2.09790       1.87365       2.22400       2.28845       2.14343       1.70603       1.47469       1.25072       1.05715      0.822271      0.580937      0.388845      0.266390      0.202607      0.126282     0.0827778     0.0474530
  18   8 1992.9367    0.6115  0.4861  9.8547 -0.0085       8.67935  0.0230   0.0189   0.0413    0.0802   0.0000       1.34029   437.2358      0.275161       10.9998      -1.30456      0.548129       1.51680      -1.23124       1.87167      -2.69420      0.513138     -0.537678     -0.196453      0.410150     -0.520578     -0.113516     0.0370115    -0.0160634     0.0424777       1.95261       2.26355       2.21167       2.41949       2.39945       2.33481       2.06102       1.77715       1.44747       1.08369      0.768679      0.566997      0.511851      0.373759      0.268600      0.162992     0.0930951     0.0528653
  18   9 2143.8060    0.8385  0.6961  9.8841 -0.0003       5.66841  0.0287   0.0213   0.0512    0.1157   0.0000      0.941818   441.3068       3.31330       17.9681       2.19471      -1.71329      0.481354      -4.04947       2.25029      0.309136      -1.43118     -0.732512      0.798252     0.0692654     -0.833850      0.102023   -0.00830522      0.122855     0.0654933       2.14713       2.76192       2.80162       2.50258       2.90024       2.48527       2.38671       2.08296       1.54954       1.20756      0.864989      0.770527      0.576938      0.408940      0.280286      0.183754      0.115062     0.0659526
  18  11 2436.9982    1.5487  1.1299 10.2440 -0.0033       3.24572  0.0513   0.0320   0.0672    0.2917   0.0000      0.785787   436.8545      0.787558       10.6795      0.683763       5.89148      -4.71467      -7.14453       2.65972       1.18684     -0.793154      -1.76421      0.762512    -0.0337987     -0.179083     0.0285589     -0.155914    -0.0658945   -0.00234567       3.90526       5.44095       5.02484       4.46172       3.47066       3.02748       3.51517       3.59121       3.46001       2.97107       2.35062       1.65553       1.08152      0.697252      0.374404      0.234856      0.128337     0.0771496
  18  12 2580.9636    2.0236  1.0800 10.5261  0.0005       1.66729  0.0379   0.0405   0.0606    0.3018   0.0000      0.668247   438.1635       3.41965       13.5998      0.984031     -0.766169     -0.881753      0.416863      0.371094      -1.01195     -0.852251      0.711768      -1.15867      0.387748     -0.336463      0.260972   -0.00151643    -0.0575908     0.0921424       2.73276       3.62728       4.11350       4.17708       3.96550       3.66151       2.94420       2.47151       1.92482       1.47152       1.11847      0.805825      0.585386      0.404902      0.262385      0.176050      0.113979     0.0677979
  18  13 2724.8367    2.6801  0.9007 11.3977 -0.0038       1.06973  0.0307   0.0578   0.0538    0.2377   0.0000      0.612604   441.3893       9.13817       14.3348       2.25485       1.50763       6.93565       3.55537     -0.344559       1.25138       1.33217      0.326035     -0.494713     -0.622183     -0.636142     -0.216698     -0.418111     0.0302658    -0.0660904       2.11811       2.67223       2.87938       3.03912       3.03765       2.59759       2.31420       1.90206       1.65692       1.28246      0.940447      0.699571      0.527802      0.367743      0.241193      0.162606     0.0996184     0.0584856
  18  14 2868.7928    3.3244  0.9792 11.4544  0.0009       1.20541  0.0307   0.0693   0.0606    0.3039   0.0000      0.583829   436.9906       11.2094       11.0721       1.43994      -4.67439      -1.66677      -2.32384     -0.807779      0.967906       1.22458     -0.414658      -1.30008      0.663403    -0.0443957    0.00855406     0.0341219    -0.0647046     0.0117189       2.17155       2.77195       2.81113       2.91882       2.59808       2.51968       2.25340       2.02761       1.69256       1.39690       1.07274      0.775518      0.546864      0.383254      0.251838      0.156782     0.0986520     0.0589118
  18  15 3012.3609    3.7541  1.0680 12.0936 -0.0009       2.10811  0.0342   0.0788   0.0632    0.2698   0.0000      0.618884   437.2965       13.3801       13.5709       3.87232      -2.16982       2.07956       1.77751      -7.99913     -0.799295      0.851404      0.680687     -0.891440     0.0895225      0.232804      0.316483     -0.178853     -0.105216     0.0492165       2.37344       2.92012       3.10104       3.08242       2.90655       2.66012       2.44316       2.26347       1.86823       1.54407       1.17847      0.849698      0.613270      0.423249      0.280410      0.171848      0.109799     0.0636989
  18  16 3155.0553    3.9352  1.2049 11.8426 -0.0043      0.648761  0.0383   0.0751   0.0650    0.3477   0.0000      0.603125   436.8856       12.8800       16.4750      0.833123      -3.64610       7.76140     -0.387923      -1.69934       1.55507      0.762633      0.556000     -0.704870      0.437563      0.241943      0.142869     -0.198759     -0.175757     0.0500611       2.65339       3.30071       3.42239       3.38755       3.18388       2.99980       2.79778       2.44748       2.07466       1.61853       1.24687      0.941384      0.683526      0.478509      0.319257      0.206106      0.124661     0.0718669
  18  17 3297.6559    3.6084  1.6349 12.1351 -0.0047      0.777318  0.0477   0.0641   0.0809    0.2296   0.0000      0.411660   441.0817       15.5181       11.9963      0.657801      -3.82964      -4.57790       1.07377      -3.44162      -1.31987       1.47752      0.130762     -0.308015       1.10526      0.682345      0.531361    -0.0192080     -0.129275     0.0480245       2.89265       3.87518       3.82186       4.34669       3.88384       3.76371       3.16168       2.86879       2.30761       1.91785       1.39757       1.07397      0.735951      0.548675      0.354709      0.234718      0.137195     0.0868259
  18  18 3440.3201    3.0523  2.5248 11.5009 -0.0027      0.995883  0.0557   0.0440   0.1078    0.1820   0.0000      0.233806   441.3428       16.0234       20.1432       3.57599       5.07900      -2.12843      -3.53137      -1.89029       1.27118      -3.15713      -1.43599    -0.0561514     -0.265400     -0.749604      0.309302     -0.144314     0.0564001      0.160045       3.69163       4.65064       4.95766       4.92512       4.76743       4.46578       4.02963       3.45573       2.84075       2.29487       1.70450       1.28967      0.943064      0.677738      0.463087      0.289011      0.175014      0.105425
  18  19 3582.9853    2.5419  3.5874 11.1520 -0.0045      0.465025  0.0721   0.0318   0.1303    0.1282   0.0000      0.153978   442.9342       25.3908       18.6500       3.89977      -6.15652      -12.2972       4.07478       1.57162      -2.78744       1.31090       3.07583     -0.450761      -3.06418      0.194720      0.834029      0.262430    -0.0563050      0.223890       4.31528       5.58825       5.92188       6.07545       5.86266       5.38910       4.78005       4.19176       3.49196       2.83560       2.17324       1.64956       1.16117      0.796661      0.530495      0.348215      0.215155      0.133359
  18  20 3725.8195    2.1467  5.2192 10.5795 -0.0003      0.520163  0.0887   0.0222   0.1656    0.0970   0.0000     0.0923973   440.8377       19.5462       6.38097       14.6550      -21.2995      -14.1909       1.74318      -9.24763       2.83496       1.50578       2.02579      -2.37362      0.176142     -0.521693    -0.0805691     -0.108364      0.296697     0.0407062       5.50211       7.12478       7.68431       7.91508       7.58596       6.93469       6.08756       5.24733       4.30223       3.43389       2.64128       1.98071       1.40948      0.955805      0.642837      0.421071      0.264678      0.163303
  18  21 3868.8682    1.8504  6.8803 10.4356 -0.0002      0.547928  0.1100   0.0174   0.1956    0.0705   0.0000     0.0737235   425.9999       15.3849       26.1486       11.3508      -10.6724      -7.28080      -7.92693      -11.5473       7.24042      -3.29441       4.64721      -2.85409     -0.622589      0.469333      0.223278     -0.807398      0.830418     0.0681856       6.36479       8.36620       8.82335       8.95892       8.75047       8.12057       7.15329       6.23641       5.24433       4.17353       3.32152       2.44786       1.70810       1.20281      0.794887      0.511817      0.334362      0.199827
  18  22 4011.8564    1.5114  9.4809 10.2638 -0.0005      0.434399  0.1436   0.0134   0.2616    0.0558   0.0000     0.0639815   433.8783       13.3111       10.5147       28.4301       1.89669      -19.3599      -18.8383      -2.59879       10.8390    -0.0432999       7.83553      -6.51116       1.11628     0.0759966     -0.356300     0.0230507     0.0936110     -0.404753       8.10096       10.3977       11.0282       11.5644       10.9866       10.2878       9.09640       7.88353       6.52096       5.13883       3.99217       3.00653       2.15503       1.54126       1.02011      0.668864      0.414306      0.248958
  18  23 4154.6779    1.3112 13.0097 10.2043 -0.0011      0.276202  0.2005   0.0111   0.3674    0.0508   0.0000     0.0614103   425.2048       16.4096       33.7563       3.90514       7.44339       18.3488      -5.32454      -8.44216       10.9519       8.08804       2.47117      -2.31334      -2.09007      0.549902      0.866085     -0.269070   -0.00199747      0.339340       10.1095       13.3352       13.9656       14.5096       13.7650       13.1053       11.5863       10.0810       8.28510       6.79227       5.07591       3.97080       2.77791       1.98875       1.30652      0.858591      0.535855      0.322417
  18  24 4297.7711    1.0775 14.9674 10.1905 -0.0000      0.303982  0.2640   0.0094   0.4392    0.0446   0.0000     0.0735350   418.1845       10.9002       14.8775       35.4823       45.6048       32.8997       6.07172      -12.1132       5.92514      0.592849      -6.18154       3.43325       2.99633       1.17640      -3.17782     -0.783555     -0.829028       1.05247       12.3770       16.0490       17.4591       17.6806       16.9448       15.7768       14.1585       12.1818       10.0858       8.20554       6.31907       4.74253       3.40229       2.38882       1.61629       1.03471      0.647245      0.389978
  19   6 1709.3920    0.3082  0.2043  9.9276 -0.0135       22.5932  0.0156   0.0159   0.0273    0.0430   0.0000       5.21562   436.9082      -3.31398       16.3018      -1.29907      -1.98926       2.47916      -1.90556      0.348482      0.796553     -0.434450      0.680999     -0.462982      0.571243      0.434444     0.0580405  -3.67924e-05    -0.0846111     0.0835505       1.11289       1.58487       1.59630       1.82224       1.75250       1.53049       1.50648       1.06223       1.05757      0.716438      0.620390      0.413696      0.369666      0.237586      0.147705      0.111515     0.0730340     0.0427302
  19   8 2021.8206    0.6457  0.5366  9.8828 -0.0054       5.87121  0.0281   0.0208   0.0470    0.0896   0.0000       1.15300   438.9970       2.79450       15.5065       1.76047      -4.58614      -1.21940       2.17646      -1.75318     -0.533311      0.506833      -1.16986     -0.978852      0.466188      0.463020    -0.0996348    -0.0539783     0.0172212   -0.00363012       2.49527       3.33898       3.38956       3.09231       2.35864       2.24834       2.12330       2.31941       2.25034       2.05104       1.66393       1.17733      0.774072      0.482148      0.303633      0.193060      0.117660     0.0663880
  19   9 2173.9256    0.8474  0.8503  9.9369 -0.0000       5.66262  0.0305   0.0193   0.0586    0.1279   0.0000      0.918440   439.9050     -0.606278       13.4903     -0.792819       1.15570      -1.77760       2.96478      0.590430     -0.539864       1.11977      -1.35390     -0.225972     -0.489622    0.00915031      0.187173     -0.262497     -0.173573     0.0402227       2.08308       2.80201       3.04181       2.99144       2.89410       2.69971       2.45793       2.12687       1.71975       1.39707       1.09436      0.764334      0.624786      0.418246      0.307621      0.196813      0.128931     0.0702127
  19  10 2322.3866    1.2367  0.8993 10.2654 -0.0027       2.24488  0.0305   0.0266   0.0557    0.1605   0.0000      0.706412   442.7693       4.55421       11.8031       2.29745       2.07329       2.20573      -5.42050       2.24061     -0.349692     -0.333069     -0.280622      0.371735      0.129678     0.0741165    0.00734149    -0.0949573     -0.172734    -0.0676908       2.05299       2.56337       2.78267       2.88541       2.78285       2.57406       2.32843       1.97410       1.62550       1.30381       1.02188      0.791470      0.567738      0.406005      0.282303      0.186786      0.123301     0.0773132
  19  11 2468.3125    1.6882  0.9654 10.5514 -0.0024       3.86660  0.0322   0.0362   0.0584    0.2095   0.0000      0.629025   435.7840       2.57416       12.0218     -0.766933     -0.636053       2.16740       3.20485      -3.25028       1.53783      -1.57587       1.53185     -0.761549      -1.11294      0.122384      0.299630     0.0131077     -0.172138     -0.203275       2.15910       2.44963       3.05257       2.88848       2.77023       2.80560       2.36102       2.01677       1.74829       1.30503       1.03805      0.808781      0.588950      0.426281      0.306776      0.190605      0.126401     0.0860047
  19  12 2613.2133    2.1688  1.0136 11.0521 -0.0053       3.20558  0.0352   0.0454   0.0585    0.2625   0.0000      0.650963   435.3847       6.03586       9.21978      0.906803      -4.11097      -1.50154     -0.446681      -2.87133       1.20489      -1.54366       1.05016     -0.836762     -0.243032     -0.375055     -0.127141     -0.277647     -0.261493     0.0527169       2.28157       2.91782       2.93286       2.90526       2.98106       2.88972       2.63578       2.27074       1.76759       1.37225       1.06013      0.877543      0.654601      0.485909      0.332971      0.216653      0.141258     0.0840688
  19  13 2758.1629    2.7712  1.0514 11.3556 -0.0027       3.11646  0.0321   0.0565   0.0636    0.2634   0.0000      0.631461   439.0510       9.66048       18.8357       5.17592       4.92044       5.35402       2.85359       1.42166       2.66420     -0.171157     -0.518777      0.481765    -0.0590007     -0.444107     -0.152527    -0.0535661      0.210359    -0.0965301       2.14385       2.79775       3.05993       3.22382       3.05819       2.76030       2.50094       2.00680       1.70372       1.38193       1.04423      0.761090      0.581138      0.389139      0.284968      0.175936      0.119884     0.0728047
  19  14 2902.7381    3.2706  1.0112 11.9357 -0.0018       3.00672  0.0322   0.0656   0.0583    0.2247   0.0000      0.665992   436.5865       11.6058       10.4150     0.0291241      0.499590       2.26942      -1.35117      -2.24234       2.97341     -0.166181       1.54055     -0.255474     -0.962435    0.00399306     -0.320201    -0.0765381    -0.0442085     0.0913477       2.10780       2.78407       3.08941       3.13688       3.01637       2.82247       2.46705       2.05368       1.70413       1.39309       1.04297      0.789168      0.578037      0.398058      0.290349      0.190300      0.119387     0.0739841
  19  15 3046.7295    3.8328  1.1861 11.7290 -0.0050      0.853623  0.0374   0.0728   0.0639    0.4000   0.0000      0.614917   438.9568       10.5902       8.79862       4.16900      -5.49166      -2.36422       2.76542       2.45796      -3.27069      -1.95708      -2.53990     -0.131489     -0.725491      0.294113     -0.612461     0.0559844     -0.122266     -0.134184       2.40950       3.12055       3.30210       3.36125       3.25482       3.07047       2.67246       2.30675       1.93749       1.54981       1.24821      0.915883      0.661971      0.470267      0.326134      0.213581      0.139908     0.0840437
  19  16 3190.1334    3.8222  1.4470 12.2249  0.0005       1.42917  0.0408   0.0662   0.0716    0.1842   0.0000      0.426971   439.2450       18.4382       11.5687       5.56518     -0.468481      -4.06970      0.619001       1.29991       1.38824      -1.78951      -3.00136     -0.707986      0.740059      0.148270     -0.511597      0.160159     0.0708456     0.0568074       2.53641       3.12060       3.39057       3.40650       3.34054       3.25727       2.80995       2.36889       2.10295       1.69737       1.36840       1.05073      0.737750      0.518939      0.353451      0.236281      0.164160     0.0978938
  19  17 3333.2428    3.5921  1.9761 11.2945 -0.0030       1.23422  0.0461   0.0519   0.0837    0.2264   0.0000      0.287706   442.4067       14.5063       11.7662       6.94506      -1.98440      -1.23002       4.73129      0.206373     -0.604360     -0.609297      0.312163      -1.74291     -0.242115      0.134499      0.598412      0.220989     -0.132440    -0.0619346       2.93806       3.70604       3.90774       3.97881       3.93039       3.59978       3.24808       2.79665       2.30937       1.97035       1.53251       1.13893      0.852735      0.574425      0.396224      0.258967      0.174561      0.110309
  19  18 3476.6511    2.9411  2.7897 11.4548 -0.0019      0.890448  0.0628   0.0379   0.1033    0.1351   0.0000      0.214167   440.3987       19.4994       16.2875       1.85973      -2.33835      -2.93153     -0.538751      -1.61507       1.31096      -2.53718       2.32236       1.22116      -2.69035      -1.28829     0.0479666      0.347310     0.0859136     0.0460922       3.60271       4.68946       4.84537       5.08045       4.83686       4.69844       4.24190       3.66701       3.02225       2.37705       1.91137       1.44328       1.10535      0.785416      0.534490      0.355713      0.238386      0.144552
  19  19 3619.7602    2.4555  4.0594 10.9951 -0.0016      0.709359  0.0747   0.0272   0.1348    0.1056   0.0000      0.126972   442.5336       27.7260       7.06429      -1.47548      0.317569       4.85212       10.6927      -4.81520       3.38754      -2.22353    -0.0289944      -2.64584       1.31770      -1.15939      0.772802    -0.0764190      0.573756    -0.0520143       4.36979       5.71615       6.09915       6.26055       6.03111       5.53502       5.14988       4.33437       3.74621       2.95009       2.32162       1.78419       1.30265      0.926598      0.623508      0.427920      0.267255      0.169112
  19  20 3763.0670    2.1025  5.9226 10.5630 -0.0004      0.536304  0.0948   0.0200   0.1714    0.0822   0.0000     0.0806857   448.5287       17.6023      -4.80213       15.3766       1.06627      -5.95015       4.92856     -0.584412      -2.63205     -0.645097       1.18295     0.0405722      -1.27328     -0.615051       1.64647     -0.182270     -0.271796     -0.189358       5.41209       7.09282       7.57863       7.90684       7.42887       7.30634       6.24996       5.52276       4.56191       3.72094       2.88391       2.21906       1.61367       1.16559      0.799123      0.533739      0.341436      0.214008
  19  21 3906.5972    1.7219  7.9832 10.3754 -0.0005      0.461094  0.1186   0.0150   0.2199    0.0601   0.0000     0.0668664   441.8334       30.1423       11.6718       16.4938      -11.9588      -8.22070       2.54295      -3.80214     -0.115330      -8.87167       9.76794      0.230079     -0.233620     -0.711561      -2.13916       1.11649     -0.178654     0.0946872       6.55604       8.52248       9.26949       9.29882       9.24278       8.41956       7.63309       6.70979       5.63353       4.61567       3.57535       2.72342       2.02009       1.42936      0.990513      0.651958      0.417345      0.259990
  19  22 4049.7257    1.4447 10.3850 10.3082 -0.0002      0.212840  0.1550   0.0124   0.2793    0.0502   0.0000     0.0617734   437.4018       21.9425       14.8486       21.5483       3.38200       5.15488      -10.1231       6.98067     -0.729445      -2.99349       2.12349       4.16992      0.898810      -1.91929     -0.718705      0.159562    -0.0830943      0.162489       8.09393       10.6820       11.5934       11.6666       11.3338       10.4857       9.50298       8.36693       7.01086       5.74141       4.54005       3.41644       2.53072       1.77754       1.22652      0.825475      0.512056      0.318543
  19  23 4192.9617    1.2434 12.9706 10.2271 -0.0003      0.129920  0.2052   0.0105   0.3597    0.0475   0.0000     0.0618654   450.0584       24.5018      -4.76477       14.4631       1.09780      -16.3689      -4.81197       5.36284      -3.17538      -5.13172       1.35387       2.24899       2.90632       2.30017       1.61292     -0.725548       1.36709     0.0606983       9.77052       12.7314       13.6538       14.0821       13.5458       12.7521       11.4100       10.1209       8.44417       6.87574       5.41600       4.08143       3.05389       2.17816       1.50648      0.993135      0.635331      0.396967
  19  24 4337.0876    1.0558 15.4122 10.1975 -0.0010      0.318039  0.2694   0.0088   0.4430    0.0414   0.0000     0.0680840   427.6095       56.3147       27.7387       13.3197       32.4433       18.7671       16.7515      -20.9561      -11.2933       9.95715       9.18368       1.35684     -0.840699       2.17083       1.55526      -1.12677      0.200796      0.413475       11.8006       15.5315       16.5422       17.1002       16.7818       15.5421       14.1749       12.2998       10.1952       8.35591       6.59961       5.02548       3.69655       2.68640       1.84568       1.23801      0.783951      0.496059
  20   7 1893.9540    0.4549  0.4304  9.8334 -0.0016       12.4454  0.0214   0.0143   0.0373    0.0590   0.0000       2.20416   439.9901      0.732125       16.7334       1.43312      -1.17537       2.02845      -2.33606     -0.239539      -1.18620      -1.03251     -0.609358     -0.234122      0.606045     0.0563360      0.156969      0.205937     0.0747708     0.0546762       1.47112       1.81804       1.94685       2.05342       1.96350       1.83188       1.67183       1.41561       1.24817       1.06562      0.880720      0.671776      0.467157      0.329647      0.246620      0.160258      0.108489     0.0673442
  20   8 2050.1441    0.6639  0.5613  9.8878 -0.0045       7.89912  0.0257   0.0183   0.0435    0.0872   0.0000       1.16219   438.6431       1.52728       14.3357       2.99004       2.58909       1.77321      -1.97354       1.34211       1.55932      -1.35437     -0.403556      -1.09314     -0.244218     -0.171505     -0.364211      0.139497     0.0225024    -0.0841856       1.64964       2.03595       2.36821       2.13171       2.26482       2.22041       2.06804       1.68504       1.53589       1.24035      0.843639      0.761105      0.577081      0.390748      0.345072      0.232172      0.135846     0.0894098
  20   9 2203.2931    0.9421  0.7426 10.1393 -0.0031       6.58778  0.0307   0.0224   0.0473    0.1171   0.0000      0.917877   440.1407       1.15044       18.7200     -0.631343      -2.43049     -0.279988      -2.86747     0.0908324     -0.947097     -0.625694     -0.442441      -1.29005      0.311522      0.195220     0.0255034     -0.381671      0.249457    -0.0713122       2.06397       2.53159       2.55075       2.45125       2.45577       2.54650       2.42569       2.17208       1.65874       1.18820      0.943240      0.791807      0.635951      0.493731      0.358283      0.242969      0.172633      0.100717
  20  10 2352.5480    1.2828  0.9253 10.2427 -0.0009       3.35448  0.0298   0.0268   0.0560    0.1773   0.0000      0.712014   438.6668       1.85808       18.4772      0.731153      -3.47499     -0.804034       3.73483     -0.614146      -1.31955     -0.722088      0.121956      -1.13355      -1.14517     -0.198494     0.0936087     -0.249223    -0.0730239     0.0503298       1.82963       2.48435       2.54159       2.70088       2.67316       2.54922       2.31792       1.94669       1.63243       1.26295       1.02681      0.737538      0.624664      0.430962      0.319836      0.214973      0.142437     0.0931422
  20  11 2499.0341    1.7663  1.0741 10.3017 -0.0003       1.27519  0.0363   0.0344   0.0591    0.2964   0.0000      0.671308   439.7723       8.20208       13.0020     -0.629123      -1.83726     -0.725656       2.38933    -0.0339887       3.39895       1.07620     0.0975301     -0.832891     -0.561354     -0.102170     0.0239242    -0.0213739    -0.0688994    -0.0815663       2.14889       2.78716       2.85577       2.82989       2.83642       2.60158       2.33655       2.11281       1.87137       1.59958       1.34695       1.00708      0.719173      0.506123      0.339843      0.226249      0.154745     0.0984032
  20  12 2644.9826    2.3355  1.0408 11.2480 -0.0021       2.04722  0.0343   0.0459   0.0566    0.2232   0.0000      0.598787   437.6855       12.0122       13.8585     -0.974994     -0.113852       1.80431      -2.16909      -3.08541      0.464791      -3.28677      0.151570     -0.845938     -0.165940      0.187854      0.492211     -0.309815     0.0312047     0.0495814       1.96602       2.56099       2.65921       2.83857       2.68851       2.55622       2.37035       2.02822       1.68095       1.51408       1.21817      0.893503      0.678810      0.480912      0.355732      0.230453      0.155613     0.0969999
  20  13 2790.8717    2.8989  0.9712 11.6519 -0.0022       1.68299  0.0299   0.0589   0.0558    0.2165   0.0000      0.613792   435.2453       8.56520       15.8326       6.45944     -0.837892      -2.99411       2.60397     -0.542320     -0.359451     -0.166630      0.891360     -0.773108     -0.556592    -0.0196093     -0.179159     -0.203533     -0.187605     -0.263904       1.90141       2.41696       2.54825       2.58960       2.57316       2.42082       2.18479       1.92683       1.60115       1.34236       1.12603      0.862924      0.620963      0.442615      0.310568      0.221075      0.140334     0.0920031
  20  14 2936.1320    3.6571  0.9925 11.2606 -0.0025       1.57729  0.0295   0.0730   0.0545    0.4256   0.0000      0.565719   439.0380       5.89352       13.7850      -1.14094      -4.14700      -1.12697     -0.466628      -1.06957      -1.08428     -0.760114      -1.36408     -0.741089       1.00387      -1.30348     -0.779417      0.315407    -0.0910969     -0.189536       1.91876       2.35930       2.55997       2.60753       2.52085       2.35585       2.26927       1.95672       1.57276       1.30636       1.02159      0.780962      0.588237      0.464669      0.328778      0.230065      0.143790     0.0942955
  20  15 3080.6345    3.9387  1.0808 12.1995 -0.0008      0.723931  0.0335   0.0769   0.0601    0.2542   0.0000      0.708040   438.0750       13.8391       6.09882       3.63089       1.98612      -3.08058      -1.78156      -4.89099       2.77923      -1.97182       1.51225      0.681206      0.272910     -0.175388     -0.258990     -0.120647     0.0170447    -0.0138353       2.04774       2.53808       2.75388       2.78234       2.55656       2.39402       2.26665       2.10411       1.80897       1.46891       1.19082      0.938577      0.661523      0.494626      0.338397      0.229108      0.150188     0.0937975
  20  16 3224.6134    3.8734  1.5689 11.9430 -0.0009      0.148404  0.0434   0.0626   0.0724    0.1909   0.0000      0.394516   437.8931       16.9610       8.37680       11.4870      -3.85277      -2.01595      -1.00142      -1.55326       1.20910      -2.84350    -0.0150062      -1.28269      0.679172     -0.386685    -0.0770178     -0.188548    -0.0401621     -0.161166       2.61109       3.38121       3.60672       3.65896       3.25046       3.05441       2.79422       2.64347       2.30375       2.08107       1.58179       1.24655      0.882526      0.636300      0.421592      0.286661      0.176597      0.115618
  20  17 3368.3702    3.3455  1.9456 11.9931 -0.0011       1.16257  0.0492   0.0497   0.0837    0.1256   0.0000      0.293340   443.4670       17.4921       9.20644       2.90149      -5.84132      -4.45358      -1.12115      -5.19650     -0.991689      -3.51406      0.330139      -2.90951      -1.07365     -0.720242     0.0265764    -0.0687347     -0.103797    -0.0635250       2.76803       3.74496       4.04304       4.31057       4.15265       3.82405       3.39427       2.90809       2.40098       1.98014       1.56188       1.20057      0.850212      0.631498      0.449651      0.307240      0.198325      0.124531
  20  18 3512.1994    2.8102  3.0356 11.4775 -0.0004      0.820298  0.0642   0.0346   0.1063    0.1091   0.0000      0.194964   433.4040       21.0236       20.9838       15.5424      -1.73103       1.54905       2.92083     -0.191207       1.43995      -2.75653      -3.48998     -0.684315     -0.351844     -0.716981     -0.481440      0.382839     -0.368945     0.0778249       3.61165       4.58660       4.92801       5.10846       5.06675       4.79801       4.26245       3.73154       3.08304       2.51726       2.01364       1.54976       1.17009      0.855126      0.605379      0.412148      0.277945      0.179692
  20  19 3655.9453    2.3599  4.5805 10.8159 -0.0002      0.357606  0.0771   0.0238   0.1408    0.0933   0.0000      0.104759   431.4241       18.7638       19.4459       10.7211      -3.72410       3.24260      -3.86660      -7.65644       6.86794      0.230993     -0.831913      -1.57125      0.314422      0.564856      0.705119     -0.590165     -0.314293      0.316309       4.20738       5.52271       5.85832       6.20142       6.04210       5.64135       5.16418       4.54031       3.83984       3.09148       2.52830       1.87499       1.43375       1.06539      0.752763      0.520506      0.337833      0.212155
  20  20 3799.9179    1.9917  6.3593 10.5238 -0.0006      0.451052  0.0988   0.0180   0.1749    0.0705   0.0000     0.0737164   435.8120       17.0169       21.4487       10.6702      -5.54076      -2.65340      -6.84131      -6.24859     -0.826179      -2.45369      -5.96722      0.184718       2.78882      -5.56858      -1.37089       1.03119      0.898617     -0.298491       5.40886       6.94006       7.68127       7.86505       7.74398       7.35156       6.49073       5.64264       4.70654       3.87710       3.14687       2.40071       1.78487       1.30254      0.898823      0.632847      0.414683      0.265900
  20  21 3943.6889    1.6948  8.7924 10.3127 -0.0002      0.331333  0.1268   0.0139   0.2253    0.0561   0.0000     0.0625080   434.5818       24.3932       9.80851       8.74973       1.15346      -2.39322       7.38406      -5.83135      -1.94499      -8.62019      -1.05780       1.25545       4.36275      0.787884      -1.45192     -0.221039     0.0602478     0.0403105       6.52824       8.31586       9.11840       9.51713       9.10665       8.80198       7.90296       6.99624       5.81790       4.79972       3.77815       2.93951       2.22657       1.62457       1.15966      0.798041      0.524161      0.331542
  20  24 4375.0180    1.0029 16.4098 10.1805 -0.0011      0.164551  0.2940   0.0078   0.4547    0.0374   0.0000     0.0742418   454.4289       8.39829       25.9234       36.2399     0.0469099      -12.9163      0.359035       4.01413      -4.25845      -15.7984       13.3705      -5.21164     -0.696943      -1.36320     -0.563911       2.06670      0.417049       1.01626       11.2711       14.6702       16.3620       16.3837       16.4385       15.5873       13.9388       12.3381       10.4681       8.64892       7.02051       5.32373       4.10402       2.96853       2.10245       1.44985      0.936222      0.610470
  21   7 1919.9122    0.5277  0.4796  9.7862 -0.0041       10.4522  0.0243   0.0149   0.0375    0.0653   0.0000       1.59945   440.0306      0.862258       16.0171      -2.06764      -4.75340      0.647311       1.21110       2.45074    -0.0450394     0.0459152     -0.169487    -0.0464974     -0.635219     -0.432692      0.324203      0.384930    -0.0817314    -0.0727583       1.72695       2.22807       2.25830       2.15412       1.96542       1.87490       1.88763       1.76914       1.51605       1.33833       1.11098      0.867343      0.694958      0.489767      0.327544      0.225091      0.140825     0.0904413
  21   8 2077.8282    0.7120  0.5431 10.0825 -0.0062       8.95560  0.0222   0.0193   0.0417    0.0787   0.0000       1.28838   440.6461      0.223436       13.2827   -0.00712379      0.250527      0.947084     0.0816099       2.01446      0.105859      -1.04172       1.31501      -1.14756      0.112129     -0.563605     0.0825785      0.305022    -0.0498114    -0.0564430       1.43389       2.04522       2.12543       2.23897       2.11117       2.11053       1.89465       1.63495       1.31614       1.09682      0.817423      0.675978      0.493285      0.389653      0.263137      0.190998      0.132191     0.0870344
  21   9 2232.0001    0.9877  0.9369  9.7897 -0.0060       3.46965  0.0307   0.0209   0.0573    0.1930   0.0000      0.728101   440.4341       3.06437       16.3029      0.426476      -2.02204      0.306321       1.17746      0.193549      0.210268       1.49508       1.01009      0.616854      0.654898     -0.123574      0.291497     -0.347616     -0.578751     0.0306797       1.77947       2.45449       2.76751       2.70791       2.72980       2.58447       2.26589       2.05494       1.65029       1.35175       1.11078      0.833501      0.649950      0.471226      0.336592      0.230360      0.157593      0.105051
  21  10 2382.1046    1.3990  0.9725 10.5259 -0.0031       3.99396  0.0305   0.0282   0.0567    0.1653   0.0000      0.688228   436.5233       3.68698       12.3808       2.36538      -1.78976      0.733441       3.00441      -2.01738       1.08391      -3.28035      0.249543      -1.18346      0.781665      -1.01198    -0.0426751     -0.374960      0.209088      0.124346       1.67990       2.15283       2.33533       2.49460       2.44253       2.20560       2.06598       1.91817       1.54520       1.30405       1.05130      0.849048      0.604626      0.478414      0.345409      0.232060      0.163242      0.104793
  21  11 2529.4264    1.8443  1.1670 10.7280 -0.0028       2.07354  0.0354   0.0350   0.0634    0.2374   0.0000      0.632904   439.2760      0.358579       12.2524      0.983922       2.93415      -3.64648       1.85919      0.579011      -1.97717      -2.52100       1.34473   -0.00728345       1.06060     -0.582243      0.185219      0.243281      0.148798    -0.0757103       2.09359       2.67864       2.89027       2.98506       2.72729       2.55695       2.47739       2.21925       1.85737       1.61642       1.31958       1.02944      0.776604      0.562176      0.391221      0.276465      0.176202      0.118303
  21  12 2676.3473    2.5323  1.1205  4.6546  0.0003       1.80105  0.0343   0.0462   0.0557    7.1187   0.0000      0.537804   436.5134       10.2289       8.76822       1.61037      -2.53123      -2.93767       2.02226      -2.42963     -0.712906      -2.19054     -0.905166       1.09723       2.60717      0.345528    -0.0714868     -0.107551     -0.185247     -0.104567       2.08421       2.51928       2.44581       2.64088       2.79730       2.78770       2.42323       2.01779       1.70328       1.48191       1.17454      0.930109      0.682074      0.525462      0.370954      0.258778      0.179278      0.118744
  21  13 2823.0661    3.1619  1.0193 10.8974 -0.0009       2.12221  0.0296   0.0590   0.0535    0.4515   0.0000      0.568965   441.8850       7.68963       12.1369       2.43834      -1.94085     -0.225657      -1.36340      -1.78798     0.0357738       2.75276     -0.119803     -0.973042      0.223360     -0.321198      0.394585     0.0570543     0.0485098     0.0427123       1.74608       2.16097       2.27348       2.37578       2.31958       2.24603       2.03900       1.87205       1.55124       1.29228       1.04527      0.842145      0.627429      0.484193      0.328620      0.235445      0.164451      0.105437
  21  14 2969.0583    3.6653  0.9786 12.2737 -0.0048       1.00778  0.0296   0.0728   0.0544    0.2073   0.0000      0.706177   439.7125       6.29829       16.9902     -0.697830      -1.58403      -1.31112    -0.0547887      -1.81752      -1.21064      -1.47632     -0.654539    -0.0237143     -0.165803     -0.804662     -0.305124    -0.0529996     -0.116388      0.129575       1.87213       2.35369       2.57671       2.79932       2.70338       2.38340       2.24223       2.00736       1.65366       1.32958       1.08751      0.844579      0.613249      0.474935      0.331797      0.232872      0.152306      0.103977
  21  15 3114.1460    3.9147  1.2264 12.2469 -0.0049     0.0298153  0.0368   0.0707   0.0615    0.2470   0.0000      0.539713   435.4595       9.97297       13.7302       3.33421      -5.60105     -0.304452       1.51766      -4.05373       1.67137      -4.17703       1.95821      -1.66218      0.341090      0.630378     -0.176617     0.0300253     -0.274853    -0.0248955       1.88195       2.35489       2.63533       2.72348       2.72568       2.53404       2.35572       2.06476       1.75425       1.44057       1.15993      0.935460      0.706025      0.504201      0.374112      0.272225      0.180581      0.116641
  21  16 3258.7935    3.7713  1.5788 12.1462 -0.0000       1.19136  0.0412   0.0589   0.0723    0.1620   0.0000      0.355396   435.7453       13.4045       9.97933       8.79745      -1.86266     -0.839090       1.25030    -0.0648641     -0.276038      0.556167     -0.429622    -0.0353890      0.607298     -0.503334     0.0956509    -0.0236465     0.0853270     0.0726126       2.21354       2.88359       3.08548       3.25288       3.05519       3.03869       2.64726       2.40069       2.07067       1.71719       1.33508       1.10002      0.836915      0.598919      0.431298      0.305347      0.202209      0.132682
  21  17 3403.1458    3.2632  2.3118 11.5264 -0.0004      0.975532  0.0493   0.0416   0.0865    0.1146   0.0000      0.234937   438.5039       15.6825       9.50447       3.94181      0.331872       7.28239      -2.44587      -2.55900       1.29706      0.985754       1.39848      -1.38795     0.0184211      0.157884      0.371194     0.0334803     -0.222261      0.204977       2.68212       3.38462       3.77556       3.91191       3.86474       3.58024       3.27625       2.92100       2.50081       1.97482       1.63059       1.29010      0.961925      0.717004      0.519537      0.370639      0.247114      0.161124
  21  18 3547.5379    2.7579  3.3797 11.1232 -0.0010      0.640667  0.0624   0.0306   0.1105    0.1023   0.0000      0.149190   434.9385       21.3473       26.8344       14.6821     -0.818230      -1.01967      -1.85655      -3.76532      -1.22328      -4.32184      -2.57775      -5.56655     -0.108884     -0.979427     -0.365514     -0.444292    -0.0667657     -0.112067       3.40691       4.31100       4.71044       4.78043       4.63811       4.34196       4.03736       3.58406       3.13844       2.66939       2.15587       1.71330       1.28642      0.944194      0.653492      0.459265      0.308658      0.205191
  21  19 3692.0715    2.2385  4.6652 10.8735 -0.0029      0.655083  0.0776   0.0224   0.1404    0.0823   0.0000      0.102695   450.0825       26.6439       15.1870       1.98100       4.62872      -4.15480     -0.543561      -5.12869      -4.12679      -11.7626      -1.44148    -0.0765010      0.542406      -1.06417     -0.476986    -0.0195210     -0.496338     0.0130559       4.07829       5.22804       5.69484       5.84552       5.78153       5.57545       5.01798       4.37200       3.83486       3.17392       2.54501       2.03917       1.49668       1.14726      0.804891      0.566898      0.386008      0.253110
  21  20 3836.4135    1.8942  7.0250 10.4881 -0.0004      0.549504  0.1009   0.0160   0.1886    0.0614   0.0000     0.0700914   448.6081       23.9100       26.7774       9.83652      -10.2435       3.05172       2.43220      -1.77893       3.79700      -3.71771      -1.62851       1.01071       1.39569      -1.86958      0.844279      0.393709      0.655313     -0.316216       5.02884       6.69855       7.25156       7.48134       7.42465       6.95852       6.46894       5.64555       4.84170       3.98962       3.27721       2.57237       1.92973       1.44630       1.03003      0.719251      0.481818      0.319225
  21  21 3980.4276    1.5936  9.6063 10.3452 -0.0023      0.244815  0.1363   0.0124   0.2439    0.0490   0.0000     0.0606209   438.6777       31.4518       20.3581       17.9592       24.6530       9.08089       1.71198      -9.58487      -1.99697      -5.38297     0.0826604       2.67281      -3.16017      -2.47820       2.37553      0.910963      0.628646      -1.12124       6.58719       8.69027       9.25213       9.62837       9.61989       8.94617       8.23930       7.26828       6.26423       5.24162       4.21861       3.31506       2.52165       1.87091       1.33173      0.941633      0.624726      0.413153
  21  22 4124.6262    1.3114 11.2846 10.2953 -0.0003      0.142971  0.1761   0.0105   0.3002    0.0450   0.0000     0.0668690   432.2779       29.1582       18.5246      -19.2784      -12.5953       14.0449      -16.9202      -3.59896       11.4923      -12.6448      -2.05036      -3.01218       5.82717      0.572051       2.64622       1.61309      0.862524      -1.14832       7.83106       10.3107       11.2465       11.4680       11.4877       10.6925       9.96071       8.70518       7.53862       6.29648       5.15027       4.00925       3.09740       2.24482       1.62863       1.12896      0.749030      0.500885
  21  23 4268.4567    1.1329 14.4662 10.1631  0.0009    -0.0120900  0.2352   0.0084   0.3887    0.0418   0.0000     0.0672524   433.2078       31.0718      -3.89567       22.2735      -15.8419      -8.28420      -5.28371      -16.7084      -2.83367       11.3076      0.856046      -10.8570       4.34954       1.93648      -2.11443       1.82482      0.951232     -0.288448       9.56121       12.5936       13.5779       14.1395       13.8824       13.0811       12.0181       10.6811       9.18844       7.74228       6.24894       4.84678       3.79948       2.74322       1.98817       1.40089      0.928044      0.609221
  22   7 1945.1239    0.5754  0.4244  9.8957 -0.0050       10.1223  0.0188   0.0166   0.0344    0.0625   0.0000       1.52679   439.0833       2.51522       16.6445       5.81319     -0.418515     -0.764140      -1.67091      0.365272      0.628986     -0.260628      0.576823     -0.483386     0.0873605    -0.0594244    -0.0877551      0.124807     -0.294341    -0.0752804       1.33892       1.76213       2.10873       2.11038       2.13608       2.01641       1.77682       1.47852       1.22052       1.03946      0.769501      0.595849      0.469262      0.326621      0.245614      0.177013      0.120362     0.0819683
  22   8 2104.8910    0.7504  0.6741  9.9772 -0.0033       7.44432  0.0232   0.0177   0.0476    0.0903   0.0000       1.03526   437.8199     -0.990657       13.1561       2.16722      -2.53684       3.10038     -0.634192     -0.593235      -1.06197      0.334580      -1.37084     -0.661087     -0.939995      0.335614      0.156619     0.0947480      0.190609     -0.128071       1.44355       1.81762       1.98331       1.93295       2.00210       1.91952       1.73860       1.53811       1.35694       1.12521      0.961290      0.789918      0.587557      0.431825      0.309861      0.224967      0.158368      0.102502
  22   9 2260.0906    1.0422  0.8879 10.2025 -0.0041       4.02184  0.0286   0.0218   0.0551    0.1393   0.0000      0.761013   439.8075       5.99005       15.8452       2.60245     -0.530374      0.750734       4.14557      0.552523      0.991372       1.51425       1.56126      0.430340     -0.235962    -0.0563530      0.572647     -0.315936      0.113205     -0.127514       1.76443       2.33304       2.41441       2.47176       2.43382       2.39398       2.16558       1.93164       1.62895       1.36298       1.10869      0.886447      0.671760      0.525501      0.360918      0.268447      0.179559      0.125484
  22  10 2411.0227    1.5253  0.9613 10.2978 -0.0002       4.16682  0.0285   0.0299   0.0547    0.2384   0.0000      0.634821   438.2157       2.08366       15.9802      0.160943      -1.32481      -1.63984       1.60182     -0.878934      0.288083     -0.553108     0.0246854     -0.204586     -0.112411     -0.414602     -0.473318     -0.150611     0.0589944    -0.0128227       1.60536       2.06842       2.33468       2.35478       2.35463       2.22731       1.97183       1.80575       1.51200       1.31701       1.04653      0.829677      0.646262      0.476332      0.341658      0.252893      0.166001      0.116369
  22  11 2559.3627    1.9957  1.0455 11.1099 -0.0040       2.53242  0.0323   0.0382   0.0556    0.1799   0.0000      0.652131   438.0527       3.59406       13.9527       3.70568      -1.35109     0.0271447      0.999503      -1.63200       2.14176       1.81356       1.93520      -1.36480      0.476768      -1.61816      0.422434     -0.169701  -0.000372478    -0.0498403       1.77720       2.22339       2.47776       2.58440       2.54587       2.41987       2.25323       1.96261       1.69076       1.44063       1.14394      0.838683      0.693866      0.540980      0.396175      0.270041      0.190053      0.130914
  22  12 2707.2190    2.5757  1.0504 11.0914 -0.0016       1.99408  0.0301   0.0487   0.0572    0.2802   0.0000      0.593261   437.7979       2.01161       15.6038       2.29040     -0.265220       2.56498       2.12391      0.776538      0.647766     -0.161337     -0.662908      -1.49751     -0.284077     -0.362597      0.577739     0.0718447      0.241638     0.0426565       1.67028       2.07765       2.23356       2.37093       2.44451       2.24415       2.05485       1.81451       1.57315       1.27172       1.02043      0.836955      0.632060      0.477059      0.346613      0.249229      0.178813      0.114683
  22  13 2854.9299    3.3093  0.9526 11.5626 -0.0030       1.69520  0.0287   0.0638   0.0509    0.2856   0.0000      0.569878   439.3324       8.43401       13.2695       6.49895      -6.93953       1.49476     -0.306209     -0.900694     -0.625178       2.29411      0.963362      -1.19895       1.13357     -0.243774     -0.850527     -0.119545    0.00722312    -0.0500655       1.72053       2.13246       2.35629       2.43613       2.42150       2.36510       2.20484       1.84287       1.55981       1.23702       1.00458      0.836298      0.639057      0.511323      0.333350      0.250208      0.171697      0.117335
  22  14 3001.6198    3.7423  0.9969 12.0286  0.0006       1.60405  0.0286   0.0713   0.0521    0.2368   0.0000      0.591740   437.8915       11.9109       14.0875       4.14029     -0.722286       1.29679     -0.852079     -0.244761      0.513995      0.412514      0.486951      0.326861      0.307286      0.403477      0.454080     -0.192750      0.122408      0.112424       1.58261       2.00647       2.19598       2.28199       2.31986       2.09313       1.98088       1.76673       1.46981       1.23556       1.03117      0.802009      0.625280      0.455628      0.351700      0.244116      0.175634      0.113515
  22  15 3147.2434    4.0140  1.2208 12.2005 -0.0053      0.953256  0.0339   0.0720   0.0639    0.2539   0.0000      0.533041   442.3012       12.9697       13.7070       7.50727      -6.67263      -4.63268      0.144853      -7.18766       1.80624      -1.09655      -2.18182      -1.47238      0.789682     -0.381606     -0.636282      0.444448    0.00939461    -0.0272913       1.91768       2.41020       2.63373       2.80273       2.72714       2.56977       2.33104       2.09483       1.74366       1.52883       1.25825      0.951424      0.709572      0.554989      0.399341      0.286735      0.194497      0.129315
  22  16 3292.5316    3.7307  1.6714 11.7337 -0.0005       1.42294  0.0394   0.0544   0.0721    0.1715   0.0000      0.332995   442.8502       12.9717       12.3788       4.81688     -0.255753      -1.29746      -2.72208      -2.00585      0.772374      0.414186      -1.11955      0.575908      0.479270      0.580055     -0.218786    -0.0476995      0.231853      0.144768       2.06921       2.69684       2.85905       2.95630       2.95457       2.88711       2.64072       2.31593       1.97454       1.66621       1.37843       1.05651      0.820883      0.631821      0.463048      0.328185      0.228287      0.153536
  22  17 3437.6177    3.0842  2.4690 11.6393 -0.0015      0.994236  0.0516   0.0380   0.0904    0.0932   0.0000      0.236200   442.0598       16.8344       7.04400       6.84721      -4.10157      -8.71963      -1.79286      -3.58463       6.40733      0.131308       1.63084      0.669030      -1.05554    -0.0485533      0.741406     -0.651267      0.249268    -0.0643864       2.71242       3.43695       3.64176       3.90233       3.93710       3.65703       3.29217       3.05047       2.60047       2.17632       1.70327       1.39206       1.06795      0.815972      0.580440      0.424240      0.296177      0.199325
  22  18 3582.5045    2.5665  3.6695 11.2413  0.0000      0.498048  0.0645   0.0272   0.1174    0.0756   0.0000      0.143107   445.2904       19.8752       15.8411       3.95051      -4.34735     -0.691389       9.51685      0.219708       3.30804      -2.21171      0.976616    -0.0124935       2.81554      0.220004     -0.146557      0.690935      0.847525     -0.286977       3.25180       4.24377       4.64634       4.84416       4.74902       4.50235       4.17300       3.63315       3.20006       2.69419       2.17219       1.73680       1.32305       1.01186      0.726438      0.515746      0.354029      0.237831
  22  19 3727.2933    2.1641  5.4596 10.7543 -0.0002      0.451741  0.0821   0.0196   0.1552    0.0684   0.0000     0.0872682   441.9086       26.1552       20.4599       8.97934      -4.19078      -5.96349     -0.200359       6.69384      -1.00389     -0.466465       2.96431      -2.84355      -2.34545    -0.0461903      0.735644      -1.68434    -0.0429786     -0.212357       4.05278       5.15085       5.63447       5.83586       5.80021       5.61455       5.08075       4.53422       3.99528       3.28539       2.73210       2.13143       1.66595       1.26045      0.930349      0.663617      0.455425      0.311014
  22  20 3872.2770    1.8130  7.3772 10.5319 -0.0008      0.404725  0.1033   0.0149   0.1936    0.0552   0.0000     0.0664000   447.5799       23.3773       15.9603      -2.40306      -17.4324       10.0101      -1.46417      -6.83021       4.91905      -7.25706       2.41773       1.89781       1.12617      0.332443     0.0880879     0.0935292      0.593510      0.258159       5.07188       6.50983       7.17187       7.51848       7.38372       7.02584       6.39992       5.74008       5.01919       4.16566       3.44501       2.74236       2.11201       1.59411       1.14902      0.815341      0.557078      0.388308
  22  21 4016.9754    1.5125  9.7600 10.4122 -0.0007      0.240925  0.1396   0.0119   0.2559    0.0457   0.0000     0.0614891   443.8764       25.7446       14.7313       19.5245       6.53929       1.95355      -28.2772      -6.97935       3.66451       5.41953      -5.48400      -2.96943      -3.11408       1.53285       2.26381      -1.84820     -0.504825      0.497983       6.35150       8.60322       9.22047       9.64040       9.50911       9.05295       8.44991       7.43196       6.45359       5.45551       4.30120       3.44396       2.64602       2.06747       1.47827       1.07001      0.732731      0.495175
  22  22 4161.9412    1.2868 12.8454 10.3044 -0.0007      0.257216  0.1943   0.0095   0.3347    0.0411   0.0000     0.0629803   443.8156       19.3547       22.1026      -6.04737       15.7759      -5.49104       8.78109      -16.1603       1.09769      -11.7871     -0.662188      -5.20450      -4.12971       3.99383     -0.195670     -0.881560      0.176946      0.205310       7.91283       10.3144       11.3582       11.8210       11.8209       11.0108       10.2729       9.13274       8.00473       6.66580       5.44808       4.32310       3.32689       2.54397       1.87280       1.35344      0.903267      0.622004
  23   6 1804.2806    0.3930  0.2931  9.9408 -0.0058       18.3616  0.0165   0.0141   0.0290    0.0452   0.0000       2.97540   440.7795      -1.02369       17.9342     -0.808529      -2.03478      -3.03700      0.587919     0.0834055       1.90311     -0.618740     -0.189932     -0.564303     -0.667097     -0.218504     0.0940409    -0.0383133     0.0132680     -0.136221       1.01331       1.32827       1.50278       1.59827       1.48653       1.46583       1.18258       1.16622       1.08311      0.875579      0.779447      0.613525      0.481218      0.381068      0.251731      0.182070      0.128024     0.0895946
  23   7 1969.7229    0.5647  0.5587  9.9149 -0.0068       8.66062  0.0233   0.0150   0.0417    0.0699   0.0000       1.41611   437.9207      0.322765       16.0328       6.25152      -1.61078       1.36218     -0.903518       1.58096       1.74608     -0.661597     0.0806363      -1.65623     -0.456502      0.478176      0.379840   -0.00667011     0.0589164    -0.0355996       1.34201       1.86749       1.96991       2.05488       1.88554       1.79341       1.63991       1.59154       1.38582       1.21175       1.01200      0.819295      0.619569      0.479957      0.347860      0.244192      0.172459      0.113106
  23   8 2131.2493    0.8184  0.6997 10.1691  0.0006       8.02888  0.0236   0.0192   0.0483    0.0809   0.0000       1.02481   440.0152      0.324029       18.6384       3.77013      -1.64547      0.723812       2.18718      -3.53788      -1.25512      -1.11873      0.510304      0.451876      0.552563    -0.0707245      0.202115    -0.0426767   -0.00781499    -0.0126439       1.34788       1.71171       1.89951       1.98893       1.99773       1.76684       1.73510       1.52808       1.34494       1.14275      0.940044      0.772522      0.598534      0.445067      0.326354      0.235668      0.159529      0.111226
  23   9 2287.6470    1.1670  0.9771  9.9175 -0.0017       4.52132  0.0286   0.0223   0.0549    0.1833   0.0000      0.659945   439.6666       2.47261       17.9890       2.64154     -0.784745      0.755607       1.78312     -0.647472     -0.355991       1.48006     0.0155894     -0.701736      0.121806    0.00890346     -0.619625      0.105570      0.136560    -0.0746520       1.60531       2.03947       2.08764       2.25843       2.21121       2.18344       2.02332       1.80204       1.54200       1.33228       1.12136      0.854088      0.683985      0.523564      0.405847      0.283007      0.206482      0.142947
  23  10 2439.3436    1.6076  1.1209 10.2530 -0.0022       3.47857  0.0334   0.0290   0.0589    0.2561   0.0000      0.627799   436.6686       3.24336       16.8680       3.10211      -3.25916      0.517656      -2.17183      0.543324     0.0711855       1.72716       3.13664     0.0523066      -1.13857     -0.143515      0.558455     -0.134945    -0.0404162      0.100802       1.67837       2.10945       2.28893       2.47204       2.34286       2.29676       2.12101       1.98988       1.60609       1.39463       1.19219      0.957635      0.758763      0.556914      0.404679      0.299858      0.213818      0.144189
  23  11 2588.8094    2.0886  1.0908 10.7911 -0.0079       3.32468  0.0310   0.0384   0.0585    0.2445   0.0000      0.628238   437.3827       4.40113       17.6651       3.55086      0.600787      -1.55241     -0.147635      -4.08998     -0.533747       3.14587      0.858665      -1.46294      0.394105      0.438749      0.781047     -0.105312    -0.0569531    -0.0529402       1.67813       2.21403       2.49749       2.70502       2.63807       2.48575       2.22161       1.96828       1.71862       1.44142       1.13520      0.890818      0.637522      0.520512      0.408947      0.293295      0.203846      0.137974
  23  12 2737.7408    2.6925  1.0200 11.3972 -0.0014       1.32455  0.0282   0.0504   0.0578    0.2214   0.0000      0.585193   440.0565       8.84332       20.4541     -0.156862     -0.692646       2.07748      -2.39221      -1.93230      0.505265      -3.23503    -0.0996724      0.435884     -0.472965     -0.701749      0.409989      0.129615      0.133751    -0.0909180       1.50049       1.92731       2.09024       2.13199       2.05250       1.97329       1.97905       1.72935       1.54463       1.30974       1.05694      0.823976      0.636485      0.521636      0.385207      0.291768      0.199558      0.141498
  23  13 2886.2675    3.3067  1.0541 11.7692 -0.0026       2.33647  0.0294   0.0608   0.0550    0.2491   0.0000      0.671866   439.8125       6.14454       12.7389       5.50734      -3.51357     -0.330483       3.86222     -0.250777     -0.736288      0.210342       1.41298     -0.914333      0.101906      0.208314      0.433013     -0.395920     -0.119611      0.223827       1.52447       1.88133       2.08620       2.23585       2.15285       2.07118       1.94742       1.79045       1.51745       1.27711       1.04502      0.850571      0.660975      0.495157      0.403466      0.280553      0.192462      0.137874
  23  14 3033.5882    3.9027  1.1045 11.8162 -0.0008     -0.158112  0.0298   0.0705   0.0576    0.3063   0.0000      0.574604   438.0148       10.4108       18.8267       1.69950      -2.46092       4.34681      0.632121      0.113868       1.74414    -0.0610797      -2.66511     -0.532280     -0.584013     -0.155145      0.484714     -0.423014     0.0596020     -0.132915       1.52405       2.00499       2.15713       2.30257       2.23957       2.15097       1.96641       1.67576       1.58372       1.31568       1.10093      0.858453      0.692901      0.503508      0.394292      0.279588      0.185273      0.130856
  23  15 3179.9580    3.9322  1.3073 12.2604 -0.0031       1.21389  0.0336   0.0654   0.0655    0.2056   0.0000      0.412107   438.8844       12.2822       18.0626       7.66796      -1.09038      -2.12308     -0.273473     0.0981252      0.189444      -3.16908      0.976974      -1.38692      0.521241     -0.129807      0.301439      0.404977     -0.300910    -0.0834262       1.65262       2.16253       2.37091       2.39556       2.44034       2.33000       2.21482       1.93945       1.68676       1.38975       1.15825      0.957710      0.732758      0.577804      0.414377      0.310599      0.205607      0.151700
  23  16 3325.8250    3.5488  1.7591 12.0775 -0.0022       1.12710  0.0434   0.0502   0.0694    0.1211   0.0000      0.343872   440.8803       12.2046       14.2542       3.65286      -2.92973      -6.27256       7.66667      -4.08016       1.15937     -0.416060       1.25969      -1.09776      0.207697      0.428527    -0.0700245     0.0740252    -0.0522397   -0.00821975       2.07530       2.70360       2.91031       3.08326       2.97551       2.84825       2.76218       2.41761       2.16860       1.75587       1.46848       1.16634      0.894417      0.710021      0.528051      0.395003      0.279774      0.190423
  23  17 3471.5208    2.9503  2.7257 11.7067 -0.0013      0.622800  0.0547   0.0344   0.0942    0.0763   0.0000      0.210284   436.3118       14.8010       14.3773       12.8416      -1.30054       2.86979      0.812051      -2.92803       2.15267      -2.86799      0.747758      0.765722      0.908083      -1.40831     -0.102032     -0.918858     -0.325077      0.439108       2.59675       3.34981       3.55156       3.78919       3.75683       3.65090       3.28675       2.98951       2.59287       2.26942       1.85984       1.54498       1.15632      0.907164      0.667665      0.475963      0.336134      0.232809
  23  18 3617.1614    2.4554  3.9193 11.1652 -0.0006      0.565000  0.0653   0.0245   0.1193    0.0680   0.0000      0.118834   434.1105       12.0596       23.1252       6.43645      -6.24632      -2.87891       6.02238      -1.04884      -1.14403     -0.706682      -1.94946     -0.612228     -0.291434      0.613286       1.03366      -1.04889      0.213135     0.0824382       3.22833       4.18833       4.49859       4.61832       4.72810       4.47414       4.26073       3.70935       3.30493       2.77729       2.22182       1.81164       1.43877       1.09151      0.821547      0.591310      0.421531      0.292444
  23  19 3762.7746    2.0654  5.7683 10.7039 -0.0008      0.620484  0.0856   0.0180   0.1542    0.0638   0.0000     0.0843520   434.6981       9.49745       15.5424       7.90677      -4.56407      -1.06707      -5.79005      -1.02409      -2.34116       2.77980       3.02853       1.55373     -0.459752     -0.589922      0.282168      0.258248     0.0626600     -0.503772       4.01018       5.20792       5.68188       5.88966       5.84610       5.53598       5.24529       4.61594       4.11494       3.58203       2.91910       2.38574       1.81699       1.42635       1.04064      0.757384      0.521777      0.360869
  23  20 3907.9813    1.7615  8.1424 10.4734  0.0011      0.355676  0.1119   0.0138   0.2022    0.0514   0.0000     0.0624338   448.0095       20.8485       19.6195       8.09525      -9.93519      -11.7158     -0.687218      -2.86136      -1.06865      -4.13500      0.619736      -5.22513    -0.0696187      -2.69939       3.57688     -0.306816     -0.944065     0.0673600       4.99728       6.59638       7.10237       7.60270       7.44705       7.20327       6.55703       6.06924       5.15894       4.48239       3.65439       2.96823       2.30066       1.78830       1.30578      0.954001      0.672255      0.457902
  23  21 4053.1001    1.4417 10.0251 10.3841 -0.0012      0.324677  0.1439   0.0115   0.2548    0.0459   0.0000     0.0626272   432.2375       15.1566       28.2800       8.75237      -1.75392      -26.6273       2.64258      -3.21000       7.58478       5.98564       4.58520      0.433750       2.13981       4.87675      -1.15102       1.55457     -0.330884      -1.14728       6.33639       8.08190       8.96500       9.12329       9.27107       8.87690       8.20385       7.45337       6.43226       5.48073       4.51831       3.64629       2.84731       2.20861       1.61449       1.18981      0.839754      0.572599
  23  22 4198.0212    1.2289 13.6259 10.2984  0.0001      0.174398  0.2084   0.0086   0.3531    0.0384   0.0000     0.0640216   443.2717       14.1019       3.63737       27.9566      -3.14252      -8.82846       14.8752       2.47186      -1.07248       1.20505       3.56094      -4.95903      -2.96520     -0.786592       1.69479     0.0971573     -0.460254       1.02790       7.80292       10.3470       11.2425       11.8914       11.6934       11.1923       10.5122       9.30416       8.28799       6.94592       5.82427       4.64257       3.67946       2.83255       2.06922       1.49985       1.05731      0.722880
  23  23 4343.6173    1.0049 15.6721 10.2408  0.0017      0.257488  0.2681   0.0074   0.4237    0.0346   0.0000     0.0753044   441.0465       9.67754       9.32935      -16.7817      -6.83805       6.05353       18.2895      -5.59292       13.9749       2.55481      -1.54801      -1.26037      -5.63642      -1.65640      0.604133       2.43597      0.544626     0.0327809       9.24363       12.4351       13.5785       14.2397       14.0978       13.6197       12.6811       11.3292       9.85053       8.49552       6.92873       5.57489       4.45204       3.36166       2.55041       1.83660       1.26338      0.882917
  24   7 1993.6939    0.6352  0.5695  9.8183 -0.0046       10.5657  0.0204   0.0158   0.0402    0.0717   0.0000       1.21217   440.3141       1.51317       15.4210     -0.201517      -4.31771       2.18263       2.27870     -0.907045      -1.28486     -0.280398    -0.0858336     -0.883476      0.169068    -0.0174278      0.402366     -0.236745    -0.0570438    -0.0857483       1.11096       1.40107       1.53873       1.63142       1.72207       1.52138       1.47283       1.34024       1.20337       1.00456      0.810049      0.712893      0.571440      0.439877      0.325389      0.223180      0.170555      0.116403
  24   8 2156.7850    0.9176  0.7399  9.8698 -0.0017       3.50161  0.0230   0.0195   0.0464    0.1134   0.0000      0.757256   439.5327       1.35370       18.9440       2.57416      -1.21410      0.904647       1.00751     -0.449992     0.0830424      -1.44046      0.321953      0.898638     0.0889639     -0.659234     -0.113100      0.546449    -0.0254081     0.0489520       1.36180       1.71575       1.74887       1.75024       1.84945       1.88241       1.75861       1.53723       1.32932       1.11226      0.931722      0.789380      0.638297      0.465256      0.350523      0.261920      0.184289      0.133495
  24   9 2314.4792    1.1902  1.0051 10.3026 -0.0022       4.07020  0.0298   0.0225   0.0561    0.1390   0.0000      0.707335   439.3204       1.15333       19.2894       2.51471     0.0820709      0.953230     -0.957367      0.449810      0.387656     -0.866823       1.45131     -0.543265      0.818076     -0.764721      0.781269     -0.824068     -0.131800      0.321479       1.46680       1.89629       1.93755       2.07454       2.02412       1.95460       1.85754       1.73907       1.48572       1.31851       1.10423      0.896006      0.708376      0.563255      0.418608      0.309288      0.215019      0.153509
  24  10 2467.2353    1.6030  1.1101 10.7189 -0.0007       3.59422  0.0326   0.0293   0.0596    0.1902   0.0000      0.674562   441.9927       3.83950       13.2273       3.86802      -1.08058      0.166954      -1.55913       3.08684       1.75816     -0.256887      0.553049     -0.747883      0.316234    -0.0737160      0.589407     -0.604132   -0.00675450     0.0317179       1.62902       2.11352       2.21881       2.30284       2.36975       2.23067       2.07157       1.84595       1.65741       1.42879       1.18055      0.991065      0.789663      0.602085      0.437130      0.327696      0.226585      0.160933
  24  11 2617.8262    2.2138  1.0576 11.1092 -0.0036       2.34586  0.0297   0.0406   0.0541    0.2216   0.0000      0.577703   438.3192       2.21603       13.1865       1.60532      -2.10847      -1.39583       3.19496      -2.23508      -1.63695      0.497849      -1.86479     -0.771767      0.489966     -0.986351      0.276493     -0.213183      0.130706     0.0707721       1.46443       1.89338       2.01982       2.14653       2.09131       2.08818       1.93467       1.68498       1.52342       1.30125       1.09770      0.876641      0.701817      0.551288      0.412764      0.298435      0.213663      0.149024
  24  12 2767.8723    2.8861  1.1024 10.9986 -0.0024       2.79486  0.0314   0.0496   0.0527    0.3309   0.0000      0.555227   439.5544       10.3147       10.5883       5.64897     -0.935475      -1.03360       1.77393      -3.15989      0.251416      -1.46411     -0.991231      -1.17286     -0.601341      -1.51918     -0.103833   -0.00821617     0.0194577     0.0669900       1.46909       2.00747       2.08581       2.34050       2.17296       2.16442       1.92596       1.79329       1.55638       1.36818       1.12751      0.933838      0.742847      0.553631      0.424019      0.299634      0.212867      0.146910
  24  13 2917.1359    3.5511  1.0117 11.9347  0.0010       1.45917  0.0278   0.0641   0.0512    0.2329   0.0000      0.696656   439.3884       4.40373       14.9321       3.48597      -1.04999      0.489773      -1.29261     -0.754737     -0.918241      -1.57954      0.367046      -1.58710      0.971210      0.632003     -0.184128   -0.00919874     -0.130516      0.152733       1.44006       1.80692       1.95134       2.13104       2.14411       2.09162       1.89235       1.71381       1.43205       1.21208       1.05948      0.854993      0.664739      0.490908      0.377357      0.292034      0.202670      0.143665
  24  14 3065.1461    3.9311  1.0913 12.4780 -0.0015     -0.359606  0.0309   0.0705   0.0573    0.2087   0.0000      0.645381   441.3376       8.84372       18.6279       5.76620       5.32641      -2.48231       3.03449       1.30827       2.27050      -2.57027       1.72600      -1.04119     -0.232009      0.780853      0.441457      0.454569     -0.215096     -0.186696       1.52406       1.98039       2.22512       2.35356       2.25817       2.22623       2.06363       1.85112       1.59398       1.33943       1.11582      0.913708      0.719500      0.556435      0.422082      0.298429      0.210757      0.150211
  24  15 3212.1823    3.7995  1.4319 12.3183 -0.0031      0.304146  0.0371   0.0600   0.0649    0.1765   0.0000      0.382233   438.5174       11.6212       14.9710      0.185315      -1.84958      -1.97660      0.564002      0.986468      -1.40895     -0.255084     -0.331427     -0.564390      -1.01058      -1.22261     -0.228354    -0.0509297      0.285320     0.0291519       1.75303       2.24822       2.28295       2.63295       2.53246       2.54403       2.18810       2.09668       1.79247       1.55446       1.27288       1.06259      0.803192      0.637510      0.483112      0.359090      0.257500      0.176964
  24  16 3358.7678    3.4712  1.9886 11.6366 -0.0011      0.697013  0.0418   0.0447   0.0762    0.1182   0.0000      0.252541   439.9934       12.3269       14.6250       2.77133      0.990400      -1.01835      -1.94750     0.0898570      -3.79618      -4.18921       2.22233     -0.593946     -0.404655      -1.19051     0.0687120     -0.604047    0.00707734    -0.0208321       1.96649       2.60958       2.83212       2.98764       2.85362       2.77742       2.52282       2.33306       2.09397       1.83729       1.52661       1.25139      0.973813      0.773146      0.557458      0.404744      0.292707      0.198855
  24  17 3505.2416    2.8479  2.8988 11.5422 -0.0009      0.762031  0.0536   0.0312   0.0946    0.0714   0.0000      0.171386   437.6156       23.0103       13.7174       3.94165       2.06017      0.486540      -6.42114      -7.63081       2.07638      -3.91610      -4.70424      -1.11844     -0.249831      0.529248      -1.28563     -0.380023      0.232371    -0.0916704       2.49151       3.26762       3.61396       3.76312       3.76859       3.63380       3.43558       3.02154       2.61372       2.28861       1.87255       1.51765       1.21241      0.927190      0.700979      0.516914      0.376748      0.263111
  24  18 3651.4175    2.3629  4.4471 11.0219 -0.0001      0.632509  0.0683   0.0217   0.1261    0.0612   0.0000      0.102416   440.7488       18.0863       11.8487     0.0254951       2.61116       3.44344      -2.06840      -3.28994      0.589787      0.662971      -3.91143      -1.61121     -0.229510      0.169925      0.721914     -0.630394      0.472255    -0.0391487       3.19364       4.17866       4.48310       4.81384       4.70072       4.55911       4.32817       3.91980       3.40149       2.90122       2.35262       1.95355       1.51764       1.19878      0.904755      0.664965      0.492079      0.346181
  24  19 3797.4808    1.9953  6.5229 10.6042 -0.0010      0.571913  0.0899   0.0161   0.1639    0.0591   0.0000     0.0719947   435.7884       15.1745       20.1331       6.38705      -1.77932       2.08749      -4.95420       5.12246      -7.39515      -10.2969      -2.10151      -2.31759       1.60916      -1.26937    -0.0280650       1.33772     -0.860173     -0.349812       4.06855       5.36847       5.77675       6.15322       6.12131       5.96666       5.52285       4.96989       4.36967       3.69641       3.10614       2.52562       1.96798       1.54594       1.14827      0.863571      0.612798      0.437677
  24  20 3943.0216    1.6685  8.5060 10.4511 -0.0003      0.247830  0.1139   0.0127   0.2136    0.0493   0.0000     0.0612046   433.5821       22.6793       20.7143      -2.35840      -11.3489       4.43359      -1.20474       1.23725      -4.61158      -3.36411     -0.650085       1.66659      -1.38420      -1.98752    0.00551557      0.426832       1.32648     0.0994340       4.87035       6.50361       7.00914       7.37408       7.26554       7.11544       6.65784       6.09468       5.21872       4.59778       3.80273       3.15621       2.47073       1.93163       1.44492       1.04857      0.765036      0.530969
  24  21 4089.2850    1.4141 11.4645 10.3453 -0.0003      0.395828  0.1585   0.0103   0.2813    0.0427   0.0000     0.0586901   433.3406       13.6729       20.2338      -4.49692       6.21329      -1.57426   -0.00193998      -12.7257      -8.44580       1.71054       1.93543       2.66240       4.48343      0.765683      0.889700     -0.400891      -1.43272      0.546562       6.27982       8.23647       9.04673       9.51038       9.55644       9.18271       8.40693       7.90697       6.75032       5.86677       4.88056       3.93868       3.13776       2.42809       1.86863       1.34470      0.976402      0.686592
  25   6 1847.9449    0.4539  0.3569  9.8799 -0.0049       13.6969  0.0176   0.0142   0.0314    0.0496   0.0000       2.11564   439.4715     -0.818540       20.0283       1.23506      -1.11400      -1.40409      -2.66833      -2.13680     0.0859873      -1.71859     -0.466685      0.883640      0.848925      -1.00906     -0.160962      0.108223     0.0515707    -0.0895126      0.981028       1.43699       1.56594       1.73673       1.85282       1.62718       1.62835       1.32816       1.18148      0.985811      0.783568      0.612503      0.497888      0.394613      0.282937      0.210659      0.140646      0.111011
  25   7 2016.9957    0.6432  0.6063  9.7946 -0.0008       7.84621  0.0210   0.0148   0.0413    0.0776   0.0000       1.13508   439.7806       1.21488       14.8972     -0.261330      0.492522      0.501830     -0.484101      -3.01209      -1.06439     0.0239017      0.452044      0.894210      0.664265     -0.235674     -0.782976     -0.194362     0.0191709    -0.0986250       1.13772       1.55564       1.62661       1.73301       1.72480       1.65088       1.58160       1.36076       1.30777       1.04364      0.968446      0.733564      0.625109      0.455835      0.353232      0.254945      0.196312      0.140033
  25   8 2181.8532    0.9045  0.7820 10.2013 -0.0024       4.32938  0.0248   0.0188   0.0458    0.1005   0.0000      0.832677   439.3080       1.85325       14.9486       4.11329     -0.902635      -1.63857      0.179996      -2.12535      0.223253     -0.137154      0.230079     -0.439731      0.568903     -0.769473      0.436020      0.358297    -0.0992118     0.0982047       1.21222       1.56957       1.75563       1.79410       1.79976       1.77359       1.66798       1.52458       1.32451       1.16673      0.988072      0.804775      0.615080      0.513778      0.378269      0.297128      0.213313      0.148178
  25   9 2340.6028    1.3268  0.9425 10.2139 -0.0026       3.36812  0.0269   0.0244   0.0508    0.1653   0.0000      0.649642   436.6799       2.87218       15.5514     -0.701735      -2.43792       2.22649       3.48114     -0.541693     -0.539749     -0.952690       1.28534       2.00072     -0.861303      0.451774      0.171543     0.0353923    -0.0415955     -0.203142       1.31492       1.69304       1.88215       1.96438       1.91033       1.84488       1.75411       1.50303       1.43484       1.24413       1.04789      0.888281      0.703313      0.539323      0.421179      0.297415      0.212251      0.152354
  25  10 2494.5113    1.7688  1.0993 10.8216 -0.0035       2.61232  0.0303   0.0315   0.0580    0.1893   0.0000      0.619801   441.8673       4.57875       18.9537      0.509289      -3.36324       1.44577       3.51991     -0.528290     -0.907225     -0.593075      -1.99760     -0.800397      0.682979     -0.879080     -0.219795     0.0925872     -0.201383     -0.263717       1.44272       1.84320       2.02843       2.22529       2.08415       2.16128       1.93718       1.83389       1.52787       1.30510       1.11486      0.948081      0.721916      0.571400      0.446172      0.327707      0.238420      0.172701
  25  11 2646.3509    2.3368  1.1047 11.2686 -0.0002       1.34659  0.0317   0.0413   0.0569    0.2098   0.0000      0.592676   438.9505       7.82794       15.5929      0.757158      -4.05961     -0.590160      -3.57336       2.13534      0.912638      -1.18657      0.554581     -0.288066     -0.584668      0.342926      0.256683      0.258605     -0.233089     0.0724441       1.59555       2.12980       2.24368       2.39704       2.29610       2.22578       2.05514       1.96552       1.75669       1.41988       1.21935       1.00755      0.833750      0.645179      0.493989      0.357818      0.251495      0.169429
  25  12 2797.5135    3.0048  1.0333 11.3188 -0.0035       1.91695  0.0296   0.0528   0.0517    0.2842   0.0000      0.564149   436.8450       8.36678       15.7754      0.172671      -1.08326    -0.0409550      -2.11145      -2.87041      -2.40799      -3.15105       2.38682      -2.31685      0.662405      0.668164      0.524331     -0.539303     -0.733788    -0.0145122       1.58176       2.08320       2.31257       2.40949       2.26751       2.07858       1.87932       1.82578       1.69475       1.51454       1.27941       1.05206      0.830919      0.658897      0.470822      0.348262      0.253681      0.171766
  25  13 2947.5399    3.7796  0.9497 11.9808 -0.0009      0.650193  0.0288   0.0676   0.0467    0.2387   0.0000      0.555538   440.2561       10.1462       17.6443       1.49954      -1.94653      -2.33882      0.179126      -1.26221     -0.386691      -2.05873     -0.326560     -0.195769      0.125906     -0.531143     -0.156157     -0.397777      0.164187      0.166566       1.59005       2.07649       2.27492       2.26226       2.13425       1.98072       1.78718       1.68473       1.58877       1.46809       1.26907       1.02173      0.812367      0.642357      0.495168      0.348597      0.234176      0.163208
  25  14 3096.3154    3.9752  1.1542 12.3960 -0.0011       1.27182  0.0324   0.0681   0.0570    0.2249   0.0000      0.650688   438.2847       11.4012       12.7229       8.24993      -2.58179      -3.74630      -2.67311      -2.25659     -0.554435       1.17598      0.388518      -1.32711      0.667144     -0.512724     -0.549532     -0.187467      0.109385     0.0702654       1.49923       1.95289       2.17807       2.26221       2.15037       2.17936       1.92450       1.75250       1.60293       1.44252       1.23346      0.982351      0.782060      0.618934      0.466817      0.346327      0.243817      0.172546
  25  15 3244.0518    3.8210  1.4696 11.8454 -0.0012     -0.120967  0.0350   0.0573   0.0648    0.2206   0.0000      0.388953   439.4151       9.85083       10.3274    -0.0582501      -1.69124      -3.00641      -4.07787      -3.27996       2.56126      -3.26575      0.798384      0.187286     -0.840934     -0.479838     0.0581264     -0.130384      0.522741     -0.246968       1.63583       2.16007       2.33899       2.47147       2.45021       2.30379       2.16736       2.00483       1.72623       1.55327       1.29763       1.08080      0.869487      0.670141      0.497587      0.372724      0.265789      0.189931
  25  16 3391.4474    3.2385  2.1109 12.2015 -0.0014       1.25643  0.0455   0.0425   0.0815    0.0945   0.0000      0.268036   440.6265       18.1584       14.2301       5.89064      -2.31334     -0.949720     -0.890770      -4.21081    -0.0131001     -0.284037       1.26950      -1.34904      -2.13410      0.857864     0.0646153     -0.538047     -0.236329    -0.0483681       2.05734       2.57378       2.86175       3.06347       3.06296       2.93522       2.76986       2.51341       2.20871       1.89226       1.59244       1.30219       1.00781      0.801997      0.613992      0.481272      0.346492      0.254449
  25  17 3538.2703    2.6830  3.2427 11.5135 -0.0010      0.289763  0.0568   0.0278   0.1032    0.0671   0.0000      0.168666   439.2198       20.4808       16.6775     0.0369364      -8.80357       3.76342     -0.546285      -4.34775     -0.457585      -4.01945       1.30894       2.25368     -0.232366     -0.367466      -1.13685      0.427230      0.130740      0.150268       2.46347       3.28686       3.60554       3.78625       3.87152       3.69531       3.44537       3.09905       2.76340       2.38543       1.99310       1.60302       1.31404      0.996189      0.789751      0.579909      0.420734      0.300057
  25  18 3685.3293    2.2870  4.7237 11.1497 -0.0011      0.508039  0.0718   0.0205   0.1303    0.0540   0.0000     0.0945932   436.5010       11.3526       17.5865       10.2842       5.72821       2.80444      -3.67748      -8.59138       3.36196     -0.902133       2.69666      -3.01875      -2.13339     -0.800045     -0.463919       1.49315     -0.494124     -0.142656       3.11484       4.14356       4.54008       4.78635       4.72561       4.52954       4.28971       3.94803       3.48567       3.02265       2.57781       2.10032       1.69478       1.30404       1.01261      0.743392      0.551096      0.391293
  25  19 3831.7686    1.9017  6.6914 10.5859 -0.0006      0.416967  0.0921   0.0151   0.1665    0.0567   0.0000     0.0692461   437.7378       20.0756       13.4541       12.6725       9.19662      -5.18187      -2.90208      -2.50418       3.12128      -4.97258       5.64610      -1.32327     -0.208759      0.334913      0.754033       1.49318      0.689901     0.0717259       3.88984       5.24142       5.62381       6.03660       5.96525       5.78884       5.48496       4.83395       4.42768       3.74274       3.30133       2.61693       2.15481       1.64678       1.27199      0.947748      0.667722      0.478825
  25  20 3978.3998    1.5692  9.2095 10.4568 -0.0001      0.422739  0.1245   0.0117   0.2260    0.0462   0.0000     0.0631155   432.2731       29.0871       21.5793       7.70055       11.6378     -0.899830      -9.11781       6.14401      -1.37788      -5.79377       2.96508      -1.13259      -1.28629     -0.371507      -2.29584       1.23583     -0.124545     -0.477972       4.95213       6.59100       7.23292       7.55113       7.59551       7.42188       6.92537       6.22335       5.53931       4.84494       4.05270       3.45132       2.69772       2.12789       1.60347       1.19078      0.864098      0.614962
  25  21 4124.2438    1.3400 11.6997 10.3532 -0.0003      0.174528  0.1653   0.0095   0.2870    0.0407   0.0000     0.0630651   442.6180       19.2647       9.93858      -16.1845       21.1159       16.5047       6.50083     -0.896336      -10.9392       1.22123      0.806515      -6.13510       1.70705      -6.50361       1.24084       2.57025    -0.0514369     -0.761122       6.15705       8.09886       8.77074       9.17795       9.13834       9.00246       8.58072       7.67106       6.93895       5.91366       5.03431       4.14841       3.40270       2.61513       2.00338       1.51421       1.08445      0.784816
  25  22 4270.2482    1.1033 14.3203 10.2681 -0.0008     0.0742783  0.2291   0.0074   0.3724    0.0357   0.0000     0.0705327   445.8612       31.1591       2.62548      -3.51499       7.27023       23.5592      -3.73094      -17.0561      -7.32245      0.292255      -3.52859      0.280752      -8.34203      -7.68503       2.11389      0.114325      -1.13992      0.167467       7.84450       10.2405       11.2424       11.9809       11.8337       11.6420       10.9277       10.0053       8.72159       7.50901       6.29271       5.26563       4.22526       3.32470       2.51574       1.88655       1.36249      0.982785
  26   6 1869.0862    0.4662  0.4552  9.7880 -0.0023       11.1937  0.0178   0.0125   0.0368    0.0555   0.0000       1.83086   441.2909       1.68992       17.3304      -1.60422      -3.60009     -0.396098       1.19735     -0.249407      -1.17457     -0.668664      0.460063      0.125611     -0.443668     -0.673594     0.0558285      0.163854      0.100468      0.116148      0.969838       1.17571       1.30397       1.39609       1.45429       1.36943       1.32724       1.19714       1.00104      0.933276      0.745141      0.670089      0.530800      0.400371      0.314502      0.230794      0.178811      0.134610
  26   7 2039.8299    0.7019  0.6681  9.7431 -0.0031       6.35649  0.0213   0.0154   0.0428    0.0932   0.0000      0.967642   440.5667      0.833165       19.1502     0.0783646      -1.98068     -0.205887     -0.413789      0.771186      0.691115      0.332524       1.11199      0.475985     -0.406281      -1.28753      0.190970     -0.157046      0.351101      0.319886       1.06658       1.36455       1.55379       1.61270       1.57580       1.52688       1.48645       1.35878       1.19349       1.06975      0.885758      0.715333      0.591457      0.452107      0.359467      0.282015      0.214224      0.152615
  26   8 2206.1756    0.9620  0.8308 10.2182 -0.0024       5.33988  0.0255   0.0194   0.0489    0.1123   0.0000      0.805953   441.4470       2.39347       14.5031       2.43371      -2.81930       1.14277      -1.17336      0.756844      -1.27788     -0.647197     -0.463522      0.323779      0.104131      0.203672      0.740283      0.167009     -0.248291     0.0341629       1.36512       1.83932       2.05414       2.16199       2.08885       2.03646       1.86239       1.66311       1.49082       1.32741       1.12962      0.921714      0.734293      0.550915      0.433846      0.332949      0.244330      0.167359
  26   9 2366.2459    1.3924  0.9817 10.3202 -0.0039       4.30156  0.0282   0.0248   0.0494    0.1654   0.0000      0.630480   439.5810       1.39791       17.6842       4.18449     0.0702690      -2.02549       1.50880       2.79922     -0.775583      -1.08322      0.107099      0.716104     -0.407134     -0.914158      0.448839     -0.172452     -0.425037     -0.238042       1.25412       1.68888       1.72750       1.88985       1.93988       1.90707       1.82832       1.61301       1.41868       1.19657       1.05099      0.878359      0.682392      0.550011      0.421849      0.317122      0.242517      0.176417
  26  10 2521.3498    1.8639  1.1116 10.7590  0.0003       3.03525  0.0301   0.0320   0.0546    0.2011   0.0000      0.595878   438.3676       3.56409       15.3701      0.451642      -2.07106      0.513968      -1.72239      -1.17078       2.62634     -0.390974      -2.66525     0.0391601      -1.13769      0.322635      0.124378    -0.0796254    -0.0568596     0.0969777       1.34327       1.72087       1.90290       1.98445       2.00128       1.85674       1.81782       1.63664       1.49236       1.30119       1.15804      0.944947      0.753567      0.615214      0.468363      0.347276      0.253920      0.181419
  26  11 2674.5178    2.5237  1.1001 10.6993 -0.0010       1.93310  0.0293   0.0429   0.0523    0.3832   0.0000      0.533935   439.4797       4.91695       17.7615       6.55460      -2.10216       1.99447      -1.87278     -0.103717      0.871524     -0.673667      0.434395     -0.761843      0.213645      0.793273     -0.219073  -0.000434361     -0.209678     -0.145912       1.33254       1.70019       1.85130       1.96843       1.95949       1.93534       1.79928       1.71494       1.49010       1.26329       1.04871      0.899458      0.724192      0.587079      0.434873      0.341493      0.250375      0.181251
  26  12 2826.7467    3.0921  1.0454 11.8528 -0.0044       1.83791  0.0281   0.0545   0.0513    0.2050   0.0000      0.552083   440.7144       5.73963       15.4580       6.77044       1.26003       1.12076      -2.56551     -0.437341      -4.04306     -0.940827      0.524425      0.590311    -0.0981403     -0.291729     -0.274050     -0.569678      0.143756      0.153666       1.38090       1.78798       1.97767       2.09863       2.10100       1.96854       1.87618       1.70875       1.50992       1.33780       1.11167      0.926487      0.741985      0.588870      0.445888      0.340259      0.241441      0.174838
  26  13 2977.6242    3.7441  1.1262 11.1714 -0.0025       1.43941  0.0293   0.0625   0.0524    0.5110   0.0000      0.493743   442.3128       5.24135       15.0222       2.84427      -2.40972       3.04398     -0.427272      -1.70279      -2.48355     -0.285493    0.00405296      -1.87483      0.435276     0.0677133      0.152754      0.346782      0.490152     -0.170110       1.44075       1.81994       2.02426       2.08402       2.09752       2.06464       1.97920       1.82589       1.58650       1.27633       1.09454      0.896257      0.727999      0.576842      0.437437      0.335830      0.261510      0.187107
  26  14 3127.1819    3.9211  1.2580 12.4700 -0.0008       1.53995  0.0338   0.0644   0.0593    0.1922   0.0000      0.587882   440.9379       10.5195       16.3709       3.30206      -1.81976      -1.78588       1.24773     -0.610535       1.70991     -0.774135      -1.12098     -0.942359      0.432713   -0.00158334      0.520529      0.230775     -0.482712    -0.0955889       1.53267       2.01881       2.16984       2.17648       2.14551       2.05558       1.99246       1.83559       1.70861       1.47551       1.33233       1.12134      0.877183      0.685637      0.505156      0.410285      0.311489      0.218187
  26  15 3275.5706    3.6760  1.7752 12.2124 -0.0008      0.312876  0.0398   0.0505   0.0722    0.1334   0.0000      0.356537   436.7529       8.93042       12.2673       8.87064       1.34890      0.720814      -1.33458       1.12662     -0.960658     -0.295617      0.131400     -0.100152     -0.358212     -0.424491     -0.740001      0.403714     -0.820112     -0.224308       1.79664       2.25025       2.55092       2.64100       2.65642       2.49761       2.39079       2.21686       1.96544       1.69795       1.48842       1.22359      0.995935      0.753992      0.610152      0.454538      0.332806      0.241231
  26  16 3423.6535    3.1280  2.4455 11.8096 -0.0035      0.606131  0.0472   0.0370   0.0857    0.0976   0.0000      0.198975   438.5311       8.56129       17.1653       9.21691       3.28872      -2.11500       3.59884      -3.07021     -0.118558      -3.31636       4.54713      -1.04084      -1.13528     -0.521134      0.546155     -0.668677      -1.20549      0.196720       2.03836       2.61436       2.93283       3.07311       3.07702       3.11090       2.93969       2.58753       2.23749       1.98131       1.66860       1.39934       1.12503      0.885987      0.700826      0.516040      0.374324      0.276811
  26  17 3571.4100    2.5987  3.4105 11.4534 -0.0001      0.697558  0.0580   0.0261   0.1037    0.0647   0.0000      0.152715   441.7109       11.9260       15.4691       8.17050      -3.85106      -4.55193      -2.62139      -2.84540      -1.94434       2.62403      -2.44204     -0.251576       2.22153     -0.990269     -0.903316      0.102850     -0.287264     0.0691977       2.48765       3.23469       3.54425       3.69178       3.60938       3.58261       3.31492       3.12087       2.81472       2.42883       2.10184       1.72695       1.42284       1.11774      0.851951      0.648807      0.477523      0.342965
  26  18 3718.7301    2.1589  5.3980 10.9003 -0.0003      0.309864  0.0766   0.0179   0.1374    0.0539   0.0000     0.0842188   438.6735       19.4655       11.4467       4.81691      -1.22658       1.69291       3.92260      -1.95492      0.701315      -3.88746       2.63421       3.70531       1.53907      -1.02677     0.0596672      0.767548     -0.896049      0.762951       3.27692       4.25475       4.69079       4.97039       5.08833       4.96986       4.62117       4.19576       3.68753       3.19469       2.69977       2.26741       1.80726       1.43308       1.11244      0.837831      0.613534      0.446763
  26  19 3865.9815    1.8457  7.7040 10.5343 -0.0005      0.397912  0.1001   0.0137   0.1804    0.0509   0.0000     0.0611997   438.0402       12.5846       30.3757      -1.84938      0.588747      0.703579       6.15748      -3.01089       1.68698     -0.851938      0.741815      -6.10539      -1.21944      0.614594      -1.01436      0.266332    0.00708701      0.730490       4.10812       5.21449       5.88055       6.13234       6.12751       6.05798       5.66409       5.14530       4.63921       4.00561       3.46069       2.84499       2.32485       1.84924       1.41373       1.07695      0.779005      0.565523
  26  20 4012.7672    1.5331 10.0681 10.3976  0.0007      0.309666  0.1317   0.0108   0.2394    0.0446   0.0000     0.0598506   430.0343       18.3276       15.8152       19.9110      0.560491       9.85921      -10.1563      -6.67792     -0.681208      -7.30386       1.40050      0.389099      -2.17823      -3.10637     -0.806505       1.27954      -1.24266     -0.983985       5.02686       6.56852       7.26198       7.64731       7.70141       7.47201       7.15751       6.53399       5.74171       5.00246       4.23535       3.57016       2.85049       2.26383       1.74453       1.34027      0.976243      0.721675
  26  21 4159.4820    1.2728 12.8242 10.3558 -0.0007      0.200703  0.1913   0.0085   0.3151    0.0381   0.0000     0.0638932   445.0184       24.1740       26.6282       10.8155      -16.5235       4.13377       8.16703       2.61145       6.76400      -15.3127       19.8991      0.220595      -3.72904      0.488346       3.58782     -0.269251      -2.20398     -0.784777       6.43850       8.72172       9.61771       10.0357       10.3387       9.85498       9.33439       8.51722       7.74969       6.49607       5.73230       4.64810       3.78250       2.97743       2.31797       1.76510       1.28764      0.923929
  26  22 4306.0866    1.0432 15.5460 10.2889 -0.0002      0.231043  0.2563   0.0069   0.3935    0.0331   0.0000     0.0751031   456.3079       46.6150       6.96835       6.86825      -7.02099       2.13518      -10.0500       11.2800       13.9000      -4.69635      -9.06974       2.82122      -5.40211       4.15946     -0.746757      -1.33254       1.50244     -0.789733       7.97984       10.4044       11.6514       11.9839       12.1082       11.7854       11.1889       10.3444       9.13618       8.06849       6.85968       5.60051       4.66888       3.63219       2.83876       2.14605       1.59639       1.14667
  27   5 1713.5927    0.3101  0.2766  9.9658 -0.0055       15.3172  0.0170   0.0110   0.0310    0.0372   0.0000       4.17779   440.3273     -0.423586       20.0198       3.48939      -4.37546      0.267445     -0.430188      0.381398      0.501687      -1.17899      0.389460      0.550136     0.0164117     -0.234136     -0.142581      0.222191     -0.400862      0.187120      0.930948       1.13058       1.09244       1.13907       1.23789       1.15132       1.24487       1.08476      0.938262      0.813026      0.685987      0.587709      0.528813      0.424093      0.311884      0.247718      0.169631      0.133299
  27   6 1889.8744    0.4914  0.4715  9.9220 -0.0031       14.5597  0.0194   0.0128   0.0350    0.0519   0.0000       1.77131   440.5307     -0.686594       21.5621       1.27296      -3.81144      0.647232      0.773885      -1.55560    -0.0968636      0.412702      0.348131     -0.199402      0.118671     -0.258641     -0.191590      0.163702     -0.164649     0.0300077      0.935075       1.19492       1.37089       1.39034       1.41963       1.38899       1.34446       1.20025       1.19216      0.958974      0.885126      0.684300      0.541435      0.490087      0.383388      0.283643      0.202083      0.159020
  27   7 2062.1566    0.7583  0.5752  9.8669 -0.0054       9.16754  0.0196   0.0174   0.0374    0.0834   0.0000       1.00757   439.6719      0.551516       20.5340      0.333398      -3.66792      -2.11543       1.33265      0.625461      -1.30351     -0.553371     -0.647624      0.966429     -0.374578     -0.142232     -0.418942      0.145039      0.213057     -0.134932       1.07466       1.54040       1.95165       1.81837       1.67833       1.50043       1.23524       1.31556       1.22089       1.18509       1.32758       1.13634      0.934826      0.751668      0.548928      0.386886      0.272566      0.177151
  27   8 2229.8572    1.0528  0.8768  9.9776 -0.0001       5.27063  0.0251   0.0196   0.0474    0.1249   0.0000      0.753282   437.4600       1.82322       23.4534       1.27384      -3.72910      -4.16790      -3.39002       1.49851       1.87001     -0.699336     -0.250299     0.0792841      -1.08667     -0.941400     0.0769154      0.189772     0.0971294      0.224158       1.21537       1.66289       1.83606       2.00726       1.95422       1.93141       1.87034       1.60201       1.45481       1.18812       1.05430      0.808711      0.690931      0.534061      0.403880      0.315308      0.242707      0.168351
  27   9 2391.1397    1.4388  1.0500 10.5198 -0.0006       3.62822  0.0297   0.0247   0.0515    0.1580   0.0000      0.677353   442.5869       3.68936       12.7749       1.28503      0.251635    -0.0922212       1.60173       1.29832     -0.975086      -1.14726     0.0948009     -0.732165    -0.0322233     0.0288150     -0.391073      0.100670     -0.349505     -0.177284       1.23417       1.65629       1.75274       1.84751       1.83816       1.85906       1.79361       1.63772       1.47550       1.26383       1.06865      0.897735      0.742393      0.584835      0.468607      0.350654      0.277177      0.203795
  27  10 2547.6526    1.9993  1.1756 10.7952 -0.0033       1.53207  0.0370   0.0327   0.0544    0.2361   0.0000      0.577918   442.5677       2.41454       15.6380       2.12671     -0.224103      -2.65718      -1.27426      -1.85610       1.91495      -1.60734     -0.484198      0.490166      0.542277     -0.749895      0.222628      0.661152     -0.447685      0.164643       1.90878       2.56245       2.74417       2.61295       2.32843       1.98825       1.86740       1.87783       1.85146       1.93829       1.71649       1.52989       1.25552       1.00104      0.742472      0.515308      0.359377      0.256004
  27  11 2702.2172    2.4907  1.1395 11.1593 -0.0031       1.98985  0.0292   0.0412   0.0565    0.2608   0.0000      0.538904   436.6060       3.99515       14.3344      0.417535     -0.566702      -1.45266       1.27011      -1.16989     -0.292547     -0.347276       2.36656     -0.368850     -0.279862       1.06787     -0.886161      0.202672    -0.0297357      0.339575       1.34044       1.79508       1.96785       2.05784       1.94089       1.82643       1.75030       1.61655       1.52790       1.37769       1.24325       1.05072      0.848969      0.681499      0.507409      0.381213      0.284974      0.208390
  27  12 2855.4783    3.3019  1.0382 11.7468 -0.0012      0.991270  0.0272   0.0563   0.0515    0.2436   0.0000      0.546601   439.0836       6.79323       15.4915       7.11506      -2.43618      -2.51707      0.734467      -2.59661      0.781824       1.26786      -3.33702      0.272136     -0.674069     -0.356362      0.619975      0.289037     -0.434316      0.146947       1.27900       1.66003       1.81162       1.92000       1.94411       1.88204       1.78629       1.63622       1.49587       1.24488       1.05181      0.879956      0.713142      0.546885      0.436776      0.352395      0.267407      0.194558
  27  13 3007.2300    3.9028  1.0645 11.6694 -0.0029       1.50751  0.0261   0.0643   0.0507    0.3450   0.0000      0.448794   438.1877       6.87428       16.5931       3.75583      -5.02526     -0.626852      0.997593      -3.31163     -0.546799     -0.819335       1.30517     -0.813171      0.356532     -0.202994      0.653772     -0.208312      0.248746     -0.126669       1.26615       1.58872       1.69694       1.85463       1.87102       1.79532       1.72419       1.60819       1.44786       1.18265       1.03939      0.890213      0.695947      0.569628      0.446420      0.347374      0.256506      0.186081
  27  14 3157.4981    3.8921  1.2180 12.6285 -0.0026       1.64364  0.0308   0.0632   0.0564    0.1582   0.0000      0.510737   440.3534       11.1549       13.1947       2.85563      -1.55104      -3.26405       1.15517       1.11803      -1.05241      -1.77465     -0.572288     -0.852953      -1.08164      -1.73225      0.174776    -0.0444489     -0.343811     -0.219030       1.31790       1.76483       1.91242       2.05455       2.09998       2.00489       1.92482       1.72334       1.55941       1.35172       1.15645      0.931718      0.790621      0.628877      0.488449      0.363643      0.276990      0.196150
  27  15 3306.8294    3.5876  1.7077 12.2890 -0.0027       1.26805  0.0382   0.0500   0.0702    0.1243   0.0000      0.376641   438.0048       15.9147       14.6924       2.15635      -2.47083       1.00270      -3.46790      -4.22526      0.497455      0.411069       1.04622     -0.339937      -1.92813      0.838014       1.56701     -0.477541     -0.693011     -0.398815       1.61487       2.05602       2.24125       2.36434       2.37214       2.37793       2.22336       2.06958       1.82331       1.61554       1.34911       1.15470      0.948590      0.744573      0.590770      0.444459      0.345787      0.250718
  27  17 3603.8987    2.5215  3.9774 11.2366  0.0013      0.535443  0.0624   0.0235   0.1108    0.0641   0.0000      0.120638   439.7833       15.9789       14.0812       7.79412      0.923531       3.94259       5.86069      -4.25578       1.56514      -2.67513       5.04577      -3.62446     -0.179633      0.274204       1.34477      -1.21628      0.391010     0.0894462       2.59701       3.43077       3.75807       4.04167       3.99040       3.93671       3.63024       3.35245       3.00531       2.69017       2.28158       1.89017       1.54454       1.24400      0.974142      0.729165      0.548182      0.395047
  27  18 3751.8706    2.0707  5.7641 10.9175 -0.0005      0.279156  0.0801   0.0165   0.1434    0.0496   0.0000     0.0807415   430.6467       14.8472       18.7112       2.90976      -5.30061       6.70335       3.63701     -0.943327      -1.77910       3.50937      -5.00720      -1.94360       3.28920      -1.17379     -0.747337     -0.942504      0.451994      0.195819       3.28364       4.22968       4.68247       5.01100       4.98351       4.89412       4.62754       4.28126       3.86213       3.38409       2.86507       2.34143       1.94417       1.55324       1.20138      0.939439      0.711077      0.524149
  27  19 3899.7603    1.7400  7.9329 10.6543 -0.0003      0.339849  0.1030   0.0128   0.1909    0.0448   0.0000     0.0640105   436.4950       17.4791       16.2079       7.84117      -2.25152      -13.2416       10.2561      -3.09563     -0.197239       2.76709      -3.10936       1.46041      -2.62729     0.0968867      0.212940     -0.287035       1.43097     -0.633363       3.99681       5.18991       5.67441       5.96758       6.10484       5.85569       5.59915       5.13791       4.73745       4.13366       3.53905       2.96834       2.44782       1.96682       1.53728       1.17708      0.867401      0.645909
  27  20 4047.1938    1.4718 10.8765 10.4146 -0.0004      0.287266  0.1454   0.0101   0.2558    0.0430   0.0000     0.0586897   438.7343       17.0523      -2.36733       13.8138     -0.422860      -13.7924       4.65111      -9.70927      -7.27008       1.02052      0.977989       3.36463       7.48719      -3.13713     -0.377967      0.859491      0.966647      0.511211       5.20491       6.87069       7.46775       7.95592       7.99652       7.82580       7.55089       6.92709       6.12681       5.37788       4.65775       3.86555       3.21589       2.56081       2.00866       1.51330       1.14122      0.838222
  27  21 4194.5066    1.2396 13.2727 10.3301  0.0004      0.312193  0.1909   0.0080   0.3174    0.0375   0.0000     0.0651425   446.8596       19.8220       1.42900       4.45012       3.15615      -5.11693      -12.4917      -10.6519       5.47399      0.177987       3.79857      -1.31951       2.68402      -6.03113      0.586805      0.638468     -0.590981     -0.936345       6.31302       8.22432       9.09878       9.61783       9.88247       9.39035       9.06685       8.30264       7.48197       6.58080       5.53559       4.74055       3.96218       3.10656       2.44155       1.85088       1.36851       1.01081
  28   5 1732.7692    0.3369  0.2989  9.9234 -0.0114       17.7864  0.0170   0.0116   0.0318    0.0384   0.0000       3.41731   440.2095     -0.730726       20.1411       1.54677      -3.24995     -0.935843     -0.385375      -1.16355     -0.291138      0.198079   -0.00211876      0.625580     -0.746903      0.847629    -0.0640187     -0.153156      0.147767     -0.235279       1.03593       1.40073       1.38921       1.38724       1.42317       1.42631       1.44345       1.38556       1.21598      0.969227      0.725670      0.594627      0.502541      0.433372      0.374935      0.296149      0.213146      0.153340
  28   6 1910.2171    0.5351  0.5127  9.7723 -0.0044       9.79041  0.0201   0.0131   0.0351    0.0609   0.0000       1.33154   439.8332      -1.36179       19.9730       1.93465      -2.03369      0.200518      0.805028      0.280104      -1.65393       1.03556       1.97665     -0.671675      0.255586     -0.365444     -0.300378     -0.277694     0.0606203     -0.286174      0.990092       1.26889       1.30120       1.42353       1.44812       1.41980       1.39332       1.25778       1.14616      0.996652      0.853269      0.706779      0.575022      0.445906      0.363434      0.299549      0.238432      0.168082
  28   7 2084.0442    0.7640  0.7000  9.9052 -0.0045       9.61975  0.0217   0.0159   0.0433    0.0838   0.0000       1.03893   439.3313       2.22596       20.3425       2.76406      -5.32921     -0.134415      0.905327      -1.09673     -0.862734      -3.19739       1.52130     -0.499669      0.477502      0.913505      0.325674     -0.202734     -0.176568      0.237387       1.05132       1.33728       1.51630       1.55729       1.60739       1.63242       1.45097       1.40390       1.20922       1.07577      0.913118      0.780229      0.610721      0.482941      0.385818      0.304589      0.229925      0.178340
  28   8 2252.9709    1.1028  0.9902  9.8980 -0.0024       5.22555  0.0271   0.0191   0.0494    0.1590   0.0000      0.673393   440.2691   0.000360495       20.6590    -0.0228915      -3.31464       3.48186     -0.235029      -2.52310      -2.36780     -0.932884      0.292141      0.438088      -1.08618      0.617642     -0.317388     -0.307688      0.223260      0.269026       1.16021       1.51128       1.66138       1.74990       1.69746       1.67276       1.53660       1.44743       1.37140       1.18168       1.11566      0.938511      0.780023      0.647919      0.506344      0.380474      0.279954      0.201156
  28   9 2415.4783    1.5449  1.0903 10.7606 -0.0000       4.61623  0.0301   0.0266   0.0535    0.1508   0.0000      0.648768   441.7690       5.36597       17.8288      -1.60918      -3.48063      0.888440       1.02670       1.05184      0.601710      -2.23843     -0.907633      0.389614      0.886065      0.471905      0.241187     0.0438186     -0.112730      0.111476       1.26482       1.65624       1.81459       1.96056       1.82889       1.84920       1.78373       1.66901       1.52692       1.37341       1.12963      0.935153      0.766664      0.594306      0.489097      0.392585      0.306697      0.227938
  28  10 2573.5160    2.0941  1.2231 10.3573  0.0000       2.16952  0.0310   0.0323   0.0530    0.2755   0.0000      0.520649   440.9644       6.34236       15.6364       1.31202      -5.45186     -0.264057      -2.32203      0.815390       3.18945     -0.752907      -1.85899      -1.80762      -1.01677     -0.922477     0.0825708      0.382231      0.526914      0.202572       1.31434       1.61492       1.80542       1.92002       1.96150       1.94442       1.85897       1.72700       1.54707       1.32051       1.11583      0.939278      0.801939      0.620985      0.491922      0.389878      0.301676      0.220307
  28  11 2729.5084    2.7400  1.0733 11.1522 -0.0004       2.00060  0.0270   0.0446   0.0503    0.2546   0.0000      0.533106   439.1891       7.21281       13.8861       1.91658       1.17528      -3.46878      -1.41679      -1.46799       1.87736      -2.17846      0.280938     -0.753825       1.05644     -0.878068      0.273136    -0.0576476      0.296474      0.206657       1.18937       1.56239       1.69512       1.86125       1.81039       1.81635       1.67125       1.57894       1.42692       1.23640       1.03123      0.880967      0.731212      0.566481      0.455268      0.359622      0.275088      0.201236
  28  12 2883.8966    3.2955  1.0606 11.9626 -0.0005       1.02751  0.0283   0.0547   0.0509    0.2124   0.0000      0.600201   439.7155       6.16967       15.2461       7.22455     -0.861155      -2.36061     -0.255056      -2.58252     0.0553416      -2.37329     -0.742313      -2.27801     -0.358118      0.345905     -0.189810     -0.152806      0.123982      0.125251       1.21972       1.60502       1.74056       1.91595       1.84472       1.86990       1.73734       1.59917       1.46671       1.29959       1.07290      0.894666      0.749321      0.608842      0.485721      0.354514      0.275878      0.210471
  28  13 3036.3866    3.9622  1.0716 12.4611 -0.0009      0.534096  0.0268   0.0655   0.0524    0.1742   0.0000      0.559068   439.8591       8.75616       11.7842       4.35739      -3.79262      -2.06485      -2.55308      -2.32298     -0.521130     -0.822923      0.400494      -1.00806     -0.806233      0.334544      0.558572      0.238804      0.166480     -0.313852       1.17884       1.52067       1.68544       1.77171       1.71974       1.74970       1.62483       1.53849       1.41623       1.20494       1.05044      0.871227      0.720654      0.595248      0.444990      0.359981      0.288835      0.199965
  28  14 3187.3584    3.9360  1.4174 12.2189 -0.0007      0.555386  0.0323   0.0562   0.0588    0.1431   0.0000      0.385366   441.6974       10.6368       13.9380       2.82581      -4.64800       3.17855     -0.510648      -1.99812       1.90724      -1.60299       1.82528    -0.0449560      0.329789      0.339198     0.0995276      0.305048     -0.520389      0.236151       1.31373       1.70849       1.85665       1.93876       1.99719       1.98959       1.88611       1.74612       1.50900       1.37004       1.17761       1.02309      0.833353      0.670974      0.507352      0.399697      0.313722      0.230739
  28  15 3337.5553    3.4852  2.0519 12.1018 -0.0024       1.02114  0.0417   0.0429   0.0720    0.1010   0.0000      0.252307   439.9420       12.6540       14.9866       5.35666      -3.06771      -1.64350     -0.977495      -1.19750      0.611951      -5.10768    -0.0405465      -2.65958      0.545378      -1.51163      -1.38574     -0.385560     -0.972500    0.00924928       1.67626       2.20456       2.41746       2.63774       2.64333       2.57361       2.47179       2.26852       2.01402       1.76484       1.50105       1.28331       1.07084      0.840120      0.689372      0.516478      0.384228      0.288858
  28  16 3487.1073    2.9924  2.8297 11.6250  0.0004      0.677179  0.0500   0.0319   0.0889    0.0892   0.0000      0.178424   441.4817       11.0554       11.8742       8.74042      -1.37071      -3.25854     -0.645659      -4.64258      -1.32122     -0.654860      0.655055      -1.06160     -0.529445      0.498502     -0.812436     -0.228032     -0.746687      0.186428       1.99791       2.68948       2.88830       3.10748       3.10421       3.09447       2.93880       2.72391       2.39678       2.15196       1.80797       1.54902       1.27203       1.04032      0.800049      0.628871      0.464546      0.350004
  28  17 3636.1765    2.4239  4.1072 11.1656 -0.0011      0.427639  0.0627   0.0217   0.1122    0.0644   0.0000      0.115415   441.0965       16.7833       14.8778       6.33574      -1.45714       6.71112      -5.66206      -4.29449      -2.80229      -3.55825       1.20608     -0.864272     -0.591994     0.0802846       2.43136       1.00890     0.0850540     -0.134368       2.43981       3.14076       3.49162       3.65387       3.76952       3.69369       3.52533       3.24045       2.92716       2.57740       2.25116       1.85983       1.56910       1.27599      0.996932      0.760388      0.581294      0.437531
  28  18 3784.8538    2.0051  6.1981 10.8604 -0.0000      0.340843  0.0819   0.0152   0.1531    0.0454   0.0000     0.0745173   441.5934       16.5477       10.2128       8.06534       13.2702       1.93283      0.863744      -3.49126       7.59235       2.22255      -2.09314      -1.15138      -1.05743       1.31050      0.163125     -0.423642      0.528571     0.0244162       3.12308       4.08581       4.57172       4.85685       4.80783       4.81514       4.49896       4.18989       3.81431       3.34970       2.91224       2.43631       2.00276       1.65212       1.28758       1.00520      0.744051      0.551105
  28  19 3933.1976    1.6874  8.4782 10.5457 -0.0003      0.375294  0.1081   0.0119   0.1975    0.0448   0.0000     0.0603522   440.0958       19.9106       10.9940       6.00559      -3.55635       3.76040      -5.89821      -5.72394     -0.209621      -5.77418       1.53966      -7.88033       3.23510      0.627926      0.527013     -0.241978       1.08164     -0.403880       4.01601       5.26044       5.76112       6.05384       6.28030       6.09168       5.92371       5.38833       4.87573       4.29026       3.68511       3.14964       2.55612       2.11538       1.65869       1.28101      0.961383      0.715103
  28  20 4081.2211    1.3948 11.4095 10.4414 -0.0019      0.311136  0.1553   0.0092   0.2664    0.0392   0.0000     0.0627711   443.4592       19.3000       11.5428       3.34493     -0.591191      -10.8973      -9.18935       3.68196       6.52192      -5.28687      -6.48367      -5.43772      -2.49853      -2.03616      -3.81783      0.441328       1.54551     -0.496956       5.13461       6.73679       7.53724       7.89963       8.05101       7.80280       7.54364       6.99940       6.32614       5.49519       4.82970       4.02784       3.36469       2.67775       2.15536       1.66223       1.25044      0.928270
  28  21 4228.5434    1.1863 14.3876 10.2914 -0.0001      0.203298  0.2168   0.0071   0.3452    0.0355   0.0000     0.0673293   453.7922       27.8650      -5.43071       16.1292      -13.9941      -17.0101       5.20608       7.61682      -2.16123      0.974785      -2.05612      -4.96061      -10.3633      -5.70800       1.08522      0.274407      -2.06038      0.758969       6.54476       8.68305       9.71404       10.3777       10.3407       10.2059       9.65544       8.90552       8.16722       7.10760       6.24731       5.20555       4.29210       3.44603       2.76832       2.12270       1.59688       1.18942
  29   4 1564.1417    0.2072  0.1461  9.9945 -0.0276       18.3035  0.0137   0.0113   0.0242    0.0284   0.0000       11.1665   441.1079    -0.0390753       21.1659     -0.342902      -3.45526      -1.49776      0.786023      -1.03289      0.155139       1.51258     -0.153757    -0.0208976      0.636128      0.316870      0.231923    -0.0399858     -0.326103     -0.107564      0.851003       1.20875       1.32215       1.37941       1.29804       1.24523       1.07876       1.00745       1.05034       1.00745      0.821118      0.670811      0.511901      0.406764      0.324028      0.248553      0.169320      0.117818
  29   7 2105.4839    0.8016  0.7763  9.8328 -0.0049       7.57600  0.0219   0.0156   0.0450    0.0991   0.0000      0.830893   440.2020      0.367226       19.4928       1.33540      -2.90950     -0.308667      0.518450     -0.653038     -0.794448      -2.15261     0.0217889       1.86131     0.0820198     -0.466790     -0.288201     -0.201020      0.702543     -0.256235      0.980593       1.22416       1.35817       1.44941       1.45658       1.45209       1.32535       1.33508       1.17326       1.05950      0.899618      0.781462      0.633463      0.504957      0.421716      0.323507      0.255681      0.190879
  29   8 2275.4447    1.1499  0.9919 10.1891 -0.0016       4.46289  0.0271   0.0195   0.0499    0.1351   0.0000      0.708365   440.3641     -0.719445       23.3377      -1.38492      0.573310       3.21671       4.81084      -2.38133      0.205628     -0.376003     -0.141328      0.589246      0.141827     -0.212654     -0.206938      0.538672     -0.208275     -0.147051       1.12638       1.44144       1.53412       1.69961       1.71859       1.74925       1.58842       1.46995       1.38345       1.17711       1.04863      0.874402      0.739704      0.582650      0.482279      0.367446      0.283715      0.211544
  29   9 2439.1697    1.6776  1.1529 10.1052  0.0014       2.19886  0.0305   0.0263   0.0515    0.2567   0.0000      0.584661   442.9112       4.42094       18.5560     -0.159078      -2.41485       2.39624      -1.92625     -0.314799       1.35999      -1.05912      -2.68003     -0.711602       1.35542     -0.788362      0.809684    -0.0765291     -0.192379     0.0505729       1.28953       1.72597       1.92552       2.05894       2.11637       2.08484       1.96974       1.87793       1.60198       1.36981       1.17643      0.960541      0.823759      0.651915      0.525994      0.394938      0.301363      0.222278
  29  10 2598.8115    2.1478  1.0701 11.3304 -0.0022       2.40802  0.0274   0.0354   0.0514    0.1484   0.0000      0.575364   441.0832       4.62769       18.8427       2.36221      -3.26710       1.95259       2.03832      -1.95615       1.44251      -1.26782     -0.859654      -1.17317     -0.377069    -0.0308894      0.652566     -0.367089     -0.456677      0.325558       1.15312       1.48740       1.64178       1.74867       1.71720       1.79737       1.67893       1.52080       1.38106       1.19005       1.07060      0.913787      0.749559      0.599291      0.485485      0.382944      0.285282      0.213050
  29  11 2756.3111    2.8809  1.0811 11.5404  0.0006       2.51354  0.0267   0.0460   0.0495    0.1961   0.0000      0.518853   439.0699       3.85038       16.8066       4.02628      -2.57044     -0.138222       1.51903      -3.17527      -1.11063     -0.396287      -1.13885     -0.103150    -0.0489403    -0.0831696     -0.902051      0.374150      0.447430     -0.431902       1.08272       1.40258       1.51418       1.64514       1.64155       1.63138       1.56743       1.44183       1.35628       1.16935      0.995554      0.885956      0.709216      0.597382      0.477310      0.371824      0.280082      0.206527
  29  12 2911.7981    3.4825  1.0094 12.3256 -0.0021       1.83888  0.0279   0.0600   0.0484    0.1717   0.0000      0.625704   439.4721       5.68773       15.6394       1.90907      -2.83826     -0.826370      -1.69791      -1.81224      -2.86078       1.27441      -1.73911      -1.85565      -1.36425     -0.910140     -0.114627     -0.237662     -0.645345      0.366847       1.27093       1.70227       1.92535       2.07911       2.11250       2.06543       1.97415       1.76319       1.51356       1.27735       1.15066      0.961420      0.761913      0.617293      0.490884      0.372808      0.286369      0.210301
  29  13 3065.1698    4.0039  1.2382 12.2753 -0.0021      0.782260  0.0308   0.0625   0.0553    0.2228   0.0000      0.504928   440.9472       7.19770       14.3127      0.642690      -2.18033     -0.763014      -3.96923      -1.57253      -1.62630      -3.12563      -1.30624      0.169894       1.72375     -0.640371     -0.227747     0.0589670      0.195887      0.166695       1.23959       1.60008       1.68993       1.81049       1.86227       1.84896       1.76195       1.65349       1.47833       1.30041       1.11660      0.982430      0.788835      0.659220      0.527382      0.420897      0.303209      0.234386
  29  14 3217.0222    3.8496  1.4927 12.1733 -0.0018       1.30882  0.0337   0.0529   0.0581    0.1526   0.0000      0.358083   440.6012       12.0613       10.3725       6.95109      -1.35095      0.360774     -0.694636      -4.31039      -1.76393      -1.36935       1.11238      -2.25009      -1.14839     -0.544647      0.788925     -0.132875    -0.0192087      0.202753       1.33838       1.76289       1.94887       2.14630       2.14104       2.12380       2.01888       1.82297       1.69031       1.48091       1.22010       1.05693      0.889911      0.725094      0.553721      0.450041      0.331058      0.253495
  29  15 3367.9429    3.3346  2.1173 11.7677 -0.0006      0.849152  0.0395   0.0383   0.0716    0.0963   0.0000      0.231734   440.6654       8.61150       17.9096       2.81489      -2.61231      0.399346       2.19641     -0.284930      0.534853      -3.07260     -0.944505      -2.29207      0.852905      -1.05159      0.501057     -0.180287      0.388832      0.417041       1.55471       2.01954       2.18881       2.44418       2.36853       2.34845       2.23691       2.12691       1.91642       1.68846       1.49354       1.23063       1.04083      0.840009      0.667543      0.522363      0.408809      0.301494
  29  16 3518.4004    2.8317  3.2423 11.4300 -0.0003      0.951204  0.0539   0.0275   0.0936    0.0777   0.0000      0.147570   442.0670       10.1542       14.1247       7.31846      -3.44033      -1.56688      -3.49899      -7.09383       5.47467      0.656566      -4.36844     -0.920232       2.14928     -0.997994       1.58841      0.566991     -0.217178    -0.0792703       1.99979       2.66940       2.93332       3.14735       3.24743       3.07729       2.97301       2.79009       2.48805       2.21831       1.91351       1.64180       1.38769       1.08850      0.908922      0.681983      0.524541      0.386545
  29  17 3668.1351    2.3101  4.6558 11.1108 -0.0019      0.627203  0.0666   0.0196   0.1229    0.0567   0.0000      0.104800   437.1887       10.8039       12.3878       8.07672      -1.47710      -6.57597     -0.967121      -1.62583       1.90120      -10.2596      -2.34481      -5.32571       1.08767      0.602169     -0.777294     -0.147444      0.806900    -0.0211985       2.56656       3.34110       3.62473       3.91391       3.93135       3.88917       3.67616       3.45699       3.10278       2.80514       2.43885       2.07269       1.71028       1.37533       1.10673      0.861810      0.673877      0.503803
  29  18 3817.1684    1.9420  6.5708 10.7202 -0.0003      0.273418  0.0861   0.0141   0.1535    0.0470   0.0000     0.0715135   441.0894       19.1910       16.7601       4.80232      -4.94617      -4.09918       7.58505      -11.1066     -0.457809      -4.64753       6.83513     -0.551717      -4.99693      -2.98025     -0.233814      0.244121      0.375066      -1.39997       3.21070       4.19099       4.71779       5.07320       5.17545       4.99229       4.76834       4.43485       3.93808       3.54470       3.07215       2.59732       2.16610       1.75905       1.38324       1.10793      0.815350      0.618499
  29  19 3966.3655    1.6238  9.3244 10.5127 -0.0002      0.370684  0.1182   0.0108   0.2129    0.0421   0.0000     0.0589990   443.3795       15.9290       16.3916      -6.42324       7.35438       13.4071      -6.40403      -6.79370       6.83797       8.50204       3.94275      -2.37840      -1.39755       1.47143      0.258159       2.15703      -1.59113      0.269404       4.01511       5.47293       5.90339       6.33474       6.40359       6.38350       6.08294       5.60744       5.18419       4.52359       3.97488       3.41335       2.77385       2.28455       1.82516       1.43349       1.07615      0.817645
  29  20 4114.7243    1.3558 11.9166 10.4094 -0.0010      0.236204  0.1637   0.0086   0.2774    0.0386   0.0000     0.0611294   443.1892       12.8918       5.54276      -7.54896       16.9031       2.02073      -3.17737      -13.8829       1.00727       4.70910       7.35000      -2.78330      0.109084       2.96745      0.506658    -0.0614339      -1.24917       1.93590       5.21286       6.91267       7.61136       8.20408       8.28221       8.10081       7.69303       7.22581       6.61631       5.87303       5.05320       4.30922       3.56267       2.89698       2.30149       1.81346       1.39973       1.04431
  29  21 4263.7208    1.1339 15.0838 10.3019 -0.0008      0.463037  0.2240   0.0068   0.3546    0.0330   0.0000     0.0699393   438.0522       30.2047       27.3564       11.4178       21.9504       2.07739       7.72460     -0.976545      -11.2240       2.29784       4.24733      -3.41429      -2.18085       4.15786      -4.97407      -5.01798     -0.274362     -0.769067       6.43823       8.47449       9.31139       10.0710       10.0381       9.89196       9.41793       8.97164       8.08133       7.21185       6.19951       5.33108       4.42225       3.66411       2.87768       2.25448       1.75007       1.29312
  30   5 1770.0843    0.3769  0.3868  9.7919 -0.0070       11.9394  0.0192   0.0109   0.0319    0.0433   0.0000       2.33223   441.4076      0.232503       20.7508      0.382023      -3.82336     -0.619399       1.83075      -1.34507     0.0973918     -0.600080     0.0332285      -1.69078       1.22918     -0.191428     -0.118681      0.179065     0.0776982      0.546444      0.889146       1.12005       1.40159       1.41093       1.35901       1.52307       1.37286       1.15452       1.19488      0.966733      0.843614      0.775298      0.578401      0.444749      0.387680      0.330247      0.230820      0.182813
  30   6 1950.0289    0.5763  0.5618  9.7704 -0.0041       9.36528  0.0193   0.0128   0.0367    0.0646   0.0000       1.22467   439.7512      0.644011       20.0478     -0.903587      -2.98495     -0.695615      -1.56749      0.361477     -0.517760     0.0175654     -0.942328      -1.24091     -0.694522      -1.57343     -0.383467     0.0110909      0.401012      0.189850      0.886272       1.18751       1.23446       1.27774       1.41305       1.34200       1.34355       1.17038       1.03857      0.968562      0.852565      0.754942      0.623036      0.517685      0.406681      0.313134      0.243560      0.181616
  30   7 2126.4430    0.8370  0.7691 10.0538 -0.0022       5.42425  0.0236   0.0157   0.0424    0.0887   0.0000      0.859554   440.6929     -0.224694       19.0400      -1.81341      -2.62823      -1.04546      -2.76061     0.0364027     -0.653111     -0.363951    0.00458932      0.106075     -0.267454      0.209341     -0.418024     0.0461914    -0.0674792     -0.370554       1.06829       1.39757       1.57678       1.74225       1.82853       1.65075       1.55490       1.48270       1.32212       1.17209      0.980877      0.857730      0.706863      0.594143      0.477572      0.369094      0.271038      0.200899
  30   8 2297.5011    1.2321  0.8858 10.3371 -0.0007       4.99959  0.0241   0.0218   0.0455    0.1250   0.0000      0.709584   438.6284      0.770436       19.7488     -0.391146      -1.03664     -0.858304     -0.179683     -0.649988      0.410858       2.19184      -1.94850      0.474764    -0.0230342    -0.0271645     -0.366033      0.224308     -0.291349     -0.161079       1.00328       1.30413       1.47043       1.56389       1.49255       1.50796       1.36045       1.29584       1.23151       1.12538      0.995328      0.883962      0.708421      0.589161      0.480587      0.377480      0.288598      0.212496
  30   9 2462.4231    1.6713  1.2037 10.7557 -0.0020       3.04207  0.0309   0.0265   0.0573    0.1697   0.0000      0.649897   439.6898       2.80991       18.1594       3.07179      0.122618      -3.10576       2.20343     -0.365092      0.505742     -0.603249     -0.535863       1.51637      0.749062      0.889786     -0.640537     -0.261601     0.0948673    -0.0986267       1.16408       1.55661       1.66929       1.76832       1.79960       1.72897       1.73369       1.60842       1.47301       1.31954       1.11589      0.969614      0.793221      0.684388      0.536516      0.416914      0.327992      0.248441
  30  10 2623.6241    2.2965  1.1086 11.2562 -0.0018       2.16033  0.0285   0.0365   0.0501    0.1821   0.0000      0.602200   441.1473       1.80283       17.5277      0.659146       1.55552     -0.240092       1.56359      0.363080       1.44844     -0.898443      0.826510     -0.538795      0.548941      0.647680     0.0442033     0.0211925      0.458808    -0.0225182       1.15952       1.48641       1.59430       1.72390       1.78262       1.72562       1.59183       1.48188       1.40560       1.25761       1.13398      0.930060      0.792316      0.660943      0.515695      0.412570      0.317625      0.241338
  30  11 2782.5860    3.0051  1.0720 11.4630 -0.0012      0.951423  0.0263   0.0472   0.0473    0.2209   0.0000      0.505764   439.2648       4.89280       13.7468       1.00493     -0.975453       2.73644      0.355647      -2.15102    -0.0115919     -0.610271      0.737391     -0.120161      0.529129      0.757245     0.0721518     -0.330106     -0.115751      0.232212       1.06517       1.39279       1.51318       1.59556       1.57989       1.57068       1.47629       1.40058       1.29604       1.18043       1.04757      0.914705      0.763491      0.622194      0.497318      0.377694      0.310087      0.235354
  30  12 2939.3062    3.5883  0.9950 12.1946 -0.0007       2.16058  0.0251   0.0585   0.0455    0.1615   0.0000      0.628443   439.0566       6.09899       16.3133       1.79693      -1.77547     -0.931262      -1.17759      -1.43632      -1.04500      0.199407       1.07614     -0.630172      0.240578     -0.559832     -0.288710     -0.287012     0.0361838     -0.242319       1.07660       1.46655       1.62302       1.74451       1.78975       1.72670       1.63136       1.52967       1.34378       1.22938       1.03257      0.879825      0.721699      0.602391      0.470646      0.361824      0.280250      0.217075
  30  13 3093.4548    4.0352  1.1633 12.2714 -0.0010     -0.211419  0.0286   0.0627   0.0516    0.2301   0.0000      0.537798   439.9951       11.9480       13.5830       3.19872      -5.64532      -3.39103     -0.593677     -0.114374      -1.13460      -1.31230      0.624123     -0.787482      0.922090      0.586253    -0.0734010      0.320639      0.219007     -0.114938       1.13295       1.39311       1.56817       1.63527       1.68433       1.66700       1.60716       1.48076       1.39491       1.23082       1.07335      0.925606      0.742507      0.639550      0.504345      0.399213      0.316938      0.243258
  30  14 3246.2027    3.8167  1.5350 12.1756 -0.0021      0.854976  0.0347   0.0507   0.0583    0.1284   0.0000      0.320743   439.6920       11.7191       16.3674       6.25146      -4.27266       2.11632      -1.39071      -4.10265     -0.245541     -0.883179      0.525039     -0.672751     -0.300080     -0.570873      0.971223     -0.261974      0.768538      0.402735       1.28783       1.77172       1.84659       2.06595       1.98795       2.02474       1.97342       1.85492       1.64970       1.48283       1.28158       1.09920      0.886219      0.742647      0.585835      0.476553      0.369048      0.281145
  30  15 3397.9203    3.3003  2.2952 11.8435 -0.0008      0.561647  0.0419   0.0360   0.0753    0.0825   0.0000      0.216497   440.1912       12.7565       16.4270       6.07246      0.500811     -0.325411      -1.01600      0.597895       2.41072      -2.38213       1.13092      -1.89225       1.17686    0.00136334      0.238453     -0.542182      0.327233    -0.0342901       1.57162       2.09131       2.30615       2.45650       2.49080       2.42380       2.38031       2.19440       1.98899       1.81626       1.53308       1.32492       1.10776      0.917845      0.715110      0.585374      0.448268      0.334517
  30  16 3549.1485    2.6999  3.3889 11.5415 -0.0011      0.901896  0.0540   0.0257   0.0971    0.0636   0.0000      0.139212   439.1600       15.0128       17.3329       4.12160      -3.26335     -0.572092     -0.208829      -3.96154      0.307783      -2.73679      0.725380     -0.299736      -1.57613     -0.205285     -0.186363     -0.137793     -0.897843     -0.247269       1.98338       2.65834       2.86716       3.08082       3.15988       3.09889       2.96500       2.77641       2.58349       2.26238       1.98127       1.62649       1.42006       1.13977      0.919727      0.730979      0.562478      0.437127
  30  17 3699.7888    2.2370  4.9988 11.0185  0.0002      0.716366  0.0690   0.0181   0.1258    0.0528   0.0000     0.0936890   435.3273       10.9681       15.3400       3.17598      -3.25877       5.63443      -1.69747      -1.97133      -1.58289      -9.14832      -1.14173      0.548841      -1.99470      -1.68504       1.33147       1.18545     -0.443425     -0.121921       2.46126       3.24133       3.56679       3.85726       3.93511       3.86168       3.71326       3.46651       3.18783       2.79467       2.45072       2.10617       1.71064       1.45840       1.16312      0.914727      0.698228      0.531636
  30  18 3849.6211    1.8870  7.3934 10.5267 -0.0003      0.410027  0.0926   0.0126   0.1651    0.0467   0.0000     0.0646155   437.2200       20.8173       10.6575       13.0622       5.82650      -1.35111       1.14068      -6.70414      0.835532       2.40302       2.22840      -2.04779       1.65356      -1.59424    -0.0982051       2.74554     -0.280102     -0.165238       3.27649       4.35630       4.73271       5.23055       5.17530       5.20323       4.85270       4.58913       4.17457       3.73725       3.26704       2.79252       2.33738       1.91557       1.55866       1.19900      0.942069      0.709567
  30  19 3999.1729    1.5612  9.6657 10.4351 -0.0002      0.367934  0.1206   0.0100   0.2190    0.0409   0.0000     0.0597093   446.8045       20.2768       14.1434       4.13265      -8.17917       1.33086       2.21814      -9.69634      -3.52716       1.68165       3.37716      -7.11462      0.851012      -3.15431     -0.271230      0.547733     -0.950756      0.352811       4.06437       5.30299       5.90924       6.34788       6.39340       6.35977       6.08061       5.75549       5.22707       4.59607       4.07687       3.43895       2.88050       2.37276       1.91401       1.51106       1.16696      0.895103
  30  20 4148.2478    1.3177 12.6803 10.3297  0.0009      0.293743  0.1745   0.0077   0.2820    0.0365   0.0000     0.0638768   440.1032       13.4652       25.5431       8.45281      -12.6346      -20.3901       1.67317       1.05514      -8.36908      -3.67619      -6.99341      -3.77069      -7.20351       3.33183       1.15871       1.15548       1.21030      -1.05009       5.14638       6.76714       7.48871       7.95453       8.14146       7.95176       7.67607       7.24781       6.62744       5.92941       5.16062       4.45131       3.77644       3.04189       2.49174       1.93784       1.51717       1.14964
  31   4 1599.3352    0.2371  0.2202  9.8907 -0.0068       21.5292  0.0138   0.0093   0.0257    0.0292   0.0000       6.87693   441.3047       1.15483       21.4874      0.772014      -2.32109      0.425101      0.315725      0.524513     -0.147275      -2.04883     -0.264202     0.0897782     0.0778409      0.752804      0.326144      0.130901      0.286275    -0.0857142      0.678586      0.923042       1.02561       1.00753       1.03829      0.958548       1.01480      0.953933      0.892662      0.814776      0.634186      0.545690      0.453955      0.387706      0.314123      0.254521      0.202834      0.158383
  31   6 1969.5132    0.6101  0.5712  9.7943 -0.0058       9.70448  0.0186   0.0132   0.0356    0.0682   0.0000       1.18797   441.1259      0.164644       20.5700       1.61317      -4.03354      -2.49826      0.842227       2.11272       1.60476       1.23235      0.314900     -0.980576      0.676761     -0.275508     -0.128935      0.666575      0.431481     0.0249106      0.791976       1.09723       1.13911       1.29865       1.25975       1.31714       1.19394       1.09752       1.02501      0.942622      0.819198      0.698620      0.575397      0.495933      0.392410      0.312775      0.241197      0.182995
  31   7 2147.1550    0.8583  0.8135 10.1849 -0.0019       6.51861  0.0229   0.0160   0.0457    0.0846   0.0000      0.879365   440.1820     -0.744711       19.2269      0.168083      -3.23918     -0.232375      0.819346     -0.766437     -0.808983     -0.308500     -0.171642     -0.514850     -0.131611      0.545238      0.569735     0.0847139     -0.117060      0.131311      0.949478       1.17790       1.33975       1.45355       1.44294       1.42541       1.44705       1.27616       1.14873       1.09686      0.938761      0.780105      0.653420      0.539178      0.455685      0.352232      0.269741      0.226212
  31   8 2319.0819    1.2603  1.1224 10.0439 -0.0014       4.39181  0.0282   0.0198   0.0539    0.1726   0.0000      0.660121   438.4133       1.88956       19.1835     -0.427738      -3.76119     -0.940081      0.354111      -1.50051     -0.221650      -1.92499       1.30668      0.487886    -0.0624540      0.165265      0.274106     -0.276787      0.208893      0.182954       1.06180       1.35431       1.51192       1.58063       1.64839       1.58758       1.51331       1.45611       1.32193       1.20034       1.10803      0.922913      0.760400      0.639780      0.540119      0.426187      0.334458      0.251507
  31   9 2485.2101    1.8109  1.2105 10.6781  0.0003       3.47579  0.0307   0.0275   0.0518    0.1820   0.0000      0.600634   440.2494       1.77242       19.7509      0.207871      -2.58678      -1.38434      -1.08392      0.281323     -0.190199      -1.43484      -1.22203       1.12220      0.274797     -0.855227     -0.625180      0.251232   -0.00474417      0.107527       1.09605       1.48694       1.66189       1.80663       1.85585       1.80759       1.74486       1.59401       1.47227       1.27247       1.13129      0.964276      0.803018      0.672602      0.535025      0.416980      0.332035      0.250516
  31  10 2647.9489    2.2984  1.1899 11.4754 -0.0059       1.85249  0.0298   0.0362   0.0547    0.1691   0.0000      0.596585   438.7308       5.10893       18.7531       3.64128      -4.28171   0.000938323      -3.34912      -1.91907      -2.96865      -1.81884       2.33025     0.0466084       1.21839      -1.22013      0.223145     -0.243005      0.539583     0.0235197       1.08934       1.45721       1.60704       1.74707       1.71749       1.69297       1.63152       1.54069       1.45736       1.26429       1.11401      0.959269      0.796619      0.658624      0.535333      0.421442      0.342648      0.255126
  31  11 2808.4799    3.0228  1.1120 11.6404 -0.0021       1.57119  0.0270   0.0469   0.0482    0.1968   0.0000      0.562356   440.9212       4.24629       16.0505      0.914320      -2.28677      -1.09519      -2.68099      -2.64995      0.568321      -2.63329      -1.08328      -1.97805      0.758671      0.802745      -1.44336      0.302498    -0.0693609      0.395067       1.01208       1.28930       1.44287       1.54280       1.55757       1.56338       1.49298       1.36683       1.30176       1.13871       1.02943      0.872392      0.751452      0.635516      0.490335      0.403017      0.312099      0.233162
  31  12 2966.2794    3.7414  1.0413 12.2248 -0.0026      0.551530  0.0260   0.0598   0.0497    0.1867   0.0000      0.546636   441.0034       6.26553       19.4476       2.76350      -3.62292      -1.62228     -0.212485      -2.56281       1.03125      0.345101    -0.0595418      -1.40676     0.0791495      -1.03350      0.201650      0.549268     -0.180185      0.300876       1.15720       1.53449       1.61718       1.68049       1.61899       1.57696       1.56791       1.55838       1.44084       1.25041       1.09732      0.948087      0.788491      0.668966      0.521927      0.431765      0.335672      0.252935
  31  13 3121.4535    4.0692  1.2630 12.2073 -0.0042      0.498228  0.0298   0.0619   0.0539    0.2539   0.0000      0.450765   438.2607       6.04465       16.6031       4.01494      -2.86607      -1.08160       4.06888    -0.0589503       3.73022      -3.09841    -0.0282355      -2.62219     -0.679328      -1.23893      0.205898     -0.284023      0.165618     -0.168344       1.18963       1.54370       1.67322       1.71456       1.74250       1.78586       1.75269       1.64250       1.50622       1.31355       1.14021      0.994527      0.823737      0.695551      0.557371      0.444425      0.339935      0.270668
  31  14 3275.0885    3.8365  1.6424 12.1908 -0.0007      0.771767  0.0345   0.0500   0.0614    0.1380   0.0000      0.323103   438.8328       10.3124       15.0761       2.84400      -1.11543      0.285615       2.60626      -4.05734       1.62736      -2.71551      -1.61531      -2.17377      0.382793     -0.917232     -0.192318     -0.209449   -0.00108420     0.0177070       1.27242       1.67678       1.87879       2.03041       2.00537       2.09044       1.91278       1.80758       1.68313       1.45093       1.28143       1.11611      0.905561      0.752117      0.616382      0.485091      0.383580      0.287976
  31  15 3427.7807    3.1834  2.5182 11.8001 -0.0002       1.03774  0.0440   0.0326   0.0777    0.0710   0.0000      0.197343   439.1095       12.1746       12.4557       1.98243     -0.236196       3.24145      0.700194       1.05007       3.82711      0.360262     -0.589745     -0.120204     0.0940255      0.391588      -1.34556     0.0830829     -0.700338      0.452453       1.58106       2.09097       2.33382       2.48004       2.54304       2.47392       2.43761       2.26674       2.03065       1.82805       1.62227       1.38001       1.16466      0.989466      0.782771      0.632068      0.476298      0.369008
  31  16 3579.5827    2.6566  3.7132 11.3020 -0.0012      0.522521  0.0553   0.0232   0.0975    0.0612   0.0000      0.122663   437.4693       10.3369       22.7911       8.18973      -5.51847     -0.998005       5.61255      -2.36937       3.56391      -3.86304       2.03698     -0.940897     0.0550335     -0.416551      0.726523      -1.58179     -0.643888     -0.696138       1.94511       2.54542       2.80582       3.05138       3.07828       3.04253       2.98173       2.75901       2.53998       2.28230       2.01650       1.71206       1.46212       1.21092      0.960632      0.776594      0.603023      0.471847
  31  17 3730.7747    2.1883  5.5735 10.8838 -0.0002      0.451160  0.0729   0.0164   0.1310    0.0504   0.0000     0.0782949   442.0570       21.2180       2.88172       4.94560      -1.10747       2.24259       4.52574      -2.18582      -2.93762     -0.829722     -0.795070       2.21708     -0.143488     -0.821198     -0.812617       1.48931       1.15302     -0.337490       2.52222       3.23837       3.60257       3.85343       3.94024       3.95843       3.78597       3.54190       3.24931       2.90906       2.56905       2.21520       1.85188       1.53408       1.24966       1.00104      0.780642      0.601546
  31  18 3881.7010    1.7982  8.0110 10.5168 -0.0005      0.483025  0.0971   0.0115   0.1762    0.0426   0.0000     0.0606864   443.7484       22.6032       11.9466       7.82364     -0.557355       1.36106       6.31756      -1.63245       2.93058      0.286274       2.20483       3.43411      -2.64816      -1.38611     -0.200005     -0.619642      0.201830      0.369574       3.24458       4.26471       4.78985       5.09044       5.20482       5.08724       4.89639       4.57096       4.25219       3.80384       3.40748       2.88862       2.43998       2.04303       1.64965       1.31438       1.02479      0.782558
  31  19 4031.6306    1.5002 10.3449 10.3917 -0.0010      0.377995  0.1311   0.0092   0.2300    0.0400   0.0000     0.0623734   440.3998       16.8149       21.8590      -4.73680       10.7400      -1.57923       11.6398      -5.00721       2.31611     -0.216168       1.72316       3.49080       2.75614     -0.627428       1.70095      0.752679     -0.768762      0.154180       4.16695       5.39043       6.05144       6.44250       6.60570       6.51193       6.23221       6.02416       5.43680       4.77462       4.21736       3.67435       3.13840       2.57259       2.11194       1.68054       1.27352      0.998436
  31  20 4181.0490    1.2479 13.7437 10.3054 -0.0012      0.125412  0.1962   0.0069   0.3071    0.0344   0.0000     0.0680927   440.2720       16.4967       21.5596       8.91683      -16.4713      -1.35585      -3.67198      -25.8238       9.89340       2.93136       4.65486      0.599944       7.07161       1.26956      -3.76831      -1.33970       1.35239      -1.84384       5.37951       7.13692       7.90469       8.36945       8.62238       8.55068       8.16670       7.66045       7.14031       6.36892       5.60782       4.87851       4.14175       3.43555       2.75983       2.22797       1.70850       1.31951
  32   4 1616.4556    0.2496  0.1657  9.9483 -0.0101       21.8969  0.0137   0.0105   0.0203    0.0288   0.0000       8.08212   440.6265       1.30783       21.1846       1.45522      -1.25062      0.893931     -0.237395     -0.429784     -0.128162     -0.331254      -1.03023     -0.327687      0.244881     -0.392885      0.372985     -0.235029      0.291664    -0.0233998      0.560125      0.773365      0.772127      0.748388      0.883938      0.814191      0.892144      0.738575      0.621942      0.646703      0.590036      0.511003      0.484143      0.363681      0.312389      0.223569      0.193405      0.132532
  32   5 1806.2251    0.4225  0.3508  9.9226 -0.0035       16.3921  0.0153   0.0116   0.0274    0.0397   0.0000       2.36629   440.9708      0.463471       19.7120     -0.478950      -1.71639       1.18572      0.368834       1.06699      -1.72567     -0.314090      0.569530      0.184760     -0.621563      0.242634      0.178201     -0.232897     -0.262990     -0.252937      0.631079      0.894427      0.899811      0.994742       1.04316      0.986201      0.929803      0.935530      0.903762      0.777053      0.680193      0.594676      0.484853      0.406327      0.318459      0.280528      0.231691      0.168537
  32   6 1988.7931    0.5916  0.6359  9.9459 -0.0019       13.4029  0.0204   0.0125   0.0400    0.0598   0.0000       1.33517   441.2262       1.22902       20.2320       1.88284      -3.90582       1.65014       1.08945     0.0130282     -0.941630     -0.370807     -0.632919     -0.988477     -0.521337      0.508940      0.314601     -0.188503     -0.124247      0.288651      0.796163       1.05257       1.21825       1.26083       1.28688       1.29811       1.16979       1.13998       1.09278      0.957318      0.885247      0.777406      0.603572      0.521595      0.437991      0.344983      0.273526      0.211261
  32   7 2167.4568    0.9446  0.8354  9.9440 -0.0007       5.03980  0.0222   0.0164   0.0421    0.1061   0.0000      0.727196   440.9031     -0.163405       19.6855      0.597676      -4.46752      0.244237       2.06486     0.0756907      0.546159     -0.962713      0.164606       1.29023      0.210206     -0.708931     -0.151118    -0.0239525     0.0580008    -0.0875785      0.844722       1.13721       1.22069       1.36013       1.33804       1.29650       1.33476       1.19855       1.12867       1.03674      0.895882      0.772979      0.657502      0.543454      0.432136      0.355131      0.284648      0.229726
  32   8 2340.2345    1.3565  1.1106 10.1071 -0.0039       5.01206  0.0267   0.0211   0.0531    0.1808   0.0000      0.645714   441.6381       2.17487       19.0488       1.37868      -2.54202       1.44321       3.08434      0.408128       1.15100      0.549120      0.672418     -0.555718      -1.26674      0.141160      -1.27397      0.475861     -0.462954     0.0700662      0.982395       1.27630       1.34810       1.48404       1.49795       1.50692       1.48207       1.34164       1.27734       1.16064       1.01862      0.881346      0.734313      0.599546      0.505574      0.402238      0.329842      0.247952
  32   9 2507.3651    1.9229  1.1230 11.0179 -0.0005       1.87497  0.0298   0.0298   0.0508    0.1563   0.0000      0.647444   442.7675       1.56477       21.1200       1.05712      0.744974      -1.36894       4.33903      -1.79721       2.37484      -1.05808     0.0416200      -1.31258     -0.210450     -0.444238      0.338373     -0.384650      0.483289    0.00486504       1.14999       1.54567       1.77272       1.97629       1.98542       1.94415       1.88873       1.71696       1.50262       1.34358       1.17024       1.00174      0.827475      0.693281      0.559107      0.436186      0.346440      0.258130
  32  10 2671.7578    2.5074  1.1311 11.2294 -0.0007       1.23963  0.0276   0.0381   0.0498    0.2146   0.0000      0.561297   440.1084       3.95755       19.4846      0.587385      -2.07011     -0.533107       2.08634     0.0501659      0.133879     -0.318149     -0.401645       1.06261      -1.39836     -0.599980      0.491229     -0.371242     -0.403115    -0.0236172       1.07568       1.40104       1.55129       1.67956       1.75394       1.69048       1.64932       1.52069       1.39637       1.23868       1.12589      0.925723      0.767071      0.660255      0.512758      0.419584      0.334977      0.254326
  32  11 2833.8422    3.1397  1.1178 11.9845 -0.0023       1.03390  0.0265   0.0483   0.0502    0.1694   0.0000      0.624619   440.1653       2.86826       17.5523       3.37391      -1.62525      -2.18569       2.25552      -2.04541       1.67024      0.992173      0.261690      -1.98993     -0.260279      -1.04154   -0.00649940     -0.431909     -0.253665     -0.654910       1.02522       1.26817       1.37364       1.50500       1.51842       1.52769       1.52249       1.41681       1.30056       1.14492       1.00530      0.884939      0.733417      0.610296      0.498895      0.410317      0.321443      0.250344
  32  12 2992.8083    3.8172  1.0372 12.4708 -0.0014     0.0376639  0.0253   0.0600   0.0456    0.1561   0.0000      0.518105   439.7914       7.30952       15.6448       1.26925      -2.89547      0.387176      0.642628      -2.39107      0.471583      -1.25173      0.200338      -1.18376      -1.33273     0.0911601      0.653541      0.224822     -0.402114     -0.594682      0.939377       1.25321       1.33738       1.43884       1.46348       1.51323       1.46220       1.34642       1.22532       1.07666       1.00486      0.848811      0.719997      0.595831      0.487541      0.396050      0.315196      0.235525
  32  13 3149.0955    4.0951  1.2353 12.5805 -0.0031      0.944518  0.0291   0.0611   0.0535    0.1693   0.0000      0.426582   439.3636       11.0964       13.7198       3.26507      -1.37316       2.06488      -1.92526      -1.81539      -1.17562      -3.69320      -1.81557     -0.683707     -0.240943      0.491939      0.662089      0.608433      0.270822    0.00710454       1.00984       1.37916       1.51625       1.63903       1.65406       1.65677       1.60616       1.45227       1.41366       1.21253       1.11820      0.916304      0.818796      0.651461      0.536293      0.419457      0.339146      0.264980
  32  14 3303.6031    3.6934  1.7920 12.0016 -0.0019       1.05662  0.0352   0.0444   0.0623    0.1235   0.0000      0.281866   438.5174       10.2660       13.0285       2.34182      -1.94304     -0.458573      0.493360      0.910695       1.90827      -4.66995     0.0949572      -2.15457      0.688349      -1.44535      0.687105      0.244878     0.0891239      0.128353       1.21665       1.61263       1.77003       1.90306       1.96845       1.95786       1.86895       1.75948       1.61936       1.44390       1.28149       1.12080      0.945924      0.812147      0.661100      0.526342      0.408591      0.302579
  32  15 3457.0747    3.0717  2.6927 11.7879 -0.0000      0.893909  0.0450   0.0304   0.0797    0.0675   0.0000      0.181150   441.2288       11.2101       15.5829       5.57185      -4.00550      0.498719     -0.607846      -1.31069     -0.258042     -0.768755      -1.79328      -1.15084      -1.67575       1.02020     -0.209490      0.640410      0.330564      0.131476       1.53439       2.01769       2.24702       2.43111       2.44424       2.46536       2.36988       2.22446       2.06093       1.84450       1.59633       1.41072       1.24191      0.985092      0.818303      0.664736      0.508246      0.394375
  32  16 3609.9081    2.5161  4.0522 11.3017 -0.0002      0.659354  0.0573   0.0208   0.1040    0.0531   0.0000      0.111239   441.7170       19.4174       21.9527       5.75193      -2.85856      -2.09234      0.351596      -3.50438      -1.74649     0.0552307       1.14094      -1.61354      0.862893     -0.265923      -1.60293     -0.803514      0.655645      0.413977       1.96717       2.62581       2.88179       3.04589       3.17737       3.12224       3.03184       2.87107       2.60940       2.33691       2.08543       1.82317       1.58332       1.31001       1.07523      0.850918      0.663990      0.517105
  32  17 3761.7695    2.0442  5.8835 10.8760 -0.0003      0.530512  0.0751   0.0147   0.1366    0.0455   0.0000     0.0784152   436.8628       12.7974       12.5225      -4.48036       2.33449       2.41174       1.74210      -4.17947       1.84158      -3.82889       3.22122      -1.45987      -2.98618      -1.18988       2.16571     -0.137962      -1.45922      0.595254       2.56376       3.39891       3.74032       4.08505       4.16913       4.07280       3.98231       3.77717       3.43531       3.10249       2.71940       2.34832       1.98592       1.64833       1.32147       1.09469      0.859338      0.658532
  32  18 3913.0510    1.7491  8.6686 10.5044 -0.0005      0.319102  0.1046   0.0106   0.1833    0.0403   0.0000     0.0589791   437.3743       13.1150       16.0937       5.14916      -6.07458      -11.7439       9.49463     -0.664986      -2.81724      -4.93317       3.87389      -4.86728       2.89946       4.26837     -0.924814      0.552862     -0.301176     -0.525898       3.35500       4.31228       4.93210       5.22805       5.35276       5.28248       5.12201       4.85252       4.45538       4.05828       3.50012       3.03246       2.58888       2.16803       1.79253       1.44395       1.11190      0.856673
  32  19 4063.9111    1.4452 11.8716 10.3674 -0.0008      0.381940  0.1543   0.0080   0.2557    0.0378   0.0000     0.0600221   440.4543       6.60863       20.1025       4.73875     -0.245530       5.65097      -5.85317      -11.7492       1.35767      -1.48240       4.18168      0.183498       4.48432      -3.11729       1.37804      0.854824      0.537214       1.22350       4.34048       5.83255       6.40677       6.84684       6.93235       6.92872       6.74450       6.40159       5.88564       5.32936       4.67318       4.09722       3.44840       2.84595       2.36682       1.90376       1.49730       1.14442
  32  20 4214.2475    1.1819 13.9739 10.3548  0.0000      0.313748  0.2033   0.0066   0.3122    0.0320   0.0000     0.0707765   445.0700       21.2888       19.7300     -0.356460      -1.97809       7.52459       3.92996      -6.25014      -8.50166       1.23881      0.621081      -10.2144       1.65572      -2.90609     0.0335820      -1.39243       2.49574       1.56078       5.29894       7.01865       7.75323       8.26400       8.50266       8.43629       8.08956       7.67730       7.17850       6.39488       5.76526       4.92573       4.21158       3.48916       2.89799       2.31643       1.81281       1.40111
  33   4 1633.2478    0.2628  0.2071  9.9597 -0.0172       21.7743  0.0110   0.0109   0.0262    0.0304   0.0000       6.18386   440.9657     -0.300515       21.1926      0.700559      -2.58528      0.974460       1.36454     -0.628338      0.271257      0.218903     0.0275908     -0.495192     0.0936165      0.540258      0.177942      0.443381     0.0879063    -0.0324455      0.481409      0.607159      0.733312      0.766557      0.760896      0.776088      0.747618      0.692979      0.640552      0.599051      0.506321      0.481155      0.407064      0.341846      0.295319      0.246366      0.181522      0.143936
  33   5 1823.9215    0.4273  0.3984  9.9357 -0.0083       15.5749  0.0159   0.0116   0.0310    0.0415   0.0000       2.16233   441.5715      -1.13254       20.3926       1.54218      -2.38133      -2.88820     -0.849615     -0.416871    -0.0860766      -2.35134      0.588598     -0.430863     -0.191147      0.118676      -1.50215      0.321320      0.211123     -0.115041      0.707942      0.841795      0.923615       1.05288       1.12922       1.14996      0.948645      0.929971      0.881831      0.902306      0.705231      0.565224      0.542781      0.438372      0.396205      0.299346      0.213391      0.180935
  33   6 2007.6919    0.6649  0.6780  9.8291 -0.0014       6.61747  0.0198   0.0130   0.0395    0.0764   0.0000       1.02149   440.9708     -0.527678       18.9763      -1.53275     -0.614914      0.235401      0.174990      -1.02521       1.80639     -0.212123     -0.266026      0.168281      0.520751      0.847769      0.283427      0.406878      0.530712     0.0305246      0.803691       1.05648       1.13788       1.24768       1.28181       1.23963       1.24998       1.16703       1.07558      0.966588      0.897586      0.743579      0.606974      0.527529      0.423761      0.331517      0.277810      0.233329
  33   7 2187.4488    1.0019  0.9239  9.8795 -0.0013       5.06783  0.0256   0.0166   0.0448    0.1264   0.0000      0.725188   441.4031      0.488689       21.6328     -0.138453      -2.59112     -0.214471       2.19866     -0.154375     0.0859537      -2.64488      0.130622     -0.369705      0.126514      0.259108     0.0429277      0.579858    -0.0325860     -0.119759       1.08382       1.55630       1.81902       2.01779       2.09063       2.05741       1.94259       1.77356       1.56728       1.38755       1.19662      0.980700      0.816399      0.658509      0.522978      0.404182      0.314451      0.247387
  33   8 2360.9818    1.4233  1.0757 10.4074 -0.0007       4.51172  0.0263   0.0223   0.0493    0.1552   0.0000      0.684953   439.4810       3.93588       21.2318       2.36970      -2.58586       1.05676   -0.00149307     -0.200697     -0.569523     -0.605000     -0.925690      0.363636     -0.620723      0.623322      0.418744    -0.0235363     0.0395620     0.0984261      0.925084       1.21887       1.33883       1.52200       1.52975       1.49568       1.41601       1.34882       1.25521       1.12769      0.981201      0.865941      0.757290      0.628910      0.512805      0.414565      0.321661      0.259366
  33   9 2529.2176    1.9493  1.2643 10.2042  0.0017       1.28275  0.0293   0.0273   0.0518    0.2667   0.0000      0.513839   440.7019       2.50279       20.0985     0.0646283      -1.37062       1.21030      -1.10997       1.84724      0.822750      -3.48852     -0.365753      -1.37848    0.00864706    -0.0373742      0.719309     -0.400521    -0.0169968    -0.0332635      0.992344       1.25801       1.43533       1.55043       1.55514       1.57233       1.45918       1.43832       1.35288       1.19348       1.04588      0.928422      0.800767      0.647195      0.559898      0.443082      0.355875      0.268587
  33  10 2695.1977    2.6318  1.1608 11.4861 -0.0037       2.55706  0.0291   0.0396   0.0508    0.2017   0.0000      0.524462   441.6215       4.75345       20.6882      0.928577     -0.118839      0.721394     -0.661812      -2.68049     -0.381730     -0.148855       1.07210      -1.66437     -0.457546     -0.614647     0.0228797     -0.447492    -0.0771618     -0.465343       1.15479       1.55645       1.68204       1.72043       1.67296       1.64299       1.65946       1.61845       1.52595       1.38832       1.20575       1.02949      0.846382      0.702556      0.583502      0.471206      0.379270      0.303299
  33  11 2858.7568    3.2915  1.2139 12.0701 -0.0016       1.71405  0.0290   0.0486   0.0526    0.1768   0.0000      0.593761   438.6171       7.53702       14.6665       2.26977      -1.73857     -0.671282     -0.964499      -2.73188      0.639959      -2.17852      0.687434     -0.166015      0.159640      0.161889      0.808793      0.665709     -0.123411    -0.0739621       1.01794       1.33853       1.49768       1.60390       1.64536       1.62933       1.60623       1.51085       1.31203       1.21908       1.08690      0.946025      0.806267      0.676850      0.535741      0.441913      0.352699      0.275867
  33  12 3019.0041    3.9902  1.0767 12.6773 -0.0009      0.814420  0.0283   0.0619   0.0489    0.1571   0.0000      0.553936   441.4936       8.68701       15.2790       2.78860      -2.13838     -0.735506     0.0367498      -1.14935      0.343125      -2.16062      0.222617      -2.09788       1.67856     0.0774914      0.183153      0.190480      0.224189     -0.333509       1.28905       1.89701       2.27850       2.54345       2.61212       2.59380       2.44988       2.23934       1.97007       1.71001       1.41522       1.15914      0.928443      0.719061      0.573085      0.451475      0.356372      0.275768
  33  13 3176.2727    4.0049  1.4624 12.2273 -0.0014       1.04985  0.0315   0.0530   0.0542    0.1598   0.0000      0.369011   439.3289       10.9669       17.9274       2.97348       1.05779     -0.645405       3.66947      -1.28243     -0.696315      -1.39824     -0.727131    -0.0859536     0.0416357     -0.965000      0.523960      -1.05460     0.0875074      0.254892       1.12496       1.46927       1.64944       1.84792       1.85896       1.84934       1.81005       1.62023       1.55408       1.36908       1.20971       1.02182      0.872204      0.734840      0.601378      0.484691      0.389208      0.302369
  33  14 3331.6838    3.6102  1.9615 12.1428 -0.0014      0.808181  0.0376   0.0418   0.0655    0.1051   0.0000      0.277062   440.7606       12.2602       16.0536       5.66037      -2.53090      -4.62624     0.0938327     -0.300507      -1.51868     -0.322757       1.98326      0.541529       1.97782     -0.967501     -0.981900   -0.00168925      0.618968     -0.436826       1.31106       1.71159       1.99948       2.12489       2.14596       2.07974       2.05510       1.88084       1.77619       1.60846       1.41716       1.25517       1.04532      0.910715      0.714253      0.573826      0.463382      0.361819
  33  15 3486.0062    2.9719  3.0278 11.4994 -0.0012      0.428696  0.0457   0.0276   0.0849    0.0729   0.0000      0.148266   441.1367       10.3716       13.8111       5.66962      -1.37508      -1.25294       2.96869      -1.77995      -2.66943       1.57005       3.33350      -3.70572      -2.29967      -1.54844     -0.143733      0.218025       1.13156    -0.0122478       1.57685       2.07148       2.27112       2.45057       2.49808       2.51412       2.38427       2.29822       2.11483       1.89556       1.70878       1.47521       1.27190       1.07371      0.879809      0.698256      0.568071      0.438837
  33  16 3639.5164    2.4090  4.4863 11.1499 -0.0000      0.470859  0.0606   0.0186   0.1090    0.0520   0.0000     0.0950690   440.0090       17.1346       14.7152       8.93834      -3.68907      -3.12653      0.231136     -0.916664      -3.02692    0.00855318       1.03474     -0.831721      0.258552     -0.233763      0.325006     -0.378714      0.498652     -0.371554       2.00939       2.63312       2.97965       3.17230       3.23928       3.21611       3.11491       2.95439       2.73679       2.47419       2.18543       1.87716       1.64157       1.36791       1.13303      0.907807      0.730208      0.561165
  33  17 3792.4617    1.9960  6.5964 10.8148 -0.0002      0.517919  0.0814   0.0135   0.1436    0.0430   0.0000     0.0683476   442.0900       13.8341       20.0878       6.49407      -1.66746       4.07846      0.889563      -2.57953      -1.58174      -5.24242     -0.127368       2.38701      -1.73392       1.24811       1.35766      0.430032      -1.18363     -0.558444       2.62462       3.46353       3.89853       4.17633       4.31933       4.19608       4.10442       3.88333       3.62223       3.29388       2.86263       2.50822       2.13116       1.78742       1.46098       1.19932      0.945251      0.743078
  33  18 3944.3196    1.6610  9.2223 10.5250 -0.0007      0.341930  0.1126   0.0098   0.1960    0.0387   0.0000     0.0620762   434.8338       10.8716       15.5974       7.38168       2.71715       2.30516      -10.2926      -9.41571       4.13277       2.60135      -2.47640      -5.98629      -2.28476      -3.00699      -3.31042       2.19856     -0.730843     -0.286671       3.41393       4.61128       5.01419       5.39999       5.50348       5.50036       5.29930       5.06085       4.66455       4.27807       3.79335       3.29053       2.81835       2.35670       1.94987       1.58671       1.24070      0.980456
  33  19 4095.2899    1.4304 12.2871 10.3773  0.0009      0.163091  0.1586   0.0076   0.2602    0.0364   0.0000     0.0627674   444.7819       23.4463       14.6544       3.77727      -1.45275    -0.0254849       2.81343      -2.75628      0.426904      -2.44364       3.76716      -6.25379     -0.283184      -1.38546     -0.953561      -1.06809      -1.71778      -1.41397       4.26620       5.69826       6.27307       6.78180       6.98545       6.90075       6.71574       6.32990       5.84764       5.37175       4.72421       4.16635       3.55902       3.00841       2.47722       1.98526       1.57858       1.22442
  34   4 1649.7663    0.2674  0.2599  9.9033 -0.0030       28.9353  0.0143   0.0090   0.0278    0.0314   0.0000       5.57230   440.9864     -0.860253       20.8552       1.49997      -2.23860       1.28300      0.341830     -0.159737      0.503113    -0.0122160     -0.633215     -0.641085     -0.215197    -0.0569918      0.275145     -0.217635      0.188599     0.0442305      0.559040      0.704246      0.766591      0.873415      0.906080      0.865142      0.833302      0.778498      0.792344      0.671871      0.606348      0.530886      0.454443      0.380894      0.308487      0.247778      0.210695      0.165145
  34   5 1841.3242    0.4400  0.4639  9.8502 -0.0023       12.0244  0.0168   0.0105   0.0328    0.0465   0.0000       1.73748   441.0676      0.200058       21.3658    -0.0610282      -4.43620      -1.59982       2.37766      -1.02096    -0.0125358      0.587380      0.565647     -0.725336     -0.535204     -0.378577      0.211382     -0.135113      0.247605     0.0257962      0.670856      0.849751      0.964500       1.07977       1.11626       1.02828       1.05671       1.00777      0.910391      0.797547      0.725141      0.700887      0.558263      0.487218      0.413135      0.336308      0.270583      0.200708
  34   6 2026.4395    0.6976  0.6330  9.9251 -0.0015       8.39760  0.0188   0.0137   0.0358    0.0717   0.0000       1.01481   440.6093      0.470744       20.4319       1.59088      -1.94495       2.25967       1.37880     -0.841365     -0.845839      0.600068     -0.307700     -0.254187      0.196342      0.443920      0.630689      0.264933     -0.267617    -0.0873697      0.738860      0.975811       1.01665       1.15321       1.19962       1.21469       1.17127       1.05008       1.01545      0.902469      0.814661      0.688233      0.615732      0.509876      0.427699      0.338025      0.286973      0.213787
  34   7 2207.1445    1.0285  0.9084  9.7398 -0.0009       5.06144  0.0228   0.0166   0.0425    0.1417   0.0000      0.659198   442.1871       2.06494       21.3099      -1.64630      -2.69668      0.933481      -2.06705     -0.443070    -0.0899782     -0.792258     -0.306385     0.0337479     -0.513794    -0.0480456     -0.405921      0.470049     -0.583933      0.229829      0.874915       1.14492       1.25651       1.35178       1.41247       1.34476       1.32806       1.17536       1.09737       1.04458      0.954531      0.833500      0.715765      0.622510      0.519914      0.421629      0.332254      0.255693
  34   8 2381.3576    1.4769  1.1671 10.3983 -0.0019       3.11608  0.0276   0.0221   0.0523    0.1762   0.0000      0.585241   439.8618       1.84265       21.3164      -2.86645      -6.18682       3.39456      0.231230      -2.24290     -0.196200    -0.0792167     -0.152971     -0.320956     -0.684926    -0.0545184      0.761951      0.124033     -0.218773     0.0882867      0.943822       1.23034       1.37018       1.45105       1.53873       1.50161       1.45615       1.37369       1.30598       1.17979       1.05113      0.897443      0.770910      0.653403      0.550795      0.447609      0.348354      0.282427
  34   9 2550.8558    2.0240  1.2908 11.1328 -0.0007       2.97309  0.0297   0.0286   0.0532    0.1360   0.0000      0.501349   440.3212       3.23319       21.8655      0.828892      -5.86073      -3.06180     0.0572378      -1.03765     0.0906228      0.907413      0.630173      0.174987      -1.24387     -0.697091      0.675050      0.475114     -0.598336     -0.433310       1.03012       1.31880       1.41806       1.52672       1.54000       1.58227       1.56678       1.45995       1.36398       1.25748       1.10348      0.943422      0.836375      0.702320      0.577231      0.461829      0.384669      0.310200
  34  10 2718.1088    2.7491  1.1123 11.7596 -0.0068       2.50052  0.0257   0.0418   0.0486    0.1672   0.0000      0.626596   441.4343       4.17161       16.1559       3.52384     -0.773505      0.553179      0.652163      -3.66492      -2.57493     -0.999168     -0.269654      -1.31296      0.813268      0.231286      0.483282      0.412949      0.767406     -0.145009      0.896588       1.17409       1.28874       1.38140       1.43068       1.42395       1.41508       1.31712       1.19253       1.05600       1.00569      0.867979      0.764961      0.647471      0.521580      0.429960      0.349305      0.269006
  34  11 2883.0503    3.4313  1.1745 11.5563 -0.0029      0.476840  0.0275   0.0498   0.0487    0.2815   0.0000      0.506429   440.0933       5.39759       19.0561       1.69875      0.519410       1.08592       1.74606      -2.83090     -0.424902      -1.85683      -1.30517      -1.78471     -0.898363      0.268719      0.420588     -0.428439     -0.634855      0.157546      0.982560       1.27441       1.40475       1.48639       1.47825       1.41414       1.39428       1.33612       1.25377       1.15329       1.07144      0.953351      0.806603      0.694784      0.558378      0.458071      0.362549      0.284763
  34  12 3044.6517    4.1317  1.1898 12.1600 -0.0030       1.78664  0.0282   0.0596   0.0476    0.2338   0.0000      0.473931   439.8139       10.2948       19.0086       4.57327      -2.98733      -1.18631      -1.18817      -2.47944      -2.14160    -0.0270582     -0.225922      -1.31699     -0.852624      0.349179      0.110577      0.357877    -0.0982995      0.333647      0.959127       1.26000       1.39369       1.51124       1.49632       1.55257       1.50042       1.43621       1.34091       1.17229       1.05037      0.909793      0.765197      0.671622      0.536242      0.423224      0.355064      0.284873
  34  13 3203.0377    3.9021  1.5284 12.2786 -0.0009      0.856795  0.0306   0.0494   0.0574    0.1198   0.0000      0.364936   437.3427       7.60432       16.0679       4.22425      -2.32330     -0.724729     -0.355128     -0.369133       1.43608     -0.439245      -1.01797      -2.43038       1.71772     -0.334021      0.374731     0.0798314      0.696682      0.160304       1.05339       1.39077       1.47763       1.61659       1.67849       1.67425       1.65694       1.54054       1.43032       1.27019       1.15516       1.01133      0.880399      0.727364      0.606789      0.479903      0.399865      0.303785
  34  14 3359.4823    3.4297  2.3267 11.5401  0.0002      0.956257  0.0392   0.0349   0.0692    0.1103   0.0000      0.200524   441.5617       10.5313       15.2349       2.75642      0.862331     -0.870813      -3.69461     -0.647995      0.894296      -2.15305      0.578586       1.98934      0.380885      0.271706       1.31649     -0.225256     -0.213974     -0.332367       1.26898       1.70210       1.87384       1.99908       2.09312       2.03488       2.01730       1.89347       1.78015       1.60201       1.44216       1.24914       1.06990      0.886358      0.737271      0.608119      0.475030      0.377283
  34  15 3514.7791    2.8832  3.2604 11.3076 -0.0007      0.633290  0.0480   0.0249   0.0852    0.0726   0.0000      0.135608   440.9777       12.2962       21.0262       6.33551      0.182042      -3.23907       2.46525      -2.99754      -3.47911      -3.07133      0.989338     -0.490205      0.182187      -2.71648     -0.409857      -1.14381      0.490125     0.0558838       1.57088       2.11867       2.34736       2.52553       2.59896       2.51954       2.46426       2.32511       2.17782       1.99853       1.77422       1.55013       1.34714       1.15563      0.938801      0.765170      0.604558      0.477656
  34  16 3669.1544    2.3404  4.9189 10.9864 -0.0002      0.546891  0.0630   0.0171   0.1134    0.0517   0.0000     0.0863098   442.6304       7.43237       22.4229       6.56766     -0.344753     -0.934182       8.23093      -3.04204     -0.438462      -2.03541      -2.61410     -0.541844      0.824143      0.795975      0.882000     -0.311412     -0.168954       1.14160       2.05399       2.71790       2.99394       3.19737       3.25550       3.31586       3.19898       3.09524       2.84608       2.58893       2.26949       2.00721       1.69778       1.46637       1.18148      0.988180      0.791304      0.616378
  34  17 3822.5870    1.9389  7.4046 10.6733 -0.0001      0.365356  0.0860   0.0122   0.1561    0.0419   0.0000     0.0617998   439.6073       17.8311       11.1188       2.80017      0.200669      -1.16244      -8.88263      -4.87552       1.85127      0.108576      -3.12504       7.84476      0.276649      -2.51733      0.890158      0.338086      -1.73690     0.0781276       2.66865       3.56446       3.94133       4.18475       4.41162       4.32464       4.27659       4.05972       3.76267       3.37722       3.02880       2.61451       2.24808       1.91552       1.59550       1.30099       1.02623      0.812025
  34  18 3975.1825    1.6182  9.6388 10.5152 -0.0004      0.329995  0.1147   0.0093   0.2052    0.0372   0.0000     0.0595457   435.1375       11.5385       10.5952       6.39834      -6.48777       3.20327     -0.876845      -5.23948      -2.79922      -3.40967       2.38328      -4.26827      -5.51207       3.35529       1.95706      0.286410      0.651387      0.499731       3.36713       4.43188       4.95426       5.31659       5.46992       5.45642       5.25320       5.01948       4.64878       4.23596       3.83547       3.29118       2.92046       2.44091       2.03735       1.65562       1.31316       1.03661
  34  19 4127.1539    1.3442 12.7905 10.3869 -0.0006      0.214712  0.1703   0.0070   0.2745    0.0339   0.0000     0.0656366   435.9168       23.0621       13.0178      -1.18820      -3.24771       11.0426       9.19508      -2.32621       6.78805    -0.0329573      -6.71871       5.57705       3.95216      -2.15486       1.09986     -0.889885     -0.240056      0.330612       4.41261       5.86414       6.55108       7.05517       7.36635       7.36358       7.15144       6.67552       6.19119       5.67526       4.98828       4.41912       3.78258       3.15744       2.58230       2.13569       1.69116       1.35379
  35   4 1665.9612    0.2971  0.2630  9.8439 -0.0042       22.2791  0.0125   0.0093   0.0266    0.0326   0.0000       4.36982   440.6765     -0.226907       21.4718      0.632095      -3.90530     -0.574180       1.17046     -0.777325     -0.389317      0.630874     -0.310892      0.114052      0.100208     -0.253309      0.314950     -0.122776    -0.0313623     -0.183884      0.493726      0.699852      0.779037      0.843542      0.815922      0.759913      0.832467      0.771502      0.748124      0.651497      0.608728      0.535350      0.423400      0.395600      0.296686      0.268575      0.194461      0.177925
  35   5 1858.5071    0.4686  0.4890  9.8792 -0.0009       11.0115  0.0178   0.0106   0.0327    0.0474   0.0000       1.64291   439.2638       1.20168       21.6441      0.429482      -3.76797      0.270647       2.33386     -0.339243     -0.709437      0.368743      0.223013     -0.162075      0.103729      0.714332      0.189510      0.281963    -0.0440054    0.00814068      0.708607      0.897935      0.952840      0.987429       1.11568       1.13289       1.04782       1.00120      0.915777      0.863675      0.753228      0.690561      0.592572      0.483494      0.402504      0.329645      0.277495      0.217213
  35   6 2044.9209    0.7191  0.6678  9.9679 -0.0014       8.58600  0.0185   0.0137   0.0389    0.0702   0.0000      0.977933   441.0713       1.02639       19.5326       2.66675      -4.85474     -0.905458      0.268377      0.204436       1.22798     -0.613394      0.282439     -0.417763    0.00785516     0.0546294     -0.442398    -0.0702798      0.181049      0.299441      0.696519      0.888025       1.02071       1.05673       1.10602       1.12886       1.09243       1.08128      0.899168      0.845234      0.773180      0.705697      0.601034      0.539328      0.461387      0.362516      0.291049      0.229691
  35   7 2226.5669    1.0674  0.9489 10.0216 -0.0007       5.73433  0.0248   0.0168   0.0426    0.1254   0.0000      0.690061   439.5689      0.525401       19.8410     -0.494752      -3.88651     -0.472805       1.71776     -0.330510     0.0901274      0.387497     -0.203510      -1.60998     -0.406995      0.473185     0.0544315     -0.485758    -0.0121078     0.0608170      0.838139       1.12536       1.28910       1.31805       1.40178       1.45282       1.38352       1.30100       1.23646       1.07625      0.984534      0.869502      0.722148      0.604338      0.493787      0.408971      0.337589      0.262685
  35   8 2401.4705    1.5877  1.1624 10.5113 -0.0020       3.26922  0.0268   0.0235   0.0505    0.1705   0.0000      0.617719   439.9984       1.50141       21.4797     0.0394267      -2.08048       1.08840      -4.32553      0.465123     -0.836096     -0.313592     -0.418370      -1.72183      0.203907    -0.0128775      0.191677     -0.132155     -0.188846      0.520800      0.890934       1.13484       1.28472       1.36797       1.36068       1.38014       1.37906       1.28006       1.19290       1.09348      0.994332      0.892405      0.758848      0.669346      0.558891      0.455018      0.375681      0.286134
  35   9 2571.9178    2.1590  1.2547 10.5909 -0.0017       1.32176  0.0279   0.0295   0.0502    0.2417   0.0000      0.492188   441.7778       3.91112       19.3092      0.385543      -2.26342       1.23124    -0.0306578      -1.97040      -2.09177     -0.733472      0.177814     -0.701545     -0.759582     -0.368055     -0.748925     -0.632207      0.154401      0.155595      0.919663       1.24909       1.39921       1.51985       1.58886       1.56822       1.56016       1.43916       1.33916       1.20017       1.06356      0.945254      0.781561      0.678957      0.537528      0.456908      0.367174      0.294149
  35  10 2740.6657    2.8482  1.1838 11.5738 -0.0026       1.55456  0.0282   0.0408   0.0477    0.1953   0.0000      0.538224   440.5362       2.07040       19.0784       1.64171      -1.58041      -2.54813       1.23726      -3.65041      -1.19020      -1.95313      0.208448     -0.150781     -0.753386      0.161164     -0.705157      0.271026      0.910407      0.384620      0.986103       1.28692       1.45198       1.57587       1.62215       1.61173       1.56549       1.48840       1.34870       1.20004       1.10215      0.938704      0.851077      0.687601      0.583902      0.464178      0.391677      0.298319
  35  11 2907.0128    3.6117  1.0827 12.0470 -0.0023       1.03020  0.0257   0.0533   0.0442    0.1971   0.0000      0.550226   440.6376       6.51735       18.3646       3.60216      -3.19338       1.52810      -1.19985     -0.754326     -0.646241      0.907217     -0.230356      -2.00608     -0.263315  -0.000879767      0.188800      0.511342      0.514567     -0.215837      0.898951       1.16395       1.35171       1.49984       1.49867       1.55582       1.47530       1.37923       1.27562       1.13392       1.00401      0.887655      0.759006      0.620337      0.516774      0.432635      0.347108      0.266303
  35  12 3069.7666    4.0553  1.2654 11.7129 -0.0000      0.604351  0.0274   0.0548   0.0495    0.2924   0.0000      0.434272   441.3843       8.10117       16.9936       3.17403    0.00728941      -1.36463     -0.549394      -2.96626      0.899959      -2.96729      0.689870     -0.977064      0.605846     -0.817738     0.0705159      0.571467      0.281945     -0.173987      0.922072       1.17791       1.25802       1.43680       1.50275       1.48460       1.41819       1.33149       1.28764       1.16351       1.02055      0.901065      0.769086      0.634162      0.539521      0.431780      0.360456      0.289616
  35  13 3229.4007    3.9540  1.6145 12.1587 -0.0010       1.03302  0.0316   0.0476   0.0556    0.1219   0.0000      0.293687   439.1727       8.76941       16.0798       5.05090      -2.39116      0.703979      -3.24029      -3.45593      0.266123      -3.54949       2.01223      0.649726    -0.0675216     -0.731097      0.660179      0.963519     -0.383289     -0.269885       1.07343       1.39057       1.59506       1.68883       1.72088       1.69706       1.66551       1.58778       1.47795       1.39885       1.21000       1.04550      0.909662      0.792024      0.642663      0.537145      0.435267      0.337734
  35  14 3386.9879    3.3928  2.2086 11.9016 -0.0004      0.960158  0.0387   0.0348   0.0658    0.0841   0.0000      0.227045   440.0912       10.9572       13.0945       1.98298      -4.38673     -0.115980       2.67659      -2.65928      0.136793      -2.24296      -1.27290      -1.58362      0.451701      0.341662      0.822542     -0.690389     -0.761034     -0.130465       1.25590       1.67500       1.83343       2.01997       2.10297       2.03172       1.99562       1.87074       1.80957       1.60588       1.44687       1.25988       1.09600      0.923541      0.777178      0.616019      0.496357      0.407564
  35  15 3543.1158    2.7602  3.6723 11.3868 -0.0004      0.461738  0.0510   0.0226   0.0922    0.0600   0.0000      0.117204   440.7011       9.46925       13.6329       6.11413      -4.72493      -1.38743       4.95321      0.360151     -0.379612      -1.03617      0.120512      -2.54196     -0.699727     -0.416108     0.0726006     -0.851363      0.694732     -0.521309       1.62883       2.20215       2.40286       2.60415       2.70619       2.73198       2.72475       2.50305       2.32824       2.03051       1.92996       1.63856       1.44491       1.19588       1.00993      0.809533      0.668036      0.520785
  35  16 3698.3503    2.2684  5.3194 10.9684 -0.0002      0.574882  0.0657   0.0158   0.1202    0.0473   0.0000     0.0803195   438.8825       9.45428       18.4889       4.88021      -1.77936    0.00946986       2.37567       2.70020      -5.71387     -0.370654      -1.95208      -1.87093      -1.59198     -0.192603      -1.47677      0.904258     -0.365052     -0.493201       2.05021       2.69175       2.96786       3.20122       3.28375       3.27868       3.09978       3.06168       2.80358       2.60581       2.36029       2.11185       1.79925       1.52525       1.28567       1.06022      0.866297      0.672103
  35  17 3852.4719    1.8559  7.3628 10.6802 -0.0003      0.318983  0.0875   0.0114   0.1569    0.0414   0.0000     0.0680636   440.8234       11.2438       15.0507       3.81941      -6.21720      -1.36923      -2.26591      -4.45441     -0.278113      -6.26007       2.68469       1.60359     -0.243772      -1.44177     -0.575238     -0.921736     -0.156511      -1.25279       2.61107       3.45599       3.90625       4.15466       4.27722       4.27446       4.17670       4.00469       3.74773       3.38353       3.01832       2.67694       2.28287       1.93829       1.62174       1.35078       1.06759      0.851575
  35  18 4005.8762    1.5473 10.3477 10.5216 -0.0004      0.278239  0.1271   0.0085   0.2181    0.0360   0.0000     0.0607388   440.5352       20.6042       19.5586       3.25404      -13.3275      0.698356      -1.00413      -9.76337      -2.62038      -3.59379       6.73663       4.21137       1.49303      -4.36120     -0.136787      0.813241       1.06749      -1.22284       3.47223       4.66783       5.19213       5.61089       5.78508       5.85300       5.64823       5.35149       5.04493       4.52164       4.11230       3.58050       3.06533       2.65043       2.17526       1.80749       1.44030       1.14664
  35  19 4158.3772    1.2458 12.5577 10.4498 -0.0007      0.235826  0.1786   0.0067   0.2823    0.0325   0.0000     0.0722505   435.1185       16.1939       10.6516       9.85588       3.71366      -1.77224       7.89282      -3.48335       6.07721      0.909012       3.43571      -6.69477     -0.175806       3.49324      -1.43412      -6.92275      0.955474      -1.30683       4.50185       5.91621       6.65925       7.05288       7.24994       7.43320       7.15680       6.88964       6.35130       5.86910       5.25551       4.60185       3.94611       3.36989       2.81133       2.35168       1.87607       1.49407
  36   4 1681.9385    0.3048  0.2426  9.9413 -0.0068       27.6661  0.0125   0.0100   0.0237    0.0314   0.0000       4.65659   440.5063     -0.631042       21.9343     -0.708249      -2.27831      0.413833      0.414969      0.131227     -0.121190     0.0422228      0.343255      0.825332     -0.929327     0.0907091     -0.219193    -0.0163300      0.217451    -0.0292184      0.564656      0.728376      0.800211      0.797314      0.755562      0.763928      0.758139      0.720356      0.776266      0.716598      0.615939      0.545962      0.464371      0.384572      0.338112      0.298024      0.229822      0.182110
  36   5 1875.5137    0.4861  0.5432  9.9060 -0.0013       11.8730  0.0184   0.0105   0.0354    0.0470   0.0000       1.58886   441.5662     -0.768742       19.2551     -0.376164      -2.08524       2.05273     -0.171341      -1.06716       1.35903      0.923567      0.614410     -0.375843      0.546442      0.278803     -0.457995     -0.133398      0.295788      0.149997      0.685962      0.861456       1.00634       1.08631       1.13844       1.05926       1.12316       1.06035      0.952011      0.905816      0.810173      0.709898      0.594830      0.480040      0.423605      0.343316      0.291175      0.238947
  36   6 2063.2334    0.7554  0.8155  9.6818 -0.0009       8.04441  0.0218   0.0128   0.0412    0.0945   0.0000      0.830971   440.1282      -2.46922       22.2467    -0.0528429      -3.55208      0.852431       1.36109      -1.51934      -1.29242     -0.131008     -0.223189    -0.0812935     -0.486918     -0.122185      0.984571      0.320062     -0.218816      0.236846      0.767302       1.05989       1.16575       1.22784       1.21356       1.20724       1.12221       1.09084       1.01536      0.999682      0.916256      0.809145      0.757691      0.629392      0.527551      0.426816      0.343496      0.273587
  36   7 2245.6155    1.0930  1.0859  9.9078 -0.0029       3.89205  0.0263   0.0163   0.0478    0.1511   0.0000      0.653925   441.4163      0.135304       22.1036       1.64360      -3.04837      0.998606       1.16577      -1.07176     -0.932032     -0.878655      0.712928      -1.25996     -0.954672     -0.561053      0.405050      0.252908     -0.250426     -0.157789      0.830721       1.10586       1.18328       1.30584       1.34715       1.28341       1.28723       1.24748       1.18633       1.09714      0.999325      0.869642      0.731950      0.625174      0.520096      0.436780      0.364508      0.291455
  36   8 2421.2877    1.6019  1.2507 10.5252 -0.0032       2.69760  0.0291   0.0224   0.0507    0.1607   0.0000      0.547778   440.9248       3.93793       22.1994       2.10233      -4.46778       1.57732       1.06411      -1.10162      0.584260      0.913460     -0.333387       2.53522      0.589367     -0.213813      0.994367     -0.237767     -0.448201      0.576762      0.981619       1.31687       1.46684       1.55449       1.54515       1.45470       1.45939       1.30987       1.28698       1.23404       1.13828       1.03885      0.917204      0.808404      0.662852      0.551026      0.427123      0.337668
  36   9 2592.8847    2.1892  1.2778 11.1907 -0.0007       2.48534  0.0285   0.0301   0.0503    0.1409   0.0000      0.494981   441.0219       5.86597       19.9532       5.71196      -2.00275     -0.615806     -0.434074      -2.60322      -2.15102     -0.369855      0.125393     -0.703257       1.04195      -1.42701     -0.181775      0.931133      0.397795     -0.931121      0.897727       1.22499       1.29443       1.45656       1.49427       1.53352       1.47918       1.38065       1.32857       1.18072       1.04758      0.936327      0.802187      0.679874      0.566306      0.461690      0.387871      0.307237
  36  10 2762.8364    2.9674  1.2483 11.3344 -0.0009       1.42387  0.0282   0.0403   0.0475    0.2263   0.0000      0.529073   441.6272       4.77621       18.4610      0.619974      -1.98555       1.26064      0.292141     -0.587188      0.672890     -0.744243       1.09249      0.351636     -0.820253      0.953361      0.414712      0.162846     0.0223771      0.331709      0.889718       1.18162       1.27617       1.41304       1.47507       1.47862       1.41653       1.32447       1.23891       1.16727       1.04084      0.892920      0.788107      0.689796      0.572987      0.479310      0.388397      0.305940
  36  11 2930.4330    3.5859  1.2113 12.1682 -0.0024      0.758514  0.0273   0.0506   0.0497    0.1843   0.0000      0.526557   442.2970       6.12037       18.8999       2.54019      -4.41238      -1.18543       1.25913      -2.61746      0.810246      -1.58502     -0.573745    -0.0956103       1.22307     -0.425889      0.795973     -0.135261      0.607679      0.180137      0.904819       1.16280       1.27810       1.43944       1.45475       1.43894       1.36984       1.35514       1.27180       1.15002       1.01990      0.907074      0.791009      0.657816      0.564448      0.476156      0.384052      0.297669
  36  12 3094.5075    4.1462  1.2970 12.3093  0.0015       1.12565  0.0282   0.0559   0.0488    0.1700   0.0000      0.423448   438.7949       7.80691       17.2103       3.52447      0.323784       2.61155      -1.32607      -1.86206       2.19017      -1.11834       1.58549      0.211396       1.49821     -0.797519      0.196775      0.132344     -0.192516     -0.137466      0.916615       1.19900       1.32894       1.47427       1.45443       1.48146       1.42078       1.35519       1.26314       1.17583       1.09098      0.936542      0.805288      0.693034      0.589652      0.472629      0.382997      0.317539
  36  13 3255.3501    3.8601  1.5848 12.2529 -0.0007      0.999325  0.0313   0.0473   0.0568    0.1221   0.0000      0.357372   440.1036       9.14062       16.5945       3.12729      -1.11177      0.573096       1.54281      -2.63646       3.08223      -1.73522     -0.847923      -2.11582      0.370957     -0.475154      0.591439      0.771604    -0.0497181    -0.0212635      0.989558       1.28626       1.44421       1.54939       1.58643       1.55625       1.54335       1.45779       1.37844       1.24253       1.15390       1.03679      0.880895      0.743548      0.634893      0.534162      0.421995      0.338287
  36  14 3414.0700    3.2378  2.5062 11.9916 -0.0003       1.05943  0.0410   0.0310   0.0713    0.0599   0.0000      0.202609   440.4106       7.03938       16.8905       6.61433      -1.01440     -0.519395      -1.60933      -2.15790      -1.84369      -1.47838      -1.06568     -0.776559      -2.58812     -0.817632      0.356651     -0.563073      0.126108      0.354823       1.28144       1.68755       1.94791       2.08593       2.17372       2.17740       2.10702       2.02057       1.85694       1.69025       1.52923       1.32975       1.15441      0.963638      0.816447      0.666982      0.540160      0.438207
  36  15 3571.0377    2.6825  3.6790 11.3828 -0.0007      0.364135  0.0513   0.0217   0.0910    0.0581   0.0000      0.120314   438.5687       10.7526       15.3319       3.11187       2.09931      -3.25229       3.40667      -1.52530      -3.58114      -5.73148     -0.510305     -0.729424      -1.87485     -0.714927      0.928330       1.82389     -0.954671     0.0322798       1.58160       2.14920       2.37214       2.52012       2.65080       2.60552       2.51105       2.37640       2.24396       2.06154       1.91824       1.67879       1.46837       1.26697       1.04176      0.863742      0.700846      0.564695
  36  16 3727.2024    2.2052  6.0273 10.7800 -0.0003      0.507369  0.0698   0.0142   0.1274    0.0468   0.0000     0.0650295   441.3510       9.85421       13.2299       2.71575       1.46763       2.14888      -2.38797      -4.34629       6.69095       3.94047      -3.31525      -2.58641     -0.914441      -2.26993      0.525319      0.264607      0.588985     -0.348908       2.10234       2.81888       3.15101       3.36732       3.47323       3.47530       3.41513       3.24451       3.06177       2.82075       2.51423       2.23301       1.92593       1.65918       1.37021       1.12444      0.921606      0.736466
  36  17 3882.0941    1.8021  8.1898 10.6301 -0.0006      0.514943  0.0969   0.0105   0.1672    0.0402   0.0000     0.0649259   441.3436       17.5732       11.9297       10.3197      -11.6713       1.06448       2.36005       7.72490      -7.05681      -12.5407       1.40738       1.14404       4.93482     -0.494649      -4.84681      -1.85666       3.07118     -0.989557       2.72522       3.63519       4.04528       4.25281       4.47382       4.41905       4.29199       4.18130       3.88925       3.57117       3.23852       2.89202       2.49305       2.16907       1.78844       1.49959       1.21712      0.958213
  36  18 4035.9910    1.5168 10.5382 10.4937 -0.0001      0.228224  0.1316   0.0081   0.2178    0.0357   0.0000     0.0602544   439.6637       18.7741       18.9962       6.56369      -2.08408      -6.11140     -0.225529      -7.32300      -7.95553     -0.964589       6.69471      -9.92782       1.05413       2.48588       3.86815      -1.48353      -1.84052      0.510535       3.46327       4.64718       5.16102       5.53115       5.79577       5.82607       5.65635       5.39157       5.07877       4.61180       4.16044       3.66743       3.17861       2.69391       2.29454       1.86410       1.52172       1.21009
  36  19 4190.3011    1.2396 13.9449 10.3971  0.0005      0.629439  0.1852   0.0064   0.2966    0.0311   0.0000     0.0676587   442.5430       31.7984       14.5853      -5.98791       11.2526      -4.73179      -11.3389      0.829343      -1.99950      -7.69030       6.80837       4.49701      -8.59345      -5.75312     -0.962501    -0.0279401      -1.37593      0.427568       4.35000       5.80869       6.43760       6.95217       7.19323       7.14567       7.09603       6.75776       6.26974       5.77673       5.20857       4.62114       4.02403       3.44972       2.89366       2.40603       1.91889       1.53776
  37   4 1697.6132    0.3136  0.2788  9.9156 -0.0054       20.9324  0.0131   0.0094   0.0229    0.0323   0.0000       3.90848   440.5128      -1.08933       21.7867      0.217188      -4.27732       1.20711       2.13108      0.734325     -0.622634     -0.599497     -0.448476      -1.10237     0.0877642     -0.527103     -0.501472     -0.321728      0.306130      0.344662      0.478002      0.648135      0.687057      0.753553      0.791442      0.815622      0.833416      0.749798      0.701859      0.628074      0.566397      0.528489      0.438303      0.412088      0.343411      0.253008      0.234505      0.186659
  37   5 1892.2718    0.5366  0.5226  9.8220 -0.0031       11.1093  0.0159   0.0113   0.0332    0.0515   0.0000       1.33778   440.8175     -0.647398       19.7481       1.31431      -3.35914      0.661917      -1.59480     -0.208023     -0.205101      -1.37387       1.04235     -0.735564     -0.478491      0.355622      0.580466      0.863359     -0.380111      0.138610      0.637661      0.809584      0.903492       1.02208       1.09850       1.11756       1.08200      0.992785      0.922643      0.816442      0.728497      0.660662      0.562510      0.459423      0.381976      0.321891      0.269991      0.204063
  37   6 2081.2396    0.7777  0.7356  9.9268  0.0003       7.75525  0.0197   0.0136   0.0374    0.0816   0.0000      0.887350   441.3627     -0.525958       19.4472     0.0443655      -3.00754      0.613575      0.706701     -0.856622     -0.473295      -1.12479       1.70267      0.594395     -0.144251      0.290367      0.315187      0.180702     0.0797778      0.396726      0.696420      0.879120      0.987818       1.10576       1.12418       1.07991       1.14639       1.04910      0.984808      0.865970      0.836808      0.736219      0.635920      0.515907      0.447118      0.376203      0.301767      0.242117
  37   7 2264.4568    1.2080  0.9995 10.1314 -0.0028       4.17493  0.0226   0.0181   0.0448    0.1316   0.0000      0.620668   441.5601       1.57669       20.6580      0.963332      -2.61788      0.326880     0.0446819      -2.52257      -1.58732    -0.0609513      0.772113     -0.628783      -1.33346      0.241399      0.300020     -0.393964     0.0733434      0.120197      0.765041      0.992562       1.11146       1.19920       1.21462       1.20484       1.14683       1.11812       1.07138       1.02475      0.893493      0.801518      0.696243      0.616100      0.499041      0.427349      0.345965      0.273735
  37   8 2440.8223    1.6887  1.2615 10.4459 -0.0002       2.88639  0.0278   0.0226   0.0493    0.1703   0.0000      0.527739   439.7110       4.13222       20.9261    -0.0454806      -1.86557       1.41566     -0.117351      -1.10993      -1.29139     -0.697465      -1.87891     -0.176153      0.178613     -0.541986     -0.304252      0.514951    0.00201724     -0.146707      0.866008       1.13472       1.26078       1.40269       1.44613       1.45091       1.43620       1.37074       1.25622       1.17671       1.04532      0.893671      0.778378      0.694690      0.564738      0.475504      0.381714      0.307446
  37   9 2613.4847    2.3153  1.2323 11.2085 -0.0001       2.16019  0.0274   0.0319   0.0498    0.1705   0.0000      0.528331   440.5596       3.76896       19.7066       2.83029      -1.90453     -0.820017      0.450802      0.555151       1.78265     -0.216699     -0.292823      0.599910      -1.15662     -0.384842      0.102240      0.243574     -0.155568     -0.343124      0.940384       1.21349       1.32693       1.40488       1.43593       1.49742       1.45708       1.35698       1.30199       1.19520       1.07487      0.953186      0.811305      0.702753      0.572836      0.486176      0.403072      0.324886
  37  10 2784.7052    3.0966  1.2276 11.6181 -0.0010       1.24282  0.0272   0.0424   0.0483    0.1961   0.0000      0.485428   440.0200       6.07635       19.9784       2.95696      -4.13630       1.38246     -0.263737     -0.685093    -0.0292338     -0.673641      0.466052     -0.617615      0.396987      -1.16966    -0.0801068      0.401311      0.863335      0.402321      0.899703       1.15475       1.18887       1.26379       1.29957       1.38199       1.38429       1.26863       1.24542       1.06780      0.996510      0.903126      0.778783      0.683704      0.569259      0.464419      0.374143      0.328749
  37  11 2953.4865    3.7486  1.2432 12.0044 -0.0025       1.48147  0.0264   0.0507   0.0485    0.2006   0.0000      0.508632   439.5025       6.99402       18.5583       1.96255      -4.56715      -1.31824       2.10524      -3.49607       1.85082      -1.28025      0.250953     -0.678781      0.384704     -0.454448     -0.735090    0.00689629      0.527900     -0.166501      0.840593       1.06811       1.18542       1.35780       1.34283       1.35070       1.34987       1.28030       1.18410       1.09659      0.996222      0.864413      0.751839      0.650679      0.544103      0.462991      0.367866      0.300341
  37  12 3118.6818    4.2504  1.2939 12.4456 -0.0008      0.293811  0.0271   0.0561   0.0499    0.1578   0.0000      0.444773   441.8556       7.95275       18.5673       3.78654      -2.41735       1.25346      0.530847      -1.87259      0.232323      -1.21750     -0.722174     -0.607065      0.507601     -0.781319      -1.02530      0.585100     0.0811239     -0.575271      0.848434       1.12918       1.17966       1.30028       1.36819       1.34446       1.35445       1.25375       1.24754       1.09857       1.00459      0.891193      0.764021      0.664254      0.559318      0.466345      0.385355      0.306824
  37  13 3280.9120    3.8850  1.8066 12.3493  0.0006      0.984594  0.0335   0.0431   0.0579    0.0966   0.0000      0.269437   441.0636       7.37298       16.4241       4.67969       1.45792     -0.343531     -0.852353     -0.864094    -0.0983909      -3.16516      -1.60160      -1.11839     -0.143120     -0.768733     -0.460818      0.507889     -0.411257     -0.272858       1.00939       1.37506       1.45666       1.60064       1.66261       1.66953       1.68866       1.57003       1.49578       1.33672       1.22282       1.07483      0.940443      0.786941      0.670107      0.570758      0.455982      0.371104
  37  14 3440.6792    3.1038  2.6730 11.9943 -0.0011      0.691862  0.0422   0.0285   0.0743    0.0553   0.0000      0.185447   440.1164       9.79033       16.3734     -0.367885      -1.29740      -1.10674       2.78550      -1.25929      -2.04870     -0.213300      0.737103      -3.58180      0.188903      -1.18174      0.430869      0.107159     0.0877044     -0.672702       1.23402       1.62403       1.87442       1.99256       2.10180       2.10328       2.03048       1.96722       1.80491       1.68434       1.50518       1.33812       1.14760       1.02406      0.828907      0.700344      0.570287      0.451583
  37  15 3598.8244    2.5526  4.3137 11.2573 -0.0007      0.517024  0.0555   0.0189   0.1003    0.0525   0.0000     0.0986663   437.7828       8.31641       16.4176       6.67475       1.98170       2.64596       2.71541      -1.01080      -2.79453      -3.39317       4.73978      -2.75061      -3.23960     -0.395417       1.41453     -0.495999      0.137821      -1.01838       1.70796       2.25645       2.50910       2.71371       2.77809       2.82898       2.78797       2.66344       2.48565       2.27033       2.05118       1.79199       1.56577       1.34030       1.13691      0.938931      0.765619      0.615517
  37  16 3755.7711    2.0944  6.2703 10.8616 -0.0004      0.501941  0.0737   0.0132   0.1312    0.0416   0.0000     0.0692653   441.3288       14.4940       10.7115       8.79280      -4.89752       3.21993       4.04590      -2.83683      -5.05835      -3.43733      -2.46959      -2.82973       1.05544      -3.73478      -1.69750     -0.401655      0.695640      -1.63940       2.10593       2.84895       3.21248       3.46556       3.58047       3.58726       3.52772       3.35618       3.13024       2.92040       2.58914       2.33117       2.01235       1.71052       1.46234       1.18731      0.978301      0.786703
  37  17 3911.3884    1.7625  8.8238 10.5767  0.0004      0.457994  0.1008   0.0097   0.1803    0.0393   0.0000     0.0606612   445.8630       18.5974       6.17756       4.76931       2.44340      0.178231       4.06294      -7.41156       5.92508      -4.76705      -2.88110      0.841721       7.37029     -0.129184     -0.870428     -0.439479     -0.183872      -1.98763       2.77782       3.68709       4.15488       4.47329       4.61964       4.55184       4.51940       4.34216       4.07818       3.72189       3.38195       3.00876       2.62241       2.27699       1.90673       1.58781       1.28700       1.04305
  37  18 4066.1948    1.4370 11.2735 10.5175 -0.0025      0.353975  0.1403   0.0074   0.2353    0.0337   0.0000     0.0692390   439.1312       22.7723       23.0609      -4.85535      -4.15273     -0.993677       4.50131      -7.66441      0.129336      -5.25102     0.0323418     -0.307782       2.11915      -3.05395      -6.80838       2.49713       2.89273      -1.00155       3.52666       4.65653       5.26809       5.70941       5.85249       5.87083       5.79826       5.52587       5.20340       4.78619       4.31019       3.87162       3.25758       2.82979       2.39316       1.99287       1.61451       1.31536
  38   4 1713.0929    0.3325  0.3147  9.8714 -0.0073       19.8138  0.0141   0.0092   0.0259    0.0332   0.0000       3.21779   441.9289     -0.559889       22.1251       1.78666      -2.42339       1.36863       1.44034      0.482501     0.0148106       1.24985       1.70729     -0.327761      0.395526      0.188991      0.475135     -0.247059      0.160482     0.0443443      0.556117      0.670426      0.789902      0.876128      0.818599      0.826292      0.906342      0.859214      0.806156      0.714045      0.646388      0.523552      0.468276      0.422207      0.345558      0.289048      0.229797      0.191348
  38   5 1908.8685    0.5549  0.4874  9.9661 -0.0019       10.2807  0.0152   0.0116   0.0304    0.0475   0.0000       1.37084   441.8469      0.938462       20.6639       2.58125      -2.64598      -1.78929      0.618795     -0.734541      -1.05177     -0.136399      0.592933     -0.696581      0.763104     -0.290067      0.574990    -0.0901678     0.0552644      0.172614      0.549588      0.711209      0.835805      0.873794      0.909146      0.962068      0.938051      0.862005      0.811832      0.742324      0.667217      0.606187      0.507617      0.448362      0.379121      0.319743      0.261811      0.203237
  38   6 2099.0971    0.8059  0.8451  9.9130 -0.0015       7.39652  0.0209   0.0132   0.0426    0.0859   0.0000      0.844325   441.2814     0.0378591       21.7062     -0.526690      -3.19401       1.32047       1.27110      0.265631      0.752724      0.110112     -0.940256      0.579777       1.50265     -0.475324      0.249694    -0.0840307   -0.00443426     -0.120411      0.684284      0.914886       1.01318       1.11946       1.11196       1.13634       1.14909       1.09278       1.02645      0.922250      0.821136      0.736244      0.641209      0.556130      0.489941      0.400832      0.325958      0.263267
  38   7 2283.0317    1.2178  1.1011 10.1659 -0.0008       3.99667  0.0249   0.0178   0.0476    0.1443   0.0000      0.619825   440.9322       3.07271       19.3482      -1.07084      -2.85053     -0.158770       3.13406      -1.55844      0.720183      -1.19181     -0.324353     -0.791159       1.12461     -0.318783     -0.553793      0.281125      0.226683      0.325871      0.817313       1.04994       1.15341       1.28829       1.30820       1.30565       1.27074       1.19039       1.14811       1.05761      0.959111      0.874170      0.778027      0.671122      0.559762      0.466916      0.384511      0.312512
  38   8 2460.0856    1.7752  1.1843 10.9730  0.0003       2.62367  0.0269   0.0252   0.0492    0.1423   0.0000      0.616851   439.8653       3.76188       20.5604       1.03478      -3.31452     -0.641768     -0.611026      -2.25995      0.275742      -1.54411      0.663580     -0.120649     -0.990286     -0.449730    -0.0176504    -0.0633812     -0.308903      0.166237      0.806989       1.05943       1.21483       1.31113       1.30006       1.36055       1.33684       1.23037       1.19599       1.11348      0.955798      0.877809      0.776838      0.679638      0.587713      0.474124      0.389701      0.314857
  38   9 2633.8739    2.4263  1.2243 10.9737 -0.0028       1.40909  0.0261   0.0324   0.0471    0.2050   0.0000      0.502368   441.5675       4.13909       18.9376     0.0891337      -3.16142      0.456109      0.873050      -2.76451     -0.771854     -0.861259   -0.00413198     -0.670619      0.157780     -0.157736      0.733741     -0.697758      0.148583      0.146885      0.807216       1.01028       1.15895       1.23255       1.26748       1.28414       1.24358       1.21569       1.11675       1.05589      0.958483      0.862841      0.751835      0.668786      0.571711      0.476908      0.370883      0.311029
  38  10 2806.2404    3.2136  1.1433 11.6594 -0.0002       1.25954  0.0249   0.0445   0.0451    0.2022   0.0000      0.513025   440.4828       5.86593       19.6835       2.71882     -0.859756      0.745207     -0.460409     -0.573562      0.811681      -1.28764      -1.62603      0.380003    0.00582178      -1.15675    -0.0452892       1.05377     -0.228606    -0.0566498      0.780521       1.04412       1.11764       1.23398       1.24418       1.24609       1.20434       1.21620       1.15594       1.07978      0.954738      0.833283      0.712851      0.625030      0.522047      0.441751      0.365637      0.296443
  38  11 2976.0947    3.9367  1.1912 11.9649 -0.0029      0.980727  0.0254   0.0535   0.0470    0.2463   0.0000      0.486150   441.0753       6.25735       20.9239      0.957382      -2.35628     -0.868749       1.03320      -1.20608      0.311847      -1.51261      0.119921      -1.74036     -0.193878     0.0401340       1.12842     0.0346624      0.219260      0.202564      0.784027       1.02329       1.13700       1.22277       1.27846       1.29783       1.25605       1.21689       1.13181       1.01826      0.939149      0.849775      0.752260      0.631561      0.557858      0.461682      0.388450      0.313047
  38  12 3142.5775    4.0898  1.2984 12.5833 -0.0013       1.12603  0.0270   0.0542   0.0516    0.1440   0.0000      0.442716   439.8014       6.57263       17.3358       4.29099      -4.52963      0.712615       1.33074      -3.08220      0.812098     -0.418448     -0.431279      0.449550      0.332671      -1.58670     -0.516515     0.0676019      0.128384      0.105864      0.866430       1.12594       1.23337       1.34274       1.37756       1.39696       1.36744       1.33071       1.24121       1.13477       1.03178      0.918751      0.807957      0.686939      0.584312      0.492558      0.402309      0.322192
  38  13 3305.9989    3.7023  1.9897 12.3520 -0.0008       1.03770  0.0346   0.0390   0.0620    0.0718   0.0000      0.265076   440.1540       9.38988       17.3070       5.38510      -4.02828      -1.64047      0.539027     -0.226979      -2.60578    0.00149410       1.75091      -2.65993     -0.850011    -0.0841366      0.204084    0.00365221    -0.0330509    -0.0373159       1.01893       1.34522       1.50525       1.62449       1.67851       1.68433       1.67248       1.59572       1.50397       1.35678       1.22178       1.13928      0.991233      0.838626      0.734420      0.601921      0.505845      0.404688
  38  14 3467.0255    3.0027  2.9780 11.9718 -0.0001      0.610892  0.0443   0.0261   0.0801    0.0492   0.0000      0.164133   440.6532       7.34936       15.9987       5.71074      -6.32432      0.806707       2.56600    -0.0186050      -2.99841     -0.699405       1.75182      -3.46918      0.565597      -1.98458      0.713809    -0.0210942     -0.288693      0.107208       1.31697       1.77061       1.97497       2.13106       2.19480       2.20509       2.18749       2.06826       1.94094       1.74581       1.62455       1.46532       1.28409       1.10367      0.918810      0.787789      0.652460      0.521729
  38  15 3626.2864    2.4990  4.6343 11.1563 -0.0004      0.591393  0.0573   0.0175   0.1018    0.0485   0.0000     0.0893528   440.3616       10.8014       14.8827       4.92033      -1.88711      -3.46432      -5.72578      0.648081      -3.33338    0.00822739      0.271594      0.579932      -2.02888     -0.431863       1.58066      0.784038      0.478312       1.04277       1.68372       2.21622       2.45560       2.70936       2.76429       2.79327       2.75489       2.61595       2.47823       2.30293       2.09766       1.82467       1.60663       1.39366       1.17375      0.987941      0.807083      0.654356
  38  16 3783.8389    2.0529  6.6998 10.7568 -0.0001      0.383939  0.0752   0.0122   0.1370    0.0408   0.0000     0.0663928   438.9409       7.67799       9.09979    -0.0329130       1.42408      -1.86674       3.10157      -5.08059       4.32708      -1.79321    -0.0597550       1.71699       1.40958     -0.602206       1.48335      -2.19568      0.337095      0.601017       2.11277       2.81429       3.11516       3.32475       3.44079       3.49168       3.41678       3.32886       3.14734       2.87092       2.62411       2.34507       2.01712       1.77179       1.49969       1.26378       1.03123      0.841573
  38  17 3940.4645    1.6867  9.6541 10.5424 -0.0007      0.379370  0.1129   0.0087   0.1933    0.0368   0.0000     0.0620050   440.8985       14.0402       5.98369       9.61247      -4.36957       1.64118       2.51822      -6.86024      -7.30513      -13.6062       1.65407       2.46081      -2.06232     -0.166118      -1.35315      -2.98773      -2.75479      0.629357       2.89749       3.83838       4.27261       4.69355       4.79656       4.79132       4.72285       4.52570       4.26258       3.98857       3.63446       3.22789       2.82873       2.41812       2.04659       1.72078       1.42744       1.14986
  38  18 4095.8663    1.4114 12.2594 10.4779  0.0019      0.246001  0.1563   0.0068   0.2488    0.0322   0.0000     0.0671240   436.1914       12.9506       13.3367       7.39496       2.68914      -9.86966       6.26183      -3.14171       1.17887      0.186759      -1.35350      0.617991      -4.56977      -5.15191       1.36407      0.757559     -0.931201      0.445266       3.62397       4.89343       5.43281       5.85740       6.11042       6.08638       6.01863       5.78153       5.43894       5.06667       4.58991       4.03304       3.58617       3.05228       2.63596       2.19573       1.79449       1.45484
  39   6 2116.7075    0.8485  0.7795 10.0220 -0.0009       8.55879  0.0197   0.0140   0.0381    0.0812   0.0000      0.850481   440.3317      0.769226       22.0195      0.525720      -2.69122     -0.706704       1.02079      0.414658      -1.03951      -1.54031     -0.211143      0.377610      0.288182     -0.833391     -0.356293    -0.0872613     -0.321908     0.0286191      0.657691      0.843716      0.930507      0.975968       1.10133       1.06101       1.05367       1.00147      0.960494      0.903513      0.790867      0.685957      0.625382      0.547322      0.466302      0.393681      0.320773      0.257520
  39   7 2301.3905    1.2593  1.0909 10.3736 -0.0017       4.48625  0.0247   0.0181   0.0474    0.1208   0.0000      0.663551   439.8050       3.67415       18.7715      0.303753      -4.54831       1.06230     -0.248370      0.233752      0.612859      0.950149      0.465902     -0.857977     -0.912775     -0.732200     -0.646089     -0.552756     -0.334763      0.120141      0.754605      0.981232       1.07256       1.16179       1.23979       1.22725       1.22843       1.15268       1.12043       1.02827      0.924736      0.823329      0.713251      0.651365      0.543806      0.468625      0.368582      0.313649
  39   8 2479.1590    1.7910  1.3944 10.7325 -0.0000       2.09306  0.0288   0.0228   0.0519    0.1328   0.0000      0.467938   440.3452       3.27390       20.6528       2.89112      -5.03355      0.611937      -1.25333     -0.195693     -0.178077     -0.880913      0.115624     -0.880833      -1.13175    -0.0854085     0.0848863      0.304961     -0.222890     -0.219894      0.852975       1.11369       1.22242       1.29086       1.32941       1.37192       1.38891       1.28735       1.24443       1.11816       1.05353      0.948691      0.822661      0.720352      0.603284      0.531284      0.432911      0.353601
  39   9 2654.0278    2.4421  1.2084 11.2880 -0.0009       2.17023  0.0269   0.0332   0.0476    0.1820   0.0000      0.593345   439.9259       4.17966       19.8824       1.16396      -2.68292      -1.53616      -1.49287     0.0493107      -1.75044      -1.36207      -1.30304    -0.0988085     -0.103897     -0.287478      0.324387     -0.587018    -0.0566772     -0.300452      0.749284      0.988440       1.07689       1.20698       1.25272       1.27982       1.21173       1.19633       1.11298       1.05982      0.954882      0.848761      0.734982      0.620997      0.547952      0.452797      0.363070      0.311382
  39  10 2827.4226    3.3963  1.1975 11.7995 -0.0032      0.741481  0.0265   0.0462   0.0454    0.2188   0.0000      0.555320   440.4698       3.48196       18.7840       3.06935      -2.94079      -2.99590     -0.730942      -1.27445      -2.82347      -1.40035       2.13586     -0.386673      0.502657     -0.873952     0.0382511     -0.172257     -0.519267     -0.541067      0.789105       1.03989       1.15679       1.31144       1.35633       1.37822       1.29849       1.27849       1.21115       1.10146      0.975551      0.869303      0.772369      0.662825      0.560248      0.462382      0.388121      0.323480
  39  11 2998.3538    3.9277  1.2567 11.9767 -0.0015      0.718925  0.0261   0.0508   0.0472    0.1992   0.0000      0.427602   440.4950       6.20079       20.5890       1.48917      -2.18570      0.589279      0.291484      -3.08281     -0.923358      -3.00659     -0.204562      0.631360     -0.242591      -1.12528      0.537152      0.428525     -0.571796     -0.277127      0.757640       1.01835       1.10952       1.22537       1.27901       1.30323       1.23300       1.22991       1.16356       1.04634      0.988026      0.832999      0.754877      0.644404      0.553155      0.468060      0.375029      0.318439
  39  12 3165.9798    4.2452  1.4862 12.2086 -0.0017       1.60204  0.0282   0.0508   0.0513    0.1433   0.0000      0.344979   440.6733       5.25051       19.3493       2.70483     -0.173447     -0.398514     -0.199332     -0.508102      -1.00165      0.400223      0.988616     -0.493346      0.395883      0.717421     -0.380338     -0.670429      0.566343     0.0342773      0.837863       1.11011       1.23562       1.30478       1.31599       1.33211       1.35140       1.27307       1.22027       1.14397       1.03584      0.919073      0.824600      0.711740      0.627166      0.523344      0.435707      0.352885
  39  13 3330.6794    3.6779  2.0613 12.1334 -0.0007      0.890436  0.0347   0.0367   0.0609    0.0764   0.0000      0.245790   440.4437       7.92666       18.6888       3.85585     -0.206752      -1.08354     -0.209474      -2.88986     -0.240260      -1.80705       1.12414      -1.06871    -0.0424583      -1.04279       1.34898      0.460214     -0.288188      0.338246       1.04024       1.37085       1.50225       1.66022       1.71564       1.76867       1.73536       1.65351       1.53003       1.44117       1.29851       1.18576      0.999028      0.862525      0.719361      0.609106      0.501841      0.423311
  39  14 3492.9496    2.9652  3.2721 11.6567 -0.0000      0.674036  0.0445   0.0238   0.0831    0.0498   0.0000      0.138595   443.4689       9.92122       14.0151       2.56669    -0.0158692      -1.25667       2.45777       2.55712       1.49783      -6.05398       2.97630       1.67475     -0.930675      -2.74772      -1.36042      0.652723   -0.00701282     -0.363996       1.26047       1.65983       1.88510       2.01697       2.07806       2.07009       2.10402       1.97515       1.87435       1.77382       1.59380       1.42037       1.26531       1.08096      0.935919      0.791500      0.642972      0.533390
  39  15 3653.2494    2.4216  4.8692 11.1155 -0.0015      0.461422  0.0591   0.0162   0.1036    0.0440   0.0000     0.0864648   440.4952       15.1799       19.6714       4.82720      -3.23572       3.50295       5.75612      -3.82243      -4.64775      0.373368       2.91422      -3.56345     -0.237880      -2.04885     -0.385931       1.55780      0.782478      0.645121       1.66036       2.20649       2.44140       2.63816       2.75791       2.77314       2.72702       2.58901       2.45953       2.29402       2.08556       1.89136       1.68067       1.48078       1.22657       1.04629      0.873831      0.713124
  39  16 3811.6706    1.9876  7.4214 10.7095 -0.0001      0.333860  0.0817   0.0112   0.1467    0.0391   0.0000     0.0625029   439.3485       8.57616       15.2242       2.30737      -2.25666       3.79922      0.809508      -4.73388       2.01258      -1.63123     -0.509852      -1.62737       2.10723       2.98571      0.334842      -3.58478      -1.10045       1.33996       2.18170       2.89732       3.28680       3.53143       3.68937       3.69778       3.66273       3.50372       3.28440       3.07862       2.75004       2.50861       2.20385       1.88552       1.65197       1.36654       1.13149      0.924713
  39  17 3969.1233    1.6298 10.1147 10.5679 -0.0009      0.356656  0.1197   0.0082   0.2022    0.0352   0.0000     0.0644710   438.7388       6.88308       13.6907      -4.89186       6.32419      -1.81643      -2.80790      -2.84853      -1.49036      -5.75227      -5.48183      -1.79057       2.08295      0.257145      -2.10437       1.12575       1.49045     0.0741244       2.89101       3.88701       4.32947       4.61814       4.87114       4.81837       4.79285       4.62889       4.37274       4.04253       3.68784       3.33141       2.92819       2.57581       2.16871       1.81327       1.51798       1.22536
  39  18 4124.9546    1.3307 12.5868 10.5146 -0.0016      0.124187  0.1685   0.0064   0.2601    0.0309   0.0000     0.0719824   436.4973       14.7643       18.8758       7.73652      -5.63455      -2.44219      -7.06103   -0.00638314       4.48008      -7.29783    -0.0531995      -2.59054      -5.83447     -0.880283       1.97670     -0.112464    -0.0404373     -0.939775       3.72712       4.89660       5.55263       5.93899       6.19374       6.26692       6.15749       5.95765       5.65673       5.19055       4.73148       4.23137       3.69023       3.22889       2.71149       2.28912       1.90462       1.55991
  40   3 1530.3433    0.1903  0.1749 10.0280 -0.0086       33.4360  0.0138   0.0082   0.0250    0.0248   0.0000       12.0017   441.4221     -0.403001       20.4075      0.293862      -1.93810      0.801323     -0.376046      -1.22494      -1.18223      0.275209      0.248527     -0.225058     -0.360136     0.0287495      0.564073    -0.0690660     -0.261083     0.0493175      0.459995      0.596196      0.662655      0.626540      0.770231      0.763305      0.878080      0.917574      0.600726      0.783051      0.607281      0.535257      0.546672      0.343376      0.392370      0.275938      0.287142      0.205469
  40   4 1743.2927    0.3607  0.3237  9.8939 -0.0043       14.4795  0.0129   0.0093   0.0242    0.0349   0.0000       2.73499   442.2832      0.390389       19.9832    -0.0541262      -4.09612      -1.43045     0.0443709       1.15590      -1.20126     0.0118455      0.241971     -0.958064      0.260448     -0.232918     -0.277453     0.0355033      0.150630     -0.219812      0.457529      0.580860      0.725661      0.724855      0.732921      0.786901      0.723155      0.690305      0.702659      0.603885      0.605607      0.527380      0.493366      0.447290      0.364061      0.304411      0.265979      0.198688
  40   5 1941.5121    0.5912  0.5183  9.9115 -0.0023       11.9502  0.0160   0.0119   0.0297    0.0503   0.0000       1.25970   442.4615      0.298184       20.4201     0.0209870      -1.42888    -0.0268505    -0.0552290      0.345756      0.520496      0.369903     -0.414530     -0.478252      0.291553      0.428030     -0.153867     0.0104246      0.123969     -0.606649      0.560463      0.788178      0.937187      0.993924       1.08649       1.07971       1.07979       1.00635      0.970055      0.871089      0.732983      0.660008      0.576286      0.466622      0.419797      0.330436      0.289245      0.240956
  40   6 2134.1040    0.8766  0.8740  9.9752 -0.0034       7.03028  0.0208   0.0137   0.0407    0.0909   0.0000      0.801739   440.8504      0.501783       21.0987      0.539559      -1.69340      0.575510       1.30823      -1.59167     -0.969227     -0.233640      0.168576      -1.34107     -0.621755      0.420545    -0.0611235      0.514747      0.169336     -0.618622      0.627915      0.840496      0.924946       1.03956       1.03778       1.06328       1.07255       1.02595      0.952738      0.882725      0.836942      0.710883      0.626507      0.554617      0.489696      0.407538      0.346035      0.284626
  40   7 2319.4673    1.3244  1.1536 10.2963 -0.0029       3.54706  0.0265   0.0186   0.0458    0.1558   0.0000      0.595139   440.8564       2.23190       20.9863       1.12468      -1.03189      -1.40009       1.04857     -0.809371     -0.285222     -0.193804     -0.515553       1.63028      0.199922     -0.896006     -0.768320      0.178562     -0.298997      0.465071      0.773454       1.02673       1.13034       1.24563       1.25421       1.28469       1.28419       1.24056       1.14140       1.08229       1.00200      0.891464      0.770972      0.654189      0.561611      0.478772      0.405731      0.344240
  40   8 2498.0640    1.9054  1.3107 10.6387 -0.0014       2.56508  0.0267   0.0243   0.0490    0.1679   0.0000      0.460046   441.5277       1.76096       22.2943     -0.124301      -2.36119      0.136773     -0.102751      0.869060       1.45275     -0.184120     -0.183842       1.30518     -0.825699      0.209318      0.243013     -0.151585      0.373969     -0.431280      0.802220       1.07221       1.20148       1.29778       1.36506       1.40054       1.33192       1.31704       1.22875       1.12859       1.02348      0.940138      0.808339      0.676483      0.581380      0.501182      0.427161      0.344802
  40   9 2673.9867    2.6242  1.3145 10.8281  0.0001       2.56875  0.0264   0.0326   0.0478    0.2378   0.0000      0.446941   441.0022       2.81731       19.9565      0.701321      -3.84862     -0.495233      -1.24192      -1.18413      0.290161      -1.23077     -0.717948      0.714527      0.782175      0.453129     -0.283683     -0.300369      0.469376    -0.0352381      0.768942       1.01258       1.06452       1.21867       1.21985       1.27051       1.24214       1.21954       1.15857       1.06793      0.962356      0.882468      0.740248      0.662624      0.548488      0.476318      0.401558      0.329376
  40  10 2848.4214    3.3586  1.1692 11.8498 -0.0014       1.27476  0.0258   0.0450   0.0445    0.1947   0.0000      0.527636   441.7771       6.47062       20.2154       4.39663      -5.38913     -0.131557     -0.110761     -0.717792     -0.344537      -2.10004      0.381575      -2.53445    -0.0114806      0.621256     -0.419982     0.0312908      0.666872      0.293154      0.764196       1.05768       1.15709       1.29541       1.31666       1.33322       1.32787       1.31646       1.22904       1.11561      0.986034      0.885916      0.763515      0.661747      0.547597      0.467901      0.380293      0.320021
  40  11 3020.2496    4.1615  1.1747 12.1743 -0.0026       1.17684  0.0252   0.0557   0.0455    0.2242   0.0000      0.501625   441.6283       5.57905       19.9399       2.80105      -4.14863      -1.57415     -0.468856      -3.20635      -1.38775      -1.92133     -0.480973      0.662638      -1.23955      0.147241     -0.124166      0.238018   -0.00828932     -0.119834      0.780297       1.03362       1.15103       1.24986       1.27561       1.31309       1.31864       1.24124       1.16405       1.10972      0.994630      0.876869      0.753702      0.654709      0.548102      0.464059      0.389306      0.306272
  40  12 3188.9422    4.1540  1.5514 12.2822 -0.0015       1.07148  0.0292   0.0475   0.0515    0.1175   0.0000      0.349893   443.0463       9.37281       19.4815       3.94000      -4.83802       1.89653      0.303660      -2.44567       2.39848      0.288838      0.786205     -0.433987       1.54358     -0.593785     -0.466330     -0.120114      0.580358     -0.317215      0.829597       1.08573       1.19611       1.32032       1.36877       1.35848       1.33089       1.30624       1.27495       1.17494       1.04126      0.932562      0.832565      0.712347      0.610987      0.511147      0.437069      0.350549
  40  13 3354.9689    3.5637  2.1868 12.1443 -0.0004      0.714553  0.0351   0.0343   0.0630    0.0699   0.0000      0.217768   440.3478       8.55818       16.4112       2.86031      -1.80202     -0.752588      -1.02129     -0.350768     -0.648878     -0.713876     -0.755837      0.387575      0.140435      -1.24456      -1.26260     -0.633897      0.484876     -0.133280       1.02584       1.31367       1.43817       1.57344       1.63566       1.64216       1.64434       1.56951       1.48474       1.35024       1.25486       1.16307       1.04540      0.893646      0.752882      0.640484      0.544861      0.439465
  40  14 3518.5695    2.8441  3.5334 11.6915 -0.0004      0.799577  0.0470   0.0220   0.0850    0.0465   0.0000      0.122976   441.0407       10.0949       13.8009       5.37591      -2.75381      0.572635      -3.06216     -0.441995      -2.53198      -4.00106     0.0402484      -1.61904       1.20373      0.118626     -0.394044      0.302884      0.317797      0.144792       1.31210       1.76001       1.93759       2.16483       2.20810       2.25729       2.20203       2.11355       1.99678       1.84631       1.68059       1.50762       1.37523       1.18229       1.01635      0.860121      0.704150      0.580157
  40  15 3679.8918    2.3379  5.2263 11.1746 -0.0004      0.553464  0.0615   0.0150   0.1104    0.0393   0.0000     0.0882274   437.4706       12.3681       18.9255       7.63404     -0.752947      -1.57011      -2.15966      -4.47105      -4.38289      -1.85698      -2.74068      -2.68771       1.78648     -0.483928      0.153592   -0.00820566     -0.205190      0.633336       1.66830       2.23395       2.51013       2.71186       2.84376       2.81644       2.80578       2.70761       2.51879       2.38312       2.18990       1.94124       1.72983       1.50865       1.28135       1.07160      0.915269      0.740803
  40  16 3839.0253    1.9288  8.0166 10.7732 -0.0002      0.119884  0.0890   0.0104   0.1561    0.0366   0.0000     0.0644856   439.8570       12.3106       12.6740       4.60824       3.96763      -6.59431      -8.90942      -1.37448       3.48571      -1.78555      -7.04583      -1.51252      -1.71603     -0.729530      -1.67768       3.20265     -0.263117     -0.850922       2.28782       3.00980       3.36857       3.59127       3.77600       3.81092       3.72691       3.70298       3.44877       3.22591       2.92492       2.64613       2.33310       2.03891       1.76235       1.46317       1.22656       1.00789
  40  17 3997.2841    1.6003 10.3976 10.5781  0.0004      0.200463  0.1251   0.0078   0.2064    0.0350   0.0000     0.0642821   438.4689       12.1082       12.3102       14.0841      -7.32850      -7.22262     -0.582408     -0.805276       4.91174      -7.07799       5.88585     -0.265615      -3.01359      0.365208       1.85384      0.370973     -0.790287     -0.786857       2.98510       3.98114       4.45682       4.82766       4.99477       5.02952       4.92358       4.74377       4.53766       4.24220       3.88493       3.49711       3.06904       2.68610       2.30070       1.93223       1.59939       1.32272
  41   3 1544.3689    0.2108  0.1710  9.9694 -0.0027       26.3358  0.0124   0.0087   0.0208    0.0256   0.0000       10.0393   441.0875     -0.191605       20.7921     -0.654442      -3.11175     -0.361280      0.536860     -0.992114     -0.490469      0.108561      0.405924      0.348539      0.874583      0.648127      0.492820      0.267948      0.143915      0.247304      0.528813      0.624909      0.797353      0.653469      0.677462      0.651514      0.630509      0.622873      0.532500      0.571138      0.555698      0.439239      0.471071      0.466583      0.460428      0.405242      0.362621      0.320169
  41   4 1758.1103    0.3680  0.3493  9.9184  0.0004       21.3196  0.0141   0.0097   0.0256    0.0322   0.0000       2.98894   441.6259     -0.375686       19.7854     -0.289936      -3.36739     -0.801978     -0.626651     -0.621530      0.769634      0.283536     -0.148147     -0.491931    -0.0776102      0.828764      0.433673      0.296208      0.411956     0.0973796      0.592427       1.02527      0.968962       1.34073       1.24313       1.08818       1.03879      0.847767      0.798352      0.676542      0.670142      0.725176      0.936194      0.963885      0.887533      0.918728      0.667913      0.736739
  41   5 1957.5500    0.6117  0.6403  9.8208 -0.0019       8.85685  0.0167   0.0110   0.0349    0.0607   0.0000       1.06622   441.8188      0.985846       20.2301     -0.116646      -4.15130     -0.290352     -0.317543      0.557873     -0.927076      -1.14438      0.161315      -1.10147      0.124641     -0.146847    -0.0432719     0.0155477      0.303190     -0.312471      0.544702      0.682980      0.800998      0.870924      0.897228      0.920612      0.914005      0.895271      0.835387      0.762443      0.731011      0.627966      0.563988      0.478647      0.428061      0.339079      0.289586      0.237564
  41   6 2151.2778    0.9176  0.8868  9.9439 -0.0032       6.21421  0.0207   0.0141   0.0408    0.1049   0.0000      0.730192   440.9277      0.252427       22.4133       1.53403      -3.92667       1.03817       2.01262       1.26168      0.528734    -0.0393130     -0.820523     -0.861121     -0.516417      0.227997     -0.535919    -0.0975854     -0.226022      0.232602      0.634149      0.802162      0.909440      0.971798       1.03890       1.04299       1.07460      0.987561      0.933907      0.882578      0.817594      0.707758      0.647608      0.561719      0.488973      0.401064      0.342044      0.274702
  41   7 2337.3061    1.3762  1.1414 10.3512 -0.0023       2.92904  0.0257   0.0190   0.0450    0.1493   0.0000      0.606700   441.3179       2.11413       19.2892      0.419442      -2.27429      0.192459       2.14465      0.682332    -0.0804705     -0.889780      0.765718     -0.662649    -0.0791052     -0.227401     -0.392634     -0.240507      0.257372    -0.0749425      0.724648      0.953555       1.05906       1.18368       1.21374       1.27622       1.22845       1.19814       1.11124       1.04586      0.935246      0.862700      0.737642      0.659937      0.547318      0.465220      0.386425      0.315963
  41   8 2516.7187    2.0052  1.3365 10.3652  0.0002       2.57894  0.0273   0.0245   0.0476    0.2117   0.0000      0.454264   440.7545       2.74805       19.1356       1.83528      -4.05126       3.53125     -0.320052     -0.637677     -0.324436    -0.0428697      0.110353      -1.01838       1.80397    -0.0796973     -0.677620      -1.13486     -0.519098      0.370037      0.778358       1.03148       1.14964       1.22921       1.24131       1.29729       1.29170       1.24801       1.21284       1.11776      0.998836      0.883046      0.789221      0.690947      0.595471      0.492684      0.425181      0.340812
  41   9 2693.6934    2.6792  1.2598 11.3709 -0.0015       1.84647  0.0254   0.0350   0.0477    0.1764   0.0000      0.493961   440.7805       2.89009       19.4240       2.79674      -1.87277     -0.314104       2.01987      0.217152      0.594976      -1.88341     -0.806636     -0.722495     -0.288817     -0.318454     -0.160617     -0.146360     -0.592223     -0.351577      0.729672      0.917496       1.03199       1.14904       1.17849       1.17536       1.16466       1.12106       1.07929       1.01017      0.948037      0.842456      0.724025      0.633529      0.543140      0.486319      0.405784      0.333434
  41  10 2869.0992    3.5630  1.1221 11.7560 -0.0002       1.36719  0.0237   0.0477   0.0431    0.2176   0.0000      0.529729   440.9747       5.67747       20.0624       1.73463     -0.745512       1.41992      -1.74523      -1.33414      0.622057      -1.45308      0.697222     -0.863980     -0.569063     -0.292804      0.628381     -0.224188      0.344342      0.350981      0.692039      0.921438      0.971143       1.10134       1.10973       1.18564       1.14295       1.11175       1.02864      0.977980      0.864373      0.784932      0.706929      0.627359      0.535889      0.456569      0.373748      0.308409
  41  11 3041.8492    4.0310  1.2476 12.6227  0.0009      0.916972  0.0255   0.0528   0.0492    0.1401   0.0000      0.492522   440.4534       7.48152       22.2238       3.87066      -1.23297     -0.862632     -0.321925     -0.437766       1.30054     -0.347638      0.631944      -1.16127     -0.807165     -0.883085       1.01350     -0.819426     -0.181807     -0.115522      0.750332      0.996089       1.08788       1.18959       1.20029       1.24004       1.21427       1.19663       1.11289       1.03768      0.928918      0.861340      0.773070      0.711418      0.604600      0.518773      0.430436      0.349565
  41  12 3211.6120    4.0238  1.6146 12.4949  0.0043      0.922188  0.0296   0.0459   0.0547    0.1019   0.0000      0.351445   441.4208       8.57794       20.7441       2.03767      -1.33110     -0.510133      0.902120      -3.14858      0.816368       1.54694      -1.05653     -0.909385     -0.285383     -0.672840     -0.854718     -0.865372      0.857858      0.576568      0.830132       1.08842       1.25210       1.36673       1.42207       1.47832       1.43600       1.36709       1.30237       1.16803       1.08828      0.974781      0.847111      0.752049      0.642176      0.544355      0.450329      0.369514
  41  13 3378.8474    3.5164  2.3452 12.0534 -0.0013      0.671738  0.0365   0.0323   0.0654    0.0686   0.0000      0.209715   441.6191       7.91626       19.5341       4.03515     -0.936824     -0.164633     -0.749681      -1.50552      -4.10903      0.315526    -0.0176419      -2.86815      -1.38651     0.0572076     -0.255297     0.0768451      0.754517     -0.152872       1.02440       1.33737       1.49557       1.62932       1.66151       1.66570       1.66470       1.59470       1.52124       1.42781       1.32221       1.18873       1.05500      0.926705      0.788372      0.677156      0.581058      0.476432
  41  14 3543.6390    2.7955  3.6266 11.7122 -0.0002      0.570438  0.0482   0.0211   0.0860    0.0436   0.0000      0.126462   439.5660       12.6453       18.2740      0.791613      -6.56684      0.646763     -0.634408       1.13198     -0.260639      -1.89873       2.27409      -3.80176      -1.80927     -0.317973      0.659180      -1.52253      0.879959      0.460005       1.28968       1.73266       1.93687       2.14514       2.21018       2.22920       2.20966       2.11257       2.01716       1.86762       1.70885       1.55011       1.35466       1.20336       1.01160      0.888962      0.711544      0.597372
  41  15 3706.1267    2.2726  5.9360 10.9141 -0.0002      0.401410  0.0659   0.0133   0.1186    0.0405   0.0000     0.0740036   440.1716       9.90755       15.5949       4.38966     -0.355525       1.50871      -2.02951      -2.41672      -1.83330      -3.45639       1.49695     -0.696130      0.620651     -0.313919      0.353755       1.04113      0.974858     -0.303870       1.76014       2.33520       2.57962       2.80444       2.91239       2.96754       2.98185       2.86859       2.69899       2.51273       2.29315       2.06681       1.82695       1.60954       1.38639       1.18302      0.971508      0.809338
  41  16 3866.4512    1.8384  7.8980 10.8039 -0.0003      0.199924  0.0892   0.0100   0.1600    0.0356   0.0000     0.0667462   439.4382       12.8552       22.6609       7.04762     -0.387428      0.911370      0.693598     -0.274446      -2.29215      -3.95059       7.24458      -1.91597       2.52238      -1.18327      0.253035      -1.29268      -1.65878      0.205244       2.24613       2.99888       3.40050       3.63958       3.86208       3.87643       3.83727       3.69033       3.46191       3.25949       2.93007       2.74256       2.37946       2.09836       1.79536       1.53228       1.27032       1.04846
  41  17 4025.6731    1.5408 11.4163 10.5600 -0.0004      0.337094  0.1400   0.0071   0.2248    0.0336   0.0000     0.0673919   443.2768       15.6854       18.4740       12.8654      -7.27148      -1.39425       2.80531      -6.50998       4.04077      -5.88299      -2.95220      -2.57396      -3.26057      -1.75179      -1.36532       2.51704   -0.00657106      -2.01502       3.06036       4.06691       4.50334       4.90724       5.12628       5.25167       5.18468       5.05636       4.70161       4.38387       4.07519       3.67354       3.26551       2.83574       2.45918       2.05790       1.72251       1.44117
  42   3 1558.2158    0.2081  0.1734  9.9608 -0.0098       30.1385  0.0115   0.0080   0.0208    0.0252   0.0000       10.0640   441.2028      0.857843       21.5938     0.0757729      -2.48635     0.0735040      0.775076     -0.737925     -0.342470      0.412792    -0.0784176     -0.883440     -0.186348     -0.123629      0.605235      0.150654    -0.0520065    -0.0641625      0.345770      0.503213      0.474239      0.581954      0.572707      0.670098      0.591822      0.591005      0.547256      0.554866      0.498943      0.483638      0.344277      0.351325      0.285209      0.248105      0.205223      0.177903
  42   4 1772.6811    0.3900  0.3566  9.9534 -0.0036       16.0142  0.0135   0.0096   0.0259    0.0330   0.0000       2.60221   441.0398      0.311148       21.3151     -0.524395      -2.53275      0.887322      0.999720     -0.262714     -0.349926     -0.357585     -0.540215     -0.700718     -0.361534     0.0859845      0.372108      0.327202     -0.233655      0.213052      0.462579      0.570208      0.628420      0.650363      0.722634      0.687792      0.714244      0.678694      0.654854      0.609771      0.591695      0.544332      0.446579      0.401895      0.372426      0.322728      0.269745      0.227927
  42   5 1973.4068    0.6400  0.6645  9.8345 -0.0014       7.84102  0.0174   0.0112   0.0345    0.0625   0.0000      0.995793   441.0475      -1.30861       22.4223    -0.0585928      -3.09723       1.49131     0.0873561      -1.13833     -0.714298     -0.351806      0.758426     -0.262644     -0.605526     0.0904583      0.119695     0.0686181     -0.152283     -0.651580      0.557022      0.743936      0.896794      0.929283      0.939048      0.976015      0.941720      0.912439      0.874272      0.815366      0.733125      0.671691      0.605954      0.519586      0.443453      0.388624      0.325370      0.279250
  42   6 2168.2745    0.9751  0.8254 10.0695 -0.0013       7.14510  0.0191   0.0150   0.0376    0.0925   0.0000      0.749134   441.4410     -0.282482       20.2244     -0.567137      -2.69213      0.752998     -0.779580     -0.307015     -0.326353       1.19370      0.384532     -0.258958      0.998151      0.272312    -0.0967798      0.258030      0.113095      0.288016      0.566444      0.764338      0.855169      0.906164      0.965641      0.965320      0.959818      0.894586      0.857881      0.795378      0.755262      0.686693      0.619435      0.551850      0.477478      0.399585      0.344539      0.281090
  42   7 2354.9288    1.4415  1.2614 10.1406  0.0013       2.70748  0.0271   0.0183   0.0475    0.1627   0.0000      0.546839   442.2252       2.59377       20.7500      0.404831      -3.75224     -0.714902      -2.10133      0.843974       3.77340      -1.08767     -0.503553     -0.879999     -0.116712      0.361058      0.335029   -0.00172418     -0.429722     -0.100254      0.729428      0.985894       1.06840       1.19912       1.23769       1.30039       1.28469       1.20182       1.15472       1.04387      0.974262      0.860015      0.787495      0.687954      0.588475      0.505094      0.415624      0.341604
  42   8 2535.2260    2.0092  1.3599 10.8406 -0.0039       3.05586  0.0272   0.0250   0.0478    0.1412   0.0000      0.449144   441.2238       2.35879       21.3225       1.71770      -2.68589      -1.85354     0.0555995      0.337910      -2.19081      -2.27364    -0.0764396      0.936121      -1.91193     0.0678660      0.237136     -0.599851      0.639361     0.0851074      0.755094      0.978434       1.06580       1.15443       1.18586       1.20385       1.23429       1.20033       1.14988       1.06732      0.986243      0.877991      0.764777      0.674402      0.589107      0.520734      0.423043      0.352927
  42   9 2713.1854    2.8130  1.2526 11.2161 -0.0002       1.43162  0.0256   0.0352   0.0456    0.2081   0.0000      0.458721   441.1952       4.45976       20.9180       1.03782      -3.48872       1.00866     -0.488288      -1.51803       1.01871       2.05870     0.0276711      -2.23872      0.171982     -0.347909      0.120799     -0.843595     -0.252517      0.390275      0.713492      0.985596       1.05263       1.13665       1.20146       1.17378       1.19704       1.11642       1.07767      0.977591      0.946010      0.873721      0.797825      0.698439      0.586330      0.507834      0.437401      0.350853
  42  10 2889.6032    3.6467  1.2132 11.7425  0.0001       2.04944  0.0245   0.0473   0.0468    0.2303   0.0000      0.507248   440.8022       4.13185       20.7613       2.58467      -1.80660      -1.92982     -0.829801     -0.951695     -0.924353      -3.13858      -1.57237      -1.77355     -0.111104      0.316642     -0.731464   -0.00396677      0.428608      0.372671      0.712087      0.952482       1.04444       1.14308       1.14486       1.17098       1.14583       1.10092       1.06262      0.998163      0.910053      0.849869      0.752661      0.674771      0.565284      0.477609      0.396312      0.344323
[truncated: 738,607 more chars]
