# Supplementary material for: Global-Mode Analysis of Full-Disk Data from the Michelson Doppler Imager and the Helioseismic and Magnetic Imager
Source: Sol Phys. 2018 Jan 31;293(2):29. doi: 10.1007/s11207-017-1201-5 (PMC6566312; doi:10.1007/s11207-017-1201-5)
Supplement: Supplementary file 2 — (TAR 362.4 MB) [file 11207_2017_1201_MOESM2_ESM.tar › HMI/hmiv72dasym.6976.36]

   0  13 1957.4518    0.7327  0.4657  9.5739  0.0000       6.19689  0.1057   0.1419   0.2776    0.8005   0.0000       7.60083    -0.0000       0.00000       0.00000       0.00000       0.00000       0.00000       0.00000       0.00000       0.00000       0.00000       0.00000       0.00000       0.00000       0.00000       0.00000       0.00000       0.00000       0.00000       0.00000       0.00000       0.00000       0.00000       0.00000       0.00000       0.00000       0.00000       0.00000       0.00000       0.00000       0.00000       0.00000       0.00000       0.00000       0.00000       0.00000       0.00000       0.00000       0.00000       0.00000       0.00000       0.00000       0.00000       0.00000       0.00000       0.00000       0.00000       0.00000       0.00000       0.00000       0.00000       0.00000       0.00000       0.00000       0.00000       0.00000       0.00000       0.00000       0.00000       0.00000       0.00000       0.00000       0.00000       0.00000       0.00000       0.00000       0.00000       0.00000       0.00000       0.00000       0.00000       0.00000       0.00000
   0  19 2764.3080    2.8684  0.8921 11.5699  0.0000       5.30773  0.2520   0.3858   0.3640    2.4643   0.0000       5.32966    -0.0000       0.00000       0.00000       0.00000       0.00000       0.00000       0.00000       0.00000       0.00000       0.00000       0.00000       0.00000       0.00000       0.00000       0.00000       0.00000       0.00000       0.00000       0.00000       0.00000       0.00000       0.00000       0.00000       0.00000       0.00000       0.00000       0.00000       0.00000       0.00000       0.00000       0.00000       0.00000       0.00000       0.00000       0.00000       0.00000       0.00000       0.00000       0.00000       0.00000       0.00000       0.00000       0.00000       0.00000       0.00000       0.00000       0.00000       0.00000       0.00000       0.00000       0.00000       0.00000       0.00000       0.00000       0.00000       0.00000       0.00000       0.00000       0.00000       0.00000       0.00000       0.00000       0.00000       0.00000       0.00000       0.00000       0.00000       0.00000       0.00000       0.00000       0.00000       0.00000
   0  24 3439.2228    2.8585  2.4543 11.5828  0.0000       1.15502  0.4860   0.3730   0.7710    2.7580   0.0000       4.32379    -0.0000       0.00000       0.00000       0.00000       0.00000       0.00000       0.00000       0.00000       0.00000       0.00000       0.00000       0.00000       0.00000       0.00000       0.00000       0.00000       0.00000       0.00000       0.00000       0.00000       0.00000       0.00000       0.00000       0.00000       0.00000       0.00000       0.00000       0.00000       0.00000       0.00000       0.00000       0.00000       0.00000       0.00000       0.00000       0.00000       0.00000       0.00000       0.00000       0.00000       0.00000       0.00000       0.00000       0.00000       0.00000       0.00000       0.00000       0.00000       0.00000       0.00000       0.00000       0.00000       0.00000       0.00000       0.00000       0.00000       0.00000       0.00000       0.00000       0.00000       0.00000       0.00000       0.00000       0.00000       0.00000       0.00000       0.00000       0.00000       0.00000       0.00000       0.00000       0.00000
   1  14 2156.7305    0.8714  0.5303 10.2629  0.0000      -1.50599  0.0742   0.0916   0.1708    0.3886   0.0000       3.46025   381.0216       72.9996       0.00000       0.00000       0.00000       0.00000       0.00000       0.00000       0.00000       0.00000       0.00000       0.00000       0.00000       0.00000       0.00000       0.00000       0.00000       0.00000       0.00000       0.00000       0.00000       0.00000       0.00000       0.00000       0.00000       0.00000       0.00000       0.00000       0.00000       0.00000       0.00000       0.00000       0.00000       0.00000       0.00000       0.00000       69.2852       50.7785       0.00000       0.00000       0.00000       0.00000       0.00000       0.00000       0.00000       0.00000       0.00000       0.00000       0.00000       0.00000       0.00000       0.00000       0.00000       0.00000       0.00000       0.00000       0.00000       0.00000       0.00000       0.00000       0.00000       0.00000       0.00000       0.00000       0.00000       0.00000       0.00000       0.00000       0.00000       0.00000       0.00000       0.00000
   1  15 2291.9546    1.1639  0.5067 10.8562  0.0000       2.32492  0.0901   0.1183   0.1314    0.3831   0.0000       4.85975   383.8732       11.3846       0.00000       0.00000       0.00000       0.00000       0.00000       0.00000       0.00000       0.00000       0.00000       0.00000       0.00000       0.00000       0.00000       0.00000       0.00000       0.00000       0.00000       0.00000       0.00000       0.00000       0.00000       0.00000       0.00000       0.00000       0.00000       0.00000       0.00000       0.00000       0.00000       0.00000       0.00000       0.00000       0.00000       0.00000       91.1727       47.1386       0.00000       0.00000       0.00000       0.00000       0.00000       0.00000       0.00000       0.00000       0.00000       0.00000       0.00000       0.00000       0.00000       0.00000       0.00000       0.00000       0.00000       0.00000       0.00000       0.00000       0.00000       0.00000       0.00000       0.00000       0.00000       0.00000       0.00000       0.00000       0.00000       0.00000       0.00000       0.00000       0.00000       0.00000
   1  16 2425.5693    1.3618  1.2200  3.4269  0.0000      0.579810  0.1833   0.1184   0.2630 1000.0000   0.0000       2.10505   376.3947       3.04940       0.00000       0.00000       0.00000       0.00000       0.00000       0.00000       0.00000       0.00000       0.00000       0.00000       0.00000       0.00000       0.00000       0.00000       0.00000       0.00000       0.00000       0.00000       0.00000       0.00000       0.00000       0.00000       0.00000       0.00000       0.00000       0.00000       0.00000       0.00000       0.00000       0.00000       0.00000       0.00000       0.00000       0.00000       134.373       79.1177       0.00000       0.00000       0.00000       0.00000       0.00000       0.00000       0.00000       0.00000       0.00000       0.00000       0.00000       0.00000       0.00000       0.00000       0.00000       0.00000       0.00000       0.00000       0.00000       0.00000       0.00000       0.00000       0.00000       0.00000       0.00000       0.00000       0.00000       0.00000       0.00000       0.00000       0.00000       0.00000       0.00000       0.00000
   1  17 2559.1492    2.0183  0.4524 11.8860  0.0000       2.13802  0.0643   0.2220   0.1492    0.3605   0.0000       2.73659   391.4730      -53.7679       0.00000       0.00000       0.00000       0.00000       0.00000       0.00000       0.00000       0.00000       0.00000       0.00000       0.00000       0.00000       0.00000       0.00000       0.00000       0.00000       0.00000       0.00000       0.00000       0.00000       0.00000       0.00000       0.00000       0.00000       0.00000       0.00000       0.00000       0.00000       0.00000       0.00000       0.00000       0.00000       0.00000       0.00000       59.6672       47.6876       0.00000       0.00000       0.00000       0.00000       0.00000       0.00000       0.00000       0.00000       0.00000       0.00000       0.00000       0.00000       0.00000       0.00000       0.00000       0.00000       0.00000       0.00000       0.00000       0.00000       0.00000       0.00000       0.00000       0.00000       0.00000       0.00000       0.00000       0.00000       0.00000       0.00000       0.00000       0.00000       0.00000       0.00000
   1  19 2828.3543    2.8361  0.7455 12.2125  0.0001       8.14612  0.1944   0.2356   0.2207    0.6640   0.0000       4.97257   461.1112      -28.0837       0.00000       0.00000       0.00000       0.00000       0.00000       0.00000       0.00000       0.00000       0.00000       0.00000       0.00000       0.00000       0.00000       0.00000       0.00000       0.00000       0.00000       0.00000       0.00000       0.00000       0.00000       0.00000       0.00000       0.00000       0.00000       0.00000       0.00000       0.00000       0.00000       0.00000       0.00000       0.00000       0.00000       0.00000       161.022       80.6234       0.00000       0.00000       0.00000       0.00000       0.00000       0.00000       0.00000       0.00000       0.00000       0.00000       0.00000       0.00000       0.00000       0.00000       0.00000       0.00000       0.00000       0.00000       0.00000       0.00000       0.00000       0.00000       0.00000       0.00000       0.00000       0.00000       0.00000       0.00000       0.00000       0.00000       0.00000       0.00000       0.00000       0.00000
   1  20 2963.3727    3.7056  0.5909 12.6807  0.0000      0.499825  0.0957   0.4253   0.2974    0.9103   0.0000       2.99842   294.6205       11.9588       0.00000       0.00000       0.00000       0.00000       0.00000       0.00000       0.00000       0.00000       0.00000       0.00000       0.00000       0.00000       0.00000       0.00000       0.00000       0.00000       0.00000       0.00000       0.00000       0.00000       0.00000       0.00000       0.00000       0.00000       0.00000       0.00000       0.00000       0.00000       0.00000       0.00000       0.00000       0.00000       0.00000       0.00000       87.3804       45.7767       0.00000       0.00000       0.00000       0.00000       0.00000       0.00000       0.00000       0.00000       0.00000       0.00000       0.00000       0.00000       0.00000       0.00000       0.00000       0.00000       0.00000       0.00000       0.00000       0.00000       0.00000       0.00000       0.00000       0.00000       0.00000       0.00000       0.00000       0.00000       0.00000       0.00000       0.00000       0.00000       0.00000       0.00000
   1  23 3368.6138    3.4843  2.2968  5.4587  0.0000       1.54520  0.1867   0.2175   0.4777  821.8600   0.0000      0.908854   434.2923       174.184       0.00000       0.00000       0.00000       0.00000       0.00000       0.00000       0.00000       0.00000       0.00000       0.00000       0.00000       0.00000       0.00000       0.00000       0.00000       0.00000       0.00000       0.00000       0.00000       0.00000       0.00000       0.00000       0.00000       0.00000       0.00000       0.00000       0.00000       0.00000       0.00000       0.00000       0.00000       0.00000       0.00000       0.00000       150.665       88.9384       0.00000       0.00000       0.00000       0.00000       0.00000       0.00000       0.00000       0.00000       0.00000       0.00000       0.00000       0.00000       0.00000       0.00000       0.00000       0.00000       0.00000       0.00000       0.00000       0.00000       0.00000       0.00000       0.00000       0.00000       0.00000       0.00000       0.00000       0.00000       0.00000       0.00000       0.00000       0.00000       0.00000       0.00000
   1  24 3504.5417    3.0100  3.6254 10.5126  0.0407       1.37754  0.2646   0.1716   0.6228    1.1581   0.0000      0.705124   376.2643       159.422       0.00000       0.00000       0.00000       0.00000       0.00000       0.00000       0.00000       0.00000       0.00000       0.00000       0.00000       0.00000       0.00000       0.00000       0.00000       0.00000       0.00000       0.00000       0.00000       0.00000       0.00000       0.00000       0.00000       0.00000       0.00000       0.00000       0.00000       0.00000       0.00000       0.00000       0.00000       0.00000       0.00000       0.00000       191.567       133.426       0.00000       0.00000       0.00000       0.00000       0.00000       0.00000       0.00000       0.00000       0.00000       0.00000       0.00000       0.00000       0.00000       0.00000       0.00000       0.00000       0.00000       0.00000       0.00000       0.00000       0.00000       0.00000       0.00000       0.00000       0.00000       0.00000       0.00000       0.00000       0.00000       0.00000       0.00000       0.00000       0.00000       0.00000
   1  26 3776.5626    2.1854  5.9777  4.2038  0.0000    -0.0786281  0.4265   0.0866   0.7977  475.5742   0.0000      0.426496   424.6062       81.0984       0.00000       0.00000       0.00000       0.00000       0.00000       0.00000       0.00000       0.00000       0.00000       0.00000       0.00000       0.00000       0.00000       0.00000       0.00000       0.00000       0.00000       0.00000       0.00000       0.00000       0.00000       0.00000       0.00000       0.00000       0.00000       0.00000       0.00000       0.00000       0.00000       0.00000       0.00000       0.00000       0.00000       0.00000       282.739       182.715       0.00000       0.00000       0.00000       0.00000       0.00000       0.00000       0.00000       0.00000       0.00000       0.00000       0.00000       0.00000       0.00000       0.00000       0.00000       0.00000       0.00000       0.00000       0.00000       0.00000       0.00000       0.00000       0.00000       0.00000       0.00000       0.00000       0.00000       0.00000       0.00000       0.00000       0.00000       0.00000       0.00000       0.00000
   2  12 1945.9181    0.5097  0.4988  9.8181  0.0000       12.4337  0.0590   0.0460   0.1733    0.2045   0.0000       4.73202   398.6692       8.64760      -21.1747      -4.61057       0.00000       0.00000       0.00000       0.00000       0.00000       0.00000       0.00000       0.00000       0.00000       0.00000       0.00000       0.00000       0.00000       0.00000       0.00000       0.00000       0.00000       0.00000       0.00000       0.00000       0.00000       0.00000       0.00000       0.00000       0.00000       0.00000       0.00000       0.00000       0.00000       0.00000       0.00000       0.00000       40.1981       32.5143       17.8224       6.68580       0.00000       0.00000       0.00000       0.00000       0.00000       0.00000       0.00000       0.00000       0.00000       0.00000       0.00000       0.00000       0.00000       0.00000       0.00000       0.00000       0.00000       0.00000       0.00000       0.00000       0.00000       0.00000       0.00000       0.00000       0.00000       0.00000       0.00000       0.00000       0.00000       0.00000       0.00000       0.00000
   2  14 2217.5700    1.0176  0.5982 10.1119  0.0000       3.31471  0.0959   0.0729   0.1148    0.4262   0.0000       2.52413   378.4789       18.2447       41.2550     -0.864814       0.00000       0.00000       0.00000       0.00000       0.00000       0.00000       0.00000       0.00000       0.00000       0.00000       0.00000       0.00000       0.00000       0.00000       0.00000       0.00000       0.00000       0.00000       0.00000       0.00000       0.00000       0.00000       0.00000       0.00000       0.00000       0.00000       0.00000       0.00000       0.00000       0.00000       0.00000       0.00000       42.9046       37.2643       33.4043       11.6434       0.00000       0.00000       0.00000       0.00000       0.00000       0.00000       0.00000       0.00000       0.00000       0.00000       0.00000       0.00000       0.00000       0.00000       0.00000       0.00000       0.00000       0.00000       0.00000       0.00000       0.00000       0.00000       0.00000       0.00000       0.00000       0.00000       0.00000       0.00000       0.00000       0.00000       0.00000       0.00000
   2  16 2485.8943    1.7281  0.9783 10.7070  0.0000       2.14887  0.0960   0.1069   0.1780    0.8233   0.0000       1.74111   464.4802      -61.1813       7.93389      -4.71808       0.00000       0.00000       0.00000       0.00000       0.00000       0.00000       0.00000       0.00000       0.00000       0.00000       0.00000       0.00000       0.00000       0.00000       0.00000       0.00000       0.00000       0.00000       0.00000       0.00000       0.00000       0.00000       0.00000       0.00000       0.00000       0.00000       0.00000       0.00000       0.00000       0.00000       0.00000       0.00000       58.2554       44.9659       23.8297       7.42285       0.00000       0.00000       0.00000       0.00000       0.00000       0.00000       0.00000       0.00000       0.00000       0.00000       0.00000       0.00000       0.00000       0.00000       0.00000       0.00000       0.00000       0.00000       0.00000       0.00000       0.00000       0.00000       0.00000       0.00000       0.00000       0.00000       0.00000       0.00000       0.00000       0.00000       0.00000       0.00000
   2  17 2619.7055    2.1155  1.0119 10.4026  0.0000       2.42775  0.0944   0.1249   0.1847    1.6393   0.0000       1.57751   502.3740      -19.1305       22.8930       4.31651       0.00000       0.00000       0.00000       0.00000       0.00000       0.00000       0.00000       0.00000       0.00000       0.00000       0.00000       0.00000       0.00000       0.00000       0.00000       0.00000       0.00000       0.00000       0.00000       0.00000       0.00000       0.00000       0.00000       0.00000       0.00000       0.00000       0.00000       0.00000       0.00000       0.00000       0.00000       0.00000       51.7856       43.4675       20.5868       7.61389       0.00000       0.00000       0.00000       0.00000       0.00000       0.00000       0.00000       0.00000       0.00000       0.00000       0.00000       0.00000       0.00000       0.00000       0.00000       0.00000       0.00000       0.00000       0.00000       0.00000       0.00000       0.00000       0.00000       0.00000       0.00000       0.00000       0.00000       0.00000       0.00000       0.00000       0.00000       0.00000
   2  19 2889.7251    3.6482  0.7188 11.1522  0.0006       3.44089  0.0643   0.2406   0.1357    1.4850   0.0000       1.61158   405.0091       34.7772      -3.74426      -4.88340       0.00000       0.00000       0.00000       0.00000       0.00000       0.00000       0.00000       0.00000       0.00000       0.00000       0.00000       0.00000       0.00000       0.00000       0.00000       0.00000       0.00000       0.00000       0.00000       0.00000       0.00000       0.00000       0.00000       0.00000       0.00000       0.00000       0.00000       0.00000       0.00000       0.00000       0.00000       0.00000       39.9787       30.7909       18.0297       5.83788       0.00000       0.00000       0.00000       0.00000       0.00000       0.00000       0.00000       0.00000       0.00000       0.00000       0.00000       0.00000       0.00000       0.00000       0.00000       0.00000       0.00000       0.00000       0.00000       0.00000       0.00000       0.00000       0.00000       0.00000       0.00000       0.00000       0.00000       0.00000       0.00000       0.00000       0.00000       0.00000
   2  20 3024.8330    4.0672  0.8635 12.4298  0.0000       3.33045  0.0822   0.2544   0.1641    0.8331   0.0000       1.69588   403.2509       43.1195      -1.66962       6.69799       0.00000       0.00000       0.00000       0.00000       0.00000       0.00000       0.00000       0.00000       0.00000       0.00000       0.00000       0.00000       0.00000       0.00000       0.00000       0.00000       0.00000       0.00000       0.00000       0.00000       0.00000       0.00000       0.00000       0.00000       0.00000       0.00000       0.00000       0.00000       0.00000       0.00000       0.00000       0.00000       50.3086       38.5473       20.1113       6.32520       0.00000       0.00000       0.00000       0.00000       0.00000       0.00000       0.00000       0.00000       0.00000       0.00000       0.00000       0.00000       0.00000       0.00000       0.00000       0.00000       0.00000       0.00000       0.00000       0.00000       0.00000       0.00000       0.00000       0.00000       0.00000       0.00000       0.00000       0.00000       0.00000       0.00000       0.00000       0.00000
   2  21 3159.8145    4.0524  0.9257 12.9792  0.0000      -3.59936  0.0884   0.2603   0.1870    0.6344   0.0000       2.09469   410.6107       46.5852       11.2701      -6.25362       0.00000       0.00000       0.00000       0.00000       0.00000       0.00000       0.00000       0.00000       0.00000       0.00000       0.00000       0.00000       0.00000       0.00000       0.00000       0.00000       0.00000       0.00000       0.00000       0.00000       0.00000       0.00000       0.00000       0.00000       0.00000       0.00000       0.00000       0.00000       0.00000       0.00000       0.00000       0.00000       45.5053       37.7040       21.7570       7.73287       0.00000       0.00000       0.00000       0.00000       0.00000       0.00000       0.00000       0.00000       0.00000       0.00000       0.00000       0.00000       0.00000       0.00000       0.00000       0.00000       0.00000       0.00000       0.00000       0.00000       0.00000       0.00000       0.00000       0.00000       0.00000       0.00000       0.00000       0.00000       0.00000       0.00000       0.00000       0.00000
   2  22 3295.1041    3.3540  0.9091 13.7479  0.0000       2.34192  0.1307   0.2402   0.1987    0.3177   0.0000       3.50594   529.6769       84.1157      -11.0723       1.73631       0.00000       0.00000       0.00000       0.00000       0.00000       0.00000       0.00000       0.00000       0.00000       0.00000       0.00000       0.00000       0.00000       0.00000       0.00000       0.00000       0.00000       0.00000       0.00000       0.00000       0.00000       0.00000       0.00000       0.00000       0.00000       0.00000       0.00000       0.00000       0.00000       0.00000       0.00000       0.00000       66.6223       50.0417       38.5941       12.1015       0.00000       0.00000       0.00000       0.00000       0.00000       0.00000       0.00000       0.00000       0.00000       0.00000       0.00000       0.00000       0.00000       0.00000       0.00000       0.00000       0.00000       0.00000       0.00000       0.00000       0.00000       0.00000       0.00000       0.00000       0.00000       0.00000       0.00000       0.00000       0.00000       0.00000       0.00000       0.00000
   2  23 3430.8515    3.1110  2.5231  4.9538  0.0000      0.431686  0.1420   0.1183   0.2962  371.8974   0.0000      0.547714   398.7959       86.6079       15.7154      -13.9557       0.00000       0.00000       0.00000       0.00000       0.00000       0.00000       0.00000       0.00000       0.00000       0.00000       0.00000       0.00000       0.00000       0.00000       0.00000       0.00000       0.00000       0.00000       0.00000       0.00000       0.00000       0.00000       0.00000       0.00000       0.00000       0.00000       0.00000       0.00000       0.00000       0.00000       0.00000       0.00000       74.3762       62.4390       32.8303       12.9527       0.00000       0.00000       0.00000       0.00000       0.00000       0.00000       0.00000       0.00000       0.00000       0.00000       0.00000       0.00000       0.00000       0.00000       0.00000       0.00000       0.00000       0.00000       0.00000       0.00000       0.00000       0.00000       0.00000       0.00000       0.00000       0.00000       0.00000       0.00000       0.00000       0.00000       0.00000       0.00000
   2  24 3566.9544    2.5272  2.3644 12.1745  0.0125      0.689589  0.1768   0.1202   0.3362    0.3314   0.0000      0.885324   561.2026       59.0811       66.3413     -0.970852       0.00000       0.00000       0.00000       0.00000       0.00000       0.00000       0.00000       0.00000       0.00000       0.00000       0.00000       0.00000       0.00000       0.00000       0.00000       0.00000       0.00000       0.00000       0.00000       0.00000       0.00000       0.00000       0.00000       0.00000       0.00000       0.00000       0.00000       0.00000       0.00000       0.00000       0.00000       0.00000       87.5391       79.9231       37.5910       18.0220       0.00000       0.00000       0.00000       0.00000       0.00000       0.00000       0.00000       0.00000       0.00000       0.00000       0.00000       0.00000       0.00000       0.00000       0.00000       0.00000       0.00000       0.00000       0.00000       0.00000       0.00000       0.00000       0.00000       0.00000       0.00000       0.00000       0.00000       0.00000       0.00000       0.00000       0.00000       0.00000
   3  11 1865.2642    0.3884  0.4189  9.9177  0.0000       5.41591  0.0919   0.0321   0.1184    0.1443   0.0000       5.51622   411.8820       8.67256       13.7893      -16.8301      -5.11519       1.31033       0.00000       0.00000       0.00000       0.00000       0.00000       0.00000       0.00000       0.00000       0.00000       0.00000       0.00000       0.00000       0.00000       0.00000       0.00000       0.00000       0.00000       0.00000       0.00000       0.00000       0.00000       0.00000       0.00000       0.00000       0.00000       0.00000       0.00000       0.00000       0.00000       0.00000       29.4543       29.5876       32.4920       15.0107       10.4354       2.64671       0.00000       0.00000       0.00000       0.00000       0.00000       0.00000       0.00000       0.00000       0.00000       0.00000       0.00000       0.00000       0.00000       0.00000       0.00000       0.00000       0.00000       0.00000       0.00000       0.00000       0.00000       0.00000       0.00000       0.00000       0.00000       0.00000       0.00000       0.00000       0.00000       0.00000
   3  12 2001.1860    0.5794  0.4016  9.8267  0.0000       9.75798  0.0699   0.0481   0.0959    0.2261   0.0000       3.64844   434.2651       24.6851       26.5718      -27.0477     -0.845226     -0.166576       0.00000       0.00000       0.00000       0.00000       0.00000       0.00000       0.00000       0.00000       0.00000       0.00000       0.00000       0.00000       0.00000       0.00000       0.00000       0.00000       0.00000       0.00000       0.00000       0.00000       0.00000       0.00000       0.00000       0.00000       0.00000       0.00000       0.00000       0.00000       0.00000       0.00000       24.1210       21.8004       17.5133       14.1939       4.73569       1.83662       0.00000       0.00000       0.00000       0.00000       0.00000       0.00000       0.00000       0.00000       0.00000       0.00000       0.00000       0.00000       0.00000       0.00000       0.00000       0.00000       0.00000       0.00000       0.00000       0.00000       0.00000       0.00000       0.00000       0.00000       0.00000       0.00000       0.00000       0.00000       0.00000       0.00000
   3  13 2137.8322    0.7795  0.6602  9.9702  0.0000       5.41578  0.0672   0.0503   0.1331    0.3188   0.0000       2.54458   407.2845      -33.7116       24.4844       2.70891       8.43345      -2.08743       0.00000       0.00000       0.00000       0.00000       0.00000       0.00000       0.00000       0.00000       0.00000       0.00000       0.00000       0.00000       0.00000       0.00000       0.00000       0.00000       0.00000       0.00000       0.00000       0.00000       0.00000       0.00000       0.00000       0.00000       0.00000       0.00000       0.00000       0.00000       0.00000       0.00000       24.1132       22.7156       17.6312       11.0102       4.75985       1.44506       0.00000       0.00000       0.00000       0.00000       0.00000       0.00000       0.00000       0.00000       0.00000       0.00000       0.00000       0.00000       0.00000       0.00000       0.00000       0.00000       0.00000       0.00000       0.00000       0.00000       0.00000       0.00000       0.00000       0.00000       0.00000       0.00000       0.00000       0.00000       0.00000       0.00000
   3  14 2273.5279    1.0660  0.6711 10.7194  0.0000       8.09760  0.0895   0.0657   0.1184    0.2497   0.0000       2.99901   453.1302      -27.4993      -8.00133      -13.1563      -1.14726      -1.03021       0.00000       0.00000       0.00000       0.00000       0.00000       0.00000       0.00000       0.00000       0.00000       0.00000       0.00000       0.00000       0.00000       0.00000       0.00000       0.00000       0.00000       0.00000       0.00000       0.00000       0.00000       0.00000       0.00000       0.00000       0.00000       0.00000       0.00000       0.00000       0.00000       0.00000       38.6913       34.3043       23.6380       12.1133       5.50220       1.52715       0.00000       0.00000       0.00000       0.00000       0.00000       0.00000       0.00000       0.00000       0.00000       0.00000       0.00000       0.00000       0.00000       0.00000       0.00000       0.00000       0.00000       0.00000       0.00000       0.00000       0.00000       0.00000       0.00000       0.00000       0.00000       0.00000       0.00000       0.00000       0.00000       0.00000
   3  15 2407.7982    1.4207  0.7735 10.6969  0.0000      0.983045  0.0822   0.0828   0.1320    0.4784   0.0000       1.82545   425.0356      -29.6132      -14.1404       6.04452       7.44711       1.90619       0.00000       0.00000       0.00000       0.00000       0.00000       0.00000       0.00000       0.00000       0.00000       0.00000       0.00000       0.00000       0.00000       0.00000       0.00000       0.00000       0.00000       0.00000       0.00000       0.00000       0.00000       0.00000       0.00000       0.00000       0.00000       0.00000       0.00000       0.00000       0.00000       0.00000       33.5362       33.8742       22.5714       10.1066       5.57754       1.50478       0.00000       0.00000       0.00000       0.00000       0.00000       0.00000       0.00000       0.00000       0.00000       0.00000       0.00000       0.00000       0.00000       0.00000       0.00000       0.00000       0.00000       0.00000       0.00000       0.00000       0.00000       0.00000       0.00000       0.00000       0.00000       0.00000       0.00000       0.00000       0.00000       0.00000
   3  19 2946.8964    3.5287  0.7537 11.9131  0.0000       1.01260  0.0594   0.1936   0.1202    0.7161   0.0000       1.32515   445.1992       47.3021       16.0371      -6.08429     -0.174737      -3.18468       0.00000       0.00000       0.00000       0.00000       0.00000       0.00000       0.00000       0.00000       0.00000       0.00000       0.00000       0.00000       0.00000       0.00000       0.00000       0.00000       0.00000       0.00000       0.00000       0.00000       0.00000       0.00000       0.00000       0.00000       0.00000       0.00000       0.00000       0.00000       0.00000       0.00000       21.4725       22.4940       16.6900       8.67505       4.84619       1.51920       0.00000       0.00000       0.00000       0.00000       0.00000       0.00000       0.00000       0.00000       0.00000       0.00000       0.00000       0.00000       0.00000       0.00000       0.00000       0.00000       0.00000       0.00000       0.00000       0.00000       0.00000       0.00000       0.00000       0.00000       0.00000       0.00000       0.00000       0.00000       0.00000       0.00000
   3  21 3217.8111    3.8644  1.0807 11.9990  0.0000      0.202042  0.0874   0.1885   0.1676    1.1339   0.0000       1.42842   431.8439       44.5399      -4.58255      -16.9882     0.0618221     -0.478485       0.00000       0.00000       0.00000       0.00000       0.00000       0.00000       0.00000       0.00000       0.00000       0.00000       0.00000       0.00000       0.00000       0.00000       0.00000       0.00000       0.00000       0.00000       0.00000       0.00000       0.00000       0.00000       0.00000       0.00000       0.00000       0.00000       0.00000       0.00000       0.00000       0.00000       41.2298       37.9508       24.0717       12.9333       4.66030       1.46289       0.00000       0.00000       0.00000       0.00000       0.00000       0.00000       0.00000       0.00000       0.00000       0.00000       0.00000       0.00000       0.00000       0.00000       0.00000       0.00000       0.00000       0.00000       0.00000       0.00000       0.00000       0.00000       0.00000       0.00000       0.00000       0.00000       0.00000       0.00000       0.00000       0.00000
   3  22 3353.7214    3.4972  1.6561 12.1656  0.0000       2.26111  0.0995   0.1462   0.2199    0.5722   0.0000      0.857855   509.3572       10.1904      -16.2666       9.39942       2.15963      -2.18943       0.00000       0.00000       0.00000       0.00000       0.00000       0.00000       0.00000       0.00000       0.00000       0.00000       0.00000       0.00000       0.00000       0.00000       0.00000       0.00000       0.00000       0.00000       0.00000       0.00000       0.00000       0.00000       0.00000       0.00000       0.00000       0.00000       0.00000       0.00000       0.00000       0.00000       34.7656       32.5532       25.2634       15.6560       6.78728       2.03677       0.00000       0.00000       0.00000       0.00000       0.00000       0.00000       0.00000       0.00000       0.00000       0.00000       0.00000       0.00000       0.00000       0.00000       0.00000       0.00000       0.00000       0.00000       0.00000       0.00000       0.00000       0.00000       0.00000       0.00000       0.00000       0.00000       0.00000       0.00000       0.00000       0.00000
   3  23 3489.7689    2.8375  2.1968 12.3618  0.0000       1.13249  0.1353   0.1149   0.2558    0.2806   0.0000      0.776389   385.0143       37.4136      -42.3999       14.8642       11.4651      -1.57844       0.00000       0.00000       0.00000       0.00000       0.00000       0.00000       0.00000       0.00000       0.00000       0.00000       0.00000       0.00000       0.00000       0.00000       0.00000       0.00000       0.00000       0.00000       0.00000       0.00000       0.00000       0.00000       0.00000       0.00000       0.00000       0.00000       0.00000       0.00000       0.00000       0.00000       42.6906       43.5034       31.0374       20.1460       8.40856       2.85255       0.00000       0.00000       0.00000       0.00000       0.00000       0.00000       0.00000       0.00000       0.00000       0.00000       0.00000       0.00000       0.00000       0.00000       0.00000       0.00000       0.00000       0.00000       0.00000       0.00000       0.00000       0.00000       0.00000       0.00000       0.00000       0.00000       0.00000       0.00000       0.00000       0.00000
   3  24 3626.2145    2.4141  3.5825 11.2842  0.0000       1.33808  0.1726   0.0709   0.3007    0.2499   0.0000      0.391600   559.3151       22.2858      -22.3629      -29.6774      -5.05246      -1.35397       0.00000       0.00000       0.00000       0.00000       0.00000       0.00000       0.00000       0.00000       0.00000       0.00000       0.00000       0.00000       0.00000       0.00000       0.00000       0.00000       0.00000       0.00000       0.00000       0.00000       0.00000       0.00000       0.00000       0.00000       0.00000       0.00000       0.00000       0.00000       0.00000       0.00000       59.2763       57.6778       40.7437       23.6351       10.4369       3.19867       0.00000       0.00000       0.00000       0.00000       0.00000       0.00000       0.00000       0.00000       0.00000       0.00000       0.00000       0.00000       0.00000       0.00000       0.00000       0.00000       0.00000       0.00000       0.00000       0.00000       0.00000       0.00000       0.00000       0.00000       0.00000       0.00000       0.00000       0.00000       0.00000       0.00000
   3  25 3762.9286    2.0166  5.9707 10.5351  0.0000      0.412481  0.2255   0.0462   0.4198    0.2272   0.0000      0.224970   572.7281       86.4333      -9.96319       22.6350      -4.58541      -3.45061       0.00000       0.00000       0.00000       0.00000       0.00000       0.00000       0.00000       0.00000       0.00000       0.00000       0.00000       0.00000       0.00000       0.00000       0.00000       0.00000       0.00000       0.00000       0.00000       0.00000       0.00000       0.00000       0.00000       0.00000       0.00000       0.00000       0.00000       0.00000       0.00000       0.00000       72.6465       67.4948       54.6501       34.0216       15.0645       4.33253       0.00000       0.00000       0.00000       0.00000       0.00000       0.00000       0.00000       0.00000       0.00000       0.00000       0.00000       0.00000       0.00000       0.00000       0.00000       0.00000       0.00000       0.00000       0.00000       0.00000       0.00000       0.00000       0.00000       0.00000       0.00000       0.00000       0.00000       0.00000       0.00000       0.00000
   4  11 1914.7110    0.4875  0.4508 10.0449  0.0013       7.05065  0.0491   0.0329   0.0876    0.1298   0.0000       3.49634   450.9676      -10.8298      0.916759      0.970558     0.0368541      -4.30448      0.561152     -0.178633       0.00000       0.00000       0.00000       0.00000       0.00000       0.00000       0.00000       0.00000       0.00000       0.00000       0.00000       0.00000       0.00000       0.00000       0.00000       0.00000       0.00000       0.00000       0.00000       0.00000       0.00000       0.00000       0.00000       0.00000       0.00000       0.00000       0.00000       0.00000       13.2868       15.5661       14.3317       8.43541       6.85163       2.55649       1.41653      0.326854       0.00000       0.00000       0.00000       0.00000       0.00000       0.00000       0.00000       0.00000       0.00000       0.00000       0.00000       0.00000       0.00000       0.00000       0.00000       0.00000       0.00000       0.00000       0.00000       0.00000       0.00000       0.00000       0.00000       0.00000       0.00000       0.00000       0.00000       0.00000
   4  13 2188.4119    0.8897  0.7060 10.0543  0.0010       5.09227  0.1044   0.0532   0.1180    0.2989   0.0000       2.27838   459.7996      -7.41745      -5.04881     -0.691792       3.02131      0.482650      -1.52573     -0.193227       0.00000       0.00000       0.00000       0.00000       0.00000       0.00000       0.00000       0.00000       0.00000       0.00000       0.00000       0.00000       0.00000       0.00000       0.00000       0.00000       0.00000       0.00000       0.00000       0.00000       0.00000       0.00000       0.00000       0.00000       0.00000       0.00000       0.00000       0.00000       29.2286       36.0613       24.1572       16.4474       10.1236       3.38514       2.10585      0.570899       0.00000       0.00000       0.00000       0.00000       0.00000       0.00000       0.00000       0.00000       0.00000       0.00000       0.00000       0.00000       0.00000       0.00000       0.00000       0.00000       0.00000       0.00000       0.00000       0.00000       0.00000       0.00000       0.00000       0.00000       0.00000       0.00000       0.00000       0.00000
   4  14 2324.2430    1.1773  0.7898 10.4810 -0.0122       3.92994  0.0658   0.0627   0.1333    0.4723   0.0000       1.55057   413.9503      -32.2340       19.6390       26.7913      0.616907     -0.823435       1.89199      0.175906       0.00000       0.00000       0.00000       0.00000       0.00000       0.00000       0.00000       0.00000       0.00000       0.00000       0.00000       0.00000       0.00000       0.00000       0.00000       0.00000       0.00000       0.00000       0.00000       0.00000       0.00000       0.00000       0.00000       0.00000       0.00000       0.00000       0.00000       0.00000       20.2522       18.6833       18.0766       11.6738       6.83921       4.05496       1.51984      0.308408       0.00000       0.00000       0.00000       0.00000       0.00000       0.00000       0.00000       0.00000       0.00000       0.00000       0.00000       0.00000       0.00000       0.00000       0.00000       0.00000       0.00000       0.00000       0.00000       0.00000       0.00000       0.00000       0.00000       0.00000       0.00000       0.00000       0.00000       0.00000
   4  16 2593.2148    2.1692  0.8804 10.9605  0.0186       4.17216  0.0659   0.1126   0.1236    0.7670   0.0000       1.52552   419.5991      -5.04212       6.14899      -9.93512      0.938567      -1.39015      0.197612     -0.440787       0.00000       0.00000       0.00000       0.00000       0.00000       0.00000       0.00000       0.00000       0.00000       0.00000       0.00000       0.00000       0.00000       0.00000       0.00000       0.00000       0.00000       0.00000       0.00000       0.00000       0.00000       0.00000       0.00000       0.00000       0.00000       0.00000       0.00000       0.00000       19.3639       20.4437       16.6635       11.9778       7.20126       3.35571       1.31398      0.346829       0.00000       0.00000       0.00000       0.00000       0.00000       0.00000       0.00000       0.00000       0.00000       0.00000       0.00000       0.00000       0.00000       0.00000       0.00000       0.00000       0.00000       0.00000       0.00000       0.00000       0.00000       0.00000       0.00000       0.00000       0.00000       0.00000       0.00000       0.00000
   4  17 2728.4575    2.5114  0.6897 12.3976 -0.0096       1.16501  0.0583   0.1365   0.1045    0.3385   0.0000       1.25140   433.0529       6.58734       29.9593      -8.69945       4.18365      -2.11712       2.03740     -0.595135       0.00000       0.00000       0.00000       0.00000       0.00000       0.00000       0.00000       0.00000       0.00000       0.00000       0.00000       0.00000       0.00000       0.00000       0.00000       0.00000       0.00000       0.00000       0.00000       0.00000       0.00000       0.00000       0.00000       0.00000       0.00000       0.00000       0.00000       0.00000       15.9252       19.0983       16.1113       10.2206       7.98120       2.77106       1.57788      0.388506       0.00000       0.00000       0.00000       0.00000       0.00000       0.00000       0.00000       0.00000       0.00000       0.00000       0.00000       0.00000       0.00000       0.00000       0.00000       0.00000       0.00000       0.00000       0.00000       0.00000       0.00000       0.00000       0.00000       0.00000       0.00000       0.00000       0.00000       0.00000
   4  18 2864.1268    3.3350  0.7390 12.5751  0.0006     -0.800188  0.0537   0.1653   0.1064    0.3876   0.0000       1.39880   452.8633       46.8297       6.25251       4.80940     -0.817813      -3.13560     0.0691082      0.116097       0.00000       0.00000       0.00000       0.00000       0.00000       0.00000       0.00000       0.00000       0.00000       0.00000       0.00000       0.00000       0.00000       0.00000       0.00000       0.00000       0.00000       0.00000       0.00000       0.00000       0.00000       0.00000       0.00000       0.00000       0.00000       0.00000       0.00000       0.00000       15.0305       15.8695       13.5742       10.0410       5.45045       3.10692       1.09009      0.302658       0.00000       0.00000       0.00000       0.00000       0.00000       0.00000       0.00000       0.00000       0.00000       0.00000       0.00000       0.00000       0.00000       0.00000       0.00000       0.00000       0.00000       0.00000       0.00000       0.00000       0.00000       0.00000       0.00000       0.00000       0.00000       0.00000       0.00000       0.00000
   4  19 3000.2357    3.5260  0.9486 12.8786 -0.0012       4.64520  0.0691   0.1770   0.1249    0.3919   0.0000       1.89326   409.5213       10.4217     -0.101719       2.86005       2.64398      -2.91369      0.815982     -0.388724       0.00000       0.00000       0.00000       0.00000       0.00000       0.00000       0.00000       0.00000       0.00000       0.00000       0.00000       0.00000       0.00000       0.00000       0.00000       0.00000       0.00000       0.00000       0.00000       0.00000       0.00000       0.00000       0.00000       0.00000       0.00000       0.00000       0.00000       0.00000       19.6578       21.1853       17.8954       11.0757       6.97661       3.11443       1.38232      0.338944       0.00000       0.00000       0.00000       0.00000       0.00000       0.00000       0.00000       0.00000       0.00000       0.00000       0.00000       0.00000       0.00000       0.00000       0.00000       0.00000       0.00000       0.00000       0.00000       0.00000       0.00000       0.00000       0.00000       0.00000       0.00000       0.00000       0.00000       0.00000
   4  20 3135.9926    3.9902  0.9110 12.3935 -0.0128       1.88871  0.0615   0.1914   0.1211    0.7628   0.0000       1.27943   432.6622       47.5667       28.1748       1.31858      0.921620      -3.47299      -1.64664      0.122854       0.00000       0.00000       0.00000       0.00000       0.00000       0.00000       0.00000       0.00000       0.00000       0.00000       0.00000       0.00000       0.00000       0.00000       0.00000       0.00000       0.00000       0.00000       0.00000       0.00000       0.00000       0.00000       0.00000       0.00000       0.00000       0.00000       0.00000       0.00000       18.1080       16.6249       15.7278       10.3632       5.99953       3.29344       1.23527      0.256960       0.00000       0.00000       0.00000       0.00000       0.00000       0.00000       0.00000       0.00000       0.00000       0.00000       0.00000       0.00000       0.00000       0.00000       0.00000       0.00000       0.00000       0.00000       0.00000       0.00000       0.00000       0.00000       0.00000       0.00000       0.00000       0.00000       0.00000       0.00000
   4  21 3271.9599    3.9512  1.2926 11.8625 -0.0000       2.45390  0.0783   0.1633   0.1558    1.0426   0.0000       1.13212   457.4147       59.8958       24.9398       8.82561      0.315500      0.133620      -1.10148   -0.00625001       0.00000       0.00000       0.00000       0.00000       0.00000       0.00000       0.00000       0.00000       0.00000       0.00000       0.00000       0.00000       0.00000       0.00000       0.00000       0.00000       0.00000       0.00000       0.00000       0.00000       0.00000       0.00000       0.00000       0.00000       0.00000       0.00000       0.00000       0.00000       21.7019       22.9335       18.7690       12.1072       6.94342       3.54899       1.35232      0.354396       0.00000       0.00000       0.00000       0.00000       0.00000       0.00000       0.00000       0.00000       0.00000       0.00000       0.00000       0.00000       0.00000       0.00000       0.00000       0.00000       0.00000       0.00000       0.00000       0.00000       0.00000       0.00000       0.00000       0.00000       0.00000       0.00000       0.00000       0.00000
   4  22 3408.2756    3.3098  2.0566 12.0195  0.0023       1.25213  0.1039   0.1194   0.2081    0.4563   0.0000      0.806309   421.5695       31.3999       12.2654      -42.2124       2.81634      -2.19586      0.588329     -0.293124       0.00000       0.00000       0.00000       0.00000       0.00000       0.00000       0.00000       0.00000       0.00000       0.00000       0.00000       0.00000       0.00000       0.00000       0.00000       0.00000       0.00000       0.00000       0.00000       0.00000       0.00000       0.00000       0.00000       0.00000       0.00000       0.00000       0.00000       0.00000       29.7261       30.6166       24.5286       17.0486       10.0718       4.62471       1.78370      0.469182       0.00000       0.00000       0.00000       0.00000       0.00000       0.00000       0.00000       0.00000       0.00000       0.00000       0.00000       0.00000       0.00000       0.00000       0.00000       0.00000       0.00000       0.00000       0.00000       0.00000       0.00000       0.00000       0.00000       0.00000       0.00000       0.00000       0.00000       0.00000
   4  23 3544.6776    2.7680  2.3904 12.0868  0.0035     -0.205758  0.1214   0.0885   0.2243    0.2344   0.0000      0.641765   567.2070       36.4954       5.53649       57.4914     -0.979528      -18.5275       2.58854      0.398028       0.00000       0.00000       0.00000       0.00000       0.00000       0.00000       0.00000       0.00000       0.00000       0.00000       0.00000       0.00000       0.00000       0.00000       0.00000       0.00000       0.00000       0.00000       0.00000       0.00000       0.00000       0.00000       0.00000       0.00000       0.00000       0.00000       0.00000       0.00000       31.3400       33.9464       28.1446       19.1437       11.0154       5.87119       2.17358      0.571865       0.00000       0.00000       0.00000       0.00000       0.00000       0.00000       0.00000       0.00000       0.00000       0.00000       0.00000       0.00000       0.00000       0.00000       0.00000       0.00000       0.00000       0.00000       0.00000       0.00000       0.00000       0.00000       0.00000       0.00000       0.00000       0.00000       0.00000       0.00000
   4  24 3681.6310    2.2244  4.4114 10.7989 -0.0007      0.100601  0.1685   0.0551   0.2967    0.2833   0.0000      0.206631   462.7550       17.9470       35.9676       8.69223       30.1165      -4.19027       2.71204     -0.342575       0.00000       0.00000       0.00000       0.00000       0.00000       0.00000       0.00000       0.00000       0.00000       0.00000       0.00000       0.00000       0.00000       0.00000       0.00000       0.00000       0.00000       0.00000       0.00000       0.00000       0.00000       0.00000       0.00000       0.00000       0.00000       0.00000       0.00000       0.00000       42.9962       44.6504       35.8867       27.2913       17.0988       7.30117       2.89814      0.780873       0.00000       0.00000       0.00000       0.00000       0.00000       0.00000       0.00000       0.00000       0.00000       0.00000       0.00000       0.00000       0.00000       0.00000       0.00000       0.00000       0.00000       0.00000       0.00000       0.00000       0.00000       0.00000       0.00000       0.00000       0.00000       0.00000       0.00000       0.00000
   4  25 3819.2549    1.9640  5.9289 10.5295 -0.0004      0.512714  0.1953   0.0418   0.3625    0.2117   0.0000      0.171011   571.0576       1.09150      -51.6487      -42.7149       14.6017       7.14960       3.23916    -0.0161852       0.00000       0.00000       0.00000       0.00000       0.00000       0.00000       0.00000       0.00000       0.00000       0.00000       0.00000       0.00000       0.00000       0.00000       0.00000       0.00000       0.00000       0.00000       0.00000       0.00000       0.00000       0.00000       0.00000       0.00000       0.00000       0.00000       0.00000       0.00000       49.8486       52.6033       42.7651       30.3030       17.9390       8.52851       3.30212      0.844782       0.00000       0.00000       0.00000       0.00000       0.00000       0.00000       0.00000       0.00000       0.00000       0.00000       0.00000       0.00000       0.00000       0.00000       0.00000       0.00000       0.00000       0.00000       0.00000       0.00000       0.00000       0.00000       0.00000       0.00000       0.00000       0.00000       0.00000       0.00000
   5  12 2098.5604    0.6922  0.6134  9.7374 -0.0169       7.60476  0.0596   0.0395   0.0934    0.2183   0.0000       2.06728   429.3688       7.71155       16.8795      -4.94420      -12.9943       1.95666       1.40980       1.07699     -0.226863   -0.00324524       0.00000       0.00000       0.00000       0.00000       0.00000       0.00000       0.00000       0.00000       0.00000       0.00000       0.00000       0.00000       0.00000       0.00000       0.00000       0.00000       0.00000       0.00000       0.00000       0.00000       0.00000       0.00000       0.00000       0.00000       0.00000       0.00000       13.4351       15.8863       12.1235       10.8905       7.31710       4.37522       2.13352       1.00801      0.290934     0.0904116       0.00000       0.00000       0.00000       0.00000       0.00000       0.00000       0.00000       0.00000       0.00000       0.00000       0.00000       0.00000       0.00000       0.00000       0.00000       0.00000       0.00000       0.00000       0.00000       0.00000       0.00000       0.00000       0.00000       0.00000       0.00000       0.00000
   5  13 2235.4624    0.9975  0.7299 10.1554 -0.0020       4.05301  0.0553   0.0462   0.0979    0.2557   0.0000       1.53577   439.5337      -34.2851       13.3047       3.77771      -7.10091       2.05521      0.307488      -1.14323      0.281652     0.0643257       0.00000       0.00000       0.00000       0.00000       0.00000       0.00000       0.00000       0.00000       0.00000       0.00000       0.00000       0.00000       0.00000       0.00000       0.00000       0.00000       0.00000       0.00000       0.00000       0.00000       0.00000       0.00000       0.00000       0.00000       0.00000       0.00000       14.7170       16.3010       14.2116       9.84375       6.23252       3.69130       1.68593      0.820053      0.262707     0.0566458       0.00000       0.00000       0.00000       0.00000       0.00000       0.00000       0.00000       0.00000       0.00000       0.00000       0.00000       0.00000       0.00000       0.00000       0.00000       0.00000       0.00000       0.00000       0.00000       0.00000       0.00000       0.00000       0.00000       0.00000       0.00000       0.00000
   5  14 2371.1334    1.3822  0.6537 10.5600 -0.0035       3.62045  0.0486   0.0669   0.0864    0.2705   0.0000       1.62057   451.4585      -4.59752       36.9677      -19.6628       3.04867       2.19952     -0.129072      -1.03564     -0.471225    -0.0301446       0.00000       0.00000       0.00000       0.00000       0.00000       0.00000       0.00000       0.00000       0.00000       0.00000       0.00000       0.00000       0.00000       0.00000       0.00000       0.00000       0.00000       0.00000       0.00000       0.00000       0.00000       0.00000       0.00000       0.00000       0.00000       0.00000       12.4736       14.0771       12.1847       8.90549       5.68424       3.28280       1.63246      0.688977      0.234971     0.0551022       0.00000       0.00000       0.00000       0.00000       0.00000       0.00000       0.00000       0.00000       0.00000       0.00000       0.00000       0.00000       0.00000       0.00000       0.00000       0.00000       0.00000       0.00000       0.00000       0.00000       0.00000       0.00000       0.00000       0.00000       0.00000       0.00000
   5  15 2506.0206    1.7934  0.9325 10.9879 -0.0063      0.444097  0.0613   0.0792   0.1099    0.4106   0.0000       1.27847   441.4841       21.0719       30.6890       6.02314      -3.57569     0.0719406      -1.09806     -0.890460     0.0173545    -0.0395843       0.00000       0.00000       0.00000       0.00000       0.00000       0.00000       0.00000       0.00000       0.00000       0.00000       0.00000       0.00000       0.00000       0.00000       0.00000       0.00000       0.00000       0.00000       0.00000       0.00000       0.00000       0.00000       0.00000       0.00000       0.00000       0.00000       13.9545       15.0394       13.9173       10.5447       6.39726       3.92610       2.12622      0.915851      0.283927     0.0654996       0.00000       0.00000       0.00000       0.00000       0.00000       0.00000       0.00000       0.00000       0.00000       0.00000       0.00000       0.00000       0.00000       0.00000       0.00000       0.00000       0.00000       0.00000       0.00000       0.00000       0.00000       0.00000       0.00000       0.00000       0.00000       0.00000
   5  16 2641.3183    2.2554  0.7562 11.8615 -0.0028       4.75744  0.0521   0.1047   0.0983    0.2819   0.0000       1.22594   418.6007       14.8396      -4.28462      -10.8705      -13.0313       9.10770     -0.292682     -0.215611    -0.0550365     0.0253556       0.00000       0.00000       0.00000       0.00000       0.00000       0.00000       0.00000       0.00000       0.00000       0.00000       0.00000       0.00000       0.00000       0.00000       0.00000       0.00000       0.00000       0.00000       0.00000       0.00000       0.00000       0.00000       0.00000       0.00000       0.00000       0.00000       13.0129       12.9670       13.0763       10.4283       6.02296       3.85610       2.28929      0.925346      0.287101     0.0639039       0.00000       0.00000       0.00000       0.00000       0.00000       0.00000       0.00000       0.00000       0.00000       0.00000       0.00000       0.00000       0.00000       0.00000       0.00000       0.00000       0.00000       0.00000       0.00000       0.00000       0.00000       0.00000       0.00000       0.00000       0.00000       0.00000
   5  18 2913.7863    3.5148  0.7238 12.4048 -0.0047       3.62114  0.0513   0.1657   0.0941    0.4434   0.0000       1.68728   416.0843       19.3629       34.2344       4.78024       5.69799      -3.07687     -0.383618      0.574574     -0.117302     0.0494465       0.00000       0.00000       0.00000       0.00000       0.00000       0.00000       0.00000       0.00000       0.00000       0.00000       0.00000       0.00000       0.00000       0.00000       0.00000       0.00000       0.00000       0.00000       0.00000       0.00000       0.00000       0.00000       0.00000       0.00000       0.00000       0.00000       12.4885       14.6785       12.9763       8.96245       6.64135       3.87369       1.69720      0.849932      0.302042     0.0646235       0.00000       0.00000       0.00000       0.00000       0.00000       0.00000       0.00000       0.00000       0.00000       0.00000       0.00000       0.00000       0.00000       0.00000       0.00000       0.00000       0.00000       0.00000       0.00000       0.00000       0.00000       0.00000       0.00000       0.00000       0.00000       0.00000
   5  19 3049.8997    3.6313  1.0768  6.7988  0.0006      0.130135  0.0705   0.1578   0.1293   45.7829   0.0000       1.90322   465.9083       8.35394       7.85436       5.22970      -3.35765       3.75343     -0.236704      0.486972      0.315028    -0.0486800       0.00000       0.00000       0.00000       0.00000       0.00000       0.00000       0.00000       0.00000       0.00000       0.00000       0.00000       0.00000       0.00000       0.00000       0.00000       0.00000       0.00000       0.00000       0.00000       0.00000       0.00000       0.00000       0.00000       0.00000       0.00000       0.00000       14.6057       17.9595       15.4942       11.2179       8.61709       4.19744       2.67072      0.932507      0.421558     0.0921407       0.00000       0.00000       0.00000       0.00000       0.00000       0.00000       0.00000       0.00000       0.00000       0.00000       0.00000       0.00000       0.00000       0.00000       0.00000       0.00000       0.00000       0.00000       0.00000       0.00000       0.00000       0.00000       0.00000       0.00000       0.00000       0.00000
   5  20 3186.2483    3.9327  0.8799 13.4019  0.0010      -2.06966  0.0651   0.1957   0.1289    0.3959   0.0000       2.25796   436.1763       31.3193       14.6004       5.85850       20.6752      -3.87695     0.0561268      -1.73310     -0.302663   -0.00627640       0.00000       0.00000       0.00000       0.00000       0.00000       0.00000       0.00000       0.00000       0.00000       0.00000       0.00000       0.00000       0.00000       0.00000       0.00000       0.00000       0.00000       0.00000       0.00000       0.00000       0.00000       0.00000       0.00000       0.00000       0.00000       0.00000       15.5830       18.1373       14.6266       11.8168       7.48689       4.76530       2.03971       1.02825      0.305474     0.0817158       0.00000       0.00000       0.00000       0.00000       0.00000       0.00000       0.00000       0.00000       0.00000       0.00000       0.00000       0.00000       0.00000       0.00000       0.00000       0.00000       0.00000       0.00000       0.00000       0.00000       0.00000       0.00000       0.00000       0.00000       0.00000       0.00000
   5  21 3322.7241    3.4872  1.4546 11.8272 -0.0005       1.26410  0.0898   0.1353   0.1592    1.0762   0.0000       1.25539   445.5508       42.8611      -31.2598       18.7253       5.32650      0.378546      -3.73323       1.00798     -0.121169    -0.0650909       0.00000       0.00000       0.00000       0.00000       0.00000       0.00000       0.00000       0.00000       0.00000       0.00000       0.00000       0.00000       0.00000       0.00000       0.00000       0.00000       0.00000       0.00000       0.00000       0.00000       0.00000       0.00000       0.00000       0.00000       0.00000       0.00000       19.0173       22.4276       18.4835       13.7580       9.74240       5.66370       2.66695       1.21753      0.431401      0.104299       0.00000       0.00000       0.00000       0.00000       0.00000       0.00000       0.00000       0.00000       0.00000       0.00000       0.00000       0.00000       0.00000       0.00000       0.00000       0.00000       0.00000       0.00000       0.00000       0.00000       0.00000       0.00000       0.00000       0.00000       0.00000       0.00000
   5  23 3596.9696    2.4526  3.0802 11.7221 -0.0073       1.25212  0.1342   0.0708   0.2489    0.2638   0.0000      0.380883   455.9366       47.3750       1.15966       8.67073      -5.71745       3.34098      -9.28332      0.775761    -0.0944711    -0.0168905       0.00000       0.00000       0.00000       0.00000       0.00000       0.00000       0.00000       0.00000       0.00000       0.00000       0.00000       0.00000       0.00000       0.00000       0.00000       0.00000       0.00000       0.00000       0.00000       0.00000       0.00000       0.00000       0.00000       0.00000       0.00000       0.00000       26.7711       33.3431       26.4536       23.1892       13.9226       9.22722       4.30502       2.08565      0.608265      0.179001       0.00000       0.00000       0.00000       0.00000       0.00000       0.00000       0.00000       0.00000       0.00000       0.00000       0.00000       0.00000       0.00000       0.00000       0.00000       0.00000       0.00000       0.00000       0.00000       0.00000       0.00000       0.00000       0.00000       0.00000       0.00000       0.00000
   5  24 3734.0815    2.1367  4.1688 10.8744 -0.0024      0.325724  0.1428   0.0485   0.2862    0.2376   0.0000      0.242644   452.0861       18.4361      -12.9331       4.30761       29.7862      -1.92133      0.552915      -1.58242       1.01499      0.139168       0.00000       0.00000       0.00000       0.00000       0.00000       0.00000       0.00000       0.00000       0.00000       0.00000       0.00000       0.00000       0.00000       0.00000       0.00000       0.00000       0.00000       0.00000       0.00000       0.00000       0.00000       0.00000       0.00000       0.00000       0.00000       0.00000       29.4582       33.4847       29.2048       23.7851       15.8281       9.78886       4.88551       2.14534      0.703379      0.172232       0.00000       0.00000       0.00000       0.00000       0.00000       0.00000       0.00000       0.00000       0.00000       0.00000       0.00000       0.00000       0.00000       0.00000       0.00000       0.00000       0.00000       0.00000       0.00000       0.00000       0.00000       0.00000       0.00000       0.00000       0.00000       0.00000
   6   9 1727.7737    0.2720  0.2164  9.9377 -0.0250       22.0730  0.0435   0.0231   0.0547    0.0768   0.0000       9.37264   439.0741       5.79445       5.40976       3.82524       3.25429     -0.405818       1.26128      0.423932      0.527517      0.128338    -0.0633817    -0.0159483       0.00000       0.00000       0.00000       0.00000       0.00000       0.00000       0.00000       0.00000       0.00000       0.00000       0.00000       0.00000       0.00000       0.00000       0.00000       0.00000       0.00000       0.00000       0.00000       0.00000       0.00000       0.00000       0.00000       0.00000       8.51490       12.8674       9.27061       8.58276       6.53518       3.37194       2.76645      0.949630      0.696365      0.150319     0.0837103     0.0206008       0.00000       0.00000       0.00000       0.00000       0.00000       0.00000       0.00000       0.00000       0.00000       0.00000       0.00000       0.00000       0.00000       0.00000       0.00000       0.00000       0.00000       0.00000       0.00000       0.00000       0.00000       0.00000       0.00000       0.00000
   6  10 1866.2024    0.4178  0.3121  9.9038 -0.0079       16.3610  0.0452   0.0293   0.0671    0.0965   0.0000       4.32302   424.3985      -7.44281       22.8173       1.25503      -3.96696      -1.08343       1.86611       1.08999     -0.529730     0.0389687     0.0613106    -0.0263114       0.00000       0.00000       0.00000       0.00000       0.00000       0.00000       0.00000       0.00000       0.00000       0.00000       0.00000       0.00000       0.00000       0.00000       0.00000       0.00000       0.00000       0.00000       0.00000       0.00000       0.00000       0.00000       0.00000       0.00000       8.82938       10.0421       10.0856       6.92732       7.81125       4.17743       2.41389       1.53659      0.467648      0.240990     0.0885684     0.0151407       0.00000       0.00000       0.00000       0.00000       0.00000       0.00000       0.00000       0.00000       0.00000       0.00000       0.00000       0.00000       0.00000       0.00000       0.00000       0.00000       0.00000       0.00000       0.00000       0.00000       0.00000       0.00000       0.00000       0.00000
   6  11 2004.0997    0.5847  0.4895  9.9580 -0.0091       8.11932  0.0646   0.0323   0.0757    0.1210   0.0000       2.97762   441.5003       11.1091       21.4448      -1.18505       7.69133     -0.839732       2.19422    -0.0376207     0.0509269     -0.153543     0.0582703   0.000756309       0.00000       0.00000       0.00000       0.00000       0.00000       0.00000       0.00000       0.00000       0.00000       0.00000       0.00000       0.00000       0.00000       0.00000       0.00000       0.00000       0.00000       0.00000       0.00000       0.00000       0.00000       0.00000       0.00000       0.00000       15.8815       15.8062       12.2897       11.6264       9.46234       6.64441       3.75576       1.59508      0.564873      0.198982     0.0560265     0.0106600       0.00000       0.00000       0.00000       0.00000       0.00000       0.00000       0.00000       0.00000       0.00000       0.00000       0.00000       0.00000       0.00000       0.00000       0.00000       0.00000       0.00000       0.00000       0.00000       0.00000       0.00000       0.00000       0.00000       0.00000
   6  12 2142.6390    0.7592  0.7714  9.7767 -0.0021       7.94833  0.0754   0.0332   0.0960    0.2030   0.0000       1.83222   437.1864       11.3658      0.793993      -7.60437      -2.69363      -2.66542      -1.33985     -0.327699      0.156211     -0.426537     0.0418924   -0.00343490       0.00000       0.00000       0.00000       0.00000       0.00000       0.00000       0.00000       0.00000       0.00000       0.00000       0.00000       0.00000       0.00000       0.00000       0.00000       0.00000       0.00000       0.00000       0.00000       0.00000       0.00000       0.00000       0.00000       0.00000       15.1133       10.5643       14.7714       15.2363       8.55186       4.65472       4.17355       2.58799       1.12150      0.343301     0.0869017     0.0155958       0.00000       0.00000       0.00000       0.00000       0.00000       0.00000       0.00000       0.00000       0.00000       0.00000       0.00000       0.00000       0.00000       0.00000       0.00000       0.00000       0.00000       0.00000       0.00000       0.00000       0.00000       0.00000       0.00000       0.00000
   6  13 2279.9059    1.0527  0.6477 10.6133 -0.0030       5.91089  0.0479   0.0465   0.0838    0.1810   0.0000       1.56125   443.1691       5.80563       9.81110       1.79873       10.8555      -3.24319      -3.07816     -0.226516      0.116409      0.191343    -0.0455581    -0.0145388       0.00000       0.00000       0.00000       0.00000       0.00000       0.00000       0.00000       0.00000       0.00000       0.00000       0.00000       0.00000       0.00000       0.00000       0.00000       0.00000       0.00000       0.00000       0.00000       0.00000       0.00000       0.00000       0.00000       0.00000       8.47015       11.3672       10.1950       8.68140       5.99198       3.82865       2.49735       1.20181      0.644143      0.233459     0.0765224     0.0178678       0.00000       0.00000       0.00000       0.00000       0.00000       0.00000       0.00000       0.00000       0.00000       0.00000       0.00000       0.00000       0.00000       0.00000       0.00000       0.00000       0.00000       0.00000       0.00000       0.00000       0.00000       0.00000       0.00000       0.00000
   6  14 2415.5792    1.3960  0.9860 10.7860 -0.0016       2.65711  0.0645   0.0548   0.1178    0.2796   0.0000       1.30644   442.1236       7.62315      -2.30572      -1.97422       15.0562      -1.64263     0.0181929       1.33250     -0.536615    -0.0559273     0.0468131   -0.00955123       0.00000       0.00000       0.00000       0.00000       0.00000       0.00000       0.00000       0.00000       0.00000       0.00000       0.00000       0.00000       0.00000       0.00000       0.00000       0.00000       0.00000       0.00000       0.00000       0.00000       0.00000       0.00000       0.00000       0.00000       14.3160       11.2735       13.2343       13.1112       8.41418       4.95441       3.70831       2.29384      0.931903      0.302060     0.0758317     0.0129531       0.00000       0.00000       0.00000       0.00000       0.00000       0.00000       0.00000       0.00000       0.00000       0.00000       0.00000       0.00000       0.00000       0.00000       0.00000       0.00000       0.00000       0.00000       0.00000       0.00000       0.00000       0.00000       0.00000       0.00000
   6  15 2551.2017    1.6383  0.9248 11.7263 -0.0084       2.91350  0.0667   0.0691   0.1146    0.2072   0.0000       1.45082   426.8259       8.80150      -8.60975      -3.87849      -6.41271     -0.305393      0.653543      0.245157     -0.826967      0.482468     -0.116062    0.00101268       0.00000       0.00000       0.00000       0.00000       0.00000       0.00000       0.00000       0.00000       0.00000       0.00000       0.00000       0.00000       0.00000       0.00000       0.00000       0.00000       0.00000       0.00000       0.00000       0.00000       0.00000       0.00000       0.00000       0.00000       11.4978       14.2918       12.8171       10.7255       7.96918       5.33103       2.91233       1.84164      0.675553      0.312156     0.0932124     0.0212585       0.00000       0.00000       0.00000       0.00000       0.00000       0.00000       0.00000       0.00000       0.00000       0.00000       0.00000       0.00000       0.00000       0.00000       0.00000       0.00000       0.00000       0.00000       0.00000       0.00000       0.00000       0.00000       0.00000       0.00000
   6  16 2687.1263    2.4108  0.8472 11.9942 -0.0003       2.20914  0.0720   0.0987   0.0951    0.2216   0.0000       1.55651   452.9516       13.6122      -1.13403       2.30803      -3.11713      -1.24885      0.481461      0.643963     -0.278238      0.412707     0.0873806    -0.0240325       0.00000       0.00000       0.00000       0.00000       0.00000       0.00000       0.00000       0.00000       0.00000       0.00000       0.00000       0.00000       0.00000       0.00000       0.00000       0.00000       0.00000       0.00000       0.00000       0.00000       0.00000       0.00000       0.00000       0.00000       13.0932       13.0899       9.35587       11.3192       8.84036       6.74508       3.51574       1.64924      0.678415      0.212684     0.0624846     0.0139088       0.00000       0.00000       0.00000       0.00000       0.00000       0.00000       0.00000       0.00000       0.00000       0.00000       0.00000       0.00000       0.00000       0.00000       0.00000       0.00000       0.00000       0.00000       0.00000       0.00000       0.00000       0.00000       0.00000       0.00000
   6  17 2823.8609    3.1658  0.8846 11.8895 -0.0072       2.16625  0.0558   0.1229   0.0888    0.3673   0.0000      0.906909   429.4557      -4.30988       24.8044       4.98205       9.16764      -7.05635       1.63468       1.60680     -0.305853     -0.332067    -0.0306735   -0.00246945       0.00000       0.00000       0.00000       0.00000       0.00000       0.00000       0.00000       0.00000       0.00000       0.00000       0.00000       0.00000       0.00000       0.00000       0.00000       0.00000       0.00000       0.00000       0.00000       0.00000       0.00000       0.00000       0.00000       0.00000       12.1071       10.5650       11.4631       11.4385       7.59098       4.47296       3.33365       1.98643      0.820392      0.265851     0.0727505     0.0144371       0.00000       0.00000       0.00000       0.00000       0.00000       0.00000       0.00000       0.00000       0.00000       0.00000       0.00000       0.00000       0.00000       0.00000       0.00000       0.00000       0.00000       0.00000       0.00000       0.00000       0.00000       0.00000       0.00000       0.00000
   6  18 2960.7939    3.4715  0.7251 12.9977 -0.0039       3.26838  0.0595   0.1528   0.0811    0.1997   0.0000       1.57945   436.3922       19.0391       18.0305     -0.936715      -9.43616       5.85059       2.15621      -1.73308      0.409760      0.175675   -0.00241244    -0.0252677       0.00000       0.00000       0.00000       0.00000       0.00000       0.00000       0.00000       0.00000       0.00000       0.00000       0.00000       0.00000       0.00000       0.00000       0.00000       0.00000       0.00000       0.00000       0.00000       0.00000       0.00000       0.00000       0.00000       0.00000       12.7398       13.9859       9.78807       10.8578       8.86577       6.67946       3.23901       1.68704      0.557347      0.275524     0.0675948     0.0214361       0.00000       0.00000       0.00000       0.00000       0.00000       0.00000       0.00000       0.00000       0.00000       0.00000       0.00000       0.00000       0.00000       0.00000       0.00000       0.00000       0.00000       0.00000       0.00000       0.00000       0.00000       0.00000       0.00000       0.00000
   6  19 3097.2873    3.9772  0.9487 12.6054 -0.0028     -0.239838  0.0556   0.1533   0.1079    0.3784   0.0000       1.13482   423.1479       6.76854       22.3890      -2.72640       2.39701      -4.30056       2.57395     -0.675735      0.232294     -0.159070    -0.0846045    -0.0173628       0.00000       0.00000       0.00000       0.00000       0.00000       0.00000       0.00000       0.00000       0.00000       0.00000       0.00000       0.00000       0.00000       0.00000       0.00000       0.00000       0.00000       0.00000       0.00000       0.00000       0.00000       0.00000       0.00000       0.00000       11.7101       14.0999       12.4680       9.55960       6.74741       4.10876       2.39006       1.26538      0.546263      0.216262     0.0689557     0.0142372       0.00000       0.00000       0.00000       0.00000       0.00000       0.00000       0.00000       0.00000       0.00000       0.00000       0.00000       0.00000       0.00000       0.00000       0.00000       0.00000       0.00000       0.00000       0.00000       0.00000       0.00000       0.00000       0.00000       0.00000
   6  20 3234.0666    3.6825  1.1759 12.7418 -0.0048       2.71189  0.0724   0.1330   0.1197    0.4101   0.0000       1.12673   451.2999       12.6439      -14.7352      -22.5392       5.57923      -11.2997       4.89179       3.04312    -0.0848957     -0.106211     0.0400204   -0.00175379       0.00000       0.00000       0.00000       0.00000       0.00000       0.00000       0.00000       0.00000       0.00000       0.00000       0.00000       0.00000       0.00000       0.00000       0.00000       0.00000       0.00000       0.00000       0.00000       0.00000       0.00000       0.00000       0.00000       0.00000       13.1811       14.6259       13.2534       11.3393       8.07567       5.42526       3.23569       1.64720      0.750381      0.274988     0.0795764     0.0171350       0.00000       0.00000       0.00000       0.00000       0.00000       0.00000       0.00000       0.00000       0.00000       0.00000       0.00000       0.00000       0.00000       0.00000       0.00000       0.00000       0.00000       0.00000       0.00000       0.00000       0.00000       0.00000       0.00000       0.00000
   6  21 3371.4469    3.4291  1.6812 12.2703  0.0006       3.09995  0.0948   0.1110   0.1460    0.3798   0.0000      0.870389   420.8123       13.3648       9.68864      -20.8592       3.46355      -5.31453      0.421632     -0.500656      0.373677    -0.0456616    -0.0103368    -0.0491612       0.00000       0.00000       0.00000       0.00000       0.00000       0.00000       0.00000       0.00000       0.00000       0.00000       0.00000       0.00000       0.00000       0.00000       0.00000       0.00000       0.00000       0.00000       0.00000       0.00000       0.00000       0.00000       0.00000       0.00000       14.5328       17.9179       16.3336       12.5001       10.7125       6.84493       3.99195       2.15926      0.904087      0.379339      0.127941     0.0253158       0.00000       0.00000       0.00000       0.00000       0.00000       0.00000       0.00000       0.00000       0.00000       0.00000       0.00000       0.00000       0.00000       0.00000       0.00000       0.00000       0.00000       0.00000       0.00000       0.00000       0.00000       0.00000       0.00000       0.00000
   6  23 3646.3437    2.3101  4.2126 10.8557 -0.0005      0.438752  0.1399   0.0454   0.2587    0.2179   0.0000      0.203115   463.1607       6.93085       13.1147       14.5369      -18.6241       10.4223       4.45101      -5.94690      -1.31000      0.255383   -0.00549359    -0.0143109       0.00000       0.00000       0.00000       0.00000       0.00000       0.00000       0.00000       0.00000       0.00000       0.00000       0.00000       0.00000       0.00000       0.00000       0.00000       0.00000       0.00000       0.00000       0.00000       0.00000       0.00000       0.00000       0.00000       0.00000       23.8056       27.0926       27.8551       21.9077       15.7526       11.5675       6.64469       3.26000       1.74306      0.685395      0.199185     0.0388846       0.00000       0.00000       0.00000       0.00000       0.00000       0.00000       0.00000       0.00000       0.00000       0.00000       0.00000       0.00000       0.00000       0.00000       0.00000       0.00000       0.00000       0.00000       0.00000       0.00000       0.00000       0.00000       0.00000       0.00000
   6  24 3784.4448    1.9625  5.7983 10.6184  0.0015      0.545836  0.1742   0.0342   0.3177    0.1415   0.0000      0.155262   470.7462       2.87279      -2.20697       2.05696       6.31537       1.86134       2.03032      -2.81022      -2.34192       1.16117      0.337531    -0.0183067       0.00000       0.00000       0.00000       0.00000       0.00000       0.00000       0.00000       0.00000       0.00000       0.00000       0.00000       0.00000       0.00000       0.00000       0.00000       0.00000       0.00000       0.00000       0.00000       0.00000       0.00000       0.00000       0.00000       0.00000       27.0786       33.8753       30.0826       26.7192       19.1282       13.9418       7.63575       4.20351       1.85095      0.796506      0.227785     0.0535348       0.00000       0.00000       0.00000       0.00000       0.00000       0.00000       0.00000       0.00000       0.00000       0.00000       0.00000       0.00000       0.00000       0.00000       0.00000       0.00000       0.00000       0.00000       0.00000       0.00000       0.00000       0.00000       0.00000       0.00000
   6  25 3922.2809    1.6489  8.3736 10.3901 -0.0015      0.204743  0.2321   0.0255   0.4070    0.0967   0.0000      0.114121   458.1029       32.0690       34.3330      -12.8262      -1.54220      -6.48964      -5.81599      -2.65443      -5.55998     -0.682186     -0.325035    -0.0385609       0.00000       0.00000       0.00000       0.00000       0.00000       0.00000       0.00000       0.00000       0.00000       0.00000       0.00000       0.00000       0.00000       0.00000       0.00000       0.00000       0.00000       0.00000       0.00000       0.00000       0.00000       0.00000       0.00000       0.00000       35.5407       44.8079       41.5185       34.3436       26.0920       16.6680       10.7520       5.21294       2.73617      0.956057      0.333383     0.0686218       0.00000       0.00000       0.00000       0.00000       0.00000       0.00000       0.00000       0.00000       0.00000       0.00000       0.00000       0.00000       0.00000       0.00000       0.00000       0.00000       0.00000       0.00000       0.00000       0.00000       0.00000       0.00000       0.00000       0.00000
   6  27 4199.0967    1.1951 11.8754 10.1721 -0.0041      0.133754  0.3155   0.0194   0.5907    0.0759   0.0000     0.0959873   385.5818      -13.2394      -15.3480      -5.34913      -20.5077       24.7798       5.57463      -4.42148      -1.71464      -2.48732      0.653299    -0.0143570       0.00000       0.00000       0.00000       0.00000       0.00000       0.00000       0.00000       0.00000       0.00000       0.00000       0.00000       0.00000       0.00000       0.00000       0.00000       0.00000       0.00000       0.00000       0.00000       0.00000       0.00000       0.00000       0.00000       0.00000       48.7502       57.6631       53.7589       45.5695       33.0829       22.4954       13.4100       7.31697       3.28775       1.31095      0.391223     0.0816656       0.00000       0.00000       0.00000       0.00000       0.00000       0.00000       0.00000       0.00000       0.00000       0.00000       0.00000       0.00000       0.00000       0.00000       0.00000       0.00000       0.00000       0.00000       0.00000       0.00000       0.00000       0.00000       0.00000       0.00000
   7   9 1767.7172    0.3706  0.2619  9.8386  0.0030       16.7976  0.0605   0.0244   0.0656    0.0882   0.0000       6.90214   435.4405      -1.85864       7.37051      -3.41097      -4.69461     0.0110791     -0.539069     -0.219086      0.371053     0.0651402   -0.00798844   -0.00822190   -0.00440272    0.00178766       0.00000       0.00000       0.00000       0.00000       0.00000       0.00000       0.00000       0.00000       0.00000       0.00000       0.00000       0.00000       0.00000       0.00000       0.00000       0.00000       0.00000       0.00000       0.00000       0.00000       0.00000       0.00000       11.4144       15.9528       12.8657       13.2924       6.22680       4.67990       2.47180       2.18056      0.662439      0.428402      0.137454     0.0604695     0.0114173    0.00404691       0.00000       0.00000       0.00000       0.00000       0.00000       0.00000       0.00000       0.00000       0.00000       0.00000       0.00000       0.00000       0.00000       0.00000       0.00000       0.00000       0.00000       0.00000       0.00000       0.00000       0.00000       0.00000
   7  11 2045.8966    0.6390  0.4619 10.0549 -0.0021       7.52450  0.0353   0.0364   0.0803    0.1139   0.0000       2.10903   437.8468      -3.99557       14.3140       3.77051      -3.70162      -4.69466       2.49098       2.36320       1.27942      0.207436      0.170291    -0.0467920    -0.0137176   -0.00325272       0.00000       0.00000       0.00000       0.00000       0.00000       0.00000       0.00000       0.00000       0.00000       0.00000       0.00000       0.00000       0.00000       0.00000       0.00000       0.00000       0.00000       0.00000       0.00000       0.00000       0.00000       0.00000       6.67582       6.79587       7.64278       6.13142       4.68741       3.60682       2.14010       1.41776      0.760944      0.328329      0.153645     0.0538264     0.0134485    0.00231228       0.00000       0.00000       0.00000       0.00000       0.00000       0.00000       0.00000       0.00000       0.00000       0.00000       0.00000       0.00000       0.00000       0.00000       0.00000       0.00000       0.00000       0.00000       0.00000       0.00000       0.00000       0.00000
   7  12 2184.7153    0.8869  0.6892 10.0287  0.0009       7.76360  0.0529   0.0396   0.0876    0.1806   0.0000       1.63186   431.8323       8.40958       7.49310       3.97475      0.497976       3.44604     -0.715103      -2.80003       1.11230      0.257205     -0.186665     0.0427504   -0.00331518   -0.00260095       0.00000       0.00000       0.00000       0.00000       0.00000       0.00000       0.00000       0.00000       0.00000       0.00000       0.00000       0.00000       0.00000       0.00000       0.00000       0.00000       0.00000       0.00000       0.00000       0.00000       0.00000       0.00000       8.49591       8.69898       9.90230       7.73473       5.78541       5.04962       3.03660       1.83248      0.963384      0.471882      0.236655     0.0787726     0.0187471    0.00322930       0.00000       0.00000       0.00000       0.00000       0.00000       0.00000       0.00000       0.00000       0.00000       0.00000       0.00000       0.00000       0.00000       0.00000       0.00000       0.00000       0.00000       0.00000       0.00000       0.00000       0.00000       0.00000
   7  13 2322.2667    1.1153  0.7737 10.7122 -0.0122       4.73014  0.0469   0.0458   0.0919    0.1816   0.0000       1.47991   438.3446       7.35441       26.4574      -4.88843      -10.8081     -0.853013       2.81658      -2.64194      -1.02399      0.347216     -0.284127     0.0653873     0.0113176    0.00109921       0.00000       0.00000       0.00000       0.00000       0.00000       0.00000       0.00000       0.00000       0.00000       0.00000       0.00000       0.00000       0.00000       0.00000       0.00000       0.00000       0.00000       0.00000       0.00000       0.00000       0.00000       0.00000       7.57803       8.94212       8.66191       7.14541       6.05425       4.20133       3.12313       1.59940      0.812575      0.453723      0.179449     0.0588345     0.0191526    0.00335870       0.00000       0.00000       0.00000       0.00000       0.00000       0.00000       0.00000       0.00000       0.00000       0.00000       0.00000       0.00000       0.00000       0.00000       0.00000       0.00000       0.00000       0.00000       0.00000       0.00000       0.00000       0.00000
   7  14 2458.3551    1.6007  0.7959 11.0755 -0.0096       5.24820  0.0490   0.0648   0.0975    0.2303   0.0000       1.40474   437.3483      -6.50233       8.49798      -7.16830       11.0281       2.38349       2.85943      -4.72459      -1.18818     -0.311115      0.135792    -0.0329922  -0.000568360  -9.00134e-05       0.00000       0.00000       0.00000       0.00000       0.00000       0.00000       0.00000       0.00000       0.00000       0.00000       0.00000       0.00000       0.00000       0.00000       0.00000       0.00000       0.00000       0.00000       0.00000       0.00000       0.00000       0.00000       10.1877       11.8586       11.5133       9.30022       6.93184       4.47447       2.46826       1.75547      0.857505      0.375399      0.150547     0.0597806     0.0152246    0.00262074       0.00000       0.00000       0.00000       0.00000       0.00000       0.00000       0.00000       0.00000       0.00000       0.00000       0.00000       0.00000       0.00000       0.00000       0.00000       0.00000       0.00000       0.00000       0.00000       0.00000       0.00000       0.00000
   7  15 2594.2867    2.1302  0.7770 11.3461 -0.0029       1.21655  0.0504   0.0786   0.0760    0.2544   0.0000       1.35267   425.2394      -2.84436       2.16226      -6.43630       2.18118      0.414801     -0.324402      -1.76494     -0.323080     -0.109443      0.221742    -0.0429057   -0.00967003    0.00362611       0.00000       0.00000       0.00000       0.00000       0.00000       0.00000       0.00000       0.00000       0.00000       0.00000       0.00000       0.00000       0.00000       0.00000       0.00000       0.00000       0.00000       0.00000       0.00000       0.00000       0.00000       0.00000       8.25835       10.1540       8.33730       8.26816       5.98471       4.95544       2.83527       1.85273      0.791469      0.454557      0.146983     0.0640194     0.0142860    0.00400283       0.00000       0.00000       0.00000       0.00000       0.00000       0.00000       0.00000       0.00000       0.00000       0.00000       0.00000       0.00000       0.00000       0.00000       0.00000       0.00000       0.00000       0.00000       0.00000       0.00000       0.00000       0.00000
   7  16 2731.1035    2.5483  0.8521 12.0585 -0.0007      0.211074  0.0459   0.0966   0.0924    0.2236   0.0000       1.30529   440.3203      -1.30493       6.74164       5.89836       2.89711      -3.35369       4.43752     -0.423219      -1.31412     -0.561430     0.0739499     0.0256733    0.00819725  -0.000378488       0.00000       0.00000       0.00000       0.00000       0.00000       0.00000       0.00000       0.00000       0.00000       0.00000       0.00000       0.00000       0.00000       0.00000       0.00000       0.00000       0.00000       0.00000       0.00000       0.00000       0.00000       0.00000       7.96098       9.12803       8.72826       7.40785       6.33585       4.18031       2.77626       1.71360      0.891723      0.417881      0.162983     0.0587179     0.0180695    0.00321354       0.00000       0.00000       0.00000       0.00000       0.00000       0.00000       0.00000       0.00000       0.00000       0.00000       0.00000       0.00000       0.00000       0.00000       0.00000       0.00000       0.00000       0.00000       0.00000       0.00000       0.00000       0.00000
   7  17 2868.3433    3.2014  0.8169 12.5611 -0.0163    -0.0383555  0.0472   0.1248   0.0865    0.2521   0.0000      0.947116   434.6303       13.8392      0.729142       4.04735      -3.04390      -4.49688       1.63031      -2.06168      -1.20616     -0.908053      0.198589    0.00590690     0.0193712    0.00157268       0.00000       0.00000       0.00000       0.00000       0.00000       0.00000       0.00000       0.00000       0.00000       0.00000       0.00000       0.00000       0.00000       0.00000       0.00000       0.00000       0.00000       0.00000       0.00000       0.00000       0.00000       0.00000       8.38279       9.56824       8.46201       7.72424       6.25204       4.68630       3.10085       1.70601      0.895086      0.411340      0.172050     0.0566129     0.0163870    0.00348087       0.00000       0.00000       0.00000       0.00000       0.00000       0.00000       0.00000       0.00000       0.00000       0.00000       0.00000       0.00000       0.00000       0.00000       0.00000       0.00000       0.00000       0.00000       0.00000       0.00000       0.00000       0.00000
   7  18 3005.6753    4.1081  0.7351 12.8916 -0.0093      0.483022  0.0419   0.1708   0.0806    0.2347   0.0000      0.931904   431.3258       2.44385       14.5162       8.70422     -0.281036       1.47968      -2.66076       3.58181      -1.24911     -0.208508     -0.105646    -0.0500059   -0.00703556    0.00250542       0.00000       0.00000       0.00000       0.00000       0.00000       0.00000       0.00000       0.00000       0.00000       0.00000       0.00000       0.00000       0.00000       0.00000       0.00000       0.00000       0.00000       0.00000       0.00000       0.00000       0.00000       0.00000       7.48683       8.40081       8.04462       6.52858       5.74540       4.21258       2.69418       1.61253      0.784954      0.358892      0.149281     0.0552639     0.0153754    0.00277709       0.00000       0.00000       0.00000       0.00000       0.00000       0.00000       0.00000       0.00000       0.00000       0.00000       0.00000       0.00000       0.00000       0.00000       0.00000       0.00000       0.00000       0.00000       0.00000       0.00000       0.00000       0.00000
   7  19 3142.8330    3.7967  0.9373 12.6934 -0.0065      0.281123  0.0517   0.1351   0.0960    0.2970   0.0000      0.932692   436.6087       11.3901       33.7395       15.9452       3.25100     -0.204451    -0.0658828       1.60647      0.474722    -0.0244978     -0.148830      0.109060     0.0308393    0.00697191       0.00000       0.00000       0.00000       0.00000       0.00000       0.00000       0.00000       0.00000       0.00000       0.00000       0.00000       0.00000       0.00000       0.00000       0.00000       0.00000       0.00000       0.00000       0.00000       0.00000       0.00000       0.00000       8.54494       10.2346       9.44449       8.10454       6.44706       4.55711       2.88491       1.73971      0.923172      0.411938      0.175022     0.0645990     0.0178473    0.00361967       0.00000       0.00000       0.00000       0.00000       0.00000       0.00000       0.00000       0.00000       0.00000       0.00000       0.00000       0.00000       0.00000       0.00000       0.00000       0.00000       0.00000       0.00000       0.00000       0.00000       0.00000       0.00000
   7  20 3280.1486    3.5721  1.1787 13.0324 -0.0109       4.99806  0.0710   0.1259   0.1148    0.2599   0.0000       1.18766   428.4645       12.0362       14.6882       11.5147      -15.1175      -14.6825       3.09660       1.43983      0.905077     0.0302288     -0.135081     0.0997522    -0.0400682   -0.00678915       0.00000       0.00000       0.00000       0.00000       0.00000       0.00000       0.00000       0.00000       0.00000       0.00000       0.00000       0.00000       0.00000       0.00000       0.00000       0.00000       0.00000       0.00000       0.00000       0.00000       0.00000       0.00000       10.1978       12.2009       11.0918       9.44240       8.35982       5.59834       3.89811       2.22876       1.09930      0.569931      0.211499     0.0782772     0.0249198    0.00455402       0.00000       0.00000       0.00000       0.00000       0.00000       0.00000       0.00000       0.00000       0.00000       0.00000       0.00000       0.00000       0.00000       0.00000       0.00000       0.00000       0.00000       0.00000       0.00000       0.00000       0.00000       0.00000
   7  21 3417.6627    3.0659  1.9343 12.3882  0.0036       1.42567  0.0837   0.0860   0.1532    0.1941   0.0000      0.676762   449.1116       15.3025      -7.14738       2.53535       6.75388      -5.49550       3.34447      -3.02717       3.09895    -0.0799263     -0.349431   -0.00659295     0.0134364    0.00355144       0.00000       0.00000       0.00000       0.00000       0.00000       0.00000       0.00000       0.00000       0.00000       0.00000       0.00000       0.00000       0.00000       0.00000       0.00000       0.00000       0.00000       0.00000       0.00000       0.00000       0.00000       0.00000       12.9054       15.0589       14.2051       12.3040       9.77495       7.01091       4.61204       2.60689       1.40289      0.652716      0.274449     0.0926750     0.0270470    0.00532124       0.00000       0.00000       0.00000       0.00000       0.00000       0.00000       0.00000       0.00000       0.00000       0.00000       0.00000       0.00000       0.00000       0.00000       0.00000       0.00000       0.00000       0.00000       0.00000       0.00000       0.00000       0.00000
   7  22 3555.5788    2.6927  3.1715 10.9504 -0.0021      0.753358  0.1024   0.0534   0.1936    0.2687   0.0000      0.293708   430.6726       23.3657       1.26288      -13.9866       26.4514      -13.8433      -1.16764      -3.96892     -0.100577     -0.181545      0.209784    -0.0884897    -0.0405996     0.0100203       0.00000       0.00000       0.00000       0.00000       0.00000       0.00000       0.00000       0.00000       0.00000       0.00000       0.00000       0.00000       0.00000       0.00000       0.00000       0.00000       0.00000       0.00000       0.00000       0.00000       0.00000       0.00000       15.3499       18.9093       17.7598       14.9593       11.6541       8.10860       5.29865       3.09631       1.64456      0.793967      0.332511      0.117328     0.0341765    0.00665697       0.00000       0.00000       0.00000       0.00000       0.00000       0.00000       0.00000       0.00000       0.00000       0.00000       0.00000       0.00000       0.00000       0.00000       0.00000       0.00000       0.00000       0.00000       0.00000       0.00000       0.00000       0.00000
   7  23 3693.9445    2.1872  4.6361 10.8518 -0.0022      0.637790  0.1317   0.0390   0.2578    0.1602   0.0000      0.178131   430.5529      -14.1722       29.5314       15.8355       32.3998      -10.1502      0.813444       3.63335       1.81481     -0.525199     -0.723470    -0.0710073    -0.0235426    0.00727750       0.00000       0.00000       0.00000       0.00000       0.00000       0.00000       0.00000       0.00000       0.00000       0.00000       0.00000       0.00000       0.00000       0.00000       0.00000       0.00000       0.00000       0.00000       0.00000       0.00000       0.00000       0.00000       19.4671       23.0925       21.9435       19.6806       15.2419       10.6805       7.02514       4.26965       2.24285       1.08969      0.440228      0.156366     0.0444846    0.00883124       0.00000       0.00000       0.00000       0.00000       0.00000       0.00000       0.00000       0.00000       0.00000       0.00000       0.00000       0.00000       0.00000       0.00000       0.00000       0.00000       0.00000       0.00000       0.00000       0.00000       0.00000       0.00000
   7  24 3832.5151    1.8398  6.5177 10.7086 -0.0018      0.618509  0.1752   0.0283   0.3156    0.0967   0.0000      0.131531   453.0251      -21.6170       17.6306       37.5790      -2.84884      -8.62968      -7.41482      -7.51384       1.48465    -0.0872061     -0.235077    -0.0772330    0.00455582   -0.00957965       0.00000       0.00000       0.00000       0.00000       0.00000       0.00000       0.00000       0.00000       0.00000       0.00000       0.00000       0.00000       0.00000       0.00000       0.00000       0.00000       0.00000       0.00000       0.00000       0.00000       0.00000       0.00000       24.6379       30.9083       27.6418       25.7393       19.3995       14.6373       9.19923       5.59398       2.97838       1.38409      0.587372      0.210150     0.0570093     0.0124736       0.00000       0.00000       0.00000       0.00000       0.00000       0.00000       0.00000       0.00000       0.00000       0.00000       0.00000       0.00000       0.00000       0.00000       0.00000       0.00000       0.00000       0.00000       0.00000       0.00000       0.00000       0.00000
   8  10 1946.1275    0.4389  0.4018 10.0940 -0.0109       9.62617  0.0364   0.0256   0.0662    0.0941   0.0000       3.42889   436.8397      -4.57275       4.70989       6.08255      -7.34167      0.529825      0.422105       3.14240      -1.87489     -0.305556      0.196774     0.0615053   -0.00535365   -0.00351062   -0.00818132  -0.000133150       0.00000       0.00000       0.00000       0.00000       0.00000       0.00000       0.00000       0.00000       0.00000       0.00000       0.00000       0.00000       0.00000       0.00000       0.00000       0.00000       0.00000       0.00000       0.00000       0.00000       6.17165       6.64420       6.53218       6.35380       4.97880       3.69618       2.62166       1.74913       1.09988      0.573048      0.288255      0.118891     0.0457900     0.0138407    0.00361155   0.000663649       0.00000       0.00000       0.00000       0.00000       0.00000       0.00000       0.00000       0.00000       0.00000       0.00000       0.00000       0.00000       0.00000       0.00000       0.00000       0.00000       0.00000       0.00000       0.00000       0.00000
   8  12 2225.2462    0.9561  0.5781 10.6340 -0.0072       5.03782  0.0401   0.0415   0.0654    0.1312   0.0000       1.57551   432.0289       2.06668       21.4949      -3.10304       6.51201      -3.55263     -0.708203      0.359733      -1.30128     -0.368949    -0.0897552     -0.204644   -0.00961809    0.00355349  -0.000889321  -0.000815911       0.00000       0.00000       0.00000       0.00000       0.00000       0.00000       0.00000       0.00000       0.00000       0.00000       0.00000       0.00000       0.00000       0.00000       0.00000       0.00000       0.00000       0.00000       0.00000       0.00000       6.18914       7.08169       7.61198       6.18582       5.67880       4.12887       2.49241       1.92603       1.15328      0.592038      0.308837      0.114043     0.0485202     0.0173461    0.00419968   0.000661104       0.00000       0.00000       0.00000       0.00000       0.00000       0.00000       0.00000       0.00000       0.00000       0.00000       0.00000       0.00000       0.00000       0.00000       0.00000       0.00000       0.00000       0.00000       0.00000       0.00000
   8  13 2363.0533    1.2449  0.7672 10.9604 -0.0054       7.50479  0.0470   0.0475   0.0864    0.1437   0.0000       1.35924   440.5074       1.33198       5.99058       8.26742      -1.07615     -0.863199       1.49242      0.875869     -0.841963      0.852213     0.0925596     -0.129689    -0.0331178    -0.0127034   -0.00150591    0.00121067       0.00000       0.00000       0.00000       0.00000       0.00000       0.00000       0.00000       0.00000       0.00000       0.00000       0.00000       0.00000       0.00000       0.00000       0.00000       0.00000       0.00000       0.00000       0.00000       0.00000       7.26080       9.48959       8.16136       8.30220       5.93022       4.69934       3.47377       1.93809       1.24054      0.577795      0.341935      0.130074     0.0569439     0.0144081    0.00441190    0.00102341       0.00000       0.00000       0.00000       0.00000       0.00000       0.00000       0.00000       0.00000       0.00000       0.00000       0.00000       0.00000       0.00000       0.00000       0.00000       0.00000       0.00000       0.00000       0.00000       0.00000
   8  14 2499.6222    1.6967  0.8666 10.9966 -0.0063       4.87221  0.0511   0.0631   0.0918    0.2265   0.0000       1.22064   442.9939      -9.46332      -4.47250     0.0399302       1.51508     -0.419871      0.305251       3.93753     0.0107022      -1.46127      0.317704    -0.0998900    -0.0378430     0.0116514   0.000284153  -0.000434825       0.00000       0.00000       0.00000       0.00000       0.00000       0.00000       0.00000       0.00000       0.00000       0.00000       0.00000       0.00000       0.00000       0.00000       0.00000       0.00000       0.00000       0.00000       0.00000       0.00000       8.56263       10.6558       9.41671       8.59219       6.75329       5.09826       3.45402       2.07306       1.23990      0.609939      0.300979      0.112744     0.0478633     0.0129697    0.00392578   0.000797549       0.00000       0.00000       0.00000       0.00000       0.00000       0.00000       0.00000       0.00000       0.00000       0.00000       0.00000       0.00000       0.00000       0.00000       0.00000       0.00000       0.00000       0.00000       0.00000       0.00000
   8  15 2636.2390    2.0676  0.9259 11.8293 -0.0018       2.92746  0.0542   0.0701   0.0911    0.1908   0.0000       1.30064   442.6256       10.8858       14.7563      -9.01547      -6.61757       4.03355      -5.16032      -2.95421    -0.0552369       1.02335     -0.283298     -0.148333    -0.0350707     0.0189964    0.00644235  -0.000425109       0.00000       0.00000       0.00000       0.00000       0.00000       0.00000       0.00000       0.00000       0.00000       0.00000       0.00000       0.00000       0.00000       0.00000       0.00000       0.00000       0.00000       0.00000       0.00000       0.00000       8.46201       10.0930       10.1756       8.50292       6.86251       5.31944       3.59735       2.13978       1.35066      0.669718      0.320732      0.143340     0.0598353     0.0180288    0.00450949   0.000811830       0.00000       0.00000       0.00000       0.00000       0.00000       0.00000       0.00000       0.00000       0.00000       0.00000       0.00000       0.00000       0.00000       0.00000       0.00000       0.00000       0.00000       0.00000       0.00000       0.00000
   8  16 2773.7798    2.9568  0.6918 12.4773 -0.0065      0.442512  0.0466   0.1191   0.0745    0.1814   0.0000       1.41542   443.0331      -3.30740       4.63791      -4.35446      -6.33892      -7.53551       7.41062      -2.47048     -0.541739     -0.674823      0.481476    -0.0194092     0.0230133     0.0302958  -0.000954016  -0.000880597       0.00000       0.00000       0.00000       0.00000       0.00000       0.00000       0.00000       0.00000       0.00000       0.00000       0.00000       0.00000       0.00000       0.00000       0.00000       0.00000       0.00000       0.00000       0.00000       0.00000       7.46949       8.51697       7.51590       7.94490       6.65864       4.35701       2.87887       2.05280       1.32877      0.771535      0.305497      0.134482     0.0413606     0.0146213    0.00402263   0.000818689       0.00000       0.00000       0.00000       0.00000       0.00000       0.00000       0.00000       0.00000       0.00000       0.00000       0.00000       0.00000       0.00000       0.00000       0.00000       0.00000       0.00000       0.00000       0.00000       0.00000
   8  17 2911.5660    3.4133  0.7764 12.7447 -0.0048      0.223072  0.0440   0.1272   0.0829    0.1852   0.0000       1.15004   443.1803       1.26235       21.4310      -6.61884      -7.36907      -4.75166       3.39468     -0.817513     -0.696811      0.564435      0.179744      0.180021     0.0447588    -0.0189808   0.000122439  -0.000568450       0.00000       0.00000       0.00000       0.00000       0.00000       0.00000       0.00000       0.00000       0.00000       0.00000       0.00000       0.00000       0.00000       0.00000       0.00000       0.00000       0.00000       0.00000       0.00000       0.00000       7.40295       8.32805       7.52952       7.24400       5.95525       4.36092       3.21540       1.95642       1.15270      0.591951      0.298530      0.117790     0.0439347     0.0126545    0.00353930   0.000669664       0.00000       0.00000       0.00000       0.00000       0.00000       0.00000       0.00000       0.00000       0.00000       0.00000       0.00000       0.00000       0.00000       0.00000       0.00000       0.00000       0.00000       0.00000       0.00000       0.00000
   8  18 3049.2192    3.8207  0.8273 13.2272 -0.0036      0.659698  0.0440   0.1393   0.0912    0.1738   0.0000      0.969902   439.0100       14.8699       10.3676      -10.7510      -11.1070      -4.04211       1.16211     -0.111826       2.41398     -0.742267     -0.627141      0.128353     0.0167248  -0.000313124    0.00396081   0.000937291       0.00000       0.00000       0.00000       0.00000       0.00000       0.00000       0.00000       0.00000       0.00000       0.00000       0.00000       0.00000       0.00000       0.00000       0.00000       0.00000       0.00000       0.00000       0.00000       0.00000       6.37332       7.44272       6.91126       6.84984       5.52065       4.18139       2.85574       1.98286       1.15771      0.632220      0.311115      0.129042     0.0463194     0.0156101    0.00393646   0.000812297       0.00000       0.00000       0.00000       0.00000       0.00000       0.00000       0.00000       0.00000       0.00000       0.00000       0.00000       0.00000       0.00000       0.00000       0.00000       0.00000       0.00000       0.00000       0.00000       0.00000
   8  19 3186.9926    3.9919  1.0778 13.0535 -0.0111       2.59245  0.0574   0.1320   0.1055    0.2353   0.0000       1.00258   437.1630       18.2950       15.6325       10.8608      -6.99767       8.15162      -3.82103      0.451075     -0.158042    -0.0391889     -0.251604     -0.105744     0.0365134    -0.0254241   -0.00469302   8.50601e-05       0.00000       0.00000       0.00000       0.00000       0.00000       0.00000       0.00000       0.00000       0.00000       0.00000       0.00000       0.00000       0.00000       0.00000       0.00000       0.00000       0.00000       0.00000       0.00000       0.00000       8.69912       9.11120       8.85826       7.33265       6.89889       5.67183       3.97771       2.52499       1.35800      0.689836      0.337759      0.139113     0.0543498     0.0184319    0.00446557   0.000700038       0.00000       0.00000       0.00000       0.00000       0.00000       0.00000       0.00000       0.00000       0.00000       0.00000       0.00000       0.00000       0.00000       0.00000       0.00000       0.00000       0.00000       0.00000       0.00000       0.00000
   8  20 3324.5854    3.5454  1.3065 13.0635 -0.0099       2.92420  0.0726   0.1137   0.1190    0.1806   0.0000       1.07711   434.9755       17.3993       10.1049      -15.6594      -2.12742      -1.42517       9.88780      -7.95414      0.713187     -0.850320     -0.312309     0.0737374    -0.0596655    -0.0155740   -0.00449129   8.85983e-05       0.00000       0.00000       0.00000       0.00000       0.00000       0.00000       0.00000       0.00000       0.00000       0.00000       0.00000       0.00000       0.00000       0.00000       0.00000       0.00000       0.00000       0.00000       0.00000       0.00000       9.35348       12.0038       11.8128       10.1139       8.60935       6.26147       3.95655       2.91877       1.54753      0.825275      0.461356      0.168836     0.0715734     0.0266580    0.00658837    0.00117407       0.00000       0.00000       0.00000       0.00000       0.00000       0.00000       0.00000       0.00000       0.00000       0.00000       0.00000       0.00000       0.00000       0.00000       0.00000       0.00000       0.00000       0.00000       0.00000       0.00000
   8  21 3462.6590    2.7516  2.2852 12.3438 -0.0022       1.28055  0.0904   0.0671   0.1624    0.1200   0.0000      0.494718   439.4821       19.1314       14.2685      -6.11933      -7.87685       11.2633      -5.75699     -0.449521      -1.55111    -0.0211653       1.45410     -0.626318     -0.125190    0.00395974  -8.56980e-05   -0.00125881       0.00000       0.00000       0.00000       0.00000       0.00000       0.00000       0.00000       0.00000       0.00000       0.00000       0.00000       0.00000       0.00000       0.00000       0.00000       0.00000       0.00000       0.00000       0.00000       0.00000       11.8146       13.8851       14.0049       12.7919       9.81269       7.75614       5.20731       3.26466       2.07192       1.07469      0.523807      0.229748     0.0936433     0.0286258    0.00722408    0.00138029       0.00000       0.00000       0.00000       0.00000       0.00000       0.00000       0.00000       0.00000       0.00000       0.00000       0.00000       0.00000       0.00000       0.00000       0.00000       0.00000       0.00000       0.00000       0.00000       0.00000
   8  22 3601.2600    2.4532  3.3382 11.5189 -0.0015       1.05087  0.1086   0.0484   0.1858    0.1255   0.0000      0.287641   409.8020       30.1688       23.8460       5.62154       6.17133      -19.0227      -6.61515       1.26859       3.96184      -2.69954      -1.19177      0.221883    -0.0654413    -0.0436272    0.00482738  -4.64329e-05       0.00000       0.00000       0.00000       0.00000       0.00000       0.00000       0.00000       0.00000       0.00000       0.00000       0.00000       0.00000       0.00000       0.00000       0.00000       0.00000       0.00000       0.00000       0.00000       0.00000       14.4646       17.5492       16.5996       15.3416       12.0713       9.18551       6.30960       4.05687       2.35103       1.24935      0.634779      0.262663      0.102353     0.0333630    0.00861295    0.00167374       0.00000       0.00000       0.00000       0.00000       0.00000       0.00000       0.00000       0.00000       0.00000       0.00000       0.00000       0.00000       0.00000       0.00000       0.00000       0.00000       0.00000       0.00000       0.00000       0.00000
   8  23 3739.7838    2.0495  5.0454 10.9704 -0.0007      0.640154  0.1366   0.0336   0.2441    0.1093   0.0000      0.170118   422.0678      -9.45056       9.20439      -2.56637      -22.5250       1.64535      -3.45900      -2.56894       2.03859       1.97652      -1.57667     -0.403443    0.00584476     0.0353233    0.00525589   -0.00302132       0.00000       0.00000       0.00000       0.00000       0.00000       0.00000       0.00000       0.00000       0.00000       0.00000       0.00000       0.00000       0.00000       0.00000       0.00000       0.00000       0.00000       0.00000       0.00000       0.00000       18.1056       21.0910       20.3715       19.2813       15.6418       11.4435       7.94392       5.30635       3.12530       1.73878      0.829984      0.361706      0.130003     0.0431138     0.0112535    0.00205485       0.00000       0.00000       0.00000       0.00000       0.00000       0.00000       0.00000       0.00000       0.00000       0.00000       0.00000       0.00000       0.00000       0.00000       0.00000       0.00000       0.00000       0.00000       0.00000       0.00000
   8  24 3878.7697    1.7766  6.6853 10.6960 -0.0010      0.350080  0.1610   0.0266   0.3066    0.0906   0.0000      0.118539   431.4373      -1.98464       37.6857      -52.9751       15.5636       6.55501      -1.05189      -5.05658     -0.593365      0.444822     -0.207166     -0.363225     -0.243795     0.0706023     0.0253236    0.00161618       0.00000       0.00000       0.00000       0.00000       0.00000       0.00000       0.00000       0.00000       0.00000       0.00000       0.00000       0.00000       0.00000       0.00000       0.00000       0.00000       0.00000       0.00000       0.00000       0.00000       20.6341       24.4480       24.5809       22.5425       17.7672       14.0600       9.94933       6.29371       3.70283       1.98456       1.01223      0.442706      0.174299     0.0552287     0.0140934    0.00259421       0.00000       0.00000       0.00000       0.00000       0.00000       0.00000       0.00000       0.00000       0.00000       0.00000       0.00000       0.00000       0.00000       0.00000       0.00000       0.00000       0.00000       0.00000       0.00000       0.00000
   8  25 4017.4985    1.4829  9.2812 10.3840 -0.0009     0.0920270  0.2169   0.0203   0.3842    0.0718   0.0000     0.0891392   430.6836       12.0241      -18.2541      -24.9697       7.23745       11.4587      -31.9487       1.41909      -5.29717       1.27117      0.232371     0.0529894     0.0837070     0.0632815     0.0149004    0.00295733       0.00000       0.00000       0.00000       0.00000       0.00000       0.00000       0.00000       0.00000       0.00000       0.00000       0.00000       0.00000       0.00000       0.00000       0.00000       0.00000       0.00000       0.00000       0.00000       0.00000       27.2144       32.3238       31.6703       29.0518       23.5354       18.5541       12.5703       8.23115       4.91853       2.68445       1.25264      0.567370      0.217013     0.0720374     0.0178426    0.00327687       0.00000       0.00000       0.00000       0.00000       0.00000       0.00000       0.00000       0.00000       0.00000       0.00000       0.00000       0.00000       0.00000       0.00000       0.00000       0.00000       0.00000       0.00000       0.00000       0.00000
   8  26 4156.8689    1.2585 11.4240 10.3118 -0.0013     0.0295464  0.2746   0.0179   0.4892    0.0602   0.0000     0.0842598   413.8987       34.0394      -9.19959       6.09752      -15.1907      -32.6323       3.01185       1.14843      -3.06322       5.45519      -2.71819     -0.502373      0.223348    -0.0222346    -0.0199326    0.00238667       0.00000       0.00000       0.00000       0.00000       0.00000       0.00000       0.00000       0.00000       0.00000       0.00000       0.00000       0.00000       0.00000       0.00000       0.00000       0.00000       0.00000       0.00000       0.00000       0.00000       31.9008       38.8075       38.1254       34.9610       29.2927       21.5439       15.7579       10.1133       5.87410       3.28729       1.60219      0.717496      0.264229     0.0878288     0.0240114    0.00414819       0.00000       0.00000       0.00000       0.00000       0.00000       0.00000       0.00000       0.00000       0.00000       0.00000       0.00000       0.00000       0.00000       0.00000       0.00000       0.00000       0.00000       0.00000       0.00000       0.00000
   9  10 1984.2642    0.4999  0.5316  9.9698 -0.0182       10.7372  0.0487   0.0233   0.0742    0.0989   0.0000       2.58122   435.9903      -8.72837       16.4431      -5.41043      -8.92381      -2.48371      -2.97123      0.171989      -1.08079      0.948980    -0.0812352     0.0305508     -0.102925    0.00995880     0.0115446    0.00773375   -0.00211163   4.38242e-05       0.00000       0.00000       0.00000       0.00000       0.00000       0.00000       0.00000       0.00000       0.00000       0.00000       0.00000       0.00000       0.00000       0.00000       0.00000       0.00000       0.00000       0.00000       6.81162       7.70664       9.10095       6.75592       5.68191       5.68022       3.48168       2.58465       1.81651      0.746631      0.494015      0.271522     0.0927902     0.0469814     0.0213204    0.00618122    0.00107787   0.000167739       0.00000       0.00000       0.00000       0.00000       0.00000       0.00000       0.00000       0.00000       0.00000       0.00000       0.00000       0.00000       0.00000       0.00000       0.00000       0.00000       0.00000       0.00000
   9  11 2125.2114    0.8020  0.4941  9.9883 -0.0098       7.82181  0.0383   0.0351   0.0599    0.1361   0.0000       1.61112   435.0177       4.03676       14.9792     -0.432941      -5.36042       3.27586       2.00178      -2.71684      0.489694     -0.797372     0.0890359      0.104096     -0.189376   -0.00589402    0.00596753   0.000687159   1.35908e-05   6.20527e-05       0.00000       0.00000       0.00000       0.00000       0.00000       0.00000       0.00000       0.00000       0.00000       0.00000       0.00000       0.00000       0.00000       0.00000       0.00000       0.00000       0.00000       0.00000       4.65170       6.57877       6.33346       5.55307       5.56490       3.39606       2.86195       1.77832       1.21603      0.786717      0.366043      0.223921     0.0765294     0.0411707     0.0117976    0.00433032    0.00127764   0.000189280       0.00000       0.00000       0.00000       0.00000       0.00000       0.00000       0.00000       0.00000       0.00000       0.00000       0.00000       0.00000       0.00000       0.00000       0.00000       0.00000       0.00000       0.00000
   9  12 2264.6901    0.9927  0.6254 10.7243 -0.0163       6.79522  0.0466   0.0414   0.0666    0.1268   0.0000       1.47010   439.0394       21.1542       14.0432      -2.27804     -0.892910    -0.0751344       2.42837      0.709132     -0.760781      0.220076   -0.00517765    -0.0915979   -0.00912754     0.0210956     0.0429499   0.000269171    0.00133525   8.93326e-06       0.00000       0.00000       0.00000       0.00000       0.00000       0.00000       0.00000       0.00000       0.00000       0.00000       0.00000       0.00000       0.00000       0.00000       0.00000       0.00000       0.00000       0.00000       5.95407       8.66985       6.87131       7.47799       5.19144       5.23301       3.09938       2.58376       1.27384      0.949180      0.368670      0.247336     0.0788215     0.0468466     0.0133368    0.00535029   0.000882364   0.000277486       0.00000       0.00000       0.00000       0.00000       0.00000       0.00000       0.00000       0.00000       0.00000       0.00000       0.00000       0.00000       0.00000       0.00000       0.00000       0.00000       0.00000       0.00000
   9  13 2402.4183    1.4266  0.8687 10.9810  0.0045       4.06550  0.0532   0.0494   0.0828    0.1884   0.0000       1.19909   446.5703       6.86353       5.94594       3.09346       6.40773       5.11055      -1.41853      -6.02711     0.0575856     -0.751359    -0.0276224   0.000567411    -0.0809418     0.0106759    -0.0205232    0.00578346  -6.44732e-05   8.89727e-05       0.00000       0.00000       0.00000       0.00000       0.00000       0.00000       0.00000       0.00000       0.00000       0.00000       0.00000       0.00000       0.00000       0.00000       0.00000       0.00000       0.00000       0.00000       6.66780       8.26495       7.82129       7.42761       6.11085       5.42736       3.52664       2.49212       1.72922      0.900430      0.543126      0.235579      0.114796     0.0404812     0.0189536    0.00504420    0.00116368   0.000234165       0.00000       0.00000       0.00000       0.00000       0.00000       0.00000       0.00000       0.00000       0.00000       0.00000       0.00000       0.00000       0.00000       0.00000       0.00000       0.00000       0.00000       0.00000
   9  14 2539.6389    1.8942  0.8347 11.4578  0.0068       2.96636  0.0446   0.0652   0.0784    0.1872   0.0000       1.01712   435.4320       1.93563       9.24345       8.42231       8.15727      -4.39102      -5.68030      0.244593       1.27863      0.959939     -0.560329    -0.0783016     0.0383658    -0.0627660   -0.00184406   -0.00371570   -0.00188914   6.30583e-05       0.00000       0.00000       0.00000       0.00000       0.00000       0.00000       0.00000       0.00000       0.00000       0.00000       0.00000       0.00000       0.00000       0.00000       0.00000       0.00000       0.00000       0.00000       5.75380       6.86866       6.68133       6.61393       5.25598       4.36589       3.15831       2.17051       1.40430      0.810302      0.449018      0.231875     0.0989423     0.0414244     0.0145886    0.00431014    0.00103254   0.000198090       0.00000       0.00000       0.00000       0.00000       0.00000       0.00000       0.00000       0.00000       0.00000       0.00000       0.00000       0.00000       0.00000       0.00000       0.00000       0.00000       0.00000       0.00000
   9  15 2677.1382    2.4005  0.7072 12.1481 -0.0025       3.05161  0.0363   0.0844   0.0732    0.1434   0.0000       1.10402   440.3608       12.3494       21.0829       3.22925     -0.881365      0.638651       4.78780      0.559307      0.164448     -0.222929    -0.0488145     -0.128291    -0.0847877   0.000327833    -0.0123414  -0.000405606   0.000930808   5.21704e-05       0.00000       0.00000       0.00000       0.00000       0.00000       0.00000       0.00000       0.00000       0.00000       0.00000       0.00000       0.00000       0.00000       0.00000       0.00000       0.00000       0.00000       0.00000       5.58335       6.14281       5.83684       5.45244       4.79993       3.98052       3.30393       2.17080       1.29957      0.685527      0.378322      0.196667     0.0868648     0.0345236     0.0120029    0.00340148   0.000878395   0.000142743       0.00000       0.00000       0.00000       0.00000       0.00000       0.00000       0.00000       0.00000       0.00000       0.00000       0.00000       0.00000       0.00000       0.00000       0.00000       0.00000       0.00000       0.00000
   9  16 2815.3101    2.9678  0.7887 12.3489 -0.0017       3.52115  0.0408   0.1089   0.0796    0.1809   0.0000       1.04324   440.0205       14.5029       9.05419       1.36413       3.69385      -4.22024      -1.57176      -1.95729       1.75898     -0.787159     -0.747882    -0.0982694    -0.0363181     0.0679385    0.00678695    0.00310170    0.00129292  -0.000129476       0.00000       0.00000       0.00000       0.00000       0.00000       0.00000       0.00000       0.00000       0.00000       0.00000       0.00000       0.00000       0.00000       0.00000       0.00000       0.00000       0.00000       0.00000       5.69080       6.61563       6.76195       6.34004       5.04027       3.94508       2.76634       1.98015       1.21978      0.732941      0.391693      0.200009     0.0868733     0.0355707     0.0118822    0.00383192   0.000852084   0.000154539       0.00000       0.00000       0.00000       0.00000       0.00000       0.00000       0.00000       0.00000       0.00000       0.00000       0.00000       0.00000       0.00000       0.00000       0.00000       0.00000       0.00000       0.00000
   9  17 2953.6270    3.5127  0.7908 12.7570 -0.0082       2.27378  0.0457   0.1346   0.0794    0.1780   0.0000       1.02633   436.1742       17.4091       4.99870      -3.39090       6.07062       5.71430       4.28854      -1.68708       3.08152       1.42211     -0.357958     0.0754755      0.121905   -0.00562173    -0.0234690   -0.00953621   -0.00182764  -3.82055e-05       0.00000       0.00000       0.00000       0.00000       0.00000       0.00000       0.00000       0.00000       0.00000       0.00000       0.00000       0.00000       0.00000       0.00000       0.00000       0.00000       0.00000       0.00000       5.60382       7.77395       7.40183       6.46956       5.65490       5.13265       3.13979       2.61582       1.33169      0.948532      0.428604      0.238323      0.100398     0.0456901     0.0151695    0.00638867    0.00120659   0.000237221       0.00000       0.00000       0.00000       0.00000       0.00000       0.00000       0.00000       0.00000       0.00000       0.00000       0.00000       0.00000       0.00000       0.00000       0.00000       0.00000       0.00000       0.00000
   9  18 3091.6183    3.8491  0.8500 13.0004 -0.0009       1.52964  0.0472   0.1320   0.0818    0.1876   0.0000      0.983392   435.2629       10.6152       12.4524      -5.55745       11.9921       5.70339      -4.08110      -4.24360      0.695527      0.733028     -0.173883     -0.360538    0.00597786    -0.0135921    -0.0116551   -0.00339277    0.00254381  -0.000558354       0.00000       0.00000       0.00000       0.00000       0.00000       0.00000       0.00000       0.00000       0.00000       0.00000       0.00000       0.00000       0.00000       0.00000       0.00000       0.00000       0.00000       0.00000       5.72102       6.96998       6.38121       6.86545       4.93209       4.88061       3.22806       2.37141       1.41504      0.948537      0.437490      0.243688     0.0993127     0.0466100     0.0149053    0.00496950   0.000927729   0.000227825       0.00000       0.00000       0.00000       0.00000       0.00000       0.00000       0.00000       0.00000       0.00000       0.00000       0.00000       0.00000       0.00000       0.00000       0.00000       0.00000       0.00000       0.00000
   9  19 3229.7609    3.6625  1.1809 13.3279  0.0003       3.21192  0.0642   0.1113   0.1055    0.1693   0.0000       1.47106   423.0789       35.0817       7.74244      -13.5119       5.21673      -5.90204      -3.48176     -0.784629      0.838559      0.323057    -0.0431616     -0.107477      0.106853     0.0345255    -0.0103771    0.00446288   0.000833281  -0.000383793       0.00000       0.00000       0.00000       0.00000       0.00000       0.00000       0.00000       0.00000       0.00000       0.00000       0.00000       0.00000       0.00000       0.00000       0.00000       0.00000       0.00000       0.00000       7.78063       9.87171       8.72294       8.66996       6.81599       5.74865       4.28684       2.95035       1.76733      0.968892      0.571977      0.254699      0.134505     0.0457803     0.0176350    0.00511667    0.00130042   0.000275032       0.00000       0.00000       0.00000       0.00000       0.00000       0.00000       0.00000       0.00000       0.00000       0.00000       0.00000       0.00000       0.00000       0.00000       0.00000       0.00000       0.00000       0.00000
   9  20 3367.8123    3.1495  1.6632 12.5634 -0.0026    0.00254118  0.0742   0.0790   0.1184    0.1538   0.0000      0.787349   444.8854       19.2778      -10.4870       7.85971      0.252093      -11.2382      -3.12081       1.05206      -3.45718      -2.31393      0.461870     0.0732485    -0.0287090    -0.0413447   -0.00667018   0.000713186   0.000657398  -0.000116222       0.00000       0.00000       0.00000       0.00000       0.00000       0.00000       0.00000       0.00000       0.00000       0.00000       0.00000       0.00000       0.00000       0.00000       0.00000       0.00000       0.00000       0.00000       8.35636       10.7980       10.7149       9.97652       7.87047       6.45879       4.50885       3.34577       1.83087       1.22766      0.603674      0.321610      0.147550     0.0634695     0.0199572    0.00732076    0.00155507   0.000300606       0.00000       0.00000       0.00000       0.00000       0.00000       0.00000       0.00000       0.00000       0.00000       0.00000       0.00000       0.00000       0.00000       0.00000       0.00000       0.00000       0.00000       0.00000
   9  21 3506.2878    2.7275  2.5560 12.2788 -0.0101     0.0305526  0.0909   0.0577   0.1584    0.1064   0.0000      0.350635   449.4737       6.61557       19.2631       10.1113      -9.82772      -4.97190      -7.70823       1.83597      -1.12037      -1.95111     -0.147259     -0.353750    -0.0216251     0.0161720   -0.00504872  -0.000349316   -0.00354433   0.000252609       0.00000       0.00000       0.00000       0.00000       0.00000       0.00000       0.00000       0.00000       0.00000       0.00000       0.00000       0.00000       0.00000       0.00000       0.00000       0.00000       0.00000       0.00000       10.3760       12.7652       12.4634       11.8009       9.85426       7.75368       5.77935       3.79068       2.52955       1.46591      0.801717      0.393638      0.181676     0.0728618     0.0267713    0.00776217    0.00202152   0.000349738       0.00000       0.00000       0.00000       0.00000       0.00000       0.00000       0.00000       0.00000       0.00000       0.00000       0.00000       0.00000       0.00000       0.00000       0.00000       0.00000       0.00000       0.00000
   9  22 3645.4321    2.3298  3.5538 11.6535 -0.0012      0.473809  0.1052   0.0433   0.1845    0.0964   0.0000      0.215850   425.0270       3.83420       14.5676       8.83954       9.93458      -15.6898      -6.25489      -1.43746      0.598875   -0.00465330     -0.822539     0.0659789     -0.137820     0.0871481   -0.00989456     0.0122909   -0.00123810   0.000624342       0.00000       0.00000       0.00000       0.00000       0.00000       0.00000       0.00000       0.00000       0.00000       0.00000       0.00000       0.00000       0.00000       0.00000       0.00000       0.00000       0.00000       0.00000       12.5164       14.9989       15.3092       13.7541       11.8597       8.80495       6.79383       4.64681       2.84122       1.65381      0.920195      0.482464      0.213783     0.0859432     0.0299620    0.00927388    0.00235466   0.000374658       0.00000       0.00000       0.00000       0.00000       0.00000       0.00000       0.00000       0.00000       0.00000       0.00000       0.00000       0.00000       0.00000       0.00000       0.00000       0.00000       0.00000       0.00000
   9  23 3784.6575    1.8777  5.4223 11.1659 -0.0015      0.530263  0.1421   0.0298   0.2453    0.0792   0.0000      0.149461   444.1008       5.45633      -2.96552       9.35710       22.8394       24.9493      -7.09019      -4.69496      -3.96738      0.162174      -1.54932     -0.386361     -0.385646     -0.330325     0.0218577    0.00631851    0.00180267  -0.000418671       0.00000       0.00000       0.00000       0.00000       0.00000       0.00000       0.00000       0.00000       0.00000       0.00000       0.00000       0.00000       0.00000       0.00000       0.00000       0.00000       0.00000       0.00000       16.5237       19.8891       19.3690       18.4626       15.9572       12.0201       9.17844       5.97962       4.07266       2.36580       1.28815      0.653903      0.277951      0.118479     0.0409489     0.0118325    0.00322451   0.000531416       0.00000       0.00000       0.00000       0.00000       0.00000       0.00000       0.00000       0.00000       0.00000       0.00000       0.00000       0.00000       0.00000       0.00000       0.00000       0.00000       0.00000       0.00000
   9  24 3923.9312    1.5931  6.8863 10.8327 -0.0006      0.378613  0.1637   0.0235   0.3047    0.0695   0.0000      0.121648   455.1990      -7.54589       33.2347      -4.75488       5.83601       22.6647      -20.1366      -4.44224     -0.798614      -5.30184      0.168036      0.608538     -0.371417    -0.0861830     0.0405560    0.00121503    0.00137488   0.000750109       0.00000       0.00000       0.00000       0.00000       0.00000       0.00000       0.00000       0.00000       0.00000       0.00000       0.00000       0.00000       0.00000       0.00000       0.00000       0.00000       0.00000       0.00000       18.5950       22.8553       22.8452       20.8460       17.8857       14.0873       10.5258       7.04716       4.55436       2.70921       1.47154      0.714599      0.337189      0.136241     0.0492773     0.0148426    0.00373438   0.000612626       0.00000       0.00000       0.00000       0.00000       0.00000       0.00000       0.00000       0.00000       0.00000       0.00000       0.00000       0.00000       0.00000       0.00000       0.00000       0.00000       0.00000       0.00000
   9  25 4063.4457    1.4088  9.3798 10.4178 -0.0030      0.274655  0.2074   0.0187   0.3730    0.0625   0.0000     0.0898294   445.9165       19.5657       30.3142      -16.3113     -0.960471      -30.0057       17.8294       12.2813       4.12238       1.73202     0.0903587      0.624469     0.0289965    -0.0793714     0.0976406    -0.0312568    0.00538924   0.000147455       0.00000       0.00000       0.00000       0.00000       0.00000       0.00000       0.00000       0.00000       0.00000       0.00000       0.00000       0.00000       0.00000       0.00000       0.00000       0.00000       0.00000       0.00000       22.4419       27.3370       27.5276       25.7418       22.1494       17.1153       12.5088       8.72428       5.59373       3.36521       1.84351      0.925914      0.416523      0.169140     0.0602535     0.0187691    0.00463739   0.000764796       0.00000       0.00000       0.00000       0.00000       0.00000       0.00000       0.00000       0.00000       0.00000       0.00000       0.00000       0.00000       0.00000       0.00000       0.00000       0.00000       0.00000       0.00000
   9  26 4203.0451    1.1806 12.4586 10.3384 -0.0002     0.0279305  0.2792   0.0157   0.5196    0.0507   0.0000     0.0870054   415.9191       10.8562      -16.1988      -27.4571       5.56372      -9.71193      -19.5846       2.53730       4.38869      -3.41455     -0.410273     -0.990496      0.800163      0.123689     -0.156914   -0.00304229    0.00372335   0.000690509       0.00000       0.00000       0.00000       0.00000       0.00000       0.00000       0.00000       0.00000       0.00000       0.00000       0.00000       0.00000       0.00000       0.00000       0.00000       0.00000       0.00000       0.00000       28.9641       36.6580       36.2236       33.2994       28.2410       22.2753       16.7094       11.3361       7.11291       4.29056       2.24858       1.17305      0.516287      0.223734     0.0774398     0.0242441    0.00596841   0.000979279       0.00000       0.00000       0.00000       0.00000       0.00000       0.00000       0.00000       0.00000       0.00000       0.00000       0.00000       0.00000       0.00000       0.00000       0.00000       0.00000       0.00000       0.00000
   9  27 4342.6408    0.9682 14.7347 10.2687  0.0006     -0.132723  0.3796   0.0141   0.6527    0.0473   0.0000     0.0975445   404.5366      -44.4003       16.8548       10.7392       19.2650      -1.95503      -23.2590      0.151728       20.9978       3.06609      -5.47731     -0.472377      0.853969      0.379724    0.00782568     0.0147304   -0.00620729   0.000593768       0.00000       0.00000       0.00000       0.00000       0.00000       0.00000       0.00000       0.00000       0.00000       0.00000       0.00000       0.00000       0.00000       0.00000       0.00000       0.00000       0.00000       0.00000       35.0828       44.8050       44.7088       40.8842       35.6250       27.1533       21.0029       14.0543       9.15734       5.56559       2.97707       1.56821      0.689963      0.297727      0.102512     0.0314343    0.00789055    0.00123459       0.00000       0.00000       0.00000       0.00000       0.00000       0.00000       0.00000       0.00000       0.00000       0.00000       0.00000       0.00000       0.00000       0.00000       0.00000       0.00000       0.00000       0.00000
  10  11 2163.0446    0.7966  0.6739  9.9926 -0.0037       6.83922  0.0400   0.0296   0.0664    0.1445   0.0000       1.42317   433.8680       2.96040       7.44115      -1.65161     -0.784550      -5.11182      -4.65227       3.07498      -1.57337     -0.602418      -1.14036     -0.216626    -0.0141188    -0.0835386    0.00393293   -0.00177401   -0.00387276  -0.000928951   1.14772e-05  -4.85229e-06       0.00000       0.00000       0.00000       0.00000       0.00000       0.00000       0.00000       0.00000       0.00000       0.00000       0.00000       0.00000       0.00000       0.00000       0.00000       0.00000       5.09281       5.71584       5.89321       5.53007       4.47920       3.93493       3.43996       2.27928       1.51142      0.931829      0.548470      0.268190      0.131893     0.0707494     0.0310219     0.0112848    0.00360421   0.000916271   0.000222376   3.36599e-05       0.00000       0.00000       0.00000       0.00000       0.00000       0.00000       0.00000       0.00000       0.00000       0.00000       0.00000       0.00000       0.00000       0.00000       0.00000       0.00000
  10  12 2302.9511    1.1468  0.6368 10.9919 -0.0079       5.59137  0.0342   0.0431   0.0735    0.1245   0.0000       1.35724   434.2956       2.32882       22.4420       4.95395     -0.794569      0.153611      0.373446     -0.950227      -1.30575      0.431576     -0.194712     -0.308194      0.219681     0.0649755    -0.0435420  -0.000589964   0.000894614  -0.000400447   0.000139248  -4.52833e-05       0.00000       0.00000       0.00000       0.00000       0.00000       0.00000       0.00000       0.00000       0.00000       0.00000       0.00000       0.00000       0.00000       0.00000       0.00000       0.00000       4.35976       5.21259       5.40299       4.93061       4.12443       3.56372       3.01128       1.90281       1.37617      0.817823      0.485983      0.252075      0.121576     0.0639654     0.0271494     0.0111840    0.00360942   0.000913921   0.000233698   3.63412e-05       0.00000       0.00000       0.00000       0.00000       0.00000       0.00000       0.00000       0.00000       0.00000       0.00000       0.00000       0.00000       0.00000       0.00000       0.00000       0.00000
  10  13 2440.8722    1.4945  0.8685 11.3838 -0.0161       4.08382  0.0496   0.0505   0.0761    0.1549   0.0000       1.14220   437.3297     -0.185350      0.447479      -2.53956      -12.7625      0.447412       8.28738       6.98433     -0.444059     -0.512858      0.520974      0.752954     0.0544929    -0.0804243    0.00643551   -0.00938998   -0.00540592   7.37956e-05   4.51804e-05  -1.74374e-05       0.00000       0.00000       0.00000       0.00000       0.00000       0.00000       0.00000       0.00000       0.00000       0.00000       0.00000       0.00000       0.00000       0.00000       0.00000       0.00000       6.22347       8.37160       8.43928       7.56004       6.39691       4.61030       3.81245       2.44822       1.52423       1.02963      0.574009      0.321061      0.146165     0.0766352     0.0321636     0.0127973    0.00382744    0.00120118   0.000317528   4.74682e-05       0.00000       0.00000       0.00000       0.00000       0.00000       0.00000       0.00000       0.00000       0.00000       0.00000       0.00000       0.00000       0.00000       0.00000       0.00000       0.00000
  10  14 2578.7384    1.9373  0.9216 11.5825 -0.0038       3.74496  0.0440   0.0612   0.0823    0.1750   0.0000       1.02009   429.8470       7.78531       16.3905       4.57706      -4.99244      -4.38524      -1.57673       2.20949       2.89252       1.61266       1.47874      0.232987      0.142735     0.0460644   -0.00152566   -0.00663068   -0.00413445  -0.000409367  -2.39930e-05  -5.10786e-05       0.00000       0.00000       0.00000       0.00000       0.00000       0.00000       0.00000       0.00000       0.00000       0.00000       0.00000       0.00000       0.00000       0.00000       0.00000       0.00000       5.24280       6.24964       6.37990       5.88756       5.11921       4.22870       3.27735       2.42932       1.54556      0.953396      0.593856      0.291765      0.155460     0.0739297     0.0317279     0.0109433    0.00401954    0.00115602   0.000258509   4.13678e-05       0.00000       0.00000       0.00000       0.00000       0.00000       0.00000       0.00000       0.00000       0.00000       0.00000       0.00000       0.00000       0.00000       0.00000       0.00000       0.00000
  10  15 2717.1464    2.5358  0.8212 12.2438 -0.0043       4.26098  0.0405   0.0829   0.0729    0.1398   0.0000       1.13664   436.7448       3.21543       10.8484       4.94040      0.349833       2.60515       3.07968      -1.99790      0.838960      0.950131      0.905228     -0.154953    -0.0705876     0.0186823    -0.0494145    -0.0185749    0.00382699  -0.000188581   5.54021e-05  -1.27931e-05       0.00000       0.00000       0.00000       0.00000       0.00000       0.00000       0.00000       0.00000       0.00000       0.00000       0.00000       0.00000       0.00000       0.00000       0.00000       0.00000       4.41634       5.67241       5.67006       5.62321       4.49705       3.91047       2.80889       2.19312       1.35091      0.898121      0.531659      0.283169      0.147640     0.0716755     0.0314352     0.0117009    0.00390730    0.00117627   0.000243641   4.73548e-05       0.00000       0.00000       0.00000       0.00000       0.00000       0.00000       0.00000       0.00000       0.00000       0.00000       0.00000       0.00000       0.00000       0.00000       0.00000       0.00000
  10  18 3132.9947    3.9616  0.8747 13.3464  0.0040      0.184336  0.0446   0.1236   0.0769    0.1511   0.0000       1.23732   436.1108       15.6824       9.29425      -1.55575     0.0881191      -8.61863      0.156740      -2.31879       2.87975     0.0858683     -0.564095     -0.195138    -0.0750615     0.0570411    -0.0363243    -0.0239653   -0.00319409   0.000279045   0.000193034  -2.44131e-06       0.00000       0.00000       0.00000       0.00000       0.00000       0.00000       0.00000       0.00000       0.00000       0.00000       0.00000       0.00000       0.00000       0.00000       0.00000       0.00000       5.67758       7.27365       7.63585       6.81858       5.72629       4.40325       3.16385       2.20882       1.48065      0.884028      0.534345      0.291105      0.144254     0.0720089     0.0288857     0.0114560    0.00403924    0.00115022   0.000262248   4.05519e-05       0.00000       0.00000       0.00000       0.00000       0.00000       0.00000       0.00000       0.00000       0.00000       0.00000       0.00000       0.00000       0.00000       0.00000       0.00000       0.00000
  10  19 3271.4539    3.4576  1.1655 13.5595 -0.0018    -0.0627133  0.0584   0.1067   0.1085    0.1425   0.0000       1.08371   450.6294       13.8443      -3.01684       5.47564      -7.46491      -7.17953       5.23227       2.21668     -0.876109     -0.239262     -0.559076     -0.308082     -0.123204     0.0891378    -0.0287392   -0.00914096   -0.00397320  -0.000310112  -0.000353398   5.59131e-06       0.00000       0.00000       0.00000       0.00000       0.00000       0.00000       0.00000       0.00000       0.00000       0.00000       0.00000       0.00000       0.00000       0.00000       0.00000       0.00000       5.92533       7.53493       7.17432       7.10336       5.73395       5.28428       3.80458       2.92327       1.87234       1.16553      0.689710      0.372644      0.185379     0.0926871     0.0371842     0.0144201    0.00496245    0.00145587   0.000302809   5.92373e-05       0.00000       0.00000       0.00000       0.00000       0.00000       0.00000       0.00000       0.00000       0.00000       0.00000       0.00000       0.00000       0.00000       0.00000       0.00000       0.00000
  10  20 3410.2712    3.1083  1.8651 12.4780  0.0020      0.652284  0.0718   0.0700   0.1225    0.1356   0.0000      0.488207   438.1157      -4.58432       3.74373       17.4390      -5.31924      -16.3521      0.699589       2.98290      0.609093     -0.633856    -0.0493959      0.505451      0.115579    0.00732205    -0.0321559    0.00562896   0.000732558   -0.00223300   0.000475791  -7.74409e-05       0.00000       0.00000       0.00000       0.00000       0.00000       0.00000       0.00000       0.00000       0.00000       0.00000       0.00000       0.00000       0.00000       0.00000       0.00000       0.00000       7.51242       9.18357       9.22923       8.71076       7.79708       5.99046       5.05130       3.44352       2.31439       1.44132      0.859442      0.459035      0.225669      0.116203     0.0469114     0.0181053    0.00588403    0.00170364   0.000448950   6.87032e-05       0.00000       0.00000       0.00000       0.00000       0.00000       0.00000       0.00000       0.00000       0.00000       0.00000       0.00000       0.00000       0.00000       0.00000       0.00000       0.00000
  10  21 3549.2489    2.6379  2.5978 12.0891 -0.0049      0.903296  0.0815   0.0527   0.1512    0.1011   0.0000      0.334208   442.2829       17.9443       23.3952       10.3078      -4.29198      -2.28258       11.3346      -4.73195      -1.78572      -1.90860     -0.499333     -0.549182    -0.0475058     0.0576337     0.0228053    -0.0512748    0.00259014  -0.000896452  -0.000229486   4.95035e-05       0.00000       0.00000       0.00000       0.00000       0.00000       0.00000       0.00000       0.00000       0.00000       0.00000       0.00000       0.00000       0.00000       0.00000       0.00000       0.00000       9.12983       10.7604       10.8426       10.4677       9.20970       7.30223       5.60276       4.12518       2.72046       1.68956       1.05755      0.548467      0.290750      0.134812     0.0573570     0.0200970    0.00716620    0.00200491   0.000464427   7.40012e-05       0.00000       0.00000       0.00000       0.00000       0.00000       0.00000       0.00000       0.00000       0.00000       0.00000       0.00000       0.00000       0.00000       0.00000       0.00000       0.00000
  10  22 3688.6743    2.1578  3.9099 11.4964  0.0011      0.366427  0.1105   0.0363   0.1889    0.0824   0.0000      0.214609   421.9924       34.7870       12.1396       19.7265       20.2099      -7.81288      -12.8707      -6.51179       1.67953       1.02774      -3.70939     -0.341827     -0.276743    -0.0476130    -0.0344352    -0.0111419     0.0167029    0.00372908  -0.000435926  -3.65638e-06       0.00000       0.00000       0.00000       0.00000       0.00000       0.00000       0.00000       0.00000       0.00000       0.00000       0.00000       0.00000       0.00000       0.00000       0.00000       0.00000       11.5414       14.7589       14.3399       13.4164       11.6510       9.57811       7.33183       5.37369       3.47324       2.20285       1.22914      0.708267      0.345068      0.166761     0.0677043     0.0274847    0.00885383    0.00273473   0.000623796   0.000103255       0.00000       0.00000       0.00000       0.00000       0.00000       0.00000       0.00000       0.00000       0.00000       0.00000       0.00000       0.00000       0.00000       0.00000       0.00000       0.00000
  10  23 3828.6633    1.8048  5.8552 11.0573 -0.0014      0.757850  0.1409   0.0265   0.2508    0.0678   0.0000      0.131623   474.2025       45.6164     -0.189640      -5.26461       15.9149      -1.65253      -3.85464       8.48835       3.19680       4.04678     -0.905298      -1.25572     -0.657014    0.00888426     0.0353180     0.0190383    -0.0165805   -0.00206216   0.000537601   0.000161036       0.00000       0.00000       0.00000       0.00000       0.00000       0.00000       0.00000       0.00000       0.00000       0.00000       0.00000       0.00000       0.00000       0.00000       0.00000       0.00000       14.7441       17.9113       17.8524       16.9056       14.7769       12.2584       9.25630       6.60801       4.40493       2.86835       1.68491      0.900713      0.441603      0.213658     0.0889381     0.0346502     0.0114405    0.00335214   0.000766200   0.000125475       0.00000       0.00000       0.00000       0.00000       0.00000       0.00000       0.00000       0.00000       0.00000       0.00000       0.00000       0.00000       0.00000       0.00000       0.00000       0.00000
  10  24 3968.0129    1.5238  7.7596 10.8107 -0.0021      0.426632  0.1745   0.0210   0.3224    0.0572   0.0000      0.111982   442.3174       8.83840       17.7742      -13.0393       2.12612       19.7797       5.44726      -8.68597      -4.99504      -1.59607      -1.33263      -2.18722     -0.214260     -0.166624     -0.169155    -0.0465719   -0.00417548    0.00232401  -0.000803966  -0.000303089       0.00000       0.00000       0.00000       0.00000       0.00000       0.00000       0.00000       0.00000       0.00000       0.00000       0.00000       0.00000       0.00000       0.00000       0.00000       0.00000       17.5517       21.6617       21.7265       20.9247       18.2717       14.3904       11.3801       7.82572       5.44299       3.41758       2.05881       1.09583      0.579623      0.254598      0.116043     0.0418783     0.0144967    0.00402178    0.00100729   0.000156218       0.00000       0.00000       0.00000       0.00000       0.00000       0.00000       0.00000       0.00000       0.00000       0.00000       0.00000       0.00000       0.00000       0.00000       0.00000       0.00000
  10  25 4107.9982    1.3346 10.6093 10.4542 -0.0025      0.176266  0.2181   0.0167   0.4079    0.0518   0.0000     0.0834854   435.9678       28.9664       35.0825       23.8819       27.1739      -4.60465      -1.29904       7.54411       13.5275      0.995126       1.91270      0.456734      -1.32154     -0.169594     -0.226124    -0.0291936   -0.00755942    0.00955509  -0.000245290   0.000216667       0.00000       0.00000       0.00000       0.00000       0.00000       0.00000       0.00000       0.00000       0.00000       0.00000       0.00000       0.00000       0.00000       0.00000       0.00000       0.00000       21.3715       26.2567       25.9410       25.2652       21.8517       18.1174       13.9245       9.97248       6.80697       4.36700       2.53641       1.43202      0.711717      0.339863      0.141035     0.0557978     0.0180623    0.00517721    0.00118779   0.000194767       0.00000       0.00000       0.00000       0.00000       0.00000       0.00000       0.00000       0.00000       0.00000       0.00000       0.00000       0.00000       0.00000       0.00000       0.00000       0.00000
  10  26 4247.4876    1.0799 12.9454 10.4033 -0.0056     -0.113490  0.3032   0.0144   0.5354    0.0452   0.0000     0.0934296   477.1382       7.70652      -47.9279      -30.7421       33.1684      -12.1074      -18.2060      -24.0478       5.24458       3.10658      -3.39604      -3.06141      -1.32671     0.0186155      0.205645    -0.0557795    -0.0413261     0.0147188   -0.00255166  -4.17685e-05       0.00000       0.00000       0.00000       0.00000       0.00000       0.00000       0.00000       0.00000       0.00000       0.00000       0.00000       0.00000       0.00000       0.00000       0.00000       0.00000       26.2775       33.1688       32.8288       31.7595       27.8229       23.2469       17.8443       12.7601       8.89053       5.50477       3.29307       1.80672      0.936370      0.422339      0.184936     0.0704529     0.0245906    0.00691068    0.00162159   0.000259248       0.00000       0.00000       0.00000       0.00000       0.00000       0.00000       0.00000       0.00000       0.00000       0.00000       0.00000       0.00000       0.00000       0.00000       0.00000       0.00000
  11  10 2058.0135    0.6354  0.4615 10.1986 -0.0072       8.25171  0.0329   0.0258   0.0523    0.0886   0.0000       2.01132   433.7952       6.79719       6.71448      -1.15020       3.85326       1.57825      -3.45425      -1.98986       1.39264      0.396478      -1.06014      0.480337     0.0251985    -0.0699871    -0.0413282   -0.00129916    0.00769468   -0.00109660   4.17364e-05   0.000576570  -1.06423e-05  -1.51609e-05       0.00000       0.00000       0.00000       0.00000       0.00000       0.00000       0.00000       0.00000       0.00000       0.00000       0.00000       0.00000       0.00000       0.00000       3.68199       5.14460       5.28067       4.89161       4.20564       3.45749       2.60745       1.76583       1.29761      0.832686      0.528248      0.311931      0.165385     0.0805090     0.0421654     0.0163357    0.00773417    0.00284276   0.000937298   0.000257358   5.80632e-05   9.31532e-06       0.00000       0.00000       0.00000       0.00000       0.00000       0.00000       0.00000       0.00000       0.00000       0.00000       0.00000       0.00000       0.00000       0.00000
  11  11 2199.8637    0.8690  0.6533 10.5303 -0.0068       6.16317  0.0364   0.0310   0.0694    0.1221   0.0000       1.37848   433.1438     -0.679311       8.00469       10.0572      -9.98919      -4.26672    -0.0925914       1.79632     -0.608334     -0.420909      0.192666     -0.117483     0.0134842      0.121891    -0.0460721  -0.000530452  -0.000456121   0.000797787   -0.00177831  -0.000163361  -8.27949e-05   2.29082e-07       0.00000       0.00000       0.00000       0.00000       0.00000       0.00000       0.00000       0.00000       0.00000       0.00000       0.00000       0.00000       0.00000       0.00000       4.33740       4.94804       5.26651       4.95122       4.59395       4.09069       2.64840       2.07484       1.52133       1.01249      0.690456      0.410833      0.214525      0.106788     0.0528730     0.0204170    0.00844977    0.00322595    0.00115751   0.000284659   5.28132e-05   8.75542e-06       0.00000       0.00000       0.00000       0.00000       0.00000       0.00000       0.00000       0.00000       0.00000       0.00000       0.00000       0.00000       0.00000       0.00000
  11  12 2340.0727    1.2816  0.7373 10.4921 -0.0028       3.82438  0.0531   0.0410   0.0682    0.1947   0.0000       1.18262   436.0562       10.5928       13.6891      -3.70305      -3.58676       4.92852     -0.836298      0.128292      -1.52505      0.859501     -0.359882     -0.240225     0.0953940     -0.142376     0.0216714    0.00830656    0.00967265   -0.00391555  -0.000487273   0.000259170   3.59858e-05  -3.05827e-06       0.00000       0.00000       0.00000       0.00000       0.00000       0.00000       0.00000       0.00000       0.00000       0.00000       0.00000       0.00000       0.00000       0.00000       4.27179       7.95817       6.58831       6.61152       6.68945       3.76804       4.91177       2.14793       2.56096       1.14120      0.971260      0.561831      0.245305      0.191014     0.0527762     0.0433919    0.00940082    0.00586824    0.00167418   0.000352258   0.000146929   1.89635e-05       0.00000       0.00000       0.00000       0.00000       0.00000       0.00000       0.00000       0.00000       0.00000       0.00000       0.00000       0.00000       0.00000       0.00000
  11  14 2617.1037    2.0400  0.9470 12.0337 -0.0051       3.76679  0.0483   0.0614   0.0799    0.1494   0.0000       1.06200   437.9669       4.16702       27.3545      -5.60901      -2.27317      -3.56944       2.11535       2.38573       1.35810     -0.328522      -1.55526     -0.174583     0.0921366    -0.0287584    -0.0898469    -0.0302097    -0.0148078   -0.00324960  -0.000986804   3.31880e-05  -4.31150e-05  -1.71526e-05       0.00000       0.00000       0.00000       0.00000       0.00000       0.00000       0.00000       0.00000       0.00000       0.00000       0.00000       0.00000       0.00000       0.00000       5.41307       6.53577       6.77603       6.40441       5.48397       4.62088       3.48179       2.55973       1.78283       1.19196      0.711404      0.429751      0.232838      0.123020     0.0538026     0.0252242    0.00965694    0.00372591    0.00111472   0.000302933   6.11379e-05   9.83168e-06       0.00000       0.00000       0.00000       0.00000       0.00000       0.00000       0.00000       0.00000       0.00000       0.00000       0.00000       0.00000       0.00000       0.00000
  11  15 2756.1486    2.7420  0.8136 12.2672  0.0020      0.196757  0.0376   0.0839   0.0686    0.1548   0.0000      0.989405   429.7033       3.24290       15.8192       1.49859     -0.267621      -1.42588      -5.56412     -0.244538       3.26232      -1.16097     0.0118388      0.478422    -0.0723861    -0.0204106    -0.0451308     0.0257068    0.00464669   0.000900916   0.000491843  -2.08815e-05   3.37788e-05   2.81847e-06       0.00000       0.00000       0.00000       0.00000       0.00000       0.00000       0.00000       0.00000       0.00000       0.00000       0.00000       0.00000       0.00000       0.00000       4.38378       5.15800       5.09781       4.80546       4.35648       3.83698       2.99533       2.23933       1.55080       1.05046      0.630556      0.381151      0.190228     0.0996405     0.0462282     0.0200921    0.00773750    0.00301951   0.000904239   0.000261490   5.30040e-05   8.51694e-06       0.00000       0.00000       0.00000       0.00000       0.00000       0.00000       0.00000       0.00000       0.00000       0.00000       0.00000       0.00000       0.00000       0.00000
  11  16 2895.5025    3.4690  0.7811 12.8639 -0.0086       1.02648  0.0417   0.1149   0.0658    0.1406   0.0000      0.872029   433.7978      -4.51286       12.1773     -0.732068       7.31617      -2.71004      -4.09837      -2.88463      -1.75273      0.211005      0.137263      0.151034     -0.309979      0.238237    -0.0823016     0.0328108  -0.000607544   -0.00207398    0.00102573   0.000127702  -4.40626e-05   2.78980e-06       0.00000       0.00000       0.00000       0.00000       0.00000       0.00000       0.00000       0.00000       0.00000       0.00000       0.00000       0.00000       0.00000       0.00000       4.33793       5.67712       4.50318       5.69438       4.45363       4.42196       2.84281       2.39591       1.60954       1.19935      0.710202      0.453437      0.243731      0.126560     0.0522101     0.0249026    0.00907818    0.00354391    0.00101282   0.000307999   5.43703e-05   1.37173e-05       0.00000       0.00000       0.00000       0.00000       0.00000       0.00000       0.00000       0.00000       0.00000       0.00000       0.00000       0.00000       0.00000       0.00000
  11  17 3034.6127    3.8146  0.8404 12.9723 -0.0067       2.08156  0.0402   0.1173   0.0697    0.1621   0.0000      0.889302   437.4046       15.5462       14.1441      -1.62798      -7.38176      -2.38973      -1.43651      -5.07037       3.63191      -1.64563      0.353176     -0.156946      0.269141     -0.131896    -0.0529956     0.0162504    0.00715777  -0.000994146   -0.00211719   0.000388905   4.20942e-05   1.03061e-06       0.00000       0.00000       0.00000       0.00000       0.00000       0.00000       0.00000       0.00000       0.00000       0.00000       0.00000       0.00000       0.00000       0.00000       4.27620       4.99071       4.79570       5.16081       4.53405       3.79341       2.99646       2.20571       1.64844       1.04879      0.700808      0.380126      0.243918      0.109035     0.0570038     0.0215984     0.0100977    0.00299020    0.00109343   0.000251754   6.22845e-05   1.02467e-05       0.00000       0.00000       0.00000       0.00000       0.00000       0.00000       0.00000       0.00000       0.00000       0.00000       0.00000       0.00000       0.00000       0.00000
  11  19 3312.3600    3.4737  1.5044 12.8604 -0.0050     0.0944349  0.0615   0.0860   0.1090    0.1423   0.0000      0.762118   433.9643       18.6696       22.8013       1.90982      -4.03414      -15.8135      -8.37386       2.81561      0.114981      -3.74285      -1.05407      0.412221     0.0236738    -0.0193285     0.0931708     0.0159961     0.0279348   -0.00264132   0.000461481   0.000196066   1.10978e-05   6.78345e-06       0.00000       0.00000       0.00000       0.00000       0.00000       0.00000       0.00000       0.00000       0.00000       0.00000       0.00000       0.00000       0.00000       0.00000       6.74869       8.17679       8.44138       8.30002       6.89510       5.54375       4.30587       3.30605       2.31764       1.43366      0.857398      0.510985      0.300781      0.160876     0.0728309     0.0323845     0.0122283    0.00436887    0.00137295   0.000356406   7.68582e-05   1.22710e-05       0.00000       0.00000       0.00000       0.00000       0.00000       0.00000       0.00000       0.00000       0.00000       0.00000       0.00000       0.00000       0.00000       0.00000
  11  20 3451.7357    2.9285  1.9835 12.6597 -0.0067      0.387415  0.0727   0.0646   0.1274    0.1014   0.0000      0.446503   435.5591       20.7104       15.2574      -4.27627       2.67955       5.09791       6.71196      -3.81193      -2.26495      -1.06750      -1.11403      0.942754      0.271860     -0.233914     0.0780898  -0.000591965     0.0171952   -0.00560304   0.000718897  -0.000868606   8.79619e-06   2.76876e-05       0.00000       0.00000       0.00000       0.00000       0.00000       0.00000       0.00000       0.00000       0.00000       0.00000       0.00000       0.00000       0.00000       0.00000       6.88980       8.62098       8.37880       8.39474       6.96874       6.43651       5.20886       3.84820       2.71587       1.79685       1.07992      0.634822      0.341809      0.178915     0.0824508     0.0384774     0.0152690    0.00569094    0.00175296   0.000473820   0.000104918   1.81461e-05       0.00000       0.00000       0.00000       0.00000       0.00000       0.00000       0.00000       0.00000       0.00000       0.00000       0.00000       0.00000       0.00000       0.00000
  11  21 3591.3638    2.4759  3.2360 11.7045 -0.0029      0.877689  0.0899   0.0415   0.1568    0.0834   0.0000      0.217439   450.2201       8.40343       12.5130       4.83296       11.7923       4.85568      -4.26239      -13.2163       1.00571       2.71552      0.831369       1.09595     0.0938819     0.0408736    -0.0702788     0.0318030    -0.0148995     0.0135412   -0.00386342  -0.000378102  -0.000157647   4.46779e-06       0.00000       0.00000       0.00000       0.00000       0.00000       0.00000       0.00000       0.00000       0.00000       0.00000       0.00000       0.00000       0.00000       0.00000       8.45086       11.1251       10.7238       10.6174       9.35066       7.86103       6.34163       4.73108       3.29789       2.17278       1.36744      0.771621      0.445649      0.214227      0.109324     0.0446749     0.0198083    0.00662865    0.00226088   0.000611633   0.000143063   2.29709e-05       0.00000       0.00000       0.00000       0.00000       0.00000       0.00000       0.00000       0.00000       0.00000       0.00000       0.00000       0.00000       0.00000       0.00000
  11  22 3731.3879    2.0538  4.8370 11.2756 -0.0005      0.907521  0.1175   0.0294   0.2056    0.0674   0.0000      0.163115   435.4812      0.648823       2.81439      -16.2965      -3.60641      -2.74089      -10.2016      -4.95612       3.26143      0.367766      -3.27722      -1.08520       1.07703     0.0451734    -0.0235008    -0.0226836    -0.0283345   -0.00158044    0.00113265  -0.000102761   8.10910e-05   1.10079e-05       0.00000       0.00000       0.00000       0.00000       0.00000       0.00000       0.00000       0.00000       0.00000       0.00000       0.00000       0.00000       0.00000       0.00000       11.0613       13.7607       13.5799       13.5201       11.7052       10.2488       8.03395       5.76784       4.18782       2.82651       1.74269       1.02605      0.565942      0.289573      0.129282     0.0603742     0.0242618    0.00894035    0.00275529   0.000739724   0.000167574   2.71491e-05       0.00000       0.00000       0.00000       0.00000       0.00000       0.00000       0.00000       0.00000       0.00000       0.00000       0.00000       0.00000       0.00000       0.00000
  11  23 3871.1255    1.7424  6.6528 10.8315 -0.0018      0.405081  0.1423   0.0226   0.2569    0.0637   0.0000      0.111951   431.4997       33.1035       16.3248      -9.51437      -11.0976      0.646532       5.16509      -4.89327      -4.05008      -3.95209      -2.26857       1.56021     -0.328270      0.168404      0.224772     0.0876125    -0.0417113     0.0149774    0.00224649   0.000443517   0.000336859  -2.44493e-05       0.00000       0.00000       0.00000       0.00000       0.00000       0.00000       0.00000       0.00000       0.00000       0.00000       0.00000       0.00000       0.00000       0.00000       13.1829       16.4793       16.7103       16.1148       14.4774       12.0034       9.63435       7.15804       5.08238       3.39047       2.04176       1.22480      0.682651      0.357267      0.161573     0.0742377     0.0291564     0.0108711    0.00338293   0.000952585   0.000212809   3.19751e-05       0.00000       0.00000       0.00000       0.00000       0.00000       0.00000       0.00000       0.00000       0.00000       0.00000       0.00000       0.00000       0.00000       0.00000
  11  24 4011.4031    1.4979  8.6981 10.5928 -0.0029      0.282684  0.1720   0.0185   0.3155    0.0560   0.0000     0.0844081   449.7531       14.5658       52.7063      -12.7381      -12.5495      -35.5836      -1.64769      -8.28649       7.68336      -3.93083     -0.861826       2.29502     -0.242478      0.545737      0.251829     -0.111005     0.0502702   -0.00138329   -0.00277431   -0.00147682  -0.000436729  -1.15440e-05       0.00000       0.00000       0.00000       0.00000       0.00000       0.00000       0.00000       0.00000       0.00000       0.00000       0.00000       0.00000       0.00000       0.00000       15.8491       19.5066       20.2886       19.5984       17.3212       14.3940       11.6085       8.49595       5.94998       4.03285       2.56437       1.49573      0.829005      0.418641      0.210511     0.0907295     0.0377580     0.0131204    0.00419913    0.00114365   0.000254131   3.74457e-05       0.00000       0.00000       0.00000       0.00000       0.00000       0.00000       0.00000       0.00000       0.00000       0.00000       0.00000       0.00000       0.00000       0.00000
  11  25 4151.4965    1.2426 10.6451 10.5300 -0.0030     0.0839897  0.2183   0.0154   0.4074    0.0454   0.0000     0.0838219   460.3995       40.7998      -3.95707      -79.2356      -21.3933       34.4365       3.56302      -21.5460      -9.20685      -8.83014       2.59392      0.214332     -0.432690     -0.420222     -0.175528    0.00368345   -0.00300702    0.00882256   -0.00100380   -0.00202764   0.000248400  -3.75665e-05       0.00000       0.00000       0.00000       0.00000       0.00000       0.00000       0.00000       0.00000       0.00000       0.00000       0.00000       0.00000       0.00000       0.00000       18.8854       23.1814       24.2861       23.3613       21.0681       17.3797       13.9695       10.4995       7.27940       4.98404       3.17113       1.85100       1.04206      0.535307      0.258713      0.115491     0.0467152     0.0163845    0.00528484    0.00145414   0.000314562   4.58489e-05       0.00000       0.00000       0.00000       0.00000       0.00000       0.00000       0.00000       0.00000       0.00000       0.00000       0.00000       0.00000       0.00000       0.00000
  11  26 4292.4862    1.0648 13.9446 10.3606 -0.0023     0.0770553  0.3109   0.0132   0.5384    0.0426   0.0000     0.0855946   387.2321       12.0104       25.9783       11.5141       4.00652      -6.18681      -23.0650      -22.7558      -11.6026       3.97807     -0.833245      -3.90978      0.663970      0.985858     0.0126611      0.289978     0.0222979    -0.0241551   -0.00380266   -0.00144970  -0.000680121   3.60496e-05       0.00000       0.00000       0.00000       0.00000       0.00000       0.00000       0.00000       0.00000       0.00000       0.00000       0.00000       0.00000       0.00000       0.00000       24.2908       30.8858       31.3686       30.3548       27.0955       22.6695       18.4017       13.7665       9.83510       6.51297       4.12632       2.43890       1.37589      0.713869      0.344816      0.152837     0.0616676     0.0220533    0.00703594    0.00189085   0.000417539   6.22265e-05       0.00000       0.00000       0.00000       0.00000       0.00000       0.00000       0.00000       0.00000       0.00000       0.00000       0.00000       0.00000       0.00000       0.00000
  11  27 4431.8309    0.8336 16.4811 10.3138 -0.0028     -0.269015  0.4345   0.0111   0.7085    0.0384   0.0000      0.105532   470.3352       98.9217       10.4983      -60.9473      -10.5365       22.7297       16.8954      -6.93244       6.26550      -6.35813      -7.83069       1.55642       3.22762     0.0206091      0.563775      0.340867     0.0610380    -0.0478742   -0.00628522   -0.00283144   0.000354104   0.000261736       0.00000       0.00000       0.00000       0.00000       0.00000       0.00000       0.00000       0.00000       0.00000       0.00000       0.00000       0.00000       0.00000       0.00000       30.3776       39.9016       39.6001       40.0265       34.5449       30.5004       23.3315       18.0839       12.5368       8.79292       5.43855       3.30002       1.82774      0.955387      0.455823      0.204644     0.0829190     0.0302284    0.00945505    0.00264183   0.000538810   8.84058e-05       0.00000       0.00000       0.00000       0.00000       0.00000       0.00000       0.00000       0.00000       0.00000       0.00000       0.00000       0.00000       0.00000       0.00000
  12  10 2093.7368    0.6991  0.5658 10.0858 -0.0098       8.50818  0.0324   0.0253   0.0563    0.1011   0.0000       1.51739   434.3062      -2.37760       21.9715       6.74511      -3.33723      -1.93320      -2.04243      -2.10470      0.482013     -0.761638      0.133861    -0.0128014      0.110496     -0.196228     0.0616503     0.0262446     0.0126770    0.00499791    0.00197471  -1.95962e-05  -0.000267760   7.92612e-05   9.44311e-07   4.11978e-07       0.00000       0.00000       0.00000       0.00000       0.00000       0.00000       0.00000       0.00000       0.00000       0.00000       0.00000       0.00000       3.50682       4.38857       4.24367       4.33131       4.36108       3.26369       2.71056       1.84731       1.52241       1.00480      0.682613      0.419145      0.260366      0.150492     0.0720062     0.0365585     0.0141153    0.00674509    0.00222503   0.000819570   0.000249532   6.34506e-05   1.62363e-05   2.08316e-06       0.00000       0.00000       0.00000       0.00000       0.00000       0.00000       0.00000       0.00000       0.00000       0.00000       0.00000       0.00000
  12  11 2235.9303    1.0351  0.5822 10.5431 -0.0045       5.08822  0.0339   0.0368   0.0561    0.1099   0.0000       1.20730   435.4472      -2.86794       18.2692       4.71468       5.30253      -4.17421      0.488284      0.985653    -0.0478673      0.494577       1.61406      0.805675     -0.418639    -0.0550905    -0.0748852     0.0180358     0.0235656     0.0112230    0.00199620   0.000972933  -0.000141801   7.06360e-05   1.15841e-05   7.54160e-07       0.00000       0.00000       0.00000       0.00000       0.00000       0.00000       0.00000       0.00000       0.00000       0.00000       0.00000       0.00000       3.81668       4.22328       4.30061       4.79725       4.22911       3.20590       2.65868       2.00842       1.62013       1.07765      0.663028      0.387001      0.270087      0.163684     0.0841647     0.0379649     0.0166368    0.00690346    0.00246326   0.000780007   0.000224512   5.39384e-05   1.32542e-05   1.94899e-06       0.00000       0.00000       0.00000       0.00000       0.00000       0.00000       0.00000       0.00000       0.00000       0.00000       0.00000       0.00000
  12  12 2376.4486    1.3086  0.8074 11.0663 -0.0147       4.56812  0.0426   0.0419   0.0698    0.1528   0.0000       1.04504   431.2288      -1.57910       15.6812       9.14154       2.13483      -2.94634      -1.86270      -1.92718       1.95052      -2.14638      -1.07757      0.689292      0.301274     -0.129607      0.131254    -0.0108506     0.0179992     0.0100299   -0.00189540  -0.000352676   4.21905e-05   9.09347e-05   3.00886e-05  -4.60834e-08       0.00000       0.00000       0.00000       0.00000       0.00000       0.00000       0.00000       0.00000       0.00000       0.00000       0.00000       0.00000       4.31001       5.04649       4.94447       5.02043       4.39772       3.91343       3.25452       2.71920       2.01620       1.36555      0.793232      0.495323      0.287840      0.177816     0.0906594     0.0411788     0.0191011    0.00746312    0.00289045    0.00101969   0.000286074   7.74694e-05   1.59360e-05   2.44955e-06       0.00000       0.00000       0.00000       0.00000       0.00000       0.00000       0.00000       0.00000       0.00000       0.00000       0.00000       0.00000
  12  13 2515.6257    1.7046  0.9168 11.3726  0.0014       4.88741  0.0470   0.0486   0.0766    0.1630   0.0000       1.10233   430.7988      -1.15229       15.1262       7.09208     -0.440205      -8.11803      -3.86235     -0.763129       2.53244     -0.342170     -0.129625      0.273384     -0.101636    -0.0730545    -0.0776102     0.0247880   -0.00769094    -0.0106984   -0.00155078  -0.000116322   0.000130834  -8.15248e-05  -1.03578e-06   3.03159e-06       0.00000       0.00000       0.00000       0.00000       0.00000       0.00000       0.00000       0.00000       0.00000       0.00000       0.00000       0.00000       4.54572       5.69851       5.22301       5.84490       4.69967       4.35575       3.54770       3.06328       2.14475       1.45916      0.937660      0.532997      0.339201      0.181550      0.102330     0.0447406     0.0232102    0.00842200    0.00342583    0.00100673   0.000354604   8.89134e-05   1.78235e-05   3.34066e-06       0.00000       0.00000       0.00000       0.00000       0.00000       0.00000       0.00000       0.00000       0.00000       0.00000       0.00000       0.00000
  12  14 2654.6432    2.3194  0.8693 11.7902 -0.0114       2.10589  0.0418   0.0726   0.0746    0.1973   0.0000       1.02042   436.3894      -3.90940       10.7960       3.65989      -2.45164      -8.21817      -2.25618      0.639780      0.354380      0.865068       1.22720     -0.892875     -0.358394     -0.298194    -0.0992928    -0.0276090    -0.0227996    0.00276732    0.00136397  -0.000188322  -0.000435067  -7.51013e-05   8.40392e-06  -1.41537e-06       0.00000       0.00000       0.00000       0.00000       0.00000       0.00000       0.00000       0.00000       0.00000       0.00000       0.00000       0.00000       4.51351       4.90610       5.39363       5.52430       4.39082       4.19601       3.62413       2.30547       1.68134       1.33579      0.920598      0.525836      0.315945      0.178309     0.0789405     0.0387584     0.0180084    0.00883244    0.00320110    0.00101099   0.000274727   6.42475e-05   1.35864e-05   2.08178e-06       0.00000       0.00000       0.00000       0.00000       0.00000       0.00000       0.00000       0.00000       0.00000       0.00000       0.00000       0.00000
  12  15 2794.5423    2.7976  0.8308 12.5467 -0.0067      0.584414  0.0381   0.0821   0.0676    0.1429   0.0000       1.00741   436.8691      0.927329       12.5311       5.70017      -5.17636      -3.95515      0.338843     -0.650480     -0.967343      -1.07222      0.377304      0.494543      0.184379      0.135797     0.0573511     0.0735254  -0.000378822     0.0126894   -0.00359887   0.000774388  -1.52196e-06   5.70851e-05  -5.01772e-07  -3.46418e-08       0.00000       0.00000       0.00000       0.00000       0.00000       0.00000       0.00000       0.00000       0.00000       0.00000       0.00000       0.00000       3.79839       4.45385       4.85483       4.50298       4.28193       3.53008       2.76313       2.27260       1.62414       1.13864      0.692295      0.429003      0.262903      0.152199     0.0786596     0.0377399     0.0165371    0.00689601    0.00262584   0.000885284   0.000277006   7.58946e-05   1.43908e-05   1.95221e-06       0.00000       0.00000       0.00000       0.00000       0.00000       0.00000       0.00000       0.00000       0.00000       0.00000       0.00000       0.00000
  12  16 2934.4112    3.5447  0.7986 12.9633 -0.0064       1.56332  0.0397   0.1110   0.0669    0.1352   0.0000      0.823697   441.8582       5.21051       9.64374       1.45548       1.60199      -1.56265     -0.747998      -1.29845       1.53068       1.14540     0.0649160     -0.848595      0.703600     0.0153051     -0.107332    -0.0264847   -0.00143419    0.00129813    0.00367988  -0.000288328   0.000212158  -2.60734e-05   3.10691e-06  -9.68847e-07       0.00000       0.00000       0.00000       0.00000       0.00000       0.00000       0.00000       0.00000       0.00000       0.00000       0.00000       0.00000       4.94460       6.31415       7.02868       6.42067       5.47177       4.47463       3.39322       2.54801       1.69817       1.11377      0.770390      0.428898      0.254375      0.147114     0.0727461     0.0341351     0.0179586    0.00727951    0.00256772   0.000891970   0.000292139   6.98794e-05   1.35203e-05   1.92486e-06       0.00000       0.00000       0.00000       0.00000       0.00000       0.00000       0.00000       0.00000       0.00000       0.00000       0.00000       0.00000
  12  18 3213.2735    3.7457  1.1977 13.1761  0.0049     -0.387519  0.0517   0.0955   0.0942    0.1494   0.0000      0.664655   439.0148       5.52192       13.5112       5.01290    -0.0164486      -3.33168      -2.81982      -1.93181       1.15701      -1.37490     -0.769959      0.260482     -0.146183    -0.0881504    -0.0277659     0.0248286   -0.00436610    0.00195801   -0.00278340  -0.000279109   0.000607037  -2.48373e-05  -1.75466e-05   1.29062e-06       0.00000       0.00000       0.00000       0.00000       0.00000       0.00000       0.00000       0.00000       0.00000       0.00000       0.00000       0.00000       4.46938       5.36928       5.77028       5.64779       4.99459       4.42661       3.36964       2.64427       2.00317       1.30857      0.880497      0.541444      0.336179      0.174446     0.0983329     0.0476563     0.0206865    0.00845506    0.00344793    0.00111832   0.000362644   8.67786e-05   1.80682e-05   2.76841e-06       0.00000       0.00000       0.00000       0.00000       0.00000       0.00000       0.00000       0.00000       0.00000       0.00000       0.00000       0.00000
  12  19 3352.7781    3.1630  1.4333 13.1978 -0.0123       1.04641  0.0753   0.0807   0.1030    0.1153   0.0000      0.633484   439.5342       1.91827       17.2159     -0.476760      0.994209      0.523684      -4.39559      -5.41950       1.38163       3.28364      0.137529      0.366917      0.549679      0.109555    -0.0282637     0.0179284    -0.0476100    0.00223401    0.00372710   0.000558583  -0.000941642   0.000214095  -9.20410e-06   4.88409e-06       0.00000       0.00000       0.00000       0.00000       0.00000       0.00000       0.00000       0.00000       0.00000       0.00000       0.00000       0.00000       8.78043       10.6117       9.25974       7.33074       6.53793       7.26017       7.21992       5.85634       4.34034       2.84515       1.59691      0.823793      0.472433      0.261607      0.123763     0.0558858     0.0263168     0.0116422    0.00447941    0.00140897   0.000415498   0.000102652   2.29895e-05   3.21944e-06       0.00000       0.00000       0.00000       0.00000       0.00000       0.00000       0.00000       0.00000       0.00000       0.00000       0.00000       0.00000
  12  20 3492.5918    2.8118  2.5027 12.0694 -0.0013      0.859755  0.0746   0.0498   0.1301    0.0897   0.0000      0.314021   457.2999       9.70059       7.05351       13.3296       2.44057      -16.4272      -1.92054     -0.789227       1.20812       2.12619     -0.174233     -0.662677     -0.516159     -0.235861     -0.186488    -0.0113909     0.0476075   -0.00594860    0.00415643   0.000748749   0.000224118   0.000147876  -8.44371e-06   4.76614e-07       0.00000       0.00000       0.00000       0.00000       0.00000       0.00000       0.00000       0.00000       0.00000       0.00000       0.00000       0.00000       6.62315       7.90724       8.41438       8.49413       7.60475       6.18986       5.05619       3.88910       2.91061       1.98937       1.30964      0.752036      0.490665      0.286125      0.146049     0.0671180     0.0322161     0.0132890    0.00492078    0.00162298   0.000516792   0.000126389   2.76545e-05   3.95752e-06       0.00000       0.00000       0.00000       0.00000       0.00000       0.00000       0.00000       0.00000       0.00000       0.00000       0.00000       0.00000
  12  21 3632.8234    2.3106  3.8342 11.6178 -0.0043      0.806681  0.0982   0.0355   0.1651    0.0696   0.0000      0.184345   435.7615       2.29985       28.8595       13.7736      -15.1749       1.53693       2.11513       8.11305      -2.57123      -2.47340       1.57536     0.0127575      0.319194     -0.378847     -0.121399     -0.136559      0.105022    0.00562994   -0.00166652   -0.00183187   0.000690916   0.000218080   2.38179e-05   2.58619e-06       0.00000       0.00000       0.00000       0.00000       0.00000       0.00000       0.00000       0.00000       0.00000       0.00000       0.00000       0.00000       8.91691       10.6710       10.9472       10.5511       9.84615       8.13587       7.03264       5.34465       3.91771       2.69839       1.73802       1.08651      0.616294      0.357937      0.180451     0.0880080     0.0409070     0.0167088    0.00612301    0.00215490   0.000617401   0.000168405   3.70692e-05   4.98104e-06       0.00000       0.00000       0.00000       0.00000       0.00000       0.00000       0.00000       0.00000       0.00000       0.00000       0.00000       0.00000
  12  22 3772.8815    1.9570  4.7191 11.4348 -0.0035      0.860126  0.1126   0.0283   0.1991    0.0582   0.0000      0.156784   448.3631       18.3609       6.79786      -28.7390      -5.30038      -15.5174     -0.948787      -7.86104      -5.13779      0.962548    -0.0142793       1.69871      -1.16233      0.529732    -0.0321652     0.0224352    -0.0309764    -0.0152130    -0.0118516    0.00519429  -0.000427374   0.000114499  -4.81365e-05  -7.42369e-06       0.00000       0.00000       0.00000       0.00000       0.00000       0.00000       0.00000       0.00000       0.00000       0.00000       0.00000       0.00000       9.74743       12.3172       12.2214       12.4717       11.1059       9.65647       7.85296       5.93623       4.42625       3.04113       2.06542       1.26689      0.749218      0.425669      0.209722      0.107193     0.0460378     0.0206159    0.00736600    0.00264301   0.000785968   0.000199285   4.42251e-05   6.60879e-06       0.00000       0.00000       0.00000       0.00000       0.00000       0.00000       0.00000       0.00000       0.00000       0.00000       0.00000       0.00000
  12  23 3913.3073    1.6077  7.1790 10.8966 -0.0017      0.488671  0.1528   0.0199   0.2673    0.0527   0.0000      0.112932   435.6850       18.3733       22.4759      -1.52452      -3.55957      -7.03604       8.36382     -0.847891      -1.79623       7.68784   -0.00505102      -1.12916       1.79063     -0.997123    -0.0509580      0.181629    0.00359152    -0.0173051     0.0131646  -0.000383673   0.000447464   0.000372349  -9.89903e-06   6.16578e-07       0.00000       0.00000       0.00000       0.00000       0.00000       0.00000       0.00000       0.00000       0.00000       0.00000       0.00000       0.00000       12.9573       17.0151       17.2025       16.9773       14.8156       12.9075       10.4636       8.00614       5.82630       4.00473       2.61112       1.62890      0.955357      0.518272      0.278363      0.132908     0.0624236     0.0252423     0.0100842    0.00340463    0.00104398   0.000272680   5.78507e-05   8.75289e-06       0.00000       0.00000       0.00000       0.00000       0.00000       0.00000       0.00000       0.00000       0.00000       0.00000       0.00000       0.00000
  12  24 4053.6301    1.3385  8.6100 10.7060 -0.0026      0.139041  0.1755   0.0168   0.3273    0.0481   0.0000     0.0982514   457.6524       11.4732       19.4063       48.8303       4.65371      -43.7893       2.37712      -10.3602       6.49580      -8.85977      -1.97476     -0.248155       1.14010     -0.438466     -0.216231      0.213655    -0.0971973   -0.00442801     0.0207683   -0.00135890   -0.00167625   7.98882e-05  -1.15492e-05   1.45043e-05       0.00000       0.00000       0.00000       0.00000       0.00000       0.00000       0.00000       0.00000       0.00000       0.00000       0.00000       0.00000       14.4366       18.5363       18.8951       18.7095       16.6164       14.6578       11.5397       9.18460       6.53332       4.60886       3.00306       1.93169       1.09056      0.626958      0.320134      0.159182     0.0725141     0.0302889     0.0113008    0.00407505    0.00120827   0.000323873   6.43837e-05   9.94960e-06       0.00000       0.00000       0.00000       0.00000       0.00000       0.00000       0.00000       0.00000       0.00000       0.00000       0.00000       0.00000
  12  25 4194.4289    1.1704 11.7119 10.4725 -0.0027   -0.00941302  0.2354   0.0140   0.4432    0.0426   0.0000     0.0842350   456.6614       36.4853      -3.13571       21.7956       7.46493      -25.6400       14.1114       13.4999       1.90761      -4.13966      -5.54713       1.44547      -1.85223     -0.128916      0.623649     -0.293964     -0.191268     0.0645082   -0.00232226    0.00282241    0.00118166  -0.000335357  -3.30569e-05   1.01087e-05       0.00000       0.00000       0.00000       0.00000       0.00000       0.00000       0.00000       0.00000       0.00000       0.00000       0.00000       0.00000       18.3484       23.1529       24.0221       23.6186       21.1659       18.3474       14.7350       11.3781       8.26947       5.81020       3.87459       2.37863       1.41956      0.791973      0.408275      0.198593     0.0909213     0.0384096     0.0146003    0.00505143    0.00154359   0.000397254   8.18588e-05   1.19504e-05       0.00000       0.00000       0.00000       0.00000       0.00000       0.00000       0.00000       0.00000       0.00000       0.00000       0.00000       0.00000
  12  27 4475.3304    0.8375 17.3747 10.2413 -0.0031     -0.205604  0.4397   0.0100   0.6905    0.0358   0.0000     0.0941997   434.7988       38.5837      -74.7557       3.76604       44.8630       25.0600       9.70967      0.921862      -11.5663      -4.63376      0.937248       7.45902       2.56499       1.61348     -0.435835      0.709776    0.00750447     -0.150710   -0.00181333   -0.00175585    0.00201044   0.000231867   1.02133e-05  -3.35253e-05       0.00000       0.00000       0.00000       0.00000       0.00000       0.00000       0.00000       0.00000       0.00000       0.00000       0.00000       0.00000       29.0880       36.5719       38.3216       38.0281       33.5481       29.3400       23.9059       18.4587       13.5658       9.64175       6.18278       3.95762       2.32722       1.32128      0.691733      0.336104      0.154813     0.0649878     0.0250754    0.00867107    0.00253519   0.000664878   0.000133792   1.95918e-05       0.00000       0.00000       0.00000       0.00000       0.00000       0.00000       0.00000       0.00000       0.00000       0.00000       0.00000       0.00000
  13  11 2271.2561    1.0278  0.6890 10.7124 -0.0068       6.83137  0.0360   0.0342   0.0656    0.1011   0.0000       1.25105   431.2542       3.03530       10.5099      -3.13124       3.50928      0.807346       3.38410    -0.0682247      -1.24623      0.770141      0.280872     -0.570827     -0.826588      0.157428    -0.0122371   -0.00864595    0.00503878    -0.0184369   -0.00625111  -0.000598528  -0.000896768  -0.000260636  -1.14917e-05  -1.31737e-05  -5.35234e-06   5.45864e-07       0.00000       0.00000       0.00000       0.00000       0.00000       0.00000       0.00000       0.00000       0.00000       0.00000       3.68394       4.41449       4.79307       4.17821       3.85581       3.63516       2.92015       2.36798       1.78720       1.18933      0.813657      0.580329      0.304510      0.179008      0.100121     0.0464853     0.0239903     0.0120808    0.00499704    0.00179308   0.000744360   0.000269731   7.08624e-05   1.72069e-05   3.08688e-06   4.28145e-07       0.00000       0.00000       0.00000       0.00000       0.00000       0.00000       0.00000       0.00000       0.00000       0.00000
  13  13 2551.7789    1.8945  0.9215 11.4913  0.0007       3.01816  0.0452   0.0524   0.0687    0.1653   0.0000       1.01754   437.2851      -1.52471       17.3199       1.40757      -4.13868       5.32787      -2.73133      -1.19407       2.66307    -0.0664020      -2.26666      -1.09294      0.614719    -0.0948217   -0.00249315   -0.00924882    -0.0104571   -0.00863883    0.00169418  -0.000715053   0.000440716  -3.59675e-05   4.17058e-05  -1.40460e-05  -5.74840e-06   1.38290e-07       0.00000       0.00000       0.00000       0.00000       0.00000       0.00000       0.00000       0.00000       0.00000       0.00000       4.03722       4.57324       5.24795       5.15805       4.13919       4.13442       3.50300       2.59741       1.90058       1.53626      0.980258      0.647968      0.388590      0.248654      0.126267     0.0697548     0.0321140     0.0153960    0.00707318    0.00311512    0.00105984   0.000350864   8.58043e-05   2.27143e-05   4.03874e-06   6.38024e-07       0.00000       0.00000       0.00000       0.00000       0.00000       0.00000       0.00000       0.00000       0.00000       0.00000
  13  14 2691.7540    2.4490  0.9281 12.0448 -0.0001       1.19057  0.0430   0.0681   0.0736    0.1622   0.0000      0.949112   438.3326      0.385761       11.0720       5.34368      -1.04825      -3.11924      0.173354      -1.55583      0.974250      -1.48274     -0.865637     -0.169058      0.372533   -0.00707941    -0.0320598     0.0758455    -0.0118600    0.00240434    0.00273035  -0.000678361   -0.00137687   8.55235e-05  -6.32751e-05   2.43943e-05  -2.41747e-07  -1.67977e-07       0.00000       0.00000       0.00000       0.00000       0.00000       0.00000       0.00000       0.00000       0.00000       0.00000       3.76050       5.15294       4.99605       4.72033       4.43723       3.76317       3.48060       2.68762       2.08756       1.46333      0.924556      0.623710      0.354571      0.207592      0.109869     0.0634721     0.0275354     0.0156910    0.00524383    0.00255169   0.000854293   0.000311992   8.31434e-05   2.33586e-05   5.11309e-06   6.94125e-07       0.00000       0.00000       0.00000       0.00000       0.00000       0.00000       0.00000       0.00000       0.00000       0.00000
  13  15 2832.2651    3.0608  0.8494 12.5618 -0.0084       2.61733  0.0392   0.0940   0.0702    0.1618   0.0000      0.757009   435.9735     -0.882430       10.9245       4.40894     -0.863338      -3.69140     -0.682553      -1.02420      -1.81482      -2.91631      0.395245      0.481639      0.518145     -0.458936    0.00301095     0.0293470    0.00582517     0.0109336   -0.00435286    0.00571214   0.000208650   1.65625e-05  -8.07729e-05  -7.52535e-06   8.86468e-07   1.99185e-07       0.00000       0.00000       0.00000       0.00000       0.00000       0.00000       0.00000       0.00000       0.00000       0.00000       3.94038       4.87120       4.44593       4.63122       4.53423       3.94354       3.32881       2.28269       1.89097       1.33357      0.973390      0.631791      0.390827      0.231761      0.116106     0.0601747     0.0272956     0.0121827    0.00513348    0.00222907   0.000743519   0.000259322   7.24040e-05   1.70715e-05   4.34631e-06   5.88684e-07       0.00000       0.00000       0.00000       0.00000       0.00000       0.00000       0.00000       0.00000       0.00000       0.00000
  13  16 2972.5777    3.6927  0.8437 13.0384 -0.0082      -1.06115  0.0431   0.1088   0.0716    0.1486   0.0000      0.960709   437.9085   -0.00496966       5.65229      -2.80988     0.0171291    -0.0483722     -0.572559      -5.56711     -0.208145      0.210250      0.955933      -1.05953    -0.0587132      0.113373     -0.107454    -0.0315010    -0.0158199   -0.00537869    0.00323737   -0.00126095    0.00143708   0.000175399   1.17806e-05  -6.11012e-06   1.15133e-06  -1.78683e-07       0.00000       0.00000       0.00000       0.00000       0.00000       0.00000       0.00000       0.00000       0.00000       0.00000       4.59480       5.57266       5.50549       4.68939       4.21221       3.96566       3.72833       3.14092       2.36951       1.63170       1.03979      0.607505      0.331414      0.198802      0.115856     0.0536154     0.0255220     0.0123797    0.00522476    0.00196178   0.000764938   0.000245746   6.93132e-05   1.67226e-05   3.40396e-06   4.56289e-07       0.00000       0.00000       0.00000       0.00000       0.00000       0.00000       0.00000       0.00000       0.00000       0.00000
  13  17 3112.5990    3.7462  0.8375 13.5799 -0.0000       2.00602  0.0389   0.1101   0.0698    0.1185   0.0000       1.40903   440.8215       5.45786       12.0308      -3.82894      -12.9120      0.609623       1.36556      -3.27008       1.91991      0.138322    -0.0134160     -0.816594      0.238844    -0.0446046      0.190897    -0.0299491    -0.0184905    0.00673592   -0.00228000  -0.000313994  -0.000500194  -5.62976e-05   9.00210e-06   2.14710e-05   6.47487e-06  -2.02092e-08       0.00000       0.00000       0.00000       0.00000       0.00000       0.00000       0.00000       0.00000       0.00000       0.00000       3.67944       4.39138       4.61842       4.57887       4.30935       3.73384       2.86891       2.31600       1.78846       1.23609      0.843352      0.553635      0.338688      0.204381      0.115818     0.0595353     0.0292001     0.0131677    0.00546712    0.00209955   0.000782657   0.000265253   7.74008e-05   1.86791e-05   3.68152e-06   5.19712e-07       0.00000       0.00000       0.00000       0.00000       0.00000       0.00000       0.00000       0.00000       0.00000       0.00000
  13  18 3252.4162    3.8138  1.1032 13.3741 -0.0013      0.691545  0.0515   0.1002   0.0830    0.1386   0.0000       1.21804   438.9523       8.66723       20.0208      -4.56655      0.888453      -4.58950      -1.31224      -2.66586       5.81399      -1.95128     -0.888935      0.428513      0.177996     -0.123367      0.239576    -0.0274161     -0.101660     0.0135900     0.0173947   0.000270374  -0.000942428  -6.31544e-05  -6.58693e-05  -8.57620e-06  -2.33359e-06  -4.11943e-07       0.00000       0.00000       0.00000       0.00000       0.00000       0.00000       0.00000       0.00000       0.00000       0.00000       4.26314       4.99562       5.24189       5.50009       4.66836       4.16734       3.47401       2.69890       2.05089       1.48137       1.02541      0.613547      0.397578      0.238027      0.133867     0.0703662     0.0327160     0.0165384    0.00665922    0.00286581   0.000960039   0.000306487   8.91851e-05   2.05263e-05   4.24119e-06   6.42571e-07       0.00000       0.00000       0.00000       0.00000       0.00000       0.00000       0.00000       0.00000       0.00000       0.00000
  13  19 3392.2903    3.0238  1.7099 12.9073 -0.0117      0.298012  0.0677   0.0653   0.1030    0.0971   0.0000      0.560699   444.9335       4.80932       12.0365       3.02423      -4.33265      -4.74733       6.75709       2.69395       1.95969      -5.24013     -0.758949       1.82951     -0.509105     -0.118238      0.233442      0.130447    -0.0288330     0.0146735     0.0156467    0.00551389  -0.000183892  -0.000237858   8.81624e-05   1.63924e-05  -3.61074e-06  -7.37360e-08       0.00000       0.00000       0.00000       0.00000       0.00000       0.00000       0.00000       0.00000       0.00000       0.00000       5.39193       6.16897       7.15775       6.86568       6.04457       5.62059       4.68011       3.50493       2.58953       1.96119       1.36489      0.858495      0.535455      0.321196      0.182382     0.0884283     0.0441579     0.0210636    0.00968870    0.00381102    0.00141414   0.000447328   0.000130826   3.10497e-05   5.80945e-06   7.97938e-07       0.00000       0.00000       0.00000       0.00000       0.00000       0.00000       0.00000       0.00000       0.00000       0.00000
  13  20 3532.7733    2.6963  2.7700 11.8988 -0.0004      0.595035  0.0766   0.0438   0.1342    0.0801   0.0000      0.247030   435.4646       28.1194       10.7768      -8.03451       7.82345      -11.2315      -9.92573      -3.08845      -1.38619      0.739927      -2.45635      -1.47553      0.408549     0.0290056      0.143743    -0.0535774    -0.0479612     0.0146844   -0.00998347    0.00236644   -0.00282813   0.000657389   0.000103573   2.33246e-05   1.29482e-05   3.17284e-07       0.00000       0.00000       0.00000       0.00000       0.00000       0.00000       0.00000       0.00000       0.00000       0.00000       6.49062       7.76089       7.33917       8.00158       7.23880       6.69015       5.38584       4.21206       3.15210       2.31461       1.61779       1.07360      0.680446      0.380851      0.212673      0.107836     0.0538451     0.0237766     0.0103130    0.00399380    0.00149626   0.000459743   0.000137073   3.31583e-05   6.73697e-06   1.07269e-06       0.00000       0.00000       0.00000       0.00000       0.00000       0.00000       0.00000       0.00000       0.00000       0.00000
  13  21 3673.2941    2.2376  4.2491 11.3836 -0.0018      0.375993  0.0963   0.0300   0.1677    0.0640   0.0000      0.150773   441.9336     -0.938152       17.6652      -8.08633     -0.909522      -1.18440       9.31002       1.96284      -1.59935       2.15617     -0.911153      -2.20411       1.65353      0.268718     -0.466222   -0.00966215     0.0263835    -0.0241944   -0.00882848     0.0101957    0.00200845  -0.000621971   0.000144478   3.80900e-05   1.68013e-06   5.58944e-07       0.00000       0.00000       0.00000       0.00000       0.00000       0.00000       0.00000       0.00000       0.00000       0.00000       7.87888       9.76795       10.4547       10.2455       9.41606       8.13404       6.71618       5.16909       3.95475       2.75139       1.95049       1.25787      0.795356      0.454111      0.254620      0.134404     0.0667946     0.0307751     0.0132376    0.00532586    0.00194111   0.000635937   0.000189375   4.48123e-05   9.34675e-06   1.25710e-06       0.00000       0.00000       0.00000       0.00000       0.00000       0.00000       0.00000       0.00000       0.00000       0.00000
  13  22 3813.9779    1.8682  5.4317 11.2548 -0.0008      0.570014  0.1173   0.0246   0.2094    0.0533   0.0000      0.122313   441.8422      -11.2078       4.16130      -20.6369      -7.51267      -4.00400      -5.34801      -7.66741      0.200235      -2.39703       3.65601       1.00517      0.485967    -0.0670602     -0.181114     -0.173626    -0.0883983    -0.0221210    0.00419925    0.00267392   0.000715710   0.000635926  -0.000447010  -1.78393e-05   7.56687e-06   3.50554e-07       0.00000       0.00000       0.00000       0.00000       0.00000       0.00000       0.00000       0.00000       0.00000       0.00000       9.54576       12.0196       12.0314       12.2634       11.3744       9.53833       8.23001       6.50618       4.92510       3.42551       2.39083       1.58318      0.969869      0.559101      0.308716      0.167444     0.0841219     0.0387239     0.0163769    0.00640808    0.00230110   0.000760395   0.000218718   5.49712e-05   1.17303e-05   1.60358e-06       0.00000       0.00000       0.00000       0.00000       0.00000       0.00000       0.00000       0.00000       0.00000       0.00000
  13  23 3955.0268    1.5407  7.8137 10.8476 -0.0013      0.508555  0.1532   0.0184   0.2822    0.0488   0.0000     0.0992721   423.6769      -15.2490       6.96132      -11.8501      -7.81027      -18.0446       1.35041      -2.12574      -10.4435      -6.97791     -0.826730       1.73371     -0.556640      0.282450     -0.423258     -0.307718     0.0954302     0.0441926    0.00893658    -0.0111365   0.000538444   9.93682e-05  -0.000141248   9.90227e-06   1.33224e-05  -1.78899e-06       0.00000       0.00000       0.00000       0.00000       0.00000       0.00000       0.00000       0.00000       0.00000       0.00000       12.2292       14.8072       15.9486       15.4636       14.6028       12.3177       10.2975       8.32703       6.16887       4.48232       2.98735       1.97616       1.22844      0.710219      0.402654      0.212245      0.107334     0.0483481     0.0209977    0.00817924    0.00304079   0.000973369   0.000287235   7.40660e-05   1.41540e-05   1.85071e-06       0.00000       0.00000       0.00000       0.00000       0.00000       0.00000       0.00000       0.00000       0.00000       0.00000
  13  24 4095.7342    1.3087 10.5359 10.5623 -0.0056      0.135739  0.2037   0.0149   0.3633    0.0447   0.0000     0.0787091   464.1974       33.9627      -17.3584      -5.62661       14.6896      -20.4738      -9.97844       3.36304       11.1634       3.37745       4.32253      -2.41722     -0.833114       1.76778      0.133700     -0.357036     0.0986348      0.111920    0.00387148  -0.000504158   -0.00943748  -0.000147604   0.000978381  -3.28659e-06  -9.25299e-06   6.67365e-06       0.00000       0.00000       0.00000       0.00000       0.00000       0.00000       0.00000       0.00000       0.00000       0.00000       14.9372       19.2118       20.3082       19.4914       18.4199       15.3144       13.2949       10.3973       7.86449       5.70836       3.80737       2.48244       1.52568      0.918798      0.503914      0.271988      0.132996     0.0621070     0.0268579     0.0109148    0.00391506    0.00130547   0.000376129   9.74433e-05   1.96231e-05   2.50477e-06       0.00000       0.00000       0.00000       0.00000       0.00000       0.00000       0.00000       0.00000       0.00000       0.00000
  13  25 4237.5767    1.0988 11.9728 10.5186 -0.0028      0.317948  0.2505   0.0135   0.4411    0.0407   0.0000     0.0889804   429.5900       6.15997       44.3721      -2.67692       34.1395      -33.4572      -7.94316      -28.4434       16.2181       10.0913      0.902733       1.58801       3.84174       1.09838     -0.202689     -0.180154    -0.0872669     0.0291555     0.0242227   -0.00190655  -0.000194218   0.000341920  -0.000858356   4.65906e-05   1.04780e-05  -1.57498e-07       0.00000       0.00000       0.00000       0.00000       0.00000       0.00000       0.00000       0.00000       0.00000       0.00000       17.3834       22.3188       23.1675       22.9715       21.6769       18.2528       15.5205       12.1631       9.30045       6.68824       4.54949       2.99881       1.81484       1.12123      0.619961      0.322706      0.164234     0.0727096     0.0334978     0.0126608    0.00469525    0.00157708   0.000448319   0.000115530   2.35184e-05   3.10730e-06       0.00000       0.00000       0.00000       0.00000       0.00000       0.00000       0.00000       0.00000       0.00000       0.00000
  13  27 4518.3450    0.7409 17.5198 10.2322 -0.0077     -0.270238  0.4718   0.0087   0.7092    0.0317   0.0000      0.103853   368.1905       20.7853       42.5791       3.80040      -7.27196      -18.1955      -37.0024       6.22615       15.7627     -0.771234      -14.4969       2.46813       1.45737      -2.30284       1.51231      0.170481     -0.573138      0.135957     0.0451834    -0.0119257    -0.0108113    0.00212439  -6.77195e-05   0.000446833  -4.79918e-06  -1.49852e-05       0.00000       0.00000       0.00000       0.00000       0.00000       0.00000       0.00000       0.00000       0.00000       0.00000       27.3667       36.0569       38.0634       37.5699       34.4184       30.4899       25.1609       19.9284       15.1315       10.9995       7.77062       4.96341       3.23715       1.89719       1.08747      0.580680      0.285799      0.137748     0.0582558     0.0240522    0.00865799    0.00277543   0.000822156   0.000195309   3.86965e-05   5.34379e-06       0.00000       0.00000       0.00000       0.00000       0.00000       0.00000       0.00000       0.00000       0.00000       0.00000
  14   8 1870.9103    0.3971  0.4181  9.9628 -0.0074       14.7767  0.0380   0.0173   0.0593    0.0616   0.0000       3.03331   437.9381       1.88173       12.2025     -0.671370       4.66180      -6.39836      -1.86442      -3.33864     -0.587044      0.283698     0.0168936     -0.498053    -0.0130236    -0.0980308     -0.139004     0.0131368     0.0375590    -0.0128291   -0.00339276    0.00432393    0.00132407   9.58052e-06   0.000171777   5.00955e-05  -3.47047e-05   4.18931e-07  -3.18172e-07  -5.76769e-08       0.00000       0.00000       0.00000       0.00000       0.00000       0.00000       0.00000       0.00000       3.23470       3.87828       5.22569       4.32348       3.65371       4.03942       3.09256       2.08030       2.16842       1.30282      0.779515      0.722507      0.402842      0.183900      0.168573     0.0912317     0.0317679     0.0214530     0.0119578    0.00451261    0.00138495   0.000820428   0.000358432   0.000105200   2.47585e-05   4.91394e-06   9.98414e-07   1.22132e-07       0.00000       0.00000       0.00000       0.00000       0.00000       0.00000       0.00000       0.00000
  14  10 2162.6094    0.8043  0.6054 10.3013 -0.0096       7.70991  0.0330   0.0259   0.0574    0.1023   0.0000       1.37563   437.7603       7.61791       9.58636      -2.58315      -3.97006       3.53004     -0.432164      -3.89872       1.66417      -1.02754       1.80527      0.411928     -0.169808     -0.193482     -0.130268    0.00543399    -0.0524702     0.0160175     0.0150074   -0.00476358  -0.000578643   0.000795258   3.93398e-05   5.47114e-05   1.36012e-05   3.54182e-07   1.19240e-06  -2.19389e-08       0.00000       0.00000       0.00000       0.00000       0.00000       0.00000       0.00000       0.00000       2.76955       3.59700       3.99020       3.44588       3.63819       2.91366       2.76371       2.08455       1.57921       1.32491      0.771600      0.609294      0.362750      0.214511      0.143030     0.0693532     0.0394201     0.0199927    0.00819823    0.00447590    0.00153451   0.000673845   0.000264595   7.11601e-05   1.93643e-05   5.84506e-06   1.04346e-06   1.15273e-07       0.00000       0.00000       0.00000       0.00000       0.00000       0.00000       0.00000       0.00000
  14  11 2305.8328    1.1109  0.6729 10.8243 -0.0023       4.16511  0.0414   0.0353   0.0673    0.1074   0.0000       1.16773   441.5813      -6.00594       6.46460      -4.39875       1.55272      -4.00119       2.14054      -1.04411      -1.43395      0.205916    -0.0232924     -0.105377    -0.0807022     0.0813904      0.121296      0.123193    -0.0507860    -0.0776065    0.00237757    0.00370749   -0.00210093  -0.000321120  -0.000240916  -0.000150348  -2.09142e-05   1.17603e-05   2.33842e-06  -4.65370e-08       0.00000       0.00000       0.00000       0.00000       0.00000       0.00000       0.00000       0.00000       3.80372       3.98749       4.27860       5.23614       4.57739       3.34395       3.06202       2.88966       2.26472       1.36364      0.935657      0.751215      0.553342      0.276507      0.135552     0.0791906     0.0596496     0.0325852     0.0138045    0.00559241    0.00219474   0.000748783   0.000266097   7.30948e-05   2.17914e-05   4.99456e-06   1.08508e-06   1.44692e-07       0.00000       0.00000       0.00000       0.00000       0.00000       0.00000       0.00000       0.00000
  14  13 2587.3722    2.0021  1.0120 11.7070 -0.0001       3.14725  0.0414   0.0512   0.0742    0.1437   0.0000      0.941534   438.7814       2.64815       9.56311      -1.98730       6.85780     -0.103148       3.50876      -1.78809       1.23865      0.380646     -0.970985      0.795735      0.481847      0.116139      0.173079     0.0872401   -0.00183534     0.0367753   -0.00126508    0.00229224   0.000302769   -0.00168977  -0.000128080   8.19797e-05  -6.17178e-06  -3.77745e-07   1.65868e-07  -7.05929e-08       0.00000       0.00000       0.00000       0.00000       0.00000       0.00000       0.00000       0.00000       3.50248       4.46096       4.48101       4.43851       4.23985       3.63624       3.10170       2.41674       1.92009       1.41461      0.975127      0.622648      0.413478      0.249984      0.151360     0.0842246     0.0440783     0.0219354    0.00956821    0.00439904    0.00174258   0.000695138   0.000233999   7.20936e-05   2.11141e-05   5.06241e-06   1.05125e-06   1.38692e-07       0.00000       0.00000       0.00000       0.00000       0.00000       0.00000       0.00000       0.00000
  14  14 2728.2997    2.6606  0.8001 12.1450  0.0048       1.60959  0.0354   0.0744   0.0609    0.1513   0.0000      0.861285   440.9793       4.90820       9.08375      -1.59526       9.30335      -2.66768      -4.86323      0.105123       1.59888      0.256677     -0.490687      -1.16326      0.249326     -0.187860     0.0491731     0.0691105    -0.0176655   -0.00399218   -0.00625555    0.00399880   -0.00205382  -0.000205877   0.000114947  -8.73170e-05  -7.01400e-06   4.99807e-06  -5.18928e-07  -6.90902e-08       0.00000       0.00000       0.00000       0.00000       0.00000       0.00000       0.00000       0.00000       3.48897       4.50334       5.00460       4.92927       4.23739       3.71651       3.02684       2.32310       1.74828       1.24049      0.861099      0.565717      0.349642      0.211346      0.129168     0.0729167     0.0367335     0.0183970    0.00972009    0.00400887    0.00175406   0.000657196   0.000233763   7.15773e-05   1.96163e-05   4.45194e-06   8.68187e-07   1.25331e-07       0.00000       0.00000       0.00000       0.00000       0.00000       0.00000       0.00000       0.00000
  14  15 2869.3227    3.0963  0.8299 12.8431 -0.0076       1.67035  0.0378   0.0905   0.0699    0.1405   0.0000      0.996161   440.8567       8.04369       12.9509       5.91205       3.11568      -2.17250      -2.58502     -0.832374      -4.18727     -0.253521     -0.305226     -0.604521     -0.297230     0.0696192      0.224916     0.0777150     0.0655045    -0.0147552     0.0145754    0.00210383   -0.00389292   0.000170944   0.000160852  -6.91025e-05   2.73132e-05   5.93253e-06   1.45470e-07  -8.36029e-08       0.00000       0.00000       0.00000       0.00000       0.00000       0.00000       0.00000       0.00000       3.55620       4.34254       4.18810       4.20789       3.71154       3.47591       3.02282       2.53386       2.23734       1.57663       1.07244      0.627169      0.394481      0.244714      0.154949     0.0870332     0.0447065     0.0217603    0.00942523    0.00439880    0.00170965   0.000678076   0.000230659   7.07499e-05   1.96884e-05   4.39341e-06   9.60732e-07   1.38546e-07       0.00000       0.00000       0.00000       0.00000       0.00000       0.00000       0.00000       0.00000
  14  16 3010.2005    3.6721  0.7823 13.1096 -0.0027      0.327578  0.0475   0.1169   0.0663    0.1437   0.0000      0.967202   442.1205     -0.184276       11.2830      -4.88781       3.10210     -0.678555       1.94354     -0.424565      -1.35343       1.48281     -0.976634     -0.127819      0.624764     0.0637821     0.0310039   -0.00757607    -0.0308970     0.0247232   -0.00618477   -0.00575530  -0.000799663  -0.000116640   5.66255e-05  -2.33785e-05   2.54441e-05   1.47850e-05   1.88483e-06  -1.63936e-07       0.00000       0.00000       0.00000       0.00000       0.00000       0.00000       0.00000       0.00000       3.63321       4.54315       5.95702       4.40008       4.61995       4.90821       2.70923       3.14048       2.47808       1.38659       1.34050      0.752765      0.413972      0.347548      0.172668     0.0840890     0.0596367     0.0271020    0.00906892    0.00693492    0.00244605   0.000696616   0.000306738   0.000133920   3.94065e-05   7.80016e-06   1.11464e-06   1.65745e-07       0.00000       0.00000       0.00000       0.00000       0.00000       0.00000       0.00000       0.00000
  14  17 3150.6200    3.9771  1.0323 13.5698 -0.0164       1.56997  0.0532   0.1130   0.0788    0.1464   0.0000       1.03730   443.7211       11.2375       15.2806     -0.596709       6.55681      -8.84881       3.41068      -3.94918      -1.33059      0.486696       1.20070     -0.931552     0.0980349      0.103114     -0.199623    -0.0363451    -0.0329677     0.0209189    -0.0320520   -0.00155577    0.00321397   0.000193209  -0.000395194  -1.24215e-05  -6.87903e-06   1.27099e-06  -1.75714e-06   2.10794e-07       0.00000       0.00000       0.00000       0.00000       0.00000       0.00000       0.00000       0.00000       3.50869       5.76513       4.97086       6.36622       4.59874       4.74388       3.46754       3.09430       2.11640       1.61590       1.12929      0.775833      0.527102      0.288144      0.210400     0.0909764     0.0625212     0.0244728     0.0162954    0.00535739    0.00299079   0.000829264   0.000403274   9.57902e-05   3.15127e-05   6.86537e-06   1.45718e-06   2.84003e-07       0.00000       0.00000       0.00000       0.00000       0.00000       0.00000       0.00000       0.00000
  14  18 3290.8948    3.6597  1.5000 12.9351 -0.0039     -0.180423  0.0508   0.0798   0.0987    0.1276   0.0000      0.613007   438.9802       8.46037       4.18382     -0.431534      -1.87040      -5.57586      -2.36141      -5.92328     -0.341747     -0.604964       1.24099     -0.307769     -0.188444      0.509901     0.0769203    -0.0404905    0.00947287     0.0189623   -0.00255792   -0.00901395    0.00112502  -0.000141416   0.000169835   1.84313e-05  -5.18534e-05   1.75946e-05  -7.37177e-07  -5.11619e-08       0.00000       0.00000       0.00000       0.00000       0.00000       0.00000       0.00000       0.00000       3.90060       4.95719       5.27457       5.26118       4.71931       4.25938       3.56990       2.80740       2.19425       1.61852       1.13263      0.746159      0.485486      0.306564      0.170637      0.100884     0.0507417     0.0261822     0.0117786    0.00544230    0.00223233   0.000906736   0.000291467   9.68427e-05   2.60048e-05   6.26307e-06   1.21239e-06   1.67703e-07       0.00000       0.00000       0.00000       0.00000       0.00000       0.00000       0.00000       0.00000
  14  19 3431.7255    2.9732  1.9781 12.7637 -0.0061       1.15479  0.0653   0.0593   0.1099    0.0912   0.0000      0.397314   441.4079      -1.44635       13.1649       2.59578       8.65753      -5.55629     -0.338238      -1.02807      -3.18384      -1.70432     -0.270408     -0.722772    -0.0105913      0.446412     -0.367317     -0.159656      0.146047    -0.0138783   -0.00404459    0.00737895    0.00125244   -0.00100494  -9.85129e-05   0.000376784   1.73019e-05  -9.37053e-06   1.13102e-06   3.10040e-08       0.00000       0.00000       0.00000       0.00000       0.00000       0.00000       0.00000       0.00000       5.02998       6.43606       6.44601       6.63644       6.01728       5.41151       4.56375       3.76785       2.93311       2.10739       1.50860      0.991122      0.646388      0.391770      0.226199      0.125948     0.0690612     0.0328192     0.0165182    0.00662968    0.00297421    0.00105284   0.000377892   0.000120478   3.46819e-05   8.01306e-06   1.60591e-06   2.27722e-07       0.00000       0.00000       0.00000       0.00000       0.00000       0.00000       0.00000       0.00000
  14  20 3572.3218    2.5275  2.8909 12.0228 -0.0003      0.636820  0.0770   0.0403   0.1380    0.0747   0.0000      0.272160   436.1224       20.1980       7.65346      -14.7361       5.56937      -4.63254      -1.73280      -3.56728       6.18447      -5.27172       1.04839     -0.609372       1.04272     -0.356437     -0.240827    -0.0488674     0.0908313    -0.0308162    -0.0365594   0.000345937    0.00448247   0.000967735   0.000116575  -6.44408e-05   1.25414e-05   1.55073e-05   2.11498e-06   3.32605e-08       0.00000       0.00000       0.00000       0.00000       0.00000       0.00000       0.00000       0.00000       5.85008       7.55162       7.69672       7.82802       7.25045       6.20250       5.41780       4.35488       3.61800       2.45457       1.86070       1.15078      0.754501      0.465654      0.284188      0.161037     0.0820269     0.0434126     0.0195317    0.00935162    0.00346647    0.00138793   0.000462964   0.000152936   4.38030e-05   9.42210e-06   2.10584e-06   2.69175e-07       0.00000       0.00000       0.00000       0.00000       0.00000       0.00000       0.00000       0.00000
  14  21 3713.3047    2.1024  4.3609 11.4897 -0.0040      0.344277  0.0966   0.0281   0.1732    0.0582   0.0000      0.156468   440.8017       11.2605       10.2809       6.56372      -2.18314      -20.4344       2.19020      -8.49591      0.831554      -2.04189      -3.13886      0.813676      -1.17111      0.855756      0.169036      0.214927    -0.0818030     0.0192688     0.0275124     0.0100808   -0.00752885   0.000797051   6.61480e-05  -4.34610e-05   3.96307e-05  -2.31535e-06   3.88090e-06   1.62468e-07       0.00000       0.00000       0.00000       0.00000       0.00000       0.00000       0.00000       0.00000       7.21567       9.08422       9.52593       9.58050       9.02640       7.88008       6.57816       5.25284       4.19790       3.03785       2.19124       1.39348      0.949483      0.570481      0.349450      0.194263      0.103321     0.0516296     0.0238103     0.0106533    0.00433784    0.00167615   0.000584411   0.000179143   5.29247e-05   1.19167e-05   2.44294e-06   3.18559e-07       0.00000       0.00000       0.00000       0.00000       0.00000       0.00000       0.00000       0.00000
  14  22 3854.8884    1.7532  6.0743 11.0139 -0.0026      0.451274  0.1198   0.0204   0.2169    0.0522   0.0000      0.104169   460.8703      -15.5667       25.0609       6.33003      -3.14653     -0.857481      -7.37714       4.22027       6.82274      -3.22228     -0.900501      0.496400       1.26836     -0.517353     -0.874580      0.243617      0.104514     0.0564103    -0.0281532     0.0100070   -0.00287980    0.00165859  -0.000420431   0.000216228   9.52388e-06  -2.23653e-05   2.44084e-06   3.34761e-07       0.00000       0.00000       0.00000       0.00000       0.00000       0.00000       0.00000       0.00000       8.91163       11.5235       12.1570       11.9250       11.3888       9.70139       8.31149       6.67769       5.23247       3.80640       2.73345       1.79559       1.15922      0.716752      0.435417      0.236015      0.128135     0.0626646     0.0297872     0.0132846    0.00549821    0.00203387   0.000742216   0.000231214   6.66879e-05   1.58522e-05   3.13665e-06   3.94918e-07       0.00000       0.00000       0.00000       0.00000       0.00000       0.00000       0.00000       0.00000
  14  23 3995.9042    1.5220  8.7231 10.7346 -0.0005      0.363610  0.1561   0.0168   0.2920    0.0469   0.0000     0.0795478   427.0456       13.2702       22.4679       19.2608      -12.8717      -17.1482       2.32553      -2.69437      -8.12777      -5.70661     -0.306553      0.381317     -0.649744     -0.888760     -0.812803      0.325785     -0.405290     -0.210447    -0.0105951     0.0119420   -0.00170398  -0.000653076   0.000905428   0.000460153  -0.000139395   1.67989e-05   3.37176e-08  -1.99785e-07       0.00000       0.00000       0.00000       0.00000       0.00000       0.00000       0.00000       0.00000       11.4605       14.6326       15.1767       15.1980       14.2257       12.6392       10.5453       8.48167       6.49496       4.83691       3.38755       2.33825       1.51623      0.917124      0.544463      0.304646      0.157379     0.0792596     0.0384381     0.0162203    0.00679558    0.00262299   0.000927000   0.000289214   8.12341e-05   1.97808e-05   3.76622e-06   5.05752e-07       0.00000       0.00000       0.00000       0.00000       0.00000       0.00000       0.00000       0.00000
  14  24 4137.3946    1.2436 10.4880 10.5756 -0.0039      0.286863  0.1988   0.0142   0.3684    0.0435   0.0000     0.0797614   436.8255      0.457170       42.9884       6.71827      -13.9461      -23.4989       12.1972       8.18714      -4.10133      -12.4403      -1.05022      0.519681       1.16756      0.824894      -1.46910     0.0489849     -0.124668    -0.0902866    -0.0650107    -0.0185544    0.00721510   -0.00188091  -0.000281771   0.000546390   0.000165331  -4.08690e-05   9.97476e-07  -4.41263e-07       0.00000       0.00000       0.00000       0.00000       0.00000       0.00000       0.00000       0.00000       13.5408       17.7049       18.3302       18.6723       17.2024       15.4815       12.7607       10.4542       7.86840       5.92654       4.11662       2.90868       1.86359       1.14076      0.672658      0.379171      0.197310     0.0987970     0.0494754     0.0203135    0.00872695    0.00330635    0.00117538   0.000371836   0.000103420   2.55108e-05   4.72952e-06   6.63429e-07       0.00000       0.00000       0.00000       0.00000       0.00000       0.00000       0.00000       0.00000
  14  25 4278.7222    1.0673 14.6766 10.4725  0.0004      0.263763  0.2991   0.0117   0.5143    0.0373   0.0000     0.0813687   452.3285       36.6099       5.54116       29.2853       33.4742      -7.50036       6.78634       17.7422       7.01772       5.60299      -1.01845      -1.07700      -1.70998      0.677683     -0.204158     -0.613336      0.245304     0.0562928     0.0336280   -0.00622624    0.00211518    0.00487154   -0.00129645  -0.000418697   0.000199047   3.74272e-05  -4.72837e-06   9.88397e-07       0.00000       0.00000       0.00000       0.00000       0.00000       0.00000       0.00000       0.00000       17.8691       23.2099       24.8975       24.3679       22.9478       20.4670       17.3809       13.8019       10.9589       8.08638       5.77889       3.88695       2.55698       1.56150      0.944049      0.535179      0.272559      0.142131     0.0659638     0.0301239     0.0119974    0.00486757    0.00167911   0.000531669   0.000149273   3.49416e-05   6.75490e-06   8.62893e-07       0.00000       0.00000       0.00000       0.00000       0.00000       0.00000       0.00000       0.00000
  14  26 4420.1706    0.8579 15.2979 10.3531  0.0002     0.0182205  0.3646   0.0099   0.5697    0.0345   0.0000      0.101691   422.7269       1.56818       7.09205       25.4469       21.7140       13.1230      -11.8037      -10.9414     -0.125237      -13.8300       7.22280       3.98081      -3.37108      -2.51478      0.641772     -0.555914     -0.212246      0.185145     -0.137787    -0.0211752    0.00697595  -0.000582063   -0.00136790   0.000345054   0.000420678   8.20439e-06  -7.44391e-06   1.52088e-06       0.00000       0.00000       0.00000       0.00000       0.00000       0.00000       0.00000       0.00000       20.9011       26.8135       28.6494       27.8192       26.6602       23.6827       20.0609       16.1946       12.3437       9.30417       6.66961       4.53363       2.99170       1.81401       1.09085      0.609952      0.313536      0.162130     0.0761984     0.0345102     0.0138668    0.00551575    0.00190443   0.000596749   0.000170952   4.03720e-05   7.52865e-06   9.63398e-07       0.00000       0.00000       0.00000       0.00000       0.00000       0.00000       0.00000       0.00000
  14  27 4560.8816    0.7064 18.4024 10.2825 -0.0036     -0.228058  0.4959   0.0084   0.7521    0.0289   0.0000     0.0963505   462.1739      -13.0467      -46.7879      -31.6822       25.1655       18.2738       51.4381      -20.5448      -8.59196       22.6689       12.7263      -5.43207      -5.48727       2.21138       1.24852     0.0371052     -0.498970      0.183063     0.0121624   -0.00893910   -0.00173723   -0.00206813    0.00196912   0.000303942   2.30985e-05  -5.85078e-05  -1.41315e-05   1.95043e-06       0.00000       0.00000       0.00000       0.00000       0.00000       0.00000       0.00000       0.00000       26.5580       34.1886       35.9715       36.0168       34.0058       29.9922       25.8815       20.6851       15.8393       12.0762       8.53729       5.94835       3.88197       2.41824       1.42560      0.812966      0.427126      0.217266      0.104739     0.0458473     0.0191900    0.00737635    0.00253272   0.000790634   0.000215883   5.21933e-05   9.76739e-06   1.26461e-06       0.00000       0.00000       0.00000       0.00000       0.00000       0.00000       0.00000       0.00000
  15  10 2195.9154    0.8864  0.6227 10.3910 -0.0074       8.44749  0.0414   0.0286   0.0580    0.1015   0.0000       1.39671   439.1288       1.46051       11.5575    -0.0313770       2.40387      -5.26055       3.33784      -3.35696     -0.592291       1.85819    -0.0510958     -0.142408      0.417633     0.0265303     -0.103091    -0.0672133    -0.0644493     0.0429791    -0.0259569    0.00226979    0.00163113    0.00123173   5.44228e-05  -1.86530e-05  -6.23129e-05   2.96085e-05   1.85666e-06  -1.59221e-06  -2.56956e-08   5.78585e-08       0.00000       0.00000       0.00000       0.00000       0.00000       0.00000       2.37783       4.41852       3.22776       4.64923       3.10575       3.86062       2.51905       2.62207       1.77160       1.45269       1.03516      0.714253      0.521572      0.291865      0.206669     0.0982991     0.0717941     0.0262479     0.0203739    0.00616522    0.00449137    0.00113770   0.000766381   0.000178684   9.17660e-05   2.14742e-05   7.48110e-06   1.59049e-06   2.94699e-07   6.34996e-08       0.00000       0.00000       0.00000       0.00000       0.00000       0.00000
  15  12 2481.1637    1.6219  0.8904 11.2751 -0.0044       4.59950  0.0419   0.0421   0.0652    0.1301   0.0000      0.972824   438.6452      -4.27616       6.63491      0.981174      -7.92730      -4.23568     -0.560091       2.20754      0.546980      -1.99963       1.11037     -0.351601      0.170828  -0.000618749     0.0891723      0.186015    -0.0231362     0.0262807    -0.0117024    -0.0110143  -0.000245601  -0.000892553   0.000516269  -4.95136e-05  -3.39974e-06   6.05114e-05   5.68666e-06   6.53979e-07   1.06133e-07   1.91899e-08       0.00000       0.00000       0.00000       0.00000       0.00000       0.00000       3.27424       4.54403       4.47533       4.75001       3.80018       3.96808       3.08866       2.77702       2.07910       1.68490       1.13591      0.764743      0.516474      0.296036      0.202555      0.109024     0.0664792     0.0293006     0.0182819    0.00706038    0.00401928    0.00131574   0.000693395   0.000210989   8.56412e-05   2.14610e-05   6.72152e-06   1.47798e-06   2.51527e-07   4.65751e-08       0.00000       0.00000       0.00000       0.00000       0.00000       0.00000
  15  13 2622.4152    2.0758  0.9854 11.9768 -0.0048      0.907737  0.0436   0.0525   0.0712    0.1247   0.0000      0.955507   441.7018      -3.20772       14.7417       7.14542      -5.07687      -5.46083      -2.25456      -1.23084      -1.96597       1.46378      0.267657     -0.323669      0.115966     0.0194920     -0.112681     0.0988130     0.0500602     0.0594166    -0.0171006    0.00442752   -0.00705752   -0.00104071  -8.41114e-05  -0.000123552   3.52674e-05   2.06393e-05   1.01332e-05   2.95930e-06  -1.21949e-07  -1.12412e-07       0.00000       0.00000       0.00000       0.00000       0.00000       0.00000       3.16793       4.07390       4.01530       4.00683       4.10151       3.60470       2.99624       2.46709       2.03957       1.55217       1.16918      0.738165      0.508676      0.302529      0.215301      0.122508     0.0687104     0.0365092     0.0170753    0.00821856    0.00363681    0.00155661   0.000568474   0.000225034   7.75117e-05   2.24643e-05   6.98802e-06   1.48462e-06   2.95643e-07   3.70536e-08       0.00000       0.00000       0.00000       0.00000       0.00000       0.00000
  15  14 2764.1931    2.7388  0.8670 12.2694 -0.0079       2.21289  0.0366   0.0735   0.0650    0.1391   0.0000      0.894353   437.8484       2.83733       7.46941      -3.74669     -0.422658     -0.336182      -1.92902      -1.31357      -2.35956     -0.417075     -0.346764       1.34398      0.478342     -0.251266   -0.00681588     0.0881013    -0.0154113     0.0418448    -0.0312553    -0.0134829    0.00209274   -0.00111097   4.22565e-05  -0.000160658  -1.52901e-05   1.59526e-05  -1.36110e-05  -1.16912e-06   5.47453e-08   5.54195e-08       0.00000       0.00000       0.00000       0.00000       0.00000       0.00000       3.14035       4.16714       4.17828       4.24491       3.60312       3.37264       2.90533       2.56836       1.91145       1.49565       1.04177      0.723400      0.436627      0.284028      0.161444      0.101832     0.0499062     0.0284107     0.0138433    0.00715642    0.00321409    0.00140178   0.000517910   0.000200062   6.03868e-05   2.02992e-05   5.07224e-06   1.30981e-06   2.17909e-07   3.58048e-08       0.00000       0.00000       0.00000       0.00000       0.00000       0.00000
  15  15 2905.7828    3.4745  0.8105 12.8140 -0.0006      0.198613  0.0378   0.0975   0.0618    0.1467   0.0000      0.837812   439.6809       6.21135       6.22360      -5.09079      0.263396      -4.43132      -3.26570      -2.11403      -1.13432      -1.53543       1.06809     -0.715648     -0.727210     0.0696814     0.0746295    -0.0449935     0.0755341    0.00436021    -0.0389037     0.0141767   -0.00335075  -0.000342000   -0.00111031   0.000180217   3.68158e-05   5.23003e-06  -4.24586e-06   2.18077e-07  -3.88925e-07  -2.70051e-08       0.00000       0.00000       0.00000       0.00000       0.00000       0.00000       2.67699       3.70127       3.62407       3.98015       3.29710       3.08979       2.84591       2.27951       1.86129       1.29168       1.04019      0.672670      0.456685      0.271969      0.182205     0.0986723     0.0584842     0.0273724     0.0161999    0.00695585    0.00394957    0.00140987   0.000637975   0.000195846   7.50789e-05   2.09530e-05   6.05570e-06   1.22412e-06   2.84767e-07   4.06580e-08       0.00000       0.00000       0.00000       0.00000       0.00000       0.00000
  15  16 3047.1875    3.9273  0.8921 13.0201  0.0004       2.29917  0.0364   0.1065   0.0640    0.1659   0.0000      0.690888   442.5304       7.25200       9.53657     -0.537766       1.02787      -3.96974       1.04570     -0.888952     -0.911447     -0.808579     -0.145138     -0.474303    -0.0913350     -0.515419      0.208689      0.148596   -0.00452853     0.0216000   -0.00396049    0.00846623   -0.00264768  -0.000606199  -0.000179765  -5.32554e-05  -2.30896e-05   7.69535e-06  -1.08666e-05  -1.87800e-06   2.84848e-07   5.05097e-08       0.00000       0.00000       0.00000       0.00000       0.00000       0.00000       3.23241       4.03476       4.16772       4.01729       3.97345       3.62694       2.91383       2.41445       1.90252       1.43202       1.07604      0.685686      0.481939      0.304829      0.186976      0.112543     0.0625032     0.0299732     0.0156184    0.00741234    0.00300039    0.00135241   0.000559911   0.000189087   6.53178e-05   2.03336e-05   6.05091e-06   1.25333e-06   2.28004e-07   3.07125e-08       0.00000       0.00000       0.00000       0.00000       0.00000       0.00000
  15  17 3188.1424    3.8655  1.1559 13.3465 -0.0167       1.36816  0.0485   0.0983   0.0856    0.1631   0.0000       1.24577   441.1685       13.3989       8.72079      -10.2006       2.30606       1.09771      -4.24238      -4.11687       1.13460      0.923454     -0.525256      -1.24865     -0.178917      0.341274      0.119073   -0.00115691    -0.0456589     0.0286485  -0.000240307    0.00548307    0.00472891   -0.00215064  -0.000275372   0.000324003  -0.000233788  -3.56894e-05  -2.29563e-06  -1.31899e-06   1.33082e-07   5.72486e-08       0.00000       0.00000       0.00000       0.00000       0.00000       0.00000       3.27939       4.53015       4.41251       4.46616       4.34173       3.65144       3.37659       2.72555       2.32385       1.74970       1.19931      0.860013      0.563555      0.336622      0.221608      0.116716     0.0729806     0.0365633     0.0189380    0.00932638    0.00369539    0.00174250   0.000643077   0.000242022   9.42584e-05   2.46942e-05   7.23043e-06   1.71991e-06   3.58032e-07   4.44354e-08       0.00000       0.00000       0.00000       0.00000       0.00000       0.00000
  15  18 3328.7913    3.2525  1.4692 13.1992  0.0000     -0.812259  0.0553   0.0743   0.0976    0.1125   0.0000      0.753592   437.8921       14.1246       2.68473      -12.3212       5.50551      -5.32058      -5.68663     -0.894116       4.52169      0.484975       1.41205      0.958600     -0.501610      0.240976      0.224497      0.141835    -0.0918924    -0.0439818     0.0286080    0.00918633  -0.000754497   -0.00125421   -0.00109121   0.000332750  -3.01196e-05   1.88997e-05   1.11517e-05   2.37671e-06  -3.44552e-07  -1.50650e-08       0.00000       0.00000       0.00000       0.00000       0.00000       0.00000       4.04392       5.22266       5.63670       5.48538       5.31010       4.53012       3.88865       3.09075       2.52917       1.85056       1.32668      0.905740      0.621694      0.379870      0.239973      0.140346     0.0777034     0.0427328     0.0211450     0.0102745    0.00453270    0.00190125   0.000744653   0.000287322   9.62544e-05   2.87205e-05   8.02576e-06   1.82384e-06   3.51314e-07   4.19192e-08       0.00000       0.00000       0.00000       0.00000       0.00000       0.00000
  15  19 3470.1656    2.8093  2.3433 12.4026 -0.0026      0.426740  0.0732   0.0492   0.1189    0.0880   0.0000      0.281778   443.8071       13.3721       2.95882      -1.00703       4.85592      -3.21354      -3.55438     -0.639811     0.0155287     -0.916104      -1.09060     -0.443865       1.85205      0.248527     -0.132199    -0.0582431    -0.0474668     0.0369630  -0.000175156    0.00635045   0.000196567    0.00344796    0.00175435   0.000697905   0.000232669  -2.05212e-05  -1.93204e-05  -2.75876e-06  -5.12832e-07  -2.71976e-08       0.00000       0.00000       0.00000       0.00000       0.00000       0.00000       5.09188       6.20156       6.95840       6.36088       6.55934       5.92825       4.84117       4.16987       3.04198       2.27018       1.81624       1.20124      0.845051      0.563742      0.314707      0.194063      0.105402     0.0542022     0.0278124     0.0132589    0.00580983    0.00256832    0.00105680   0.000365461   0.000118538   4.20628e-05   1.15825e-05   2.49420e-06   4.28156e-07   5.18697e-08       0.00000       0.00000       0.00000       0.00000       0.00000       0.00000
  15  20 3611.5115    2.4455  3.1313 11.9649  0.0006      0.705040  0.0785   0.0375   0.1423    0.0715   0.0000      0.231561   439.0781       7.85258       9.76570      -5.58412       7.68552      -10.0323      -7.84426      -6.02975       2.66738     -0.212846      -2.28848      -2.15152       1.08763      0.301995     -0.147151     -0.190704      0.158426    -0.0355853    0.00719696    -0.0109628    0.00951808   -0.00518337  -0.000949987   0.000462795   0.000421696  -4.84393e-05   2.22411e-06   2.74951e-07   3.40065e-08   6.64327e-08       0.00000       0.00000       0.00000       0.00000       0.00000       0.00000       5.64193       6.91671       7.38848       7.47247       6.79007       6.28164       5.33256       4.48531       3.60135       2.64100       1.91916       1.34568      0.916717      0.586870      0.345346      0.202268      0.113619     0.0628926     0.0317019     0.0150405    0.00680551    0.00286280    0.00113117   0.000421558   0.000139867   4.29929e-05   1.12436e-05   2.51670e-06   4.67003e-07   6.32218e-08       0.00000       0.00000       0.00000       0.00000       0.00000       0.00000
  15  21 3752.7219    1.9655  4.6095 11.4525 -0.0013      0.324116  0.1034   0.0257   0.1781    0.0570   0.0000      0.150112   444.3360       17.3226       11.7740       2.17236       3.41280      -6.48287     -0.177096     -0.630095      -3.06030      -1.89236     -0.802908       4.21016      0.301475      0.192946     -0.118728      0.340809     -0.208256     0.0511144     0.0386245     0.0122353    0.00179536    0.00506864   0.000245570  -0.000649200  -0.000149696   4.34187e-05   4.45922e-07  -2.35960e-06   4.53836e-07  -5.07370e-08       0.00000       0.00000       0.00000       0.00000       0.00000       0.00000       7.51430       9.47596       9.98958       10.0075       9.52337       8.17700       7.51919       5.85456       4.55323       3.31009       2.49408       1.82221       1.18367      0.772172      0.460867      0.273464      0.144418     0.0792993     0.0389891     0.0197107    0.00883103    0.00383744    0.00142986   0.000540091   0.000172960   5.43633e-05   1.37489e-05   3.34757e-06   6.60798e-07   7.70443e-08       0.00000       0.00000       0.00000       0.00000       0.00000       0.00000
  15  22 3894.6194    1.6695  6.9579 10.9340 -0.0011      0.533184  0.1315   0.0188   0.2374    0.0482   0.0000     0.0942178   427.5105       11.6348       14.3092      -41.5734      -8.71970      -5.78964       9.68250       3.42612      -3.71128      -4.67548      -5.03185      -1.52249      -1.87278      0.972774      0.527133     0.0917928     -0.277713      0.145178     0.0466127    -0.0317921   0.000170954   0.000749249  -0.000626271   7.13713e-05  -5.26328e-05   7.77818e-05   1.06210e-05  -6.33970e-07  -1.39843e-07   1.09287e-07       0.00000       0.00000       0.00000       0.00000       0.00000       0.00000       8.88665       11.5401       11.9188       12.4350       11.6980       10.5102       8.85979       7.38916       5.63115       4.37418       3.17576       2.28530       1.43499      0.978518      0.589658      0.358434      0.193329      0.104361     0.0511051     0.0253382     0.0113000    0.00490515    0.00186276   0.000692566   0.000227302   7.43307e-05   1.90199e-05   4.74492e-06   8.52094e-07   1.14852e-07       0.00000       0.00000       0.00000       0.00000       0.00000       0.00000
  15  24 4178.4703    1.1707 11.4807 10.5878 -0.0027      0.472409  0.2140   0.0131   0.3917    0.0383   0.0000     0.0811438   457.9222       37.2650       15.7773      -23.8729      -2.33299       27.7637      -5.31237      -8.77055      -9.94196       1.46720       8.36889       3.73456      0.567819    -0.0930420      0.632601     -0.367112     -0.518901     -0.162629      0.151050     0.0360683   -0.00296060   -0.00309455  -0.000887618   0.000320296   0.000339363  -0.000190945  -8.17171e-06   1.34069e-05   2.41696e-06  -1.56126e-07       0.00000       0.00000       0.00000       0.00000       0.00000       0.00000       13.3077       16.8510       18.3545       17.9036       17.2535       15.5877       13.1176       10.9873       8.74203       6.49688       4.87193       3.33904       2.25824       1.45449      0.893122      0.528236      0.299772      0.155499     0.0820757     0.0382436     0.0178038    0.00729230    0.00302644    0.00106794   0.000371526   0.000114837   3.11435e-05   6.85196e-06   1.25889e-06   1.56538e-07       0.00000       0.00000       0.00000       0.00000       0.00000       0.00000
  15  25 4319.0834    0.9880 14.3026 10.4489 -0.0005   -0.00287871  0.3042   0.0108   0.4980    0.0354   0.0000     0.0914917   448.8524      -26.1218       18.2060      -19.9176       41.2593      -16.0117      -36.8991      -23.7025       5.68634       9.69228      -4.03271      -2.28678      0.157416       2.80840     -0.667639    -0.0749617     -0.496755     -0.360632     0.0358509    -0.0693329    -0.0390486    0.00838380   -0.00521024   -0.00253036   0.000769549   0.000148838  -0.000102795  -3.30398e-06   7.68586e-07   1.32351e-07       0.00000       0.00000       0.00000       0.00000       0.00000       0.00000       17.0575       22.0211       24.1667       23.1797       22.3813       20.0544       17.2835       14.3509       11.2768       8.58314       6.34810       4.31044       2.98950       1.89731       1.16765      0.693599      0.386897      0.211353      0.106507     0.0510549     0.0235280    0.00998298    0.00401373    0.00149130   0.000490071   0.000150769   4.14698e-05   9.18091e-06   1.66522e-06   2.03147e-07       0.00000       0.00000       0.00000       0.00000       0.00000       0.00000
  16   9 2081.6577    0.6958  0.5580 10.0669 -0.0105       7.82881  0.0299   0.0247   0.0530    0.0933   0.0000       1.39688   438.0193       3.05150       8.50260       3.47128     -0.227248      -3.12145       2.01741    -0.0868983      -2.77515     -0.919327       1.23037       1.05232     -0.189016     -0.173342    -0.0434466     0.0232202    -0.0536899     0.0695755    -0.0192019     0.0172525    0.00279743    0.00443447  -0.000736539   0.000492652   4.93367e-05   3.84123e-05   1.13993e-05  -4.28709e-06   8.07842e-07  -9.10918e-08  -1.88767e-08  -9.94608e-09       0.00000       0.00000       0.00000       0.00000       2.18313       2.87376       3.17950       3.13043       3.19472       2.52866       2.44632       1.93489       1.56123       1.21711      0.859438      0.698449      0.414861      0.279049      0.181597      0.114922     0.0726222     0.0322446     0.0221520    0.00935064    0.00526497    0.00263815   0.000988813   0.000406398   0.000173177   4.83774e-05   2.01788e-05   5.14566e-06   1.40216e-06   3.71731e-07   6.19985e-08   6.96868e-09       0.00000       0.00000       0.00000       0.00000
  16  10 2228.5449    0.9360  0.7516 10.5019 -0.0077       7.15144  0.0332   0.0263   0.0604    0.1131   0.0000       1.16429   435.7935       2.22742       13.9597       1.23105      -1.76862     -0.376447      0.174068     -0.302881      -1.04430     -0.171263     -0.572024     -0.717013    -0.0698280     -0.191280      0.203025      0.138401     0.0373233    -0.0273058     0.0241932     0.0174323    0.00648670  -0.000697731    0.00132571   0.000297312  -0.000308762  -6.08576e-05   1.42432e-05   3.54124e-06  -2.59394e-06  -2.65176e-07   4.56853e-08   3.80068e-09       0.00000       0.00000       0.00000       0.00000       2.40793       3.17070       3.24161       3.45148       3.15693       3.00678       2.50139       2.01909       1.71486       1.35633      0.973914      0.709668      0.456117      0.297917      0.202173      0.126260     0.0760461     0.0416932     0.0221204     0.0111240    0.00536341    0.00244194    0.00105868   0.000435034   0.000173294   6.12064e-05   1.99343e-05   5.56677e-06   1.44976e-06   3.28962e-07   6.01841e-08   8.35931e-09       0.00000       0.00000       0.00000       0.00000
  16  11 2372.7081    1.3440  0.7149 11.1319 -0.0032       3.40780  0.0336   0.0382   0.0567    0.1024   0.0000       1.04027   435.3911       1.73368       19.1688      -3.06469      -4.38746      0.733539      -2.56154      -2.45771       1.23520       2.31801     -0.742607      -1.29702     -0.838494      0.252839    -0.0639888     -0.130813     0.0508244     0.0513619    -0.0128033    0.00818243   -0.00599695  -0.000408953    0.00101034   0.000107819   0.000151189   3.74273e-05  -2.25905e-05   1.30555e-05  -2.70258e-07  -1.08327e-06   1.06914e-07   1.57220e-08       0.00000       0.00000       0.00000       0.00000       2.39650       3.05628       3.42111       3.43667       2.96677       3.07361       2.54377       2.08805       1.71101       1.34895      0.938230      0.744616      0.487943      0.324134      0.222539      0.120088     0.0764313     0.0398237     0.0251518     0.0100451    0.00581036    0.00249541    0.00124363   0.000428917   0.000197629   6.25122e-05   2.41336e-05   6.07783e-06   1.52969e-06   3.56849e-07   5.91602e-08   8.32297e-09       0.00000       0.00000       0.00000       0.00000
  16  12 2514.8959    1.7257  0.9387 11.7130 -0.0062       3.01702  0.0409   0.0449   0.0709    0.1060   0.0000       1.01416   437.0797       3.05831       18.0773       4.07279      -1.04517     0.0915461       2.67517       1.46395       2.99979      0.249028       1.06161     -0.937411     -0.164884      0.548828      0.118620     -0.284992     0.0258719     0.0289118     0.0185161    0.00161765    -0.0104503  -0.000837307   -0.00164791  -0.000440551   4.24371e-05   3.34426e-05  -2.21843e-06  -5.19429e-06   2.32987e-06   1.38046e-08   3.04017e-08  -8.31185e-09       0.00000       0.00000       0.00000       0.00000       3.08527       3.77148       4.07775       3.80486       3.55967       3.60088       3.00051       2.47908       2.12641       1.55081       1.16503      0.846066      0.591909      0.377078      0.241131      0.150118     0.0787063     0.0460902     0.0253275     0.0114150    0.00576596    0.00277608    0.00114504   0.000427552   0.000188278   7.06067e-05   2.24525e-05   6.76389e-06   1.62918e-06   3.19267e-07   5.99846e-08   7.75300e-09       0.00000       0.00000       0.00000       0.00000
  16  13 2657.0013    2.2157  0.8929 12.1493 -0.0099       2.11793  0.0452   0.0573   0.0654    0.1187   0.0000      0.922270   438.0204       6.01369       13.0000      -4.28145       3.03713       4.16538      0.657700      -4.99701       1.62759      -2.26384     -0.680836      0.395399      0.563181     -0.471913      0.121182    -0.0265386     -0.128950    -0.0334924     0.0698138     0.0154952   -0.00890121   -0.00184406   -0.00195601   0.000410203  -8.52144e-05  -9.84954e-05  -4.07117e-05   2.81201e-06  -6.93229e-07   5.44815e-07  -5.29858e-08   1.68599e-09       0.00000       0.00000       0.00000       0.00000       4.69788       6.86764       7.50757       7.76694       6.76059       5.86037       4.52050       3.55264       2.48568       1.77830       1.19735      0.807569      0.521567      0.332482      0.208844      0.121519     0.0709706     0.0390814     0.0220230     0.0103249    0.00546470    0.00233102    0.00113995   0.000412775   0.000169930   5.60003e-05   1.87731e-05   5.26817e-06   1.44376e-06   3.22254e-07   5.73153e-08   8.41414e-09       0.00000       0.00000       0.00000       0.00000
  16  14 2799.5318    3.0765  0.6555 12.7832 -0.0002       1.14877  0.0301   0.0915   0.0536    0.1003   0.0000       1.06433   438.3867       8.94109       12.1609       3.95922      0.282251     -0.805079       1.74491      0.135855       2.48860     -0.843707     -0.291627      -1.12950     0.0726104     -0.173073     -0.177097      0.225249    -0.0273789   -0.00915246     0.0132360     0.0139249   -0.00232869  -0.000478008   -0.00106824   0.000114010   0.000222556   2.94657e-05   1.88763e-05   3.79157e-06  -1.18902e-06   8.42036e-08   1.59821e-08  -1.74667e-08       0.00000       0.00000       0.00000       0.00000       2.66102       3.42308       3.43442       3.91565       3.36835       2.97958       2.34468       2.26953       1.74692       1.27802      0.902596      0.683270      0.429958      0.290685      0.175842      0.110979     0.0609871     0.0375909     0.0191708     0.0112418    0.00513474    0.00248797   0.000945631   0.000397766   0.000123725   4.89747e-05   1.42664e-05   4.82001e-06   1.10030e-06   2.69327e-07   4.37267e-08   7.85184e-09       0.00000       0.00000       0.00000       0.00000
  16  15 2941.7912    3.4258  0.8393 12.8313 -0.0060    -0.0120668  0.0322   0.0896   0.0619    0.1280   0.0000      0.996088   441.2930       11.4412       14.6327      -1.83694      -3.81442      0.179565      -2.34075      -4.38231       2.46170      -1.47307      0.322156      -1.67155     -0.250338     -0.750759     -0.148519     -0.227978    -0.0741196    -0.0158565    -0.0282702    0.00419201   0.000598757   -0.00132063   0.000435342   0.000119787   0.000146734   7.38514e-05   4.57936e-06   1.46346e-07  -2.15776e-06   1.40831e-07  -5.92204e-08   1.74868e-09       0.00000       0.00000       0.00000       0.00000       2.46521       3.11776       3.11069       2.97028       3.04885       2.81837       2.51782       2.08233       1.61379       1.28068      0.941653      0.714631      0.480906      0.325825      0.201100      0.121820     0.0676128     0.0390729     0.0191814     0.0100383    0.00478449    0.00200271   0.000964130   0.000375019   0.000142223   5.36525e-05   1.63908e-05   5.04472e-06   1.32838e-06   3.10323e-07   5.40805e-08   6.60623e-09       0.00000       0.00000       0.00000       0.00000
  16  16 3083.5172    3.9905  0.8040 13.3103  0.0008     0.0868815  0.0331   0.1106   0.0628    0.1238   0.0000      0.950074   435.4863       5.72528       12.8918      -6.01127      -9.43258       1.90903       3.16644      -2.80892      0.292005      -1.22498      0.409962     -0.564238     -0.221611     -0.216040      0.130597    -0.0393449     -0.157753    -0.0330947     0.0569831  -2.08934e-05   -0.00668054    0.00470052   0.000446969  -0.000367332   5.61373e-06   0.000181428  -7.82760e-06   3.07602e-06  -1.29237e-06   1.70428e-07  -3.79776e-08  -1.23144e-09       0.00000       0.00000       0.00000       0.00000       2.60690       3.21213       3.15328       3.34102       2.90702       2.80554       2.52603       2.25915       1.68846       1.35055       1.02068      0.724439      0.492371      0.322617      0.202530      0.121200     0.0702399     0.0377479     0.0204812     0.0100640    0.00511028    0.00231936    0.00105155   0.000412077   0.000156991   5.20115e-05   1.63817e-05   4.73783e-06   1.24940e-06   2.77979e-07   4.77707e-08   7.36124e-09       0.00000       0.00000       0.00000       0.00000
  16  18 3366.5948    3.3095  1.5927 12.9566 -0.0080       1.37969  0.0593   0.0702   0.0931    0.1271   0.0000      0.475592   435.1023       9.23371       17.3834     -0.973635      0.894480      -3.36650       4.61449      -2.77600     -0.618780      -5.13069       1.47631       2.47259      0.777996     -0.509207   -0.00952250      0.137979     0.0360387     0.0150522    0.00541885    -0.0153094   -0.00511800   -0.00752134   0.000104169   -0.00116025   0.000270008   3.33928e-05   2.67269e-05   4.85312e-06   3.87604e-06  -1.38615e-07   8.07820e-08  -1.56768e-08       0.00000       0.00000       0.00000       0.00000       4.03670       5.35717       5.33790       5.90078       5.70059       4.62321       4.07601       3.63462       2.81801       2.15077       1.49536       1.15961      0.801434      0.518266      0.331917      0.196450      0.118345     0.0646566     0.0384503     0.0187532     0.0100872    0.00420868    0.00193163   0.000666501   0.000277819   8.72329e-05   3.09568e-05   8.51722e-06   2.42440e-06   5.74819e-07   1.02487e-07   1.37076e-08       0.00000       0.00000       0.00000       0.00000
  16  19 3508.0752    2.8031  2.5382 12.0620 -0.0044      0.585799  0.0685   0.0457   0.1169    0.0985   0.0000      0.280852   456.2798       25.5609       10.0606    -0.0241249       4.89959       5.16869      -3.57164      -4.56139       1.77288      0.936786     -0.435347     -0.220983    -0.0575381     -0.262790     -0.193594    -0.0421898     0.0364410     0.0583251    -0.0228678    0.00365362    -0.0105833   -0.00630438   -0.00233555   1.29260e-05   0.000460087   0.000108117  -7.56763e-05  -1.80915e-05   4.19048e-06   2.72225e-07   2.38750e-07  -6.80747e-09       0.00000       0.00000       0.00000       0.00000       4.57546       5.99096       6.17171       6.76793       6.07807       5.50514       4.82785       3.75379       3.20767       2.31992       1.82633       1.19718      0.920358      0.569923      0.372843      0.225545      0.137977     0.0751633     0.0402857     0.0219048     0.0101917    0.00479720    0.00193035   0.000866920   0.000316156   0.000113496   3.60584e-05   1.00390e-05   2.75678e-06   5.38105e-07   1.19834e-07   1.53230e-08       0.00000       0.00000       0.00000       0.00000
  16  20 3649.9583    2.2741  3.6863 11.7844 -0.0035      0.703775  0.0854   0.0323   0.1560    0.0634   0.0000      0.184631   436.6233       24.0054       13.3638      -4.87233     0.0883016       4.81528      -1.31297      -5.86087      -3.94349      -4.20382    -0.0577399       4.26110      0.860274     -0.350833      0.287920     0.0152778    0.00936971    -0.0449087    -0.0583997    0.00854094    0.00660657   -0.00313650   -0.00124730   -0.00199020  -0.000385235  -0.000151652  -6.59198e-05   6.71492e-06   5.36626e-06   4.93651e-07   6.88410e-08   1.31623e-08       0.00000       0.00000       0.00000       0.00000       5.76094       7.41910       7.86756       7.89301       7.41699       6.39373       5.95291       4.97161       4.18933       3.11071       2.36216       1.64971       1.09081      0.718132      0.456191      0.272207      0.162610     0.0910417     0.0483994     0.0252332     0.0124644    0.00558660    0.00255193    0.00101305   0.000377553   0.000131789   4.37268e-05   1.27760e-05   3.30582e-06   7.43791e-07   1.44083e-07   1.66494e-08       0.00000       0.00000       0.00000       0.00000
  16  21 3792.0003    1.8825  5.5409 11.2738 -0.0022      0.609123  0.1085   0.0226   0.1981    0.0515   0.0000      0.116978   432.5021      -5.63888       17.6291       13.5151      -9.38391      -3.67079     -0.242921       1.16410      -4.86211      -1.90616     -0.977226      0.920197       1.08227       1.22869     -0.325206    -0.0889484     0.0627455      0.100892    -0.0302870    -0.0150768    -0.0100770   -0.00158926   0.000789738  -0.000734497  -0.000388326   0.000132662  -5.48915e-05  -1.11305e-05  -3.72635e-06  -3.41329e-07   2.04435e-07   4.50133e-10       0.00000       0.00000       0.00000       0.00000       7.26468       9.30021       9.65032       9.81779       9.41752       8.45819       7.53828       6.19086       5.11684       3.95039       2.97093       2.07371       1.43687      0.937227      0.601065      0.372188      0.217354      0.121562     0.0646396     0.0331245     0.0155268    0.00754465    0.00306506    0.00132548   0.000493070   0.000176528   5.61115e-05   1.65979e-05   4.37478e-06   9.68451e-07   1.82764e-07   2.20870e-08       0.00000       0.00000       0.00000       0.00000
  16  22 3934.1239    1.6392  7.4812 10.8553 -0.0024      0.508352  0.1303   0.0172   0.2449    0.0441   0.0000     0.0881485   426.5952       13.2246       15.3969       17.3127      -3.28473      -9.57599      -14.0517      -2.58430      -8.63837     -0.330283      -6.29628      -1.59681    -0.0423329     -0.340960     -0.403482      0.127055      0.194477     -0.214858    -0.0796837    0.00553679     0.0321615   -0.00427027   -0.00211670    0.00286127   0.000308808  -4.09668e-05  -8.07522e-06   2.11430e-05  -5.25750e-06  -1.11722e-06  -2.62241e-08  -3.64871e-08       0.00000       0.00000       0.00000       0.00000       8.46358       10.6645       11.4726       11.5666       11.2350       10.1465       8.85193       7.12709       5.78843       4.56098       3.36889       2.43263       1.63027       1.09964      0.698957      0.439265      0.260277      0.142143     0.0757288     0.0387612     0.0183317    0.00873155    0.00360048    0.00155772   0.000584585   0.000206902   6.77618e-05   1.98568e-05   5.07648e-06   1.17202e-06   2.08487e-07   2.49278e-08       0.00000       0.00000       0.00000       0.00000
  16  24 4218.3305    1.1274 13.3056 10.5211 -0.0012      0.308946  0.2523   0.0118   0.4356    0.0365   0.0000     0.0739958   432.5414      -4.55925       33.8536       4.97668      -33.8928      -6.96083      -26.7449       3.03513      0.379428      -7.87921      -4.02730       1.75127       1.57604      0.254522      -2.12743      0.467084     -0.139299     -0.228515     0.0878385   0.000638206    -0.0328384   -0.00881621    0.00493686    0.00288720    0.00109826  -0.000723146  -0.000160364  -2.34393e-05  -1.66366e-05  -9.55194e-07  -1.29753e-07   2.62432e-08       0.00000       0.00000       0.00000       0.00000       13.8328       18.2942       19.3301       19.5203       18.2519       17.0904       14.4827       12.7581       9.95145       7.86056       5.92306       4.17724       2.89030       1.91818       1.23624      0.749508      0.445839      0.249922      0.135626     0.0685072     0.0339350     0.0155468    0.00696978    0.00281793    0.00108400   0.000377109   0.000124490   3.65546e-05   9.66280e-06   2.08041e-06   3.56942e-07   4.72644e-08       0.00000       0.00000       0.00000       0.00000
  16  25 4361.4793    0.8959 15.6260 10.4467 -0.0061      0.381930  0.3464   0.0093   0.5588    0.0315   0.0000     0.0969349   449.8031      -24.0983      -3.44428       45.7887       38.2562      -59.0131       15.5573       4.13015       23.6088      -7.23380       14.3903       1.25042      -9.16865       2.85997       2.22605     -0.559245      0.497494      0.287128      0.172824     -0.229894    -0.0718223     0.0387205     0.0124722    -0.0108435   -0.00147490    0.00128208  -4.63443e-05  -3.32521e-06   1.24379e-07   3.71696e-06  -6.32741e-07  -1.80702e-08       0.00000       0.00000       0.00000       0.00000       17.1196       22.4267       24.0958       24.6200       23.3301       20.9994       18.5604       15.3806       12.4784       9.64722       7.20693       5.18741       3.65368       2.44617       1.54705      0.962820      0.572947      0.324518      0.171824     0.0932182     0.0443931     0.0207951    0.00887128    0.00380663    0.00140220   0.000505798   0.000159058   4.66213e-05   1.19267e-05   2.62101e-06   4.69667e-07   5.74117e-08       0.00000       0.00000       0.00000       0.00000
  16  26 4501.4113    0.7482 17.0836 10.3470 -0.0071     -0.240020  0.4325   0.0082   0.6494    0.0284   0.0000      0.107792   448.2427       16.3096       62.9669      0.111995       2.67095       12.2708      -5.97471      -10.3489      -10.3505      -17.9464       2.70706      -2.82961      -8.42581       1.31933      0.513975     -0.366681      0.209622      0.767549     -0.125728     -0.104496   0.000996582     0.0378715   -0.00436734   -0.00315360   0.000251465   7.41448e-07   5.00457e-05  -8.55987e-05   1.59760e-05   1.53027e-06  -3.87050e-07  -2.64212e-08       0.00000       0.00000       0.00000       0.00000       20.6052       27.0941       29.0586       29.4458       28.1749       25.5969       22.3168       18.7839       15.3941       11.7151       8.95975       6.32799       4.51908       3.01426       1.93626       1.18236      0.711332      0.398343      0.223958      0.113083     0.0552496     0.0263106     0.0110972    0.00465676    0.00178176   0.000611911   0.000202333   5.82801e-05   1.51259e-05   3.19260e-06   5.80708e-07   7.06061e-08       0.00000       0.00000       0.00000       0.00000
  17   8 1963.4002    0.5362  0.4674  9.9478 -0.0042       10.1730  0.0263   0.0206   0.0530    0.0683   0.0000       1.77707   442.4920     -0.248617       12.9469       5.56819      0.862018      0.699746       1.28082      0.749258      0.145834       1.90291      0.962031     -0.417866    -0.0868605    -0.0217745      0.399080    -0.0186358     0.0330403    0.00262970    -0.0182205   -0.00827122    0.00754644   -0.00302731   -0.00176311   0.000383424   0.000399683   4.46054e-05  -2.56030e-05  -1.97109e-05   1.00199e-06   1.19694e-07  -4.02752e-08   3.44222e-08  -5.57769e-09   1.19460e-09       0.00000       0.00000       1.82050       2.73607       2.45716       2.74052       2.81024       2.39274       2.22794       1.73333       1.56203       1.14852      0.936457      0.587363      0.492884      0.323982      0.228921      0.130059     0.0749845     0.0457343     0.0258613     0.0154739    0.00728350    0.00376964    0.00158036   0.000737030   0.000280004   0.000124358   4.11455e-05   1.64976e-05   4.67954e-06   1.33218e-06   3.82296e-07   7.75194e-08   1.70872e-08   2.09992e-09       0.00000       0.00000
  17  10 2260.4277    1.0331  0.7383 10.5604 -0.0024       6.09328  0.0329   0.0273   0.0563    0.1103   0.0000       1.06694   437.6312      -1.17053       14.0729       3.21182       1.34159      -4.42408     -0.278558      -1.24949     0.0679749      0.771905     -0.202807      0.502931     -0.428760      0.365436    -0.0818095   -0.00691759    -0.0649579     0.0196945     0.0166644   -0.00567256   -0.00210621    0.00117108   0.000616781   0.000286517   9.23602e-05  -6.40697e-05   3.39017e-05   1.13148e-05  -6.28051e-06  -8.02562e-07   9.71389e-10   1.17808e-07  -1.14080e-08  -1.88651e-09       0.00000       0.00000       2.59685       3.37788       3.35811       3.12338       2.84548       2.70935       2.45017       2.42319       2.04461       1.65306       1.27053      0.868885      0.593577      0.380667      0.238262      0.144460     0.0887966     0.0507150     0.0278119     0.0150479    0.00767726    0.00372543    0.00179051   0.000743527   0.000325496   0.000125570   4.54435e-05   1.56565e-05   5.03636e-06   1.47270e-06   3.88712e-07   7.85471e-08   1.33944e-08   1.77804e-09       0.00000       0.00000
  17  11 2405.1738    1.4591  0.8586 11.1185 -0.0060       4.69016  0.0363   0.0376   0.0635    0.1184   0.0000      0.925268   438.6935      -4.06398       16.3807    -0.0322374      -3.09088      -2.91394       1.85879      0.143006       1.53658      -1.28716     -0.534929      0.202398    -0.0526468     -0.112295     -0.299133     -0.192824    -0.0396299      0.104198    -0.0168691    -0.0526965    0.00951812    0.00107453    0.00164228   -0.00121972   0.000657131   5.99358e-05   1.38206e-05  -2.64366e-05  -4.15868e-06   1.49228e-06  -3.00368e-07  -7.11928e-08  -3.12337e-09   2.32651e-09       0.00000       0.00000       2.36859       2.98606       3.32464       3.29465       2.94979       3.07927       2.54405       2.19896       1.81552       1.48908       1.02197      0.814232      0.594126      0.368278      0.262125      0.164313     0.0960213     0.0542315     0.0330034     0.0174591    0.00815381    0.00426015    0.00217619   0.000853674   0.000363678   0.000147395   5.89665e-05   2.08758e-05   6.30078e-06   1.64937e-06   4.33515e-07   9.12053e-08   1.46965e-08   2.08737e-09       0.00000       0.00000
  17  12 2548.1536    1.9099  0.9090 11.6642  0.0053       1.42842  0.0384   0.0459   0.0647    0.1161   0.0000      0.954248   439.5676       2.99879       14.4508      0.132023       2.46430      -1.18505      -2.55821    0.00653482       1.16411      -1.52099      0.162180      0.963899      0.577875     -0.622364     0.0752434    -0.0481768   -0.00789270    -0.0411873     0.0155081   -0.00565845   -0.00987488   0.000691199    0.00189664   0.000928609  -0.000684062  -9.13011e-05   0.000103326   1.26759e-05   5.26954e-07  -2.22441e-06   1.17389e-07   3.94388e-08  -3.11496e-08  -2.65674e-10       0.00000       0.00000       2.62227       3.04288       3.44542       3.29582       3.51404       2.92942       2.71434       2.39691       1.66254       1.51404       1.15953      0.815571      0.585916      0.368357      0.254841      0.176505     0.0993617     0.0627906     0.0343571     0.0163672    0.00927443    0.00436671    0.00198105    0.00102609   0.000388517   0.000145547   5.88334e-05   1.79082e-05   5.01120e-06   1.64296e-06   4.68121e-07   9.97903e-08   1.51642e-08   1.61107e-09       0.00000       0.00000
  17  13 2691.1011    2.4292  0.8483 12.2259 -0.0052       1.11046  0.0361   0.0611   0.0624    0.1173   0.0000      0.811432   441.4601      -1.75516       3.69312      -2.50656       4.11999      0.733041      -2.96334       1.90195       1.16972      -1.04501      0.516583      -1.29229     -0.349357     -0.267607      0.330371      0.120168     -0.116313     0.0151088   -0.00311958    -0.0149843   -0.00943710  -0.000972780   0.000766050    0.00127636   0.000230643  -0.000378913   6.12048e-06   2.10099e-05  -2.73495e-08  -2.57021e-08  -2.38898e-07   3.92443e-08  -6.63656e-10  -1.66578e-10       0.00000       0.00000       2.39640       3.26643       3.28889       3.42268       3.43646       2.83279       2.86122       2.18487       1.77677       1.41091       1.07529      0.828963      0.545532      0.383749      0.258629      0.157325      0.103713     0.0550429     0.0332911     0.0161390    0.00868761    0.00421538    0.00188464   0.000949853   0.000361426   0.000148789   5.37793e-05   1.71641e-05   6.02202e-06   1.55010e-06   4.25901e-07   1.04641e-07   1.87209e-08   2.08246e-09       0.00000       0.00000
  17  14 2834.4159    3.0094  0.8684 12.7863 -0.0072       2.43747  0.0353   0.0774   0.0642    0.1101   0.0000      0.854455   436.5531       1.29174       16.5902     -0.748940     0.0552246      -2.14168       1.99473      -2.85916       3.66989      -1.18252     -0.596468     -0.629754     -0.152415     -0.574729    -0.0317358    -0.0215347    -0.0339735    -0.0259358     0.0249420    -0.0333065   -0.00922428  -0.000540627   0.000167872  -0.000559430  -0.000361897  -0.000121309   2.30594e-05   2.63728e-05  -8.99136e-06   3.08419e-07   2.01382e-07  -6.14608e-09   2.57580e-08   4.79158e-10       0.00000       0.00000       2.60366       3.24220       3.33371       3.39175       3.39704       3.09390       2.67787       2.20070       1.71849       1.47027       1.12582      0.804986      0.541069      0.352396      0.242634      0.156459      0.102238     0.0597128     0.0309540     0.0169775    0.00805206    0.00389908    0.00192864   0.000763760   0.000356987   0.000134062   4.75433e-05   1.67498e-05   5.07143e-06   1.36249e-06   3.79095e-07   8.30245e-08   1.33621e-08   1.70020e-09       0.00000       0.00000
  17  16 3119.4920    3.9594  1.0516 13.2643 -0.0013       1.66302  0.0435   0.0921   0.0674    0.1394   0.0000      0.866210   441.1266       1.61007       14.1785      -1.17001      -1.26567     -0.443811     -0.926385      -7.90396       2.96084     -0.102299      -1.00885      -1.29756      0.155030      0.259021     -0.429896     0.0144111    -0.0156985     0.0157926     0.0125000     0.0198523    -0.0111887   -0.00779925   -0.00360834   0.000612579  -0.000464440   9.18760e-06  -4.19079e-05   2.13506e-05   9.58803e-07   1.48580e-06   1.06534e-07  -9.41432e-08  -2.50567e-08  -3.13030e-09       0.00000       0.00000       2.88757       3.72790       3.71532       3.79059       3.63416       3.49960       3.11649       2.62194       1.97851       1.50294       1.16224      0.881046      0.646258      0.450810      0.302850      0.175145      0.110999     0.0622878     0.0326440     0.0174802    0.00942235    0.00450352    0.00206424   0.000918011   0.000403091   0.000152614   5.43618e-05   1.89543e-05   6.07028e-06   1.58446e-06   4.30324e-07   9.04650e-08   1.59794e-08   2.08195e-09       0.00000       0.00000
  17  17 3261.4678    3.6474  1.2880 13.3018 -0.0051       1.16818  0.0490   0.0822   0.0851    0.1311   0.0000      0.747132   440.4575       4.64461       15.9671       1.47792       1.28481       3.31227      -1.91459      -1.62088       1.09562      0.491691      -1.75972     -0.842635     -0.370114     -0.180518    -0.0249253    -0.0423057     -0.102028     0.0502284   -0.00699949    0.00509732     0.0108380    0.00891485    0.00258709   0.000167846  -0.000740611   0.000376425   6.55179e-05  -8.48413e-06   4.69715e-06   9.34505e-07  -7.25078e-07  -1.51243e-07   1.32887e-08   2.77030e-09       0.00000       0.00000       3.12999       3.97314       4.08921       4.10115       3.94079       3.81498       3.33409       2.80707       2.32585       1.78003       1.39823       1.05974      0.706127      0.492079      0.334570      0.201434      0.127231     0.0724860     0.0393862     0.0207468     0.0107345    0.00517928    0.00240387    0.00109314   0.000468996   0.000175563   6.32886e-05   2.25375e-05   7.51269e-06   2.04963e-06   5.06728e-07   1.09850e-07   1.92901e-08   2.42501e-09       0.00000       0.00000
  17  18 3403.7705    3.1551  2.0157 12.4271 -0.0004       1.88156  0.0609   0.0569   0.0982    0.1271   0.0000      0.413315   441.8712       12.9108       19.9504     -0.919863       5.50536      -6.58324     -0.414812      -3.97522      0.984228      -2.03752      -2.77014     -0.414810      0.206581     -0.806492    -0.0444605      0.120555     -0.118714  -0.000204888     0.0116802    -0.0270787    0.00713599   -0.00934023    0.00100508    0.00181096  -6.78198e-05  -0.000175091   4.24827e-06  -8.60401e-06  -3.40366e-06  -4.20574e-06  -1.40255e-07   3.87470e-08   5.91504e-09   1.01498e-09       0.00000       0.00000       3.87285       4.78733       5.04951       5.48727       5.16539       4.63238       4.03354       3.38832       2.86237       2.17352       1.57108       1.20217      0.894020      0.581566      0.383852      0.248789      0.149789     0.0841091     0.0509061     0.0262659     0.0141065    0.00700493    0.00325779    0.00141052   0.000542497   0.000215483   8.61880e-05   2.76532e-05   8.77785e-06   2.35655e-06   6.06110e-07   1.30478e-07   2.35284e-08   2.90974e-09       0.00000       0.00000
  17  19 3545.6678    2.6830  2.9288 11.8934 -0.0013      0.495532  0.0697   0.0403   0.1244    0.0963   0.0000      0.225524   442.8650       18.0517       5.64744       6.32585      -7.63376      -5.56253       6.02612       4.54469       4.55662      -2.49514       1.56925    -0.0895691      0.472653     -0.359216      0.382797      0.138028    -0.0483648     0.0436868      0.105616     0.0438729    0.00587587   -0.00754211    0.00419092    0.00219515   -0.00113221  -0.000362868   2.32687e-05  -3.02264e-05  -2.31400e-05  -5.16469e-07   1.02220e-06   6.21043e-08   7.34848e-09  -1.05484e-09       0.00000       0.00000       4.43398       5.85447       6.09711       6.36877       6.06837       5.46477       4.78475       4.08706       3.36718       2.52876       1.97355       1.44778       1.04222      0.680537      0.454306      0.290719      0.181440      0.104683     0.0571833     0.0303703     0.0164830    0.00811200    0.00373676    0.00166728   0.000684075   0.000263838   9.91975e-05   3.39618e-05   1.08658e-05   3.04965e-06   7.87705e-07   1.62648e-07   3.00596e-08   3.72114e-09       0.00000       0.00000
  17  20 3688.1450    2.2308  4.2272 11.4594 -0.0027      0.636212  0.0858   0.0279   0.1558    0.0654   0.0000      0.134938   437.5455      -1.88408       16.4583      -1.62120       6.00117      -4.52101       1.51793       1.18260      -1.01861      -1.09973      -6.18838     -0.785295      -1.37064      0.649189       1.16981     -0.176070     -0.118644    -0.0703184    -0.0216199     0.0357511   -0.00882803    -0.0191478    0.00752323   -0.00336374  -0.000434677  -0.000219913  -4.57982e-06   2.36587e-05  -2.17984e-05   6.52031e-06  -3.55537e-07  -8.31311e-08   2.06528e-08   3.43670e-09       0.00000       0.00000       5.48656       6.71783       7.25348       7.29323       7.06377       6.62600       5.68180       4.94763       3.99534       3.27725       2.46686       1.77342       1.26578      0.857139      0.569204      0.357941      0.216818      0.130645     0.0723508     0.0388007     0.0202908    0.00958306    0.00447851    0.00196902   0.000850063   0.000324260   0.000122527   4.18759e-05   1.28433e-05   3.70641e-06   9.43494e-07   1.98020e-07   3.24815e-08   4.08963e-09       0.00000       0.00000
  17  21 3830.4223    1.8624  5.9988 11.0951 -0.0018      0.636828  0.1124   0.0206   0.1933    0.0503   0.0000      0.102069   440.1431       27.2519       7.91133      -12.7908       17.2131       10.3806      -1.05587      -1.58801     -0.214107       1.58433      -1.74269      0.432211       4.01353       1.12376     0.0620768     -0.896313     -0.224855     -0.127305     0.0917432     0.0110129    -0.0369056   -0.00332584     0.0107865    0.00163264   0.000255159  -0.000156138   0.000260660  -1.54353e-05  -1.53587e-05  -1.18300e-05  -8.30622e-08   7.19375e-07  -1.41389e-08   2.05869e-09       0.00000       0.00000       6.87076       8.94176       9.49253       9.63098       9.11869       8.22126       7.42145       6.36121       5.30148       4.12230       3.19487       2.30016       1.57509       1.09429      0.697798      0.444215      0.273354      0.155791     0.0909869     0.0480475     0.0250607     0.0121022    0.00596939    0.00251775    0.00110531   0.000422920   0.000158652   5.14057e-05   1.69808e-05   4.82051e-06   1.18199e-06   2.60383e-07   4.64508e-08   5.55533e-09       0.00000       0.00000
  17  22 3972.5663    1.5617  8.4329 10.7069 -0.0013      0.313887  0.1426   0.0151   0.2521    0.0429   0.0000     0.0773148   443.7259      -10.6355       10.1902      -6.90314       19.5630      -17.9349       6.82690      -7.23571      -2.16138      0.542132      -3.68639     -0.218433      0.654616      -1.22306       1.84341      0.413862     -0.432943     0.0242530      0.118093     0.0157515     0.0133246    -0.0151831   -0.00827495    0.00142672  -0.000845278   -0.00100575   9.44290e-06   3.83771e-05   7.23691e-06   1.59065e-06   3.37124e-07  -1.67486e-07   2.01750e-09   3.53271e-09       0.00000       0.00000       8.59113       11.1204       11.6050       12.1747       11.4181       10.5260       9.33587       7.88183       6.36456       5.09059       3.90136       2.79113       2.00328       1.35239      0.889202      0.561925      0.346058      0.203321      0.111872     0.0600938     0.0315659     0.0152139    0.00706644    0.00314475    0.00135011   0.000525406   0.000193999   6.53973e-05   2.02471e-05   5.77770e-06   1.49150e-06   3.19313e-07   5.62462e-08   6.99534e-09       0.00000       0.00000
  17  23 4115.6163    1.3079 10.7452 10.5646 -0.0042      0.347132  0.1834   0.0125   0.3345    0.0381   0.0000     0.0736648   442.7384       9.11864       16.7491       10.6635       19.7409       8.46407      -1.29793      -21.0514      -3.17839       13.1840       3.51454      -7.38674     -0.622530      0.643218     -0.729969      0.172632      0.908031     -0.276170     0.0285257     0.0563566    -0.0455327    -0.0358779     0.0154020   -0.00314784    0.00278607    0.00116934  -0.000264366  -9.07564e-05  -3.38441e-05  -9.64074e-06   9.35765e-07  -5.11542e-07  -3.73116e-08  -7.84898e-09       0.00000       0.00000       10.1807       13.2137       14.1983       14.7642       13.7171       12.9453       11.0977       9.71046       7.64316       6.12144       4.65837       3.43006       2.43711       1.64505       1.08766      0.701720      0.423233      0.247528      0.140373     0.0741630     0.0388102     0.0190530    0.00906709    0.00403024    0.00168853   0.000659404   0.000248832   8.38300e-05   2.62718e-05   7.50849e-06   1.90501e-06   4.03055e-07   6.73460e-08   8.78850e-09       0.00000       0.00000
  17  25 4400.0710    0.9053 15.7404 10.4307 -0.0030     0.0222742  0.3363   0.0091   0.5290    0.0304   0.0000     0.0829661   433.5600      -16.8111       4.68489       25.8782       6.58137      -8.12374      -57.7459      -12.0346      -8.14580       9.32402      -10.7305       3.70875       1.20451     -0.753793       2.49251       1.00841     -0.843512     -0.129985      0.386868      0.178451     0.0390221   -0.00903113    0.00650118    0.00286855   0.000314356   0.000444398   0.000765884  -7.63463e-05   2.72280e-05  -4.86617e-06  -4.00930e-06   8.80723e-08   1.92795e-07   1.84257e-08       0.00000       0.00000       15.8272       21.3497       22.4933       22.9094       21.9218       20.5848       18.1606       15.3494       12.5509       9.94728       7.55514       5.60171       4.02668       2.76956       1.84125       1.15429      0.709937      0.415553      0.233128      0.128855     0.0645026     0.0326260     0.0150624    0.00679221    0.00281416    0.00115541   0.000415149   0.000146094   4.55512e-05   1.28408e-05   3.22503e-06   6.89025e-07   1.18944e-07   1.45538e-08       0.00000       0.00000
  18  10 2291.7456    1.1329  0.6902 10.8399 -0.0091       5.80751  0.0311   0.0333   0.0580    0.0984   0.0000       1.08769   440.9158       3.36935       17.3689       1.17323      -1.30962      -3.79426     -0.589321      0.280534      0.620770      0.121197    -0.0270170     -0.803906      0.902275    -0.0278277    -0.0249428     -0.256032    -0.0296208     0.0318712    -0.0387818     0.0301810    0.00744444    -0.0110238    0.00436065   0.000335922  -3.45756e-05   0.000130645  -0.000325952  -2.02530e-05  -2.55278e-05   3.53966e-06   6.61916e-07  -2.06793e-07  -6.70143e-08  -2.44137e-08   6.23928e-09   3.76396e-10       2.26340       2.68690       2.82828       3.21118       2.63944       2.43270       2.30719       2.21784       1.77294       1.47132       1.15074      0.851143      0.607203      0.421083      0.253002      0.170519      0.112520     0.0687621     0.0382247     0.0197050     0.0116496    0.00662578    0.00323912    0.00147050   0.000697812   0.000292451   0.000128731   4.35328e-05   1.50724e-05   4.32570e-06   1.36083e-06   3.80871e-07   8.91186e-08   1.93830e-08   3.27804e-09   4.49545e-10
  18  12 2580.9301    1.9801  0.9863 11.7050 -0.0076       2.23602  0.0406   0.0455   0.0662    0.1190   0.0000      0.875839   441.1091       3.22592       12.4175      -5.08354       1.80466      -2.89571     -0.714582      -1.33979       2.34727       1.46328     -0.271787      -1.21332     0.0222461      0.820550      0.244505   -0.00836607     -0.380915    -0.0325916     0.0499706     0.0130483   -0.00705491   -0.00219373   -0.00142852    0.00138617  -0.000184079   0.000155914  -0.000171591  -2.51377e-05   8.28919e-06  -2.17361e-06   3.76742e-06   7.31407e-07  -2.17502e-07  -2.51493e-09   7.00574e-09   1.80561e-10       2.22700       3.09618       3.18149       3.35001       3.28398       2.84400       2.68487       2.21163       1.82801       1.53707       1.08331      0.893280      0.618763      0.417275      0.296145      0.184057      0.129621     0.0716757     0.0428882     0.0254206     0.0123706    0.00699681    0.00347032    0.00160945   0.000783971   0.000292025   0.000129485   5.03082e-05   1.66828e-05   5.94204e-06   1.78063e-06   4.25107e-07   1.21596e-07   2.75212e-08   4.59737e-09   5.37078e-10
  18  14 2868.7510    3.0524  0.8860 12.8112 -0.0057       2.05590  0.0350   0.0735   0.0639    0.1040   0.0000      0.874007   440.0153    -0.0572177       16.1435       3.24785      -2.44366      -1.64099      -2.74066     -0.639180       2.18299      -3.86490       1.24942     -0.517316     -0.103516     -0.349005     -0.307337      0.134960    -0.0893496     -0.112214   -0.00436741   -0.00400040   -0.00308756     0.0134413    0.00119283   0.000755349   8.80278e-05  -0.000111114   1.13182e-05  -5.33806e-05   1.81820e-06   2.79190e-06  -9.53383e-07   4.24721e-08  -7.44215e-08   4.17603e-09  -5.34585e-09  -4.73600e-10       2.13382       2.85707       3.05503       3.17292       3.01159       2.72743       2.68775       2.00033       1.86444       1.28439       1.11584      0.756522      0.596628      0.433538      0.280410      0.198804      0.104408     0.0764527     0.0377684     0.0237080     0.0117766    0.00678790    0.00320599    0.00137740   0.000754348   0.000280851   0.000128898   4.73723e-05   1.66213e-05   5.99542e-06   1.48057e-06   5.10983e-07   1.03377e-07   2.22628e-08   4.79503e-09   4.80854e-10
  18  15 3012.1668    3.7229  0.9008 13.1594  0.0014       1.65422  0.0367   0.0881   0.0619    0.1079   0.0000      0.915858   442.1662       9.73182       11.7805      -7.16832       3.04801      -1.61856     -0.608868      -2.04045       1.37169     -0.198535      -1.07086      0.123060     0.0336844     -0.332357      0.191161     -0.297399    0.00724073     -0.137858     0.0741194    -0.0169906   -0.00721282   -0.00256076    0.00192435   0.000839745  -0.000287945  -8.97588e-05  -0.000128465  -6.32038e-05  -7.81750e-06   7.36393e-06  -1.72224e-06  -7.85028e-07  -5.79683e-08  -1.04217e-08   2.82812e-09   5.58544e-10       2.17318       2.87739       3.23204       3.16998       3.05710       2.78733       2.60334       2.14079       1.86423       1.34776       1.09860      0.836498      0.551687      0.443059      0.269525      0.175962      0.115236     0.0674142     0.0388016     0.0213530     0.0124065    0.00570589    0.00319454    0.00150779   0.000632529   0.000298992   0.000126693   4.43528e-05   1.62812e-05   5.21354e-06   1.79965e-06   4.80348e-07   1.02679e-07   2.41932e-08   4.26103e-09   4.61052e-10
  18  16 3154.9855    3.9351  0.8982 13.4479 -0.0066       1.92578  0.0369   0.0953   0.0621    0.1140   0.0000      0.805151   440.1367       8.06836       11.1123      -1.43292      0.579617     -0.195535     -0.495093      -6.06463      -3.28182      -1.37574       1.26332      0.215101     -0.782294     -0.760984     0.0515010     0.0709453    -0.0715984     0.0303656    0.00277855   -0.00519815    -0.0140755   0.000162752  -0.000309230    0.00341972   0.000460731  -0.000344913   3.39131e-05  -6.37020e-05  -1.03551e-05   4.42757e-06   4.03566e-07  -1.50561e-07   5.90135e-08   5.20139e-08  -6.34576e-10   6.14249e-10       2.35339       2.88911       3.36689       3.29775       3.09423       2.96833       2.43150       2.35313       1.89276       1.41979       1.17187      0.825862      0.617941      0.423912      0.263334      0.193693      0.109208     0.0684899     0.0413852     0.0223669     0.0117617    0.00696103    0.00313574    0.00154035   0.000770334   0.000300406   0.000113415   4.80357e-05   1.65592e-05   5.37694e-06   1.60769e-06   5.04818e-07   1.08166e-07   2.06123e-08   3.47793e-09   4.33785e-10
  18  17 3297.5516    3.4724  1.4381 13.1744 -0.0046       2.63705  0.0486   0.0702   0.0864    0.1054   0.0000      0.642896   440.7519       4.33745       18.1196      -2.00599      -1.24282      -4.78658       1.69300      -3.92090     -0.274499      -1.44155      0.730046     -0.619144     -0.917438     -0.195766    -0.0617191      0.263953     -0.271907    -0.0158277      0.139337    -0.0161368   -0.00193731   0.000518452    0.00359248   -0.00153767  -0.000244792  -5.42356e-06  -2.99196e-05   2.05944e-05   1.70082e-05  -7.09231e-06   1.16953e-06  -7.79371e-07   6.39548e-08  -1.11084e-08  -2.19015e-09  -3.88466e-10       2.88541       3.81924       3.99541       4.21566       3.85225       3.59342       3.26053       2.76133       2.32022       1.86650       1.48437       1.04900      0.764970      0.513664      0.350216      0.227136      0.142848     0.0858768     0.0518986     0.0289695     0.0157235    0.00784085    0.00389659    0.00197136   0.000814328   0.000389166   0.000147982   5.85167e-05   2.04486e-05   6.58594e-06   1.98392e-06   5.44287e-07   1.35644e-07   2.72087e-08   5.03151e-09   6.13231e-10
  18  18 3440.2618    2.9900  2.1794 12.2425 -0.0030       1.45168  0.0624   0.0498   0.0992    0.1018   0.0000      0.388022   440.5414       10.5972       3.45535       5.44365     -0.174400      -6.03269      -6.14399      -8.29459      0.522015      -2.63360       1.71831      0.114420      0.503631     -0.673025     -0.289920     -0.104359      0.286347     -0.107418     0.0533642    -0.0140119     0.0265264   -0.00786862  -0.000304783   0.000352790   0.000300668    0.00101444   0.000286375   3.95360e-05  -6.76269e-05  -1.54878e-05   7.41673e-07   7.59167e-07   9.93497e-08  -2.36653e-08  -4.97714e-09  -2.13045e-10       3.71333       4.66983       4.88028       5.08882       4.90171       4.52710       4.09159       3.45888       2.85741       2.30875       1.78857       1.31782      0.962916      0.672436      0.452201      0.297908      0.183515      0.112635     0.0661174     0.0369858     0.0200707     0.0102006    0.00509256    0.00231743    0.00109450   0.000448493   0.000187525   6.97202e-05   2.54790e-05   8.09415e-06   2.41287e-06   6.76199e-07   1.63608e-07   3.45049e-08   5.97230e-09   6.97539e-10
  18  19 3582.7673    2.5371  3.2745 11.7332 -0.0017      0.415766  0.0747   0.0347   0.1328    0.0837   0.0000      0.211937   433.9378       7.62141       4.37097      -1.83204       8.41880       1.81504      -10.0345      -1.61597       1.81523       3.40922     -0.771727      -4.25432      -1.52395     0.0247465      0.278377      0.384838     -0.109881      0.154069      0.143133    -0.0196369    0.00260727    -0.0144538   -0.00699762   0.000459815    0.00292975   0.000205879  -0.000321424  -2.20121e-05   1.35702e-05  -1.01635e-05   1.76199e-07  -2.86227e-07   2.64180e-07   6.56198e-08  -1.47603e-09  -2.13495e-10       4.37132       5.83675       6.08187       6.23405       5.96324       5.59204       5.03054       4.21527       3.60746       2.81425       2.20475       1.66027       1.19288      0.819781      0.561085      0.358089      0.231063      0.134958     0.0818351     0.0440547     0.0242445     0.0123833    0.00611522    0.00297913    0.00129524   0.000579937   0.000224392   8.84194e-05   3.20037e-05   1.03871e-05   3.32508e-06   8.72058e-07   2.18002e-07   4.56195e-08   8.18540e-09   9.50730e-10
  18  20 3725.4747    2.1052  4.7772 11.3389 -0.0027      0.394087  0.0928   0.0250   0.1690    0.0601   0.0000      0.121478   433.8261       34.0368       18.0876      -21.2848      -20.6428      -2.84311       8.15485      -7.26745      -6.27643      -2.21035      -2.47623       1.62402      -2.27732      0.475272      0.160525      0.794658     -0.401508     -0.364475     0.0636445     0.0873108     0.0352543    -0.0121737   -0.00556165     0.0111849   4.15875e-05   -0.00123318  -0.000180705   0.000158100   5.29716e-05  -1.03606e-05   2.01501e-06   4.50299e-07   1.70992e-07  -3.10937e-09  -7.71292e-09  -3.47075e-10       5.52003       6.98850       7.60354       7.86664       7.34078       7.00881       6.32014       5.26879       4.40261       3.54993       2.69867       2.04404       1.46769       1.04719      0.712919      0.465270      0.277848      0.176546      0.100485     0.0573375     0.0312970     0.0157872    0.00788296    0.00369005    0.00169696   0.000736452   0.000302429   0.000112067   4.16384e-05   1.38618e-05   3.99944e-06   1.11667e-06   2.62322e-07   5.69996e-08   9.59128e-09   1.13000e-09
  18  21 3868.4201    1.7388  6.4244 11.0267 -0.0035      0.373343  0.1150   0.0184   0.2090    0.0453   0.0000     0.0931822   437.7151       18.0313       3.47667       1.84314      -12.2401      -5.41597       2.14404      -14.0767       3.98623       2.90077       1.33390      -4.33840     -0.467448     0.0328485     -0.218416      0.823581      0.331948     -0.194661     0.0412823     0.0962128    -0.0191956    -0.0148968     0.0229981   -0.00105007   0.000479146  -0.000138123  -0.000438093  -4.66847e-05   5.47091e-05  -3.72203e-05   1.98096e-06   1.65905e-06   8.33426e-08  -1.12993e-08  -8.14382e-09   1.70558e-09       6.51966       8.63513       8.91600       9.50685       9.13766       8.43176       7.46361       6.43408       5.33981       4.34871       3.32640       2.53019       1.77077       1.25847      0.856623      0.558561      0.348251      0.214020      0.126371     0.0725054     0.0388317     0.0198416    0.00995685    0.00460522    0.00215662   0.000886906   0.000370765   0.000136616   4.93338e-05   1.65326e-05   5.00809e-06   1.37987e-06   3.36554e-07   7.37957e-08   1.24909e-08   1.50429e-09
  18  22 4011.4771    1.5034  9.2921 10.5816 -0.0020      0.425733  0.1507   0.0138   0.2633    0.0397   0.0000     0.0666685   426.2181       15.8195       27.1646       5.90604      -18.9927      -6.87203      0.287373      -11.3608      -9.64209      0.245620      -1.25786      -1.23182       3.22760     -0.763634     0.0834407      0.602083     -0.599752     -0.313179    0.00887221     0.0685584     0.0534755     0.0162570    -0.0159338    0.00863921   -0.00303953   0.000746154   0.000516586  -0.000196338  -7.15437e-05   5.78134e-06   2.00993e-05  -8.99178e-07  -3.42376e-07   1.41170e-07   1.40903e-08  -2.40807e-10       8.31713       10.7826       11.5852       11.9866       11.5252       10.6392       9.60487       8.05004       6.79018       5.36141       4.12904       3.09971       2.28250       1.58664       1.07642      0.703579      0.442863      0.267031      0.154581     0.0898671     0.0471372     0.0247787     0.0122618    0.00593379    0.00259645    0.00112313   0.000453378   0.000178314   6.20166e-05   2.12190e-05   6.31258e-06   1.72976e-06   4.22573e-07   8.88161e-08   1.53800e-08   1.73557e-09
  18  23 4154.8657    1.2120 11.3866 10.5439 -0.0010      0.448198  0.1964   0.0117   0.3454    0.0351   0.0000     0.0775573   428.9312       39.4232       25.2900      -12.4219      -17.5475       3.85260      -20.8518      -7.73467       2.38279      -2.17155       6.26538      -4.84613     -0.951516    -0.0261145      0.940264     0.0743819      0.408861     -0.314578      0.277169      0.146148    -0.0809395    -0.0194140     0.0154939    0.00190614    0.00104679  -0.000448687  -0.000224210  -4.72815e-05   0.000107453   3.22723e-06  -2.06776e-05  -1.66766e-06   8.29551e-08  -9.10602e-08   3.01606e-09  -4.09368e-10       10.0241       12.9884       13.9147       14.2089       13.5885       12.9143       11.5106       9.88315       8.29173       6.63188       5.12948       3.89239       2.78796       1.97188       1.34078      0.859035      0.549032      0.332964      0.194838      0.107750     0.0593461     0.0308858     0.0153038    0.00710756    0.00330311    0.00140398   0.000576669   0.000217150   7.87167e-05   2.60983e-05   8.11286e-06   2.17735e-06   5.29011e-07   1.10547e-07   1.84944e-08   2.16175e-09
  18  24 4297.0585    1.0184 13.5311 10.4686 -0.0009     0.0680811  0.2628   0.0099   0.4381    0.0325   0.0000     0.0835038   455.4648       1.85396       20.4520      -2.09996      0.308027       3.62652      -30.2109       13.8892       27.2252      -16.0845      -4.26655      0.698107      -3.62861      -1.06724       2.64843     -0.878909     -0.802054      0.140888      0.376939     -0.155124    -0.0521656    -0.0677222    0.00836950    -0.0110877   0.000107605    0.00114872    0.00116319  -0.000153005  -3.04152e-05   1.09372e-05  -1.56229e-06   2.27680e-07  -8.47115e-07  -9.85612e-08   1.33239e-08   2.92171e-09       12.5660       16.1663       17.4613       17.7895       17.2652       16.0198       14.2624       12.4193       10.4717       8.34787       6.57832       4.87240       3.57355       2.46718       1.68893       1.08349      0.710626      0.428760      0.250521      0.141553     0.0775829     0.0402801     0.0204618    0.00955427    0.00434540    0.00184673   0.000766391   0.000286711   0.000102560   3.38854e-05   1.04159e-05   2.80780e-06   6.94451e-07   1.38471e-07   2.35769e-08   2.69180e-09
  18  25 4440.4054    0.8316 15.3742 10.3969 -0.0030      0.115027  0.3409   0.0086   0.5353    0.0288   0.0000     0.0927496   440.5585       52.0086       9.63494      -19.3711       14.1409       30.3971      -2.91771      -27.3511       10.7103      -8.57602       16.9852      -11.8020     -0.754188       2.39409       3.18917      0.343647      0.257255      0.662636     -0.352246     0.0328447     -0.180858    -0.0106927    -0.0231116   -0.00168534    0.00183063   -0.00107322    0.00140035   0.000431608   0.000163087  -7.78795e-05  -1.27759e-05  -7.94150e-07  -5.77960e-07  -1.11950e-07  -2.83148e-08  -6.76888e-10       15.8930       20.7651       22.6284       23.0488       22.1226       20.4776       18.4213       15.7084       13.1162       10.7203       8.01643       6.19800       4.39905       3.17311       2.14392       1.37651      0.885338      0.534130      0.316073      0.180071     0.0979199     0.0516206     0.0253556     0.0121711    0.00541872    0.00238144   0.000959043   0.000373349   0.000130982   4.39202e-05   1.33693e-05   3.52549e-06   8.51286e-07   1.81910e-07   2.90219e-08   3.37230e-09
  19   7 1867.3736    0.4155  0.3861  9.9962 -0.0138       11.2206  0.0279   0.0154   0.0395    0.0546   0.0000       2.49788   436.3489      -2.86023       14.6475       2.50578      -2.50782     -0.141226      -1.17502      -2.96146       1.87750     -0.278887       1.09823      0.244513      0.247530     -0.153347      0.139817     0.0569420      0.110017    -0.0442702   -0.00630689    -0.0321467    -0.0325749    0.00117977   0.000343578   -0.00292610    0.00100021   0.000421604  -0.000245864   9.93031e-06  -1.21744e-05   1.24569e-05  -1.27637e-06  -1.24678e-06   1.66843e-07   2.33654e-08  -2.34016e-08   4.59476e-09       2.12408       2.34415       2.55721       2.91803       2.79981       2.23753       2.14980       2.05395       1.72503       1.41825       1.02297      0.791627      0.674195      0.421339      0.282383      0.175967      0.133491     0.0850499     0.0467459     0.0263208     0.0149812    0.00815492    0.00499118    0.00259268    0.00120591   0.000544554   0.000200510   8.80576e-05   3.46607e-05   1.17316e-05   4.13281e-06   1.26417e-06   3.09485e-07   8.86373e-08   2.60920e-08   4.72866e-09
  19   8 2021.8548    0.6311  0.4526 10.1202 -0.0195       9.96601  0.0249   0.0215   0.0412    0.0701   0.0000       1.64052   435.1230     -0.634293       13.2516     -0.967840      -3.89519      -2.75492      -4.39135     -0.162650      0.428267      -3.98209    -0.0870004      0.410965     -0.299883      0.381245    -0.0595587     -0.128685     0.0619953     -0.137267    -0.0474490     0.0165510   -0.00365105     0.0123720    0.00332117   -0.00673913   9.42687e-05  -6.00262e-05  -8.87036e-05  -3.74526e-05   1.84765e-05   2.38550e-05  -3.48093e-06   1.85502e-06   5.81140e-07   5.97408e-08   2.84933e-08  -3.92797e-09       1.79843       2.22726       2.30425       2.33909       2.20590       2.43775       2.07335       1.69022       1.50530       1.12808      0.829837      0.684436      0.507994      0.389077      0.290316      0.183612      0.115664     0.0729518     0.0401257     0.0255980     0.0142877    0.00725024    0.00345436    0.00198023   0.000846401   0.000365155   0.000163965   7.76184e-05   2.64218e-05   1.03227e-05   3.74448e-06   1.35569e-06   3.66924e-07   8.97986e-08   1.85261e-08   3.71024e-09
  19   9 2173.8415    0.8414  0.6020 10.4297 -0.0085       10.0082  0.0306   0.0269   0.0518    0.0821   0.0000       1.32604   436.3312       3.65536       13.7226      0.455634      -1.96228       7.53531     -0.817303    -0.0150721     -0.536929       1.86153      0.819152      0.181960     -0.422680      0.103477     -0.355957      0.183567     -0.170292    -0.0753091     0.0600206  -0.000756132    -0.0309338    -0.0137924    0.00487496   0.000825384  -0.000984718   0.000277567   0.000329488   0.000108408  -3.97171e-05  -2.37007e-06   7.02279e-06   8.23864e-07   1.33475e-07  -5.60361e-08  -5.51891e-09   1.00614e-08       1.94015       3.13824       2.84275       3.51562       2.89986       3.15228       2.29897       2.21455       1.71459       1.50959       1.12686      0.814238      0.621157      0.412214      0.314471      0.164881      0.145050     0.0641822     0.0572960     0.0225456     0.0191897    0.00731359    0.00552538    0.00187544    0.00126297   0.000407637   0.000245968   7.43163e-05   4.04195e-05   1.04756e-05   5.16586e-06   1.20299e-06   5.03783e-07   9.95113e-08   3.01486e-08   6.31157e-09
  19  10 2322.4667    1.1754  0.8465 10.8653 -0.0125       6.20441  0.0326   0.0293   0.0603    0.1037   0.0000      0.973680   443.7166     -0.947780       11.1788       3.32607      0.440316      -1.97357       1.43763     -0.371185      -1.58717       1.11794      0.343723     -0.400861     -0.889810    0.00704910     -0.317910     -0.154457     0.0516894     -0.152729     0.0718752     0.0363777     0.0100290     0.0245964    0.00190292   -0.00371258   0.000762246   2.38087e-05   0.000357406  -5.17247e-05  -4.93366e-05   5.32482e-06   7.41367e-06  -3.26479e-07  -7.51966e-07  -4.94649e-08  -3.88344e-09  -1.68748e-09       2.23713       2.79602       2.79946       2.88838       2.97076       2.75146       2.51880       2.18243       1.78969       1.35652       1.03531      0.825995      0.646296      0.470665      0.325558      0.217413      0.143409     0.0870495     0.0515287     0.0290371     0.0155371    0.00903583    0.00453238    0.00231185    0.00108360   0.000490269   0.000204638   8.19555e-05   3.13162e-05   1.19569e-05   3.91977e-06   1.28730e-06   3.94967e-07   1.03535e-07   2.52092e-08   5.11873e-09
  19  11 2468.1616    1.5724  0.9756 11.3743 -0.0034       2.59445  0.0391   0.0347   0.0630    0.1135   0.0000      0.873787   437.2705     -0.711173       18.3268      -2.61141     -0.855254      -2.92273     -0.627379      -2.25689       1.32535     -0.796516       1.49577      0.804679     -0.457496     -0.914446     -0.171495      0.309454      0.104681    0.00402463    -0.0495169     0.0263918    0.00940541   -0.00680419   -0.00476175    0.00155889  -0.000458778  -0.000564514   5.24120e-05   9.06674e-05  -5.79929e-05  -2.79275e-05   2.72260e-06   7.96263e-07   2.16293e-07   1.00720e-07  -4.59225e-08  -1.42409e-08       2.26795       2.95271       3.14092       3.39997       3.25421       2.87812       2.65700       2.34177       1.97179       1.55760       1.26451      0.950353      0.709958      0.461153      0.340188      0.244178      0.146317     0.0850376     0.0588950     0.0337565     0.0199879     0.0100928    0.00520707    0.00259809    0.00134912   0.000635755   0.000274662   0.000105649   4.06803e-05   1.56599e-05   5.62535e-06   1.63483e-06   5.01734e-07   1.34865e-07   3.23861e-08   6.57769e-09
  19  12 2613.1425    2.1799  0.9064 12.1121 -0.0042       2.26207  0.0355   0.0538   0.0670    0.1055   0.0000      0.903204   439.9870       3.30189       9.84447       2.77552       1.54636      -3.49299     -0.394551      -3.28324     -0.603000     -0.621600      -1.03889      -2.40735     -0.540468      0.461691   -0.00692449      0.101567     0.0259752    -0.0214704    -0.0511862   -0.00120427   0.000705857     0.0123109    0.00954328   -0.00368971    0.00138559   6.34361e-05  -0.000206294   5.57498e-05   9.87183e-06   1.98285e-05  -3.74838e-06  -2.09510e-07  -1.85940e-07  -1.13825e-07  -2.15274e-09   8.52229e-09       2.14600       2.88551       3.00891       3.38072       3.17048       2.92054       2.62355       2.03802       1.85995       1.36855       1.10319      0.767963      0.604222      0.430053      0.314339      0.209470      0.125442     0.0805359     0.0508188     0.0290222     0.0169339    0.00958281    0.00495651    0.00235184    0.00110123   0.000510236   0.000224765   8.95750e-05   3.43391e-05   1.32734e-05   4.69757e-06   1.43311e-06   4.13914e-07   1.09770e-07   2.39174e-08   5.11498e-09
  19  13 2758.0990    2.6786  0.7826 12.8158 -0.0152       4.76452  0.0356   0.0726   0.0588    0.0924   0.0000      0.952500   437.7243       5.99276       12.7157      -2.48264      -2.90702       2.62454       8.52430      -6.17071       1.44594      -1.80229       2.11751      -1.19673     -0.924326     -0.632268      0.253189    -0.0580277    -0.0325867     0.0605672      0.131573     0.0425588    -0.0181198   0.000143688   -0.00324655    0.00119454   -0.00199844  -0.000388158   0.000300081   2.42206e-05  -3.02384e-05   5.61928e-06   8.12460e-06  -2.06485e-06   2.46072e-07   9.43199e-08  -4.16069e-09  -3.27804e-09       2.59988       3.53941       3.61760       3.44629       3.02826       2.80518       2.65492       2.53292       2.25118       1.89215       1.56301       1.10288      0.743254      0.510329      0.338274      0.203989      0.128562     0.0725990     0.0471027     0.0275970     0.0153865    0.00834469    0.00404448    0.00215680   0.000969222   0.000470541   0.000191791   8.39200e-05   3.08375e-05   1.21123e-05   3.94663e-06   1.29522e-06   4.00260e-07   1.09493e-07   2.62700e-08   4.53242e-09
  19  15 3046.6559    3.7409  0.9305 12.8601 -0.0026       2.39299  0.0315   0.0840   0.0600    0.1277   0.0000      0.683368   441.5588       5.27915       11.8232    -0.0426104      0.751236      -3.26510      -2.15005      -3.91764      0.286367      -2.21939      -3.28275      0.550476     -0.241372      -1.07909     -0.245157    -0.0531241     -0.170980    -0.0165990    -0.0416165    -0.0227565   -0.00283973   -0.00873407    0.00972508    0.00423172  -0.000180559   0.000894876  -6.07974e-05  -3.08653e-05   9.20019e-07   3.20726e-06   3.08039e-06   4.04810e-07  -4.30511e-07   2.67060e-08  -3.64171e-09   4.17158e-09       2.02313       2.58627       2.75026       2.92552       2.78134       2.60625       2.34929       1.95138       1.69749       1.33716       1.09383      0.804574      0.610430      0.407614      0.284536      0.197897      0.128653     0.0801830     0.0488505     0.0298432     0.0156751    0.00884022    0.00434339    0.00229074    0.00105052   0.000530664   0.000203284   8.89211e-05   3.36497e-05   1.34045e-05   4.44573e-06   1.45511e-06   4.08457e-07   1.09825e-07   2.57042e-08   5.07116e-09
  19  16 3190.0161    3.7299  1.1825 13.3058 -0.0095       2.04242  0.0436   0.0783   0.0708    0.1072   0.0000      0.757570   436.7604       4.99611       10.5179       5.21678       1.82790      -3.03439       2.61515     -0.293486      -1.27251      0.629621      -2.37994      -1.31020     -0.323077     -0.600914      0.399756      0.297648    -0.0922364     -0.234986    -0.0645125    -0.0610528   -0.00331229    0.00847502   -0.00443027    0.00137566   0.000529401   0.000169082  -0.000177916   0.000168221  -5.10142e-05  -2.94968e-05   6.44729e-07   2.49234e-06   4.96524e-07  -5.90579e-08   1.81866e-08   1.03920e-08       2.39355       3.13658       3.28774       3.28811       3.27012       3.05873       2.93324       2.41802       2.09014       1.68263       1.28008      0.991536      0.750966      0.563291      0.401476      0.255290      0.164589      0.105277     0.0593358     0.0364418     0.0193441     0.0114318    0.00584914    0.00288108    0.00146615   0.000577148   0.000308246   0.000109642   4.90117e-05   1.67625e-05   5.77066e-06   1.99490e-06   5.20643e-07   1.46184e-07   3.39857e-08   7.33664e-09
  19  17 3333.0058    3.3029  1.6397 13.1113 -0.0095       1.65271  0.0523   0.0611   0.0908    0.0857   0.0000      0.571167   435.5844       10.6273       11.5460       3.50888      0.714771       1.15943      0.386719      -1.36139       4.79928       1.91248       1.36950     -0.306344     -0.376937     -0.559985     0.0442504     -0.223300     0.0339948    -0.0859047    -0.0547474   -0.00467980     0.0335541    0.00722771   -0.00753841    0.00431153   0.000486332   0.000503235  -0.000546962   0.000128915   1.84516e-05  -1.31834e-05  -8.89724e-06   2.76643e-06  -2.20966e-07   8.69125e-08   1.29531e-08  -2.16903e-09       2.98468       3.79568       4.03482       4.21554       3.79086       3.77686       3.51874       2.96152       2.53928       2.02464       1.61216       1.17587      0.954299      0.637031      0.453394      0.302595      0.202852      0.115816     0.0734448     0.0421091     0.0238410     0.0121898    0.00663498    0.00324465    0.00164095   0.000745293   0.000314020   0.000129310   5.41744e-05   2.00698e-05   6.98367e-06   2.10681e-06   6.11408e-07   1.55428e-07   3.80505e-08   7.01768e-09
  19  18 3476.4000    2.7865  2.2872 12.5189 -0.0045       1.19353  0.0619   0.0449   0.1062    0.0770   0.0000      0.356276   440.9350       4.34712       9.96644      0.744604       8.86902      -1.08365      -3.28761      -4.73349      -2.15695      -1.81420       3.03144      0.804047      -1.74100     -0.171405      0.344675      0.187682   -0.00554198     0.0112144     0.0414702      0.104239    -0.0216224    -0.0349374    0.00332929    0.00190075   0.000710970   -0.00108803  -8.40590e-05   8.07515e-05   1.24714e-05   4.15126e-05  -7.32035e-06   2.47866e-06   3.60926e-07  -9.84633e-08  -1.22703e-07  -8.03333e-09       3.42942       4.49449       4.74063       4.95466       4.81794       4.49214       4.08833       3.45809       2.95030       2.29079       1.94736       1.43696       1.05322      0.725781      0.509138      0.341908      0.229511      0.142016     0.0883273     0.0512853     0.0290062     0.0152793    0.00782063    0.00406497    0.00186247   0.000945568   0.000372298   0.000171297   6.17410e-05   2.37096e-05   7.92250e-06   2.51599e-06   7.70855e-07   2.00132e-07   4.83645e-08   9.35760e-09
  19  19 3619.5767    2.4513  3.4805 11.7224 -0.0012      0.594379  0.0754   0.0325   0.1309    0.0757   0.0000      0.183581   438.7714       21.7292       14.3419       6.57645      -1.64044      -4.31108       6.81539      -1.31884     -0.807339      -3.36179       1.27625     -0.717564      -1.01226      0.395731       1.36508     -0.840551     -0.250239    -0.0604815    -0.0421380    -0.0607541    -0.0168569    -0.0171390  -0.000429328   -0.00238664  -0.000769948    0.00180886  -0.000291738  -6.28241e-05   1.44995e-05   1.15995e-05  -1.32754e-06   8.78701e-07   3.21511e-07   5.62985e-08   2.43308e-08   1.66689e-09       4.25657       5.38717       5.89713       6.15836       5.77238       5.58757       5.13357       4.21499       3.47546       2.90224       2.28568       1.73699       1.28232      0.927174      0.627713      0.431750      0.279609      0.177477      0.106554     0.0618267     0.0342973     0.0183264    0.00959280    0.00468852    0.00229277    0.00103160   0.000467225   0.000192018   7.89626e-05   2.88246e-05   9.94032e-06   3.12033e-06   9.05160e-07   2.42026e-07   5.59054e-08   1.17756e-08
  19  20 3763.0131    2.0145  5.0421 11.2063 -0.0026      0.723278  0.0948   0.0225   0.1662    0.0571   0.0000      0.113376   437.7362       5.99076       15.9891      -5.43099       3.66949      -14.5321      -19.2167      -2.97671       8.42449      -4.87820      -2.62168       1.61497      0.764313     -0.653970     -0.743589      0.119235     -0.238605     -0.279561      0.140419     -0.105779     0.0610420  -0.000763606   -0.00576910    0.00717667  -0.000201178  -0.000842090  -0.000989265   0.000201978  -3.75893e-05   3.37475e-05  -1.26824e-05  -1.93477e-06   2.62162e-07   2.94486e-08   1.36701e-08   4.55994e-09       5.40537       6.98874       7.50566       7.60329       7.74180       6.94629       6.39569       5.41796       4.56364       3.63952       2.82456       2.20179       1.62309       1.15592      0.806903      0.522677      0.357606      0.218373      0.133238     0.0762797     0.0416492     0.0233409     0.0119943    0.00608448    0.00283960    0.00131916   0.000559465   0.000234549   9.00952e-05   3.44780e-05   1.14513e-05   3.86836e-06   1.16719e-06   2.97191e-07   7.51665e-08   1.54530e-08
  19  21 3906.3732    1.6876  6.9273 10.8976 -0.0037      0.559153  0.1167   0.0169   0.2116    0.0443   0.0000     0.0892104   449.0487       8.92555       19.6954      -9.50880      -4.00445      -4.77041       17.4038      -1.34222      0.764772      -7.97126      -2.48407     -0.746340      -1.33175      0.839673      0.965724      -1.32788     0.0540320      0.391722      0.242807     -0.196222    -0.0281750    0.00825414     0.0129031   -0.00461352   -0.00265155    0.00107609   -0.00209771  -0.000161129   5.82952e-05   1.39959e-05   1.70717e-05   2.23702e-06  -2.41633e-06  -5.43483e-07   4.75501e-08   3.78144e-08       6.60861       8.38481       9.13649       9.43426       9.07438       8.60696       7.57185       6.70006       5.52151       4.48106       3.49528       2.68672       1.96872       1.42110      0.979008      0.646591      0.429295      0.264548      0.157542     0.0927419     0.0527217     0.0276830     0.0146551    0.00739388    0.00357931    0.00159039   0.000699072   0.000291624   0.000115635   4.14220e-05   1.44896e-05   4.68333e-06   1.40793e-06   3.70549e-07   8.80631e-08   1.77020e-08
  19  22 4049.3755    1.4367 10.1636 10.5048 -0.0023      0.167635  0.1581   0.0121   0.2781    0.0373   0.0000     0.0651721   426.4076       2.45048       36.5255      -14.9939       9.05609      -21.9268       15.5146      -2.99782      0.973917      -2.85138       6.26709       6.05062       2.31284      -1.98869       2.08835      0.839924      0.315820     -0.407702      0.106162      0.147312     0.0935353    -0.0797105    -0.0202021     0.0127996  -0.000792356   0.000337074   7.35041e-05   0.000560143  -5.86759e-06  -0.000135249  -3.15278e-05   4.50471e-06  -1.25214e-06  -9.94438e-08  -4.16805e-08   5.36476e-08       8.16101       10.6694       11.5550       11.9313       11.6785       10.9599       9.70835       8.43798       6.89982       5.68676       4.46746       3.46128       2.50543       1.78837       1.25351      0.838635      0.548928      0.351283      0.211908      0.123147     0.0701789     0.0375856     0.0194882    0.00992942    0.00468660    0.00218843   0.000948232   0.000405327   0.000153972   5.74237e-05   1.99899e-05   6.44895e-06   1.90160e-06   5.04871e-07   1.19885e-07   2.44202e-08
  19  23 4192.5450    1.1837 12.4508 10.5453 -0.0023      0.188868  0.2144   0.0108   0.3691    0.0332   0.0000     0.0694720   441.3941       17.6763       6.79317      -6.66534       5.52749       7.67267       9.45404      -23.6254       6.67275       5.38848     0.0566724      -4.84768       3.66569      0.575459      0.137688     -0.588608     -0.755448      0.921632     0.0998161     -0.106071    -0.0917583    -0.0490328   -0.00327529     0.0116493   -0.00101976   -0.00658038   -0.00238124   0.000655456  -0.000103373   7.42173e-05  -5.64533e-06  -4.53713e-06  -3.85874e-06  -3.55338e-07   4.24728e-08  -1.95914e-08       10.2156       13.6365       14.2437       14.9824       14.6206       13.6968       12.1830       10.6333       8.95917       7.24571       5.73993       4.32037       3.26619       2.32066       1.63032       1.09327      0.710333      0.444985      0.270370      0.160979     0.0902994     0.0496537     0.0259062     0.0129533    0.00626408    0.00284935    0.00125162   0.000512249   0.000203964   7.54822e-05   2.58394e-05   8.43564e-06   2.43433e-06   6.58258e-07   1.54639e-07   3.10037e-08
  19  24 4336.2910    0.9838 15.5220 10.4495 -0.0031      0.136781  0.3075   0.0086   0.4815    0.0300   0.0000     0.0755793   462.2292      0.821911       34.3653      -12.8557       7.28068       3.17242       3.88297       3.87584      -8.64091      -2.47113       1.71930      -1.84712      -4.67737       2.01055     -0.740681      0.122121       1.51318      0.478893     -0.572294      0.344325    -0.0616633     0.0677961   -0.00822212     0.0168891   -0.00662678    0.00704304    0.00217382  -0.000959989  -0.000218694  -0.000100437  -4.12426e-05  -1.71401e-05   6.90534e-06   7.79944e-07  -2.55379e-07  -7.90311e-08       13.1747       16.8846       18.7431       18.6039       18.3786       17.4280       15.3501       13.4248       11.4689       9.48203       7.45314       5.66379       4.13417       3.00462       2.09203       1.39148      0.916012      0.569739      0.353497      0.209787      0.119161     0.0651465     0.0346009     0.0168990    0.00821400    0.00378249    0.00165356   0.000685175   0.000275090   0.000100326   3.48320e-05   1.11658e-05   3.30924e-06   8.56928e-07   1.99395e-07   3.97398e-08
  19  25 4480.5709    0.7619 16.5923 10.4180 -0.0036      0.354910  0.3776   0.0079   0.5706    0.0261   0.0000      0.106511   435.6148      -13.2037       33.4620       8.77694     -0.511241      -13.9875      -10.7038       54.6861      -12.7970      -9.57883       20.4247       3.24629       7.61962       3.04292     -0.582969      0.946867     -0.209604      -1.15060     -0.279602    -0.0113628    -0.0260736     0.0159034     0.0356893    -0.0385782   -0.00565890    0.00174780    0.00370763   -0.00169745  -0.000278128   0.000123631  -2.59411e-05   9.10210e-06   1.63631e-05  -9.85681e-07  -3.43988e-07  -5.94393e-08       15.1350       19.6421       21.9947       22.1111       21.7029       20.5072       18.1571       16.1501       13.4357       11.1286       8.70583       6.74809       4.94638       3.59930       2.49456       1.70347       1.10146      0.707052      0.426289      0.255937      0.146957     0.0785712     0.0424272     0.0212432     0.0101906    0.00486643    0.00203030   0.000884004   0.000342937   0.000124522   4.38253e-05   1.39480e-05   4.05399e-06   1.07941e-06   2.46875e-07   4.94865e-08
  20   8 2050.1723    0.6556  0.5274 10.1311 -0.0070       10.2643  0.0287   0.0203   0.0423    0.0692   0.0000       1.44831   438.1445      0.834464       17.2223      -1.73060      -3.89207     -0.264344     -0.852643       2.37695     -0.208510      -1.46064      0.390377      0.248810      0.502381      0.124904     -0.349539     0.0237245     -0.154053     0.0290042     0.0425545   -0.00444704    -0.0291171   -0.00688661   -0.00224424    0.00368250   -0.00104449   4.80566e-05   0.000670747  -0.000131633   1.77655e-05  -3.26414e-05   2.74354e-06   2.04653e-06  -8.52110e-07  -1.57517e-07   8.88173e-08   5.82459e-08       2.13735       2.54818       3.19558       3.28510       3.09159       3.00270       2.54691       2.09853       1.78306       1.38932       1.00153      0.766652      0.640000      0.446296      0.278248      0.211238      0.157493     0.0858362     0.0567461     0.0391742     0.0195382     0.0101525    0.00729268    0.00360806    0.00150266   0.000896353   0.000471834   0.000164280   5.68659e-05   3.06832e-05   1.29117e-05   4.24404e-06   1.38693e-06   4.34126e-07   1.19725e-07   2.62723e-08
  20   9 2203.3154    0.9024  0.7112 10.4895 -0.0052       9.38807  0.0292   0.0229   0.0536    0.0858   0.0000       1.20734   440.4635      0.949854       12.3900       3.98519      -3.52563       1.19163     -0.355788      -1.58332     -0.108086      -2.16000      0.254465     -0.378778     -0.688091      0.331769     -0.200340      0.143095      0.200155    -0.0537257     0.0430486    -0.0505358     0.0145234    0.00109509   -0.00111258   -0.00207568  -0.000310940  -0.000359411  -0.000313787   9.26836e-05   7.98308e-05   3.20805e-06   5.91918e-06  -6.06267e-07  -3.44198e-07   4.42910e-07  -1.49592e-09   3.60854e-08       1.89090       2.27565       2.48463       2.74115       2.60661       2.29525       2.21063       1.87478       1.63245       1.31228       1.04445      0.816091      0.618430      0.404431      0.313375      0.218368      0.143369     0.0814420     0.0525201     0.0349161     0.0202269     0.0115850    0.00607240    0.00314443    0.00155166   0.000806523   0.000404444   0.000166349   6.91326e-05   2.63725e-05   1.00020e-05   3.59308e-06   1.19372e-06   3.53992e-07   9.47257e-08   2.38119e-08
  20  10 2352.4895    1.2880  0.8681 11.0243 -0.0041       4.74734  0.0357   0.0302   0.0587    0.1001   0.0000      0.927386   437.3618       2.79532       15.1622      -1.11955      -4.26913      -2.72529       2.93559       3.53291       4.44723      0.474825     -0.268316      0.112120     -0.768557      0.433823     -0.337365     -0.475164    -0.0644748      0.139555    -0.0453566   -0.00438918    -0.0136532    -0.0222017    0.00568354    0.00346571   -0.00219161  -0.000765220  -0.000292623   1.53677e-05  -2.03399e-05  -1.77778e-06  -4.67291e-06  -1.67300e-06   1.01571e-06  -1.17435e-07  -4.98948e-08  -8.89557e-09       2.07809       2.61434       3.02833       3.05100       2.61815       2.67234       2.50322       2.03818       1.88852       1.67032       1.18114      0.959537      0.737147      0.498304      0.329492      0.251664      0.155342     0.0923220     0.0628020     0.0390402     0.0200569     0.0123141    0.00685243    0.00364896    0.00166323   0.000854044   0.000449837   0.000172381   7.37711e-05   2.92603e-05   1.27332e-05   5.06650e-06   1.52097e-06   4.65642e-07   1.18708e-07   2.93634e-08
  20  11 2499.0861    1.6694  0.8878 11.7042 -0.0051       4.24784  0.0508   0.0428   0.0608    0.0940   0.0000       1.02166   437.3081     -0.706725       13.4868      -5.74988      -2.73273      -5.25459       4.05212       2.72531      -1.82073       2.38320     -0.860956     -0.609854      0.625088      0.224960     -0.368403      0.469735     0.0489519     0.0787690    -0.0659972    -0.0143072    -0.0374851   -0.00825135    0.00346267   0.000565688   -0.00186928   0.000886789  -0.000131871  -0.000186991   9.28925e-05   1.77122e-06  -1.86857e-05   1.48057e-07   1.85414e-06   1.94510e-07  -1.20877e-07   4.19662e-08       3.25217       2.77463       4.52877       5.06590       3.10858       3.71902       4.33440       2.79630       2.06643       2.63105       1.89343      0.971298       1.08457      0.886234      0.463607      0.306923      0.285804      0.171208     0.0696095     0.0575272     0.0410985     0.0206642    0.00822127    0.00534191    0.00349587    0.00159712   0.000554424   0.000226258   0.000138337   6.98238e-05   2.82272e-05   8.91465e-06   2.46946e-06   6.46240e-07   1.42231e-07   3.62408e-08
  20  12 2644.8612    2.2642  0.8671 12.2842 -0.0026       1.15144  0.0335   0.0535   0.0573    0.0992   0.0000      0.886152   440.7620      0.911342       13.8028      -1.75604      0.571238      -2.76330      -1.87872      -2.50991       3.58186      -3.19224      -2.45164     -0.285026     -0.185971     0.0934169     -0.284772      0.272875    -0.0492700    -0.0928815      0.124183     0.0154199    -0.0178056     0.0113456    0.00868520  -0.000631534   -0.00159853    0.00205509  -4.12372e-05  -0.000313755  -7.21776e-05   4.78289e-05  -1.25942e-06  -7.75082e-06  -1.93513e-06   3.91570e-07  -2.12183e-08  -7.53201e-08       2.08978       2.63591       2.87163       3.01651       3.06928       2.71629       2.36525       2.13395       1.81687       1.44043       1.05024      0.811332      0.658468      0.487096      0.323633      0.212774      0.146077      0.103977     0.0622143     0.0359026     0.0189671     0.0111495    0.00668167    0.00359745    0.00189840   0.000885115   0.000373154   0.000168696   6.57127e-05   2.68882e-05   1.03479e-05   3.57254e-06   1.23986e-06   3.95287e-07   1.07799e-07   2.96350e-08
  20  13 2790.8187    2.9359  0.7354 12.7972 -0.0039       3.18947  0.0279   0.0732   0.0500    0.0925   0.0000       1.01753   440.8784       2.13873       14.6989       4.59182      -4.34132      -1.91556       1.91185     -0.547050      -3.48292      0.118069   -0.00470350      -1.72924      0.833781     -0.668735     -0.587827      0.223551     -0.233676    -0.0262962    0.00461648     0.0228890    0.00910802    0.00140279    0.00662244    0.00280996   -0.00291664    0.00103154  -2.64080e-05  -0.000216440  -5.69667e-05  -1.14270e-06   3.68434e-07  -1.46087e-06   1.67528e-06   2.73933e-07  -1.05682e-08  -6.07216e-08       1.76798       2.11311       2.30923       2.36871       2.51178       2.23572       2.05013       1.82076       1.49371       1.21580      0.971514      0.734969      0.574665      0.416320      0.304223      0.210626      0.140701     0.0878213     0.0539508     0.0341164     0.0198972     0.0112917    0.00616823    0.00305596    0.00166211   0.000785067   0.000351371   0.000167047   6.38471e-05   2.61934e-05   1.01027e-05   3.43943e-06   1.14131e-06   3.57300e-07   1.03256e-07   2.87944e-08
  20  14 2935.9454    3.5875  0.7868 13.3045 -0.0054     -0.339927  0.0303   0.0876   0.0549    0.0875   0.0000      0.882325   434.9732     -0.580871       22.8945       3.36343      -2.82236      -1.18376       2.14363     -0.392192       1.52085      -1.71806       1.00116      0.418068    -0.0246387      0.373017    -0.0325486      0.112591     0.0781215    -0.0541071    -0.0109003    -0.0258365     0.0157937    -0.0204535  -0.000221267   -0.00238530   -0.00106699  -0.000715535   0.000468483   5.59473e-05   8.03891e-06  -2.88852e-05   1.17909e-05   2.26875e-07   9.42447e-07   2.47693e-08  -6.55101e-08   5.42807e-09       1.83807       2.19875       2.38558       2.61893       2.59730       2.46689       1.97855       1.95871       1.61463       1.23286       1.05325      0.806644      0.578494      0.436779      0.287832      0.228929      0.144898     0.0819184     0.0538808     0.0348905     0.0216223     0.0123961    0.00618895    0.00302241    0.00174119   0.000845413   0.000387908   0.000180032   6.75996e-05   2.50701e-05   1.00403e-05   3.59958e-06   1.16620e-06   3.47603e-07   1.22114e-07   3.22070e-08
  20  15 3080.6011    3.9205  0.8540 13.2747 -0.0037       2.00720  0.0326   0.0903   0.0564    0.1057   0.0000      0.706838   439.2063       7.61737       13.4500       3.41151      -2.25537      -6.04214      -1.42338      -2.01462      -2.70326       3.91186     -0.256439     -0.885185     0.0589285      0.489657      0.594223      0.120136     0.0862598     -0.110605   0.000847432     0.0199610    -0.0290623     0.0157348     0.0100362  -0.000263589  -0.000683915  -3.60522e-05  -8.36252e-05  -0.000182342   2.58304e-05  -4.91173e-05   4.89056e-07   5.40277e-06   8.29460e-07  -7.03665e-07   4.85981e-08  -1.38740e-08       1.94833       2.43049       2.57101       2.62940       2.69839       2.63579       2.27490       1.92008       1.63638       1.34765       1.11161      0.907069      0.635799      0.445067      0.320267      0.202863      0.153113     0.0987337     0.0642066     0.0386015     0.0219850     0.0122572    0.00633311    0.00329239    0.00162208   0.000777165   0.000362099   0.000158862   6.66621e-05   2.81483e-05   1.00893e-05   3.61748e-06   1.20504e-06   4.25831e-07   1.20727e-07   2.75938e-08
  20  16 3224.4490    3.7873  1.1942 13.2972 -0.0031      0.478557  0.0407   0.0764   0.0738    0.1074   0.0000      0.744273   437.6454       5.66223       16.4091      -1.88119      0.392808       2.34872      -2.09405     -0.770583      -1.42597       2.38300       1.88042      -1.15142     -0.888823     -0.174981     -0.107440    0.00655136    -0.0442174    -0.0632746    0.00705305    0.00812575    -0.0241071     0.0184289    0.00765197    -0.0111187    0.00208981    0.00150883   0.000552060  -0.000129440  -0.000108718   1.61425e-05   9.48085e-06  -3.64443e-06  -1.27098e-07  -4.03908e-07  -3.55139e-08  -3.52350e-08       2.19307       2.85530       3.02842       3.12458       2.98588       2.85280       2.77647       2.15563       2.05656       1.56283       1.35167       1.00371      0.773683      0.546164      0.370095      0.270021      0.175604      0.113924     0.0702610     0.0442022     0.0249238     0.0138677    0.00748248    0.00384348    0.00193401   0.000936211   0.000459092   0.000189363   8.21290e-05   3.25784e-05   1.30545e-05   4.70829e-06   1.54681e-06   4.75016e-07   1.35770e-07   3.34527e-08
  20  17 3368.2577    3.3282  1.7802 12.8549 -0.0035       1.35494  0.0493   0.0558   0.0914    0.0771   0.0000      0.398231   439.9878       8.43731       7.47104       6.88188       2.36818      -7.02214      -2.00029      -1.00147       4.39937       1.67126      -2.42034    -0.0738928      -1.25677     -0.489662      0.170107     -0.458678     -0.271491    -0.0365917     0.0156462    -0.0541268    -0.0166270    -0.0138478    0.00560854    0.00367393   0.000192653   -0.00324274    0.00114651  -1.65633e-05  -0.000141200   2.94396e-05   1.12431e-05  -4.61218e-06  -1.02196e-06  -1.88751e-10   9.30355e-09   3.62584e-09       2.69780       3.34146       3.71302       3.86051       3.75793       3.59905       3.18309       2.77576       2.45464       1.94899       1.54447       1.18242      0.891528      0.672642      0.481761      0.332353      0.219471      0.137141     0.0834977     0.0524991     0.0306922     0.0180265    0.00949870    0.00499012    0.00259536    0.00125699   0.000553230   0.000256800   0.000103966   4.28448e-05   1.63053e-05   5.88648e-06   1.92918e-06   6.33138e-07   1.74554e-07   4.56947e-08
  20  18 3512.1290    2.6667  2.5970 12.3637 -0.0041       1.17042  0.0654   0.0384   0.1114    0.0619   0.0000      0.296945   443.2903       19.3596       14.0783     -0.311943       1.16156       2.70067       6.28280      -4.42266      -4.65689      -2.27998       2.84238       2.73880     -0.940727      -1.35381       1.16046      0.697967     -0.508594     -0.129545   6.82282e-05     0.0274374     0.0479999     0.0359209    -0.0126019   -0.00319113    0.00287474   0.000670625   0.000167916   0.000338059   6.28178e-05  -3.50416e-05   2.74440e-05   1.06789e-05   4.70878e-06  -3.81444e-08   9.08626e-08   7.43411e-08       3.43598       4.30216       4.79446       5.03885       4.83558       4.46183       4.20504       3.56806       3.02782       2.52010       1.92086       1.53899       1.15837      0.837705      0.580653      0.422534      0.269123      0.174491      0.107846     0.0673408     0.0387676     0.0215222     0.0122245    0.00631004    0.00313444    0.00156660   0.000760416   0.000321861   0.000135177   5.44286e-05   2.11363e-05   7.57370e-06   2.53608e-06   7.50098e-07   2.08019e-07   5.46986e-08
  20  19 3655.9857    2.2884  3.9316 11.7527 -0.0012      0.731201  0.0796   0.0274   0.1430    0.0558   0.0000      0.167513   440.6345       8.64582       13.0827      -2.41378       6.25919      -9.64613      -4.40682      -2.29481       1.91425      -1.70777     -0.830249     -0.152907      -1.02463      -1.22490    -0.0973027      0.282002     -0.195363      0.141156     0.0239836    -0.0361982    -0.0593016    -0.0334307    0.00454507    0.00854616    0.00166633   -0.00169303   -0.00107556   0.000509036  -4.77110e-05  -4.97119e-05  -1.97202e-05  -6.13016e-06   1.92684e-07   6.28859e-07   2.10703e-08   3.02233e-08       4.26157       5.35730       5.95510       6.16493       5.98219       5.67265       5.04182       4.44488       3.79479       3.09872       2.50530       1.87229       1.45128       1.05494      0.734684      0.498640      0.337380      0.219284      0.138612     0.0815614     0.0481335     0.0271507     0.0149226    0.00796446    0.00399655    0.00192943   0.000884516   0.000389352   0.000166960   6.78610e-05   2.55710e-05   9.30441e-06   3.06278e-06   9.46454e-07   2.73821e-07   7.12816e-08
  20  20 3799.7761    1.9075  5.1671 11.2787 -0.0008      0.732963  0.0961   0.0209   0.1715    0.0491   0.0000      0.119253   442.8452       13.8081       9.05707      -8.31737      -4.64526      -2.77145      -13.2671      -2.89607       7.00189      0.897552       3.46270      -2.45228      0.935323      0.158773      0.578939     -0.888381    -0.0523489     -0.173017      0.181883     -0.102598     0.0389002     0.0182808     0.0201500   -0.00289886    0.00148094  -0.000465805   0.000175563   0.000435055  -0.000307634  -6.30840e-05   4.75192e-06  -8.91243e-06   6.51719e-06   4.23122e-07   2.64665e-07   1.21106e-08       5.10258       6.37992       6.94735       7.38161       7.02742       6.53466       6.17460       5.39319       4.51514       3.74665       3.00588       2.28175       1.74580       1.27934      0.924741      0.617559      0.422098      0.261669      0.166250      0.100650     0.0571160     0.0336082     0.0179201    0.00953575    0.00474621    0.00234315    0.00105454   0.000499268   0.000201744   8.43648e-05   3.14556e-05   1.13508e-05   3.57866e-06   1.15167e-06   3.15092e-07   8.11568e-08
  20  21 3943.4344    1.6347  7.7745 10.7744 -0.0014      0.414914  0.1211   0.0146   0.2246    0.0391   0.0000     0.0793831   444.2595      -5.55318       14.9659       3.26060       4.98712      -15.4604      -9.58361      -1.49826       4.77981       3.09305       1.22335      -3.53103      0.292611       1.03617    -0.0838957      0.424013     -0.407541      0.254534     -0.363719    -0.0772774     0.0409176     0.0390458    -0.0218762   -0.00759762   -0.00220241    0.00227851   -0.00120742   0.000658545   8.82621e-05   4.08696e-05  -3.54689e-05  -4.52539e-07  -1.64730e-06  -8.38520e-07   2.64138e-07   1.72147e-07       6.18751       8.11195       8.85616       9.06203       8.75073       8.44411       7.50945       6.65575       5.61838       4.72549       3.70890       2.91657       2.16614       1.58888       1.10900      0.756798      0.511073      0.327838      0.206621      0.122650     0.0726419     0.0406160     0.0220670     0.0115937    0.00591345    0.00286478    0.00130247   0.000590540   0.000248414   0.000101694   3.85671e-05   1.40609e-05   4.70733e-06   1.46363e-06   4.22108e-07   1.07807e-07
  20  22 4087.0930    1.3740 10.1906 10.5579 -0.0006      0.177923  0.1590   0.0115   0.2830    0.0338   0.0000     0.0684593   430.1253       11.0371       12.2196    -0.0714407      0.819180      -8.75441      -5.00330       7.27756      -2.77346      -6.15460       8.35389      0.585328      -4.23663      -1.64863      0.947517     -0.117976     0.0492205     -0.169600    -0.0237430   -0.00832116     0.0245662     0.0867605     0.0136277    0.00899169    0.00324882  -0.000842700  -0.000488303   0.000129316   0.000117071  -8.73228e-05  -3.90178e-05   1.77853e-07   4.26656e-06  -1.23812e-06   2.06498e-07  -8.90227e-08       7.72105       10.0619       10.8863       11.4137       10.9540       10.4551       9.41765       8.28650       7.08871       5.77420       4.68185       3.62715       2.70515       1.98020       1.40151      0.947645      0.639293      0.414900      0.259973      0.154885     0.0908590     0.0515112     0.0277657     0.0146807    0.00745997    0.00363133    0.00162873   0.000760346   0.000314460   0.000128952   4.80909e-05   1.74753e-05   5.80665e-06   1.84569e-06   5.24367e-07   1.33785e-07
  20  24 4374.8133    0.9254 15.6383 10.4585 -0.0051      0.129486  0.3152   0.0079   0.4859    0.0273   0.0000     0.0867580   437.4996      -12.9123       20.4764      -2.46509      -3.05544      -19.6239       13.7163      -9.61408       11.3799      -13.0838      -17.6434       6.79142      0.246460      -2.27418      0.395759     -0.827178      0.610683     -0.294930    -0.0541619     -0.427805     0.0681857      0.197391     0.0537902    -0.0797210    0.00609313     0.0135520   -0.00643728  -0.000972837   0.000385148   0.000324908  -2.72131e-05  -2.47831e-05  -7.43269e-06   1.45535e-06   3.39916e-07   2.92752e-07       12.6623       16.5181       18.2793       18.8193       18.3623       17.1985       15.8131       13.7637       11.6214       9.78024       7.82817       5.96699       4.58034       3.29167       2.38901       1.60657       1.09925      0.707350      0.437889      0.270675      0.159294     0.0915100     0.0485695     0.0260566     0.0132922    0.00646680    0.00299967    0.00132926   0.000578710   0.000232443   8.89476e-05   3.18670e-05   1.05040e-05   3.31633e-06   9.03310e-07   2.38091e-07
  21   7 1919.8308    0.5262  0.4004  9.9124 -0.0023       9.39662  0.0207   0.0183   0.0386    0.0578   0.0000       1.82376   440.0658       1.32064       11.8267       5.40896      -1.31888      -1.82460       1.54903       1.37091      0.769876      0.113078      -1.32736       1.13184     -0.276944      0.102752      0.178759      0.286192     0.0231981     0.0823166   -0.00970041     0.0134931   -0.00340750    -0.0187092    0.00954685    0.00299888    0.00423176   -0.00125373  -0.000619473  -8.48742e-05   4.58581e-05   1.00108e-05   1.82502e-06  -6.74113e-06  -3.05142e-07  -1.06940e-06  -1.81286e-07  -3.59227e-08       1.52753       1.71543       2.10186       2.11364       1.73927       1.64883       1.75345       1.46194       1.38532       1.23365      0.975933      0.759960      0.582790      0.400259      0.281039      0.210822      0.129820     0.0761169     0.0512527     0.0325348     0.0180662     0.0109851    0.00658797    0.00353024    0.00187648   0.000864903   0.000462207   0.000231297   0.000101643   4.45073e-05   1.76944e-05   6.98010e-06   2.91544e-06   1.01438e-06   3.00218e-07   8.27492e-08
  21   8 2077.8144    0.6851  0.5665 10.1757 -0.0106       8.18020  0.0272   0.0194   0.0470    0.0722   0.0000       1.31907   440.3913       1.44387       17.9786     -0.363376       1.34872       3.36143       1.42691       2.85104     0.0375954      0.376046      -1.72546     -0.603560      0.265303     -0.832686      0.132260      0.159631     -0.316974     0.0497842     0.0479902    -0.0430343     0.0384767    0.00550335   -0.00863734   -0.00586992    0.00291638   -0.00130058   0.000140259   2.80083e-05  -4.74336e-05  -1.98616e-05   3.29921e-05   4.57611e-06  -6.45863e-06   1.91476e-06  -2.34346e-07   3.46214e-08       1.60091       1.83208       2.37147       2.34953       2.18670       2.17662       2.05456       1.66239       1.49034       1.29041      0.975465      0.728157      0.629178      0.443245      0.307963      0.227832      0.163661     0.0947965     0.0627492     0.0413609     0.0243540     0.0134580    0.00801867    0.00460049    0.00233750    0.00112917   0.000612863   0.000290731   0.000124417   5.17548e-05   2.23784e-05   9.21506e-06   3.73830e-06   1.32546e-06   3.99954e-07   1.10017e-07
  21   9 2232.0369    0.9855  0.7554 10.4374 -0.0033       7.11247  0.0296   0.0234   0.0502    0.0943   0.0000       1.01601   439.5425      -6.57676       17.8492      0.395389      -4.57147      0.726141       2.04212      -1.15773    -0.0956345      -2.77665     -0.932768     -0.234716      0.363145      0.301075     -0.153642     -0.156658      0.176802     0.0262703     0.0313905     0.0233453     0.0132012   -0.00444131   -0.00847760    0.00110653   0.000747373   -0.00110073  -0.000533780   0.000447087   9.76451e-05   2.69022e-05   1.53962e-05  -7.59471e-07  -5.59225e-06   9.04538e-07  -2.37912e-07  -9.39290e-08       1.70262       2.19528       2.41726       2.63232       2.54053       2.32504       2.13072       1.91622       1.51434       1.26958       1.01493      0.774676      0.604475      0.433280      0.324405      0.223503      0.151390     0.0998642     0.0679175     0.0401437     0.0255358     0.0134746    0.00862804    0.00444798    0.00245490    0.00116342   0.000621529   0.000264262   0.000142164   5.09360e-05   2.54453e-05   8.29591e-06   3.37740e-06   1.06270e-06   3.61578e-07   9.83344e-08
  21  11 2529.3632    1.8201  0.9038 11.6285 -0.0051       2.20946  0.0333   0.0400   0.0568    0.1059   0.0000      0.801912   438.6806       1.45996       15.3756      -1.10544      -1.97386       2.09463      -3.59152       1.89604      0.827078     0.0822512     -0.920228      0.186848      -1.01057     0.0327452      0.158792     -0.239055     -0.306802     0.0935065      0.187565     0.0396683    0.00207341    -0.0213334   0.000553793    0.00112731    0.00335935    0.00116259  -0.000254938  -0.000394370   3.53312e-05   7.03872e-05  -1.73732e-05  -1.41093e-05  -4.18311e-06   9.33240e-07   4.29172e-08  -9.21074e-08       1.87185       2.38484       2.59480       2.61030       2.49471       2.45951       2.19888       1.92778       1.77968       1.43332       1.26469      0.910275      0.720001      0.510410      0.374388      0.265458      0.168423      0.112645     0.0727386     0.0464835     0.0261949     0.0158177    0.00918923    0.00490966    0.00261740    0.00128165   0.000608026   0.000295393   0.000133206   5.96715e-05   2.26912e-05   9.17347e-06   3.49457e-06   1.20200e-06   4.11993e-07   1.21428e-07
  21  12 2676.2212    2.4492  0.9178 12.1154 -0.0076       2.17171  0.0340   0.0533   0.0570    0.1120   0.0000      0.715638   439.3215       3.47628       9.90149       5.05082      -5.99809      -2.36523      0.605973      -3.25573     -0.469108     -0.558833      0.449994     -0.388937      -1.43295     -0.455424      0.416875      0.352542     -0.298145     -0.253349     0.0250317     0.0390363   -0.00459667     0.0103049   -0.00110431    0.00506830   -0.00132755   -0.00272426   6.93261e-05  -0.000270571  -0.000101988   5.62667e-05   2.53989e-05  -1.17448e-05  -3.16784e-06  -1.17103e-06  -4.06499e-07   3.78574e-08       1.91521       2.48379       2.54164       2.78123       2.58829       2.66007       2.25903       2.05530       1.82752       1.54301       1.13962      0.904464      0.763361      0.533874      0.392890      0.278557      0.174529      0.126725     0.0813167     0.0484691     0.0266254     0.0164525    0.00908403    0.00516688    0.00282239    0.00148102   0.000688861   0.000294476   0.000147039   5.84937e-05   2.38608e-05   8.43085e-06   3.55612e-06   1.27758e-06   4.31090e-07   1.21746e-07
  21  13 2823.0799    2.9743  0.8849 12.5945 -0.0030       3.32564  0.0306   0.0661   0.0562    0.1099   0.0000      0.905963   438.2583       3.74571       8.00990       1.17539       1.89902      -2.43683      -2.14550      -4.83813      0.312437      -1.16694     -0.281194      -1.13259      0.165516     -0.130663     -0.141477    -0.0701470     0.0472938   0.000453665   0.000267355   -0.00595933    -0.0229971   0.000382225    0.00917186  -0.000219591  -0.000997944   0.000833907   0.000462986   2.85409e-05   2.51406e-05  -2.55014e-06  -2.74704e-05  -1.44146e-05   4.70304e-06   1.26409e-08  -4.24605e-07  -1.18557e-08       1.74120       2.13685       2.38674       2.48220       2.37203       2.35472       2.10081       1.89729       1.59860       1.30713       1.09808      0.893319      0.655706      0.486551      0.349013      0.227243      0.168675      0.110620     0.0717909     0.0444765     0.0272473     0.0150213    0.00881385    0.00446389    0.00244331    0.00128930   0.000616408   0.000292092   0.000133310   5.84136e-05   2.31708e-05   9.71972e-06   3.33543e-06   1.13513e-06   3.83401e-07   1.20572e-07
  21  14 2968.9430    3.6313  0.9397 12.9270 -0.0015      0.305360  0.0346   0.0781   0.0590    0.1123   0.0000      0.958995   439.8983       5.71609       11.8076       1.28382      -3.50849      -1.47161      -1.68258      -1.25873       1.49178      0.113712     -0.448120     -0.356613      0.710929     -0.419021     0.0550789    -0.0995745     -0.253203      0.115509    0.00553049     0.0161700    0.00162822    -0.0216621    0.00719602   -0.00320349   -0.00512209   -0.00122394   0.000637660  -5.51003e-05  -0.000173980  -1.92873e-05   1.15263e-05   4.71817e-07  -6.68686e-07   7.29569e-07  -8.73122e-07   1.20969e-07       2.16964       2.65440       2.72397       2.73528       2.66534       2.54561       2.50233       2.33556       1.91716       1.47583       1.24946      0.950029      0.709560      0.588639      0.438611      0.313386      0.214945      0.129815     0.0776302     0.0502262     0.0273364     0.0165639    0.00940653    0.00481233    0.00252554    0.00129314   0.000610160   0.000291349   0.000144164   5.96550e-05   2.38897e-05   9.34712e-06   3.51159e-06   1.03335e-06   3.38995e-07   1.15983e-07
  21  15 3113.9839    3.9108  1.0205 13.2498 -0.0039     -0.332858  0.0357   0.0814   0.0598    0.1102   0.0000      0.703726   438.6481       3.89051       18.2150      -4.60448      -1.25400      -3.46263      0.134901      -2.40993     0.0220793     -0.293891      0.746024     -0.784349      0.119642     -0.324881      0.381078     -0.455566    -0.0481160    0.00672252   -0.00101303    -0.0234930     0.0290622     0.0362372    0.00507737   -0.00349476    0.00141107  -0.000563829    0.00117766  -0.000236312   0.000124324  -0.000144582   1.47179e-05   2.15078e-06   3.46344e-06  -2.41625e-06  -2.99915e-07   1.11467e-07       1.84881       2.31629       2.57202       2.75912       2.53088       2.40225       2.30769       1.98806       1.75871       1.44410       1.19431      0.891140      0.725988      0.525508      0.363383      0.256891      0.182373      0.115285     0.0715289     0.0476051     0.0270721     0.0165937    0.00906867    0.00483369    0.00266860    0.00135642   0.000683119   0.000321412   0.000141731   6.13116e-05   2.46095e-05   1.01211e-05   3.97770e-06   1.27058e-06   4.00359e-07   1.27032e-07
  21  16 3258.6215    3.7635  1.3113 13.3913 -0.0043      0.559730  0.0447   0.0727   0.0749    0.0919   0.0000      0.574430   442.4248       10.9187       8.94531      -4.70602       5.06463     -0.303581      -5.55567      -2.68281      -2.76869     -0.670389      0.163905      0.718055     -0.764587     -0.256715    -0.0557434    -0.0425086    -0.0350505      0.246109     0.0304082     0.0132280     0.0306360    0.00966613    -0.0204021    -0.0132538    0.00445000    0.00167645    0.00212761   0.000159598   4.32276e-05  -9.11413e-05   7.80759e-06  -3.60811e-05  -1.48071e-06  -1.51679e-06  -7.28772e-07  -6.82773e-08       2.30435       2.95852       2.93421       3.22961       3.03617       3.01736       2.82348       2.54702       2.18686       1.73519       1.33732       1.09693      0.839830      0.664109      0.487434      0.348141      0.234968      0.150625     0.0968506     0.0561764     0.0351584     0.0193489     0.0112035    0.00607236    0.00330526    0.00163880   0.000842793   0.000386144   0.000172358   7.32549e-05   3.04861e-05   1.14440e-05   4.14870e-06   1.42122e-06   4.64243e-07   1.37795e-07
  21  17 3403.0604    3.1518  1.8964 12.7707 -0.0043       1.04956  0.0525   0.0497   0.0888    0.0688   0.0000      0.371367   438.9743       1.40534       13.8874      -1.70034      0.729414      -3.17763       2.21614      -3.91555      -2.87463      -4.10304      -2.45994      -1.77313       1.17515     -0.253948       1.33551     -0.292012      0.114423     0.0809590    -0.0296737    -0.0418029     0.0488309    0.00526567    0.00398211    -0.0126830    0.00785563    0.00116510  -0.000994137  -0.000253091   1.01538e-05   7.61910e-05  -2.17225e-06  -9.48171e-07   7.47455e-06   1.08346e-07  -5.38433e-07   2.15006e-07       2.72129       3.44729       3.74118       3.91447       3.75437       3.65968       3.52219       2.97478       2.50635       2.06428       1.67641       1.28014       1.04729      0.760376      0.551743      0.392456      0.271512      0.174568      0.115887     0.0714581     0.0427449     0.0227854     0.0134459    0.00772304    0.00379993    0.00186038   0.000962016   0.000467332   0.000205884   8.52238e-05   3.66144e-05   1.47630e-05   5.44038e-06   1.88197e-06   5.95695e-07   1.74950e-07
  21  18 3547.4289    2.6276  2.9065 12.1721 -0.0019      0.777546  0.0676   0.0345   0.1119    0.0564   0.0000      0.227440   434.2693       1.25680       15.1727       2.53479       1.32204      -8.80364      -2.71255       4.57838       2.94964      -2.68918       1.99617      -2.12751      0.569673      -1.99901    -0.0945010     -0.305757     0.0577620     0.0303869      0.350302      0.119440     0.0581861    -0.0340682    -0.0294788    0.00762569    0.00106898    0.00370762  -3.70758e-05    0.00148564  -0.000207391  -3.21291e-05   5.24454e-05  -9.70969e-06  -2.19835e-06  -3.35479e-08   1.50494e-06  -2.30426e-07       3.33341       4.54669       4.87513       5.28950       4.87548       4.85070       4.37818       3.82310       3.32997       2.68633       2.17078       1.68191       1.29757      0.981465      0.714817      0.496001      0.349608      0.217114      0.143960     0.0891400     0.0542120     0.0297836     0.0175978     0.0102198    0.00496994    0.00262791    0.00124662   0.000661335   0.000262036   0.000124247   4.70076e-05   2.05614e-05   7.02406e-06   2.58997e-06   8.03218e-07   2.51507e-07
  21  19 3691.6486    2.1803  4.3637 11.6464 -0.0009      0.648042  0.0820   0.0247   0.1496    0.0496   0.0000      0.135416   424.9558       11.8023       18.4849      -2.18292      -3.65190      -7.01337     -0.714546      -6.05709      -1.63661       6.99367      0.746407      -3.35576      -2.12467       1.49333      0.473581     -0.529348     -0.827713      0.393584     -0.102034      0.145865    -0.0621613    -0.0458590     0.0289079   -0.00226714  -0.000736586   -0.00217647   -0.00107841  -0.000246261  -0.000186915  -8.65870e-05  -2.41701e-05  -1.63430e-06  -7.90776e-06  -8.26417e-07  -1.21465e-06  -1.39627e-07       4.27035       5.32708       5.77161       6.04353       5.89577       5.68214       5.13796       4.62824       3.95309       3.33320       2.65982       2.06910       1.61266       1.20461      0.866389      0.617305      0.412658      0.271291      0.176997      0.109392     0.0639639     0.0376912     0.0219646     0.0115574    0.00630321    0.00317338    0.00150104   0.000715146   0.000322573   0.000141602   5.48389e-05   2.21753e-05   8.38088e-06   2.85627e-06   9.31053e-07   2.75107e-07
  21  20 3836.3693    1.8147  6.2641 11.0414 -0.0027      0.808763  0.1045   0.0177   0.1870    0.0424   0.0000     0.0926992   433.6673       9.46186       17.5670      0.597949       4.49393       23.2275       7.58793      -8.79382      -5.62414      -4.61334     -0.546282      -1.13235     -0.773718     -0.554365      -2.04848      -1.35808      0.197454   -0.00397928    -0.0281255      0.234188     -0.119077    -0.0684993     0.0182515    -0.0247441    0.00815720    0.00751079   -0.00134638  -0.000370803  -0.000316161   0.000111394  -1.78529e-06  -1.66641e-05   2.78299e-06   7.69145e-06   2.13445e-06  -4.18389e-08       5.02658       6.90463       7.20231       7.70538       7.27180       7.19174       6.50945       5.74054       4.98944       4.04584       3.29550       2.61580       1.98193       1.47027       1.08312      0.744513      0.519046      0.335981      0.216681      0.133059     0.0812824     0.0472256     0.0264647     0.0143885    0.00753280    0.00392747    0.00188459   0.000910673   0.000401883   0.000179252   7.13984e-05   2.87100e-05   1.03137e-05   3.66864e-06   1.18553e-06   3.66603e-07
  21  21 3980.3009    1.5426  8.5167 10.7175 -0.0008      0.438343  0.1300   0.0133   0.2372    0.0361   0.0000     0.0756605   440.2952       5.79970       30.5195       2.55449       8.83880      -7.00361      -11.9802      -8.22553       14.5879      -2.24631      -2.99744     0.0154851       1.25907      -1.33109     -0.493254     -0.459544    -0.0896936     -0.305195    -0.0926125      0.100664     -0.138204    -0.0429462    -0.0283476    0.00388077   -0.00346992   -0.00644096   0.000253075    0.00130031   0.000414561   3.48530e-05  -0.000134527  -5.67947e-06   2.62461e-05   2.57819e-06  -5.19030e-07  -1.94677e-07       6.31298       8.18039       9.06855       9.40665       9.10096       8.74649       7.89274       6.94843       6.06807       5.03198       4.01578       3.19899       2.44733       1.78215       1.30209      0.903292      0.608483      0.409211      0.263117      0.160904     0.0986100     0.0574541     0.0325136     0.0176557    0.00939158    0.00487974    0.00232794    0.00110147   0.000498811   0.000216762   8.82199e-05   3.47152e-05   1.26987e-05   4.55842e-06   1.50361e-06   4.45810e-07
  21  22 4124.1602    1.2588 10.9417 10.6441 -0.0021      0.135269  0.1801   0.0107   0.3103    0.0306   0.0000     0.0731087   442.1213      -4.31837       5.34820       14.0877      -6.51006      -1.87309       5.47622      -3.39448       1.51379      -2.35462      -6.12403      -8.18022      -1.33385       5.47674      0.356600      0.106866     0.0628591      0.372779      0.741320     0.0333175     -0.285547     -0.102647     0.0750010     0.0144037    -0.0112703   -0.00522806    0.00294702    0.00213468   0.000140408  -0.000201413  -0.000271720   8.40499e-06  -9.76322e-06   4.57697e-06  -1.37658e-06  -3.87275e-07       8.06811       10.5043       11.3425       11.6956       11.5282       11.0486       10.2095       8.86190       7.70834       6.50976       5.24038       4.09890       3.13817       2.37699       1.70561       1.19496      0.820636      0.544690      0.343671      0.215891      0.131562     0.0761665     0.0434213     0.0237091     0.0122019    0.00650508    0.00300925    0.00146544   0.000640204   0.000284547   0.000114390   4.79543e-05   1.68176e-05   6.05642e-06   1.91726e-06   5.83795e-07
  21  23 4268.7295    1.0879 13.9556 10.4516 -0.0025      0.202138  0.2380   0.0086   0.3955    0.0292   0.0000     0.0683111   446.2206       23.4441       14.3842       7.08030      -2.09795      -2.83360      -5.14698      -1.69993     -0.332889      -4.39157       3.47245       6.18272      0.649775      -2.54704      -1.00642     -0.395587     -0.322363      0.366730     -0.138425    -0.0766772      0.132551    -0.0621047   -0.00825813     0.0369559   -0.00483124   0.000823010    0.00235103  -0.000995746   -0.00120857  -0.000318072  -3.78601e-05  -4.59000e-05   2.08924e-05  -9.81977e-06  -2.42509e-06   1.96611e-07       9.57712       12.6829       13.6523       14.1986       14.3214       13.2928       12.3483       10.8146       9.26254       7.92512       6.34901       5.05680       3.82397       2.85621       2.05134       1.46886      0.997448      0.659329      0.422357      0.264141      0.164287     0.0944149     0.0548223     0.0289176     0.0155857    0.00784593    0.00386923    0.00182723   0.000819726   0.000355323   0.000145784   5.72845e-05   2.14172e-05   7.34842e-06   2.38194e-06   7.05883e-07
  21  24 4413.1502    0.8739 15.6945 10.4405 -0.0010      0.237250  0.3203   0.0077   0.4815    0.0263   0.0000     0.0883880   442.4697       19.0483       48.9521      -1.45690      -13.0876      -15.4883       19.2796       1.81466      -16.6432      -18.1095       4.74731       8.37933       1.68525      -9.79691      -5.47586       4.18557      0.649295      -1.32731      0.236777    -0.0285551     -0.589504   -0.00436012     0.0431983    -0.0273387    -0.0203813     0.0126813     0.0106738   -0.00284557   -0.00258929   1.19116e-05  -0.000133116  -7.40080e-06  -4.91831e-05   3.43428e-06   2.84102e-06  -5.00850e-07       11.9542       15.7157       17.0623       17.7463       17.7871       16.7739       15.4336       13.5365       11.5768       9.73744       7.89362       6.17158       4.80516       3.56940       2.57053       1.84128       1.25245      0.838925      0.543840      0.338670      0.210203      0.121781     0.0703109     0.0384350     0.0203157     0.0105530    0.00516959    0.00240663    0.00112760   0.000467180   0.000199309   7.70897e-05   2.83385e-05   9.96249e-06   3.07950e-06   9.22801e-07
  22   7 1945.1524    0.5356  0.4761 10.0208 -0.0035       12.2455  0.0252   0.0170   0.0414    0.0590   0.0000       1.77743   439.6613      0.313520       16.3374       2.10210      -5.94658      -2.60271       2.16745     -0.467965      0.728393    -0.0539022      0.131282       1.02683      -1.11180      0.172992     0.0414088     -0.180339     -0.235337   -0.00400021    -0.0437741     0.0765055     0.0276267    -0.0266260   -0.00541384    0.00287688    0.00849943  -0.000676424  -0.000314645  -0.000948869   0.000159701  -9.13753e-06   4.18328e-05  -4.91656e-06  -1.46438e-07   6.42837e-08   4.38287e-07  -1.47704e-07       1.67064       1.78692       1.68038       2.26074       2.50486       2.01013       1.64391       1.67977       1.65571       1.22631      0.936958      0.762121      0.702582      0.485150      0.330360      0.236931      0.185465      0.122730     0.0792933     0.0476552     0.0323786     0.0204446     0.0112121    0.00623820    0.00345699    0.00197239    0.00110980   0.000583680   0.000257859   0.000107105   4.01135e-05   1.61757e-05   5.98473e-06   2.10502e-06   8.09258e-07   2.64452e-07
  22   8 2104.8445    0.7213  0.6411 10.3055 -0.0098       8.68887  0.0283   0.0182   0.0468    0.0709   0.0000       1.29567   442.2440       2.33222       14.9055      -1.89039       3.46932      0.772249       1.53050      -2.18181     0.0707359      0.450747      0.185295     -0.433941     -0.872297     -0.979863     -0.211525    -0.0430864    0.00920693    -0.0299157     0.0855882     0.0172730    -0.0294759   -0.00206957   -0.00450736    0.00908779   -0.00353653   0.000353388  -0.000236553  -8.59264e-05  -9.69957e-05  -0.000231406  -1.08946e-05   1.70699e-05  -4.16411e-06  -3.92306e-06  -1.12739e-08   3.50907e-07       1.57527       2.20872       2.19851       2.46230       2.21516       2.29864       2.14641       1.78698       1.63579       1.23618       1.08116      0.795354      0.707715      0.467777      0.372025      0.240237      0.185323      0.117663     0.0815196     0.0496472     0.0307799     0.0189509     0.0103187    0.00588141    0.00295642    0.00165234   0.000825163   0.000431772   0.000190469   9.35132e-05   3.77755e-05   1.67445e-05   6.43332e-06   2.46602e-06   9.56414e-07   3.05239e-07
  22   9 2260.1099    1.0836  0.7592 10.7184 -0.0071       5.25647  0.0291   0.0252   0.0522    0.0885   0.0000      0.949182   436.2078     -0.806385       15.9966      0.486166      -5.59807      -3.43562      0.771694    -0.0976480    -0.0490319      -1.37654       1.17607     -0.661246      0.102203      0.348754      0.150397      0.167472     -0.227330     -0.186683     0.0844479     0.0705959     0.0542126    -0.0206803    -0.0339274    0.00148308   -0.00405103   -0.00238991   0.000911353   0.000662398  -2.71858e-05  -0.000241764   5.84006e-06  -6.70737e-06  -5.17569e-06   5.84099e-07   9.81643e-07  -2.87023e-07       1.57123       1.97525       2.20806       2.38464       2.23679       2.12774       2.12849       1.73300       1.54974       1.16129       1.11158      0.792446      0.609610      0.484222      0.365991      0.243302      0.169842      0.127025     0.0748622     0.0501764     0.0298056     0.0195459     0.0109885    0.00579795    0.00309454    0.00173866   0.000939180   0.000420673   0.000198751   9.10442e-05   4.33650e-05   1.91104e-05   7.77923e-06   2.87241e-06   9.49396e-07   3.13525e-07
  22  11 2559.3161    1.9465  0.8955 11.7867 -0.0125       2.75848  0.0326   0.0422   0.0520    0.1045   0.0000      0.761238   439.6946       1.22518       15.5995      -1.37954       5.31093       3.17065     -0.208384     -0.469883     -0.990181      0.111860       1.06555      -1.28488      0.350927      0.610067    -0.0488551     -0.239807      0.307611    -0.0151325      0.173689     0.0188020   -0.00885118   0.000667410   -0.00383187     0.0125023   -0.00625959    0.00424690  -0.000418130   0.000522811  -0.000393695  -1.29872e-05   7.96346e-05   4.67871e-06   1.04811e-05   6.82505e-06  -1.43155e-07   4.92499e-07       1.75862       2.19974       2.29378       2.55140       2.48631       2.46457       2.13395       1.92749       1.65700       1.37606       1.12500      0.900802      0.677003      0.561952      0.384245      0.264268      0.177872      0.136230     0.0894183     0.0599678     0.0343401     0.0202211     0.0119880    0.00663341    0.00387223    0.00214270    0.00101495   0.000517001   0.000226215   0.000101790   4.57795e-05   1.97558e-05   7.43608e-06   3.08914e-06   9.85004e-07   3.31301e-07
  22  12 2707.2007    2.5180  0.8684 12.3772 -0.0116       3.27415  0.0306   0.0574   0.0538    0.0986   0.0000      0.798852   438.1209       2.93687       11.2027       2.47997      0.732698       1.72690       1.71573      -2.30207       2.70400      0.561566       1.30748      -1.14067       1.27876    0.00282155     -0.129667      0.121147     -0.217172     -0.119077     0.0261750    -0.0136560   -0.00672136     0.0180084    -0.0178197    -0.0103046    0.00576017   -0.00136103    0.00176272  -0.000142801  -0.000360959   6.19822e-05   3.05009e-06  -7.69186e-06   3.69377e-06   2.28811e-06   1.01126e-06  -5.88145e-07       1.64572       2.10747       2.22948       2.39574       2.25413       2.19241       2.06595       1.88332       1.62630       1.33026       1.13566      0.876174      0.706715      0.488171      0.387904      0.275155      0.185104      0.126666     0.0814583     0.0517917     0.0313451     0.0202022     0.0110255    0.00653348    0.00341741    0.00185979   0.000898387   0.000475993   0.000213287   0.000103321   4.40128e-05   1.95194e-05   7.29035e-06   2.79022e-06   9.63214e-07   3.61798e-07
  22  13 2854.8205    3.1813  0.7666 12.8361 -0.0039       1.81732  0.0268   0.0739   0.0496    0.0941   0.0000      0.792722   439.7710       5.15253       15.2096     -0.888679     -0.796973      -4.30809     0.0647685     -0.541683       1.10938      -3.48981       1.14968      0.584269      0.352814      0.143483      0.465980      0.397517     -0.268827    -0.0668321     0.0524677     0.0217080    -0.0364836     0.0186958    0.00740927   -0.00535286   -0.00299934   0.000857261  -0.000591885   1.17968e-05   0.000249412  -2.76816e-05  -3.04037e-05  -2.15307e-05   4.49536e-06   1.50775e-06  -1.76992e-06  -1.91602e-07       1.55138       1.95702       2.06918       2.19252       2.12805       2.06150       1.99375       1.74247       1.50023       1.25589      0.969973      0.756475      0.596961      0.466486      0.369646      0.251504      0.175773      0.121783     0.0783512     0.0502468     0.0296238     0.0172891     0.0101098    0.00583951    0.00322102    0.00175154   0.000864295   0.000439124   0.000187365   9.63277e-05   3.85685e-05   1.81568e-05   6.60648e-06   2.64656e-06   8.65458e-07   3.03009e-07
  22  14 3001.4726    3.5841  0.8842 13.2634 -0.0098       1.19689  0.0332   0.0783   0.0525    0.0937   0.0000      0.819025   438.5787       6.34652       16.8239      -1.32852      -5.94422       2.18428      -1.92212      -4.40518       1.67502     -0.512496       1.37971     -0.260839     -0.540005      0.576821     -0.604299      0.242425     -0.312915      0.174365     0.0621708     0.0378359     0.0306833    0.00241750   -0.00583196    0.00265613  -0.000253390   -0.00335017    0.00101884  -0.000458396  -0.000243285   3.02122e-05   4.41669e-05  -6.50426e-07  -1.44963e-06   5.47961e-06   1.67322e-07  -3.56957e-07       1.82144       2.08532       2.46191       2.52431       2.64405       2.37399       2.23427       2.03340       1.77505       1.41185       1.17586      0.930455      0.728766      0.572015      0.389580      0.283865      0.214701      0.133747     0.0912368     0.0557556     0.0366354     0.0221922     0.0125265    0.00731701    0.00379347    0.00219964    0.00103949   0.000576685   0.000267607   0.000111146   5.21975e-05   1.99837e-05   8.40568e-06   3.19783e-06   1.04328e-06   3.63756e-07
  22  15 3147.0806    3.8995  1.0929 13.2510 -0.0090      0.940944  0.0359   0.0792   0.0641    0.1090   0.0000      0.703762   439.8496       4.92595       15.4008      0.806992      -5.65028      -2.54346      0.538547      -3.65730      -2.45291      -1.90893      0.585602     -0.128873     -0.717747    -0.0285168     -0.318402     -0.202519     0.0871505     0.0484759     -0.200226     0.0751297   -0.00937309    -0.0161758    -0.0121297    0.00921861   -0.00258163   -0.00302074  -0.000225445  -0.000525702  -5.81261e-05  -3.41483e-05   9.46870e-05   2.88527e-05  -7.01376e-06  -2.65205e-06   2.95365e-07  -4.32608e-07       1.79184       2.31692       2.39859       2.54264       2.36600       2.49751       2.34133       1.99524       1.77786       1.43454       1.16147      0.954454      0.750601      0.552576      0.426096      0.294755      0.206318      0.146065     0.0941641     0.0599328     0.0369630     0.0222079     0.0121790    0.00698296    0.00382561    0.00194958    0.00101480   0.000501418   0.000240866   0.000104143   4.79431e-05   2.02243e-05   8.47702e-06   3.06621e-06   1.12189e-06   3.94283e-07
  22  16 3292.3243    3.5338  1.4174 13.0048 -0.0047       1.57887  0.0419   0.0619   0.0722    0.0952   0.0000      0.557844   440.0549       4.98085       11.3172      0.517575      0.161023      -8.30717      -2.70577      -1.95335     -0.260120      -1.20697       1.02184      -1.47891      0.569632     -0.230448      0.622602     -0.275521     -0.102329    -0.0886236    -0.0514362    -0.0633068     0.0126187    -0.0201430    0.00865313  -0.000626897   -0.00704853    0.00560941  -0.000460649  -0.000440606   0.000398673   9.13984e-05   2.04774e-06  -6.47927e-05  -4.72195e-06   2.00530e-06   7.18246e-07   1.77882e-07       2.26714       2.85478       3.07891       3.17927       3.22170       3.19114       2.84086       2.48980       2.10033       1.70882       1.41288       1.11253      0.862007      0.665349      0.485175      0.337976      0.245095      0.165704      0.108947     0.0718781     0.0425447     0.0261593     0.0145408    0.00836415    0.00444300    0.00240064    0.00117359   0.000582649   0.000276190   0.000118728   5.46534e-05   2.20602e-05   9.20969e-06   3.46154e-06   1.22393e-06   4.11568e-07
  22  17 3437.3072    2.9754  2.2534 12.4425 -0.0013      0.364918  0.0562   0.0414   0.0926    0.0645   0.0000      0.314424   435.1203       4.67005       9.94421       2.12409       9.15102      -3.91761      -5.75290      0.723788     0.0871333      -3.92510       1.34920       1.48208       1.79486      0.243340      -1.58676     -0.414746    -0.0462031     -0.207579     0.0486538    -0.0747158    -0.0616488     0.0592955    -0.0141761   -0.00316599   -0.00783530    0.00478788    0.00152181   0.000814530  -0.000339171   8.25007e-05  -6.54419e-05  -3.49299e-05  -3.18818e-07  -1.62351e-06  -2.14070e-06   5.41586e-07       2.91207       3.67418       3.94248       3.91798       3.81711       3.67463       3.58119       3.30473       2.88841       2.31311       1.84206       1.47233       1.15193      0.917423      0.684748      0.500435      0.339854      0.226766      0.149445     0.0886519     0.0552177     0.0317961     0.0186191     0.0104601    0.00567694    0.00313991    0.00157809   0.000790130   0.000373663   0.000170641   7.75007e-05   3.08201e-05   1.25694e-05   4.63485e-06   1.66060e-06   5.88256e-07
  22  18 3582.3296    2.5201  3.1512 12.1176 -0.0016      0.747236  0.0671   0.0311   0.1150    0.0510   0.0000      0.188416   434.8980       11.3756       20.1065      -1.01750      -12.7214      0.889310      -1.56819       1.82662      -1.36882      -2.84048      0.719667      -1.19755     -0.775636     -0.908272     -0.151822     -0.296604     -0.161469   -0.00848159      0.119878     -0.112129     0.0102752    -0.0136412    -0.0298543    -0.0174871   -0.00776598    0.00218073    0.00110330   -0.00150392   0.000359572   0.000332534  -1.49904e-05  -9.54939e-05  -6.99928e-06  -1.05059e-05  -1.41234e-06   7.99575e-07       3.21676       4.26000       4.40352       4.81734       4.64668       4.46269       4.13527       3.63704       3.17066       2.72390       2.18939       1.77106       1.35202       1.03401      0.763417      0.541094      0.376456      0.255119      0.169603      0.106315     0.0666313     0.0405195     0.0235852     0.0133292    0.00729870    0.00390261    0.00198213   0.000981617   0.000455378   0.000211049   9.12694e-05   3.95472e-05   1.50633e-05   5.86966e-06   2.03331e-06   6.98841e-07
  22  19 3727.2782    2.0817  4.5679 11.5411 -0.0012      0.587882  0.0815   0.0226   0.1513    0.0458   0.0000      0.123131   438.0474       10.3238       15.8017      -4.14798       15.7018       4.97919      -7.60878      -6.10656       5.89426      0.116558      -5.34697      -3.21651      -2.70243      -1.60058       1.34481      0.876274     0.0993180     -0.162137    -0.0429121     -0.402969     -0.117955   -0.00118157     0.0903074   -0.00788782   -0.00137381   -0.00456167    0.00176642  -0.000277919   -0.00105304  -0.000401174   7.49587e-05   7.85732e-05  -1.28890e-05  -1.07578e-05   1.72851e-07   1.40796e-06       4.04165       5.35536       5.70497       6.16812       5.83761       5.73539       5.25027       4.62079       3.94146       3.42271       2.80166       2.18451       1.64449       1.27852      0.946493      0.676171      0.462812      0.318819      0.199948      0.128761     0.0797097     0.0500541     0.0289449     0.0162965    0.00884134    0.00465634    0.00240788    0.00114005   0.000544554   0.000244924   0.000110610   4.71719e-05   1.92395e-05   7.09383e-06   2.55332e-06   8.53086e-07
  22  20 3872.1256    1.7667  6.8153 10.9921 -0.0015      0.570456  0.1046   0.0161   0.1911    0.0396   0.0000     0.0807271   436.4400       18.1488     -0.497521       8.13612      -10.2541      -9.40079       5.47020      -10.7031       11.2796      -1.65364      0.701971       2.15070       1.07310       1.37378     -0.650057       1.43553     -0.667439     -0.170728     -0.111632      0.112026     0.0594950    -0.0353293     0.0224108     0.0207531    0.00287857   -0.00796769   0.000528945   -0.00194167   0.000146309  -2.67114e-05   3.73312e-05   5.06457e-05  -4.08076e-05  -7.79584e-06   3.86998e-06   5.43327e-07       5.11257       6.53703       7.07245       7.49105       7.41834       6.95907       6.54964       5.75835       4.99466       4.27112       3.42822       2.69308       2.11361       1.61350       1.19773      0.836169      0.588749      0.398035      0.259677      0.167789      0.101829     0.0615212     0.0358555     0.0203309     0.0114656    0.00598991    0.00303556    0.00152836   0.000699027   0.000324892   0.000138198   6.09445e-05   2.32711e-05   9.21333e-06   3.21919e-06   1.06500e-06
  22  21 4016.6472    1.4660  9.3693 10.7228 -0.0004      0.266654  0.1399   0.0122   0.2538    0.0336   0.0000     0.0685301   433.9617       17.8887       21.9930       1.32443       5.53793      -7.54676      -8.79144      -6.40580       3.52787      -10.3984       6.00894      -1.50678      -4.40862      0.394773      0.906405       1.14664     -0.608514     -0.238438      0.161765     0.0285518    -0.0371780     0.0637317     0.0314188     0.0261213    -0.0253038   -0.00170305   -0.00182510    0.00179621  -0.000429571  -0.000384959  -6.13621e-05   5.01847e-05  -9.35272e-06  -1.71653e-05  -4.28496e-06   6.41516e-07       6.36857       8.31709       9.27979       9.39811       9.49022       8.84965       8.24968       7.41603       6.37371       5.38638       4.38862       3.50255       2.72355       2.06110       1.48877       1.07495      0.753772      0.498840      0.331904      0.212591      0.130354     0.0794015     0.0464374     0.0260333     0.0143520    0.00763756    0.00392330    0.00195456   0.000923234   0.000431480   0.000186020   7.88003e-05   3.08036e-05   1.20958e-05   4.26205e-06   1.42397e-06
  22  22 4161.3349    1.2138 11.6505 10.6026 -0.0006      0.242910  0.1909   0.0100   0.3260    0.0305   0.0000     0.0744936   433.9709       17.7964       20.6259       2.89932      -31.6725      -10.0733      -2.93738      -8.49733       7.02782       5.75681      -3.11427      -3.95787      -1.59608      -1.27485       2.51712     -0.248160     -0.509526      0.148724     0.0293160      0.333249     -0.108946   -0.00521848   -0.00181787    0.00803147    -0.0339260   -0.00434653   0.000554369   -0.00314317   0.000124021   0.000727019   0.000448625  -7.49820e-05   4.01832e-05   1.29963e-05  -1.11869e-06  -2.02902e-06       8.07590       10.6237       11.6735       12.1843       11.9700       11.5433       10.4702       9.44873       8.03527       6.81389       5.61271       4.41853       3.45221       2.59361       1.90442       1.38832      0.944308      0.650954      0.421961      0.273890      0.170617      0.101383     0.0600455     0.0341585     0.0187233    0.00993446    0.00498293    0.00252567    0.00118666   0.000552198   0.000239308   0.000101976   4.01320e-05   1.56329e-05   5.39682e-06   1.86933e-06
  23   6 1804.2136    0.3861  0.3103  9.9745 -0.0070       10.1707  0.0224   0.0147   0.0338    0.0447   0.0000       2.98769   439.5179       3.49945       18.2115     -0.599056      -2.80210      -1.83661       1.23144      -1.21525      0.747205     -0.788231       1.41019     -0.446012     -0.854071      0.346247     -0.455899      0.215902    -0.0826739      0.233155    -0.0383750     0.0172478     0.0326457   -0.00913014    -0.0119108  -0.000795853  -0.000112094   -0.00128752    0.00118302   0.000233099   0.000458832   0.000198075  -3.05371e-05  -2.71580e-05  -6.18006e-06  -8.56656e-07  -7.50752e-07  -3.19663e-07       1.39708       1.95140       2.13806       2.42358       2.25828       2.44151       1.85245       1.95812       1.30882       1.15856       1.05267      0.756577      0.615467      0.488252      0.285694      0.227612      0.170442      0.112180     0.0806702     0.0579408     0.0326257     0.0240451     0.0118278    0.00663437    0.00408088    0.00194063    0.00101758   0.000601944   0.000269585   0.000121953   6.28555e-05   2.73081e-05   9.90711e-06   4.99785e-06   1.79713e-06   5.91123e-07
  23   7 1969.7062    0.5715  0.4639 10.0220 -0.0096       12.4137  0.0273   0.0182   0.0403    0.0598   0.0000       1.71092   438.8711     -0.719556       19.0992     -0.368272      0.481484     -0.287924      0.371901      -1.35130     -0.679692    -0.0243822      0.181026      0.516468     -0.368732    -0.0160997      0.378743      0.336847      0.155104     0.0991843    -0.0183070    -0.0310385    0.00878238   -0.00510834     0.0185134   -0.00237517    0.00241090    0.00109457   -0.00133965    0.00127151   0.000418868  -0.000119337   4.57607e-05  -3.73855e-05  -1.02734e-05   3.20497e-06  -1.27426e-08  -2.65701e-07       1.84237       2.01091       2.07005       2.15127       2.62581       2.41074       1.64435       1.74557       1.75268       1.52070       1.22312      0.826387      0.680127      0.684834      0.467231      0.284043      0.181493      0.123809      0.104882     0.0775258     0.0408588     0.0222739     0.0132344    0.00780722    0.00554421    0.00348764    0.00176619   0.000938953   0.000443259   0.000161579   6.98328e-05   3.01374e-05   1.15662e-05   4.28915e-06   2.04663e-06   7.02643e-07
  23   8 2131.2078    0.8071  0.6594 10.1739 -0.0070       8.15919  0.0257   0.0201   0.0478    0.0821   0.0000       1.07726   439.0830     -0.980070       17.8304     -0.168765      -4.16349       2.72712       1.55552      -1.30508     -0.694839     -0.840114    -0.0688101     -0.285169     -0.469692     -0.824593     -0.224514    -0.0637353     -0.138685    -0.0353810     0.0281955     0.0361016     0.0328985     0.0276715     0.0144478    0.00348655    0.00522668  -0.000492441  -0.000559784  -2.64692e-05   0.000477931   7.11759e-05  -5.61151e-05   2.78487e-05   2.51239e-05  -3.48328e-06  -1.28933e-06  -1.95412e-07       1.45112       1.92324       2.10402       2.27502       2.15953       2.17006       2.04259       1.65480       1.52751       1.21898      0.959070      0.758183      0.685117      0.457561      0.350787      0.252787      0.181232      0.123596     0.0874827     0.0571976     0.0337054     0.0226830     0.0131112    0.00755283    0.00371011    0.00237321    0.00116781   0.000642650   0.000304811   0.000155396   6.58160e-05   3.14938e-05   1.21352e-05   5.48446e-06   1.90312e-06   8.07198e-07
  23   9 2287.5708    1.1144  0.7983 10.8055 -0.0046       5.56442  0.0275   0.0253   0.0549    0.0890   0.0000      0.931472   440.1341       2.72765       16.6712       3.88095      -1.50160      -1.24541      0.733904     -0.945167      0.418761     -0.990369      -2.01448      0.720709      0.344511     -0.271122      0.517225      0.494199     -0.206045     0.0901273      0.149742    -0.0611366   -0.00172881     0.0239563    0.00783324    -0.0102106  -0.000354754   -0.00390327   -0.00166944  -0.000513874  -0.000106992   0.000174130  -0.000124630   1.54491e-05  -1.57301e-05  -3.93193e-07  -3.48236e-06   1.48833e-06       1.49171       1.90484       2.02151       2.32111       2.06226       2.11672       1.97188       1.74880       1.45419       1.28720       1.04671      0.806216      0.647717      0.512419      0.351826      0.278127      0.199479      0.136926     0.0851439     0.0572201     0.0371858     0.0225270     0.0137741    0.00789505    0.00456564    0.00233397    0.00128792   0.000656515   0.000340242   0.000159969   7.51923e-05   3.17327e-05   1.35877e-05   5.61025e-06   2.28441e-06   8.44800e-07
  23  10 2439.2542    1.5561  0.9596 11.3627 -0.0028       3.51235  0.0390   0.0313   0.0569    0.1002   0.0000      0.899898   439.8449      -1.73381       15.2205      0.493341      -2.00516      -4.98965     -0.341414      -1.69345     -0.680608      -1.06606      0.990897      0.471568      0.599727     -0.211396     0.0460365     -0.325227     0.0300532    -0.0966694     -0.194465    -0.0504835     0.0246103    0.00704477    -0.0263928    -0.0132207    0.00619479    0.00315395    0.00252170   -0.00133232  -0.000786219  -0.000143253  -6.75184e-05  -9.28116e-07   1.22052e-06   1.06002e-06   7.41090e-07  -1.12131e-06       2.11226       2.51324       2.78682       3.14024       3.19285       2.77016       2.62321       2.50361       1.88573       1.58103       1.40070       1.14025      0.827428      0.561774      0.473173      0.377980      0.247657      0.160846      0.109162     0.0744715     0.0476695     0.0280308     0.0175654     0.0106399    0.00644475    0.00336408    0.00158621   0.000783210   0.000401925   0.000208787   0.000103953   4.69617e-05   1.90494e-05   7.24716e-06   2.55318e-06   9.39608e-07
  23  11 2588.7334    2.0571  0.9079 11.8119 -0.0054       2.25602  0.0317   0.0427   0.0533    0.1085   0.0000      0.763975   439.3340       3.51939       16.3227      0.134398      -1.87697      0.344355      -1.91671      -2.09436       1.11447     -0.357204     -0.225798      -1.56991      0.195141      0.109580      0.115819     0.0929718    -0.0519622    -0.0523243    -0.0667700     0.0346027    -0.0523495    0.00751506    -0.0294368    -0.0243306   -0.00737441    0.00130989   -0.00109002   -0.00150082   1.18868e-05   0.000207878   0.000104388   3.36899e-05   1.27979e-05   2.28044e-06  -2.24776e-06  -8.89826e-08       1.80248       2.33855       2.47594       2.54123       2.37181       2.19839       2.05680       1.87127       1.78813       1.59472       1.33427       1.11685      0.851173      0.635757      0.450527      0.313305      0.213438      0.144118     0.0967958     0.0620515     0.0406827     0.0236703     0.0147483    0.00817531    0.00496337    0.00257480    0.00140845   0.000711536   0.000358034   0.000170362   7.89590e-05   3.22259e-05   1.46674e-05   5.66702e-06   2.31297e-06   8.24861e-07
  23  12 2737.6845    2.6708  0.8887 12.4157 -0.0015       1.79873  0.0322   0.0572   0.0511    0.0983   0.0000      0.752093   440.0301       4.40475       16.0934       2.30608      -1.61297      -4.11297      -1.26356      -4.92245       2.79515     -0.638841      -1.10243      0.733182      0.166013      -1.00002     -0.326477      0.120687      0.326908    -0.0985249      0.131364     0.0776458    -0.0602690   -0.00954782  -0.000377522     0.0119824    0.00739391   -0.00173537   0.000722920  -0.000950262  -5.20472e-05   5.66047e-05   6.95665e-05   2.26405e-05   1.19360e-05  -1.36424e-06  -2.89190e-09  -3.93851e-07       1.80263       2.33128       2.67028       2.73300       2.72233       2.52581       2.34212       2.11577       1.72341       1.46211       1.21451      0.911244      0.754693      0.560686      0.388494      0.308579      0.201923      0.144673     0.0938508     0.0589647     0.0384879     0.0236741     0.0141720    0.00832361    0.00443932    0.00245497    0.00130342   0.000665002   0.000340541   0.000161642   7.45130e-05   3.29376e-05   1.48808e-05   5.55466e-06   2.27829e-06   8.51246e-07
  23  13 2886.1241    3.2985  0.8185 13.0369 -0.0031       2.22890  0.0293   0.0729   0.0502    0.0896   0.0000       1.00089   436.5003       3.30772       17.9891       2.78426     -0.977692      -5.05528      -1.50761     -0.563194      -1.21546      -2.06391      -1.05183      0.616585      0.216336      0.529987     -0.356655     -0.116944     -0.206693     -0.162243     0.0593112      0.115051    -0.0232618    0.00581440    0.00598571   -0.00264851    0.00171372    0.00415386   0.000762982  -0.000914185  -0.000286233   6.18567e-05   2.90575e-06   3.23571e-05  -1.13745e-05   1.73987e-06  -8.32714e-07   7.68023e-07       1.51534       1.86271       2.02002       2.21681       2.19669       2.10901       1.87385       1.74311       1.57969       1.22205       1.09813      0.827798      0.661651      0.531715      0.394632      0.267264      0.184561      0.137020     0.0955274     0.0619522     0.0378797     0.0241232     0.0135948    0.00837647    0.00434536    0.00273672    0.00140267   0.000780393   0.000357262   0.000165519   7.38461e-05   3.50280e-05   1.47438e-05   5.99418e-06   2.22556e-06   7.62940e-07
  23  14 3033.5037    3.9524  0.8345 13.1345 -0.0027     -0.180559  0.0302   0.0846   0.0489    0.1153   0.0000      0.886101   437.8270       3.81852       15.1672       1.51976     -0.682287      -1.51639      0.421230     -0.956651      0.670145    -0.0509152       1.08270       1.80090     -0.286272      0.498371      0.299393    -0.0308870    0.00823394    -0.0562059     0.0863187     0.0271700     0.0264649     0.0311178    -0.0202118  -0.000536354    0.00348180    0.00395205    0.00211312  -0.000104532  -7.73089e-05   0.000206316  -5.31298e-05   2.57250e-05   1.81832e-05  -6.30745e-07   2.18208e-06   8.08346e-07       1.80151       2.03709       2.25237       2.58283       2.47023       2.36525       2.23370       1.94263       1.58549       1.41748       1.16977      0.927827      0.722649      0.549057      0.393426      0.294946      0.224726      0.141398     0.0927165     0.0645015     0.0436181     0.0251506     0.0144778    0.00904879    0.00553697    0.00275370    0.00134514   0.000683698   0.000369989   0.000172170   7.92815e-05   3.39387e-05   1.44327e-05   5.83097e-06   2.32597e-06   8.25661e-07
  23  16 3325.6217    3.4437  1.4929 13.1093 -0.0001      0.952469  0.0423   0.0583   0.0769    0.0799   0.0000      0.461432   441.0747       4.52596       6.51904       2.19597      0.244189      -2.90599      -2.05308      0.791078      0.484004      0.807191     0.0166256      -1.66262      0.351599     -0.211691    -0.0317896      0.132756     -0.461020     0.0247956      0.189236     0.0258786     0.0416627    -0.0142015    -0.0111621   -0.00437122   -0.00108961  -0.000239101   -0.00128414  -0.000461207   6.53929e-05   5.47210e-06  -0.000101730   3.28792e-05   1.86399e-05  -5.74542e-06   2.46073e-07  -1.37360e-07       2.03820       2.59693       2.74624       2.97607       3.00018       2.84348       2.57078       2.33219       2.08132       1.71705       1.39776       1.14274      0.878949      0.706329      0.510318      0.371952      0.258958      0.187396      0.120129     0.0806747     0.0512902     0.0308271     0.0192832     0.0108953    0.00612394    0.00346848    0.00186536   0.000961763   0.000481428   0.000225153   0.000102975   4.53222e-05   1.91291e-05   7.53601e-06   3.03263e-06   1.06409e-06
  23  17 3471.3793    2.8357  2.3401 12.5452 -0.0021      0.601997  0.0559   0.0388   0.1013    0.0568   0.0000      0.316752   434.5761       9.90353       13.1285       3.50286       2.78710      -6.00852       4.77625      -2.14273       4.37153     -0.939194      0.393542     0.0635079      -1.37583     -0.498069     -0.468312      0.268152    0.00260795     -0.153110    -0.0407427    -0.0509054   -0.00618196     0.0138403    -0.0220321    -0.0127103   -0.00810379   -0.00212520    0.00117826   0.000862073  -0.000120480   9.69254e-05  -0.000182559   4.22793e-05   2.74629e-05  -9.37217e-06  -3.71754e-06  -2.07786e-06       2.59894       3.45659       3.64656       3.89926       3.71149       3.68223       3.56040       3.09097       2.75714       2.22090       1.81647       1.43911       1.15703      0.870624      0.692987      0.512505      0.368198      0.249721      0.164462      0.107006     0.0670803     0.0414107     0.0242187     0.0145685    0.00804103    0.00448321    0.00229712    0.00117160   0.000591658   0.000288065   0.000135479   5.69050e-05   2.58377e-05   1.01860e-05   4.06623e-06   1.45654e-06
  23  18 3616.8782    2.3941  3.4260 11.9102 -0.0002      0.509880  0.0680   0.0273   0.1173    0.0470   0.0000      0.171690   439.8552       2.48310       18.3631       3.57600      -2.99470      -10.9439       2.14764       1.83295       5.34176      -1.35868      -1.76000      0.102273      -1.46289      0.823359      0.618181       1.22996      0.808827    -0.0775983      0.223821      0.186897     0.0194405    -0.0466742    -0.0110722     0.0163443   -0.00384861  -0.000624999  -0.000354168   0.000509132   0.000625101  -0.000606689  -0.000453066   6.23997e-05  -7.76935e-06   9.25691e-06   1.66165e-06   6.58191e-08       3.13741       4.15282       4.52701       4.78994       4.58472       4.47869       4.16405       3.75686       3.26901       2.75379       2.34263       1.83182       1.45517       1.09604      0.841632      0.598868      0.429302      0.294086      0.196433      0.127791     0.0785117     0.0505982     0.0303261     0.0178602    0.00950726    0.00538695    0.00291806    0.00150340   0.000725650   0.000348613   0.000163011   7.47943e-05   3.12821e-05   1.29766e-05   4.98794e-06   1.85159e-06
  23  19 3762.1654    1.9576  5.0235 11.5288 -0.0019      0.442195  0.0890   0.0199   0.1578    0.0390   0.0000      0.121190   435.6667       4.63289       17.2540       17.7359       10.1692      -7.04569       5.89508      -2.10075      -1.29210      -3.80850      -2.67219      0.902879      -1.16121      -1.97055       1.61037      0.796741     -0.854922     -0.555482     0.0941092     -0.147149     0.0438624     0.0794389    0.00845996    -0.0349095   -0.00750948    0.00738620    0.00258773   0.000174026   0.000233007  -0.000613009   0.000204526   0.000278140   2.16783e-05   2.73958e-05   4.87613e-06   3.20241e-06       4.01924       5.26739       5.77900       6.06941       6.04229       5.73548       5.39896       4.77173       4.14504       3.52714       2.85192       2.34104       1.82757       1.40555       1.03624      0.758828      0.535840      0.370723      0.249113      0.163876      0.105093     0.0640718     0.0380637     0.0224116     0.0127278    0.00704520    0.00367458    0.00189931   0.000963614   0.000462131   0.000213455   9.45205e-05   4.01420e-05   1.63363e-05   6.33372e-06   2.34259e-06
  23  20 3907.7321    1.6907  7.4842 10.8538 -0.0003      0.343965  0.1096   0.0141   0.2014    0.0368   0.0000     0.0723432   439.0582       13.2622      -16.3222      -4.29435      -4.08216      -5.14355      -4.29511      -1.70217      -2.68760      -4.53681       8.31126      0.846063     -0.955515      -1.53666       1.27677     -0.481320      -1.28331    -0.0510670      0.561075      0.229912    -0.0503425    -0.0638640     0.0554209   3.03856e-05    -0.0126165     0.0104339   -0.00391425   0.000467875    0.00158158  -0.000595375   0.000162016   0.000150415  -2.35984e-05   1.41959e-05   2.25607e-05   2.09664e-06       5.00118       6.39522       7.05319       7.42155       7.51667       7.04919       6.53433       5.78515       5.21073       4.36525       3.60619       2.94259       2.29451       1.77045       1.28987      0.935369      0.681036      0.465577      0.309818      0.199529      0.130300     0.0804556     0.0491765     0.0285183     0.0158270    0.00876521    0.00467741    0.00242604    0.00121909   0.000587854   0.000260007   0.000120112   4.77416e-05   2.05148e-05   7.77122e-06   2.88937e-06
  23  21 4052.9302    1.4123  9.6817 10.7497 -0.0011      0.303269  0.1452   0.0117   0.2628    0.0313   0.0000     0.0664802   440.8904       3.16861       18.5382      -4.66734      0.677482      -6.72690       7.60957      -5.24980      -2.18590       2.27921      -5.63615      -3.98507      -1.86986       1.71866      0.464931      -1.41194    -0.0786210     -0.553324      0.479892     -0.162005     -0.382250    -0.0120547     0.0588206   -0.00144319    -0.0317025   -0.00855933    0.00868284   -0.00315730   0.000910309   -0.00132304   0.000142560  -0.000123255   7.59880e-05   2.61927e-05  -4.44113e-06   5.52891e-07       6.35166       8.33338       9.11433       9.43638       9.51222       9.03402       8.28862       7.49915       6.74737       5.59261       4.65848       3.75745       2.90429       2.26568       1.68131       1.22850      0.873211      0.602821      0.392751      0.260184      0.163542      0.101971     0.0611479     0.0364696     0.0202815     0.0111657    0.00610851    0.00305279    0.00156494   0.000732900   0.000348147   0.000149688   6.43180e-05   2.58364e-05   1.00251e-05   3.60063e-06
  23  22 4198.0420    1.1773 12.7075 10.5626 -0.0017      0.325872  0.2091   0.0092   0.3426    0.0293   0.0000     0.0719452   424.3416       27.0983       29.6046      -6.45408      -2.24929      -1.27739       14.0807      -6.76998      -13.7753      -20.8559       3.53619      -3.30094       3.04858       1.14200     -0.699915      -3.20790      0.356225      0.105178     -0.292267      0.447179      0.231975    -0.0837929      0.117055    -0.0315275    -0.0527813     0.0170417    0.00697360   -0.00720628   0.000373678   0.000373836  -0.000210694   5.68274e-05  -4.67176e-05   4.40257e-05   1.62891e-05  -1.01541e-06       8.22893       10.8251       11.8816       12.2994       12.7036       11.7872       10.9226       9.99849       8.70783       7.32672       5.98593       4.80848       3.85260       2.95460       2.19035       1.58764       1.15388      0.785453      0.532638      0.342323      0.221036      0.135103     0.0828972     0.0472818     0.0270039     0.0147495    0.00795036    0.00419511    0.00203848    0.00100693   0.000450476   0.000203009   8.33439e-05   3.50436e-05   1.29483e-05   4.93302e-06
  23  23 4342.1759    0.9516 14.5773 10.4895 -0.0030     -0.127994  0.2781   0.0074   0.4315    0.0268   0.0000     0.0849666   434.3340       9.60254       16.1427       3.79674      -1.60478      -18.0027       7.63185       3.72870      -13.9496       8.55042      0.588943      -3.90071      -3.72820       2.53754      -2.64515     -0.135613      0.381400      -1.52062      0.327828       1.18842     -0.654919     0.0241180      0.155429     -0.101211    -0.0267058    -0.0124379  -0.000469956   -0.00177633   -0.00112082    0.00178599   0.000347820   0.000284579   0.000122283   2.18832e-05  -7.35081e-06  -6.48938e-06       9.84294       13.0254       14.2194       14.8145       14.9348       14.1632       13.1367       11.8434       10.4657       8.83367       7.36885       5.97673       4.80083       3.56601       2.67946       1.93801       1.38985      0.955034      0.654431      0.421152      0.272398      0.171496      0.102314     0.0600458     0.0337696     0.0184854     0.0100307    0.00509894    0.00262468    0.00124529   0.000569809   0.000260213   0.000107374   4.46859e-05   1.63491e-05   6.13318e-06
  23  24 4488.2537    0.7732 16.7613 10.4419 -0.0022     0.0518929  0.3628   0.0068   0.5333    0.0232   0.0000     0.0845132   422.2049      -1.50360       42.0036      -5.21692      -7.60759      -12.0290       19.2144       7.03321       1.83175       3.32018       6.78719      -4.70608       3.72000      -2.48997       6.12738      -1.73562      -1.22664      0.993105       2.04283     -0.210527     0.0899165     -0.227398     0.0518908    -0.0462905    -0.0394956     0.0187196    -0.0135286    0.00211697    0.00129962   -0.00113410  -0.000946758   7.91290e-05   0.000256102   1.37501e-05  -2.31007e-05   3.96767e-06       12.1003       15.6888       17.3877       18.0975       18.1388       17.2927       16.2391       14.5229       12.7391       10.6408       8.91902       7.10127       5.63545       4.36089       3.27404       2.38352       1.72124       1.17411      0.803910      0.526890      0.336282      0.209924      0.125738     0.0747702     0.0425833     0.0238396     0.0126382    0.00656613    0.00331309    0.00160989   0.000728027   0.000338052   0.000138026   5.79268e-05   2.14338e-05   8.00055e-06
  24   7 1993.6451    0.6054  0.5582  9.9714 -0.0058       9.91460  0.0234   0.0158   0.0429    0.0652   0.0000       1.44735   437.8397      0.565776       19.6162      0.182153      -1.90300      -1.63051     -0.377217     -0.772802       1.78736      -1.34196      -3.24661      -1.14740     -0.479997     0.0747544    -0.0164067    -0.0744464     -0.272446     0.0165820      0.201658    -0.0403830     0.0148994    -0.0220472    -0.0142656    0.00157534    0.00634305    0.00214676   -0.00251124    0.00202357   0.000771419  -0.000173858  -0.000139523   6.41151e-05  -4.62955e-05  -3.84581e-06   2.63819e-06   7.10627e-07       1.29892       1.69532       1.71356       1.76663       1.95618       1.94465       1.79314       1.51816       1.33826       1.07715       1.04461      0.778872      0.628840      0.472569      0.334038      0.283726      0.197379      0.140339     0.0933687     0.0629191     0.0390378     0.0278662     0.0164784     0.0101718    0.00618590    0.00321075    0.00178539   0.000880865   0.000428217   0.000238651   0.000103489   5.09579e-05   2.29805e-05   9.84307e-06   3.80572e-06   1.55070e-06
  24   8 2156.8865    0.8481  0.6700 10.4583 -0.0078       7.39149  0.0267   0.0202   0.0438    0.0737   0.0000       1.12794   438.3347      -1.34980       16.8478       1.27322      -3.39095       1.42350      -2.71349    -0.0453270      0.471007     -0.116022     -0.728255     -0.181312     -0.247098     -0.479037     -0.575713      0.517861      0.272160     -0.230821    0.00330017   -0.00658045    -0.0131624     0.0140283    -0.0239989   -0.00512703  -0.000720452   -0.00485632  -0.000231756  -9.22143e-05   2.87132e-05  -0.000521744  -0.000139527  -2.18835e-05  -2.06835e-05  -1.73581e-05  -8.45481e-06   3.04054e-06       1.44395       1.71789       1.85736       2.02025       2.08795       1.92889       1.79014       1.50744       1.41061       1.34715       1.07747      0.835194      0.630242      0.558717      0.423999      0.283637      0.199968      0.139869     0.0968651     0.0677357     0.0427931     0.0274626     0.0150918    0.00946299    0.00581923    0.00372468    0.00197007    0.00105440   0.000544902   0.000262192   0.000123395   5.08847e-05   2.30636e-05   1.01334e-05   4.51193e-06   1.72615e-06
  24   9 2314.3917    1.2023  0.8371 10.8579 -0.0025       4.25441  0.0286   0.0250   0.0509    0.0909   0.0000      0.885899   436.9824      0.278232       12.7928      -4.19962       1.22015      -1.04612      0.623618      -1.55565     -0.617919      0.495257      -1.02798       1.36616     -0.703630     0.0599058     -0.273958     -0.106452     -0.134153      0.226537     -0.144221     0.0766982    -0.0182465     0.0185865    -0.0192622   -0.00115405    0.00562137   0.000120921   -0.00163191   -0.00121990   0.000417118   0.000296453   1.86156e-05  -1.51449e-05  -2.36053e-05  -6.53589e-06   4.36626e-06   2.81508e-06       1.40537       1.82665       2.01169       2.04234       2.10825       1.99071       1.82147       1.73196       1.52191       1.25646       1.08861      0.829488      0.648817      0.539606      0.389925      0.305064      0.225556      0.151550      0.104290     0.0668289     0.0429351     0.0268786     0.0171277    0.00980605    0.00611367    0.00328477    0.00187348   0.000986351   0.000524676   0.000250871   0.000127375   5.68265e-05   2.63038e-05   1.10510e-05   4.63694e-06   1.79059e-06
  24  10 2467.1148    1.6240  0.9851 11.6949 -0.0065       4.18481  0.0332   0.0337   0.0610    0.0894   0.0000      0.845259   439.4255       4.04884       18.6946     -0.385675      0.272474       2.86080     -0.119103       2.55956       1.64272       2.32918      -1.14631      -1.44108     0.0625116     -0.568191      0.350067     -0.693226     -0.351476    -0.0352100    -0.0635933    -0.0243262    -0.0182316    0.00534301     0.0145159     0.0105211    0.00113351   -0.00201923   -0.00207005   -0.00121105  -0.000277689   0.000375561   0.000162612   8.09620e-06  -3.70911e-05   2.07966e-06   8.66335e-06  -1.83788e-06       1.64751       2.07265       2.26988       2.29181       2.32002       2.23578       2.03386       1.97892       1.69096       1.47887       1.21402      0.975776      0.792186      0.584977      0.451214      0.364035      0.250347      0.176839      0.114804     0.0771834     0.0501429     0.0304266     0.0190305     0.0116296    0.00664166    0.00387499    0.00211117    0.00107925   0.000555821   0.000289315   0.000137241   6.66483e-05   3.07575e-05   1.23993e-05   5.09738e-06   1.96564e-06
  24  11 2617.7855    2.2252  0.9481 11.9381 -0.0070       3.72250  0.0298   0.0457   0.0576    0.1062   0.0000      0.843058   437.5793       3.17694       14.9792     -0.529181       1.50465      -3.03113      -1.39387     -0.618466       1.45462      0.197892       1.00243     -0.436758      -1.00340     0.0799016      0.131226     -0.379422    -0.0425806    -0.0959674     0.0792346      0.129850   -0.00629501    -0.0131005     0.0110498   -0.00291730   -0.00918008    0.00740245    0.00500192    0.00145329  -0.000656002  -4.86734e-05  -9.03723e-05  -1.63936e-05   1.71829e-05  -1.24620e-05   6.56818e-07   4.56880e-06       1.39845       1.90948       1.92246       2.11944       2.15481       2.06435       1.96933       1.60415       1.61324       1.22878       1.15479      0.851280      0.733582      0.516523      0.413485      0.305881      0.217406      0.151037      0.101441     0.0697100     0.0439488     0.0290906     0.0170060     0.0103264    0.00635951    0.00365767    0.00195610    0.00101342   0.000521195   0.000256684   0.000126723   5.78692e-05   2.56970e-05   1.09939e-05   4.44798e-06   1.69193e-06
  24  12 2767.6916    2.8319  0.8499 12.5367 -0.0024      0.726678  0.0279   0.0613   0.0526    0.0911   0.0000      0.766368   440.4608       1.75207       14.8596       1.47496      -2.50969      0.362658      -3.11404      -1.73911       1.36810      -1.19766     -0.799710     0.0512623      0.304520      0.881724     -0.406063     -0.344620     -0.445822     0.0711565      0.194786     0.0136736    -0.0299558   -0.00263838     0.0288766    -0.0176742     0.0112641   -0.00538519   -0.00121912    0.00194243   0.000381465  -0.000329009  -2.02864e-05   2.73529e-05   6.65362e-05   9.81901e-06  -5.35622e-06  -8.18475e-07       1.47083       1.85392       1.85698       2.06855       2.17086       1.99132       1.85240       1.59937       1.52854       1.29225       1.03614      0.871886      0.666413      0.545668      0.397621      0.301223      0.217073      0.147854      0.105027     0.0650254     0.0449906     0.0279756     0.0172125     0.0104245    0.00603587    0.00369282    0.00188195    0.00103679   0.000538323   0.000257748   0.000130198   5.57029e-05   2.48760e-05   1.05841e-05   4.25766e-06   1.61945e-06
  24  13 2917.0063    3.4438  0.8846 12.9402 -0.0117       1.73219  0.0308   0.0712   0.0502    0.1047   0.0000      0.725614   439.4884       5.57749       14.9237     -0.807373       1.97482      -2.88762      -1.64453     0.0321016      0.703046       1.82210     -0.446635      -2.00765    -0.0238836      0.740922      0.874280     -0.527722    -0.0722148     -0.384115      0.270911    0.00793088     0.0296175     0.0145388    -0.0261946     0.0244171    0.00549639    0.00378571  -0.000190865  -7.36003e-05   0.000144051  -0.000241322  -0.000122651  -7.84369e-07  -5.64155e-05  -1.24810e-05   6.25891e-07  -3.47898e-06       1.51678       2.06761       2.15578       2.24340       2.21045       2.20023       2.15216       1.85819       1.68480       1.27791       1.17353      0.862180      0.721435      0.557041      0.440019      0.323087      0.222635      0.169086      0.108931     0.0778281     0.0466435     0.0307693     0.0177261     0.0106851    0.00614691    0.00338301    0.00190015    0.00100915   0.000501738   0.000262852   0.000118899   5.79962e-05   2.52227e-05   1.16033e-05   4.63232e-06   2.00765e-06
  24  14 3065.0829    3.8227  0.8366 13.3682 -0.0089      0.542108  0.0280   0.0805   0.0500    0.0930   0.0000      0.816350   439.2392       8.86768       16.0743    0.00430244      0.468238      -1.03031       2.60217      -5.41388      0.229695     -0.351649     0.0679500     -0.570901      0.118284      0.200426     -0.970995      0.465614     0.0971553     0.0801634    -0.0460143    -0.0410118    -0.0143752     0.0593031   -0.00796270    0.00609492    0.00277052   -0.00282248   0.000405466  -0.000601324   0.000264780   0.000172283  -9.89279e-05  -0.000143211   3.24157e-05  -1.04108e-06  -1.62688e-06   6.06822e-07       1.40815       1.79186       1.88979       2.08840       1.93865       1.99654       1.80296       1.67837       1.51100       1.30185       1.03535      0.811722      0.672432      0.546289      0.399060      0.307269      0.209922      0.149161      0.101230     0.0718482     0.0431849     0.0283781     0.0159079     0.0100562    0.00559191    0.00339293    0.00186326    0.00103239   0.000502306   0.000263945   0.000122709   5.64779e-05   2.64652e-05   1.03491e-05   4.56125e-06   1.75663e-06
[truncated: 1,538,161 more chars]
