# Supplementary material for: Global-Mode Analysis of Full-Disk Data from the Michelson Doppler Imager and the Helioseismic and Magnetic Imager
Source: Sol Phys. 2018 Jan 31;293(2):29. doi: 10.1007/s11207-017-1201-5 (PMC6566312; doi:10.1007/s11207-017-1201-5)
Supplement: Supplementary file 2 — (TAR 362.4 MB) [file 11207_2017_1201_MOESM2_ESM.tar › HMI/hmivw72d.6832]

   0  14 2093.5148    0.6335  0.4300 10.3859  0.0000  0.1032   0.1350   0.3043    0.3395   0.0000    -0.0000       0.00000       0.00000       0.00000       0.00000       0.00000       0.00000       0.00000       0.00000       0.00000       0.00000       0.00000
   0  15 2228.6787    0.9651  0.7862  9.7886  0.0000  0.1446   0.1551   0.3844    1.1318   0.0000    -0.0000       0.00000       0.00000       0.00000       0.00000       0.00000       0.00000       0.00000       0.00000       0.00000       0.00000       0.00000
   0  20 2899.2553    3.8003  0.7463  0.5120  0.0000  0.1270   0.5894   0.3093 1000.0000   0.0000    -0.0000       0.00000       0.00000       0.00000       0.00000       0.00000       0.00000       0.00000       0.00000       0.00000       0.00000       0.00000
   0  21 3033.8061    4.3413  0.5211 11.8225  0.0000  0.0871   0.7130   0.2567    2.2896   0.0000    -0.0000       0.00000       0.00000       0.00000       0.00000       0.00000       0.00000       0.00000       0.00000       0.00000       0.00000       0.00000
   1  12 1885.0898    0.4784  0.2122  9.9154  0.0000  0.0642   0.0693   0.0806    0.1588   0.0000   586.3405      -30.5923       0.00000       0.00000       0.00000       0.00000       91.4425       37.7156       0.00000       0.00000       0.00000       0.00000
   1  13 2020.6802    0.6170  0.5982 10.0692  0.0000  0.1234   0.0714   0.1961    0.2597   0.0000   437.3936       4.97914       0.00000       0.00000       0.00000       0.00000       168.241       65.8137       0.00000       0.00000       0.00000       0.00000
   1  14 2156.8374    0.9545  0.6071 10.2037  0.0000  0.0769   0.0932   0.1830    0.3925   0.0000   307.6261       3.83842       0.00000       0.00000       0.00000       0.00000       102.580       46.1957       0.00000       0.00000       0.00000       0.00000
   1  15 2291.9761    1.0482  0.9913 10.5960  0.0000  0.1089   0.0925   0.2716    0.4753   0.0000   482.4563       15.4756       0.00000       0.00000       0.00000       0.00000       100.416       90.3899       0.00000       0.00000       0.00000       0.00000
   1  18 2693.5345    2.5294  1.0957  5.9381  0.0000  0.0828   0.1991   0.2762  265.8020   0.0000   281.2274       109.411       0.00000       0.00000       0.00000       0.00000       109.334       55.1637       0.00000       0.00000       0.00000       0.00000
   1  19 2828.3475    2.9508  1.0937 10.3453  0.0000  0.0846   0.2308   0.2996    5.0945   0.0000   526.3391      -43.7084       0.00000       0.00000       0.00000       0.00000       112.845       57.4183       0.00000       0.00000       0.00000       0.00000
   1  20 2963.3966    3.5105  0.7635 11.7270  0.0000  0.0827   0.2769   0.2428    1.6366   0.0000   464.8515       64.9945       0.00000       0.00000       0.00000       0.00000       126.623       48.2784       0.00000       0.00000       0.00000       0.00000
   1  22 3233.2583    3.4571  1.3915 12.3076  0.0000  0.1148   0.2734   0.4323    1.3506   0.0000   651.6426       16.7363       0.00000       0.00000       0.00000       0.00000       139.884       84.6242       0.00000       0.00000       0.00000       0.00000
   1  24 3504.3964    2.9297  2.7008  9.6899  0.0010  0.1815   0.1862   0.5060    5.8692   0.0000   872.2949       101.779       0.00000       0.00000       0.00000       0.00000       242.015       112.306       0.00000       0.00000       0.00000       0.00000
   1  27 3913.4013    1.6955  4.9271 11.0513  0.0029  0.3142   0.0951   0.9571    0.4639   0.0000   864.5215      -176.915       0.00000       0.00000       0.00000       0.00000       382.988       213.069       0.00000       0.00000       0.00000       0.00000
   2  11 1810.3042    0.3736  0.2239  9.9520  0.0000  0.0778   0.0726   0.1685    0.1065   0.0000   445.9936       9.39209       44.7340      -3.07173       0.00000       0.00000       51.1091       40.8009       41.9114       13.2500       0.00000       0.00000
   2  12 1945.7400    0.6382  0.3354  9.6440  0.0000  0.0599   0.0665   0.0985    0.2075   0.0000   412.5091      -8.08408      -22.7507      0.547277       0.00000       0.00000       30.4620       34.3959       16.8732       9.44367       0.00000       0.00000
   2  13 2082.1541    0.7086  0.4938 10.1537  0.0000  0.0780   0.0646   0.1157    0.2250   0.0000   448.2871      -49.2367      -3.63234      0.260701       0.00000       0.00000       43.1471       36.5810       32.5371       10.4424       0.00000       0.00000
   2  14 2217.5831    0.9812  0.8827  9.7788  0.0000  0.0721   0.0657   0.1776    0.5206   0.0000   426.9819       21.3701       5.59438       15.9851       0.00000       0.00000       59.6300       42.9463       25.8310       8.11959       0.00000       0.00000
   2  15 2352.3083    1.0795  0.4882 11.3491  0.0000  0.0793   0.0927   0.1377    0.1898   0.0000   428.3538       2.46039       36.3471      -6.37316       0.00000       0.00000       40.6309       47.9359       21.7519       13.4480       0.00000       0.00000
   2  17 2619.6184    2.2302  0.9388 11.2217  0.0000  0.0708   0.1471   0.1572    0.7051   0.0000   393.0109      -35.8854       16.0631       3.75542       0.00000       0.00000       54.4172       42.1112       24.1991       8.02018       0.00000       0.00000
   2  18 2754.6061    2.4364  0.8823 11.8738  0.0000  0.0710   0.1652   0.1755    0.4884   0.0000   455.1992       103.607       46.5142       8.57783       0.00000       0.00000       55.9658       44.7371       22.7842       7.86258       0.00000       0.00000
   2  20 3024.9604    3.7778  0.9431 12.2860  0.0000  0.0672   0.2487   0.1932    0.9078   0.0000   391.7249      -15.1185      -16.8048       16.2108       0.00000       0.00000       44.5318       42.2236       21.1636       10.3314       0.00000       0.00000
   2  22 3295.3053    3.3211  1.5292 12.5785 -0.0083  0.0862   0.1913   0.2680    0.5211   0.0000   486.3942       48.8557      -10.1382       12.6812       0.00000       0.00000       65.3455       51.9522       31.5652       10.6013       0.00000       0.00000
   2  24 3567.0369    2.5477  3.1667 11.6990  0.0071  0.1347   0.1099   0.4403    0.3131   0.0000   345.0034       124.892      -34.9604       8.25969       0.00000       0.00000       98.7532       80.3934       48.8364       17.3209       0.00000       0.00000
   3  13 2137.7766    0.7776  0.4581 10.1005  0.0000  0.0685   0.0597   0.1157    0.2044   0.0000   412.1316      -26.1827       2.04854      -17.9710       1.33588       1.63763       46.6859       44.5223       26.2228       10.5384       3.99310       1.11038
   3  14 2273.4651    1.0369  0.5770 10.9470  0.0000  0.0508   0.0723   0.1230    0.1766   0.0000   449.4165      -23.6478       9.60550      -2.71146     -0.474927       3.82104       21.8680       25.6596       15.3370       11.5330       3.93246       1.87798
   3  15 2407.5380    1.3602  1.0374 10.8895  0.0000  0.0742   0.0782   0.1836    0.3879   0.0000   448.4506      -22.0023      -19.7551       15.2103       6.79434     -0.471943       30.4253       31.3032       24.9355       15.9646       7.44553       2.36783
   3  17 2676.2048    2.3987  0.8483 11.7131  0.0000  0.0602   0.1418   0.1421    0.5320   0.0000   420.7545      -41.7475      -2.03457       14.7159       1.65038     -0.113126       25.5601       31.2680       19.2175       15.3888       4.99708       2.35330
   3  18 2811.4982    2.9228  0.7774 12.2282  0.0000  0.0625   0.1791   0.1328    0.4056   0.0000   482.4251       25.3249       15.0673      -28.5622       3.38233      -2.06003       29.0128       27.3813       21.2355       13.9922       5.31045       1.88730
   3  19 2946.9879    3.4557  0.8716 12.0365  0.0008  0.0498   0.1928   0.1530    0.5664   0.0000   439.8462       40.3201       54.5045      -5.36617       7.91031      -2.01181       25.8454       22.8699       17.8154       11.1488       4.56854       1.25494
   3  20 3082.5071    4.0334  1.0234 12.7005  0.0000  0.0589   0.2050   0.1481    0.4122   0.0000   426.2531       34.9924       26.3537      -21.8433       6.59178      0.935698       32.4095       31.3145       21.9124       11.7045       5.49320       1.60306
   3  21 3217.7201    3.5414  1.1667 13.0927  0.0000  0.0675   0.1910   0.1926    0.3056   0.0000   423.7515       83.6549      -23.2442       19.7238      -1.12838      -4.92444       32.7080       29.5928       24.1486       15.2782       6.71054       1.99945
   3  22 3353.6191    3.4743  1.8394 12.7024  0.0000  0.0853   0.1513   0.2321    0.2529   0.0000   500.4630      -12.2831      -4.78500       35.6196      -2.55292      -2.80457       40.4444       39.2406       31.3443       18.6500       9.02611       2.64914
   3  23 3489.5636    3.0466  2.3559 12.1672  0.0000  0.1011   0.1184   0.2495    0.2314   0.0000   343.4096       65.7952       23.4633       18.7891       8.70063     -0.501445       48.8779       47.0009       36.8912       22.5316       10.4248       3.12551
   3  25 3763.0026    1.9045  4.3959 11.2836  0.0000  0.1465   0.0568   0.3993    0.1507   0.0000   457.8087       189.372       92.7285      -47.3925      -11.1686      -9.16613       70.0018       71.3795       53.9607       32.6013       15.2111       4.62533
   4  10 1778.0108    0.3374  0.3134  9.8368  0.0000  0.0488   0.0278   0.0695    0.0812   0.0000   448.5084       6.63542      -6.24865       7.49467       4.47697       1.03932       15.5562       16.9669       18.6313       7.59662       6.72693       2.96932
   4  12 2051.5652    0.6091  0.4894 10.1337  0.0000  0.0473   0.0404   0.0955    0.1259   0.0000   431.9143       22.9179     -0.124125       7.15332       4.43631      -1.89829       15.7338       21.5089       14.1208       11.3772       6.01749       2.83381
   4  13 2188.2878    0.8908  0.8467  9.8073  0.0000  0.0750   0.0458   0.1210    0.3830   0.0000   427.1388      -20.1911       31.2027       12.7724      -8.98190      -4.33903       35.1688       36.4839       28.3612       15.7933       8.29165       4.23663
   4  14 2324.0974    1.2573  0.7168 10.0032  0.0000  0.0468   0.0579   0.1140    0.5560   0.0000   457.5920       16.6218      -21.6670      -1.66506       14.9655       1.70058       15.6602       18.1145       16.7135       10.1201       6.38350       3.38820
   4  15 2458.5890    1.5609  1.1163  0.4342  0.0000  0.0614   0.0783   0.1940 1000.0000   0.0000   409.3635       28.6628      -15.1126       21.0028       11.9763      -1.21227       22.6528       23.8008       20.2746       14.5988       8.18971       4.30002
   4  16 2593.1628    1.8350  0.9696 12.1145  0.0000  0.0654   0.0976   0.1716    0.3777   0.0000   458.7796      -9.93669       42.9310      -6.19928   -0.00771370      -8.58944       21.5328       24.2482       21.8841       16.2448       10.3176       5.19344
   4  17 2728.4436    2.6089  0.7717 12.1534  0.0000  0.0492   0.1212   0.1169    0.3341   0.0000   401.6359       37.6259       1.70991       8.74415       13.6887      0.937223       17.9114       18.7660       17.1028       11.8861       8.24919       3.41138
   4  18 2864.2644    3.0654  0.7525 12.6406  0.0000  0.0472   0.1594   0.1104    0.3081   0.0000   453.1318       26.5317      -14.9200       13.6716     0.0137951     -0.446894       18.3402       19.2209       15.3359       11.0175       7.41324       2.83433
   4  19 3000.1910    3.6753  0.8610 12.6085  0.0000  0.0473   0.1899   0.1402    0.3864   0.0000   452.0173       51.2187       11.0731      -8.49784       4.55330      -1.89116       18.5247       19.4083       14.3456       14.5397       9.87553       3.40258
   4  20 3135.9898    4.1825  1.1245 12.3888  0.0000  0.0520   0.1947   0.1609    0.6731   0.0000   441.3349       43.0809       10.3743       12.7100      -1.36119      -8.78393       19.0030       19.2442       17.1231       12.0953       7.52166       3.64830
   4  22 3408.0942    3.0003  1.9607 12.5128  0.0000  0.0794   0.1159   0.2430    0.2632   0.0000   449.2370       98.9438      -6.22763      -35.0097       9.69966     -0.915321       29.6635       33.0548       26.1815       20.1978       11.6075       5.74230
   4  23 3544.6635    2.5771  2.3588 12.2770  0.0000  0.0923   0.0984   0.2380    0.2102   0.0000   436.1010      -4.32471       7.44509       32.5560      -11.3789      -1.75462       35.8883       38.4212       31.4472       23.2287       13.3390       6.86472
   5  10 1823.2903    0.3812  0.4738  9.8035  0.0000  0.0530   0.0242   0.1020    0.0890   0.0000   414.6596      -10.7003      -18.4505      -10.7997       2.73425      0.706802       24.6113       27.6908       21.4995       14.6565       8.40571       4.68589
   5  11 1960.4722    0.5159  0.4032  9.9813  0.0000  0.0550   0.0323   0.0674    0.0905   0.0000   402.0538       1.29657       24.8475       3.27491       5.00432       4.01778       19.4495       17.3442       11.2387       15.0419       11.2170       5.91789
   5  12 2098.4609    0.6909  0.4883 10.3055  0.0000  0.0474   0.0428   0.0904    0.1078   0.0000   430.4617      -33.3820      -1.25759       34.4513       2.56490      -2.49699       13.4105       14.6441       10.1996       11.2618       6.24341       4.20891
   5  13 2235.3677    0.9844  0.6633 10.7806  0.0000  0.0424   0.0506   0.1023    0.1308   0.0000   411.6632      -28.5034       5.86104      -21.7857      -3.42421       2.36236       14.2388       15.2879       13.5675       10.8287       6.33763       3.62033
   5  14 2371.1377    1.2613  0.8136 10.9497  0.0000  0.0444   0.0602   0.1070    0.1875   0.0000   433.9865      -10.7131       17.6675      -11.1950      -2.71659      -5.88732       13.1568       14.5589       13.4066       9.74769       7.31226       3.94080
   5  15 2506.0772    1.8963  0.7473 11.1178  0.0000  0.0400   0.0865   0.0941    0.2563   0.0000   450.5718       19.1854       9.30659       5.76416       9.56156       2.68071       11.9375       14.6531       10.9943       9.35640       6.15804       3.85392
   5  16 2641.2722    2.2431  0.9447 11.6494  0.0000  0.0463   0.1002   0.1178    0.3353   0.0000   440.7895      -3.20574      0.921387      -4.37640      -3.76396       3.96543       13.7292       15.1325       12.7287       10.7441       8.14655       4.75066
   5  17 2777.4847    2.7556  0.9550 12.0582  0.0025  0.0495   0.1172   0.1267    0.4218   0.0000   442.4533       6.87153       20.7226       8.24402      -9.87068      -7.52178       14.4654       18.1317       14.4846       11.0589       7.28704       4.15188
   5  18 2913.8011    3.5678  0.8204 11.7714  0.0000  0.0480   0.1594   0.1192    0.9536   0.0000   445.1246       25.8729       22.9463      -7.99753      -1.21945       2.27223       14.4928       17.1882       13.1550       11.4174       7.61334       4.41146
   5  19 3050.1281    3.8893  0.6675 13.0017  0.0031  0.0398   0.1949   0.1226    0.4464   0.0000   437.9350       3.23830       17.3723       34.8262      -13.6674      -4.51892       13.4246       14.2180       13.0711       9.69217       7.06683       4.34280
   5  20 3186.3485    3.8800  1.2212 12.6829  0.0000  0.0711   0.1993   0.1920    1.1249   0.0000   414.4983       24.8248      -1.96045      -7.49676       2.21659      -2.73218       18.9111       25.5094       20.6779       16.2919       10.4153       6.06337
   5  22 3459.5075    2.8244  1.7758 12.6867  0.0000  0.0774   0.1178   0.2257    0.3278   0.0000   413.3691       47.3759      -7.78560      -43.3824       14.0946      -1.51063       23.4184       26.9258       22.6803       19.3701       12.1700       7.91874
   5  24 3733.9033    2.0444  4.3073 11.1833  0.0074  0.1249   0.0529   0.3409    0.2252   0.0000   423.3178       8.42424       23.2472       48.3833      -14.2132      -14.2740       36.5274       44.0974       40.1894       31.3180       19.2216       12.2758
   5  25 3871.8236    1.7126  6.5270 10.8381  0.0000  0.1666   0.0351   0.4759    0.1305   0.0000   546.6412       26.8940      -4.93960      -52.5122       15.9031      -11.8392       47.1124       54.6841       51.3019       40.8195       26.6041       17.0142
   6   7 1443.7628    0.1541  0.0598  9.8151  0.0000  0.0216   0.0358   0.0392    0.0499   0.0000   428.2242      -4.69952       9.44079       6.41741      -1.64897      0.823966       6.90971       6.89505       6.45984       4.73650       3.59310       2.99409
   6   9 1727.7447    0.2953  0.2312  9.7729  0.0000  0.0278   0.0228   0.0578    0.0619   0.0000   438.8608       11.7846       3.01466       2.22512       1.27153       2.96935       10.2329       9.09925       7.21657       6.45279       6.07473       3.60693
   6  10 1866.1576    0.4021  0.2514  9.9730  0.0000  0.0365   0.0279   0.0531    0.0705   0.0000   441.2373      -7.33008      -6.31492       14.1072       14.5151      -9.25307       10.8505       9.92543       7.57549       7.29958       6.57994       5.01160
   6  11 2004.0577    0.6141  0.6029  9.7836  0.0000  0.0336   0.0301   0.0900    0.1155   0.0000   453.3610       6.40242       16.3782       9.31868       6.23990      -1.96330       8.91962       10.0752       8.99646       7.96444       5.86997       3.94955
   6  12 2142.5002    0.8491  0.5153 10.1634  0.0000  0.0373   0.0424   0.0703    0.1222   0.0000   417.0033       16.3784       19.6570      -4.61629      -1.50338      -6.67872       9.37037       10.7580       8.68810       8.49554       6.04931       4.30378
   6  13 2279.8606    0.9892  0.7770 10.7091  0.0000  0.0400   0.0454   0.1067    0.1338   0.0000   444.1111      -4.86360       17.1004      -13.4154       14.6745       10.5247       11.5592       12.5182       11.6944       10.2396       6.70843       4.87947
   6  14 2415.5293    1.4857  0.8111 11.1878  0.0000  0.0367   0.0628   0.1021    0.1419   0.0000   424.3299       17.3639       20.3950       9.92641      -4.58595      -4.16289       10.0747       11.4875       10.8041       8.79793       6.13987       4.39599
   6  15 2551.1281    1.9152  0.7413 11.9577  0.0000  0.0369   0.0855   0.0966    0.1323   0.0000   418.3741       9.62491      -6.38918      0.452168       2.20085      -1.91819       10.4563       12.4840       11.1639       8.88564       5.92534       4.01423
   6  16 2687.1312    2.3109  0.7083 12.4876  0.0000  0.0398   0.1040   0.0930    0.1330   0.0000   435.6275      -3.06324       16.7037      -4.91834      -7.87714      -1.42512       9.07296       11.2684       8.25592       8.92666       6.76506       4.09741
   6  17 2823.8524    2.8662  0.8850 12.1838  0.0000  0.0412   0.1153   0.1007    0.2102   0.0000   425.4370       14.2957       12.9838       4.12502       6.14862      -3.85828       10.1125       11.6614       9.85255       8.67847       7.12853       4.51092
   6  18 2960.7834    3.5255  0.8204 12.7558  0.0000  0.0405   0.1437   0.0877    0.2017   0.0000   442.8201       43.1774       6.37629     -0.431557       1.53090      -6.08645       11.2246       11.9488       10.6018       8.69761       7.34949       5.03829
   6  19 3097.5242    4.0765  0.9253 12.5794  0.0000  0.0437   0.1600   0.1057    0.3226   0.0000   421.1017       40.0915      -18.7624       24.7730       7.13038      -9.38609       13.7828       15.8719       14.1164       10.7678       7.29987       4.52474
   6  20 3234.0846    3.9902  1.3396 12.4553 -0.0012  0.0528   0.1443   0.1528    0.5136   0.0000   431.1989       5.50666       28.4046       12.3212       21.6017      -3.82002       13.7118       15.8057       14.4118       11.9798       8.44407       5.62710
   6  21 3371.1434    3.4587  1.7200 12.6215  0.0000  0.0677   0.1134   0.1755    0.3240   0.0000   456.8463       4.24734      -11.6605       4.16665       10.1456      -2.63579       16.3365       19.7884       18.2721       16.0130       10.9124       7.21837
   6  22 3508.4204    2.7485  2.4608 12.3452  0.0000  0.0929   0.0836   0.2274    0.2096   0.0000   421.3107       45.6212       25.1787       6.98530      -10.3980      -19.4823       24.3983       29.7337       26.9769       22.0903       15.9396       10.2133
   6  23 3646.3010    2.2919  3.4575 11.5314 -0.0036  0.1009   0.0562   0.2988    0.2023   0.0000   416.5299       8.95114      -17.9569      -7.20605      -3.39015      -14.6946       24.9408       30.6828       27.1478       23.5334       17.6753       12.2578
   7   9 1767.6555    0.3022  0.2728  9.8463  0.0000  0.0280   0.0211   0.0630    0.0620   0.0000   435.6739      -11.9672       16.7761       12.4960     -0.347368     0.0145784       6.12847       6.34501       4.79582       5.35940       4.98948       3.51286
   7  10 1906.8774    0.4608  0.3035  9.9815  0.0000  0.0233   0.0288   0.0571    0.0685   0.0000   440.4114      -1.41204       8.57604       1.72900      -2.33915       4.82760       5.40650       6.15544       5.99627       4.85404       4.12957       2.86666
   7  11 2045.8518    0.6221  0.4860 10.1883  0.0000  0.0307   0.0300   0.0656    0.0883   0.0000   444.5382       6.75110       10.6757      -5.68581       10.0774     -0.337923       6.71118       8.36542       7.71821       6.04503       5.69210       4.73540
   7  12 2184.5781    0.8284  0.6328 10.4074  0.0000  0.0334   0.0366   0.0820    0.1066   0.0000   443.0286       12.8922       16.1008      -3.76921      -3.48055      -6.35269       6.81391       7.93041       8.02052       6.81808       5.88100       4.18536
   7  14 2458.1989    1.5387  0.9772 11.0199  0.0000  0.0438   0.0528   0.0985    0.1634   0.0000   436.7696      -1.82476       28.6099       4.87179       2.45834       1.74863       9.61185       10.2814       9.74297       8.97941       7.56407       5.28653
   7  15 2594.2632    2.0703  0.9043 11.3746  0.0000  0.0383   0.0746   0.0976    0.1903   0.0000   456.6760      -4.70174       12.7680      -16.0975       1.66231       13.4298       8.22468       9.98776       8.51253       8.67849       6.28976       5.11546
   7  16 2731.2335    2.5326  0.7642 12.6353  0.0000  0.0567   0.1001   0.0916    0.1277   0.0000   429.1657       15.3905       26.0513     -0.818923       10.2178      -3.91829       17.8396       24.2343       21.0025       15.7278       10.1756       5.86535
   7  17 2868.4769    3.3086  0.7059 13.0652  0.0000  0.0320   0.1384   0.0869    0.1215   0.0000   438.3728       23.1281       4.71830      -16.3122       6.44365      -3.81482       7.73467       9.00780       8.50738       7.46357       5.40516       3.92470
   7  18 3005.7422    3.4053  0.7600 13.1839  0.0000  0.0366   0.1354   0.0886    0.1325   0.0000   444.1940       17.9059      -6.03563      -2.65412      -8.78887      -4.11957       7.10979       9.28046       8.49951       7.29242       5.94618       4.49967
   7  19 3142.9178    3.8773  0.8971 13.0262  0.0000  0.0341   0.1478   0.1047    0.1561   0.0000   421.6963       27.1034       16.0697      -5.90363      0.100002      -5.94969       7.93969       9.52471       8.71614       7.88743       5.99886       3.91898
   7  20 3280.0764    3.5226  1.4622 12.7354  0.0000  0.0551   0.1084   0.1216    0.1747   0.0000   430.1010       22.9124       19.9931      -33.9986      -2.91247       4.15321       10.7975       14.3299       12.5519       10.8675       9.01888       6.52630
   7  21 3417.5958    3.0300  1.8400 12.4565  0.0000  0.0586   0.0908   0.1588    0.1776   0.0000   430.2117       45.6174      -31.9723      -14.6108       10.7611      -14.8766       13.0899       15.1578       15.0494       12.2407       10.1159       7.52009
   7  22 3555.5264    2.4257  2.9382 11.9918  0.0000  0.0812   0.0604   0.2253    0.1496   0.0000   469.2135       57.9997      -39.6523       15.4617      -1.51631      -6.16052       17.8895       21.4895       19.8098       17.7787       13.9913       10.1015
   7  23 3693.7108    2.2395  4.1701 11.2040  0.0000  0.1025   0.0451   0.2752    0.1589   0.0000   440.7987       7.86124       29.7089       14.7572      -4.09659      -28.8107       22.1945       27.8833       25.8100       23.7757       16.8885       12.4984
   7  24 3832.3236    1.7694  5.1434 11.1767  0.0043  0.1263   0.0351   0.3425    0.1086   0.0000   437.7709       12.8329       22.3223       7.49116       22.6269       8.18863       25.8683       32.8455       30.1060       27.0739       21.2771       15.8894
   7  25 3970.5869    1.4155  6.7124 10.8515  0.0000  0.1550   0.0267   0.4499    0.0927   0.0000   400.3027       37.6460       63.2877      -65.8583       1.62667      -6.61661       31.7249       40.5723       37.4833       34.8326       26.0047       19.0359
   7  27 4248.9210    0.9832 11.4178 10.4261  0.0000  0.2425   0.0187   0.7078    0.0631   0.0000   353.5414      -16.2801       54.7937       41.2712      -2.42692       3.76844       51.2434       60.5860       62.7349       53.4203       42.0870       31.3884
   8  10 1946.0655    0.5546  0.3904 10.0075  0.0000  0.0260   0.0294   0.0557    0.0916   0.0000   434.8415       9.28761       7.38818      -3.42556       5.88064      -3.74884       5.53370       6.35966       5.59585       5.27526       5.06989       3.51731
   8  11 2086.1870    0.6478  0.5592 10.3916  0.0000  0.0329   0.0286   0.0711    0.0870   0.0000   438.0984      -1.78855       6.40377       8.09083      0.795667       5.68535       6.34846       7.74891       7.74421       6.92155       5.25868       3.84684
   8  12 2225.1289    1.0104  0.6088 10.5440  0.0000  0.0289   0.0410   0.0699    0.1047   0.0000   437.8759       8.08474       15.6257      -2.14553      -7.18210      -3.84771       5.59221       6.78734       6.28468       5.97450       4.72638       3.59216
   8  13 2362.9598    1.2374  0.7605 11.0340  0.0000  0.0355   0.0461   0.0766    0.1231   0.0000   434.8906     -0.381024       12.9011     -0.178587       5.14923      -5.83704       7.14889       9.11978       8.61643       7.71943       6.03024       4.56035
   8  14 2499.5715    1.7753  0.8172 11.3407  0.0000  0.0326   0.0631   0.0858    0.1433   0.0000   427.6865       14.6244       17.1615       4.49427       3.21225      -4.27075       6.36899       8.02522       7.77279       6.98664       5.18945       4.13807
   8  15 2636.1885    2.0702  0.9074 11.7962  0.0000  0.0379   0.0690   0.0872    0.1466   0.0000   440.7978      -13.9135       18.2215       4.99342      -4.74063       4.02084       7.18140       8.53973       7.82209       7.92192       6.16726       4.72262
   8  16 2773.8793    2.6389  0.9500 12.2852  0.0000  0.0372   0.0878   0.0941    0.1560   0.0000   441.6251       27.9026       5.02604       13.3151       9.57255      -7.32192       8.00887       9.91189       9.86419       8.90736       7.21609       4.79107
   8  17 2911.6090    3.1590  0.8575 12.6682  0.0000  0.0348   0.1085   0.0909    0.1543   0.0000   433.5602       18.8702      -9.86545    -0.0492331       1.82989       7.78862       7.58606       9.12102       8.56893       7.49454       5.77297       4.50891
   8  18 3049.3130    3.4745  0.8978 13.5776  0.0000  0.0371   0.1257   0.1078    0.1129   0.0000   441.4301       5.54025       7.65458      -4.33951      -4.29153      0.192379       7.31563       8.75801       8.24515       7.20930       6.13513       5.00624
   8  19 3186.8201    3.5403  0.8543 13.5939  0.0000  0.0416   0.1264   0.0934    0.1311   0.0000   437.3116       43.6235       1.57042       20.6210       4.80386       4.56207       7.75451       9.93184       8.62064       8.91468       7.19624       4.95632
   8  20 3324.5307    3.0881  1.6698 13.1743  0.0000  0.0611   0.0905   0.1514    0.1066   0.0000   440.8982       5.11868       27.6573      -6.68565       16.1086      -2.52826       13.5054       16.6923       15.8127       13.3728       11.3468       8.30523
   8  21 3462.7367    2.7537  2.2735 12.4647  0.0000  0.0657   0.0677   0.1790    0.1066   0.0000   441.1730       10.4005       16.1009       2.36244      -11.1545      -7.86552       12.7324       15.0308       15.9210       13.2646       10.8166       8.44245
   8  22 3601.1163    2.3167  3.4479 11.7986  0.0000  0.0845   0.0475   0.2334    0.1026   0.0000   443.0935       40.8263      -11.5858       20.5444       19.7289      -5.99949       14.9928       20.1062       18.6956       17.3448       13.5132       10.0643
   8  23 3739.5635    1.9628  4.3654 11.3178  0.0028  0.0985   0.0352   0.2716    0.1019   0.0000   443.5298       22.1296      -4.77184       33.7948       10.7941      -3.83746       18.3400       22.1503       22.4444       20.9075       15.7905       12.8071
   8  24 3878.7277    1.5956  5.6154 11.2572  0.0000  0.1231   0.0290   0.3630    0.0800   0.0000   424.0421       64.2914       27.2131      -20.8228      -17.3155       5.31441       23.1700       28.6709       27.5834       24.7095       21.3397       16.3027
   8  25 4017.6307    1.3403  7.1690 10.8753  0.0000  0.1563   0.0237   0.4296    0.0739   0.0000   459.3421       48.4234       39.5733       1.37106       13.1972      -4.20857       28.0614       35.0524       33.7006       31.8276       25.4151       20.0942
   9   7 1557.6872    0.1798  0.1096  9.8403 -0.0029  0.0285   0.0253   0.0747    0.0455   0.0000   437.4074     -0.586873       10.5205      -2.33660     -0.623626      0.717185       4.50646       4.26403       5.69626       4.68064       4.05532       2.45962
   9  10 1984.1982    0.5511  0.4527 10.0822  0.0000  0.0301   0.0254   0.0578    0.0908   0.0000   442.8741      -3.43573       14.8780       7.94787       2.37818      -2.12974       4.74059       5.52777       5.22408       5.30602       4.33176       3.56185
   9  11 2125.1157    0.6998  0.6577 10.3697  0.0000  0.0336   0.0272   0.0744    0.1098   0.0000   434.9046      -1.50756       7.06246      0.941780       12.7178       4.34960       5.01103       6.64983       6.35875       5.97770       4.86012       3.99238
   9  12 2264.5512    1.0507  0.8151 10.7096  0.0000  0.0363   0.0393   0.0863    0.1282   0.0000   443.1532       6.65977       21.0273     -0.256823      -8.97884       6.36726       6.80769       8.29556       7.41612       6.82728       5.80224       4.54689
   9  13 2402.3535    1.4266  0.8051 11.2340  0.0000  0.0355   0.0510   0.0812    0.1193   0.0000   438.1530       4.93887       22.2806       2.50661      -12.7118      -4.69293       5.32352       7.71734       6.72743       6.89218       5.46985       4.25231
   9  14 2539.5463    1.7476  0.8834 11.6588  0.0000  0.0337   0.0591   0.0870    0.1226   0.0000   429.0299       11.2647       12.6596       3.32118       2.72702      -8.94385       6.73934       8.25811       8.00480       7.39866       5.99441       4.44492
   9  15 2677.1360    2.3883  0.7563 11.9823  0.0000  0.0318   0.0851   0.0797    0.1242   0.0000   433.5428      0.323793       9.77904       3.22347     0.0332615      0.440356       5.86909       7.35955       6.31984       6.37053       5.12788       4.12908
   9  16 2815.3229    2.9492  0.7498 12.5585  0.0000  0.0286   0.1061   0.0776    0.1237   0.0000   440.5162       7.49770       21.0035       6.71840       8.61097      0.381019       5.16209       5.78875       5.43439       5.53634       4.44009       3.85927
   9  17 2953.6432    3.3872  0.8945 12.8875  0.0000  0.0318   0.1113   0.0859    0.1319   0.0000   433.7533       19.7152       12.7417      -1.90408       2.91746      -1.59672       5.80435       7.02731       6.96868       6.04749       5.38442       4.25351
   9  18 3091.6630    3.6611  0.9126 13.1108  0.0000  0.0331   0.1199   0.0876    0.1346   0.0000   440.6244       11.7534       23.9305       7.26585      -8.94868      -6.34606       6.10656       7.31974       7.46684       6.85115       5.86831       4.17528
   9  19 3229.7220    3.5322  1.4737 13.0357 -0.0015  0.0487   0.0935   0.1192    0.1151   0.0000   438.9555       19.1562       8.60795       3.54519       6.19507      -9.96758       7.82517       10.3526       9.32655       9.31190       7.66672       5.72266
   9  20 3367.9884    3.1997  1.6286 13.3683  0.0000  0.0546   0.0900   0.1476    0.0950   0.0000   448.0279       12.2126       17.6472       2.08995      -3.15671      -15.7990       9.13024       11.4166       11.2626       10.1554       8.78886       6.83257
   9  21 3506.4811    2.4871  2.0475 12.9805  0.0000  0.0674   0.0686   0.1720    0.0814   0.0000   439.3159       10.5213       28.2014       19.7228      -14.3384      -23.5854       11.2222       14.6697       14.1960       12.7464       10.7645       8.56121
   9  22 3645.4007    2.1624  3.5723 12.0167  0.0000  0.0848   0.0435   0.2246    0.0724   0.0000   414.4932       40.0884       31.3019       25.8073      -14.4972       12.1620       14.0406       17.9545       17.6819       16.3553       13.6510       10.7934
   9  23 3784.2139    1.7942  4.8204 11.6375  0.0067  0.1062   0.0341   0.2858    0.0709   0.0000   447.1125       30.1395     -0.338346       17.9916       20.6163      -12.4979       18.1979       22.0187       22.9278       19.8159       18.2728       13.8136
   9  24 3923.8457    1.4237  6.7954 11.1630  0.0000  0.1369   0.0236   0.3828    0.0595   0.0000   465.6009       34.2681      -24.2454       16.6992       20.2738       32.9650       22.6213       27.9799       28.2238       25.8480       22.4515       17.5641
   9  26 4202.9380    1.0732 10.4962 10.5416  0.0000  0.1988   0.0180   0.5747    0.0574   0.0000   479.0696      -1.00977       83.7644       4.30858      -1.03209      -43.4221       32.5263       41.6042       41.1137       38.3055       32.5867       25.7452
  10   7 1592.9221    0.1868  0.1216  9.8352  0.0000  0.0260   0.0201   0.0500    0.0417   0.0000   441.9310       1.01001       11.5085      -1.68530      -4.70169       1.95785       4.37238       3.90389       3.36313       3.19165       4.08276       2.81270
  10   9 1880.0037    0.4492  0.4193  9.8744  0.0000  0.0245   0.0202   0.0558    0.0647   0.0000   436.6101     -0.918147       13.5716     -0.358505      -7.96989      -1.19712       3.89000       5.22995       4.95100       4.53095       4.27257       3.07208
  10  10 2021.5134    0.5970  0.4466 10.0911  0.0000  0.0239   0.0251   0.0536    0.0802   0.0000   440.2076       5.86409       8.78260      -6.20930      -1.43702      -1.76873       3.65485       4.85331       4.82686       4.72561       4.09116       2.80940
  10  11 2162.9726    0.8034  0.6253 10.4930  0.0000  0.0322   0.0318   0.0691    0.1266   0.0000   441.5762      0.901034      0.679314      -10.0569       3.26898      -6.19126       4.92222       5.90910       5.33326       5.03835       5.33235       4.06930
  10  12 2302.8670    1.1459  0.7038 10.7638  0.0000  0.0299   0.0416   0.0744    0.1587   0.0000   437.1835       4.10447       17.8936       1.46260       6.74363      -2.66215       4.79120       5.99796       5.54409       5.05851       4.61461       3.88260
  10  13 2440.7903    1.4390  0.9476 11.2433  0.0000  0.0359   0.0460   0.0844    0.1370   0.0000   427.2235      -6.86400       17.4737      -7.02686       13.7881      -6.66128       5.89316       7.95273       7.78212       7.30746       5.86174       4.76720
  10  14 2578.6404    1.9352  0.9363 11.6448  0.0000  0.0351   0.0582   0.0820    0.1287   0.0000   435.3793      -1.77088       15.0323      0.231697      -4.42851      0.904127       4.82708       6.62524       6.30624       5.88939       5.31572       4.15864
  10  15 2717.0855    2.3414  0.8543 12.0224  0.0000  0.0326   0.0735   0.0772    0.1285   0.0000   438.3258       17.4509       12.7866       6.62071     -0.672207      -5.33298       5.07916       6.27075       6.22627       5.72726       5.38940       3.88861
  10  16 2855.7992    3.0852  0.8776 12.6179  0.0000  0.0323   0.0962   0.0798    0.1259   0.0000   438.4445       3.48053       5.60993       4.60200      -4.32690      -1.03889       4.69472       5.78069       5.91619       5.62272       4.73107       3.92824
  10  17 2994.5766    3.6673  0.8877 13.0352  0.0000  0.0342   0.1124   0.0786    0.1301   0.0000   439.8009       12.3527       9.10904       4.76703       3.54590      -6.85924       5.99201       7.67900       7.45709       6.44757       5.45045       4.41117
  10  18 3133.0774    3.9878  0.9883 13.0012  0.0000  0.0333   0.1158   0.0843    0.1525   0.0000   433.4168       15.4207       10.3115      -2.39006     -0.593955       3.22379       5.36276       6.38990       6.64290       6.25841       5.33521       4.35947
  10  19 3271.5211    3.5410  1.2293 13.0420  0.0000  0.0391   0.0986   0.1008    0.1314   0.0000   430.2058       15.9795       15.6613     -0.832213      -4.67281       2.36305       6.27541       7.58861       7.52395       7.35489       5.96920       5.26449
  10  20 3410.3102    3.0864  1.8461 12.6854  0.0000  0.0523   0.0741   0.1293    0.1045   0.0000   451.7956       20.4705      -3.87028       17.9054       10.6568      -9.71900       7.61141       9.84602       9.40261       9.61738       7.70088       6.84937
  10  21 3549.2477    2.4940  2.6618 12.4548  0.0000  0.0645   0.0532   0.1795    0.0740   0.0000   424.0695       20.1415       19.8858       15.1519      -10.8907      -12.8858       9.67412       12.4593       12.2113       11.7043       9.96153       8.21679
  10  22 3688.6644    1.9561  3.4172 12.1059  0.0000  0.0805   0.0388   0.2242    0.0616   0.0000   447.5354       40.5075      -30.7373       7.72053      -2.45634      -2.61946       11.7937       15.0666       15.2312       14.1530       12.5606       10.2378
  10  23 3828.3691    1.6760  4.6802 11.6793  0.0040  0.1011   0.0313   0.2865    0.0585   0.0000   442.8479       20.8391    -0.0567696      -6.08485      -9.73993       12.8994       14.7984       18.0325       19.8601       17.5107       15.5561       12.6719
  10  24 3967.7536    1.4542  6.8535 11.1380  0.0000  0.1294   0.0234   0.3636    0.0586   0.0000   449.2598       7.19650      -3.27511       13.9959    -0.0522709       25.6859       19.0121       24.2145       24.2356       22.8620       20.0059       16.8477
  10  25 4107.9521    1.2292  8.7100 10.7920  0.0000  0.1599   0.0199   0.4468    0.0571   0.0000   456.5317      -15.0299       36.6758       20.3716      -11.6319      -14.0266       22.8952       29.7686       29.6794       29.5763       24.1205       19.9349
  11   7 1627.0761    0.2045  0.2020  9.8683  0.0000  0.0214   0.0144   0.0477    0.0431   0.0000   436.5685      -1.78136       13.4113       4.42740      0.846010       1.19305       2.89754       4.24552       3.52226       3.97064       3.11301       2.54260
  11   8 1772.2194    0.3302  0.2751  9.9226  0.0000  0.0201   0.0180   0.0494    0.0492   0.0000   433.2657      0.180206       12.2383      -2.05316      -6.60578     -0.673802       2.99359       4.23408       3.60611       3.64631       3.51503       2.82781
  11   9 1915.4256    0.5038  0.3620 10.0573  0.0000  0.0637   0.0236   0.0500    0.0594   0.0000   446.1343      -1.64149       7.74539       6.55533       7.95471      -2.70045       12.1322       19.8623       15.7522       19.1108       14.0287       14.3781
  11  10 2057.9749    0.6394  0.6088 10.0078  0.0000  0.0258   0.0233   0.0657    0.0794   0.0000   435.4752      -4.17068       4.73208      -12.1851      0.275983       2.41664       3.52101       4.54897       4.52793       4.33676       3.70628       3.13635
  11  11 2199.7924    0.9124  0.7923 10.4040  0.0000  0.0297   0.0296   0.0790    0.1254   0.0000   431.0724      -2.14543       11.6890       5.80744      0.953428     -0.245789       4.20736       5.61631       5.34133       5.48848       4.92625       3.66528
  11  12 2339.9885    1.1800  0.8766 10.9918  0.0000  0.0338   0.0415   0.0882    0.1684   0.0000   433.0799       7.98348       3.00399      -2.99831       4.91207      -6.20997       4.61621       5.68125       5.97195       5.50582       5.12721       4.08527
  11  13 2478.5231    1.6244  0.9128 11.1018  0.0000  0.0322   0.0505   0.0782    0.2282   0.0000   429.5644       2.61014       6.40212       3.63143      -1.44972      -6.97543       5.14360       6.38146       6.70420       6.00839       5.15472       4.16313
  11  14 2616.9602    1.9954  0.8336 12.2869  0.0000  0.0308   0.0639   0.0766    0.1175   0.0000   435.0947       5.29385       22.9419     -0.364675      -2.55918      -12.8392       4.63069       5.49267       5.61002       5.45999       5.00098       4.23090
  11  15 2756.2444    2.5572  0.8099 12.4943  0.0000  0.0303   0.0796   0.0732    0.1114   0.0000   432.1437       7.92990       12.3653      -5.59951      -4.21701      -7.65332       4.34671       5.23523       5.12330       4.80652       4.76843       3.90560
  11  16 2895.5323    3.2390  0.7985 12.8356  0.0000  0.0295   0.1007   0.0730    0.1128   0.0000   444.6882       9.32854       11.9740       4.76893      -7.59380      -3.95927       4.22583       5.73566       5.14685       5.26698       4.33558       3.74485
  11  17 3034.5869    3.6962  0.8570 13.2215  0.0000  0.0308   0.1140   0.0760    0.1130   0.0000   431.1713       9.96163     -0.325379       10.0387      -4.69444      -7.33591       4.67268       6.10103       5.79519       5.60892       5.14254       4.04019
  11  18 3173.6570    3.8697  0.9882 12.6745  0.0000  0.0328   0.1043   0.0727    0.1582   0.0000   435.8980       10.3788      0.121770      0.721898       8.19928      -7.39687       4.57185       5.80638       5.59657       5.12701       5.05688       4.15421
  11  19 3312.5099    3.3567  1.4407 13.1196  0.0010  0.0417   0.0861   0.1138    0.1062   0.0000   437.7936       22.0370       23.7328      -3.55544      -8.56107      -2.94687       6.13438       7.90414       8.09404       7.66078       6.66574       5.39360
  11  20 3451.7887    2.8549  2.4803 12.3075  0.0000  0.0577   0.0571   0.1477    0.0821   0.0000   449.2849       10.1972       19.3345       2.10982       8.62413      0.580917       8.25005       10.5539       10.4869       10.1267       8.80423       7.45140
  11  21 3591.2970    2.3959  2.9729 12.0570  0.0000  0.0653   0.0449   0.1651    0.0718   0.0000   444.6044       46.8754       13.1157      -5.38220      -7.96294      -20.9539       8.90978       11.2718       11.7267       10.9789       9.80988       8.20201
  11  22 3731.1130    1.9281  4.0974 11.7897  0.0000  0.0814   0.0334   0.2266    0.0578   0.0000   444.8087       20.5172       12.6645       2.79715      -6.01759      -3.44291       10.8467       14.2680       14.5327       14.1293       11.9649       10.1620
  11  23 3871.2484    1.6124  5.3298 11.5444  0.0000  0.1047   0.0280   0.2814    0.0551   0.0000   466.9344       30.6396       25.5387      -7.35303      -23.6017      -4.86544       14.0972       18.2761       18.6151       17.3532       15.6700       13.3829
  11  24 4011.4239    1.3101  6.8804 11.1062  0.0000  0.1274   0.0216   0.3659    0.0537   0.0000   451.4084       20.8161       58.4375      -25.8432      -14.9542       12.4152       17.1859       22.1936       22.2136       23.0039       18.5490       16.1173
  11  25 4151.7806    1.1022  8.9337 10.7479  0.0000  0.1622   0.0181   0.4597    0.0546   0.0000   428.6014       9.18871       37.4654       16.0246       25.9171      -25.0475       21.0222       27.3049       28.1624       27.4795       23.5670       19.7866
  11  26 4291.7206    0.9140 10.9541 10.5481  0.0000  0.2012   0.0161   0.5765    0.0494   0.0000   470.1127       13.3692       57.5551      -83.6784      -3.59959       10.1678       26.9069       34.5786       35.8082       34.0562       30.0096       25.0712
  12   7 1660.2090    0.2591  0.1863  9.8387  0.0000  0.0184   0.0168   0.0381    0.0424   0.0000   432.3859      -2.42765       17.3566      -3.58961      -2.95754       1.87314       1.97824       2.97821       2.41718       2.81552       2.18299       2.33161
  12   8 1805.8113    0.3741  0.2815  9.9505  0.0000  0.0189   0.0188   0.0428    0.0493   0.0000   435.5906     -0.759260       9.79371      0.125391      -1.65789      0.648968       2.52379       3.25353       3.49407       2.74710       2.89343       2.69083
  12   9 1950.0119    0.5390  0.3288 10.1860  0.0000  0.0179   0.0246   0.0429    0.0549   0.0000   437.2668      -1.36285       13.8672      -2.93125      0.199897      0.395249       2.29056       3.19021       3.10749       3.39237       3.14438       2.25272
  12  10 2093.6395    0.7379  0.4774 10.2935  0.0000  0.0197   0.0287   0.0536    0.0699   0.0000   439.1950       1.65662       13.5265      -1.12142      -6.31106       1.75130       2.64646       3.35657       3.46537       3.24449       2.84143       2.57246
  12  11 2235.8277    0.8985  0.7535 10.5803  0.0000  0.0289   0.0282   0.0676    0.0908   0.0000   443.9955     -0.400071       13.1901      -7.75975       2.39771       1.62476       3.70256       4.85393       4.77207       4.61055       4.21294       3.42582
  12  12 2376.3296    1.2947  0.8935 10.7468  0.0000  0.0305   0.0385   0.0724    0.1820   0.0000   428.3268      -2.45299       13.4643      -4.96721      -2.42182      -2.91157       3.84993       5.03049       4.94455       4.93885       4.55616       3.67034
  12  13 2515.5200    1.8109  0.9689 11.2593  0.0000  0.0324   0.0594   0.0848    0.2719   0.0000   436.2832      -5.05959       16.8833     0.0270171       2.81928     -0.280315       3.99313       5.07079       5.30285       5.22890       4.49999       4.04609
  12  14 2654.6500    2.1692  0.9089 11.8840  0.0000  0.0303   0.0655   0.0814    0.2086   0.0000   445.1036      0.831710       29.0177      -1.23885      0.546109      -2.69817       4.58144       5.40800       5.47444       5.09231       4.54160       4.06668
  12  15 2794.5502    2.6861  0.9196 12.5825  0.0000  0.0319   0.0764   0.0734    0.1365   0.0000   442.6161       13.9147       12.2296       4.35955       4.89035      -2.07059       4.36614       5.52076       5.31615       5.42732       4.47170       4.09599
  12  16 2934.4278    3.3811  0.7995 13.0987  0.0000  0.0268   0.1022   0.0699    0.1057   0.0000   436.4791       6.74693       11.2182      -8.36997      -3.01237      -3.88352       3.61959       4.51138       4.80328       4.50060       4.00549       3.31155
  12  17 3074.0052    3.7192  0.8868 13.4098  0.0000  0.0288   0.1116   0.0829    0.1057   0.0000   429.0670       13.2506       4.01731       1.10157       6.74183      -8.42072       3.89959       4.80897       4.76176       4.93022       4.10997       3.55463
  12  18 3213.3409    3.6655  1.2550 13.2114  0.0000  0.0386   0.0944   0.0937    0.1220   0.0000   445.3543       8.46510       7.28083      -4.40040       6.83944      -7.20274       4.73746       6.25701       6.14373       6.07825       5.46774       4.64066
  12  19 3352.8382    3.2921  1.5872 12.7850  0.0000  0.0422   0.0751   0.1083    0.1051   0.0000   442.2202       26.7155       11.4498      -4.59405      -1.19632      -1.45477       5.22520       6.85802       6.64717       6.93392       6.10303       5.10592
  12  20 3492.6153    2.8134  2.4015 12.1332  0.0000  0.0509   0.0540   0.1347    0.0844   0.0000   424.0344       31.4527      0.919625       8.03861       8.07442      0.334385       6.65941       8.42260       8.40449       8.53000       7.67115       6.44199
  12  21 3632.6543    2.2602  3.6373 11.6687  0.0000  0.0682   0.0365   0.1770    0.0660   0.0000   454.5469       20.1260      -25.7282       6.25158       2.13787      -21.1371       8.58374       11.2249       10.6295       11.1571       9.99553       8.46573
  12  22 3772.9314    1.8075  4.6668 11.6093 -0.0002  0.0857   0.0292   0.2288    0.0550   0.0000   437.8908       22.3970      -2.53413      -8.54639       5.85637      -1.03611       10.6324       13.1136       14.0625       13.8721       11.9193       10.6657
  12  23 3913.0096    1.4829  6.3930 11.2440 -0.0018  0.1081   0.0234   0.3102    0.0542   0.0000   422.1241       36.5868       20.1463       32.9040       29.7353       3.96981       13.8131       17.8684       18.4019       17.4250       16.0894       13.9062
  12  24 4053.6732    1.2849  7.8289 10.9431  0.0000  0.1285   0.0195   0.3692    0.0533   0.0000   408.8968       58.3713       12.2498      -38.4703       24.0005      -14.1349       16.0390       20.0309       21.8436       19.9976       18.7068       15.7813
  12  25 4194.5320    1.0233 10.0420 10.6814  0.0008  0.1702   0.0166   0.4957    0.0504   0.0000   431.2285    -0.0119620      -12.2533       16.0301       20.0054      -44.4178       20.7017       26.8588       28.3057       27.3674       24.0665       20.6691
  12  26 4335.6801    0.8238 11.6000 10.5554  0.0000  0.2171   0.0160   0.6344    0.0487   0.0000   443.5361       20.8240       15.4974       2.93988      -1.92390      -10.6000       26.1236       33.9159       36.1402       34.3576       30.8941       26.3110
  12  27 4476.2844    0.7085 13.8636 10.4374  0.0004  0.2720   0.0143   0.8077    0.0428   0.0000   459.7102       88.0851       5.68342       13.3626       6.06421      -2.19669       32.2908       42.5731       44.1149       43.2017       37.8786       32.1627
  13   7 1692.3608    0.2634  0.2393  9.8297  0.0000  0.0187   0.0145   0.0430    0.0417   0.0000   437.9215      -2.38354       12.0348     -0.956407      0.286594      -2.24314       1.79642       2.77281       2.62173       2.86489       2.43147       2.05060
  13   8 1838.6475    0.3686  0.3515  9.9943  0.0000  0.0225   0.0164   0.0475    0.0511   0.0000   432.0300       4.25384       14.1035      -2.90054       1.26102       2.57141       3.03499       3.27181       2.89305       3.48850       3.13195       2.60164
  13   9 1983.7718    0.5521  0.5155 10.0921  0.0000  0.0243   0.0199   0.0548    0.0644   0.0000   436.4208      0.969259       10.5815       4.63640      -1.02239       1.50105       2.84228       3.65815       3.80838       3.45065       3.24535       2.97824
  13  10 2128.5056    0.7953  0.5992 10.1598  0.0000  0.0226   0.0268   0.0611    0.0792   0.0000   438.9442       2.83136       12.9710      -1.57117       1.38571      -3.00348       2.64725       3.44955       3.62797       3.60922       3.45245       2.81003
  13  11 2271.1560    1.0973  0.7713 10.4199  0.0000  0.0259   0.0313   0.0621    0.1025   0.0000   442.4902       1.38219       11.3304       3.47130      -1.82045      -1.87316       2.89642       3.94791       3.85068       3.92375       3.41988       2.99418
  13  12 2411.8866    1.3617  0.8926 11.2097  0.0000  0.0302   0.0384   0.0708    0.1074   0.0000   436.3552       3.12038       4.25112      0.663636       10.1231       4.76754       3.86524       5.07700       5.11645       5.09369       4.67958       3.93481
  13  13 2551.7314    1.7917  0.8990 11.9315  0.0000  0.0299   0.0529   0.0805    0.1362   0.0000   440.7406      0.231426       15.5626     -0.913919      -1.10478      -11.3846       4.08684       5.05348       5.29077       4.77804       4.40208       3.68384
  13  14 2691.7440    2.6614  0.8207 11.5660  0.0000  0.0269   0.0826   0.0667    0.3392   0.0000   440.0209       7.44465       12.9948      -4.03544       1.03427      -5.08632       3.45898       4.28149       4.22379       4.04393       4.04616       3.46179
  13  15 2832.1795    3.0079  0.8963 12.6896  0.0000  0.0323   0.0899   0.0734    0.1918   0.0000   436.6593       13.2758       7.45235      -4.80673      -6.32440      -7.05555       3.53604       4.91677       4.90345       4.78242       4.29550       3.87426
  13  16 2972.6991    3.5193  0.8408 13.0897  0.0000  0.0269   0.1041   0.0695    0.1360   0.0000   438.5915       4.49220       8.40042      -2.51970       3.16489      0.824415       3.26994       4.07370       3.81743       3.85353       3.80313       3.30243
  13  17 3112.6137    3.5623  0.9708 13.5697  0.0000  0.0314   0.1006   0.0812    0.1019   0.0000   434.8751       19.7026       4.96478      -6.86014      -4.72289      -8.58475       4.04533       5.25418       5.04048       4.88173       4.67999       4.01178
  13  18 3252.4916    3.5154  1.1490 13.4105  0.0000  0.0376   0.0953   0.0866    0.1167   0.0000   437.5258       8.03725       15.4699       11.7138      -3.21863      -11.7646       4.55110       5.81411       5.45317       5.51765       5.20743       4.55013
  13  19 3392.4558    3.1048  2.0003 12.3688  0.0000  0.0449   0.0614   0.1115    0.0928   0.0000   444.1812       6.31783       12.3817      0.940758       5.31587       2.66253       5.49641       7.07295       7.65336       7.52382       6.63984       5.62150
  13  20 3532.7463    2.5747  2.5354 12.4058  0.0000  0.0541   0.0487   0.1440    0.0661   0.0000   433.2479       22.8248       32.9670       8.02363       7.18888      -3.91395       6.73065       8.70698       8.63119       8.86728       8.35097       7.07683
  13  21 3673.1705    2.1211  3.8751 11.6408  0.0000  0.0679   0.0329   0.1815    0.0602   0.0000   437.1274       54.3233       16.1866      -20.5676     -0.547928      -10.9945       8.05767       10.5262       10.8647       10.6912       9.73158       8.54448
  13  22 3813.9970    1.7150  5.5681 11.3672  0.0003  0.0904   0.0250   0.2438    0.0541   0.0000   441.3471       19.3166      -2.86224       7.73149      -24.1085      -6.10364       10.3521       13.7140       14.2175       14.2508       12.6154       10.9805
  13  23 3954.6289    1.4184  6.9099 11.1868  0.0000  0.1111   0.0214   0.3070    0.0509   0.0000   433.5282      -1.57074       51.9479       7.37100      -13.5875      -3.75608       12.7711       16.2917       17.6244       16.5127       15.7599       13.2925
  13  24 4095.7579    1.1676  8.6770 10.9079  0.0000  0.1419   0.0185   0.4057    0.0520   0.0000   433.8211       3.81198      -25.4288      -13.4548       52.0273      -1.38120       15.7322       20.5414       22.0610       20.8222       19.8064       16.5759
  13  25 4236.5570    0.9636 10.0283 10.7187  0.0000  0.1684   0.0163   0.4894    0.0473   0.0000   429.4623       43.5347       21.5158      -25.6531       26.5791      -39.0484       19.2349       24.6199       26.4214       25.4799       23.6871       20.7531
  13  26 4378.0508    0.8230 12.8914 10.5261  0.0000  0.2157   0.0152   0.6762    0.0460   0.0000   460.6466       34.0903      -41.2286      -8.22043       57.6207       2.08817       24.6939       31.4860       33.9230       33.1162       29.9697       26.0709
  14   6 1571.5823    0.1729  0.1186  9.8228  0.0000  0.0247   0.0144   0.0304    0.0352   0.0000   436.3611       1.10866       11.9612       1.12136       1.03829       2.46631       3.07518       3.34893       2.12982       2.64878       2.71091       2.85005
  14   7 1723.5363    0.3160  0.2059  9.9406  0.0000  0.0224   0.0169   0.0314    0.0408   0.0000   438.5399      -3.82210       13.4909      -5.50073       1.22003      0.579524       3.26507       5.53431       4.29646       4.57858       3.66308       3.61134
  14   8 1870.8145    0.4198  0.4288  9.9210  0.0000  0.0210   0.0161   0.0481    0.0550   0.0000   435.6170      0.374645       16.5852       1.67421      -3.36710      -2.76274       2.38545       2.80848       3.24845       3.15576       2.76975       2.35877
  14   9 2016.9934    0.6135  0.5562 10.1744  0.0000  0.0223   0.0205   0.0592    0.0684   0.0000   434.3559     -0.267022       14.4256       9.98853       2.35114      -4.39830       2.54838       3.23353       3.44268       3.22544       2.96163       2.66857
  14  10 2162.5552    0.8019  0.7863 10.3502  0.0000  0.0268   0.0231   0.0717    0.0818   0.0000   435.0883     -0.122090       16.7024       3.49667       6.70990      -5.37468       3.00324       4.01416       4.18485       3.97530       3.60303       3.20500
  14  11 2305.7147    1.1121  0.7398 10.8022  0.0000  0.0275   0.0316   0.0578    0.0909   0.0000   440.0750      0.678583       13.0417      -2.15089       2.74433      0.899467       2.96254       3.78991       3.80123       3.92276       3.60481       3.07020
  14  13 2587.3919    1.9759  0.8639 11.9276  0.0000  0.0283   0.0533   0.0642    0.1068   0.0000   439.1714       1.68874       8.83610      -6.79576      0.532162       1.37283       3.33688       4.32302       4.57690       4.51813       4.29112       3.61874
  14  14 2728.3140    2.5593  0.9477 12.1306 -0.0003  0.0274   0.0674   0.0704    0.1761   0.0000   433.6341      -2.19620       12.2648      -1.40837      -1.40625      -6.42730       3.31159       4.19595       4.18535       4.01959       3.94073       3.40132
  14  15 2869.3334    3.2009  0.8971 12.6580  0.0000  0.0294   0.0929   0.0672    0.2131   0.0000   439.8316       2.02516       10.2812       6.86612      -1.34564      -4.50839       3.04060       4.19533       4.18403       4.11270       3.94714       3.32481
  14  16 3010.2643    3.8226  0.9473 13.0109  0.0000  0.0289   0.1041   0.0752    0.2025   0.0000   434.8586       2.52239       8.64646      -2.70524       4.82799     -0.224673       3.01577       4.22062       3.99107       4.07762       3.84936       3.34919
  14  17 3150.6941    3.6565  1.1043 13.2584  0.0000  0.0308   0.0943   0.0856    0.1538   0.0000   436.6408       15.5358       11.8194     0.0726522      -3.21138      -7.12522       3.33984       4.23428       4.42242       4.48903       4.13641       3.64816
  14  18 3290.9782    3.4041  1.4624 12.9962 -0.0012  0.0374   0.0757   0.0989    0.1098   0.0000   445.1762       10.8396       18.7571       7.30767      -13.2985      -4.33710       4.16772       5.42406       5.52689       5.40435       5.19933       4.44672
  14  19 3431.6166    2.9030  2.1328 12.6476  0.0000  0.0496   0.0567   0.1219    0.0829   0.0000   436.3700       3.32874       19.6154       7.44733       3.40830      -8.91050       4.95760       7.24863       6.96117       7.06270       6.39661       5.51349
  14  20 3572.3920    2.4642  3.0760 12.1151 -0.0003  0.0563   0.0413   0.1543    0.0676   0.0000   434.4596       16.3358       6.93604       12.1956       9.06178   -0.00692197       6.46395       8.24400       8.44889       8.63706       7.81005       6.94245
  14  21 3713.4725    2.0021  3.9409 11.7465  0.0000  0.0684   0.0317   0.1893    0.0611   0.0000   444.9668       5.51444       12.0011      0.259363      -1.56036      -3.73178       7.29709       9.33633       9.96219       9.83389       9.19643       7.98931
  14  22 3854.5073    1.6321  6.0530 11.2591  0.0000  0.0927   0.0232   0.2579    0.0553   0.0000   415.6003       25.3033       7.39829       7.48636      -15.5706      -18.1454       9.98574       12.6211       13.5229       13.3558       12.4033       10.9239
  14  23 3995.5130    1.3333  7.0986 11.1252  0.0000  0.1108   0.0201   0.3184    0.0503   0.0000   423.5234       34.7709       2.95444       3.65435       31.2595      -29.4962       11.3925       15.6199       15.6774       16.0222       14.3985       12.6780
  14  24 4137.0551    1.1322  9.4484 10.7808  0.0001  0.1416   0.0173   0.4163    0.0527   0.0000   389.0762       11.4959       5.57126      -9.52021       58.3302      -27.0010       14.7051       19.3736       20.7967       20.4073       18.8523       16.6820
  14  27 4561.8738    0.5839 15.0721 10.4547 -0.0025  0.3175   0.0126   0.8922    0.0360   0.0000   461.5590       1.89181       37.5666      -12.4328       41.7596      -12.8156       33.4074       42.4600       45.4837       45.3525       41.9954       36.9378
  15   8 1902.3676    0.4830  0.4252  9.9270  0.0000  0.0189   0.0182   0.0500    0.0537   0.0000   437.7449     -0.888405       13.9968       5.92339       1.85419      0.897115       2.27293       2.56297       2.61173       2.67968       2.69908       2.47592
  15   9 2049.5935    0.6619  0.5629 10.1589  0.0000  0.0220   0.0209   0.0524    0.0735   0.0000   440.8003      -2.09613       15.9980     -0.357093      0.260319       3.30367       2.23219       2.80966       2.92607       2.92464       2.86865       2.44939
  15  10 2195.8545    0.8889  0.6730 10.6133  0.0000  0.0250   0.0265   0.0604    0.0743   0.0000   436.5605       4.35668       4.06084       2.57340       2.81702      0.815595       2.30322       3.08155       3.21673       3.20347       3.22346       2.80005
  15  11 2339.4788    1.2151  0.7931 10.9428  0.0000  0.0256   0.0323   0.0596    0.0891   0.0000   441.2886       4.77931       10.2984      -2.32984      0.991771      -1.23142       2.73729       3.33389       3.53496       3.58364       3.19683       3.02542
  15  12 2481.0716    1.7026  0.9453 11.2661  0.0000  0.0292   0.0428   0.0667    0.1175   0.0000   436.8940       3.84962       11.1448       6.78255       5.88184       2.62309       3.17986       4.31534       4.21544       4.11182       3.99155       3.60073
  15  13 2622.4491    2.1484  0.8403 11.9720  0.0000  0.0242   0.0572   0.0657    0.0978   0.0000   434.8469      0.191537       10.3243      -1.81995       3.59441      -7.48662       2.68281       3.29867       3.40167       3.39296       3.28309       2.96451
  15  14 2764.2386    2.7066  0.9164 12.3733  0.0000  0.0271   0.0691   0.0679    0.1236   0.0000   441.9295       9.46859       13.4396       2.29328      -4.68276      -9.83286       2.84883       3.93855       3.83340       3.94734       3.59531       3.19624
  15  15 2905.8766    3.2504  0.9195 12.8196  0.0000  0.0267   0.0847   0.0700    0.1574   0.0000   436.3558       4.00813       12.6311       5.01080      -5.85809      -2.07722       2.68576       3.62358       3.58121       3.79501       3.42585       3.17596
  15  16 3047.1803    3.6886  1.0891 12.9248  0.0011  0.0317   0.1012   0.0783    0.2467   0.0000   438.1585       5.98409       21.6063       2.76330       3.83909      -10.4745       3.17340       4.06494       4.46823       4.39128       4.12553       3.62703
  15  17 3188.1388    3.7812  1.2916 12.7882 -0.0000  0.0338   0.0933   0.0931    0.2600   0.0000   441.8511       12.0316       7.22134      -2.13178      -2.92508      -4.89634       3.41832       4.62543       4.74261       4.85733       4.63910       3.92596
  15  18 3329.0182    3.3489  1.7648 12.7409  0.0000  0.0408   0.0703   0.1019    0.1358   0.0000   440.1843       8.35572       6.65003       1.22120       7.05935      -11.4844       4.06332       5.49226       5.49825       5.77426       5.23084       4.69955
  15  19 3470.0747    2.7918  2.1552 12.7205  0.0000  0.0475   0.0555   0.1220    0.0863   0.0000   437.3716       17.2891       1.75630       8.27494       9.44743      -20.0674       4.87917       6.35575       6.54300       6.56327       6.36790       5.55454
  15  20 3611.4056    2.2337  3.4144 12.1154  0.0000  0.0604   0.0367   0.1760    0.0616   0.0000   443.6041       23.8897       11.6077      -6.50070       11.4482      -3.46438       6.07738       8.10946       8.33538       8.33238       7.65724       7.04388
  15  21 3752.8706    1.9327  4.6970 11.5280  0.0000  0.0720   0.0276   0.2071    0.0602   0.0000   435.4165       13.5856       12.9174      -9.37209      -9.11852      -4.42503       7.59071       9.96033       10.3703       10.2538       9.64896       8.36213
  15  22 3894.3414    1.5429  6.5533 11.1765  0.0002  0.0958   0.0216   0.2659    0.0540   0.0000   463.8454       10.6518       13.1912       3.50761      -17.1045       1.17393       9.79448       12.6310       13.7414       13.2973       12.5835       10.9624
  15  23 4036.1086    1.2589  7.8696 10.9828  0.0000  0.1136   0.0183   0.3416    0.0497   0.0000   460.6082       40.8763      -3.34455      -18.9228      -6.16857      -1.33249       11.4798       14.6844       15.4092       15.3479       14.5194       13.1554
  15  24 4177.9004    1.0462 10.3610 10.7240  0.0000  0.1510   0.0160   0.4567    0.0490   0.0000   437.0739       35.6220       13.7439       11.8262      -34.7329      -17.0716       14.6799       19.3202       20.9651       20.6968       19.1218       17.2256
  15  25 4319.6448    0.8292 11.6609 10.6566  0.0003  0.1916   0.0154   0.5785    0.0452   0.0000   469.8594       98.3314      -21.2763      -15.6470       26.5957      -1.03212       18.5980       24.4564       25.3795       26.8456       23.6567       21.5650
  15  28 4745.8133    0.4247 16.4627 10.2424  0.0038  0.4211   0.0101   1.1099    0.0305   0.0000   380.2860      -23.7603       90.2807      -31.6668       27.7655       35.7411       40.1079       52.1575       57.9935       57.1485       52.5537       46.7176
  16   7 1783.2625    0.3703  0.3262  9.8762  0.0000  0.0172   0.0155   0.0415    0.0443   0.0000   438.5663      -4.27112       16.2664       1.55941      0.857399   -0.00140814       2.00040       2.38300       2.33583       2.44476       2.57760       2.03552
  16   9 2081.6141    0.7071  0.5271 10.3345  0.0000  0.0211   0.0230   0.0491    0.0691   0.0000   437.1753      0.632660       12.0210       1.15429      -6.28851       1.65676       1.97690       2.60304       2.77079       2.67850       2.75395       2.29297
  16  10 2228.3796    0.9595  0.7740 10.8126  0.0000  0.0245   0.0267   0.0646    0.0863   0.0000   437.6809      0.457748       16.3518      0.148214      -1.83088      0.975331       2.46548       3.14202       3.30792       3.20839       3.29798       2.94261
  16  11 2372.6657    1.2743  0.9328 11.1213  0.0000  0.0279   0.0323   0.0715    0.0910   0.0000   434.6760      -3.43998       7.04824     -0.128334     -0.125080      -3.85063       2.60409       3.48258       3.70347       3.66816       3.64996       3.15077
  16  12 2514.9061    1.7501  0.8796 11.6313  0.0000  0.0275   0.0442   0.0629    0.1001   0.0000   438.9103       4.26746       14.3159       5.82523      -3.56211      -2.26811       2.72641       3.83560       3.68216       3.93223       3.53830       3.17923
  16  13 2657.0773    2.2803  0.8958 12.0501 -0.0007  0.0258   0.0575   0.0660    0.1038   0.0000   436.8585      -1.57998       15.9619       4.72557      -2.69530      -3.29191       2.50146       3.26956       3.20534       3.27176       3.33758       2.95311
  16  14 2799.6424    2.8576  0.8935 12.4679  0.0000  0.0255   0.0703   0.0641    0.1092   0.0000   437.0697       5.35419       10.1827      0.101254       2.27480      -6.58457       2.60371       3.23006       3.60956       3.31729       3.29314       2.96485
  16  15 2941.8751    3.3762  0.8090 13.0687  0.0000  0.0239   0.0881   0.0582    0.1052   0.0000   441.6378       8.71478       10.5411      -2.53569       5.04749      -1.67671       2.27779       3.05631       2.99026       3.21696       3.13305       2.58360
  16  16 3083.5869    3.7160  0.9658 13.1074  0.0000  0.0263   0.0935   0.0713    0.1670   0.0000   438.4790       5.78288       16.5061      -4.32847      0.460070      -4.61112       2.66973       3.30675       3.49537       3.58233       3.24084       2.96043
  16  17 3225.0835    3.7533  1.4038 12.8240  0.0001  0.0353   0.0905   0.0952    0.2408   0.0000   443.4102       8.73510       16.9216     -0.520103       3.47640      -6.35017       3.40402       4.60809       4.74701       4.90331       4.84424       4.03829
  16  18 3366.5251    3.2497  1.7815 12.8943  0.0024  0.0418   0.0757   0.1124    0.1495   0.0000   436.9800       14.0768       8.24147      -2.94794      -7.19899      -7.31664       4.11121       5.43119       5.51443       5.29931       5.32994       4.76535
  16  19 3508.0911    2.6742  2.7943 12.1904  0.0000  0.0501   0.0449   0.1402    0.0979   0.0000   432.6343       20.5572      -11.4578      0.695816       5.27850      -12.3132       4.78251       6.11554       6.68415       6.60061       6.31020       5.71261
  16  20 3650.0411    2.1286  3.6741 11.9675  0.0000  0.0627   0.0338   0.1752    0.0679   0.0000   438.2237       5.35098       15.2950      0.439912      0.764827      -3.08469       6.01719       7.81349       8.45648       8.35465       7.75653       7.06782
  16  21 3791.8490    1.7736  5.2254 11.4099  0.0000  0.0770   0.0245   0.2245    0.0585   0.0000   442.8865       21.2665       25.2344       5.16734      -6.35565       3.20606       7.31449       9.55787       9.97044       10.3981       9.68884       8.79939
  16  23 4075.8248    1.2044  8.8615 10.8844  0.0000  0.1198   0.0171   0.3631    0.0484   0.0000   441.5767       35.6551       11.6950       10.5505       18.4366      -15.1465       11.5453       14.5249       15.9281       16.2643       15.2171       13.4961
  16  25 4360.0323    0.8278 13.3027 10.5801  0.0006  0.2082   0.0141   0.6044    0.0426   0.0000   448.9780       38.3313       33.2815       35.5405      -28.2780      -43.3488       19.2666       24.5959       27.1548       26.7297       24.9763       22.7327
  17   4 1318.0209    0.0757  0.0305  9.9252  0.0000  0.0180   0.0165   0.0190    0.0290   0.0000   437.7769      -4.39144       14.3632    -0.0367218      -2.02365      -7.01984       2.11505       2.25541       2.20190       3.21151       2.23618       2.08208
  17   5 1493.4821    0.1558  0.1138  9.7615  0.0000  0.0142   0.0121   0.0352    0.0321   0.0000   438.7806       1.95431       17.3777     -0.663620      -1.32064     -0.492231       1.41450       2.34807       1.83112       2.39155       2.64990       1.91861
  17   6 1657.0389    0.2598  0.2381  9.7730  0.0000  0.0185   0.0129   0.0409    0.0374   0.0000   437.4119       2.80677       13.9748       1.26161      0.312595     -0.427758       1.65769       2.48732       2.66297       2.52750       2.44501       2.19817
  17   7 1811.9803    0.3916  0.3758  9.8808  0.0000  0.0202   0.0145   0.0413    0.0445   0.0000   438.4295      -2.68112       16.8848       2.89534      -1.06265      -1.98027       1.65123       2.45857       2.34602       2.49951       2.27123       2.12668
  17   8 1963.2953    0.4990  0.4473 10.1457  0.0000  0.0184   0.0176   0.0498    0.0506   0.0000   438.7436     -0.940143       11.7580       3.42197       2.08092       1.05587       1.82826       2.45775       2.57518       2.85167       2.64703       2.54754
  17   9 2112.9954    0.7324  0.6030 10.2704  0.0000  0.0218   0.0211   0.0510    0.0662   0.0000   437.7859     -0.439663       16.7438       5.12369      -6.73944      -4.25047       1.94068       2.59024       2.55142       2.60480       2.73435       2.34641
  17  10 2260.3866    1.0803  0.7015 10.8517  0.0000  0.0221   0.0302   0.0572    0.0878   0.0000   437.7068       4.05162       17.1655       4.25917       5.36735     -0.696703       2.17206       2.89642       3.09125       3.01978       2.95293       2.69968
  17  11 2405.0298    1.3894  0.8263 11.4972  0.0000  0.0253   0.0369   0.0622    0.0816   0.0000   435.3719       3.26485       14.4983      0.119163      -1.58015     -0.699500       2.36751       3.09310       3.09430       3.18572       3.34855       2.83748
  17  12 2548.1809    1.8708  0.7754 11.9133  0.0000  0.0235   0.0476   0.0553    0.0832   0.0000   434.1985     -0.701361       19.9742      -2.41943      -1.98724       3.90709       2.32159       3.04671       3.23510       3.31032       3.08547       2.91308
  17  13 2691.1022    2.3920  0.9277 12.0141  0.0000  0.0253   0.0564   0.0625    0.1016   0.0000   436.0396       8.04715       12.5878      -3.66855      -4.35693      -3.94550       2.59882       3.63364       3.69530       3.83137       3.53898       3.33917
  17  14 2834.4396    3.0539  0.8183 12.6665 -0.0013  0.0240   0.0764   0.0589    0.0940   0.0000   438.2845       3.09441       9.50910      0.105020      -1.70019      -3.80613       2.06513       2.93281       2.79517       3.06763       2.88863       2.51506
  17  15 2977.3310    3.6731  0.8878 13.2069  0.0000  0.0247   0.0914   0.0649    0.0961   0.0000   439.7387       6.13859       4.05585      -2.94314       3.69216       1.68304       2.33806       2.96227       2.86309       3.15284       2.96368       2.74470
  17  16 3119.5282    3.8229  0.9969 13.2393  0.0000  0.0275   0.0900   0.0672    0.1252   0.0000   442.5201       3.39780       16.0420       1.25040      -3.74125      -6.39442       2.35429       3.37271       3.09435       3.46975       3.13185       2.96123
  17  17 3261.5269    3.5608  1.4574 12.9385  0.0000  0.0360   0.0791   0.0888    0.1667   0.0000   441.6076       4.95189       14.7006      -5.23431     -0.141561      -2.53888       3.03098       4.30455       4.33764       4.31800       4.30578       3.77539
  17  18 3403.5533    3.1717  1.9632 12.5290  0.0000  0.0409   0.0666   0.1149    0.1757   0.0000   442.5786       5.46077       13.1384      -8.87484       3.86744      0.150634       3.76250       4.95728       5.06323       5.19893       4.96665       4.62393
  17  19 3545.6602    2.5171  3.0918 12.1490 -0.0009  0.0547   0.0430   0.1548    0.0999   0.0000   443.2400       15.7591       23.0134      -10.6736      -5.38137       2.51688       4.97006       6.58765       6.67770       6.85923       6.70944       6.11854
  17  20 3687.9630    2.0826  4.1528 11.6868  0.0000  0.0642   0.0302   0.1785    0.0721   0.0000   436.3700       9.45328     -0.280123      -8.96606       1.18026     0.0539198       5.80837       7.53214       8.23840       8.18091       7.73767       7.08515
  17  21 3830.2813    1.7422  6.0196 11.0914  0.0000  0.0796   0.0214   0.2181    0.0613   0.0000   442.8117       8.15015       17.2798      -11.1447      -4.44036      -18.0765       7.19953       9.16930       9.88317       10.1737       9.59986       8.65758
  17  22 3972.6794    1.4052  7.1798 11.0021  0.0000  0.0962   0.0182   0.2775    0.0502   0.0000   441.5098       20.6013      -11.6988       10.5834       3.59767      0.595296       8.48666       11.2161       11.9679       12.0331       11.3264       10.6608
  17  23 4115.3323    1.1400  9.2598 10.8031  0.0008  0.1252   0.0156   0.3675    0.0460   0.0000   456.0226       28.9361      -3.34142       19.9382       23.9497       4.08130       10.8309       14.3518       15.8936       16.0035       14.6118       13.7332
  17  24 4257.8436    0.9083 10.5711 10.7251  0.0000  0.1554   0.0145   0.4684    0.0411   0.0000   451.0946       7.41528       3.33635       47.0029       6.98692      -2.41064       13.6264       17.8591       19.3788       19.5834       18.6000       17.2335
  18   5 1518.7264    0.1585  0.1095  9.7802  0.0000  0.0149   0.0122   0.0297    0.0311   0.0000   440.9141      -4.76305       17.4416     0.0115719      -2.35277       4.34453       1.33604       1.76527       1.58321       1.76126       1.91389       1.88742
  18   6 1683.6634    0.2766  0.1721  9.8483  0.0000  0.0111   0.0152   0.0299    0.0339   0.0000   438.6822      -1.56866       10.6177       2.08600      -1.78953       3.28976       1.11487       1.31427       1.39859       1.39995       1.42898       1.35119
  18   7 1839.9955    0.4243  0.3416  9.9696  0.0000  0.0166   0.0164   0.0412    0.0436   0.0000   437.5071       3.78692       12.8507     0.0810838      -2.39290       1.15668       1.52840       2.07589       2.08922       2.13592       2.07309       1.69701
  18   8 1992.8371    0.5942  0.5486 10.0867  0.0000  0.0219   0.0179   0.0477    0.0586   0.0000   438.0215      -3.64676       14.0711       3.20273     -0.249027      -1.14867       2.10758       2.75538       2.79492       2.92393       2.79671       2.49551
  18   9 2143.6946    0.8260  0.6241 10.3635  0.0000  0.0202   0.0226   0.0497    0.0648   0.0000   437.5455      -2.95755       12.5550       6.82415      -2.28789      -2.33518       1.79244       2.32454       2.41214       2.28028       2.39901       2.22875
  18  10 2291.6464    1.1266  0.7378 10.7678 -0.0013  0.0238   0.0292   0.0540    0.0950   0.0000   437.0774       1.71297       11.0698       3.46293     -0.522090      0.999496       2.24301       2.68969       2.71698       2.86813       2.97736       2.56974
  18  11 2436.8784    1.4526  0.9742 11.4116  0.0000  0.0264   0.0349   0.0695    0.1037   0.0000   441.2717       4.98371       10.2995       1.92150     -0.398794      -2.25049       2.45004       2.85423       3.11325       3.26734       3.12952       2.90815
  18  12 2580.8669    1.9089  1.0066 11.9321  0.0000  0.0279   0.0433   0.0680    0.0887   0.0000   436.8477     -0.459835       14.6481       4.92098       3.66194      -3.38868       2.43771       3.21154       3.47387       3.53088       3.58927       3.15201
  18  13 2724.7968    2.4782  0.8773 12.3940  0.0000  0.0239   0.0582   0.0614    0.0826   0.0000   438.7176       4.22104       9.30729       7.96538       2.05754      -2.34062       1.99831       2.50021       2.72720       2.87380       2.77676       2.51784
  18  14 2868.7889    3.1718  0.8645 12.9016  0.0000  0.0231   0.0778   0.0636    0.0844   0.0000   439.1339       1.16099       15.3703     -0.183977      -4.65925     -0.780989       1.91313       2.56263       2.64367       2.87540       2.54852       2.39845
  18  15 3012.2734    3.6176  0.9449 12.9265  0.0000  0.0245   0.0805   0.0615    0.0981   0.0000   439.4344       8.48485       15.5400       6.36289       1.56659      -1.16586       2.10832       2.78847       2.82595       2.94581       2.81949       2.79002
  18  16 3155.0206    3.6680  1.0804 13.4065  0.0000  0.0287   0.0836   0.0744    0.0971   0.0000   438.9600       12.6350       12.4859       5.79999      -4.02516      -13.0767       2.37017       3.27114       3.23141       3.45918       3.35222       3.07367
  18  17 3297.5298    3.3732  1.4564 13.0104  0.0000  0.0326   0.0693   0.0877    0.1204   0.0000   438.8216       11.4888       10.8250      -4.95908      -5.02115      -10.5038       2.76276       3.70384       3.96306       4.17267       4.02029       3.69512
  18  18 3440.2767    2.9733  2.3747 12.1642  0.0000  0.0435   0.0508   0.1175    0.1402   0.0000   440.0055       3.57882       15.4874      -3.04579       2.84695      -6.14574       3.66972       4.83016       5.25189       5.27559       5.14672       4.73324
  18  19 3582.7386    2.4120  3.3152 11.8350  0.0000  0.0531   0.0373   0.1497    0.1013   0.0000   437.8624       12.7836       7.77159      -11.7989      -1.95266     -0.552846       4.52213       5.83290       6.42297       6.25200       6.18441       5.54733
  18  20 3725.3784    2.0034  4.5697 11.4733  0.0000  0.0648   0.0265   0.1840    0.0701   0.0000   439.8452       18.2846       20.1999       12.5465      -10.7226      -5.76520       5.49825       7.23982       7.69490       8.02601       7.50806       7.03043
  18  21 3868.3712    1.6143  6.5847 11.0797  0.0000  0.0820   0.0192   0.2448    0.0531   0.0000   442.0863       27.2134       22.8008      -10.3694      -7.20084       6.52107       7.23594       9.27640       10.2027       10.4368       10.2653       9.19277
  18  22 4011.1404    1.3548  8.3466 10.8152  0.0000  0.1017   0.0162   0.2998    0.0479   0.0000   428.5221       31.2409      -12.0735       13.5277       17.2507      -25.0002       8.55156       11.1290       12.1077       12.3094       11.8214       11.0038
  18  23 4154.2603    1.0987 10.2305 10.7329  0.0000  0.1308   0.0145   0.3837    0.0422   0.0000   452.0162       25.2348       15.0742       2.07122     0.0772585      -20.1562       10.9107       14.4720       15.4945       15.8633       15.1806       14.1536
  18  24 4297.4237    0.8788 11.6971 10.6984 -0.0004  0.1670   0.0139   0.5044    0.0384   0.0000   446.9194       14.7943       36.0608      -1.64934       23.8345      -9.43239       14.1348       18.2508       19.9747       20.4203       19.4202       18.0996
  18  26 4582.1486    0.5262 15.2704 10.4988  0.0017  0.3184   0.0103   0.8613    0.0284   0.0000   380.6069       27.1782      -2.41712      -16.4567      -10.8554       17.4130       26.1086       33.2183       37.7272       37.6281       35.7727       32.9891
  19   4 1364.2995    0.0993  0.0861  9.8144  0.0000  0.0172   0.0114   0.0400    0.0285   0.0000   439.8171     -0.221594       19.7335      -1.20143      -3.69611       1.50923       1.30929       1.62908       1.89380       1.75434       1.93423       1.58994
  19   6 1709.3480    0.2933  0.2615  9.8480  0.0000  0.0148   0.0127   0.0356    0.0368   0.0000   438.7875      0.212981       15.7014      -1.57746     -0.764008       1.75647       1.28104       1.60255       1.89381       1.64950       1.73212       1.46180
  19   7 1867.3044    0.4333  0.3996  9.9796  0.0000  0.0166   0.0147   0.0407    0.0448   0.0000   440.2426      -2.17037       14.5129       2.64371       1.64469      -1.35641       1.37347       1.69501       1.83484       2.03737       1.91183       1.84492
  19   8 2021.7607    0.6237  0.4990 10.1598  0.0000  0.0181   0.0187   0.0421    0.0586   0.0000   437.7842     -0.676662       14.2583      -3.54182       2.54114     -0.944749       1.53598       1.81371       2.06214       2.04026       1.99532       1.87724
  19   9 2173.7737    0.8593  0.6526 10.5477  0.0000  0.0206   0.0232   0.0511    0.0650   0.0000   440.3455      -1.72764       14.0302      -4.66276      0.504530      0.403871       1.67681       2.24854       2.37483       2.32795       2.31567       2.29139
  19  10 2322.3679    1.1972  0.8385 10.9552  0.0000  0.0240   0.0284   0.0570    0.0767   0.0000   442.2655       7.27919       7.98732       1.61557       1.56564       3.76755       1.99394       2.58965       2.67523       2.77377       2.74900       2.52632
  19  11 2468.2224    1.6103  0.9774 11.4178  0.0007  0.0264   0.0373   0.0689    0.1175   0.0000   440.2783       2.65608       17.5896      -1.79746      0.990470      -1.52206       2.13036       2.98214       3.10672       3.20093       3.04939       2.74737
  19  12 2613.1122    2.1868  0.8929 12.0254  0.0000  0.0237   0.0515   0.0594    0.1045   0.0000   435.8576       4.70910       9.01844      0.896136      -2.61114      -1.78646       1.92147       2.48685       2.59711       2.80191       2.72287       2.37485
  19  13 2757.9954    2.7901  0.9211 12.4040  0.0000  0.0232   0.0633   0.0584    0.0935   0.0000   438.4636       4.31828       11.8631       1.33660      -4.15543      -7.20566       1.98008       2.40614       2.60153       2.76435       2.50734       2.29567
  19  14 2902.6283    3.2004  0.8192 13.0456  0.0000  0.0235   0.0759   0.0550    0.0784   0.0000   439.8361       11.3820       13.8726      -4.79103       3.95844      0.252000       1.92416       2.72043       2.77353       2.77065       2.69641       2.55001
  19  15 3046.6713    3.7200  0.9283 13.0920  0.0000  0.0246   0.0815   0.0581    0.0940   0.0000   435.5458       9.21855       12.3521       1.13083      -3.56223       2.11502       2.00353       2.76758       2.87767       3.03322       2.82521       2.55674
  19  16 3189.9513    3.8420  1.1320 13.4920  0.0000  0.0279   0.0836   0.0741    0.0931   0.0000   437.2883       10.3152       19.0951       8.51707      -5.40648      -3.76013       2.31035       3.05821       3.09742       3.36153       3.24835       3.00690
  19  17 3332.9930    3.2443  1.6548 13.1078  0.0000  0.0356   0.0620   0.0937    0.0806   0.0000   441.2602       17.3964       7.56942      -4.63929       6.91212      -3.70997       2.94385       3.77721       3.95167       4.22505       4.00376       3.76898
  19  18 3476.3060    2.6905  2.5058 12.3817  0.0000  0.0435   0.0445   0.1234    0.0917   0.0000   439.2188       14.0923       17.7971       6.72182      0.221379      -13.8159       3.49848       4.51474       4.91675       5.02502       4.85394       4.52603
  19  19 3619.6375    2.2817  3.5726 11.8588  0.0000  0.0563   0.0341   0.1557    0.0838   0.0000   440.4350       14.2763       19.8369      -3.20426     -0.143332      -9.52727       4.35027       6.00924       6.29721       6.48513       6.23141       5.70769
  19  20 3762.5870    1.8921  4.9618 11.4040  0.0000  0.0687   0.0241   0.1906    0.0648   0.0000   445.3866       7.95908       19.1811      -9.07537      0.229649      -13.7332       5.45469       7.04666       7.96875       7.75417       7.53099       7.00738
  19  21 3906.0400    1.5780  6.9397 11.0097 -0.0003  0.0852   0.0178   0.2484    0.0507   0.0000   442.5428       21.3373       20.5303      -10.0303       20.8493      -2.88411       6.70610       8.71530       9.48201       9.92156       9.26240       8.49489
  19  22 4049.5206    1.2907  8.5755 10.8335  0.0000  0.1024   0.0151   0.3055    0.0433   0.0000   436.8512      -9.27914       16.1439      -1.34266      -5.91986       16.3482       8.33130       10.7910       11.8510       12.1298       11.3409       10.8923
  19  23 4192.4977    1.0180  9.8727 10.7524  0.0000  0.1299   0.0138   0.3832    0.0397   0.0000   427.4705       16.6043       32.8024       5.83321      -29.5598      -14.9698       10.2313       13.6373       15.0349       15.1223       14.5625       13.8798
  19  24 4336.2041    0.8212 12.6627 10.6952 -0.0007  0.1866   0.0128   0.5403    0.0351   0.0000   409.2096       20.2801      0.920551       10.7138       14.3913      -33.8915       14.7066       19.3849       21.3842       21.4922       20.7162       19.1553
  20   4 1386.5075    0.0880  0.0626  9.7803  0.0000  0.0217   0.0109   0.0263    0.0276   0.0000   438.4179       1.85961       19.4788      0.448419      -4.61647       2.25206       1.99744       1.95087       3.80877       2.22681       3.04958       1.85072
  20   6 1734.2242    0.3300  0.2351  9.9127  0.0000  0.0172   0.0140   0.0282    0.0356   0.0000   435.6329       1.19868       16.1059      0.843197      -1.92811       1.80799       1.99671       2.76757       2.97350       2.76524       2.74411       2.15825
  20   7 1893.9256    0.4716  0.4253  9.9247  0.0000  0.0165   0.0151   0.0403    0.0454   0.0000   439.7044       2.11643       15.1783       1.07066       1.10931     -0.206532       1.36685       1.72877       1.91728       1.98502       2.12796       1.94004
  20   8 2050.1036    0.6720  0.5690 10.2467  0.0000  0.0193   0.0183   0.0462    0.0587   0.0000   438.8814      -1.16626       17.0826      0.878575      -1.30550      -1.71317       1.54622       1.94278       2.12919       2.07133       2.10606       1.93098
  20   9 2203.1648    0.9290  0.7505 10.5186  0.0000  0.0223   0.0230   0.0546    0.0776   0.0000   440.2061       1.44740       10.5775       1.56234       2.26967      -6.19333       1.76087       2.42651       2.45506       2.51153       2.45087       2.37095
  20  10 2352.4102    1.2212  0.9317 11.0232  0.0000  0.0252   0.0272   0.0602    0.0776   0.0000   440.0552       1.91938       16.8279      -2.57625      -5.36409      -3.42171       1.90211       2.67253       2.78623       2.96453       2.89960       2.63722
  20  11 2498.9514    1.6913  0.9492 11.5288  0.0000  0.0244   0.0379   0.0668    0.1002   0.0000   437.7719       5.97156       7.81681     -0.548774       3.05552      -1.84208       1.89694       2.62229       2.59355       2.60184       2.81954       2.61734
  20  12 2644.8376    2.1913  0.9434 12.1870  0.0000  0.0253   0.0497   0.0623    0.1015   0.0000   438.2017       10.3742       16.8571     -0.160974     -0.968926      0.134186       2.08872       2.69318       2.86012       3.01339       3.02061       2.85275
  20  13 2790.7556    2.7412  0.9020 12.5941  0.0000  0.0232   0.0613   0.0583    0.0867   0.0000   435.4667       5.04475       11.4279       2.90540      -3.60932      -2.63510       1.87322       2.45197       2.55478       2.75934       2.58231       2.49445
  20  14 2936.0749    3.5291  0.9740 12.7097  0.0000  0.0236   0.0742   0.0582    0.1048   0.0000   441.4251       6.30470       14.8837       3.62923      -2.38089      -7.54882       1.84735       2.34014       2.52590       2.60295       2.54107       2.39038
  20  15 3080.5802    3.7376  1.0077 13.1845 -0.0000  0.0240   0.0810   0.0674    0.0904   0.0000   438.2585       8.92641       16.1428       5.22162       1.08247      -4.07092       1.87854       2.54427       2.74565       2.76057       2.73192       2.61841
  20  16 3224.5734    3.8102  1.1198 13.3477  0.0000  0.0274   0.0792   0.0705    0.0932   0.0000   437.1732       6.48355       13.1075      -1.19334      -2.73325       1.51836       1.98549       2.79363       2.82538       3.03236       2.75822       2.67377
  20  17 3368.2405    3.1502  1.6168 13.0722  0.0000  0.0336   0.0588   0.0937    0.0704   0.0000   439.1249       12.5978       14.3152      -1.26233     0.0596916      -3.18766       2.56873       3.43923       3.57147       3.84297       3.47631       3.37933
  20  18 3512.0204    2.6481  2.8237 12.1704 -0.0013  0.0448   0.0373   0.1218    0.0711   0.0000   437.2792       11.1839       11.2106       6.53104       7.80853      -3.43088       3.46101       4.37155       4.82875       4.88468       4.63486       4.50282
  20  19 3655.7965    2.1465  4.0336 11.7272  0.0000  0.0569   0.0290   0.1629    0.0684   0.0000   444.3607       11.5417       5.49590      -8.13308       12.7288      -3.86898       4.34509       5.69009       6.23509       6.26480       6.10800       5.77231
  20  20 3799.4379    1.8439  5.6411 11.1893  0.0000  0.0684   0.0209   0.1978    0.0584   0.0000   437.0269       13.4107       11.2138      -11.6504      -7.27264       3.62546       5.29243       6.79848       7.55297       7.59442       7.22361       7.06697
  20  21 3943.2137    1.4946  7.3439 10.9659  0.0000  0.0881   0.0169   0.2523    0.0474   0.0000   441.0571       21.0661       21.9507      0.519889      -26.8704      -17.2252       6.85647       8.81113       9.70777       9.96042       9.67855       9.27531
  20  22 4087.1109    1.2015  9.1922 10.8030  0.0000  0.1109   0.0140   0.3239    0.0395   0.0000   434.7448       11.9642       17.3252      -2.50982       5.78557     0.0679827       8.25570       10.6052       11.9744       12.0769       11.6321       11.0231
  20  23 4230.5216    0.9482 10.7526 10.7448  0.0000  0.1411   0.0135   0.4185    0.0365   0.0000   431.9498       27.6927       24.5610      -17.7732       9.01483      -11.4005       10.7708       13.9760       15.5058       15.8679       15.3826       14.5132
  20  25 4518.5442    0.6063 14.3389 10.5616  0.0027  0.2487   0.0111   0.7133    0.0293   0.0000   440.7871      0.801671       4.05121      -55.9229       56.3368       31.6589       17.9615       24.5754       26.3290       27.2578       25.7908       24.2906
  21   3 1213.5424    0.0556  0.0269  9.8597  0.0025  0.0291   0.0129   0.0225    0.0258   0.0000   447.5176      -9.50975       27.3849      -3.58584      -3.51031       3.67183       3.18583       4.73529       4.41457       3.74369       3.04033       2.36686
  21   4 1408.0622    0.1179  0.0990  9.8048  0.0000  0.0156   0.0103   0.0291    0.0275   0.0000   439.7514      0.174737       20.5646     -0.525164      -3.07973       3.06901       1.04694       1.54130       1.84036       1.45830       2.41216       1.83611
  21   5 1589.2987    0.1841  0.1964  9.7980  0.0000  0.0200   0.0100   0.0339    0.0305   0.0000   437.7153      -2.23141       18.0309      0.754555      -3.63387      -1.02976       1.25006       1.69006       1.50424       1.81812       1.66174       1.68974
  21   6 1758.2585    0.3206  0.2958  9.9358  0.0000  0.0146   0.0125   0.0359    0.0362   0.0000   439.9232     -0.616798       20.1197      0.605008      -3.51846     -0.586893       1.12724       1.49328       1.51746       1.66689       1.71389       1.58474
  21   7 1919.8183    0.4957  0.4478  9.9998  0.0000  0.0164   0.0153   0.0432    0.0466   0.0000   437.1065      -1.06157       14.3411      -3.24995      -5.39331      -5.25558       1.37402       1.75830       1.91614       1.90257       1.94218       1.91430
  21   8 2077.7713    0.7153  0.6196 10.3315  0.0000  0.0206   0.0190   0.0530    0.0590   0.0000   437.7675      -1.77891       16.9650       2.16955      -1.02138      -1.08105       1.44722       1.96917       1.97589       2.02396       1.95578       1.91837
  21   9 2231.9229    1.0305  0.7308 10.5580  0.0000  0.0211   0.0241   0.0504    0.0839   0.0000   439.8785      -1.67512       11.9868      -5.17599     -0.430051       2.02507       1.69330       2.32072       2.47072       2.59158       2.49195       2.20750
  21  10 2381.9187    1.2802  0.8410 11.3941  0.0000  0.0256   0.0301   0.0580    0.0665   0.0000   437.1646      0.982660       14.6828       1.00665       1.85975      -1.83722       1.59188       2.47736       2.24979       2.56338       2.35024       2.19009
  21  11 2529.3647    1.8244  0.8993 11.6125  0.0000  0.0228   0.0393   0.0557    0.0878   0.0000   440.9228       4.70640       12.3792       4.31963      -1.09379      -6.08598       1.77894       2.23077       2.40607       2.59267       2.52604       2.39938
  21  12 2676.2608    2.2599  1.0713 12.0834 -0.0002  0.0261   0.0479   0.0685    0.1146   0.0000   432.8775       3.78703       15.2392      -5.90402       1.22298      -4.78878       1.83627       2.41238       2.50464       2.76916       2.60680       2.40816
  21  13 2823.0285    2.9965  0.8380 12.7299 -0.0005  0.0216   0.0684   0.0550    0.0972   0.0000   439.2961       5.71575       15.6658       1.67397      -2.06985    0.00694823       1.66908       2.26719       2.30695       2.43974       2.33513       2.26279
  21  14 2969.0078    3.5892  0.9750 12.9558  0.0000  0.0242   0.0746   0.0583    0.0915   0.0000   435.6249       6.57365       12.6826      -6.78430      -2.97209      -2.38125       1.67992       2.39809       2.44201       2.57299       2.52058       2.37956
  21  15 3114.0008    3.8778  0.9879 13.2977  0.0000  0.0241   0.0816   0.0606    0.0891   0.0000   436.4643       7.34691       12.5691      0.995784      0.459933      -3.71120       1.88913       2.44184       2.57520       2.80344       2.78469       2.56222
  21  16 3258.6515    3.5462  1.4144 13.0093  0.0004  0.0299   0.0644   0.0783    0.0841   0.0000   442.4317       10.4637       6.53707       1.82208       5.30050      -9.15033       2.19961       2.97040       3.02408       3.37779       3.23316       3.08548
  21  17 3403.0469    3.0494  2.0466 12.6691  0.0000  0.0374   0.0477   0.0967    0.0650   0.0000   441.9501       7.08325       12.3177       5.56467       7.87629      -7.14792       2.66550       3.60045       3.83657       3.92537       3.84691       3.62844
  21  18 3547.4123    2.4452  2.9926 12.3014  0.0000  0.0468   0.0347   0.1274    0.0579   0.0000   443.0223       10.4197       9.67243      -1.48098      -6.33259      -9.88406       3.44338       4.49906       4.91637       4.87359       4.91888       4.72167
  21  19 3691.6914    2.0428  4.3799 11.7386  0.0000  0.0616   0.0264   0.1624    0.0571   0.0000   443.0254       13.2634      0.801114       6.46126       13.3498      -10.8133       4.49138       5.78724       6.66934       6.64586       6.56406       6.30012
  21  20 3835.8750    1.6745  6.1582 11.1537  0.0000  0.0731   0.0186   0.2086    0.0511   0.0000   442.0871       26.6223       23.5949       1.33194      -1.96592      -2.06959       5.40186       6.89547       7.70336       7.89121       7.48845       7.21483
  21  21 3979.9671    1.3650  7.9007 10.9544 -0.0008  0.0929   0.0154   0.2730    0.0426   0.0000   422.0847       24.3009       12.3481       1.97470      -17.8834      -19.8889       6.67528       8.73035       9.84845       9.98767       9.84729       9.51741
  21  22 4124.3204    1.1137  9.2124 10.8014  0.0000  0.1121   0.0136   0.3327    0.0385   0.0000   442.1625       22.8075      -5.18927       11.4336       5.77546      -2.39335       8.04786       10.5970       11.8876       12.0133       11.6177       11.0694
  21  24 4413.1313    0.7011 12.9583 10.6563  0.0000  0.1967   0.0115   0.5855    0.0304   0.0000   453.0779       4.55246       15.1884       2.50211       33.8320       13.1234       13.9754       18.1012       20.8710       20.8719       20.2833       19.0558
  21  25 4557.1378    0.5144 13.6049 10.5953 -0.0049  0.2752   0.0111   0.7694    0.0277   0.0000   420.5407      -30.0233       9.91468       45.0611       10.1900      -15.9600       18.9869       25.2957       28.2726       28.8533       27.1912       26.1773
  21  26 4700.7327    0.4247 16.2099 10.4182  0.0010  0.3635   0.0089   0.9536    0.0232   0.0000   384.6826       52.1855       75.8699      -36.4528       45.2783       33.8009       25.7518       33.9126       37.7486       39.1834       37.1964       35.7305
  22   5 1611.3636    0.2182  0.1885  9.8041  0.0000  0.0125   0.0109   0.0288    0.0301   0.0000   437.5727      0.453019       17.2713     -0.945137    -0.0995035      0.321264      0.981087       1.21018       1.39138       1.27196       1.86277       1.67567
  22   6 1781.5335    0.3923  0.2867  9.8524  0.0000  0.0145   0.0145   0.0314    0.0377   0.0000   439.7899     -0.863633       15.7958       1.51404      -1.70839      0.785514       1.03013       1.19303       1.55259       1.62603       1.50972       1.48121
  22   7 1945.0495    0.5431  0.4532 10.0598  0.0000  0.0157   0.0161   0.0396    0.0450   0.0000   439.8012     -0.851880       15.0279       2.79600       1.01341      -3.10529       1.20420       1.47408       1.57004       1.64457       1.68854       1.60383
  22   8 2104.7768    0.7397  0.6767 10.3738  0.0000  0.0201   0.0186   0.0528    0.0587   0.0000   442.2943       1.82872       16.5182      0.353948      -1.13916      0.965625       1.45157       1.98271       2.05500       2.22143       2.02214       2.10514
  22   9 2259.9702    1.0606  0.7972 10.8433  0.0000  0.0213   0.0241   0.0543    0.0682   0.0000   436.3410      0.951750       13.0028      -1.87338       1.52261       3.48170       1.58368       2.08372       2.16917       2.17515       2.19803       2.16111
  22  10 2410.8523    1.5021  0.8584 11.4638  0.0000  0.0228   0.0332   0.0542    0.0822   0.0000   439.6216       1.02820       11.0393      0.951096      -5.36080     -0.452492       1.80786       2.41592       2.54754       2.51748       2.42516       2.21206
  22  11 2559.2526    1.9033  0.9251 11.8313  0.0000  0.0235   0.0403   0.0586    0.0796   0.0000   437.5645       2.00419       14.1419       2.63590      -2.81707      -5.55698       1.53891       2.15856       2.36985       2.37606       2.32100       2.10831
  22  12 2707.1525    2.5230  0.8131 12.5300  0.0000  0.0210   0.0571   0.0538    0.0816   0.0000   440.3850       5.16532       13.5955      -1.50757      -2.62220     -0.290601       1.49271       1.99985       2.03606       2.19468       2.17322       2.03789
  22  13 2854.8168    3.1371  0.9132 12.8794  0.0000  0.0231   0.0701   0.0584    0.1004   0.0000   441.3791       3.34906       10.3864     -0.398133      -2.46350    -0.0503239       1.69036       2.21591       2.40281       2.34110       2.39466       2.14337
  22  14 3001.5479    3.5269  0.7852 13.4346  0.0000  0.0212   0.0799   0.0526    0.0728   0.0000   440.7110       3.28679       16.9583     -0.242232      -1.22459      -4.32617       1.76073       2.22708       2.37049       2.33539       2.38735       2.17786
  22  15 3147.0954    3.7394  1.0638 13.4045 -0.0004  0.0251   0.0769   0.0663    0.0831   0.0000   438.3576       8.29263       14.0111      0.161776       1.20113      -3.24340       1.80771       2.59520       2.65557       2.88318       2.65330       2.70104
  22  16 3292.3914    3.4756  1.4486 13.1531 -0.0003  0.0301   0.0635   0.0802    0.0786   0.0000   439.3554       16.4893       11.7888       5.32179    -0.0295357      -4.11454       2.05759       2.75462       3.00223       3.08004       3.15890       2.87287
  22  17 3437.4567    2.8940  1.9837 12.6629  0.0000  0.0364   0.0459   0.0938    0.0649   0.0000   436.7379       9.19118       8.60634     -0.106154       6.86246      -4.59325       2.54844       3.29741       3.42433       3.61553       3.57475       3.54798
  22  18 3582.3546    2.3356  3.3578 12.1404  0.0000  0.0473   0.0299   0.1378    0.0479   0.0000   444.1576       11.2458       1.84014       1.60218       2.47176      -7.11465       3.33998       4.32740       4.69094       4.98993       4.81939       4.69897
  22  19 3727.2070    1.9819  4.6089 11.6178  0.0000  0.0591   0.0237   0.1646    0.0516   0.0000   436.6969       13.3473       11.6981      -3.24924      -2.28362      -4.37162       4.13676       5.46541       6.03843       6.17703       6.07560       5.81043
  22  20 3872.0166    1.5842  6.3119 11.2086  0.0000  0.0754   0.0179   0.2159    0.0455   0.0000   446.1512       7.94519       28.9463       4.53379      -2.44373      -9.90085       5.28455       6.88435       7.53368       7.74320       7.66201       7.35745
  22  21 4016.5303    1.2788  8.3003 10.9881  0.0000  0.0972   0.0147   0.2852    0.0377   0.0000   415.7138       17.9281       12.5821      -17.8690       7.54602      -4.57077       6.64750       8.79979       9.71091       9.96164       9.87285       9.37281
  22  23 4305.5794    0.8349 11.7333 10.8066  0.0000  0.1619   0.0128   0.4871    0.0307   0.0000   442.3755       20.9171       34.7744      -10.1990      -19.2179      -20.3364       11.1136       14.3247       15.8044       16.8209       16.3056       15.5321
  22  25 4595.1510    0.4944 14.9272 10.5797  0.0023  0.3025   0.0100   0.8299    0.0239   0.0000   441.3791       46.1668       91.5749      -5.11000       1.67601      -10.2156       20.0601       26.5132       29.6882       30.5383       29.5567       28.5355
  22  26 4738.9159    0.3841 16.9330 10.3858  0.0111  0.4158   0.0082   1.0617    0.0207   0.0000   401.6479       45.7424       128.375       16.8751       69.4723      -37.9122       28.1453       36.5057       41.2153       43.2158       40.9867       40.2292
  23   4 1449.6781    0.1483  0.0983  9.8193  0.0000  0.0144   0.0108   0.0248    0.0267   0.0000   439.0736      0.631764       20.6204      0.228568     -0.976771      0.488700      0.825762       1.59743       1.09482       1.65273       1.19683       1.22112
  23   5 1632.7995    0.2315  0.2300  9.8444  0.0000  0.0132   0.0105   0.0346    0.0305   0.0000   441.1883     -0.126935       19.4620      0.875937      -3.11190      0.325376      0.940389       1.07417       1.08533       1.36566       1.46690       1.28725
  23   6 1804.1923    0.3882  0.3290  9.9377  0.0000  0.0126   0.0137   0.0377    0.0364   0.0000   439.2291       3.84100       18.1035      -1.97555      -1.95730     -0.120076      0.930901       1.16684       1.23573       1.31491       1.38631       1.20852
  23   7 1969.6310    0.5758  0.5524 10.0676  0.0000  0.0176   0.0156   0.0461    0.0503   0.0000   438.5163      0.756862       19.3792     -0.940242     -0.393747      0.136304       1.20619       1.62764       1.77925       1.83583       1.75647       1.69878
  23   8 2131.1313    0.8229  0.6000 10.4895  0.0000  0.0183   0.0203   0.0417    0.0540   0.0000   438.6177      -2.61200       15.1971      0.626104     -0.261432     -0.513471       1.19758       1.70904       1.72765       1.88811       1.81225       1.72798
  23   9 2287.4934    1.1200  0.8916 10.8009  0.0000  0.0233   0.0239   0.0573    0.0800   0.0000   437.9085      -1.71960       17.6449      -1.31177      -4.51269      -1.58290       1.45100       1.90183       2.24651       2.19850       2.10147       1.95947
  23  10 2439.2217    1.5052  0.9296 11.5321  0.0000  0.0231   0.0317   0.0592    0.0781   0.0000   441.5151       3.55420       15.8733      -1.96105      -2.48811     -0.648525       1.57945       2.14597       2.19118       2.29893       2.34942       2.25938
  23  11 2588.6900    2.0364  0.9348 11.9964  0.0000  0.0231   0.0422   0.0562    0.0779   0.0000   438.1294       2.75101       17.5201      -1.96332       2.90429      -2.74742       1.53927       2.07152       2.10252       2.29657       2.33028       2.15539
  23  12 2737.7031    2.5468  0.9035 12.5307  0.0000  0.0213   0.0532   0.0577    0.0769   0.0000   442.0384       2.84931       12.8813     -0.402898     -0.184623      -2.80653       1.53774       1.93491       2.04826       2.14424       2.23197       2.05238
  23  13 2886.1381    3.2918  0.9026 12.7695  0.0000  0.0211   0.0688   0.0552    0.1110   0.0000   438.6486       4.64239       17.4829       1.23815      -3.08917     -0.259206       1.46818       1.86992       2.07584       2.14336       2.18834       2.00667
  23  14 3033.5584    3.6861  0.9500 13.2317  0.0000  0.0230   0.0762   0.0562    0.0980   0.0000   438.9204       4.15648       9.72560      -3.30186     -0.620267      -5.96767       1.54016       2.06080       2.16521       2.17205       2.23309       2.11410
  23  15 3179.8133    3.6936  1.1153 13.5916  0.0000  0.0272   0.0761   0.0687    0.0809   0.0000   437.2911       4.71975       11.1045      -3.39211       2.69150      -2.75486       1.69479       2.37538       2.38207       2.59661       2.47864       2.44406
  23  16 3325.6539    3.3139  1.4057 13.3263 -0.0003  0.0304   0.0623   0.0782    0.0749   0.0000   437.8854       5.72806       15.2835      -5.19249       3.63464      -2.49328       2.28101       2.94888       3.25783       3.40486       3.29854       3.16543
  23  17 3471.4301    2.8011  2.3528 12.4814  0.0000  0.0388   0.0387   0.0994    0.0569   0.0000   441.9546       3.05846       7.73375       1.74278      -1.69486      -10.3901       2.46648       3.35345       3.72875       3.66516       3.76632       3.62459
  23  18 3616.9198    2.1811  3.5303 12.1579  0.0000  0.0508   0.0277   0.1399    0.0443   0.0000   442.8135       17.1883      -2.34099      -2.24565       5.74093      -9.48318       3.31370       4.51938       4.77913       5.13350       4.90129       4.69292
  23  19 3762.3028    1.8374  4.8441 11.7175  0.0000  0.0627   0.0220   0.1731    0.0438   0.0000   436.8234       9.84290       10.5504      -6.14766      -6.01500      -4.10162       4.09417       5.48451       6.09899       5.94319       6.16766       5.84660
  23  20 3907.5989    1.5522  6.4716 11.2401 -0.0004  0.0741   0.0174   0.2139    0.0429   0.0000   430.7093       23.6204       23.1423       10.6978       5.04537      -2.01018       4.97315       6.59895       7.20605       7.45271       7.48732       7.30735
  23  21 4052.7146    1.1981  8.1161 11.1019  0.0000  0.0981   0.0146   0.2865    0.0349   0.0000   433.1995       1.22544       21.8033      -5.35827     0.0145815      -19.2359       6.46577       8.47814       9.46323       9.67148       9.73415       9.10100
  23  23 4343.3110    0.7298 11.6381 10.8561  0.0000  0.1749   0.0128   0.5389    0.0297   0.0000   424.5043       4.56078       28.9384      -3.18688      -22.1496      -6.78012       11.2729       14.9617       16.8672       17.1762       17.1874       16.2234
  24   4 1469.7898    0.1445  0.0893  9.8002  0.0000  0.0114   0.0115   0.0245    0.0259   0.0000   439.6465     -0.726099       20.9574     0.0206976      -2.46907      0.375183      0.877038      0.989366       1.24168       1.56808       1.49615       1.51023
  24   5 1653.6717    0.2594  0.2391  9.8511  0.0000  0.0141   0.0106   0.0283    0.0305   0.0000   439.5165      -2.36461       20.6754     0.0558019      -3.27507      0.334980      0.911286       1.17270       1.29041       1.37975       1.29694       1.30326
  24   6 1826.3238    0.4096  0.3964  9.9390  0.0000  0.0148   0.0128   0.0392    0.0389   0.0000   439.0523       1.55347       19.1613      -1.97324      -1.12784       1.04791      0.986922       1.33654       1.39763       1.52345       1.48192       1.45504
  24   7 1993.5680    0.6207  0.5043 10.1002  0.0000  0.0163   0.0164   0.0389    0.0483   0.0000   440.4876      -1.35935       18.6728     -0.133877     -0.108235      0.257473       1.02507       1.35956       1.49044       1.55706       1.62185       1.50434
  24   8 2156.7751    0.8490  0.6846 10.5069  0.0000  0.0198   0.0195   0.0456    0.0585   0.0000   439.4901      -2.00466       14.5660      -1.21521      -2.80826       1.20118       1.33839       1.76073       2.04609       2.05909       2.12197       2.15635
  24   9 2314.3611    1.1657  0.8852 11.0843  0.0000  0.0216   0.0248   0.0562    0.0670   0.0000   439.4757       2.97530       11.1138       5.63709       1.98561      -4.61887       1.42343       1.82655       1.98402       2.10691       2.06538       1.97628
  24  10 2467.0302    1.6372  0.9494 11.6084  0.0000  0.0226   0.0332   0.0588    0.0830   0.0000   438.0726       4.13669       14.0129      0.966813      -1.79605       1.20213       1.47515       2.06711       2.14693       2.31825       2.35560       2.30729
  24  11 2617.7151    2.1504  0.9614 11.9985  0.0000  0.0215   0.0423   0.0584    0.0902   0.0000   439.7451       2.03570       16.4758     -0.610440      -2.64007      -4.71283       1.35235       1.83258       1.98442       2.09002       2.07681       1.97448
  24  12 2767.7557    2.6248  0.9679 12.4093  0.0000  0.0223   0.0514   0.0564    0.0793   0.0000   437.5341       5.16233       18.7886       1.23521      0.649936      -2.49363       1.39596       1.86489       2.02163       2.08348       2.06656       2.00892
  24  13 2916.9894    3.3915  0.9369 12.9259  0.0000  0.0213   0.0681   0.0541    0.0915   0.0000   439.4951       3.76713       15.3552      -1.58361       1.56543      -2.95983       1.43556       1.76760       1.93976       2.12838       2.06018       1.94604
  24  14 3065.1068    3.7725  0.9496 13.2836  0.0000  0.0213   0.0782   0.0596    0.0954   0.0000   439.9835       5.14958       11.9892      -4.60692       1.47135      -2.01382       1.38974       1.84819       1.92250       2.10433       2.06699       1.97479
  24  15 3212.1123    3.6785  1.2305 13.3982  0.0000  0.0258   0.0709   0.0720    0.0922   0.0000   438.6766       6.85151       14.4527     0.0526894      -11.6095      -1.30237       1.76790       2.33677       2.50001       2.69707       2.67156       2.47180
  24  16 3358.5996    3.1962  1.7344 12.9890 -0.0004  0.0330   0.0509   0.0838    0.0627   0.0000   443.6052       8.74560       11.0069       1.98445      -3.25673      -5.35456       2.04530       2.86655       2.96463       3.19503       2.97773       2.89946
  24  17 3505.0040    2.5757  2.6183 12.5270  0.0000  0.0400   0.0347   0.1105    0.0474   0.0000   443.1852       15.1751      0.573244     -0.850700       10.9953      -2.16528       2.59039       3.46265       3.76579       3.78330       3.86699       3.69133
  24  18 3651.1705    2.1290  3.9780 11.9183  0.0000  0.0520   0.0244   0.1435    0.0425   0.0000   442.6835       9.87672       4.34702       9.85295      -4.38071      0.207362       3.19064       4.33098       4.69670       5.00935       4.83463       4.59017
  24  19 3796.9777    1.7520  5.5545 11.4507 -0.0002  0.0655   0.0194   0.1788    0.0430   0.0000   430.3722       15.0511       12.8468       6.64972     -0.819990      -13.7070       4.16297       5.45189       6.07858       6.30773       6.15704       5.86570
  24  20 3942.8102    1.4241  7.2306 11.1993  0.0000  0.0811   0.0156   0.2343    0.0373   0.0000   436.6537      0.589503       13.7710       17.2238       10.4242      -22.1183       5.21852       6.75715       7.54554       7.94158       7.66251       7.44492
  24  21 4088.6651    1.1458  8.5811 11.0515  0.0000  0.0989   0.0139   0.2997    0.0330   0.0000   430.3539       10.7718       15.3797       2.32474       5.32790      -10.2195       6.25311       8.36226       9.17937       9.53657       9.49490       9.03290
  24  22 4234.1190    0.9273 10.7355 10.8729  0.0000  0.1334   0.0130   0.4006    0.0317   0.0000   433.3998       32.7455       26.6856       1.30920      -4.42549      0.254172       8.36876       10.9088       12.2942       12.7212       12.2976       11.8632
  24  23 4379.5164    0.7159 12.4958 10.8486 -0.0027  0.1946   0.0122   0.5481    0.0270   0.0000   415.1293       3.58362       29.5965      -1.79856       21.6715      -32.9042       11.7937       15.9591       17.7603       18.6876       17.9983       17.3974
  24  24 4524.9418    0.5789 14.7338 10.6836  0.0000  0.2513   0.0098   0.6992    0.0227   0.0000   462.6066       16.4335       23.2186      -21.1651      -12.7026       9.36384       15.3373       20.2663       22.9550       24.0643       22.9072       22.5307
  25   3 1289.4229    0.0868  0.0417  9.8467  0.0000  0.0163   0.0116   0.0202    0.0242   0.0000   440.7054     -0.372438       19.2395      -1.64266      -3.06200       2.46964       1.08146       1.32881       1.06793       1.56766       1.95330       1.81000
  25   4 1489.4616    0.1684  0.1012  9.8387  0.0000  0.0094   0.0117   0.0249    0.0257   0.0000   440.2669      -1.09098       19.1246      0.647029      -2.44866      -1.34291      0.619804      0.787756      0.843603      0.913804      0.756035      0.848282
  25   5 1674.0994    0.2846  0.1874  9.8701  0.0000  0.0102   0.0121   0.0228    0.0295   0.0000   441.0811     -0.202055       18.9085      0.595523      -2.99710     -0.548167      0.727516      0.902699       1.11499       1.17874       1.20632       1.24999
  25   6 1847.9124    0.4673  0.3372  9.9666  0.0000  0.0136   0.0144   0.0292    0.0388   0.0000   439.9732     -0.202068       18.0668      0.272136      -2.15019      -1.63630      0.799157       1.12911       1.14255       1.22068       1.32928       1.10301
  25   7 2016.9124    0.6157  0.6014 10.1751  0.0000  0.0187   0.0152   0.0436    0.0514   0.0000   440.5585     -0.967573       19.0295      -2.42401     -0.366509      0.925828       1.21320       1.48720       1.73798       1.78825       1.76280       1.69694
  25   8 2181.7618    0.9456  0.7126 10.4561  0.0000  0.0189   0.0207   0.0456    0.0629   0.0000   441.9210       2.78177       15.0209      -1.56665      -1.03365      -1.74300       1.10768       1.56486       1.59315       1.70679       1.71806       1.70038
  25   9 2340.5308    1.2943  0.8312 11.2889  0.0000  0.0206   0.0273   0.0522    0.0629   0.0000   437.8011       2.01823       12.4885     -0.341156      -1.98819      -2.17254       1.25259       1.73757       1.79647       1.99907       1.89180       1.82713
  25  10 2494.4051    1.7176  0.9993 11.6869  0.0001  0.0232   0.0332   0.0584    0.0769   0.0000   440.2540       1.83755       17.4700      -3.02587      -3.38371      -2.59479       1.38853       1.92386       2.03776       2.11924       2.07399       2.02514
  25  11 2646.2599    2.2277  0.9433 12.3156  0.0000  0.0221   0.0446   0.0565    0.0764   0.0000   438.2421       4.46328       15.0565      0.119791      0.380098      -2.87499       1.45390       1.79351       1.95959       2.15909       2.27058       2.04218
  25  12 2797.4246    2.8152  0.8884 12.7955  0.0000  0.0212   0.0567   0.0527    0.0707   0.0000   440.1717       2.46082       16.1286      -2.81023     -0.603803      0.372929       1.34338       1.84945       1.89125       2.05777       1.99462       1.92507
  25  13 2947.4559    3.4408  0.9092 13.2189 -0.0005  0.0211   0.0700   0.0536    0.0744   0.0000   440.4133       4.80256       12.5109      -3.48996       1.71850      -1.52851       1.35111       1.78117       1.87717       2.03654       2.09958       1.90541
  25  14 3096.2925    3.7997  1.0344 13.5711  0.0000  0.0239   0.0765   0.0630    0.0912   0.0000   439.9063       6.39379       12.8544     0.0719877      -2.48214      -6.58899       1.49683       2.01300       2.18080       2.27021       2.31508       2.23237
  25  15 3244.0004    3.5404  1.2544 13.5427  0.0000  0.0268   0.0685   0.0759    0.0860   0.0000   438.2480       7.13987       13.8039      0.954804     0.0765171      -6.00855       1.69721       2.30719       2.36560       2.59766       2.75172       2.56977
  25  16 3391.2022    3.0372  1.8157 13.1100  0.0000  0.0327   0.0485   0.0884    0.0576   0.0000   437.4727       12.2489       10.7907       1.39538       3.15626      -5.16489       2.02194       2.65255       2.97714       3.02660       3.01729       2.90576
  25  17 3538.2612    2.4736  2.8318 12.5104  0.0000  0.0424   0.0325   0.1141    0.0454   0.0000   443.2860       6.74780       6.50563       1.78270       5.50911      -13.4274       2.57387       3.37231       3.76539       3.93016       3.77890       3.77120
  25  18 3685.0491    1.9775  4.4440 11.8420  0.0000  0.0543   0.0220   0.1512    0.0398   0.0000   439.4148       9.99158       15.0675       6.06434      -5.11933      -8.84460       3.39760       4.36168       4.96330       5.12935       5.13985       4.95839
  25  19 3831.4729    1.6284  5.8072 11.4646  0.0000  0.0676   0.0178   0.1909    0.0388   0.0000   436.5699       4.09904       13.9234       10.6202      -8.03743      -3.58053       3.94937       5.45213       6.00032       6.14940       6.10931       5.89060
  25  20 3977.7560    1.3687  7.7152 11.1519  0.0000  0.0835   0.0150   0.2507    0.0372   0.0000   442.0329       4.93083       9.67384      -6.93874     -0.535782      0.580906       5.02870       6.75152       7.46649       7.77787       7.76333       7.37281
  25  21 4124.1069    1.0553  9.0475 11.0480  0.0000  0.1081   0.0141   0.3296    0.0336   0.0000   454.0830      -5.95675       18.1799     -0.368259       5.62404      -6.71119       6.47646       8.56886       9.63691       10.0854       9.84093       9.66418
  25  22 4270.1878    0.8383 10.4215 10.9646  0.0000  0.1397   0.0133   0.4340    0.0296   0.0000   429.3307       27.9538       42.7741      -12.2939       3.54167      -10.2174       8.30966       11.1724       12.4706       12.9747       12.7137       12.3945
  26   3 1307.4681    0.0994  0.0712  9.7877  0.0000  0.0136   0.0106   0.0254    0.0240   0.0000   440.3404      0.604415       20.3588      0.149592      -1.96590      0.303410      0.755415       1.00497       1.10166       1.49247      0.959097       1.34117
  26   4 1508.7120    0.1552  0.1438  9.7910  0.0000  0.0127   0.0090   0.0268    0.0260   0.0000   440.0195     -0.781454       18.5944     0.0615911      -3.49252      -1.11333      0.881143       1.03793       1.23943       1.07096       1.12024       1.10333
  26   5 1694.0458    0.3049  0.2636  9.8035  0.0000  0.0114   0.0113   0.0306    0.0304   0.0000   440.3894      -1.75443       21.1354     0.0283579     -0.764183     -0.851751      0.686032      0.914667      0.957442      0.991337       1.08823      0.956983
  26   6 1868.9954    0.4479  0.4796  9.9554  0.0000  0.0165   0.0124   0.0410    0.0416   0.0000   439.0347      0.309710       19.3479       1.31532       1.34672      0.203997       1.04795       1.30603       1.48716       1.50998       1.49817       1.46455
  26   7 2039.7518    0.6598  0.6434 10.2129  0.0000  0.0179   0.0155   0.0477    0.0504   0.0000   442.2695     -0.186976       17.4106     -0.938704      -3.50649       1.90831       1.02534       1.39487       1.50808       1.52239       1.51242       1.51733
  26   8 2206.0814    0.9475  0.7585 10.7127  0.0000  0.0195   0.0204   0.0494    0.0583   0.0000   439.4686       1.07643       21.4865      -1.74586      -2.82311       1.57702       1.12980       1.52879       1.64833       1.74362       1.73547       1.71762
  26   9 2366.0621    1.3397  0.8910 11.2049  0.0000  0.0214   0.0268   0.0539    0.0697   0.0000   439.3419      0.433537       15.8917       3.28774    -0.0824990      -2.07583       1.22362       1.70084       1.85785       1.91756       1.88143       1.73218
  26  10 2521.2400    1.7829  1.0705 11.7161  0.0000  0.0228   0.0334   0.0619    0.0754   0.0000   440.8134       4.02923       17.9750       2.31540      -2.50872      -3.35197       1.40705       1.92257       2.07822       2.22041       2.32222       2.19083
  26  11 2674.4303    2.3268  1.0045 12.3651 -0.0000  0.0232   0.0443   0.0583    0.0806   0.0000   440.0319       1.46892       17.6420       2.53277      -2.53599      -4.56495       1.39263       1.95762       2.05323       2.20387       2.11895       2.15693
  26  12 2826.6087    2.9007  0.9623 12.7436  0.0000  0.0216   0.0558   0.0545    0.0832   0.0000   441.6066       3.33628       10.6860    -0.0610682      -2.83354      -2.70465       1.29501       1.72606       1.82403       2.01892       2.07025       1.99433
  26  13 2977.5282    3.5371  0.9384 13.1565  0.0000  0.0208   0.0693   0.0533    0.0750   0.0000   439.8268       3.97185       15.1635      -1.11094      -3.60057      -5.96159       1.29973       1.69337       1.82135       1.91968       1.92295       1.85416
  26  14 3127.0389    3.7669  0.9983 13.5476  0.0000  0.0215   0.0737   0.0596    0.0736   0.0000   439.3066       7.35798       18.5790       1.31515     -0.568865      -2.38487       1.30256       1.72833       1.88895       1.96983       2.00640       1.95292
  26  15 3275.5267    3.4759  1.5452 13.0117 -0.0001  0.0287   0.0578   0.0773    0.0911   0.0000   439.3167       8.25980       13.8496      0.159791      -3.03846      -6.27465       1.67769       2.26862       2.44598       2.57083       2.67129       2.57393
  26  16 3423.5298    2.9062  2.1029 12.9135  0.0000  0.0346   0.0439   0.0997    0.0603   0.0000   441.7090       10.1840       6.58027      -2.85986      -1.70258      -4.60246       2.02325       2.79115       2.93723       3.08953       3.13245       3.00499
  26  17 3571.0879    2.3091  3.1024 12.4412  0.0000  0.0437   0.0292   0.1235    0.0421   0.0000   446.6857       11.7518       9.60510       1.48570       8.71130      -3.66475       2.56614       3.42415       3.86790       3.92655       3.96931       3.80773
  26  18 3718.5592    1.8858  4.6037 11.7916 -0.0001  0.0559   0.0210   0.1555    0.0395   0.0000   431.3963       13.7592       11.9221       1.15521      -1.13671      -18.2516       3.30613       4.41797       4.96380       5.13984       5.25908       4.98693
  26  19 3865.6503    1.5112  6.0408 11.5285  0.0000  0.0699   0.0172   0.2057    0.0351   0.0000   433.7074       21.4173       5.27788      -7.41600      -1.91556       9.20746       4.05360       5.45823       6.09351       6.23144       6.32702       6.10837
  26  20 4012.5130    1.2617  8.0908 11.1781  0.0000  0.0904   0.0149   0.2661    0.0351   0.0000   435.7507       24.1508       40.8425      -13.7451      -5.30416      -10.1888       5.12831       6.96576       7.85299       8.12522       8.17163       7.91957
  26  21 4158.8833    1.0093  9.7080 11.0358  0.0010  0.1145   0.0137   0.3484    0.0311   0.0000   455.5162       25.0586       18.4954       4.39506       1.46020      -27.5858       6.58876       8.83936       9.86386       10.3612       10.1803       9.86816
  26  22 4305.5671    0.7656 11.5333 10.9951  0.0009  0.1636   0.0138   0.5133    0.0280   0.0000   440.6520       6.27490       23.9387       27.4906       1.05299     -0.886008       9.27119       12.5507       13.9875       14.4532       14.6104       14.2118
  27   3 1325.2097    0.0996  0.0677  9.8328  0.0000  0.0158   0.0100   0.0223    0.0236   0.0000   440.7220      0.352733       21.0315     -0.896730      -2.63038      0.832746      0.735017       1.30024       1.49364       1.05093       1.27891       1.21795
  27   4 1527.5641    0.1800  0.1383  9.7739  0.0000  0.0116   0.0098   0.0243    0.0256   0.0000   439.7666     -0.403044       21.0658     -0.377998      -1.48847     -0.755046       1.02827       1.43342       1.48083       1.51434       1.57270       1.59307
  27   5 1713.5521    0.2987  0.2667  9.8720  0.0000  0.0128   0.0108   0.0278    0.0304   0.0000   440.7347      -2.56860       19.7130      -2.19112     -0.549994      -2.05364      0.759569       1.04700       1.13585       1.27792       1.12945       1.22612
  27   6 1889.7497    0.4909  0.4252  9.9813  0.0000  0.0157   0.0137   0.0362    0.0411   0.0000   440.6697       2.21733       16.7240     -0.761616      -1.89089      -2.01846      0.868888       1.32242       1.30024       1.43207       1.34978       1.40257
  27   7 2062.0808    0.7396  0.6037 10.2001  0.0000  0.0163   0.0173   0.0430    0.0524   0.0000   442.4679     -0.866860       17.5503      -1.31960      -1.43611       1.10875      0.894138       1.26292       1.31277       1.41618       1.37440       1.37885
  27   8 2229.7563    1.0272  0.7791 10.8084  0.0000  0.0193   0.0215   0.0490    0.0604   0.0000   438.5335     -0.995073       19.2548       1.39406      -3.27942      -1.07495       1.08236       1.44007       1.57245       1.69913       1.64063       1.59481
  27   9 2391.0595    1.3863  0.9617 11.3845  0.0000  0.0214   0.0273   0.0582    0.0656   0.0000   441.1193       1.83139       16.1952      -1.51143      -1.66429       1.67205       1.26619       1.68081       1.77369       1.96066       1.94953       1.83841
  27  10 2547.5366    1.8461  1.0492 11.7719  0.0000  0.0234   0.0340   0.0577    0.0759   0.0000   439.9071       3.33673       18.3270       3.31772      -2.19116      -5.83670       1.29362       1.83312       1.86356       1.99436       2.02116       1.93404
  27  11 2702.1102    2.4187  0.9436 12.3978  0.0000  0.0205   0.0460   0.0538    0.0750   0.0000   439.6745       7.36219       14.8399      -1.14389      -4.94385      0.830187       1.23701       1.64061       1.71439       1.86699       1.85045       1.74866
  27  12 2855.4353    3.1190  0.9249 12.9708  0.0000  0.0208   0.0584   0.0517    0.0754   0.0000   438.3900       3.59837       18.6121      0.225475     -0.727233      0.194272       1.19949       1.58602       1.68674       1.81085       1.78285       1.85345
  27  13 3007.1634    3.5797  1.0147 13.0737  0.0002  0.0221   0.0658   0.0546    0.0837   0.0000   437.5308       4.40319       16.1017      -2.73367       1.58075      -4.56853       1.27715       1.73437       1.75746       1.96094       2.02858       1.98254
  27  14 3157.3257    3.7910  1.1502 13.4248  0.0000  0.0238   0.0695   0.0643    0.0804   0.0000   440.3702       6.95430       11.7440       3.94672       1.25820      -1.36060       1.36000       1.87968       1.96606       2.05324       2.16817       2.08303
  27  15 3306.6634    3.4889  1.5613 13.1038  0.0000  0.0279   0.0560   0.0775    0.0795   0.0000   439.7817       12.8956       11.7023      -1.45463      -5.09888      -4.87877       1.58666       2.12069       2.33940       2.40355       2.49767       2.41525
  27  16 3455.4263    2.8411  2.2708 12.6766  0.0000  0.0366   0.0415   0.0970    0.0675   0.0000   439.5943       13.6171       6.74800       5.43857       7.75157      -7.80040       2.00713       2.81984       3.01977       3.26620       3.29922       3.20082
  27  17 3603.7508    2.2100  3.5722 12.0723  0.0000  0.0461   0.0259   0.1288    0.0466   0.0000   441.1854       10.1872       2.63375      -3.10398      -1.26437      -4.13074       2.58190       3.48524       3.86981       3.95659       4.00325       3.95534
  27  18 3751.6493    1.8133  5.0195 11.7020  0.0000  0.0580   0.0196   0.1624    0.0380   0.0000   443.3867       6.78107       5.67299       5.02454      -6.02626      -4.00832       3.33479       4.45497       4.98350       5.10243       5.25589       5.08641
  27  19 3899.4759    1.4683  6.7455 11.3620  0.0001  0.0741   0.0159   0.2107    0.0350   0.0000   440.8993       5.59619       15.6519       4.56851      -5.62278      -10.7019       4.09362       5.60404       6.18036       6.39623       6.49514       6.15745
  27  20 4046.7222    1.1511  8.6645 11.1924  0.0000  0.0984   0.0146   0.3007    0.0327   0.0000   440.3577       21.4822       20.6045       2.06370      -12.1606      0.802048       5.41873       7.25674       8.27558       8.42161       8.41495       8.11990
  27  21 4193.9897    0.9083  9.8226 11.0927  0.0000  0.1225   0.0145   0.3917    0.0310   0.0000   436.7599       26.7713       1.31395       11.2191       1.32920      -12.3757       6.90189       9.10093       10.4271       10.6885       10.6598       10.5430
  27  22 4340.8943    0.7015 10.3697 11.0238  0.0051  0.1564   0.0148   0.5153    0.0281   0.0000   430.1322       22.1365       43.8050   -0.00194739       18.1076      -32.2001       8.53978       11.3527       12.9830       13.3233       13.5143       12.9374
  27  23 4487.4478    0.5162 11.5767 10.8949  0.0044  0.2270   0.0150   0.7504    0.0263   0.0000   442.3485       49.0188       15.4150      -2.74870      -10.2330       6.24321       12.2874       16.1146       18.7394       19.4338       18.7175       18.2116
  28   5 1732.7364    0.3458  0.2952  9.8180  0.0000  0.0117   0.0115   0.0308    0.0316   0.0000   439.3567     -0.920337       18.3480      0.690886      -3.38531     -0.875579      0.717210      0.836142       1.00798       1.18029       1.22134       1.09212
  28   6 1910.1277    0.5018  0.4937 10.0514  0.0000  0.0157   0.0130   0.0375    0.0410   0.0000   439.7316      0.622166       19.4953     -0.798111      -2.49113      0.251782      0.925562       1.19842       1.32450       1.42372       1.40267       1.32445
  28   7 2083.9285    0.7395  0.6784 10.2751  0.0000  0.0176   0.0162   0.0441    0.0535   0.0000   440.1762       1.98446       18.2205       1.09480      -2.30229      -1.89280      0.995369       1.28337       1.46451       1.53460       1.58518       1.51786
  28   8 2252.8491    1.0582  0.8229 10.8443  0.0000  0.0202   0.0213   0.0491    0.0605   0.0000   439.2304      0.648508       18.9153     -0.718397      -2.75826      -2.24700       1.04018       1.47686       1.57460       1.70176       1.65994       1.64171
  28   9 2415.3167    1.4927  1.0394 11.2162  0.0002  0.0223   0.0271   0.0568    0.0784   0.0000   439.2561       5.57690       14.6426      -2.23594      0.688877     -0.693750       1.17015       1.61675       1.77779       1.78128       1.84609       1.75143
  28  10 2573.4059    1.9574  1.0724 11.8906  0.0000  0.0220   0.0350   0.0604    0.0729   0.0000   440.0282       3.19273       14.5115       3.99976      -1.46771      -1.80628       1.23021       1.67777       1.82649       1.88413       1.98759       1.99190
  28  11 2729.4169    2.6243  0.9974 12.2012  0.0000  0.0210   0.0465   0.0533    0.0840   0.0000   438.5399       6.31210       14.5324     -0.240559      -4.96241      -3.41525       1.15624       1.64874       1.73534       1.83774       1.91388       1.74011
  28  12 2883.8097    3.3075  0.9459 12.8430  0.0000  0.0207   0.0596   0.0506    0.0844   0.0000   439.5818       5.15124       15.3869     -0.800290      -4.21773      -3.24809       1.12488       1.55072       1.57841       1.67384       1.71017       1.77718
  28  13 3036.3700    3.5814  0.9120 13.5688  0.0000  0.0219   0.0683   0.0516    0.0628   0.0000   437.9505      0.827008       12.6763     -0.162100      -2.06735      -2.18044       1.11733       1.63850       1.65645       1.83361       1.83157       1.79049
  28  14 3187.3074    3.7237  1.1561 13.4545  0.0000  0.0238   0.0669   0.0637    0.0763   0.0000   439.5535       6.27149       15.1852    -0.0281663       2.17523      -3.85347       1.32091       1.77621       1.84884       1.99785       2.03909       1.96216
  28  15 3337.4101    3.3081  1.6403 12.9697  0.0001  0.0283   0.0514   0.0794    0.0723   0.0000   440.0140       10.8715       10.5059       1.96641      -4.02209      -2.47247       1.53645       2.11318       2.21610       2.46093       2.40464       2.36473
  28  16 3486.8845    2.7002  2.5548 12.5376 -0.0007  0.0383   0.0365   0.1044    0.0614   0.0000   440.8240       13.5943       11.0349       3.98475      -2.60806      -6.13952       2.01998       2.74573       3.05747       3.17031       3.18851       3.13148
  28  17 3635.9506    2.1005  3.6192 12.1422  0.0000  0.0472   0.0253   0.1319    0.0434   0.0000   436.2853       5.85575       15.3410      -6.10953       3.40546      -1.21085       2.62666       3.36879       3.81227       3.99731       4.03195       3.90398
  28  18 3784.5235    1.6917  5.1121 11.7286  0.0000  0.0607   0.0190   0.1724    0.0362   0.0000   438.7389       8.25798       25.1371      -2.93614      -5.43521      -6.89463       3.26288       4.36704       4.88069       5.05336       5.08851       4.92367
  28  19 3932.8389    1.3546  7.0874 11.3589  0.0000  0.0769   0.0155   0.2305    0.0336   0.0000   443.7573       15.3183       16.4332     -0.113667      -11.9293      0.822573       4.29950       5.57254       6.32247       6.63521       6.56057       6.38004
  28  21 4228.3706    0.8572 10.1797 11.1128  0.0000  0.1314   0.0152   0.4261    0.0302   0.0000   422.8839       16.2443       21.6664      -5.68503      0.974571      -6.21786       7.11075       9.22388       10.4767       11.0603       10.9436       10.7209
  28  22 4375.7925    0.6153 10.8445 11.0789 -0.0037  0.1855   0.0174   0.6747    0.0283   0.0000   450.4016       6.37632       17.8462       36.8171       11.9564      -36.4501       9.51340       12.8422       14.7182       14.8434       15.2527       14.6726
  29   4 1564.1645    0.2117  0.1603  9.7608  0.0000  0.0105   0.0099   0.0250    0.0258   0.0000   440.1949      -1.17010       20.9301     -0.618717      -3.54980      -1.07937      0.554354      0.917985      0.879993      0.954967      0.925680      0.914145
  29   5 1751.5481    0.3450  0.2942  9.8771  0.0000  0.0127   0.0113   0.0303    0.0316   0.0000   439.7716      0.134245       20.8379      -1.91373      -3.01000     -0.568844      0.676411      0.892406       1.09499       1.13848       1.15691       1.10996
  29   6 1930.1982    0.5531  0.5063 10.0482  0.0000  0.0154   0.0137   0.0376    0.0422   0.0000   442.0739     -0.942486       21.2491      -1.11173      -2.56577     -0.105950      0.888839       1.12092       1.24621       1.37634       1.41974       1.41311
  29   7 2105.3066    0.7821  0.6938 10.4105  0.0000  0.0185   0.0166   0.0442    0.0509   0.0000   441.4868       1.61619       17.0631       1.02731      -2.72043       1.59625      0.896133       1.35322       1.36203       1.52266       1.42835       1.41612
  29   8 2275.3881    1.1207  0.8354 10.9776  0.0000  0.0198   0.0220   0.0485    0.0615   0.0000   440.9150       1.95706       20.3590      -3.96693     -0.576339     0.0560143       1.08330       1.50680       1.62634       1.70725       1.73216       1.74032
  29   9 2439.1000    1.5226  0.9710 11.5664  0.0000  0.0210   0.0282   0.0549    0.0649   0.0000   441.3021      -1.52642       20.4791     -0.717817      0.479914       1.76092       1.12367       1.52544       1.64902       1.77677       1.71202       1.70457
  29  10 2598.7577    2.1051  0.9739 12.1533  0.0001  0.0207   0.0388   0.0532    0.0668   0.0000   441.0573       3.70909       18.0137     -0.128252     0.0103713      -2.55588       1.12091       1.45059       1.60077       1.66121       1.79366       1.71925
  29  11 2756.2183    2.7246  0.9840 12.5988  0.0000  0.0217   0.0490   0.0528    0.0678   0.0000   439.3947       2.45324       14.2951      -2.50531     -0.738179      -1.28217       1.02541       1.55462       1.51697       1.68526       1.63141       1.55099
  29  12 2911.7176    3.4175  0.9481 13.0302  0.0000  0.0194   0.0614   0.0520    0.0785   0.0000   440.2527       6.36155       14.3654     -0.313498     -0.436312      -2.51188       1.00426       1.37372       1.41585       1.56453       1.55704       1.52689
  29  13 3065.1452    3.7791  1.0335 13.5192 -0.0001  0.0216   0.0686   0.0577    0.0761   0.0000   440.4776       6.19275       12.2259      -2.96880      -4.46247      -1.90330       1.17774       1.54444       1.62646       1.75292       1.78984       1.72778
  29  14 3216.9499    3.7192  1.1827 13.5291  0.0000  0.0241   0.0657   0.0630    0.0770   0.0000   437.1835       3.99923       12.6561      -1.20221      -1.14480      -7.54627       1.31787       1.77045       1.90959       2.02818       2.07572       2.03169
  29  15 3367.7656    3.1926  1.7533 13.0943 -0.0004  0.0299   0.0473   0.0784    0.0560   0.0000   442.1949       11.8201       10.7747      0.923991       6.68852      -2.13807       1.60652       2.15378       2.32634       2.51633       2.59757       2.43954
  29  16 3518.1939    2.4766  2.8598 12.5128  0.0000  0.0396   0.0315   0.1101    0.0495   0.0000   440.4095       3.80180       5.76853      -7.42488       6.29282      -3.79606       2.13168       2.86948       3.16058       3.33465       3.40011       3.31684
  29  17 3667.7633    2.0526  4.2205 11.9373  0.0000  0.0507   0.0228   0.1399    0.0421   0.0000   439.8813       10.7035       11.1423      0.399426      0.546645      -3.08331       2.65600       3.58990       3.99295       4.13640       4.29634       4.13346
  29  18 3817.0031    1.6594  5.7897 11.5458  0.0000  0.0631   0.0171   0.1804    0.0349   0.0000   437.8087       10.4884       12.8639       3.56879       5.66034     -0.581798       3.28124       4.39324       5.00471       5.07954       5.29408       5.11363
  29  19 3966.0727    1.3519  7.6534 11.3221  0.0005  0.0811   0.0148   0.2363    0.0319   0.0000   435.0770       10.4312       13.1086      -6.10373       3.07449       8.54931       4.22875       5.61447       6.40783       6.66290       6.70590       6.54184
  29  20 4114.5278    1.0200  8.9321 11.2404  0.0000  0.1055   0.0145   0.3270    0.0299   0.0000   440.6556       8.07822      0.987726      -8.28295       8.79642       3.55117       5.37150       7.17176       8.22932       8.62018       8.48379       8.32722
  29  21 4262.3311    0.7564  9.5975 11.1959  0.0000  0.1380   0.0163   0.4630    0.0296   0.0000   435.7995       27.7926      0.191034       24.8120       15.5554      -32.5797       7.20553       9.30068       10.6933       11.2086       11.0623       10.9281
  29  22 4410.4432    0.4877  8.8719 11.1636 -0.0023  0.1954   0.0219   0.7975    0.0319   0.0000   418.4137       4.00426       38.2222       14.1407       1.69232      -25.4191       9.77393       12.9618       15.2311       15.6015       15.1989       14.7749
  30   2 1150.2104    0.0549  0.0240  9.8923  0.0000  0.0151   0.0133   0.0174    0.0217   0.0000   439.1588      0.390343       17.7271     0.0791454     -0.524259       3.23362      0.841629       1.35478       1.48351       1.57828       1.88523       2.13459
  30   3 1376.6376    0.1058  0.0575  9.7861  0.0000  0.0111   0.0110   0.0202    0.0224   0.0000   441.3025    -0.0472443       23.4230       1.69137      -3.97424       2.35778      0.617100      0.894548      0.996935       1.02236       1.03548       1.19718
  30   4 1581.9074    0.2163  0.1804  9.7836  0.0000  0.0103   0.0094   0.0249    0.0255   0.0000   441.6936     -0.899960       22.0843     -0.706242      -3.47817      0.265806      0.546644      0.720812      0.832748      0.769356      0.785241      0.801096
  30   5 1770.0657    0.3715  0.3262  9.8954  0.0000  0.0124   0.0113   0.0304    0.0322   0.0000   441.3187     -0.438762       21.0330     -0.320204      -3.10419       1.18101      0.680408      0.801122      0.998497       1.15172       1.07909       1.05772
  30   6 1949.9564    0.5629  0.5194 10.1089  0.0001  0.0160   0.0136   0.0376    0.0418   0.0000   440.3209     -0.626094       19.5834      -1.24745      -3.70812      0.476028      0.763255       1.12354       1.14686       1.30970       1.35574       1.28715
  30   7 2126.3975    0.8412  0.7460 10.4190  0.0000  0.0182   0.0170   0.0451    0.0542   0.0000   438.6576       1.54430       20.6186      0.955501      -2.16232      -3.60860      0.918817       1.24923       1.29855       1.42776       1.44317       1.42338
  30   8 2297.3611    1.1969  0.8509 11.0880  0.0000  0.0191   0.0228   0.0495    0.0590   0.0000   439.9237       3.63378       17.9560       2.92773      -1.20394      -5.64213      0.986759       1.26436       1.37429       1.52844       1.51918       1.45622
  30   9 2462.3022    1.6861  1.0117 11.6946  0.0000  0.0213   0.0304   0.0539    0.0700   0.0000   442.5560       3.49565       18.0144      -3.38676      -3.06600      -3.88852       1.10825       1.48687       1.63890       1.73805       1.78105       1.73930
  30  10 2623.5940    2.1805  1.0095 12.3366  0.0000  0.0208   0.0396   0.0565    0.0640   0.0000   441.9125      0.588601       17.3813       1.37646      -3.52137      -2.55470       1.07849       1.45362       1.56670       1.67056       1.67858       1.63297
  30  11 2782.5614    2.8360  0.9756 12.7324  0.0000  0.0196   0.0517   0.0535    0.0678   0.0000   439.0759       3.21485       15.6418      0.267049     -0.172831      -4.31939       1.08540       1.44581       1.57635       1.65410       1.73184       1.67178
  30  12 2939.2260    3.3519  1.0166 13.1459  0.0000  0.0207   0.0596   0.0549    0.0673   0.0000   440.4558       4.03206       13.2112       1.20932     -0.343827      -2.42893       1.04613       1.45710       1.50491       1.69575       1.79803       1.70188
  30  13 3093.5057    3.9541  1.0629 13.3462  0.0000  0.0212   0.0683   0.0571    0.0870   0.0000   437.7068       4.67970       12.3334     -0.261620      -4.35049      -4.42405       1.09378       1.46749       1.63887       1.66777       1.73325       1.67990
  30  14 3246.1008    3.5989  1.4542 13.3399 -0.0000  0.0267   0.0557   0.0704    0.0634   0.0000   440.5439       3.03346       15.8975       2.07049     -0.199662      -4.83625       1.35009       1.86200       1.91201       2.13764       2.18749       2.06269
  30  15 3397.8117    3.0266  1.9077 12.9033 -0.0000  0.0299   0.0419   0.0839    0.0554   0.0000   440.9954       7.64491       10.5419      0.782113       2.27199      -4.66211       1.53755       2.06435       2.31752       2.38850       2.50355       2.44365
  30  16 3548.8826    2.4116  3.0519 12.4049  0.0000  0.0399   0.0287   0.1122    0.0457   0.0000   439.8478       4.90552       8.14666     -0.496413       1.11454     -0.656297       2.04538       2.74704       2.98691       3.13602       3.29204       3.15216
  30  17 3699.3854    1.9875  4.6710 11.8019  0.0000  0.0516   0.0208   0.1469    0.0403   0.0000   442.4380       16.9065       7.48681       3.12712      0.830362      -7.60040       2.67611       3.53535       3.94526       4.16312       4.37603       4.20314
  30  18 3849.1200    1.5680  6.2553 11.4518  0.0000  0.0653   0.0160   0.1927    0.0341   0.0000   440.4551       8.18407       12.6481       8.22547      -7.01856      -16.9338       3.33366       4.35739       4.99673       5.14768       5.26709       5.15901
  30  19 3998.7560    1.2738  7.9703 11.2636  0.0025  0.0846   0.0141   0.2468    0.0309   0.0000   432.3333       7.82527       8.49090     -0.224228      -15.3694      -12.0398       4.22985       5.68989       6.46405       6.72932       6.85108       6.67141
  30  20 4147.8468    0.9342  8.9115 11.2581  0.0003  0.1113   0.0148   0.3504    0.0293   0.0000   450.1193       19.9238      -1.37358      -1.78729      -8.37309      -20.0149       5.56961       7.35891       8.56075       8.84861       8.76076       8.85070
  30  21 4296.4317    0.6518  9.0896 11.2308  0.0000  0.1485   0.0191   0.5563    0.0321   0.0000   448.1217      -13.2357       19.3347       5.19104     0.0429257      -9.40338       7.45538       9.64651       11.1597       11.8396       11.5905       11.5330
  31   3 1393.1815    0.1105  0.0770  9.7727  0.0000  0.0126   0.0091   0.0192    0.0226   0.0000   441.4855      -1.22370       20.8160      0.363205      -2.14690       1.40325      0.751308      0.830697       1.01351       1.34540       1.63969       1.42042
  31   4 1599.3264    0.2179  0.1687  9.8015  0.0000  0.0091   0.0095   0.0242    0.0254   0.0000   440.8239      0.429014       21.1381     -0.487036      -3.23076     -0.627164      0.510942      0.667065      0.741290      0.764721      0.802018      0.794135
  31   5 1788.2657    0.3899  0.3433  9.8719  0.0000  0.0134   0.0112   0.0293    0.0329   0.0000   441.0279     -0.711486       20.1647      -1.46104      -1.08341      0.173245      0.688042      0.887102      0.965896       1.03923       1.02694       1.02052
  31   6 1969.4910    0.5780  0.5123 10.1907  0.0000  0.0149   0.0139   0.0385    0.0409   0.0000   438.6761      0.359507       21.4323      -1.43532      -3.28792       2.06579      0.828143       1.21612       1.32701       1.55458       1.54011       1.55216
  31   7 2147.0446    0.8670  0.7035 10.5421  0.0000  0.0168   0.0176   0.0429    0.0523   0.0000   441.3594      -1.94985       17.9596     -0.744289      -1.02370      0.902831      0.835759       1.11345       1.19386       1.30219       1.28730       1.28850
  31   8 2318.9129    1.2314  1.0114 10.9713  0.0000  0.0206   0.0217   0.0546    0.0691   0.0000   438.8383       1.92734       18.7057      -2.15667      -4.52223      -2.72131       1.07882       1.47701       1.58078       1.72360       1.67826       1.73201
  31   9 2485.0147    1.7477  1.0315 11.7264  0.0000  0.0211   0.0304   0.0538    0.0673   0.0000   439.3553       2.51451       17.8007     -0.885458      0.804326      -2.27983       1.07385       1.42783       1.50205       1.59522       1.61192       1.66201
  31  10 2647.8910    2.3123  1.0084 12.1731  0.0000  0.0199   0.0399   0.0530    0.0716   0.0000   439.6544       2.18715       17.3098      0.974603      -2.78830      -3.13776       1.00471       1.36306       1.48889       1.53983       1.61793       1.58099
  31  11 2808.4255    3.0479  1.0274 12.6323 -0.0000  0.0198   0.0514   0.0531    0.0741   0.0000   440.2839       3.20417       16.8890      -1.69602      -1.41797      0.702943      0.968501       1.35250       1.41929       1.57197       1.58228       1.48456
  31  12 2966.2355    3.5962  0.9223 13.0648  0.0000  0.0190   0.0629   0.0473    0.0744   0.0000   442.2489       7.55187       16.6524      0.661419    -0.0787205      -4.95979      0.947592       1.33277       1.42946       1.51800       1.50762       1.55356
  31  13 3121.4318    3.8224  1.1491 13.2522  0.0000  0.0218   0.0633   0.0582    0.0896   0.0000   438.0762       3.26330       17.2070       2.30257      -3.12883      -4.49762       1.12441       1.56578       1.64706       1.78976       1.82136       1.75939
  31  14 3274.9139    3.5330  1.5059 13.1998  0.0000  0.0270   0.0530   0.0680    0.0690   0.0000   439.4237       9.86518       14.4437      0.142206      0.115731      -5.72896       1.33332       1.88813       1.95060       2.10085       2.23613       2.11283
  31  15 3427.5347    2.9047  2.1876 12.7027  0.0000  0.0317   0.0361   0.0856    0.0500   0.0000   439.4853       10.1340       11.6926       4.71538       3.65719      -6.23622       1.56721       2.15229       2.28595       2.44696       2.50084       2.49657
  31  16 3579.4071    2.2892  3.5066 12.2313  0.0000  0.0421   0.0247   0.1208    0.0402   0.0000   446.7408       9.10558       9.19650       3.86012       7.30812      -10.0216       2.14269       2.84785       3.23183       3.27783       3.45337       3.33716
  31  17 3730.4685    1.8723  5.0239 11.7593  0.0000  0.0543   0.0189   0.1527    0.0365   0.0000   433.4750       6.79802       16.1358       2.45794      -1.92370      -4.54494       2.74200       3.53466       4.03388       4.16796       4.25445       4.28621
  31  18 3881.0175    1.5406  6.4838 11.4445  0.0000  0.0670   0.0154   0.1912    0.0326   0.0000   441.7164       15.2582       17.5668       3.75868      -10.3635      -16.9197       3.30577       4.39122       4.99507       5.26918       5.35394       5.23377
  31  19 4031.1750    1.1638  8.1440 11.3180  0.0003  0.0892   0.0142   0.2708    0.0297   0.0000   443.0183       14.6098       7.47132      -2.74282     -0.796143      -12.0700       4.29213       5.91230       6.46308       6.89718       6.89625       6.80967
  31  20 4180.9186    0.9245  9.7138 11.2240  0.0022  0.1186   0.0152   0.3795    0.0294   0.0000   447.8355      0.593474       12.1680      -20.0403       10.8940      -5.55696       5.77704       7.54341       8.74666       9.07759       9.03334       9.03867
  31  21 4329.7377    0.6515 10.0259 11.2125  0.0063  0.1578   0.0194   0.6200    0.0304   0.0000   451.8487       17.4212       13.9712       19.6958       4.41657      -15.4683       7.70139       10.0195       11.6805       12.0779       12.4013       12.2155
  32   3 1409.4277    0.1281  0.1087  9.7071  0.0000  0.0168   0.0082   0.0264    0.0226   0.0000   440.4992     -0.789306       21.8533      0.494726      -1.94232      0.123840      0.475351       1.18157      0.807321       1.03592      0.930352      0.916782
  32   4 1616.4359    0.2377  0.2076  9.7847  0.0000  0.0107   0.0092   0.0250    0.0258   0.0000   440.5106      0.190056       21.6758      -1.93957      -2.89155       1.26304      0.500228      0.674483      0.725454      0.815306      0.740812      0.749145
  32   5 1806.1816    0.4149  0.3505  9.8837  0.0000  0.0124   0.0116   0.0299    0.0326   0.0000   441.0967      -1.28335       20.4720      -1.37199      -2.87318      0.677601      0.719941      0.946444       1.01479      0.999466       1.06340      0.948591
  32   6 1988.6893    0.6270  0.5313 10.1298  0.0000  0.0150   0.0143   0.0345    0.0433   0.0000   440.7196     -0.997084       20.7414       2.17062      -2.84237      -2.72852      0.753148      0.963746       1.02726       1.12887       1.06977       1.17249
  32   7 2167.3163    0.9109  0.7770 10.5753  0.0000  0.0179   0.0179   0.0458    0.0547   0.0000   440.0216       1.15609       18.3594       1.28601      0.171837      -2.65398      0.866789       1.21441       1.30284       1.42171       1.53025       1.44907
  32   8 2340.1140    1.3118  0.9795 11.0851  0.0000  0.0205   0.0230   0.0505    0.0670   0.0000   440.6123       1.25848       18.6415     -0.291364       1.19290       1.64431       1.00517       1.33650       1.45255       1.54293       1.61055       1.59884
  32   9 2507.2997    1.8411  1.0537 11.8097  0.0000  0.0213   0.0308   0.0523    0.0661   0.0000   441.6825       4.64430       19.5739      -5.51816       1.70895       1.09329       1.03218       1.39741       1.51922       1.64177       1.64164       1.57865
  32  10 2671.6432    2.4217  0.9975 12.3153  0.0000  0.0192   0.0412   0.0535    0.0678   0.0000   442.2361       4.33873       16.4682      -2.50834      -4.00989      -3.66013      0.951314       1.22926       1.35623       1.41740       1.58394       1.53566
  32  11 2833.7907    3.1294  0.8712 12.9371  0.0000  0.0180   0.0562   0.0463    0.0631   0.0000   440.7932       2.45580       14.2435    -0.0913464     -0.225089      -4.71235      0.914959       1.21282       1.29468       1.42072       1.44784       1.44592
  32  12 2992.8175    3.6459  1.0193 13.1719  0.0000  0.0196   0.0623   0.0524    0.0717   0.0000   440.1262       4.67688       12.8980      0.213364     -0.861771      -3.65042       1.00119       1.31620       1.47274       1.57963       1.64110       1.55094
  32  13 3149.0044    3.8253  1.1552 13.6022  0.0000  0.0231   0.0651   0.0588    0.0698   0.0000   441.0300       4.75416       15.0997     -0.382209      -1.63864      -4.07142       1.10944       1.48747       1.55191       1.73058       1.69401       1.71365
  32  14 3303.4079    3.4399  1.7026 13.0451 -0.0000  0.0270   0.0475   0.0726    0.0647   0.0000   439.9864       6.41761       15.3935      -2.08433      -4.39382      -9.00870       1.26956       1.69438       1.89470       1.97470       2.09288       2.00211
  32  15 3456.9361    2.8034  2.2581 12.7083 -0.0003  0.0325   0.0346   0.0878    0.0470   0.0000   440.1764       10.9429       6.82721     -0.615851       4.29288      -7.18551       1.55251       2.06948       2.33593       2.37280       2.48150       2.41698
  32  16 3609.4603    2.2122  3.7015 12.0754  0.0000  0.0429   0.0225   0.1167    0.0382   0.0000   440.0285       15.0695       7.99533      -13.6736       7.60092      -3.73538       2.11379       2.78143       3.18387       3.32898       3.50857       3.39555
  32  17 3761.5826    1.8356  5.4088 11.5850  0.0007  0.0550   0.0173   0.1589    0.0359   0.0000   438.0810       11.9970       18.9230      -5.14494       1.29112      -15.6799       2.65225       3.49085       3.98746       4.13023       4.29462       4.24822
  32  18 3912.6217    1.4487  7.2301 11.2984  0.0000  0.0714   0.0140   0.2112    0.0311   0.0000   434.4750       15.4175       21.9157      0.987403      -6.08176      -3.66538       3.36032       4.56720       5.12425       5.36088       5.58550       5.46102
  32  19 4063.1713    1.1164  8.5071 11.2622  0.0003  0.0942   0.0137   0.2786    0.0285   0.0000   430.8094       11.4042       36.9328      -4.95964      -12.8129      0.408871       4.40296       5.82243       6.72120       6.99384       7.11573       6.94920
  32  20 4213.6329    0.8412  9.7717 11.1905  0.0013  0.1236   0.0154   0.4159    0.0294   0.0000   434.6363       16.7834       26.7655      -1.75617      -5.08611       10.8655       5.81713       7.76533       8.87415       9.30524       9.66362       9.52506
  32  21 4363.0810    0.5848  9.9185 11.1838  0.0081  0.1807   0.0214   0.7168    0.0313   0.0000   430.4927       14.2598       8.26233       10.4975      -3.31069      -26.6328       8.07163       10.9707       12.5270       13.1210       13.1746       12.7349
  33   4 1633.2333    0.2679  0.1953  9.8229  0.0021  0.0092   0.0103   0.0246    0.0257   0.0000   441.0121     -0.533173       19.8434      0.296578      -2.62022     0.0690098      0.412007      0.503570      0.633548      0.614666      0.594457      0.606884
  33   5 1823.8601    0.4352  0.3395  9.9964  0.0000  0.0116   0.0121   0.0277    0.0324   0.0000   442.0643      -1.63327       20.9668    -0.0199377      -3.69948     -0.672670      0.598997      0.780352      0.859619      0.930347       1.02040       1.02040
  33   6 2007.6452    0.6727  0.5787 10.1823  0.0000  0.0150   0.0142   0.0351    0.0448   0.0000   440.6971      0.578841       20.1988     -0.464577      -4.27359      0.175691      0.717999      0.936334       1.03258       1.10566       1.10758       1.09392
  33   7 2187.3557    0.9897  0.7723 10.5473  0.0000  0.0175   0.0186   0.0438    0.0575   0.0000   441.3362     -0.155635       22.3882     -0.169410      -2.40433      0.489573      0.766934       1.07989       1.09135       1.26683       1.25270       1.22323
  33   8 2360.8872    1.3299  0.9284 11.4239  0.0000  0.0195   0.0240   0.0515    0.0578   0.0000   440.1846       2.30096       17.3475       1.41530     -0.581348      0.506185      0.913691       1.21561       1.31361       1.46688       1.48701       1.46124
  33   9 2529.1919    1.9190  1.1144 11.6433  0.0000  0.0206   0.0307   0.0544    0.0756   0.0000   441.8601       2.55776       17.1822      -3.01527      -1.31927      -4.49851      0.972243       1.27039       1.39005       1.51720       1.55695       1.47796
  33  10 2695.1153    2.5225  1.0456 12.2762  0.0000  0.0198   0.0410   0.0519    0.0722   0.0000   439.0119       2.26190       16.5305      0.225250      -3.40996      -3.82064      0.913761       1.19525       1.39427       1.43746       1.50098       1.42682
  33  11 2858.6861    3.2328  1.1074 12.7036  0.0000  0.0205   0.0520   0.0539    0.0821   0.0000   440.8673       2.98590       14.1785     -0.548331      -1.16688      0.561732      0.952427       1.36621       1.45850       1.57744       1.60366       1.57221
  33  12 3018.9411    3.8878  0.9587 13.2994  0.0000  0.0186   0.0660   0.0476    0.0710   0.0000   440.7750       3.89879       17.9674       2.20382      -2.24426      -5.56696      0.933578       1.23107       1.34995       1.37484       1.47586       1.46889
  33  13 3176.1377    3.9424  1.1236 13.5034  0.0000  0.0210   0.0644   0.0556    0.0714   0.0000   439.1932       6.42036       17.9345       1.48905      -1.51496      -2.55699       1.03424       1.36861       1.50260       1.69234       1.75960       1.69606
  33  14 3331.5516    3.3822  1.6473 13.3048 -0.0000  0.0271   0.0490   0.0739    0.0599   0.0000   440.2625       7.88497       22.0764      -3.71916      0.735860      -1.25853       1.28668       1.77595       1.90320       2.02653       2.08840       2.06742
  33  15 3485.9699    2.6621  2.4774 12.7228  0.0000  0.0338   0.0320   0.0943    0.0448   0.0000   443.2597       6.37540       11.2396       1.40273       5.56391      -4.19539       1.56056       2.08074       2.34984       2.44233       2.52488       2.48527
  33  16 3639.4174    2.1144  4.0873 12.0282  0.0000  0.0447   0.0207   0.1269    0.0350   0.0000   441.2523       7.34625       5.48100       4.88137       6.44648      -8.64210       2.08551       2.78324       3.15799       3.31325       3.39224       3.31950
  33  17 3791.9003    1.6933  5.7427 11.6578  0.0001  0.0599   0.0162   0.1700    0.0316   0.0000   435.3365       2.89917       16.0827      -1.55913      -4.41558      -9.95965       2.69627       3.59412       4.17488       4.24241       4.36872       4.33374
  33  18 3943.6584    1.3839  7.5351 11.3471  0.0001  0.0751   0.0137   0.2191    0.0295   0.0000   437.0454       12.1833       24.7929      -16.1959      -2.69685      -3.69718       3.42706       4.65987       5.12561       5.41698       5.56805       5.48157
  33  19 4095.3454    1.0789  9.1499 11.2460  0.0031  0.1001   0.0137   0.3033    0.0286   0.0000   443.0521       29.3560       27.3885       9.06287      -8.85724      -5.58219       4.51813       6.10942       6.97490       7.28667       7.48645       7.41238
  33  20 4246.0243    0.7913  9.6945 11.2037  0.0000  0.1297   0.0152   0.4337    0.0286   0.0000   434.1206       17.2223       22.7507      -9.70895      -3.17138       4.43426       5.81853       7.76455       8.97623       9.24700       9.52055       9.34714
  34   2 1207.9919    0.0692  0.0382  9.8652  0.0000  0.0140   0.0123   0.0352    0.0206   0.0000   441.4786      -1.26343       19.9797      0.248144      -2.67028    -0.0871928      0.854848      0.879685       1.25758       1.31463       1.45913       1.56912
  34   3 1441.1402    0.1347  0.1173  9.7669  0.0000  0.0123   0.0078   0.0212    0.0222   0.0000   441.0666     -0.529700       21.0713      -1.51508      -1.88609     -0.711772      0.680735      0.766086      0.730325      0.850538      0.963905      0.833772
  34   4 1649.7007    0.2685  0.2377  9.7929  0.0000  0.0105   0.0092   0.0253    0.0261   0.0000   441.0184     -0.504970       21.7028      -1.75673      -2.32095     -0.331456      0.488686      0.620772      0.723525      0.728117      0.821561      0.790963
  34   5 1841.2305    0.4544  0.4605  9.8838 -0.0001  0.0145   0.0109   0.0329    0.0363   0.0000   440.1166     -0.728871       21.3007     0.0868091      -4.97119   -0.00814471      0.647734      0.821463       1.00799       1.06032       1.04255       1.04781
  34   6 2026.3641    0.6951  0.5599 10.2773  0.0000  0.0145   0.0149   0.0355    0.0436   0.0000   439.5740      -1.07126       20.5305    -0.0962933      -3.47689     -0.802727      0.646464      0.898668      0.930555       1.04848       1.04582       1.00525
  34   7 2207.0242    0.9634  0.9677 10.7234  0.0000  0.0199   0.0170   0.0530    0.0566   0.0000   442.5211     0.0585529       22.1916      0.631901      -4.04107      -2.36608      0.899664       1.21319       1.36836       1.45826       1.49776       1.49063
  34   8 2381.2574    1.4132  1.1164 11.3427 -0.0000  0.0213   0.0235   0.0570    0.0650   0.0000   441.8757       1.12060       20.1802      -2.82861      -1.97045      -1.46030      0.987753       1.28549       1.42236       1.57204       1.62876       1.59320
  34   9 2550.6871    1.9803  1.1487 11.8127 -0.0001  0.0211   0.0311   0.0545    0.0709   0.0000   440.2630       3.84476       19.5052      -1.20793      -2.93832      -2.08760      0.975159       1.28979       1.37564       1.49589       1.50796       1.53928
  34  10 2718.0315    2.6147  0.9639 12.6581  0.0000  0.0192   0.0443   0.0493    0.0595   0.0000   440.4170     0.0591569       18.0171     -0.668676       1.19102      -2.68577      0.852540       1.17152       1.22332       1.35022       1.35160       1.33664
  34  11 2883.0239    3.3788  0.9501 13.0425  0.0000  0.0181   0.0572   0.0486    0.0655   0.0000   439.8205       2.78739       17.4692       1.35502      -1.15133      -4.00338      0.830440       1.15216       1.21891       1.34443       1.35116       1.34598
  34  12 3044.5652    3.7876  1.0504 13.4772  0.0000  0.0203   0.0628   0.0514    0.0647   0.0000   439.7108       6.35691       16.6424      -1.22773      -2.21911      -4.26894      0.926288       1.25370       1.30422       1.48808       1.55054       1.53662
  34  13 3202.9872    3.7012  1.2670 13.6203  0.0000  0.0238   0.0598   0.0623    0.0616   0.0000   439.5896       2.62827       13.8032      0.985928      -2.53418      -3.77557       1.07091       1.49285       1.60563       1.69235       1.77105       1.70830
  34  14 3359.3595    3.1526  1.8494 13.0398 -0.0002  0.0279   0.0425   0.0772    0.0560   0.0000   440.5882       5.08086       11.9574      -3.19028     -0.967149      -4.02983       1.27348       1.68575       1.83371       1.98540       2.03138       2.01281
  34  15 3514.5506    2.5817  2.7870 12.4803  0.0000  0.0362   0.0290   0.0945    0.0463   0.0000   442.9323       6.62819       9.55144      -3.88767       6.31079      -8.00669       1.63095       2.18342       2.43605       2.55876       2.62866       2.60457
  34  16 3668.8886    2.0292  4.3514 11.9733  0.0000  0.0469   0.0195   0.1317    0.0337   0.0000   440.0687       3.61870       16.1044      -5.24953      -1.44515      -5.77206       2.06833       2.82910       3.07368       3.32680       3.37833       3.38899
  34  17 3822.1433    1.5956  6.0425 11.6404  0.0000  0.0625   0.0157   0.1777    0.0305   0.0000   440.6638       7.56457       13.5201       4.80138     -0.369418      -7.51494       2.75380       3.71732       4.27387       4.37115       4.51980       4.39116
  34  18 3974.6415    1.2986  7.8470 11.3569  0.0000  0.0793   0.0136   0.2343    0.0286   0.0000   439.5681       15.8750       29.3189      -5.98942      -1.15851      -16.3844       3.52901       4.75914       5.39005       5.59235       5.81033       5.61600
  34  19 4126.6915    1.0129  9.2868 11.3068  0.0000  0.1042   0.0138   0.3332    0.0266   0.0000   443.9023       13.8898       21.1850       1.95426      -1.39993       12.1278       4.64559       6.05287       7.09429       7.35821       7.49600       7.48093
  34  20 4278.1893    0.7866 10.2711 11.1970 -0.0001  0.1352   0.0152   0.4594    0.0270   0.0000   431.1586       2.00762       36.7019       6.21019      -6.65971       3.85364       5.79843       7.85594       8.97378       9.48153       9.48710       9.38428
  35   2 1221.9280    0.0803  0.0250  9.8544  0.0000  0.0132   0.0165   0.0161    0.0202   0.0000   441.8922      0.226216       20.9112       1.12305      -1.88895     0.0758835      0.599242      0.858542      0.811930      0.900375      0.982528       1.05007
  35   3 1456.6472    0.1586  0.1787  9.7465  0.0000  0.0115   0.0075   0.0292    0.0231   0.0000   441.2047     -0.489596       21.4454     -0.727103      -2.77270      0.910154      0.508197      0.671402      0.773788      0.748292      0.904382      0.905545
  35   4 1665.9488    0.2872  0.2585  9.7643  0.0000  0.0116   0.0092   0.0243    0.0270   0.0000   441.4013      -1.66043       20.7701      0.314802      -1.88524      0.726437      0.541917      0.687582      0.752353      0.732906      0.840484      0.825663
  35   5 1858.4615    0.4847  0.4143  9.9988  0.0000  0.0126   0.0119   0.0297    0.0342   0.0000   440.7991      0.502452       20.0348     -0.125943      -2.55160     -0.596922      0.601630      0.733591      0.797603      0.886601      0.960448      0.903138
  35   6 2044.8542    0.7183  0.6630 10.2293  0.0000  0.0156   0.0142   0.0396    0.0473   0.0000   440.0426      0.423760       21.6265     -0.882921      -4.57969      -2.08451      0.689462      0.912730       1.03712       1.07438       1.13683       1.10487
  35   7 2226.4244    1.0449  0.8533 10.7090 -0.0000  0.0179   0.0184   0.0443    0.0584   0.0000   440.3818       1.17586       21.3260      -1.46304      -2.13204      0.695398      0.824799       1.13106       1.19339       1.35472       1.30432       1.34629
  35   8 2401.3567    1.5079  1.0867 11.2544  0.0000  0.0205   0.0240   0.0520    0.0686   0.0000   440.7731       1.51510       20.5672     -0.445159      -2.11735     -0.986365      0.899077       1.26360       1.33248       1.39356       1.50115       1.41175
  35   9 2571.9265    2.0833  1.0851 12.1692  0.0000  0.0201   0.0338   0.0546    0.0612   0.0000   441.9172       2.65151       19.1958      -2.41144       1.29905      -2.77708      0.903376       1.18588       1.32607       1.42550       1.45215       1.47752
  35  10 2740.6208    2.7454  1.0133 12.6672  0.0000  0.0186   0.0455   0.0521    0.0637   0.0000   442.3904       4.31911       18.2520      -1.31684     -0.816511      -2.64455      0.855390       1.12460       1.28345       1.29834       1.42385       1.39594
  35  11 2906.9447    3.4921  0.9873 12.8876  0.0000  0.0183   0.0561   0.0467    0.0741   0.0000   441.5211       4.52734       18.2789      0.995613      -3.57495      -2.98922      0.818292       1.12102       1.16580       1.26850       1.33542       1.33080
  35  12 3069.7439    3.8317  1.0106 13.5221  0.0000  0.0191   0.0633   0.0509    0.0624   0.0000   440.2672       5.53459       18.1794     0.0441108      -1.21768      -3.96638      0.895802       1.17753       1.31812       1.38896       1.42391       1.44772
  35  13 3229.3036    3.6299  1.3852 13.3762  0.0000  0.0234   0.0541   0.0650    0.0604   0.0000   440.4948       8.46280       13.6980      -1.18042      -3.60393      -5.97847       1.06146       1.42137       1.53310       1.69226       1.68363       1.68364
  35  14 3386.7335    3.0912  1.9105 13.0198  0.0000  0.0290   0.0404   0.0756    0.0511   0.0000   441.6746       7.08105       11.2970      -2.36446      -2.03660      -1.23064       1.27795       1.74908       1.98543       2.01713       2.14722       2.06940
  35  15 3542.9459    2.4323  3.1907 12.5205  0.0001  0.0388   0.0265   0.1072    0.0385   0.0000   442.0052       5.05290       11.0630     -0.362844      0.333767      -2.60262       1.69468       2.29000       2.52499       2.70145       2.80080       2.73323
  35  16 3697.9914    1.9938  4.7222 11.8243  0.0000  0.0481   0.0181   0.1333    0.0332   0.0000   438.5689       12.5829       13.8760       5.13548       5.66115      -10.3054       2.11846       2.81156       3.21212       3.40180       3.48976       3.48472
  35  17 3852.1441    1.5626  6.1853 11.5860  0.0000  0.0618   0.0148   0.1783    0.0291   0.0000   433.4020       5.51321       14.1308       3.85733      -5.82565      0.405731       2.64213       3.59514       4.05810       4.23538       4.43576       4.31114
  35  18 4005.3745    1.2199  8.1310 11.3120  0.0003  0.0834   0.0133   0.2434    0.0288   0.0000   436.9427       20.6163       16.4289       8.59145       3.93650       6.08227       3.59760       4.82923       5.44816       5.79517       5.94279       5.92787
  35  19 4157.9927    0.9077  9.0992 11.3248  0.0000  0.1141   0.0151   0.3593    0.0282   0.0000   438.6703       21.5475       34.0778      -3.46378      -11.6989      -14.7688       4.80233       6.56054       7.50686       7.79485       8.17748       8.00164
  35  20 4309.9362    0.6646  9.9196 11.2513 -0.0097  0.1535   0.0187   0.5764    0.0305   0.0000   425.6120       17.8683       21.5381       14.6976      -4.84243      0.818528       6.51071       8.51917       9.94387       10.4855       10.8069       10.5903
  36   3 1471.8529    0.1651  0.1374  9.7351  0.0000  0.0091   0.0081   0.0243    0.0222   0.0000   441.8107      -1.27263       19.0669      0.215639      -2.24852      0.450963      0.355290      0.564169      0.590004      0.686092      0.723851      0.714483
  36   4 1681.9008    0.2973  0.3146  9.8299  0.0000  0.0126   0.0089   0.0296    0.0274   0.0000   441.2316     -0.158123       20.2861       1.07410      -2.27331     -0.407249      0.490804      0.713214      0.784064      0.848612      0.915873      0.815394
  36   5 1875.4360    0.4993  0.4161 10.0206  0.0000  0.0122   0.0121   0.0301    0.0344   0.0000   440.7229      0.837545       21.2427    -0.0811893      -4.26934      0.912605      0.541756      0.722112      0.801072      0.860088      0.884991      0.915721
  36   6 2063.1043    0.7603  0.6689 10.2745  0.0000  0.0152   0.0147   0.0386    0.0468   0.0000   439.7324     -0.622472       22.5034     -0.254491      -2.70997      -1.61863      0.662191      0.897069      0.960652       1.02183       1.09307       1.12373
  36   7 2245.5723    1.0996  0.8874 10.8608  0.0000  0.0181   0.0188   0.0455    0.0557   0.0000   440.4288      0.877554       23.9337      -3.01191      -3.92227      -1.59947      0.809511       1.09262       1.21108       1.30071       1.34427       1.38917
  36   8 2421.2143    1.5867  1.1021 11.4529  0.0000  0.0204   0.0251   0.0538    0.0653   0.0000   439.8483       3.28392       20.2103     0.0653951      -3.91395       1.31359      0.871700       1.21825       1.27102       1.42620       1.49724       1.44082
  36   9 2592.8505    2.1363  0.9784 12.1738  0.0000  0.0193   0.0356   0.0491    0.0621   0.0000   441.9017       3.59909       20.5976       1.38957      -1.25070      -1.03864      0.872204       1.23850       1.25251       1.41854       1.45834       1.41345
  36  10 2762.7661    2.7536  1.1543 12.4475  0.0000  0.0207   0.0419   0.0539    0.0739   0.0000   441.2989       3.31550       18.1458       2.07999      -3.21473     -0.939766      0.881384       1.25342       1.32475       1.43711       1.45547       1.44917
  36  11 2930.3707    3.4264  1.0622 13.1546  0.0000  0.0192   0.0554   0.0513    0.0641   0.0000   439.9647       4.40761       16.3555    -0.0378857      -4.10558      -3.39944      0.874040       1.15111       1.22534       1.33481       1.41625       1.38448
  36  12 3094.3970    4.0265  1.1413 13.4377  0.0000  0.0207   0.0625   0.0565    0.0708   0.0000   440.6607       5.36030       14.1284       1.05500      -1.76304      -3.08928      0.841781       1.19989       1.25616       1.36442       1.38459       1.33456
  36  13 3255.1952    3.6873  1.4503 13.1572  0.0000  0.0235   0.0513   0.0606    0.0618   0.0000   440.7840       6.90149       17.5322       1.66451      -1.23264      -4.26886       1.00536       1.36302       1.51529       1.59660       1.66836       1.63960
  36  14 3413.9217    3.0086  2.1578 12.8038  0.0000  0.0296   0.0361   0.0807    0.0463   0.0000   440.8935       4.02794       7.78220       1.22991       1.68780      0.376143       1.21597       1.70484       1.86134       1.97379       2.04855       1.99859
  36  15 3570.9394    2.2788  3.2415 12.5407  0.0000  0.0401   0.0255   0.1116    0.0361   0.0000   441.7077       8.74516       15.2019       3.16256       3.41151      -4.85080       1.66338       2.30130       2.52308       2.70328       2.82792       2.83060
  36  16 3726.7797    1.8623  5.0333 11.8093  0.0000  0.0511   0.0171   0.1442    0.0309   0.0000   441.5650       7.38435       20.5235      -2.19354      -7.91407      -2.26910       2.14049       2.86767       3.29110       3.44647       3.43231       3.46838
  36  17 3881.5305    1.4424  6.7071 11.5741  0.0000  0.0670   0.0145   0.1979    0.0277   0.0000   442.3782       6.04234       8.35057     -0.678177     -0.338120      -6.93892       2.80530       3.82138       4.33291       4.55672       4.68007       4.72427
  36  18 4035.5381    1.1936  8.4815 11.3871  0.0000  0.0887   0.0140   0.2648    0.0274   0.0000   437.7027       16.5049       19.9281      -1.05491      -4.64412      -1.19261       3.67339       5.00135       5.67542       5.93411       6.24648       6.12076
  36  19 4188.8792    0.8909  9.3684 11.3209  0.0000  0.1154   0.0162   0.3883    0.0285   0.0000   436.4053       14.2967       36.8306      -3.62492      -2.70425      -3.29173       4.70685       6.42587       7.22850       7.76020       7.72098       7.86331
  36  20 4341.4546    0.6019  9.4243 11.2654  0.0216  0.1608   0.0244   0.7556    0.0337   0.0000   440.5196       9.01957       39.3274      -19.2924       3.10062       21.3539       6.54244       8.95036       9.97423       10.6895       10.8552       10.6462
  37   3 1486.8108    0.1672  0.1254  9.7389  0.0000  0.0091   0.0082   0.0198    0.0217   0.0000   441.7111     -0.303562       21.2085     -0.494604      -3.74788      0.989129      0.353428      0.527645      0.575787      0.633651      0.559784      0.716648
  37   4 1697.6070    0.3119  0.3006  9.8352  0.0000  0.0146   0.0095   0.0296    0.0272   0.0000   440.2553     -0.740221       20.3880      -1.21845      -3.36898     -0.951479      0.743622       1.26118       1.40274       1.66017       1.69773       1.69986
  37   5 1892.2281    0.5072  0.4828  9.9744  0.0002  0.0132   0.0113   0.0329    0.0361   0.0000   440.8512     -0.474949       21.4290      -1.87602     -0.685789     -0.187787      0.541130      0.722036      0.806254      0.876402      0.871638      0.938863
  37   6 2081.1642    0.7575  0.7752 10.3164  0.0001  0.0175   0.0138   0.0424    0.0501   0.0000   440.1212       1.79182       21.6146      -2.38901      -3.52599      0.234523      0.724033       1.00239       1.04830       1.16069       1.19298       1.23177
  37   7 2264.3833    1.1341  0.8827 11.0058  0.0000  0.0178   0.0196   0.0470    0.0551   0.0000   441.3695       1.28486       21.3838      -3.78798      0.706105      0.840963      0.740048       1.01845       1.09142       1.17655       1.20931       1.19551
  37   8 2440.7595    1.6429  1.1504 11.4453  0.0000  0.0202   0.0252   0.0555    0.0702   0.0000   439.6565       1.32108       19.6513       2.05247      -1.85783      -1.29603      0.838983       1.14584       1.24891       1.30221       1.38775       1.37723
  37   9 2613.3835    2.2058  1.1367 12.2729  0.0000  0.0205   0.0344   0.0551    0.0623   0.0000   441.3936       2.51467       20.6975       1.52973      -1.58333      -3.19837      0.830479       1.16501       1.26837       1.37779       1.42420       1.37041
  37  10 2784.6798    2.9573  0.9792 12.7195 -0.0002  0.0181   0.0472   0.0468    0.0636   0.0000   440.7062       4.78704       19.3629     -0.227882      -2.86640      -4.36105      0.754610       1.04090       1.15546       1.23155       1.24531       1.28538
  37  11 2953.4097    3.6764  1.0718 13.2954  0.0007  0.0192   0.0582   0.0522    0.0624   0.0000   440.2806       3.57525       15.6261     -0.629982      0.837181      -4.71208      0.798590       1.12671       1.19931       1.27890       1.33326       1.34199
  37  12 3118.6337    3.9063  1.1605 13.5616  0.0000  0.0198   0.0606   0.0579    0.0636   0.0000   440.9467       5.64156       16.9398       1.12268     -0.738681      -3.75485      0.867528       1.10104       1.22414       1.32116       1.33964       1.35228
  37  13 3280.8260    3.5719  1.5034 13.3337  0.0000  0.0238   0.0502   0.0657    0.0561   0.0000   439.8941       6.50338       18.4175      -4.05309      -1.70894      -4.30254      0.998198       1.38440       1.51336       1.55993       1.63752       1.67147
  37  14 3440.5424    2.8604  2.4530 12.7945  0.0000  0.0307   0.0320   0.0875    0.0393   0.0000   441.3032       7.75026       11.0360    -0.0603464       1.77851      -3.19503       1.30691       1.72171       2.00351       2.06059       2.21493       2.17400
  37  15 3598.7064    2.2782  3.5422 12.3065  0.0020  0.0389   0.0230   0.1094    0.0362   0.0000   438.7721       3.94836       13.4389       4.90013     -0.231209      -3.57845       1.63330       2.16805       2.47153       2.55495       2.70972       2.69552
  37  16 3755.3484    1.7713  5.4358 11.7963  0.0000  0.0542   0.0163   0.1522    0.0292   0.0000   440.4575       8.54590       25.7039      -3.37999     -0.927572      -3.99040       2.20133       2.97490       3.33938       3.52599       3.61622       3.61746
  37  17 3910.9454    1.4007  6.7723 11.6124  0.0001  0.0690   0.0148   0.2022    0.0276   0.0000   435.4537       8.29737       25.4844       6.85720      -3.42437      -7.33761       2.80788       3.81846       4.34492       4.51397       4.73347       4.62156
  37  18 4065.5748    1.0820  8.2631 11.4525 -0.0004  0.0910   0.0146   0.2828    0.0274   0.0000   440.0504       19.0282       32.6580      -3.96828      -14.9091     -0.330169       3.72918       4.90663       5.74437       6.03871       6.32628       6.21290
  37  19 4219.7050    0.7673  9.2988 11.3989  0.0038  0.1330   0.0217   0.5306    0.0347   0.0000   433.6468       22.6712       32.3709      -8.41061      -19.4248      -1.60328       5.26179       6.99090       8.21421       8.47665       8.76275       8.69415
  38   2 1262.5613    0.0852  0.0484  9.7627  0.0000  0.0194   0.0085   0.0152    0.0197   0.0000   440.4164      -1.79359       21.1159     -0.393145      -3.04902     -0.885069      0.530705      0.943254      0.947662      0.930906       1.18902      0.915572
  38   3 1501.5493    0.1742  0.1595  9.6742  0.0000  0.0085   0.0077   0.0245    0.0218   0.0000   441.4372    -0.0793673       21.4639    -0.0876214      -1.71507      0.746686      0.394419      0.486684      0.589562      0.641911      0.787492      0.804211
  38   4 1713.0545    0.3257  0.2797  9.8181  0.0000  0.0105   0.0095   0.0248    0.0268   0.0000   441.2915     -0.719428       21.6175     0.0705498      -3.40317     -0.315052      0.503470      0.662863      0.773048      0.886654      0.895314      0.842964
  38   5 1908.7951    0.5331  0.5263  9.9612  0.0000  0.0151   0.0113   0.0315    0.0389   0.0000   441.3661      -1.49759       22.3508      0.104221      -3.83556     -0.552678      0.629932      0.865931      0.958455      0.972066       1.03981       1.04292
  38   6 2098.9758    0.8322  0.6877 10.3714  0.0000  0.0151   0.0155   0.0382    0.0473   0.0000   441.0436     0.0886546       19.3231     -0.122049      -4.20105      0.934987      0.603613      0.830526      0.885063      0.995091       1.01062      0.961120
  38   7 2282.9485    1.1440  0.9777 11.0614 -0.0001  0.0192   0.0190   0.0503    0.0547   0.0000   440.9758       1.19305       20.2332       1.29110      -2.66886      -3.75360      0.782478       1.07324       1.17563       1.24659       1.36200       1.33549
  38   8 2460.0279    1.6965  1.1581 11.3946  0.0001  0.0197   0.0253   0.0528    0.0697   0.0000   440.5529       4.04459       21.1087      -2.27761      -5.08337     -0.277781      0.833449       1.10713       1.19961       1.31018       1.38128       1.38329
  38   9 2633.7984    2.2934  1.1184 12.2985 -0.0001  0.0201   0.0355   0.0535    0.0631   0.0000   440.7456       2.54460       22.0740       1.22769      -3.32234      0.722057      0.828587       1.14406       1.25234       1.33802       1.38398       1.38225
  38  10 2806.1588    3.0462  1.0033 12.8878  0.0000  0.0179   0.0485   0.0483    0.0599   0.0000   440.9085      0.898935       20.4849     -0.517108      -1.79507      -3.51184      0.768747       1.02032       1.09643       1.21602       1.21313       1.18029
  38  11 2976.0372    3.7888  1.0284 13.1917  0.0000  0.0182   0.0582   0.0481    0.0667   0.0000   440.6958       6.15973       18.3351       1.15595      -2.47521      -6.25359      0.752038       1.01152       1.11216       1.20211       1.22688       1.24433
  38  12 3142.4889    3.9309  1.1660 13.6106  0.0000  0.0206   0.0611   0.0560    0.0623   0.0000   440.1121       4.26557       16.2836      0.647459     -0.429608     -0.684084      0.830899       1.14907       1.22216       1.35158       1.36528       1.42413
  38  13 3305.8321    3.4112  1.7687 13.0995  0.0000  0.0253   0.0424   0.0700    0.0481   0.0000   440.4418       7.93724       16.4936     -0.483534       1.19346      -2.15920       1.02406       1.34453       1.53243       1.63418       1.68135       1.71746
  38  14 3466.8544    2.7587  2.4824 12.7894  0.0001  0.0321   0.0312   0.0884    0.0390   0.0000   444.6956       9.82034       11.1742       1.49813       3.60907      -3.03369       1.27670       1.74240       1.92107       2.11279       2.15401       2.13494
  38  15 3625.9933    2.1595  3.9105 12.1944 -0.0002  0.0420   0.0209   0.1165    0.0321   0.0000   438.2036       8.43924       13.8113       3.52587     -0.381402      -15.0771       1.66788       2.26854       2.53818       2.73667       2.74664       2.77509
  38  16 3783.5640    1.7057  5.6630 11.7122  0.0000  0.0560   0.0157   0.1584    0.0285   0.0000   438.5668       9.16899       11.3013       12.6581       2.26434      -10.6339       2.21109       3.02003       3.49367       3.57962       3.76040       3.67821
  38  17 3939.9405    1.3117  7.2577 11.5208  0.0001  0.0748   0.0141   0.2180    0.0266   0.0000   437.3134       2.42593       24.7775       7.42003      -10.4266     -0.745519       2.90780       3.95352       4.49489       4.78161       4.85704       4.88807
  38  18 4095.6032    1.0091  8.8489 11.4314  0.0005  0.1014   0.0159   0.3332    0.0279   0.0000   440.6565       19.8038       14.4060      -3.45111       15.4483      -15.5714       3.97549       5.36917       6.18932       6.45378       6.70274       6.58993
  38  19 4250.1289    0.6982  8.9409 11.4076 -0.0002  0.1409   0.0232   0.5843    0.0332   0.0000   435.1859       14.7962       29.0584      0.544306      -29.4601       3.96531       5.43150       7.29312       8.42721       8.82947       9.07994       8.99298
  39   2 1275.7627    0.0751  0.0532  9.8059  0.0000  0.0153   0.0082   0.0192    0.0194   0.0000   442.1117     -0.610519       19.5229      -1.13951      -1.09511     -0.347318      0.453039      0.876353      0.707718      0.880090      0.881209      0.982860
  39   3 1516.0367    0.1844  0.1551  9.7247  0.0000  0.0083   0.0078   0.0218    0.0217   0.0000   441.6051      0.362968       21.5606     -0.205386      -3.97903     -0.396917      0.350081      0.471165      0.514031      0.651425      0.585309      0.583428
  39   4 1728.2416    0.3500  0.3465  9.7649 -0.0001  0.0110   0.0093   0.0291    0.0285   0.0000   441.1719      0.395062       21.6232    -0.0808187      -2.65745     -0.599330      0.440838      0.583218      0.671406      0.693632      0.759433      0.812415
  39   5 1925.1950    0.5580  0.5870  9.9937  0.0000  0.0144   0.0114   0.0362    0.0398   0.0000   441.1550      0.662141       20.4317      0.680438      -3.17334      0.265263      0.578516      0.785345      0.823542      0.949657      0.993890      0.974342
  39   6 2116.5794    0.8346  0.7803 10.3416  0.0001  0.0158   0.0145   0.0416    0.0506   0.0000   440.1282      0.704468       22.3290     -0.812471      -3.09218    0.00362367      0.638355      0.866965      0.977323      0.990347       1.00518       1.02398
  39   7 2301.2906    1.2540  0.8940 11.0750  0.0000  0.0171   0.0207   0.0450    0.0549   0.0000   441.6847      0.442061       19.9054       1.03818     0.0796175     -0.981976      0.679466      0.917341      0.986656       1.07017       1.12461       1.09377
  39   8 2479.0639    1.7683  1.1579 11.6398  0.0000  0.0200   0.0269   0.0538    0.0690   0.0000   440.7696       3.09247       22.7630      -1.32744      -3.81665      -1.90647      0.874315       1.15235       1.29025       1.35649       1.46823       1.44291
  39   9 2653.9373    2.3684  1.0996 12.3469  0.0000  0.0194   0.0364   0.0509    0.0620   0.0000   441.0268       2.51382       21.1173       1.08737     -0.721527      -2.26421      0.763364       1.05032       1.12609       1.21712       1.24235       1.26012
  39  10 2827.3846    3.0229  1.1611 12.8372  0.0000  0.0201   0.0449   0.0536    0.0630   0.0000   441.4581       1.74519       20.1822      0.876753      -3.71405      -2.20319      0.765601       1.08503       1.13550       1.28252       1.23725       1.28674
  39  11 2998.2473    3.8198  1.0273 13.2860  0.0000  0.0175   0.0587   0.0488    0.0618   0.0000   440.2931       3.27471       20.8385      0.302821      -2.18365      -3.05674      0.705334      0.951366       1.02601       1.13155       1.17159       1.19028
  39  12 3165.8107    4.0145  1.2848 13.4516  0.0000  0.0211   0.0580   0.0574    0.0653   0.0000   441.0340       5.97785       17.6630     -0.241006      -1.78952      -3.79351      0.832797       1.13204       1.22896       1.34691       1.37127       1.39254
  39  13 3330.5665    3.4166  1.7649 13.1846  0.0000  0.0262   0.0439   0.0690    0.0513   0.0000   441.8559       7.74135       16.9768      0.508606       3.38262     -0.107980       1.06783       1.42187       1.60932       1.65927       1.81532       1.83370
  39  14 3492.8009    2.6515  3.0767 12.5032  0.0000  0.0345   0.0260   0.0959    0.0362   0.0000   444.2558       4.60898       10.6756      -2.59642       4.00803      -4.40661       1.36007       1.85700       2.03374       2.19528       2.34923       2.29781
  39  15 3652.9946    2.0627  4.2352 12.1106  0.0000  0.0431   0.0191   0.1230    0.0303   0.0000   443.8700       7.87754       15.2198      0.831734      -3.86300      -8.05965       1.72146       2.27481       2.61121       2.76491       2.89927       2.86064
  39  16 3811.4721    1.6349  5.9157 11.7211 -0.0002  0.0586   0.0154   0.1631    0.0285   0.0000   442.6380       8.26568       19.2727       4.34447      -5.19258      -3.82026       2.23638       3.06703       3.47425       3.69225       3.81535       3.77905
  39  17 3968.8538    1.3160  7.7104 11.4871  0.0000  0.0752   0.0139   0.2255    0.0270   0.0000   434.6216       1.97317       22.9664      -5.97176      -9.98042      -5.37392       2.95105       3.86323       4.51408       4.70566       4.85906       4.88443
  39  18 4124.9282    0.9085  8.3633 11.5146  0.0031  0.1064   0.0176   0.3637    0.0292   0.0000   426.9409       14.5815       30.9602       20.8787      -8.86786      -10.3869       4.03401       5.43559       6.26883       6.65740       6.79079       6.73434
  39  19 4280.1198    0.6199  8.9034 11.4581 -0.0375  0.1563   0.0301   0.8084    0.0404   0.0000   434.0545       7.25251       5.30436      -25.6530      -4.34154       12.5502       5.93773       7.79664       9.21323       9.52609       10.1197       9.86332
  40   2 1288.7251    0.1026  0.0820  9.7399  0.0000  0.0136   0.0084   0.0245    0.0195   0.0000   441.5635       1.10366       22.2625      0.728550      -1.99173      0.447805      0.530024      0.666793      0.804714       1.09135       1.66437       1.32443
  40   3 1530.3360    0.1951  0.1417  9.6950  0.0000  0.0108   0.0082   0.0193    0.0216   0.0000   442.2250    -0.0307546       21.6585    -0.0552726      -2.85713     -0.248540      0.618182      0.894549       1.03510       1.03227      0.872359      0.658824
  40   4 1743.2694    0.3639  0.3827  9.7631  0.0000  0.0127   0.0091   0.0298    0.0295   0.0000   441.7926     -0.658342       20.3362      0.914614      -4.05841      0.687888      0.452273      0.660635      0.738146      0.735844      0.813603      0.782748
  40   5 1941.4166    0.5872  0.6052  9.9056  0.0000  0.0146   0.0114   0.0348    0.0417   0.0000   440.5804     0.0277983       20.4968     -0.720071      -4.86152     -0.908860      0.565606      0.780579      0.864344      0.959578      0.961045      0.984281
  40   6 2133.9643    0.8968  0.7431 10.4364  0.0000  0.0155   0.0156   0.0385    0.0493   0.0000   440.6403     0.0909596       22.6302      0.718401      -2.88011      0.449069      0.604046      0.819855      0.898661       1.00036      0.997611       1.02970
  40   7 2319.3637    1.2880  1.0096 11.1058  0.0000  0.0189   0.0201   0.0492    0.0587   0.0000   441.9400      0.566150       20.3080       1.47848      -1.50454     -0.674445      0.712099       1.02548       1.08513       1.19725       1.20784       1.22562
  40   8 2497.9580    1.7665  1.1444 11.8767  0.0000  0.0201   0.0270   0.0552    0.0577   0.0000   441.3489       1.47810       20.3313       1.43207     -0.751397      -1.04401      0.758754       1.04615       1.13111       1.24710       1.30123       1.27206
  40   9 2673.8695    2.5409  1.0268 12.3593  0.0000  0.0180   0.0387   0.0469    0.0628   0.0000   440.2622       2.83009       22.8292      0.758745      -3.14823      -1.23575      0.692790      0.959969       1.05713       1.11084       1.20973       1.19970
  40  10 2848.3937    3.2051  0.9625 13.0282  0.0003  0.0173   0.0504   0.0456    0.0571   0.0000   441.1735       4.56252       19.6911       1.54948      -1.95495     -0.687396      0.692385      0.952524       1.04533       1.10546       1.12768       1.18578
  40  11 3020.1673    3.8732  1.0211 13.4214 -0.0000  0.0181   0.0598   0.0480    0.0607   0.0000   441.1224       4.33114       18.8620       2.64305      0.275198     -0.715191      0.690371      0.956057       1.04636       1.09614       1.20480       1.15854
  40  12 3188.8678    3.9411  1.3285 13.4868  0.0000  0.0218   0.0559   0.0572    0.0585   0.0000   440.6180       7.65223       18.6653      -1.34847      -1.71364      -3.20667      0.881862       1.23135       1.34661       1.44577       1.51843       1.50428
  40  13 3354.8558    3.1979  1.7032 13.3411  0.0000  0.0257   0.0429   0.0701    0.0465   0.0000   442.1515       6.49800       20.5371     -0.724662     -0.675177      -4.74256       1.03475       1.38538       1.51845       1.61829       1.71081       1.70829
  40  14 3518.3851    2.5404  3.1301 12.5532  0.0000  0.0352   0.0251   0.0997    0.0331   0.0000   440.4418       3.33812       7.26871       3.71587     0.0918260      -9.28921       1.33438       1.78641       2.02250       2.16668       2.25204       2.28339
  40  15 3679.6134    2.0259  4.6314 11.9506  0.0000  0.0457   0.0172   0.1248    0.0279   0.0000   441.5646       6.54557       14.2754       1.12908       2.38055      -1.73384       1.69170       2.33799       2.65392       2.81294       2.94230       2.93079
  40  16 3838.8847    1.5397  6.3737 11.7010  0.0000  0.0608   0.0148   0.1811    0.0265   0.0000   444.6879       13.3094       10.2973      0.761863    -0.0619870      -9.20727       2.31301       3.07489       3.54229       3.73549       3.94016       3.95309
  40  17 3997.0618    1.2532  8.2414 11.4758  0.0000  0.0835   0.0142   0.2489    0.0267   0.0000   428.8886       5.67249       13.8672       2.94660       8.76771      -17.0659       3.06216       4.20443       4.79679       5.03694       5.17526       5.22538
  40  18 4153.8264    0.8913  9.3460 11.4557  0.0047  0.1174   0.0176   0.4045    0.0294   0.0000   437.3843       16.3023       14.4493      -8.63170       11.5054      -2.20276       4.31288       5.96915       6.70093       7.17749       7.33273       7.33091
  41   2 1301.5754    0.0972  0.0868  9.7750  0.0000  0.0117   0.0075   0.0225    0.0193   0.0000   441.7707      -1.26319       21.1440     0.0267249      -2.38218     0.0381347      0.450883      0.609003      0.734117      0.611991      0.779365      0.819793
  41   3 1544.3741    0.2119  0.1752  9.7440  0.0000  0.0082   0.0079   0.0205    0.0217   0.0000   441.9103     -0.268554       21.3049    -0.0617755      -3.32946     -0.237857      0.345474      0.462499      0.558221      0.578813      0.556583      0.608666
  41   4 1758.0558    0.3748  0.3232  9.8353  0.0000  0.0106   0.0097   0.0257    0.0282   0.0000   440.9883      0.279584       20.6727      -1.03588      -1.92415       1.06544      0.457845      0.612115      0.713918      0.742686      0.766121      0.823474
  41   5 1957.4805    0.6053  0.5868 10.1052  0.0000  0.0145   0.0119   0.0348    0.0397   0.0000   441.6961      0.953157       21.8361      0.966841      -3.87140       2.34273      0.558702      0.773094      0.807840      0.894231      0.934068      0.953597
  41   6 2151.1352    0.9191  0.8340 10.4670  0.0000  0.0160   0.0153   0.0424    0.0517   0.0000   440.5109     -0.569252       20.9413     -0.637241      -2.78434      -2.53807      0.636321      0.807013      0.869909      0.992630       1.02609       1.03934
  41   7 2337.1955    1.3430  1.0377 11.1356  0.0000  0.0188   0.0203   0.0476    0.0589   0.0000   441.7587       2.14503       21.2156     -0.657914      -2.23087      -1.67862      0.715466      0.994853       1.10053       1.21282       1.24849       1.25958
  41   8 2516.6406    1.8412  1.1450 11.8595  0.0000  0.0200   0.0276   0.0537    0.0618   0.0000   440.8634       1.98959       21.8242      -1.92315      -3.50265      -2.10431      0.753150       1.03784       1.11089       1.16845       1.23845       1.23030
  41   9 2693.6070    2.6343  1.0272 12.4222  0.0000  0.0177   0.0394   0.0460    0.0629   0.0000   441.3536       2.65405       21.6969       1.66769     -0.863498     -0.106002      0.698578      0.946499       1.00217       1.07550       1.15394       1.18333
  41  10 2869.0458    3.4273  0.9875 12.8931 -0.0000  0.0172   0.0515   0.0446    0.0660   0.0000   441.0824       3.56602       21.1579      0.519665     -0.409423      -4.37181      0.634341      0.865860      0.955036       1.04599       1.07024       1.08756
  41  11 3041.7553    4.0088  1.1060 13.3805  0.0000  0.0191   0.0586   0.0476    0.0668   0.0000   442.0982       4.94993       19.4425      0.758789      -1.08526      -2.15302      0.741535       1.01411       1.09367       1.25184       1.23811       1.28847
  41  12 3211.4455    3.8901  1.4323 13.3016 -0.0000  0.0218   0.0513   0.0582    0.0558   0.0000   442.5012       5.69104       18.3929     -0.593456      -2.53630      -1.25324      0.818026       1.14341       1.20053       1.31033       1.38065       1.37030
  41  13 3378.7710    3.1996  1.9576 13.0974  0.0000  0.0263   0.0384   0.0731    0.0439   0.0000   439.3421       6.99235       16.3060       1.88557     -0.494324      -4.48416       1.00799       1.35907       1.51101       1.60876       1.76203       1.71786
  41  14 3543.4776    2.4036  3.2597 12.5491  0.0000  0.0361   0.0237   0.1046    0.0311   0.0000   442.8135       7.58438       9.11668       1.49194       5.64395      -3.70026       1.35290       1.82673       2.07983       2.22197       2.30779       2.34586
  41  15 3705.9075    1.9471  5.0804 11.9210  0.0003  0.0497   0.0165   0.1344    0.0271   0.0000   443.2067       3.08247       12.1301       5.09570      0.986049      -5.84997       1.77232       2.47850       2.76941       2.97352       3.01378       3.01493
  41  16 3866.2090    1.4579  6.7686 11.6873  0.0000  0.0662   0.0151   0.1956    0.0274   0.0000   440.6593       5.68375       19.5374      -3.53871      -11.5708      -14.4428       2.41699       3.33735       3.77946       3.98330       4.16218       4.14231
  41  17 4025.3013    1.1080  7.9497 11.5833  0.0002  0.0864   0.0154   0.2767    0.0266   0.0000   429.1145       18.0680       18.6074      -1.22942      -1.32634      -15.9241       3.20525       4.21596       4.89353       5.24587       5.25980       5.39037
  41  18 4182.6750    0.8994 10.2706 11.4135  0.0044  0.1290   0.0165   0.4208    0.0282   0.0000   439.7407       15.0386       29.1554      -13.7969      -4.95080      -14.2318       4.59538       6.22673       7.20545       7.64582       7.83629       7.85453
  42   2 1314.2464    0.1125  0.0894  9.7436  0.0000  0.0095   0.0076   0.0226    0.0192   0.0000   442.2101     -0.548259       21.8620     -0.413082      -3.23309      0.382595      0.319289      0.438605      0.570554      0.485785      0.641109      0.595826
  42   3 1558.1861    0.2238  0.1973  9.6549  0.0000  0.0083   0.0078   0.0223    0.0222   0.0000   441.7794      0.689410       21.5496      0.467998      -3.26865      0.674450      0.348735      0.450513      0.524654      0.603790      0.604263      0.592698
  42   4 1772.6211    0.3916  0.3526  9.7935  0.0000  0.0108   0.0096   0.0271    0.0287   0.0000   441.3166     -0.416474       21.4312      -1.06708      -3.65596      -1.02292      0.449338      0.587821      0.669475      0.715739      0.746889      0.715333
  42   5 1973.3648    0.6429  0.6032 10.0070 -0.0000  0.0137   0.0121   0.0334    0.0416   0.0000   441.6360      0.318551       21.4005     -0.842278      -3.50593      -1.00487      0.525055      0.659308      0.752204      0.792917      0.823947      0.835059
  42   6 2168.1194    0.9505  0.8385 10.5833  0.0000  0.0173   0.0155   0.0410    0.0513   0.0000   440.5958       1.24472       21.0600     -0.758757      -3.32149       2.22286      0.599180      0.860469      0.888661      0.995337       1.03038       1.01358
  42   7 2354.8652    1.3681  1.0559 11.1673  0.0001  0.0188   0.0205   0.0478    0.0600   0.0000   440.8990       1.80229       20.2861      -1.91420      -1.80683       1.11967      0.705709      0.904668       1.03519       1.09850       1.16699       1.20273
  42   8 2535.1392    1.9679  1.1819 11.8467  0.0000  0.0196   0.0284   0.0532    0.0627   0.0000   440.6725       1.62445       20.9061     -0.330998     -0.854899      -1.73538      0.700707      0.988008       1.07140       1.16590       1.22429       1.20653
  42   9 2713.1244    2.6870  1.0565 12.6144  0.0000  0.0184   0.0400   0.0472    0.0588   0.0000   440.6447       1.72957       21.2915       2.48020     -0.885162      -3.75473      0.680043      0.952218      0.988044       1.15990       1.14359       1.17171
  42  10 2889.5349    3.5471  1.0777 13.0120  0.0000  0.0182   0.0519   0.0479    0.0669   0.0000   441.5437       3.40034       22.2114       1.11491      -3.21324      -2.41106      0.678323      0.934544      0.978945       1.07250       1.13202       1.14262
  42  11 3063.0832    4.0839  1.1399 13.3509  0.0000  0.0193   0.0588   0.0490    0.0682   0.0000   441.0131       4.23044       16.6334     -0.528385      -2.53976      -3.28092      0.678274      0.984234       1.01346       1.14554       1.14684       1.16670
  42  12 3233.8285    3.8212  1.5267 13.3195  0.0000  0.0222   0.0493   0.0628    0.0541   0.0000   441.4986       6.27090       18.0777      -1.61684      -1.21928      -6.10297      0.834160       1.12575       1.20978       1.31291       1.38882       1.42077
  42  13 3402.1637    3.1487  2.1950 12.9396  0.0000  0.0280   0.0349   0.0744    0.0411   0.0000   443.1048       9.28082       12.6572      0.644483       5.06261      -2.99153       1.01727       1.35086       1.57666       1.64579       1.77327       1.71817
  42  14 3568.2748    2.3715  3.5631 12.3567  0.0000  0.0372   0.0220   0.1045    0.0315   0.0000   442.0123       6.52527       14.6052       3.29738       6.54211      0.509183       1.38317       1.87096       2.10507       2.24576       2.32617       2.36219
  42  15 3731.6759    1.8476  5.2213 11.9149  0.0000  0.0507   0.0162   0.1413    0.0264   0.0000   438.6655       11.5981       22.0667      0.125073      -4.15423      -11.9647       1.82076       2.48058       2.81583       3.03069       3.09905       3.12487
  42  16 3892.9998    1.4563  7.2605 11.6384  0.0002  0.0680   0.0145   0.2017    0.0262   0.0000   444.7972       16.9546       22.9277      -7.12415      -7.75501      -7.27539       2.44469       3.33697       3.80045       4.06545       4.26131       4.32032
  42  17 4052.9511    1.0178  8.1170 11.6060 -0.0001  0.0955   0.0176   0.3160    0.0295   0.0000   432.4181       8.44892       22.7709      -3.87521      -6.87730      -8.50098       3.39748       4.50975       5.30323       5.58027       5.80786       5.73038
  42  18 4211.5448    0.8076  9.6535 11.4235  0.0130  0.1319   0.0200   0.4931    0.0319   0.0000   438.6168       5.22416       26.6356      -21.1827      -18.5861       6.59056       4.54714       6.21694       7.21080       7.58802       7.86445       7.75086
  43   2 1326.7332    0.1030  0.1078  9.7736  0.0000  0.0130   0.0066   0.0244    0.0192   0.0000   441.7043     -0.637087       21.6485      0.759755      -2.01602     -0.199018      0.495630      0.489535      0.740100      0.745931      0.669500      0.726396
  43   3 1571.8010    0.2262  0.1682  9.7277  0.0000  0.0080   0.0082   0.0191    0.0215   0.0000   441.6892     -0.235514       21.5567      0.997206      -3.36227     -0.341243      0.273158      0.356197      0.441054      0.458487      0.443742      0.478968
  43   4 1787.0273    0.3937  0.3875  9.9018  0.0000  0.0110   0.0094   0.0293    0.0279   0.0000   440.7405      -1.13265       21.9193     -0.281721      -3.80902     -0.405715      0.407930      0.530879      0.611532      0.648150      0.722845      0.748662
  43   5 1989.0899    0.6550  0.6250 10.1001  0.0000  0.0137   0.0121   0.0343    0.0408   0.0000   440.8118     -0.323663       22.2018       1.07386      -1.46679     0.0149504      0.501952      0.665409      0.734834      0.772268      0.824866      0.864300
  43   6 2184.9008    1.0088  0.8460 10.5572  0.0000  0.0157   0.0161   0.0409    0.0518   0.0000   441.0541      -1.39976       20.2272     -0.597996      -2.73613      0.525048      0.561146      0.764640      0.853193      0.894259      0.923117      0.909571
  43   7 2372.2529    1.4544  1.1043 11.2110  0.0000  0.0192   0.0212   0.0478    0.0649   0.0000   440.5738       1.86793       20.1982     -0.378507      -2.37248      -1.80243      0.691725      0.926445       1.05607       1.12375       1.19937       1.15729
  43   8 2553.3891    2.0102  1.2182 11.9910  0.0000  0.0200   0.0288   0.0538    0.0633   0.0000   440.7932       2.49751       21.2951      0.278538      -1.56715      0.423638      0.737882      0.999665       1.12835       1.20944       1.29467       1.29509
  43   9 2732.4413    2.7556  1.0912 12.4627  0.0000  0.0181   0.0391   0.0472    0.0664   0.0000   441.9305       3.50143       21.1508      0.886248     -0.166874      -2.27400      0.652753      0.904838      0.990569       1.06798       1.18693       1.16215
  43  10 2909.7450    3.5319  1.1179 13.1754  0.0000  0.0186   0.0509   0.0497    0.0606   0.0000   441.8291       5.03300       19.7480     0.0218308     -0.990881      -3.05430      0.669298      0.913532      0.978934       1.10104       1.14031       1.13858
  43  11 3084.0964    4.0052  1.1297 13.3909  0.0000  0.0184   0.0570   0.0494    0.0657   0.0000   442.4608       3.81617       19.5398      0.277435      -3.68012      -3.34886      0.686671      0.916489       1.03585       1.11472       1.15758       1.15681
  43  12 3255.8181    3.8145  1.4824 13.4108  0.0002  0.0217   0.0491   0.0612    0.0526   0.0000   441.3841       5.67274       17.7175      -2.69371      -1.33803      -4.14525      0.779234       1.05269       1.18712       1.24431       1.32229       1.34395
  43  13 3425.4352    3.0128  2.3452 12.8873  0.0000  0.0293   0.0321   0.0812    0.0391   0.0000   444.7416       6.60875       12.0716    -0.0819147       2.81704      -6.61995      0.976044       1.40870       1.54436       1.63749       1.67107       1.65794
  43  14 3592.6066    2.3052  3.9753 12.2184  0.0000  0.0402   0.0198   0.1084    0.0298   0.0000   440.8274       6.57973       15.0263      -2.38354       2.89623      -8.05283       1.37541       1.94166       2.17530       2.30606       2.39503       2.34036
  43  15 3757.4308    1.7760  5.5748 11.9204  0.0000  0.0525   0.0156   0.1526    0.0251   0.0000   441.5172       5.84620       21.0314      0.919710      -7.65351      -7.26108       1.86578       2.53208       2.89072       3.04907       3.18923       3.22864
  43  16 3919.7977    1.3393  7.4595 11.7010  0.0000  0.0755   0.0148   0.2227    0.0260   0.0000   440.2045       13.7155       22.0320      -4.13350      -5.74398      -3.76413       2.54959       3.51936       4.04958       4.27827       4.37470       4.40944
  43  17 4080.2771    1.0533  9.0022 11.5818  0.0000  0.1024   0.0176   0.3366    0.0295   0.0000   438.7999       12.9532       27.4163       3.35854      -5.83596      -17.5820       3.45062       4.75331       5.41406       5.84965       5.78641       5.91590
  44   2 1339.0743    0.1073  0.0713  9.7679  0.0000  0.0118   0.0071   0.0131    0.0188   0.0000   441.6460     -0.305857       21.0287     -0.789883      -2.72743      0.308232      0.360857      0.518217      0.589283      0.658326      0.559580      0.518709
  44   3 1585.2106    0.2336  0.2386  9.7215  0.0000  0.0095   0.0075   0.0267    0.0223   0.0000   441.8308    -0.0769847       21.8857    -0.0265063      -3.59587      0.378149      0.372193      0.553862      0.612725      0.710913      0.714227      0.776033
  44   4 1801.2569    0.4514  0.3898  9.8500  0.0000  0.0104   0.0103   0.0284    0.0299   0.0000   441.5924      0.245801       20.8896      0.250690      -3.10748      0.383696      0.369089      0.481897      0.578527      0.609649      0.633186      0.643723
  44   5 2004.6332    0.6592  0.6745 10.1935  0.0000  0.0150   0.0119   0.0375    0.0407   0.0000   441.5254     -0.407909       21.7180      -1.31287      -4.94642      0.170392      0.519327      0.700586      0.802743      0.881374      0.910780      0.909395
  44   6 2201.4741    1.0333  0.8959 10.5710  0.0000  0.0160   0.0160   0.0431    0.0555   0.0000   441.3256     -0.714581       20.4561     -0.647542      -3.18775       2.31989      0.602209      0.789747      0.887732      0.931342      0.986515       1.00230
  44   7 2389.4477    1.5301  1.1026 11.4104  0.0000  0.0187   0.0222   0.0486    0.0588   0.0000   441.2959       1.70085       21.2703       1.48389      -1.63291       1.31846      0.647569      0.907085      0.987259       1.07326       1.14629       1.11556
  44   8 2571.5174    2.0970  1.2259 12.0383  0.0112  0.0195   0.0296   0.0544    0.0623   0.0000   441.9739       1.68774       19.9379      0.592013      -1.67941      -4.36391      0.661797      0.926478      0.954847       1.10456       1.09706       1.11447
  44   9 2751.6826    2.8156  1.0522 12.6583 -0.0001  0.0178   0.0406   0.0463    0.0584   0.0000   440.2701       3.45167       20.6493       1.47363      -2.98428      -2.24613      0.614449      0.871326      0.918576       1.02453       1.06581       1.06869
  44  10 2929.7401    3.7403  1.0058 13.0716 -0.0001  0.0168   0.0537   0.0421    0.0646   0.0000   440.6504       3.77248       20.0008      0.451636      -2.38658      -4.87190      0.615860      0.838487      0.929036      0.969891       1.04715       1.04375
  44  11 3104.9397    4.1488  1.2087 13.2929 -0.0029  0.0198   0.0561   0.0487    0.0662   0.0000   441.7993       5.24578       20.9404      -1.27574      -2.83297      -3.95172      0.662304      0.951075       1.00159       1.08565       1.18120       1.16962
  44  12 3277.5350    3.7219  1.5516 13.3299  0.0011  0.0227   0.0467   0.0597    0.0510   0.0000   443.5372       6.25178       19.7440      0.876539      -1.02808      -3.67657      0.763863       1.09632       1.19348       1.30806       1.34430       1.37114
  44  13 3448.1480    2.8927  2.6479 12.7596 -0.0000  0.0303   0.0286   0.0834    0.0360   0.0000   442.5640       5.57566       13.6196      -1.21252       4.46158      -6.32164       1.04587       1.44726       1.61941       1.72560       1.85016       1.80494
  44  14 3616.5726    2.2714  4.1373 12.1425  0.0000  0.0403   0.0192   0.1094    0.0299   0.0000   444.7300       12.3542       19.3259       1.46161      0.727002      -3.68593       1.37600       1.91598       2.13116       2.33784       2.39845       2.40304
  44  15 3782.5603    1.7169  5.7840 11.8689  0.0000  0.0556   0.0153   0.1561    0.0256   0.0000   439.6075       4.83973       19.8426       2.76680      -7.88566      -5.52898       1.88114       2.58609       2.97999       3.14854       3.30982       3.32387
  44  16 3945.9122    1.3531  7.9151 11.6373  0.0000  0.0771   0.0144   0.2302    0.0259   0.0000   436.9157       7.67737       19.9995       1.19569      -7.91903      -5.12005       2.59616       3.60017       4.07381       4.35136       4.58847       4.70158
  44  17 4107.5843    0.9751  9.1744 11.6086 -0.0013  0.1124   0.0204   0.3950    0.0327   0.0000   430.6831       25.1778       23.0335      -13.5810      -14.4577     -0.749240       3.64242       5.17540       5.69942       6.31635       6.43457       6.43416
  45   2 1351.2697    0.1094  0.1203  9.7241  0.0000  0.0118   0.0065   0.0269    0.0190   0.0000   441.9564      -1.17230       22.6695     -0.102449      -3.74703     -0.323316      0.414955      0.557769      0.704232      0.685214      0.726088      0.759070
  45   3 1598.4203    0.2166  0.2037  9.7541  0.0000  0.0100   0.0076   0.0226    0.0214   0.0000   441.7697     -0.609976       21.4073      0.482745      -4.49507     -0.483531      0.391201      0.501561      0.597061      0.591933      0.629302      0.657218
  45   4 1815.3009    0.4367  0.4594  9.8188  0.0000  0.0124   0.0093   0.0297    0.0311   0.0000   441.4445      -1.32871       22.2517       1.17424      -2.84875     -0.802857      0.409993      0.576510      0.632755      0.690955      0.717675      0.719230
  45   5 2020.0442    0.6996  0.7005 10.1540  0.0000  0.0146   0.0122   0.0376    0.0423   0.0000   441.7518     -0.285499       22.3343     -0.320259      -3.53140     -0.643399      0.495362      0.697337      0.768731      0.863855      0.868073      0.889158
  45   6 2217.8447    1.0275  0.9528 10.7320  0.0000  0.0172   0.0157   0.0445    0.0528   0.0000   441.2883    -0.0122429       20.7097     -0.137578      -3.05360      0.899988      0.618265      0.826698      0.938944       1.01816       1.06847       1.07896
  45   7 2406.5195    1.5579  1.1373 11.4231  0.0000  0.0189   0.0222   0.0491    0.0605   0.0000   441.5437       2.50250       20.9114       2.24145      -4.44800      -1.09473      0.652050      0.902128      0.973911       1.07374       1.10878       1.11744
  45   8 2589.5046    2.1927  1.1642 12.1427 -0.0000  0.0192   0.0307   0.0499    0.0591   0.0000   440.4943       2.53932       20.9422      0.626838      -1.09696      0.246214      0.649304      0.918092       1.00321       1.11625       1.13408       1.19551
  45   9 2770.6649    2.9019  1.0731 12.6903  0.0002  0.0178   0.0408   0.0455    0.0590   0.0000   440.3654       2.34022       21.6387     -0.902689      0.206101      -2.21555      0.611239      0.844490      0.933481      0.988587       1.05119       1.06630
  45  10 2949.5639    3.7026  1.0905 13.3034 -0.0000  0.0180   0.0532   0.0468    0.0593   0.0000   442.4005       2.47337       19.9208       1.80061     -0.182413     -0.857875      0.632159      0.882911      0.957538       1.04957       1.10248       1.08050
  45  11 3125.5041    4.0852  1.2301 13.5389  0.0005  0.0193   0.0565   0.0531    0.0616   0.0000   441.4899       5.68135       20.1295     -0.287083      -1.10621      -5.16271      0.652024      0.908924      0.989723       1.09220       1.10653       1.14793
  45  12 3299.0556    3.6511  1.6667 13.2241  0.0000  0.0231   0.0443   0.0626    0.0520   0.0000   440.9618       3.39583       22.5689      0.713521      -2.29949      -1.33978      0.805863       1.09480       1.18236       1.31725       1.33401       1.37303
  45  13 3470.6331    2.7772  2.9180 12.7163  0.0000  0.0317   0.0264   0.0894    0.0326   0.0000   444.2638       10.4575       18.3809      -1.17568       3.92047      -5.49560       1.07342       1.48125       1.61537       1.76438       1.79245       1.84475
  45  14 3640.2149    2.2045  4.5078 12.1232  0.0000  0.0422   0.0179   0.1177    0.0268   0.0000   442.8222       7.61412       14.5227     -0.366563       7.53320      -3.75944       1.39632       1.93604       2.16425       2.35123       2.43905       2.45026
  45  15 3807.2477    1.6969  6.4732 11.7542  0.0001  0.0608   0.0149   0.1688    0.0266   0.0000   437.1591       5.69075       19.3810       8.98301      -12.6281      -13.5703       1.94918       2.79047       3.08157       3.30026       3.40440       3.48051
  45  16 3971.7644    1.2369  7.6646 11.6858  0.0025  0.0809   0.0148   0.2403    0.0259   0.0000   439.5885       10.9152       16.3521      -6.60101       3.47057      -11.5449       2.65180       3.67126       4.12117       4.53521       4.57428       4.67043
  45  17 4134.0707    0.8212  8.6087 11.6907  0.0069  0.1250   0.0430   0.7627    0.0593   0.0000   436.1365       24.1833       23.5071      -4.50170      -9.69451      -1.65422       4.04477       5.37456       6.41303       6.68585       7.04356       6.96251
  46   2 1363.3091    0.1142  0.1219  9.7148  0.0000  0.0105   0.0066   0.0300    0.0189   0.0000   442.2954      0.298492       21.7720      0.439673      -3.54208      0.178235      0.345899      0.563539      0.594804      0.732061      0.726901      0.970262
  46   3 1611.4286    0.2527  0.2342  9.7515  0.0000  0.0089   0.0076   0.0220    0.0219   0.0000   442.1646      0.138097       21.4517      0.849835      -2.32198       1.05453      0.327158      0.429895      0.492171      0.557235      0.605010      0.580103
  46   4 1829.2050    0.4581  0.4718  9.9026  0.0000  0.0120   0.0095   0.0303    0.0311   0.0000   440.8650     -0.246452       21.3859      0.690555      -2.35288     -0.576613      0.432045      0.579188      0.653244      0.699991      0.746546      0.803936
  46   5 2035.2491    0.7193  0.7587 10.2519 -0.0001  0.0155   0.0120   0.0386    0.0424   0.0000   441.7627      0.711164       20.8166      0.512752      -2.43083      -1.05660      0.528855      0.732170      0.784503      0.882091      0.924800      0.904933
  46   6 2233.9676    1.0735  0.9734 10.8336 -0.0002  0.0176   0.0161   0.0452    0.0503   0.0000   441.8535       1.30650       22.3171    -0.0847723      -5.10111     -0.907826      0.552354      0.789000      0.841276      0.944378      0.952559      0.970760
  46   7 2423.3679    1.5872  1.2037 11.4625  0.0000  0.0194   0.0219   0.0528    0.0602   0.0000   441.7117     -0.649745       20.4856      0.770178      -3.50316      -2.29897      0.633189      0.899530      0.946866       1.05019       1.11346       1.08505
  46   8 2607.3301    2.2751  1.1748 12.1527  0.0000  0.0188   0.0311   0.0492    0.0625   0.0000   441.2280      0.308703       21.1613       1.74218      -2.47010      -1.46844      0.654903      0.909012       1.01164       1.08023       1.16138       1.16908
  46   9 2789.4577    3.0425  1.0993 12.7864  0.0000  0.0177   0.0428   0.0478    0.0605   0.0000   441.8874       3.13708       21.1902     -0.871134      -4.18011      -2.61983      0.586481      0.842758      0.855773      0.969384       1.00100      0.995337
  46  10 2969.1698    3.8610  1.0802 13.3042  0.0000  0.0177   0.0535   0.0444    0.0578   0.0000   441.7271       4.14974       20.5213      0.682331      -1.20569      -2.88193      0.582522      0.800916      0.854688      0.980101      0.974647      0.981148
  46  11 3145.8496    4.0150  1.3256 13.3563  0.0000  0.0197   0.0522   0.0538    0.0604   0.0000   441.3875       4.71473       19.7321       1.21322     -0.525042      -2.37823      0.671296      0.935624       1.05187       1.10372       1.14255       1.16323
  46  12 3320.2384    3.6068  1.7267 13.1740 -0.0009  0.0232   0.0419   0.0635    0.0464   0.0000   440.7075       5.46447       16.7665      -2.05561       2.28458      -2.32585      0.763177       1.07195       1.15692       1.30072       1.32365       1.32195
  46  13 3492.9017    2.6847  2.9873 12.6706  0.0000  0.0317   0.0252   0.0902    0.0326   0.0000   442.6743       8.11385       13.8819      0.867925       3.50207      -5.56920       1.08278       1.45521       1.67239       1.79725       1.88336       1.91095
  46  14 3663.4927    2.0631  4.8876 12.0821  0.0000  0.0453   0.0170   0.1285    0.0263   0.0000   440.9295       10.9975       15.1916    -0.0345308      -2.10416      -7.56315       1.46347       2.02006       2.27899       2.43095       2.57384       2.57137
  46  15 3831.8305    1.6272  6.7895 11.7937  0.0000  0.0635   0.0147   0.1798    0.0261   0.0000   441.8823       9.99230       24.0448      -7.00369      -9.67902      -1.46834       2.03413       2.83148       3.20833       3.41253       3.52383       3.56077
  46  16 3997.4049    1.2381  8.8547 11.6740  0.0005  0.0934   0.0148   0.2789    0.0268   0.0000   436.5812       15.0538       22.3404       9.44454      -7.72955      -8.30952       2.91226       4.18543       4.63926       5.02445       5.03266       5.20174
  47   2 1375.1698    0.1303  0.1274  9.7110  0.0000  0.0097   0.0064   0.0223    0.0188   0.0000   441.8705      0.287280       21.5972     -0.125473      -2.32042     0.0327652      0.272901      0.447642      0.434778      0.554206      0.495289      0.468259
  47   3 1624.2560    0.2603  0.2397  9.7114  0.0000  0.0090   0.0076   0.0215    0.0223   0.0000   442.1707      0.269320       21.5515     -0.510605      -3.23524     -0.180407      0.296843      0.411618      0.453606      0.461211      0.512587      0.531843
  47   4 1842.9349    0.4787  0.4983  9.8931  0.0000  0.0124   0.0097   0.0314    0.0320   0.0000   442.0223      0.144994       21.2188      0.190848      -3.61374     -0.489134      0.399047      0.555123      0.598374      0.643574      0.698240      0.698161
  47   5 2050.3349    0.7347  0.7511 10.2358  0.0000  0.0152   0.0120   0.0369    0.0431   0.0000   441.7344      0.734799       21.6724      0.484478      -3.56615      0.214051      0.503813      0.683903      0.758028      0.833727      0.875185      0.906469
  47   6 2249.9458    1.1376  1.0165 10.8773  0.0000  0.0173   0.0167   0.0459    0.0536   0.0000   441.1454       2.49441       20.1900      -1.14764      -1.62840     -0.451026      0.565956      0.781471      0.848612      0.942784       1.00995       1.02590
  47   7 2440.0300    1.6790  1.2115 11.6095  0.0000  0.0200   0.0231   0.0514    0.0612   0.0000   441.5908       1.00503       18.4140    -0.0312410     -0.694225      -1.14057      0.669456      0.955538       1.04274       1.11471       1.19325       1.15610
  47   8 2625.0056    2.3506  1.1316 12.1760  0.0000  0.0180   0.0320   0.0461    0.0624   0.0000   442.9188       3.14455       20.2620     -0.151095      -3.55879      -2.25839      0.620314      0.834227      0.920603       1.01610       1.07071       1.08365
  47   9 2808.0517    3.0403  1.0826 12.9799  0.0000  0.0180   0.0428   0.0468    0.0532   0.0000   442.5553       3.29502       21.8360      -1.44931      -4.57932      -1.92140      0.580863      0.828587      0.872957      0.965454       1.00298       1.01549
  47  10 2988.6020    3.6952  1.1303 13.4292  0.0000  0.0184   0.0517   0.0479    0.0554   0.0000   442.0221       4.84036       21.5838       2.22605      -1.94078     -0.370693      0.598142      0.829442      0.905718      0.989308       1.04500       1.02588
  47  11 3165.9892    3.9559  1.3331 13.5679  0.0001  0.0203   0.0514   0.0553    0.0515   0.0000   441.0657       5.26968       20.8407      -1.85437      -2.64963      -4.49441      0.649947      0.909200      0.984668       1.06782       1.09214       1.13176
  47  12 3341.2742    3.3988  1.8582 13.1703 -0.0035  0.0243   0.0381   0.0662    0.0415   0.0000   441.8239       8.52992       18.1524      -1.17580      0.961715      -3.71971      0.787003       1.07185       1.21689       1.28607       1.35255       1.36455
  47  13 3514.7792    2.5804  3.3909 12.5707  0.0000  0.0348   0.0230   0.0975    0.0298   0.0000   444.4977       5.63514       17.0053      0.991211       3.96907      -4.75572       1.10575       1.54509       1.74274       1.86859       1.95547       1.97104
  47  14 3686.3913    1.9935  5.1564 12.0555  0.0000  0.0481   0.0164   0.1343    0.0258   0.0000   446.5902       6.00362       18.1342       2.59843      -2.53232      -10.0642       1.50019       2.11122       2.37040       2.54305       2.62601       2.64281
  47  15 3855.7884    1.5512  6.8878 11.8379  0.0003  0.0656   0.0153   0.1924    0.0265   0.0000   441.1652       8.66488       22.0956       3.83735      -3.66999      -7.52513       2.09799       2.93506       3.27220       3.46876       3.62856       3.65927
  47  16 4022.6591    1.1751  8.6457 11.6678 -0.0002  0.0962   0.0153   0.2855    0.0280   0.0000   429.0134     -0.665586       28.8808       10.8827      -13.1727      -15.7683       2.88920       4.17533       4.66138       5.01539       5.10790       5.21029
  48   2 1386.9175    0.1375  0.0852  9.7314  0.0000  0.0073   0.0083   0.0179    0.0182   0.0000   442.3210     -0.484042       22.0534     -0.324973      -4.42107      0.544887      0.266835      0.373750      0.406445      0.367628      0.447935      0.438107
  48   3 1636.8874    0.2831  0.2335  9.7085  0.0000  0.0087   0.0080   0.0198    0.0224   0.0000   441.7405     -0.615339       21.7399     -0.506996      -3.02359      0.921236      0.291998      0.378355      0.450081      0.487018      0.506379      0.508715
  48   4 1856.5413    0.4936  0.4751  9.9210  0.0000  0.0117   0.0099   0.0289    0.0322   0.0000   442.7667     -0.681763       21.4137     0.0685966      -2.56274     -0.483278      0.376924      0.504272      0.566855      0.614582      0.662428      0.633081
  48   5 2065.2881    0.7822  0.6836 10.3277  0.0000  0.0138   0.0129   0.0335    0.0415   0.0000   441.6754      0.888365       21.1982       1.37284      -2.26509     -0.744533      0.457650      0.578599      0.678101      0.725374      0.770130      0.770939
  48   6 2265.7355    1.1824  1.0050 10.8594  0.0000  0.0168   0.0169   0.0436    0.0538   0.0000   441.7826       1.27970       20.8726      -1.50797      -2.63878      -1.84068      0.553380      0.779937      0.837525      0.935598      0.995969      0.978849
  48   7 2456.5379    1.7146  1.2183 11.5794  0.0000  0.0186   0.0230   0.0532    0.0615   0.0000   442.9982       1.07376       20.8611       1.70807      -2.30503      -1.65580      0.597738      0.820478      0.902225      0.989845       1.03874       1.04708
  48   8 2642.4936    2.4359  1.1724 12.2785  0.0000  0.0184   0.0327   0.0479    0.0620   0.0000   440.9324       1.04782       21.7718      -1.59284      -3.94941      -2.23920      0.598608      0.836944      0.890713       1.02791       1.08320       1.10020
  48   9 2826.5951    3.2389  1.0675 12.9668 -0.0000  0.0170   0.0445   0.0446    0.0562   0.0000   441.9413       2.68885       22.2861      0.946471      -2.34098     -0.677537      0.561162      0.766504      0.843459      0.899620      0.956911      0.950313
  48  10 3007.8383    3.9225  1.1250 13.3071  0.0000  0.0176   0.0530   0.0456    0.0612   0.0000   440.2767       4.04018       20.4930      0.808384      -2.07397      -2.85651      0.560826      0.774684      0.832444      0.923771      0.953166      0.958602
  48  11 3185.9953    4.0378  1.3980 13.3703  0.0000  0.0197   0.0503   0.0538    0.0562   0.0000   441.8119       4.37678       20.3221       1.78788      -2.85306      -3.39718      0.660376      0.886169      0.977866       1.06712       1.09865       1.11663
  48  12 3362.0118    3.2702  2.0735 13.1569 -0.0001  0.0255   0.0356   0.0720    0.0390   0.0000   441.8866       3.96884       17.5456       1.89348       2.45804      -4.39281      0.811957       1.11950       1.26431       1.31620       1.41129       1.42279
  48  13 3536.5578    2.5263  3.5861 12.4796  0.0003  0.0352   0.0214   0.1000    0.0283   0.0000   443.3877       6.72203       16.3872      -2.33517       1.86181      -6.84169       1.08825       1.51662       1.71456       1.84724       1.92391       1.94957
  48  14 3709.1467    1.9768  5.4459 12.0289  0.0000  0.0493   0.0163   0.1400    0.0260   0.0000   440.7448       8.32389       27.1242      -1.82278      -4.50870      -5.75648       1.53819       2.14146       2.40638       2.55115       2.70217       2.71684
  48  15 3879.6481    1.4643  7.3389 11.8536  0.0041  0.0722   0.0152   0.2148    0.0263   0.0000   441.8813       7.18691       17.7726      -1.66934      -5.56170      -11.3506       2.21325       3.02341       3.44646       3.68918       3.82689       3.85077
  48  16 4047.5160    1.1338  8.9087 11.7003  0.0000  0.1026   0.0161   0.3093    0.0277   0.0000   438.5724       13.0550       26.6084       5.53978      -9.41514      -4.48142       3.03269       4.29922       4.87381       5.19911       5.37080       5.37797
  49   1 1101.2748    0.0593  0.0415  9.8582  0.0000  0.0197   0.0078   0.0220    0.0171   0.0000   441.5121     -0.618730       21.4372     -0.308254      -2.12126      0.348802      0.817876      0.675975      0.789018       1.03282       1.12995       1.17428
  49   2 1398.5338    0.1294  0.1266  9.6949  0.0000  0.0087   0.0065   0.0228    0.0184   0.0000   442.0073      0.103466       21.1532      -1.10709      -3.67434      0.251704      0.293133      0.386660      0.425476      0.489466      0.447935      0.457177
  49   3 1649.3527    0.2812  0.2883  9.6943  0.0000  0.0099   0.0074   0.0232    0.0228   0.0000   441.7442     0.0515432       21.3630     -0.770134      -3.72731      0.370322      0.320176      0.424391      0.510596      0.527979      0.543783      0.616938
  49   4 1869.9671    0.5088  0.5398  9.8659  0.0000  0.0128   0.0095   0.0303    0.0337   0.0000   441.8241      0.175154       22.0306     -0.908041      -3.52836      0.766219      0.404943      0.575444      0.641004      0.720629      0.723596      0.722385
  49   5 2080.0557    0.7787  0.7721 10.3709 -0.0000  0.0151   0.0124   0.0366    0.0428   0.0000   441.6947     -0.839483       22.5310      0.476955      -2.18543      0.327297      0.480035      0.649909      0.742898      0.806579      0.824309      0.821526
  49   6 2281.3780    1.1862  1.0104 11.1008  0.0000  0.0174   0.0172   0.0448    0.0483   0.0000   441.8887       1.93252       20.1436      0.201747      -2.38261      -1.98725      0.543127      0.764823      0.814174      0.898875      0.969608      0.967498
  49   7 2472.8857    1.7943  1.1992 11.6478  0.0000  0.0186   0.0241   0.0503    0.0610   0.0000   441.2264       1.15711       23.3029     -0.536197      -3.15730      -1.58690      0.578612      0.785184      0.891166      0.968416       1.00628      0.990443
  49   8 2659.9275    2.4194  1.2090 12.4404  0.0000  0.0190   0.0326   0.0508    0.0561   0.0000   441.3159      0.389379       20.8502       1.09125      -2.34759     -0.152709      0.582074      0.816429      0.888348      0.979923      0.999843       1.03240
  49   9 2844.9488    3.2604  1.0784 13.0001  0.0000  0.0173   0.0450   0.0448    0.0575   0.0000   441.4991       4.08674       19.5057     -0.278485      -2.44202      -4.03656      0.567388      0.783901      0.836369      0.915106       1.00455      0.978442
  49  10 3026.9673    3.8963  1.0919 13.6327  0.0000  0.0172   0.0544   0.0479    0.0508   0.0000   441.6392       2.50077       22.4526       1.31424      -1.96215      -4.95517      0.553398      0.735730      0.821147      0.877898      0.949752      0.953301
  49  11 3205.8346    3.8692  1.4096 13.5387  0.0000  0.0204   0.0489   0.0558    0.0498   0.0000   442.0938       6.30576       21.4812      -3.68248      0.162444      -3.97100      0.662296      0.900093       1.00110       1.08018       1.11853       1.12578
  49  12 3382.6225    3.1595  2.0615 13.2007 -0.0000  0.0265   0.0351   0.0708    0.0384   0.0000   442.0625       8.57395       16.6418     -0.852834       1.47703      -4.52148      0.827663       1.14994       1.27375       1.37401       1.42620       1.45626
  49  13 3557.9770    2.4523  3.6155 12.4522  0.0000  0.0357   0.0215   0.0992    0.0296   0.0000   444.4485       5.88646       14.2745      -3.56969       1.64032      -3.91203       1.11910       1.51935       1.74060       1.85678       2.00767       1.99666
  49  14 3731.4788    1.9024  5.7528 11.9495  0.0000  0.0527   0.0156   0.1433    0.0263   0.0000   439.0899       7.32679       26.7712     -0.792430      -7.96513      -4.24866       1.58677       2.19668       2.50048       2.66886       2.80045       2.80230
  49  15 3902.8871    1.4383  8.0487 11.8160  0.0027  0.0823   0.0153   0.2347    0.0278   0.0000   437.5613       5.84473       24.0522       1.34385      -13.2161      -3.96329       2.39297       3.45534       3.84083       4.17334       4.24296       4.39169
  49  16 4072.2319    0.9958  8.9456 11.7622  0.0007  0.1132   0.0185   0.3696    0.0303   0.0000   440.0592       3.11786       28.3632      -1.48742      -13.0289      -4.63718       3.27045       4.76442       5.19189       5.74975       5.76641       5.87305
  50   1 1110.7737    0.0419  0.0124  9.8236  0.0009  0.0100   0.0075   0.0081    0.0166   0.0000   440.4886     -0.663537       22.3760      0.960689      -2.70997      0.771129      0.359391      0.389738      0.389948      0.552661      0.588078      0.499530
  50   2 1409.9793    0.1322  0.1309  9.6921  0.0000  0.0093   0.0062   0.0194    0.0184   0.0000   442.2901     -0.470603       22.0171     -0.102025      -3.19515     -0.188090      0.306342      0.421608      0.446024      0.492365      0.519816      0.577860
  50   3 1661.6126    0.2971  0.2858  9.7337  0.0000  0.0093   0.0078   0.0236    0.0224   0.0000   442.0400     -0.589080       21.7402     -0.684769      -3.19315       1.45530      0.292345      0.399790      0.449281      0.495972      0.519460      0.506525
  50   4 1883.3241    0.5306  0.5033 10.0052  0.0000  0.0116   0.0101   0.0293    0.0313   0.0000   442.1115    -0.0428441       21.5576     -0.575161      -2.57645      0.692716      0.375509      0.490324      0.541248      0.595143      0.657910      0.652115
  50   5 2094.7061    0.8054  0.8075 10.4107  0.0000  0.0151   0.0126   0.0393    0.0423   0.0000   441.3515     -0.684833       21.9342     -0.322740      -2.94771      -1.12523      0.448300      0.646616      0.668532      0.785176      0.757930      0.776883
  50   6 2296.7837    1.2293  1.0836 11.0518 -0.0000  0.0175   0.0171   0.0471    0.0522   0.0000   442.1956       1.50742       21.5191      -1.85325      -3.46973      0.864141      0.532148      0.745469      0.803622      0.926903      0.932521      0.928460
  50   7 2489.0851    1.7876  1.1844 11.8959 -0.0001  0.0191   0.0246   0.0505    0.0550   0.0000   441.5761      0.600962       21.2785      -1.05963      -2.71141     -0.279805      0.574609      0.810180      0.851120      0.970075       1.00249       1.01623
  50   8 2677.0916    2.5303  1.1741 12.4726 -0.0000  0.0180   0.0335   0.0486    0.0559   0.0000   442.3147       4.14528       23.6222      -1.39282      -5.11091     -0.412018      0.553302      0.759521      0.861506      0.906357      0.992557      0.992438
  50   9 2863.0584    3.3076  1.0379 13.0785  0.0000  0.0173   0.0450   0.0420    0.0537   0.0000   441.5457       3.89218       21.3809       1.66097      -3.21480      -2.64548      0.510361      0.749124      0.788690      0.893699      0.901852      0.929126
  50  10 3045.8069    3.9958  1.2207 13.4491  0.0000  0.0186   0.0520   0.0488    0.0577   0.0000   441.9546       2.58931       23.0527       1.59457      -3.18128      -2.86406      0.560747      0.774757      0.868110      0.947000      0.953124      0.983783
  50  11 3225.3765    3.9976  1.4288 13.4299 -0.0001  0.0197   0.0484   0.0543    0.0502   0.0000   440.8458       5.03841       21.1854       1.92695      -1.74422     -0.691547      0.617365      0.852439      0.949262       1.05444       1.11137       1.12953
  50  12 3403.1137    3.0431  2.2865 13.1178  0.0000  0.0266   0.0321   0.0776    0.0355   0.0000   441.9014       3.97926       15.2220     -0.240390      0.180895      -3.95038      0.838456       1.13212       1.26022       1.38252       1.45496       1.47479
  50  13 3579.2727    2.3971  4.1364 12.2747  0.0000  0.0383   0.0192   0.1052    0.0282   0.0000   441.8554       8.16299       17.0347      -1.75302      -1.42779      -2.65336       1.16893       1.59782       1.82253       1.95730       2.08882       2.10846
  50  14 3753.6411    1.8263  5.8895 11.9808  0.0000  0.0543   0.0157   0.1543    0.0264   0.0000   441.4560       7.29681       21.7018      0.688936      -5.57290      -9.87662       1.60361       2.28241       2.48213       2.75002       2.84431       2.95977
  50  15 3926.0865    1.3593  7.5931 11.8377 -0.0003  0.0818   0.0151   0.2301    0.0274   0.0000   438.9683       11.4713       20.0062       6.08263      -7.34273      -3.11648       2.29118       3.34653       3.68446       4.06111       4.03160       4.16037
  50  16 4096.2058    0.9320  8.6654 11.7637  0.0028  0.1228   0.0208   0.3961    0.0345   0.0000   434.8227       7.83512       22.6349      -8.51708      -8.41237      -7.91697       3.39048       5.00522       5.50710       6.05535       6.05716       6.13812
  51   2 1421.2898    0.1622  0.1208  9.6697  0.0000  0.0070   0.0075   0.0209    0.0183   0.0000   442.1957     -0.562035       22.1706      0.284861      -3.92789    -0.0139233      0.239326      0.324693      0.360008      0.390680      0.422742      0.463162
  51   3 1673.7275    0.3138  0.2975  9.7293  0.0000  0.0102   0.0078   0.0222    0.0233   0.0000   442.0012     -0.864970       21.1972      -1.55547      -3.75019     -0.464303      0.347153      0.429079      0.432414      0.506961      0.585243      0.603016
  51   4 1896.4565    0.5440  0.5526  9.9378  0.0000  0.0118   0.0100   0.0316    0.0335   0.0000   441.4589     -0.726398       20.1854      0.712966      -4.61414     -0.170988      0.374724      0.503398      0.566917      0.629596      0.641519      0.633913
  51   5 2109.1774    0.8608  0.8936 10.3338  0.0001  0.0158   0.0125   0.0399    0.0471   0.0000   441.5645       1.38558       22.2349     -0.362622      -1.93892       1.12354      0.461909      0.642142      0.721585      0.796044      0.848007      0.841556
  51   6 2312.0730    1.2821  1.1868 10.9491  0.0000  0.0182   0.0169   0.0490    0.0593   0.0000   442.2235      0.659233       21.4427     -0.484454      -2.67506      0.389613      0.563064      0.771679      0.857483      0.969329       1.01383       1.03066
  51   7 2505.1093    1.9238  1.2274 11.7567 -0.0000  0.0179   0.0246   0.0506    0.0552   0.0000   441.8980      0.438122       23.9940      -1.08803      -2.67003      -2.09775      0.542079      0.722270      0.824955      0.887477      0.926887      0.961352
  51   8 2694.2218    2.5973  1.1756 12.5260  0.0000  0.0183   0.0340   0.0468    0.0548   0.0000   443.2437       2.10181       21.3920     -0.142239      -1.90391      -2.10238      0.550116      0.788375      0.847965      0.959713      0.992352      0.987808
  51   9 2881.0584    3.4192  1.1028 13.1603  0.0000  0.0176   0.0455   0.0445    0.0540   0.0000   443.7602       3.63413       20.0402      0.197617      -1.29070      -3.41342      0.522022      0.701428      0.803471      0.892381      0.905780      0.935414
  51  10 3064.4712    3.9597  1.2725 13.3266 -0.0062  0.0189   0.0492   0.0484    0.0543   0.0000   443.1538       4.11040       20.1323      -1.78515      -1.66678      -3.40368      0.568374      0.785883      0.854166      0.946064      0.972304      0.964559
  51  11 3244.8839    3.9056  1.6219 13.1067  0.0000  0.0204   0.0431   0.0573    0.0493   0.0000   442.0688       6.14244       20.0699     -0.256480      -2.74665      -6.78651      0.607752      0.848531      0.947125       1.02739       1.05929       1.08874
  51  12 3423.3668    2.9480  2.5257 12.9648 -0.0000  0.0284   0.0289   0.0798    0.0333   0.0000   443.1072       2.86168       16.1272      -1.87125       8.30091      -5.05519      0.826621       1.16982       1.29319       1.40244       1.47812       1.50015
  51  13 3600.3316    2.3528  4.4479 12.1824  0.0000  0.0400   0.0184   0.1085    0.0280   0.0000   442.5407       6.26779       17.7357      -1.30572      0.224929      -2.11450       1.20068       1.67462       1.85988       2.04560       2.13059       2.18923
  51  14 3775.5919    1.7807  6.4191 11.9661 -0.0005  0.0598   0.0157   0.1671    0.0266   0.0000   441.0031       7.35032       25.2064      -1.65645      -3.14635      -3.51525       1.70747       2.43244       2.70438       2.95748       3.10767       3.16765
  51  15 3948.8264    1.3732  8.6939 11.8192 -0.0008  0.0922   0.0140   0.2540    0.0264   0.0000   438.9164       15.2184       33.0612       2.18786      -10.8333      -2.02689       2.50295       3.72009       4.00305       4.37974       4.49423       4.51632
  51  16 4119.7969    1.0388 11.0322 11.7139  0.0045  0.1420   0.0165   0.3973    0.0266   0.0000   430.5701       16.4920       26.9307      -13.8605       1.42031       7.34579       3.68156       5.65881       5.98652       6.72632       6.64289       6.85446
  52   1 1129.5165    0.0664  0.0399  9.8022  0.0000  0.0154   0.0081   0.0167    0.0167   0.0000   440.4124     0.0727230       22.5347      0.702668      -2.93270      0.846896      0.572037      0.865170      0.815267      0.847551       1.04412      0.967543
  52   2 1432.4482    0.1486  0.1188  9.7011  0.0000  0.0077   0.0068   0.0189    0.0180   0.0000   442.0958    -0.0532479       22.4116     -0.226858      -4.35300     -0.187557      0.233632      0.280830      0.366041      0.382270      0.354857      0.374331
  52   3 1685.6899    0.3269  0.3289  9.7057  0.0006  0.0094   0.0077   0.0241    0.0236   0.0000   442.2083     0.0245938       21.5186      0.355818      -2.95037      0.655487      0.312898      0.406949      0.477812      0.480342      0.501405      0.545990
  52   4 1909.5524    0.5682  0.5677 10.0520  0.0000  0.0121   0.0101   0.0309    0.0335   0.0000   442.3645      0.740412       21.0437     -0.761172      -3.15802       1.23234      0.368304      0.493036      0.553267      0.595765      0.650377      0.643210
  52   5 2123.5327    0.8777  0.8243 10.4049 -0.0000  0.0147   0.0130   0.0383    0.0446   0.0000   442.0446       1.36547       19.8184       1.03764      -1.57570      -1.29764      0.435499      0.640169      0.670505      0.753943      0.830797      0.861855
  52   6 2327.1457    1.3500  1.1164 11.1670  0.0000  0.0172   0.0180   0.0488    0.0535   0.0000   442.5963       2.02296       21.7608       1.69112      -4.41363      -2.21934      0.511599      0.703280      0.799084      0.855057      0.931236      0.939220
  52   7 2521.0221    1.9490  1.2746 11.8404  0.0000  0.0184   0.0248   0.0519    0.0552   0.0000   442.0189      0.447634       21.6495     -0.998097      -2.17450     -0.576652      0.552353      0.766931      0.845536      0.925786      0.968280      0.989208
  52   8 2711.1835    2.6933  1.2566 12.4428  0.0000  0.0179   0.0334   0.0487    0.0549   0.0000   442.2695       2.09768       22.0577      0.172607     -0.875196     -0.896988      0.527825      0.735879      0.813343      0.880233      0.928407      0.946502
  52   9 2898.9354    3.6654  1.1114 12.9408  0.0000  0.0165   0.0469   0.0423    0.0634   0.0000   442.0800       3.51193       23.2008      0.521432      -1.92355      -2.05607      0.502114      0.679899      0.733432      0.796119      0.874447      0.895289
  52  10 3083.0537    4.0625  1.2777 13.4430  0.0000  0.0182   0.0513   0.0495    0.0554   0.0000   440.9629       4.23105       22.2046     0.0346574      -1.75950      -2.38925      0.552963      0.750326      0.825573      0.937579      0.949475      0.978081
  52  11 3264.2123    3.7205  1.6377 13.3852  0.0000  0.0212   0.0430   0.0598    0.0445   0.0000   442.0224       4.57632       19.3858      0.669533      -2.24916      -3.11979      0.647189      0.880012      0.998195       1.06375       1.12058       1.11466
  52  12 3443.4202    2.9149  2.5413 12.9699  0.0000  0.0282   0.0284   0.0788    0.0334   0.0000   442.5087       7.11751       15.3747     -0.348004       2.84041      -6.96234      0.829025       1.14795       1.29915       1.35667       1.50593       1.54270
  52  13 3621.1507    2.2070  4.4256 12.2719 -0.0001  0.0422   0.0181   0.1145    0.0267   0.0000   441.7063       7.08193       21.4277      0.881308       1.32973      -8.39815       1.16953       1.70392       1.88447       2.05118       2.10684       2.16163
  52  14 3797.2669    1.7064  6.4939 12.0271  0.0003  0.0625   0.0158   0.1770    0.0262   0.0000   439.3742       10.0352       20.3693      -5.33902      -15.1825      -1.83897       1.73447       2.45947       2.79214       2.96816       3.08157       3.16344
  52  15 3971.4115    1.2702  8.4773 11.8502 -0.0050  0.0936   0.0145   0.2687    0.0276   0.0000   437.5774       6.45307       25.2412       6.19091      -9.66125      -7.91594       2.54731       3.67868       4.09651       4.49482       4.57931       4.65354
  53   1 1138.7375    0.0637  0.0585  9.7986  0.0000  0.0150   0.0076   0.0210    0.0167   0.0000   440.6546      0.920145       22.2042     -0.709488      -4.54183      0.160667      0.401766      0.556549      0.682969      0.643988      0.735215      0.747649
  53   2 1443.4783    0.1571  0.1413  9.6538  0.0000  0.0079   0.0065   0.0198    0.0184   0.0000   442.2062    -0.0881206       21.3877     -0.684079      -3.84036      0.226222      0.228039      0.301138      0.343845      0.360297      0.387878      0.419624
  53   3 1697.4788    0.3437  0.3092  9.7458  0.0000  0.0092   0.0081   0.0217    0.0237   0.0000   442.1654     -0.885379       21.7199      0.880725      -4.42762      0.479907      0.288042      0.377464      0.418281      0.417142      0.494644      0.473330
  53   4 1922.4741    0.6033  0.6027  9.9475  0.0000  0.0121   0.0102   0.0315    0.0354   0.0000   442.2081      0.453293       20.7037      0.538574      -3.13037     -0.479528      0.370425      0.500563      0.563208      0.602208      0.645844      0.649406
  53   5 2137.7333    0.8993  0.8460 10.5421  0.0001  0.0148   0.0132   0.0384    0.0436   0.0000   442.6306    -0.0220592       21.6039      0.211114      -4.40801      0.133491      0.422248      0.581781      0.628302      0.703472      0.755014      0.731841
  53   6 2342.0460    1.3806  1.1622 11.1778  0.0000  0.0179   0.0180   0.0471    0.0555   0.0000   442.2554       1.07591       20.3823      0.745895      -2.35699      -1.90652      0.510034      0.709428      0.785509      0.864995      0.885792      0.922542
  53   7 2536.8225    2.0139  1.2211 11.8965  0.0000  0.0183   0.0259   0.0486    0.0610   0.0000   441.4725      0.933400       22.7341      -2.80078      -1.88356       1.00177      0.544613      0.769630      0.839311      0.920690      0.973748      0.979217
  53   8 2728.0119    2.8351  1.2471 12.3419  0.0000  0.0173   0.0343   0.0467    0.0612   0.0000   440.5988       2.60624       20.6900     -0.473738      -3.30121      -1.83479      0.511738      0.693222      0.766507      0.848405      0.883341      0.904048
  53   9 2916.6359    3.6898  1.1009 13.1885  0.0000  0.0162   0.0478   0.0445    0.0542   0.0000   441.5085       4.27474       19.2312      -1.92099      -3.96370      -2.29946      0.475782      0.662058      0.722058      0.788320      0.826485      0.837839
  53  10 3101.4765    4.0078  1.3503 13.4745 -0.0032  0.0192   0.0486   0.0513    0.0490   0.0000   442.3713       3.96461       19.6621       1.72230      -2.06588      -4.76594      0.554265      0.767741      0.865742      0.915067      0.977155      0.974008
  53  11 3283.3571    3.6714  1.7006 13.3510  0.0000  0.0219   0.0409   0.0607    0.0434   0.0000   440.8621       5.02750       21.6947      -1.66263      -3.81864      -4.43492      0.623723      0.885496      0.938279       1.05731       1.08468       1.09458
  53  12 3463.4368    2.8174  3.0478 12.7018  0.0000  0.0296   0.0242   0.0875    0.0306   0.0000   442.9863       6.38216       18.3100      0.911053       4.50845      -3.59887      0.851170       1.16286       1.32253       1.45151       1.50428       1.54869
  53  13 3641.9713    2.1874  4.8816 12.2455  0.0000  0.0435   0.0174   0.1224    0.0258   0.0000   440.2960       7.49550       21.0386       3.49302      -2.14444      -1.66450       1.22237       1.72411       1.93635       2.06081       2.19494       2.22953
  53  14 3818.6684    1.6407  6.6306 12.0590  0.0001  0.0665   0.0161   0.1853    0.0264   0.0000   439.5647       5.19404       21.7319       2.94781      -7.58346      -4.92570       1.76517       2.55511       2.82430       3.08272       3.11155       3.17464
  53  15 3993.6552    1.2485  9.2672 11.8798 -0.0064  0.1059   0.0147   0.2948    0.0269   0.0000   437.4586       20.2131       31.7890      -1.05088      -13.6973      -8.98856       2.74847       4.06171       4.49397       4.82857       4.94458       4.97896
  54   1 1147.8934    0.0610  0.0354  9.7382  0.0000  0.0140   0.0078   0.0123    0.0163   0.0000   440.9051     -0.159099       21.5640      0.773160      -2.70898      -1.15601      0.606162      0.868433      0.856791      0.888234      0.936958       1.09267
  54   2 1454.3989    0.1610  0.1455  9.6189  0.0000  0.0078   0.0063   0.0180    0.0183   0.0000   442.7804      0.250553       21.8329     -0.731820      -2.94434      0.330055      0.230790      0.293481      0.359207      0.382530      0.381443      0.409630
  54   3 1709.1225    0.3496  0.3408  9.7012  0.0000  0.0095   0.0078   0.0235    0.0239   0.0000   442.0942      0.733073       20.8328     -0.354201      -3.28643     -0.101756      0.303917      0.391392      0.431952      0.478263      0.505753      0.490436
  54   4 1935.3557    0.5907  0.6479  9.9744  0.0000  0.0131   0.0098   0.0331    0.0356   0.0000   442.3060     -0.183745       21.4819      -1.39177      -2.75654       1.50322      0.378621      0.487259      0.588184      0.651287      0.655208      0.668051
  54   5 2151.7430    0.9639  0.8865 10.4693 -0.0000  0.0147   0.0136   0.0387    0.0467   0.0000   441.9757       1.04254       21.9372      -1.04026      -2.97315     0.0483186      0.425999      0.578167      0.647354      0.704732      0.739856      0.757683
  54   6 2356.8088    1.4401  1.2018 11.1903  0.0000  0.0179   0.0184   0.0483    0.0564   0.0000   441.7554       1.06728       21.3947     -0.668273      -1.42280      -1.46422      0.509425      0.693062      0.797741      0.850794      0.921977      0.960461
  54   7 2552.4331    2.0629  1.2504 11.9311 -0.0001  0.0178   0.0256   0.0497    0.0542   0.0000   443.0231       1.99943       20.7912       1.77289      -2.71879     -0.794047      0.530601      0.688613      0.764300      0.870265      0.895818      0.906241
  54   8 2744.7205    2.9234  1.1680 12.5422  0.0000  0.0167   0.0368   0.0454    0.0589   0.0000   441.2081       2.75352       22.1485      0.158098      -1.21794      0.548086      0.501742      0.661868      0.727892      0.814379      0.884953      0.899844
  54   9 2934.1515    3.6828  1.1137 13.2934  0.0000  0.0165   0.0480   0.0449    0.0523   0.0000   442.4248       4.07583       20.8060      0.692671     -0.893729      -1.99622      0.489562      0.652173      0.724840      0.791557      0.831583      0.866299
  54  10 3119.7317    4.1413  1.3146 13.2172  0.0000  0.0177   0.0489   0.0488    0.0568   0.0000   442.1199       3.59335       22.4151       1.11443      -2.21848     -0.854079      0.513246      0.715174      0.773544      0.861914      0.919422      0.937797
  54  11 3302.3693    3.5930  1.7293 13.3697  0.0000  0.0228   0.0403   0.0606    0.0423   0.0000   443.3064       4.26511       20.1460      -2.88483     -0.451218      -3.47471      0.638585      0.885188      0.941673       1.06540       1.13165       1.14289
  54  12 3483.2195    2.7428  3.0636 12.6829  0.0000  0.0304   0.0244   0.0865    0.0313   0.0000   444.1014       7.10707       17.8237      -1.33113      0.615672      -4.44856      0.874092       1.20859       1.33464       1.48100       1.49797       1.56269
  54  13 3662.3085    2.0870  4.9171 12.2084  0.0000  0.0447   0.0171   0.1257    0.0256   0.0000   439.3919       8.35530       23.9663       1.70625      -3.39630      -1.21036       1.24043       1.73356       1.95038       2.11611       2.22894       2.27064
  54  14 3839.9848    1.5590  6.9409 12.0023 -0.0007  0.0711   0.0162   0.2027    0.0276   0.0000   442.9542       10.7988       22.1399     -0.560260      -1.79457      -3.46893       1.85710       2.73566       2.96874       3.27959       3.35814       3.41649
  54  15 4015.9643    1.1304  8.9473 11.9133 -0.0014  0.1150   0.0194   0.3502    0.0323   0.0000   434.6764       7.82836       37.7038      -4.31224      -8.08992      -3.27660       2.91893       4.35244       4.73545       5.17592       5.24869       5.37111
  55   2 1465.1618    0.1732  0.1660  9.6094  0.0000  0.0088   0.0062   0.0191    0.0184   0.0000   441.5637      0.138426       21.9682     -0.601847      -3.78484     -0.258478      0.303018      0.355798      0.343281      0.391343      0.457585      0.492792
  55   3 1720.6322    0.3561  0.3958  9.6928  0.0000  0.0111   0.0076   0.0259    0.0252   0.0000   442.2753      0.780771       21.4962     -0.693424      -3.54628      0.108172      0.312534      0.453840      0.496405      0.561914      0.529976      0.551963
  55   4 1948.0482    0.6183  0.6753  9.9069  0.0000  0.0132   0.0098   0.0323    0.0383   0.0000   442.2774      0.295945       21.7171     -0.885753      -2.60279      0.736187      0.369532      0.504928      0.570489      0.624716      0.638426      0.672263
  55   5 2165.6423    0.9534  0.9315 10.5664 -0.0000  0.0157   0.0133   0.0400    0.0454   0.0000   442.7719       2.16222       21.8368      0.144975      -3.56088      -1.95421      0.421708      0.612835      0.637906      0.711918      0.757720      0.759992
  55   6 2371.3893    1.4896  1.2377 11.0824  0.0071  0.0178   0.0185   0.0475    0.0616   0.0000   442.0495      0.173008       23.7962     -0.724608      -2.07256      -1.52913      0.505480      0.707222      0.771348      0.865892      0.910676      0.912390
  55   7 2567.9561    2.1466  1.2258 12.0285  0.0050  0.0172   0.0270   0.0484    0.0564   0.0000   442.2597      0.757278       20.8414     0.0810174      -2.34481      -3.59247      0.507555      0.690040      0.782198      0.845436      0.866682      0.906440
  55   8 2761.3105    2.8787  1.1677 12.8092  0.0000  0.0169   0.0372   0.0493    0.0522   0.0000   442.8383       2.62397       22.0857       1.47115      -2.76888      -3.59597      0.480007      0.663424      0.741604      0.755054      0.853737      0.857659
  55   9 2951.5745    3.7579  1.2186 13.1135  0.0000  0.0173   0.0462   0.0462    0.0599   0.0000   442.1004       2.05310       20.6924     -0.278485      -2.71172      0.882517      0.493914      0.657810      0.736390      0.803107      0.853264      0.857840
  55  10 3137.8582    4.1007  1.3126 13.4409  0.0000  0.0182   0.0489   0.0485    0.0496   0.0000   441.2623       4.16656       19.6918      -1.96933      -2.15731      -2.94496      0.506494      0.712706      0.765771      0.848262      0.895167      0.912400
  55  11 3321.2919    3.4824  2.0254 13.1528  0.0000  0.0233   0.0352   0.0649    0.0386   0.0000   442.1742       2.08209       20.2275     -0.433493      0.570097      -3.60007      0.656592      0.891540       1.02031       1.09528       1.15253       1.16017
  55  12 3502.8262    2.6533  3.4426 12.5435  0.0000  0.0324   0.0217   0.0912    0.0285   0.0000   442.0072       6.99786       19.2385      -1.42803      0.732367      -2.65490      0.884237       1.24831       1.37381       1.50997       1.59801       1.63581
  55  13 3682.8150    2.0557  5.3429 12.1569  0.0005  0.0478   0.0172   0.1344    0.0267   0.0000   441.9880       4.66609       19.0983       2.14679      -8.28044      -5.35675       1.30538       1.82094       2.00157       2.22046       2.32351       2.34404
  55  14 3860.9526    1.5425  7.5480 11.9763 -0.0009  0.0770   0.0152   0.2137    0.0272   0.0000   443.0432       6.68388       18.5473      -1.91835       1.73887      -7.29759       1.97972       2.91097       3.19973       3.48915       3.65672       3.73611
  55  15 4037.7016    1.0079  8.2787 12.0073 -0.0094  0.1247   0.0310   0.4683    0.0455   0.0000   440.0695       13.5123       27.7347      -3.88779      -12.9497      -6.33660       2.96693       4.58758       4.88138       5.51395       5.33823       5.48742
  56   2 1475.8105    0.1721  0.1780  9.6662  0.0000  0.0088   0.0061   0.0208    0.0182   0.0000   442.2311     0.0577569       21.7597      0.488258      -3.41481     0.0807795      0.210138      0.333540      0.323415      0.377029      0.377514      0.387903
  56   3 1731.9684    0.3754  0.3992  9.7428  0.0000  0.0109   0.0077   0.0249    0.0259   0.0000   441.7624      0.327278       21.5866     0.0989599      -4.37091  -0.000553228      0.321594      0.428264      0.526087      0.568789      0.610672      0.636061
  56   4 1960.6615    0.6384  0.6743 10.0074  0.0000  0.0130   0.0100   0.0313    0.0369   0.0000   442.8711     -0.955885       21.5173     -0.462299      -4.05308      -1.01261      0.360455      0.498736      0.559170      0.604892      0.621657      0.639247
  56   5 2179.4402    1.0042  0.8701 10.7065  0.0000  0.0145   0.0142   0.0373    0.0447   0.0000   442.4706      0.576870       20.6670      -1.02829      -2.55376      0.293291      0.405413      0.548207      0.606497      0.667433      0.722884      0.733013
  56   6 2385.8911    1.4950  1.1514 11.5280  0.0000  0.0174   0.0195   0.0479    0.0504   0.0000   441.8575       1.75758       21.9028      0.799737     0.0937868     -0.422673      0.484950      0.680651      0.758008      0.830175      0.884642      0.891841
  56   7 2583.3769    2.1600  1.2603 12.1041  0.0001  0.0181   0.0266   0.0480    0.0539   0.0000   441.7308       1.41087       20.6274       1.22500      -3.73999     -0.356014      0.504496      0.676755      0.761625      0.851208      0.893670      0.899058
  56   8 2777.7648    3.0139  1.1133 12.8419 -0.0001  0.0169   0.0382   0.0435    0.0525   0.0000   441.7186       2.43285       20.6499     -0.392772      -1.48052      -2.87361      0.460724      0.669923      0.715300      0.790995      0.806944      0.836127
  56   9 2968.7933    3.8795  1.2244 13.2690  0.0046  0.0173   0.0475   0.0461    0.0582   0.0000   442.3515       1.87899       22.3768      0.394173      -2.69799      -1.49070      0.468748      0.666873      0.707107      0.775583      0.829826      0.829096
  56  10 3155.7932    4.0892  1.3750 13.3544  0.0000  0.0183   0.0471   0.0484    0.0522   0.0000   441.8085       3.53893       20.9949       1.01057      -1.79061      -3.57306      0.517083      0.688843      0.768697      0.868758      0.904946      0.896710
  56  11 3340.0159    3.4387  2.0020 13.1406  0.0000  0.0229   0.0343   0.0648    0.0384   0.0000   444.0240       4.18572       18.2002      -1.25218       2.75626      -5.01301      0.620451      0.853841      0.965426       1.03983       1.11299       1.13174
  56  12 3522.3172    2.6385  3.6212 12.5511  0.0000  0.0331   0.0210   0.0934    0.0275   0.0000   442.0956       8.07192       18.0923      -4.97222       1.11751      -4.96903      0.884290       1.24767       1.38227       1.54285       1.61772       1.67986
  56  13 3703.0658    1.9492  5.7209 12.1805 -0.0009  0.0520   0.0169   0.1464    0.0270   0.0000   440.0766       5.47647       21.6719      0.604045      -3.68694      -4.99194       1.39017       1.92174       2.16827       2.36433       2.48963       2.51805
  56  14 3882.0505    1.5216  8.2675 12.0060  0.0017  0.0845   0.0143   0.2313    0.0265   0.0000   439.9907       4.87783       19.9372     -0.711560      -7.41609      -12.1578       2.11889       3.07949       3.39031       3.74901       3.79675       3.88687
  57   2 1486.3117    0.1762  0.1749  9.6450  0.0000  0.0082   0.0061   0.0188    0.0182   0.0000   442.1929     -0.430560       21.9242     -0.170981      -3.62509     -0.362557      0.226461      0.331838      0.376539      0.412820      0.422050      0.465567
  57   3 1743.2170    0.3753  0.4285  9.7960  0.0000  0.0110   0.0076   0.0279    0.0254   0.0000   442.5869      0.251266       22.5153      0.202647      -3.83982     -0.247558      0.312604      0.438707      0.493632      0.539196      0.567890      0.601881
  57   4 1973.1624    0.6373  0.6711 10.1456  0.0000  0.0130   0.0102   0.0326    0.0350   0.0000   442.1469     0.0267898       21.6188      0.171567      -3.40032      0.868436      0.365909      0.496430      0.550272      0.610003      0.640363      0.648840
  57   5 2193.0428    1.0548  0.9794 10.6522  0.0000  0.0155   0.0141   0.0412    0.0480   0.0000   442.8342     -0.198062       21.3244    -0.0715950      -2.85882     -0.374779      0.411807      0.586005      0.631855      0.714165      0.739943      0.752321
  57   6 2400.1797    1.5530  1.1997 11.4854  0.0000  0.0179   0.0196   0.0473    0.0518   0.0000   441.0083      0.943601       21.3076     -0.892073      -2.04082     -0.352008      0.469633      0.664903      0.716413      0.816045      0.820258      0.830464
  57   7 2598.7053    2.3310  1.2412 12.0236  0.0000  0.0172   0.0278   0.0452    0.0563   0.0000   442.6627       3.25874       22.5158      0.737971      -2.32701      -2.77367      0.480269      0.667559      0.735084      0.812743      0.871277      0.889843
  57   8 2794.0802    3.0868  1.2060 12.6940  0.0000  0.0166   0.0375   0.0462    0.0572   0.0000   442.1435       3.13241       21.9581      -1.61058      -3.64787      -3.74385      0.474460      0.644444      0.687749      0.773285      0.814971      0.850274
  57   9 2985.9246    3.8784  1.1852 13.3162  0.0000  0.0170   0.0482   0.0448    0.0557   0.0000   442.1917       2.59054       21.0056     0.0154449      -2.33274      -2.39629      0.464198      0.658283      0.710978      0.810547      0.849648      0.843499
  57  10 3173.6672    4.0112  1.3578 13.6074  0.0007  0.0184   0.0474   0.0520    0.0460   0.0000   441.9895       3.01864       21.4825      -1.82598      -1.81460      -4.05495      0.500392      0.702080      0.752261      0.816131      0.883400      0.919184
  57  11 3358.5606    3.3511  2.0127 13.1429  0.0000  0.0233   0.0339   0.0652    0.0384   0.0000   441.6489       4.21954       15.6690       1.16784       1.52539      -5.79970      0.619518      0.846281      0.964164       1.04571       1.10290       1.12287
  57  12 3541.6871    2.5545  3.6967 12.5074  0.0000  0.0340   0.0204   0.0960    0.0272   0.0000   443.3170       5.03765       16.6372     -0.729957       1.69781      -6.23739      0.888702       1.27989       1.39377       1.55480       1.61625       1.65673
  57  13 3723.1104    1.9285  5.7841 12.1289  0.0001  0.0529   0.0167   0.1490    0.0272   0.0000   439.8745       7.78678       20.7459     -0.520869      -1.18894       2.27796       1.35992       1.96047       2.12743       2.37849       2.49070       2.61158
  57  14 3902.7139    1.4059  8.0759 12.0756 -0.0013  0.0911   0.0168   0.2562    0.0279   0.0000   439.0616       7.19925       27.2962      -7.39829      -11.3272      -1.44185       2.19907       3.27722       3.54929       3.91333       3.97690       4.01820
  58   1 1183.5374    0.0751  0.0699  9.7127  0.0000  0.0109   0.0068   0.0221    0.0161   0.0000   441.1330      0.823511       21.4089     -0.267052      -3.77249     -0.122639      0.327417      0.415717      0.507747      0.504883      0.621136      0.643941
  58   2 1496.7125    0.1844  0.1852  9.6458  0.0000  0.0076   0.0061   0.0200    0.0183   0.0000   442.1793    -0.0733035       21.6301      0.594521      -3.32285     -0.126444      0.205106      0.271447      0.310117      0.334893      0.376941      0.366996
  58   3 1754.3214    0.3971  0.3998  9.7706  0.0000  0.0102   0.0080   0.0246    0.0257   0.0000   441.8927     -0.234004       21.9369      0.235183      -3.56508     -0.136477      0.279206      0.396190      0.406082      0.484237      0.533222      0.537069
  58   4 1985.5846    0.6848  0.6733 10.0603  0.0000  0.0126   0.0105   0.0310    0.0372   0.0000   442.2969      0.170564       20.4842     -0.769686      -3.20895      0.386771      0.334519      0.478297      0.518454      0.593641      0.635044      0.644121
  58   5 2206.5374    1.0569  1.0388 10.7244  0.0000  0.0162   0.0139   0.0431    0.0480   0.0000   442.6974       1.18026       21.5056      0.967951      -2.82988      -1.44342      0.409149      0.583070      0.660627      0.690579      0.731616      0.792535
  58   6 2414.3850    1.6318  1.1079 11.5961  0.0000  0.0165   0.0208   0.0443    0.0509   0.0000   441.3451       1.22700       20.5198      0.962136      -1.55569      -2.42474      0.443024      0.623252      0.687628      0.758273      0.792958      0.797797
  58   7 2613.8372    2.3134  1.3105 12.1025  0.0000  0.0182   0.0269   0.0467    0.0517   0.0000   442.0191       2.19227       21.1611     -0.745979      -3.60891      -2.99094      0.469836      0.668623      0.728835      0.816593      0.827893      0.851236
  58   8 2810.2413    3.1067  1.2448 12.8501  0.0000  0.0170   0.0369   0.0471    0.0505   0.0000   442.0909       1.81518       20.9664     -0.800058      -2.59527      -2.43323      0.451900      0.625678      0.709683      0.741176      0.796676      0.793679
  58   9 3002.9045    3.9371  1.2094 13.4361 -0.0009  0.0168   0.0479   0.0469    0.0529   0.0000   441.4092       3.81981       22.7973      0.215280      -2.94458      -2.39612      0.456271      0.617334      0.690213      0.736310      0.814542      0.807770
  58  10 3191.3649    3.9567  1.4717 13.4651 -0.0026  0.0195   0.0446   0.0512    0.0448   0.0000   441.1796       2.96766       19.8942      -1.39756      -1.98196      -2.46234      0.531570      0.700053      0.815550      0.846960      0.918822      0.960793
  58  11 3377.0862    3.2774  2.2284 13.0413  0.0000  0.0245   0.0306   0.0677    0.0360   0.0000   443.0344       5.15436       17.1347       1.55642       3.09241      -5.16255      0.618825      0.881944      0.984701       1.06629       1.13333       1.13898
  58  12 3560.9839    2.4946  3.9344 12.4544  0.0000  0.0357   0.0194   0.0968    0.0268   0.0000   442.2859       4.47022       20.5970       2.32106      0.145428      -4.36493      0.908261       1.29044       1.41321       1.56028       1.62324       1.67188
  58  13 3743.0369    1.8887  6.1977 12.1384  0.0000  0.0578   0.0168   0.1598    0.0282   0.0000   442.8619       5.32872       19.4234      -2.20709      -1.54652      -9.19904       1.43131       2.05685       2.30350       2.50174       2.61932       2.66438
  58  14 3923.0850    1.1607  6.8447 12.1629  0.0026  0.0879   0.0208   0.2781    0.0346   0.0000   442.3985       6.94870       22.9830     -0.715423      -5.02830      -7.42840       2.14188       3.12067       3.47080       3.78391       3.90633       3.96798
  59   2 1506.9640    0.1827  0.2221  9.5984  0.0000  0.0090   0.0058   0.0228    0.0184   0.0000   441.5997     -0.396382       22.2023     0.0450067      -3.16077     -0.445816      0.254277      0.312175      0.363950      0.396885      0.449932      0.474901
  59   3 1765.2954    0.3922  0.4677  9.7439  0.0000  0.0113   0.0075   0.0290    0.0261   0.0000   442.0988     -0.365810       22.3265     -0.272895      -3.38193      0.690953      0.279788      0.405821      0.445360      0.502815      0.520985      0.529080
  59   4 1997.8716    0.6965  0.7232 10.0682 -0.0000  0.0130   0.0103   0.0331    0.0373   0.0000   442.8042     -0.100054       21.4547      0.429881      -2.90087     -0.402821      0.336046      0.460607      0.510252      0.567419      0.602117      0.619967
  59   5 2219.9161    1.0654  1.0386 10.7646  0.0000  0.0160   0.0139   0.0424    0.0464   0.0000   442.3382       1.04682       20.0738     -0.476899      -2.16802     -0.816147      0.428402      0.580190      0.644584      0.730185      0.732385      0.758745
  59   6 2428.4031    1.6839  1.2671 11.3568  0.0000  0.0176   0.0199   0.0460    0.0550   0.0000   441.5098       1.81736       21.7152      -1.24187      -3.32474      -1.84491      0.463796      0.642392      0.692310      0.779743      0.808859      0.824553
  59   7 2628.8729    2.3607  1.3092 12.1897 -0.0001  0.0179   0.0275   0.0476    0.0494   0.0000   441.8932       1.00070       22.2546      -1.42534      -3.20231     -0.661662      0.462809      0.647105      0.710148      0.778926      0.818488      0.851268
  59   8 2826.3315    3.2142  1.1220 12.9765  0.0000  0.0163   0.0401   0.0426    0.0506   0.0000   441.9985       3.33832       21.4524      0.659871      -2.39856      -3.70833      0.426344      0.591808      0.633675      0.720627      0.751860      0.774648
  59   9 3019.6980    4.0173  1.2306 13.1910  0.0000  0.0164   0.0465   0.0448    0.0532   0.0000   441.3134       2.67277       21.6677      0.117156      -3.28551      -3.07592      0.441512      0.610280      0.666581      0.743436      0.777374      0.789721
  59  10 3208.9177    3.9670  1.5504 13.3292  0.0000  0.0195   0.0425   0.0525    0.0432   0.0000   441.8252       4.00447       21.1450     -0.166702      -1.59444      -2.18357      0.495817      0.694485      0.770764      0.835478      0.877809      0.904623
  59  11 3395.4366    3.2377  2.4583 12.8609  0.0000  0.0249   0.0284   0.0700    0.0344   0.0000   442.2464       2.80178       19.0388     -0.513399       1.38903      -3.71641      0.633458      0.898413      0.994149       1.09362       1.15602       1.16993
  59  12 3580.0557    2.4208  4.1986 12.3786  0.0000  0.0367   0.0188   0.1032    0.0263   0.0000   442.9096       4.09451       19.4464       2.56671       1.22365      -2.34339      0.951065       1.32114       1.48310       1.59643       1.71412       1.77143
  59  13 3762.8600    1.8155  6.1856 12.1391  0.0001  0.0592   0.0154   0.1631    0.0251   0.0000   442.0332       3.40977       21.9086      0.372298      -5.40079      -4.34160       1.43770       2.08753       2.33124       2.53007       2.63137       2.67922
  60   1 1200.8580    0.0782  0.0934  9.7036  0.0000  0.0132   0.0061   0.0243    0.0159   0.0000   440.6418      0.376362       21.0430      0.640384      -3.66907     -0.273628      0.373856      0.486026      0.620095      0.607934      0.659485      0.613372
  60   2 1517.0891    0.2053  0.1971  9.5922  0.0000  0.0076   0.0062   0.0186    0.0184   0.0000   442.1054      0.295481       22.6060     -0.287206      -3.86805     -0.331607      0.206312      0.263695      0.331413      0.326325      0.371459      0.359849
  60   3 1776.1358    0.4324  0.4276  9.7423  0.0000  0.0103   0.0082   0.0249    0.0262   0.0000   442.0284      0.669210       22.1856     -0.268552      -4.12262      0.201057      0.255546      0.372138      0.394015      0.442581      0.483876      0.526974
  60   4 2010.0871    0.7285  0.7244 10.1042  0.0000  0.0128   0.0106   0.0326    0.0393   0.0000   441.7551     -0.764326       21.0868  -0.000370275      -2.41728     -0.980205      0.326602      0.442421      0.499992      0.553587      0.580676      0.594673
  60   5 2233.0966    1.1211  1.1594 10.7299  0.0000  0.0170   0.0139   0.0452    0.0516   0.0000   441.5963     -0.607173       21.8084      0.880551      -4.90339      -1.55120      0.433196      0.594912      0.675492      0.730900      0.763600      0.801427
  60   6 2442.3315    1.7034  1.2409 11.5548  0.0000  0.0177   0.0203   0.0456    0.0505   0.0000   441.5037       1.94608       22.1372      0.566344      -3.48849      -1.34130      0.451187      0.606563      0.703913      0.751022      0.795340      0.828652
  60   7 2643.8700    2.4555  1.2516 12.2844  0.0000  0.0169   0.0290   0.0469    0.0512   0.0000   442.7474       1.99946       21.9535      0.197730      -2.49876      -2.08720      0.434569      0.599467      0.655058      0.739697      0.767437      0.782995
  60   8 2842.2726    3.3311  1.2160 12.8052  0.0000  0.0164   0.0388   0.0440    0.0562   0.0000   442.0004       1.56904       21.6736     -0.633627      -3.47120      -1.71594      0.435086      0.590216      0.668211      0.731022      0.766382      0.771677
  60   9 3036.4507    4.1013  1.2305 13.3738  0.0000  0.0168   0.0482   0.0447    0.0516   0.0000   441.6929       3.11717       22.2664     -0.807248      -1.47570      -2.00797      0.428742      0.608988      0.660849      0.733021      0.782523      0.788540
  60  10 3226.3471    3.9202  1.5510 13.3984  0.0023  0.0187   0.0423   0.0544    0.0437   0.0000   440.7376       4.52627       21.4254     -0.799282      -3.74902      -3.12962      0.492957      0.669464      0.757140      0.827383      0.894636      0.914951
  60  11 3413.6655    3.1218  2.4642 12.9582  0.0000  0.0258   0.0282   0.0709    0.0337   0.0000   442.6957       4.40679       17.9089       2.29203       1.21287      -3.18067      0.644067      0.908799       1.01923       1.10347       1.16836       1.19348
  60  12 3599.0319    2.3128  4.3277 12.3347  0.0000  0.0386   0.0182   0.1051    0.0267   0.0000   441.1644       7.65396       20.9751      -2.85727      -1.11605      -4.31100      0.959861       1.34320       1.52447       1.64845       1.76414       1.77755
  60  13 3782.5298    1.6933  6.5100 12.2059  0.0014  0.0661   0.0162   0.1795    0.0260   0.0000   438.8894       6.57059       27.6438       5.81097      0.767382      -11.0845       1.56681       2.26785       2.55115       2.78050       2.84368       3.03614
  61   1 1209.3929    0.0762  0.0803  9.7002  0.0000  0.0126   0.0060   0.0213    0.0157   0.0000   441.0305     -0.566211       21.4011      0.660893      -2.84979      -1.10079      0.278940      0.446373      0.471744      0.550454      0.471457      0.579342
  61   2 1527.1207    0.1874  0.2061  9.6172  0.0000  0.0082   0.0058   0.0215    0.0182   0.0000   441.8861    -0.0745286       22.3501   -0.00915716      -4.03138     -0.377072      0.201375      0.269917      0.327665      0.354324      0.340717      0.356067
  61   3 1786.9036    0.4398  0.4186  9.7567  0.0000  0.0100   0.0083   0.0238    0.0262   0.0000   442.2975     -0.107459       21.9482     -0.140868      -3.70338     -0.508777      0.249428      0.347075      0.394882      0.427110      0.460557      0.464154
  61   4 2022.1696    0.7336  0.7689 10.1489  0.0000  0.0132   0.0105   0.0345    0.0380   0.0000   442.5127      0.252751       22.0711      0.854497      -2.63412    -0.0933902      0.329120      0.453239      0.513751      0.557786      0.635030      0.605383
  61   5 2246.1845    1.1546  1.0510 10.8726  0.0000  0.0158   0.0147   0.0411    0.0481   0.0000   443.2046     -0.158385       21.1696     -0.824889      -2.52569     -0.716171      0.404681      0.540582      0.624483      0.678491      0.711463      0.717000
  61   6 2456.1373    1.7365  1.3736 11.5021  0.0000  0.0180   0.0196   0.0486    0.0478   0.0000   442.0345       1.04945       21.1755     -0.252103      -1.95615     -0.317619      0.457413      0.626883      0.682538      0.765383      0.828473      0.831714
  61   7 2658.7013    2.5116  1.2719 12.2885 -0.0034  0.0175   0.0291   0.0452    0.0506   0.0000   442.8474       3.55543       22.5868       1.53376      -2.76567      -2.30546      0.447526      0.613973      0.683661      0.727168      0.791841      0.804658
  61   8 2858.1089    3.4092  1.1448 13.1361 -0.0000  0.0162   0.0414   0.0435    0.0480   0.0000   441.4809       2.28544       21.3220     -0.382907      -2.87094      -3.30416      0.403717      0.581725      0.603179      0.698914      0.714811      0.746338
  61   9 3053.0074    4.0473  1.2384 13.5155  0.0000  0.0169   0.0476   0.0461    0.0474   0.0000   441.3764       3.05780       22.1921      -1.03533      -3.11645      -3.20326      0.430919      0.602911      0.662797      0.714368      0.776171      0.762768
  61  10 3243.6541    3.8845  1.5734 13.4546  0.0000  0.0196   0.0419   0.0539    0.0411   0.0000   442.5049       3.14910       19.5273      0.918817     -0.836073      -3.62600      0.492965      0.684209      0.770329      0.827120      0.865446      0.887542
  61  11 3431.8058    2.9980  2.7728 12.8032  0.0001  0.0271   0.0250   0.0755    0.0308   0.0000   441.6355       5.52741       19.5642      0.628596      0.901343      -1.74103      0.655834      0.923433       1.02777       1.14924       1.18169       1.22765
  61  12 3617.8837    2.2795  4.6508 12.3013  0.0000  0.0415   0.0177   0.1123    0.0264   0.0000   442.2536       5.30959       25.3154     -0.281469     -0.644458      -2.32254      0.970608       1.44026       1.56631       1.71086       1.79918       1.86833
  61  13 3801.9188    1.6313  6.7574 12.2776  0.0024  0.0706   0.0198   0.2107    0.0292   0.0000   442.3888       6.83042       25.0636       4.47641      -4.87183     -0.939029       1.61996       2.42827       2.64099       2.94370       3.06918       3.18053
  62   1 1217.8748    0.0984  0.0960  9.6787  0.0000  0.0109   0.0059   0.0204    0.0158   0.0000   440.9617      -1.18720       21.5686       1.05387      -3.51805    -0.0857093      0.217750      0.362074      0.375632      0.413000      0.412165      0.413490
  62   2 1537.0230    0.2074  0.2170  9.6319  0.0000  0.0081   0.0061   0.0201    0.0184   0.0000   442.1257     -0.145948       21.3269     -0.101211      -3.86260     -0.118872      0.234053      0.295609      0.340497      0.387586      0.379866      0.384830
  62   3 1797.5064    0.4485  0.4505  9.7658  0.0000  0.0106   0.0081   0.0238    0.0274   0.0000   442.0086    -0.0664228       21.8082      0.733564      -3.93143     -0.326114      0.285467      0.380319      0.456732      0.474264      0.486301      0.540938
  62   4 2034.1597    0.7432  0.8142 10.1795 -0.0000  0.0134   0.0103   0.0354    0.0387   0.0000   441.9696     -0.354506       22.4568     -0.198956      -4.19265      0.161689      0.336840      0.458579      0.525416      0.562086      0.595131      0.603488
  62   5 2259.1135    1.1816  1.0959 10.9666  0.0000  0.0165   0.0149   0.0432    0.0476   0.0000   442.6227      0.438669       20.5340      -1.14421      -3.23308       1.91441      0.401512      0.568905      0.626580      0.686634      0.722071      0.750028
  62   6 2469.8167    1.7859  1.3581 11.6260  0.0000  0.0179   0.0202   0.0486    0.0467   0.0000   441.9509      0.453041       20.7513     -0.476421      -1.39148     -0.838273      0.444459      0.617295      0.682997      0.744892      0.808693      0.845381
  62   7 2673.4844    2.5505  1.3063 12.4184 -0.0001  0.0175   0.0289   0.0470    0.0461   0.0000   442.4378       2.37341       20.7073      0.571867      -2.03752      -2.61754      0.421172      0.589316      0.647156      0.711119      0.744677      0.767626
  62   8 2873.8244    3.5172  1.2245 12.9572  0.0000  0.0161   0.0402   0.0439    0.0514   0.0000   442.6944       3.62609       21.6895      0.660538      -3.33698      -2.84889      0.407905      0.568200      0.625682      0.691087      0.729534      0.752622
  62   9 3069.4568    4.0503  1.3444 13.4581  0.0000  0.0177   0.0460   0.0475    0.0480   0.0000   443.2710       2.57543       21.1985     -0.759054      -3.55666     -0.946283      0.447685      0.621826      0.662250      0.754652      0.807472      0.821690
  62  10 3260.9175    3.8842  1.6737 13.2851  0.0000  0.0194   0.0399   0.0538    0.0425   0.0000   441.9868       4.34060       20.2897       1.65436      -1.46067      -5.05006      0.498232      0.666129      0.747037      0.823432      0.874115      0.900188
  62  11 3449.6968    2.8870  3.1312 12.7348  0.0000  0.0291   0.0233   0.0830    0.0291   0.0000   442.7103       6.75936       19.0134      -1.49474      0.979429      -2.57212      0.695106      0.987987       1.09749       1.19918       1.25106       1.29483
  62  12 3636.7424    2.2205  4.8258 12.3000  0.0000  0.0422   0.0180   0.1183    0.0274   0.0000   442.7555       5.98829       18.5021      0.674626       4.19582      -3.94758       1.01671       1.41997       1.61353       1.75876       1.84922       1.87827
  62  13 3821.3892    1.4663  6.1821 12.2357  0.0002  0.0690   0.0196   0.2053    0.0327   0.0000   442.1945       4.06313       21.4449      -2.22702     -0.601265      -8.76668       1.54517       2.28675       2.47921       2.79595       2.85608       2.92333
  63   2 1546.8059    0.2153  0.2287  9.5914  0.0000  0.0085   0.0060   0.0208    0.0184   0.0000   442.0067     -0.256580       21.7312      0.299939      -2.84640      0.926517      0.248286      0.362517      0.392466      0.444984      0.511576      0.496063
  63   3 1808.0460    0.4547  0.4935  9.7969  0.0000  0.0108   0.0079   0.0265    0.0267   0.0000   442.2070     -0.476581       21.4783      0.216066      -3.15325    -0.0829222      0.266084      0.356294      0.400880      0.436776      0.466006      0.502230
  63   4 2046.0723    0.7644  0.8307 10.2773  0.0000  0.0137   0.0106   0.0355    0.0375   0.0000   442.4824       1.11471       21.6189     -0.944646      -3.02897     -0.177795      0.345163      0.474196      0.542353      0.589423      0.648697      0.650502
  63   5 2271.9257    1.2386  1.1698 10.8954  0.0000  0.0165   0.0149   0.0448    0.0516   0.0000   441.8432       1.26132       22.2391      -1.81607      -3.98974      -1.07757      0.404215      0.557767      0.619224      0.690654      0.745893      0.747764
  63   6 2483.3578    1.8529  1.2903 11.7254  0.0056  0.0172   0.0216   0.0472    0.0516   0.0000   441.0269       1.00552       21.7002       1.42486      -2.64719     -0.977469      0.424525      0.578997      0.645643      0.718343      0.769307      0.777175
  63   7 2688.1117    2.6014  1.2790 12.6080  0.0000  0.0174   0.0308   0.0478    0.0463   0.0000   442.7871       3.64565       20.1923    -0.0291520     -0.919343     -0.877081      0.429856      0.602134      0.655497      0.737194      0.777649      0.786662
  63   8 2889.4090    3.5803  1.1841 13.0319  0.0000  0.0158   0.0417   0.0439    0.0533   0.0000   442.5417       2.92181       23.0808      0.241582      -4.28547      -2.52007      0.398750      0.552623      0.614083      0.679942      0.724314      0.730853
  63   9 3085.7429    4.1090  1.4182 13.3673  0.0013  0.0175   0.0449   0.0484    0.0474   0.0000   441.4542       3.64754       22.2246      -1.02393      -3.01308      -3.39652      0.431072      0.606478      0.663264      0.722583      0.761112      0.780325
  63  10 3278.0162    3.7624  1.7411 13.3007  0.0021  0.0200   0.0380   0.0567    0.0399   0.0000   442.0535       5.28749       20.5254      0.603603      -2.40089      -2.22283      0.477593      0.674284      0.728990      0.823612      0.862412      0.876025
  63  11 3467.6517    2.8690  3.2491 12.6301 -0.0000  0.0293   0.0226   0.0827    0.0296   0.0000   443.3358       4.16083       16.5587       2.83607       1.57403      -6.08236      0.706357      0.983794       1.10656       1.21068       1.28973       1.32902
  63  12 3655.2183    2.1010  5.3070 12.3399  0.0001  0.0480   0.0173   0.1323    0.0255   0.0000   442.7566       7.24473       21.4302      -1.27411      -1.53276      -5.03870       1.09317       1.60302       1.74634       1.95674       1.99043       2.08747
  63  15 4206.1914    0.7971 10.1201 11.6433  0.0000  0.1286   0.0038   0.3185    0.0078   0.0000   441.8572       12.9693       20.9124      -2.49016      -2.14903      -6.01923       3.00280       4.08710       4.49110       5.24188       5.21673       5.47933
  64   1 1234.5356    0.0870  0.0873  9.6428  0.0000  0.0102   0.0059   0.0192    0.0155   0.0000   441.0523     -0.204508       21.6351      0.401750      -3.41217     -0.357484      0.250826      0.394151      0.393586      0.431609      0.470994      0.512873
  64   2 1556.4750    0.2276  0.2539  9.6402  0.0000  0.0095   0.0060   0.0215    0.0187   0.0000   442.1401      0.288330       22.5882     0.0162145      -4.04709      -1.45321      0.289354      0.425539      0.463454      0.542725      0.576931      0.573495
  64   3 1818.4598    0.4675  0.5156  9.7969  0.0000  0.0110   0.0079   0.0262    0.0282   0.0000   442.4981      0.281272       21.6504    -0.0599891      -4.12917     -0.412072      0.273086      0.372628      0.428386      0.468261      0.529131      0.532428
  64   4 2057.8618    0.7915  0.8200 10.2707  0.0000  0.0138   0.0108   0.0347    0.0402   0.0000   442.4351      0.672604       23.1025       1.08993      -4.17752      -1.71258      0.313571      0.449509      0.504733      0.540523      0.584205      0.581093
  64   5 2284.6184    1.2679  1.1793 11.0528 -0.0002  0.0167   0.0153   0.0441    0.0491   0.0000   442.5153      0.829628       22.5222     -0.374491      -3.36930     -0.898642      0.409601      0.553078      0.632835      0.693236      0.737314      0.749163
  64   6 2496.8097    1.9351  1.3154 11.7204  0.0001  0.0171   0.0214   0.0462    0.0490   0.0000   442.0683       1.75499       21.8647      0.265167      -2.39106      -1.69474      0.413763      0.558380      0.618499      0.696385      0.736026      0.759579
  64   7 2702.6710    2.6997  1.3009 12.4279  0.0000  0.0169   0.0299   0.0451    0.0490   0.0000   443.0844       2.54837       21.3611      -1.54983      -1.91040      -2.74038      0.398251      0.565602      0.629407      0.686122      0.734065      0.736640
  64   8 2904.8662    3.5747  1.1374 13.2875  0.0000  0.0157   0.0432   0.0427    0.0480   0.0000   443.0603       3.91125       21.3376     -0.142262      -2.87659      -2.17115      0.388528      0.536705      0.594607      0.653830      0.696621      0.723527
  64   9 3101.9816    4.0648  1.2894 13.5114  0.0038  0.0165   0.0466   0.0462    0.0495   0.0000   441.8312       2.79852       21.6159      0.869025      -2.86885      -2.17234      0.423396      0.563468      0.648561      0.693380      0.732703      0.768888
  64  10 3294.9820    3.6640  1.7276 13.4374  0.0000  0.0201   0.0375   0.0594    0.0376   0.0000   442.1076       4.73583       20.0494       1.63491      -1.33743      -4.26866      0.482417      0.685086      0.736578      0.828423      0.897798      0.930463
  64  11 3485.3899    2.7886  3.2919 12.6540 -0.0000  0.0295   0.0217   0.0840    0.0285   0.0000   442.8423       5.29001       19.7470     -0.135327      -1.06478      -4.45974      0.688063      0.967921       1.07608       1.20479       1.23518       1.29154
  64  12 3673.5921    1.9462  4.8396 12.3290 -0.0012  0.0457   0.0165   0.1295    0.0279   0.0000   443.3358       9.85025       19.9636      -1.24859     -0.633739      -7.54081       1.01436       1.49485       1.62476       1.81941       1.88973       1.93124
  64  13 3859.6886    1.2782  5.9815 12.1431  0.0026  0.0714   0.0168   0.2102    0.0342   0.0000   438.4970       7.69129       22.8486      -2.36650      -12.8934      -8.66737       1.55806       2.31053       2.51756       2.87172       2.81541       3.02669
  65   1 1242.7721    0.1011  0.0834  9.6390  0.0000  0.0087   0.0060   0.0169    0.0154   0.0000   440.8099     -0.454576       21.9141      0.727601      -3.71824     -0.336226      0.190944      0.293326      0.294338      0.347907      0.356301      0.376352
  65   2 1566.0259    0.2311  0.2535  9.6067  0.0000  0.0083   0.0060   0.0208    0.0185   0.0000   442.2694    -0.0127245       21.5506     -0.548284      -3.34805     -0.218762      0.220273      0.303598      0.346135      0.384801      0.409491      0.405486
  65   3 1828.8058    0.4915  0.5387  9.7811  0.0000  0.0110   0.0081   0.0278    0.0292   0.0000   442.8134     -0.200458       21.5761     0.0758047      -2.69669     0.0922494      0.282033      0.397993      0.429893      0.483967      0.522048      0.542522
  65   4 2069.5923    0.8183  0.8795 10.2124  0.0000  0.0136   0.0107   0.0355    0.0415   0.0000   442.5050      0.297585       20.5332      0.605285      -3.45620     -0.639585      0.334236      0.458937      0.503282      0.564402      0.605408      0.621279
  65   5 2297.1542    1.3184  1.2146 11.0524 -0.0000  0.0170   0.0156   0.0452    0.0505   0.0000   442.0384      0.685849       21.8944     -0.449428      -3.58454     -0.773832      0.401447      0.569138      0.627230      0.685789      0.767546      0.773547
  65   6 2510.1968    1.9304  1.3733 11.7660 -0.0001  0.0181   0.0213   0.0478    0.0470   0.0000   442.3607      0.878107       21.1852      0.673414      -1.92964      -1.07447      0.420358      0.602409      0.649064      0.711277      0.747903      0.771491
  65   7 2717.1326    2.7443  1.3049 12.5636  0.0000  0.0169   0.0306   0.0469    0.0458   0.0000   442.6243       1.76813       21.3310     -0.399267      -2.11218      -1.50523      0.389292      0.558445      0.602443      0.667642      0.713261      0.725762
  65   8 2920.1919    3.6813  1.2286 13.0773  0.0000  0.0158   0.0412   0.0436    0.0501   0.0000   442.1437       2.56412       22.4877     -0.718822      -2.31506      -2.14965      0.382567      0.529070      0.591015      0.642036      0.672748      0.700903
  65   9 3118.0603    4.1881  1.3214 13.5230  0.0001  0.0170   0.0463   0.0462    0.0449   0.0000   442.7036       3.61630       20.8720      -1.10526      -3.06969      -2.76507      0.397197      0.559681      0.606353      0.694370      0.714791      0.735921
  65  10 3311.7865    3.5518  1.9391 13.2254  0.0000  0.0212   0.0342   0.0605    0.0369   0.0000   442.4828       5.84227       20.8437     -0.255304     -0.553240      -2.09272      0.497676      0.693001      0.766351      0.838905      0.894322      0.919971
  65  11 3503.0287    2.7453  3.7186 12.5201  0.0000  0.0325   0.0206   0.0885    0.0283   0.0000   443.9838       5.19113       23.0291       1.55844     -0.476379      -2.65675      0.735338       1.04953       1.17049       1.29635       1.32549       1.39004
  65  12 3691.6257    2.4318  7.2664 11.6684  0.0012  0.0544   0.0075   0.1437    0.0093   0.0000   437.3448       12.0295       33.3828      -8.54605      -14.0685       3.32060       1.31232       1.74173       2.04396       2.17500       2.37430       2.42503
  66   1 1250.9140    0.0844  0.0965  9.6353  0.0000  0.0111   0.0056   0.0215    0.0153   0.0000   440.7225      0.127463       21.6390     -0.446358      -3.69298     -0.164167      0.317931      0.358996      0.375714      0.388901      0.447778      0.481720
  66   2 1575.4789    0.2370  0.2594  9.5855  0.0000  0.0082   0.0060   0.0211    0.0187   0.0000   442.0673     -0.261963       21.8491     -0.133571      -3.21018     -0.125702      0.206156      0.277838      0.317758      0.344591      0.374201      0.387612
  66   3 1839.0200    0.4964  0.5847  9.7982  0.0000  0.0113   0.0080   0.0297    0.0293   0.0000   441.7233     -0.709377       21.2920      0.131605      -3.86723     -0.247280      0.279794      0.373703      0.437688      0.456051      0.491205      0.514727
  66   4 2081.1858    0.8466  0.8648 10.3135  0.0000  0.0135   0.0110   0.0353    0.0407   0.0000   442.0014      0.882530       21.5207    -0.0362702      -1.25151       1.13650      0.321382      0.436001      0.501482      0.547635      0.582408      0.609389
  66   5 2309.6003    1.3229  1.1388 11.1815  0.0000  0.0166   0.0162   0.0438    0.0487   0.0000   442.4589       1.34331       20.5276      0.564602     -0.554845      -2.68251      0.384549      0.541551      0.590783      0.655457      0.690925      0.736512
  66   6 2523.4501    1.9833  1.3649 11.8341  0.0001  0.0173   0.0216   0.0478    0.0454   0.0000   442.6184      0.999871       21.0557    -0.0499914      -4.16701      -1.19354      0.409424      0.550079      0.618244      0.689867      0.716104      0.745310
  66   7 2731.5047    2.8563  1.2807 12.6198  0.0000  0.0166   0.0317   0.0453    0.0472   0.0000   442.5483       2.54182       20.2475      0.487858      -3.27233      -1.56782      0.375379      0.528003      0.585467      0.649603      0.675239      0.682310
  66   8 2935.4624    3.7796  1.2167 13.2107 -0.0049  0.0158   0.0426   0.0434    0.0479   0.0000   442.1319       3.66419       20.6789    -0.0862610      -2.79971      -1.46130      0.377234      0.510303      0.573122      0.639649      0.685038      0.704464
  66   9 3134.0489    3.9871  1.3428 13.7344  0.0000  0.0177   0.0460   0.0486    0.0412   0.0000   441.2750       2.88382       21.6491      0.422424      -1.90484      -4.06907      0.427047      0.574022      0.640903      0.695087      0.735462      0.751509
  66  10 3328.6079    3.5514  2.0280 13.1141 -0.0000  0.0216   0.0330   0.0596    0.0381   0.0000   442.9244       6.32440       19.8018       1.41592      -1.96060      -2.74080      0.501475      0.705343      0.779611      0.868450      0.930513      0.964581
  66  11 3520.5746    2.6335  3.7582 12.5174  0.0004  0.0329   0.0194   0.0904    0.0266   0.0000   442.3034       5.55525       19.9464      -1.39850     -0.758336      -2.59717      0.733990       1.04991       1.16262       1.27419       1.35702       1.36819
  67   1 1259.0428    0.0903  0.1146  9.5886  0.0000  0.0100   0.0054   0.0237    0.0154   0.0000   440.4096     -0.477780       22.2166      0.368608      -3.35944      0.707721      0.245125      0.346032      0.393788      0.400668      0.475651      0.513901
  67   2 1584.7954    0.2561  0.2366  9.5820  0.0000  0.0074   0.0064   0.0184    0.0186   0.0000   441.8107      0.165897       21.8933    -0.0727433      -3.26955      0.404686      0.176518      0.232908      0.255312      0.291544      0.308807      0.330982
  67   3 1849.1728    0.5077  0.5985  9.7414  0.0000  0.0118   0.0079   0.0284    0.0306   0.0000   442.2549     -0.106222       21.9217    -0.0606384      -2.69865      0.675466      0.272954      0.377939      0.408324      0.473318      0.503538      0.490558
  67   4 2092.7299    0.8582  0.9385 10.2894  0.0000  0.0144   0.0111   0.0368    0.0437   0.0000   442.4168     -0.584280       22.2348     -0.534656      -2.92163     0.0273277      0.337283      0.448612      0.496932      0.546323      0.592719      0.601293
  67   5 2321.9369    1.3631  1.3339 11.0895 -0.0000  0.0173   0.0152   0.0483    0.0452   0.0000   442.1247      0.435872       20.8502     -0.957343      -3.40253     -0.272355      0.390982      0.544984      0.612877      0.675638      0.703993      0.736206
  67   6 2536.6367    2.0374  1.3997 11.8261  0.0000  0.0175   0.0217   0.0484    0.0460   0.0000   441.9840       1.19717       22.2074    -0.0562091      -3.03726      -1.20520      0.395157      0.559925      0.607017      0.680811      0.725136      0.760119
  67   7 2745.7324    2.8997  1.2325 12.7223  0.0000  0.0162   0.0329   0.0440    0.0461   0.0000   441.9281       1.68479       21.9146     0.0460361      -2.12731      -1.81126      0.383869      0.522961      0.574643      0.642201      0.706836      0.715350
  67   8 2950.5764    3.7821  1.2442 13.2418  0.0000  0.0163   0.0428   0.0431    0.0481   0.0000   442.1893       2.97196       23.5003     -0.300665      -2.12442      -4.15203      0.378331      0.532656      0.572935      0.647989      0.677785      0.701436
  67   9 3149.9346    4.0996  1.4514 13.3796  0.0000  0.0176   0.0423   0.0476    0.0434   0.0000   442.5078       3.14321       21.6550     -0.805985      -1.87391      -3.00551      0.398198      0.556496      0.625935      0.671095      0.701534      0.732881
  67  10 3345.2330    3.4233  2.1414 13.2130  0.0000  0.0224   0.0315   0.0643    0.0333   0.0000   442.0114       3.86323       19.4575      0.238025      0.468695      -3.50995      0.508209      0.695785      0.805011      0.852385      0.916694      0.949437
  67  11 3537.9701    2.6351  3.9318 12.4789 -0.0008  0.0338   0.0161   0.0875    0.0200   0.0000   443.2157       5.35597       18.4958       1.73258       2.13358      -5.69444      0.755412       1.07553       1.19531       1.32118       1.38340       1.44440
  68   1 1267.0518    0.0994  0.1031  9.5860  0.0000  0.0096   0.0055   0.0194    0.0153   0.0000   440.6988     -0.481865       21.9946    -0.0357026      -2.80452     -0.154811      0.259999      0.378052      0.440204      0.476954      0.472692      0.436509
  68   2 1594.0212    0.2593  0.2710  9.5833  0.0000  0.0082   0.0061   0.0196    0.0190   0.0000   441.7352     0.0639613       21.9098      0.102578      -3.81714     -0.586516      0.188705      0.247934      0.290419      0.300405      0.354029      0.355867
  68   3 1859.2394    0.5300  0.5901  9.8332  0.0000  0.0114   0.0082   0.0282    0.0298   0.0000   441.7447    -0.0490046       21.9063      0.914606      -3.35805     -0.437934      0.262979      0.370634      0.409498      0.448671      0.492579      0.501506
  68   4 2104.1142    0.8683  0.9648 10.4680  0.0000  0.0147   0.0110   0.0393    0.0395   0.0000   442.3549     -0.315608       21.9365     -0.176358      -2.58426     -0.189184      0.322580      0.451080      0.511051      0.584089      0.586268      0.618133
  68   5 2334.1382    1.3655  1.3078 11.1484  0.0000  0.0173   0.0152   0.0467    0.0444   0.0000   441.9676       1.58497       22.1263     -0.827676      -2.62525      -1.73713      0.384487      0.535897      0.605447      0.654522      0.719815      0.703034
  68   6 2549.6895    2.1158  1.3787 11.8386  0.0000  0.0171   0.0223   0.0462    0.0472   0.0000   441.9340       2.35455       20.1729     -0.120157      -3.54967      -1.71720      0.385002      0.543207      0.604890      0.670375      0.709681      0.732359
  68   7 2759.8993    2.9700  1.2789 12.8636  0.0000  0.0164   0.0335   0.0465    0.0439   0.0000   441.9873       2.29565       22.4557    -0.0496570      -2.59750     -0.652959      0.376607      0.516191      0.566352      0.633425      0.675056      0.691185
  68   8 2965.5769    3.8726  1.2502 13.2219 -0.0001  0.0158   0.0424   0.0434    0.0475   0.0000   442.3785       3.67316       20.9789      -1.31170      -3.66660      -2.50964      0.362278      0.505623      0.558030      0.611675      0.663658      0.671324
  68   9 3165.6477    4.1850  1.4044 13.3900  0.0000  0.0174   0.0437   0.0454    0.0472   0.0000   443.2837       4.51829       22.1138     0.0324470      -2.05653      -3.14147      0.393766      0.548624      0.618609      0.680167      0.704678      0.730770
  68  10 3361.7879    3.3235  2.1036 13.2169 -0.0000  0.0227   0.0312   0.0641    0.0336   0.0000   442.4285       4.01549       18.7953       2.81259      0.373510      -4.95356      0.494429      0.715949      0.780374      0.858303      0.932898      0.972869
  68  11 3555.3231    2.4761  4.0114 12.5273  0.0004  0.0345   0.0193   0.0996    0.0267   0.0000   443.2905       4.76025       19.6114     -0.254901     -0.277538      -1.92354      0.765663       1.08346       1.19507       1.34131       1.40993       1.45838
  68  12 3746.4169    1.6189  5.2715 12.1843 -0.0057  0.0534   0.0083   0.1412    0.0160   0.0000   441.7664       9.46545       21.6555      -1.03800      -4.28168      -3.21386       1.13871       1.63820       1.84177       2.04581       2.11795       2.20077
  68  13 3935.4033    1.4057  8.3974 11.7438 -0.0043  0.0792   0.0043   0.2007    0.0085   0.0000   433.5776       7.71549       32.7752      -11.4643      -18.2809      0.521858       1.72948       2.38780       2.74366       2.94387       3.12947       3.15994
  69   1 1275.0078    0.1055  0.1086  9.5798  0.0000  0.0088   0.0054   0.0193    0.0152   0.0000   440.5935   -0.00384468       21.7086     -0.474640      -3.23338     -0.222910      0.194583      0.298459      0.315447      0.365786      0.386151      0.408265
  69   2 1603.1542    0.2601  0.2779  9.5374  0.0000  0.0088   0.0060   0.0189    0.0189   0.0000   441.7093     0.0633460       22.4071   -0.00704823      -3.78631     -0.354446      0.188701      0.261986      0.296433      0.333271      0.320983      0.356036
  69   3 1869.1883    0.5458  0.5991  9.8531  0.0001  0.0112   0.0084   0.0287    0.0302   0.0000   442.2322     -0.251509       22.1525     -0.135316      -3.37881     -0.500831      0.258186      0.354030      0.382176      0.438057      0.463354      0.488011
  69   4 2115.4873    0.8884  0.9448 10.4959  0.0000  0.0146   0.0113   0.0372    0.0389   0.0000   442.7228      0.468115       21.9706     -0.575301      -2.92427    -0.0818096      0.312966      0.438591      0.493436      0.526250      0.551779      0.571084
  69   5 2346.2461    1.3941  1.2566 11.3070  0.0000  0.0172   0.0160   0.0460    0.0436   0.0000   442.4462       1.42227       21.5835     -0.336797      -4.21963     -0.599020      0.381253      0.534109      0.592323      0.637716      0.693119      0.692675
  69   6 2562.6758    2.1107  1.4030 12.0175 -0.0000  0.0177   0.0227   0.0482    0.0438   0.0000   442.2083       1.55958       22.9337      0.204999      -3.57332      -2.19267      0.391441      0.550668      0.591651      0.669034      0.716505      0.748282
  69   7 2773.9858    3.0095  1.2695 12.7129  0.0000  0.0161   0.0331   0.0442    0.0476   0.0000   442.7087       1.90018       22.2664     -0.155941      -2.97196     -0.872651      0.361781      0.496078      0.556536      0.618923      0.679032      0.688595
  69   8 2980.4611    3.9069  1.3475 13.1279 -0.0003  0.0162   0.0407   0.0446    0.0480   0.0000   442.3869       3.82299       22.0023       1.23202      -3.19230      -2.36358      0.372380      0.500809      0.576452      0.612505      0.659995      0.695422
  69   9 3181.2849    4.0891  1.6167 13.4012  0.0022  0.0181   0.0407   0.0522    0.0403   0.0000   442.7863       4.52086       21.2453      0.848423      -3.33932      -3.76343      0.397632      0.558843      0.617304      0.682642      0.731950      0.752687
  69  10 3378.2046    3.2571  2.4756 12.9676  0.0000  0.0235   0.0274   0.0693    0.0319   0.0000   441.7542       4.08259       18.7586      0.261168       1.94715      -3.75030      0.511794      0.717239      0.804131      0.887351      0.923656      0.960315
  69  11 3572.5467    2.4058  4.2458 12.4738  0.0011  0.0372   0.0188   0.1039    0.0272   0.0000   443.5515       6.89119       20.7751      -1.54705     -0.672012      -3.72722      0.782363       1.11565       1.24471       1.37843       1.44294       1.46721
  70   1 1282.9040    0.0958  0.1107  9.5871  0.0000  0.0104   0.0054   0.0215    0.0151   0.0000   440.7977     -0.105781       21.9722      0.653328      -3.23826      0.328295      0.262542      0.358548      0.541347      0.631600      0.645547      0.546627
  70   2 1612.1724    0.2743  0.3031  9.5600  0.0000  0.0084   0.0061   0.0214    0.0194   0.0000   441.7869    -0.0376752       22.0413    -0.0695644      -4.21471      0.222176      0.194411      0.251829      0.288590      0.324078      0.332774      0.343592
  70   3 1879.0775    0.5515  0.6686  9.7610  0.0000  0.0121   0.0080   0.0294    0.0322   0.0000   442.1646      0.451443       21.9940    0.00410143      -3.32892    0.00876132      0.263376      0.362353      0.416793      0.466106      0.479184      0.500362
  70   4 2126.7258    0.9170  0.9558 10.4859  0.0000  0.0143   0.0114   0.0369    0.0412   0.0000   442.0940     -0.459455       21.7299    -0.0909069      -3.28823      -1.54878      0.317488      0.435946      0.476634      0.543525      0.568260      0.583676
  70   5 2358.2041    1.4801  1.3015 11.2340  0.0000  0.0168   0.0162   0.0455    0.0453   0.0000   442.4545      0.928462       22.2751     -0.418080      -2.95750     -0.212219      0.363806      0.512441      0.572404      0.633125      0.669179      0.680488
  70   6 2575.5915    2.2065  1.3809 12.0558  0.0000  0.0172   0.0231   0.0458    0.0425   0.0000   442.8754       2.04872       23.2201     -0.133263      -2.17772     0.0740416      0.375792      0.528001      0.580013      0.644199      0.687116      0.698877
  70   7 2787.9748    3.1213  1.2707 12.7379  0.0000  0.0160   0.0339   0.0434    0.0493   0.0000   443.3361       2.02521       20.9927       1.67625      -2.86906      -2.21689      0.359279      0.490659      0.545938      0.601811      0.658559      0.668367
  70   8 2995.2621    3.9547  1.2902 13.3548  0.0033  0.0160   0.0432   0.0443    0.0474   0.0000   443.2689       2.58587       21.8878     -0.400504      -1.53983      -2.13043      0.363620      0.497901      0.547303      0.595817      0.646273      0.658710
  70   9 3196.8714    4.0269  1.5971 13.3372  0.0000  0.0178   0.0397   0.0511    0.0410   0.0000   442.1241       4.98054       21.0228    -0.0427775      -2.49255      -4.58282      0.405688      0.548123      0.605426      0.664254      0.718604      0.751666
  70  10 3394.5725    3.2472  2.5296 12.9312  0.0002  0.0243   0.0267   0.0680    0.0320   0.0000   442.9604       5.20045       18.5145      0.645755     -0.697039      -3.58150      0.510665      0.735057      0.816404      0.899260      0.949284       1.00086
  70  11 3589.6008    2.5537  4.9891 12.1622 -0.0010  0.0404   0.0097   0.1017    0.0090   0.0000   442.3568       6.72077       21.9411      0.265744      -6.23805      -1.88251      0.867682       1.23400       1.38826       1.48921       1.64465       1.66559
  70  12 3781.4057    2.0412  8.4308 11.5943 -0.0019  0.0670   0.0057   0.1696    0.0095   0.0000   438.4780       26.0617       29.0948      -20.0093      -8.55442       15.7039       1.48024       2.01494       2.29566       2.51191       2.59085       2.78211
  71   1 1290.7449    0.1052  0.1126  9.5963  0.0000  0.0090   0.0053   0.0184    0.0150   0.0000   440.7892    -0.0585137       21.6593     -0.477863      -4.39381     -0.333956      0.196316      0.287249      0.299031      0.330204      0.313900      0.365708
  71   2 1621.0848    0.2776  0.3138  9.5843  0.0000  0.0087   0.0061   0.0216    0.0194   0.0000   442.0451    -0.0898561       22.0992     0.0332452      -3.53621     -0.464351      0.192390      0.256659      0.298415      0.330281      0.354991      0.364282
  71   3 1888.9037    0.5702  0.6456  9.8677  0.0000  0.0118   0.0083   0.0287    0.0313   0.0000   442.3309    -0.0670821       22.0886      0.156549      -3.56367       1.20313      0.252134      0.349997      0.374808      0.434557      0.453845      0.467145
  71   4 2137.8593    0.9562  0.9871 10.4266  0.0000  0.0144   0.0116   0.0375    0.0447   0.0000   443.2733      0.380700       21.7285     -0.682674      -3.95764      0.444383      0.307125      0.429531      0.456826      0.522713      0.538150      0.572019
  71   5 2370.0879    1.4692  1.2454 11.4524  0.0000  0.0163   0.0167   0.0464    0.0421   0.0000   442.3403      0.120340       21.5567      0.530148      -3.76267      -1.22023      0.366033      0.497721      0.554116      0.622112      0.641088      0.680315
  71   6 2588.4013    2.2807  1.4466 11.7760  0.0000  0.0168   0.0227   0.0451    0.0499   0.0000   442.5134       1.56399       21.2988     -0.714847      -2.97780      -1.32942      0.369761      0.494583      0.559229      0.618558      0.652737      0.659719
  71   7 2801.8622    3.1486  1.3306 12.7374  0.0000  0.0164   0.0334   0.0451    0.0474   0.0000   443.0810       2.21117       21.2008    -0.0711230      -3.79086      -1.71429      0.349047      0.498793      0.543279      0.611500      0.635748      0.652016
  71   8 3009.9479    4.0258  1.2368 13.4692  0.0001  0.0157   0.0445   0.0426    0.0441   0.0000   443.3636       2.67789       21.9689      0.455141      -2.40741     -0.808642      0.346586      0.481229      0.530762      0.592397      0.625733      0.659444
  71   9 3212.2903    4.0150  1.6382 13.3460  0.0000  0.0185   0.0390   0.0508    0.0405   0.0000   442.0834       5.32425       21.0019     -0.738686      -1.19934      -1.62777      0.406651      0.558523      0.635017      0.682050      0.722326      0.766863
  71  10 3410.8367    3.1328  2.7906 12.8669  0.0000  0.0250   0.0250   0.0738    0.0304   0.0000   443.4318       6.29542       17.8398      0.948574      0.670450      -4.01794      0.536553      0.753719      0.849500      0.921295      0.986410       1.03469
  72   1 1298.4972    0.0948  0.1104  9.5573  0.0000  0.0102   0.0052   0.0208    0.0149   0.0000   440.6959     -0.159223       21.0088      0.469432      -3.68995     -0.769723      0.184174      0.297938      0.309525      0.354416      0.328769      0.340756
  72   2 1629.8908    0.2924  0.3271  9.5201  0.0000  0.0086   0.0061   0.0212    0.0197   0.0000   442.0913    -0.0439017       22.5441      0.113663      -3.07868    -0.0490429      0.195682      0.253725      0.302926      0.325001      0.378772      0.393983
  72   3 1898.6260    0.5685  0.6539  9.9383  0.0000  0.0117   0.0083   0.0303    0.0303   0.0000   442.4259       1.06115       21.9601     -0.470290      -3.38270      -1.28835      0.261396      0.362125      0.407464      0.448292      0.474203      0.504794
  72   4 2148.9110    0.9805  1.0460 10.4155  0.0001  0.0148   0.0115   0.0384    0.0447   0.0000   442.8759      0.366836       21.6839     -0.412868      -2.41020     -0.482006      0.310080      0.434827      0.477264      0.532520      0.570816      0.590552
  72   5 2381.8174    1.5259  1.3628 11.4241  0.0068  0.0172   0.0167   0.0473    0.0423   0.0000   443.5417       1.15139       21.6689       1.35997      -2.14574      0.184808      0.364622      0.494941      0.579212      0.634790      0.659761      0.699806
  72   6 2601.1560    2.2762  1.3935 12.1056 -0.0005  0.0170   0.0236   0.0463    0.0426   0.0000   442.9865       1.69394       22.0005      -1.01893      -2.86119     -0.868480      0.370208      0.514183      0.567751      0.631534      0.668326      0.685654
  72   7 2815.6387    3.1981  1.2808 12.8895  0.0000  0.0159   0.0345   0.0447    0.0452   0.0000   442.3862       1.41272       22.5801     0.0523478      -2.47106      -1.74064      0.350178      0.485198      0.539553      0.600263      0.639993      0.649803
  72   8 3024.5285    4.0299  1.3214 13.4353 -0.0000  0.0164   0.0429   0.0447    0.0417   0.0000   442.0249       2.43534       21.3170      0.624187      -3.46697      -1.81877      0.348420      0.490737      0.542436      0.601246      0.636168      0.655701
  72   9 3227.6131    3.9599  1.6647 13.3217  0.0000  0.0183   0.0381   0.0523    0.0385   0.0000   442.7341       3.98411       21.9544     -0.820423      -1.79924      -2.70203      0.390909      0.533615      0.606738      0.670764      0.700651      0.727221
  72  10 3426.9564    3.0887  3.0697 12.7367  0.0000  0.0269   0.0235   0.0757    0.0293   0.0000   443.2868       4.40751       19.8193      0.522485      0.381234      -4.56224      0.555114      0.789119      0.875376      0.983943      0.995382       1.05481
  72  11 3623.5454    2.4047  5.3755 11.8714 -0.0050  0.0424   0.0084   0.1125    0.0092   0.0000   440.5006       5.08234       23.4599     -0.463154      -3.44573      0.880645      0.893010       1.25488       1.43252       1.52922       1.66565       1.70538
  73   1 1306.2216    0.1201  0.1146  9.5120  0.0000  0.0077   0.0053   0.0197    0.0150   0.0000   440.8334    -0.0746797       22.3817     -0.139106      -3.59541       1.00037      0.149333      0.202646      0.241838      0.261357      0.265108      0.261087
  73   2 1638.6330    0.2998  0.3390  9.5259  0.0000  0.0090   0.0061   0.0215    0.0199   0.0000   441.7053     -0.550639       22.8955      0.775785      -3.94085      0.174429      0.189356      0.266217      0.302067      0.312181      0.357909      0.364670
  73   3 1908.3381    0.5860  0.6988  9.9241  0.0000  0.0122   0.0083   0.0310    0.0313   0.0000   442.0697     -0.433120       21.6561      0.574653      -3.49423     0.0166233      0.257739      0.344507      0.404929      0.441804      0.477437      0.493512
  73   4 2159.8435    1.0180  1.1659 10.2676  0.0000  0.0154   0.0113   0.0409    0.0515   0.0000   442.2242      0.719908       22.5738    -0.0835568      -3.41169     -0.655574      0.328116      0.453087      0.511297      0.567114      0.595542      0.628481
  73   5 2393.5180    1.5884  1.4101 11.2316  0.0003  0.0171   0.0163   0.0456    0.0449   0.0000   442.6854      0.713184       22.4515     -0.405790      -2.60874      -2.02477      0.362058      0.499172      0.560153      0.617774      0.663826      0.682161
  73   6 2613.7868    2.2801  1.4073 12.2302 -0.0039  0.0178   0.0240   0.0476    0.0402   0.0000   442.5174       1.55116       20.1646      0.382910      -2.25217      -1.65947      0.368206      0.515773      0.561856      0.637589      0.670768      0.697445
  73   7 2829.2958    3.3227  1.3327 12.8264  0.0002  0.0161   0.0342   0.0436    0.0448   0.0000   442.2604       1.95026       21.8876     -0.110591      -3.83647      -1.02567      0.351397      0.487412      0.537480      0.593905      0.633145      0.646131
  73   8 3038.9875    4.0960  1.3041 13.3570  0.0000  0.0159   0.0430   0.0427    0.0444   0.0000   441.6839       2.68951       21.2246      0.263730      -2.97228      -2.97285      0.345864      0.473343      0.522962      0.583554      0.615198      0.637324
  73   9 3242.8761    3.8936  1.7860 13.2396  0.0000  0.0188   0.0361   0.0553    0.0380   0.0000   443.1435       3.71078       21.3563     -0.230419      -1.31506      -3.76326      0.391552      0.540330      0.619629      0.653418      0.712912      0.730113
  73  10 3443.0632    2.9497  2.9630 12.8114  0.0000  0.0270   0.0235   0.0770    0.0287   0.0000   443.2628       5.03787       18.4740      0.495460       1.04932      -5.49155      0.545080      0.782311      0.876650      0.940195       1.01373       1.03340
  73  11 3640.2155    2.5287  6.1624 11.5241  0.0014  0.0458   0.0078   0.1227    0.0076   0.0000   438.5877       5.02518       25.5262       1.50538      -8.43762      -1.36180      0.979117       1.32598       1.51969       1.63648       1.79325       1.84136
  74   1 1313.8503    0.1176  0.1276  9.5218 -0.0004  0.0077   0.0052   0.0201    0.0149   0.0000   440.5024    -0.0700757       22.1465     -0.201899      -4.03846    -0.0418418      0.165854      0.204807      0.250901      0.286359      0.288602      0.328437
  74   2 1647.2383    0.3032  0.3480  9.4961  0.0000  0.0092   0.0060   0.0210    0.0200   0.0000   441.6548      0.224979       22.4216     -0.398088      -3.29023      0.136260      0.187308      0.256465      0.281969      0.323925      0.328086      0.339829
  74   3 1917.9435    0.5917  0.7197  9.8931 -0.0000  0.0122   0.0082   0.0320    0.0317   0.0000   441.9524     -0.156617       22.4404     -0.678382      -3.11815     -0.381658      0.248093      0.335422      0.386659      0.429123      0.448841      0.462487
  74   4 2170.6943    1.0049  1.0687 10.6077 -0.0000  0.0149   0.0119   0.0397    0.0430   0.0000   442.4745       1.02711       22.5588     -0.874871      -3.55593     0.0150683      0.319762      0.441385      0.481342      0.538516      0.583217      0.607806
  74   5 2405.0561    1.6485  1.3353 11.4759 -0.0000  0.0166   0.0175   0.0455    0.0429   0.0000   442.1109       2.35211       20.8320      0.239726      -2.30866     -0.646382      0.355839      0.486170      0.547872      0.594616      0.658262      0.660040
  74   6 2626.4060    2.4114  1.3830 12.1744  0.0001  0.0165   0.0246   0.0452    0.0433   0.0000   442.2422       1.59749       21.7384      0.682154      -2.32355     -0.900282      0.350250      0.474663      0.544717      0.593211      0.630622      0.652917
  74   7 2842.9153    3.3801  1.2860 13.0386  0.0023  0.0159   0.0361   0.0426    0.0436   0.0000   442.5668       2.48948       21.4902     -0.469366      -2.64918      -1.72965      0.338813      0.474264      0.521165      0.583519      0.641839      0.651908
  74   8 3053.3355    4.1075  1.3544 13.4707  0.0058  0.0161   0.0434   0.0454    0.0428   0.0000   442.4907       3.25030       22.2507      0.207710      -2.88008      -3.67171      0.342145      0.467639      0.523374      0.559774      0.608808      0.611809
  74   9 3257.9743    3.8503  1.7533 13.2868  0.0000  0.0189   0.0360   0.0530    0.0370   0.0000   443.1807       4.47550       21.6156      -1.01270      -2.47416      -3.78603      0.389243      0.549567      0.610897      0.657074      0.709724      0.729857
  74  10 3459.0005    2.9631  3.3763 12.6491 -0.0000  0.0282   0.0217   0.0799    0.0280   0.0000   443.5033       5.35728       20.2410       1.76209      -3.61046      -2.81175      0.578922      0.814491      0.902753       1.01440       1.06584       1.12063
  74  11 3657.0786    2.8178  7.7570 11.2206  0.0049  0.0557   0.0075   0.1449    0.0070   0.0000   436.5088       5.34808       32.9687      -1.54982      -16.0454      -2.74231       1.25568       1.65104       1.90193       2.07727       2.29945       2.32464
  75   1 1321.4306    0.1160  0.1223  9.5040  0.0000  0.0077   0.0051   0.0215    0.0148   0.0000   440.5472      0.135575       22.3433      0.152321      -3.56158     -0.538283      0.160526      0.227690      0.250940      0.282692      0.293956      0.284749
  75   2 1655.7632    0.3187  0.3553  9.5267  0.0000  0.0088   0.0062   0.0219    0.0204   0.0000   441.7873     -0.270968       21.1641     0.0202695      -3.02984     0.0295279      0.178079      0.249161      0.262113      0.299804      0.325741      0.338258
  75   3 1927.4734    0.6120  0.7291  9.8899  0.0001  0.0124   0.0083   0.0312    0.0323   0.0000   442.2145   0.000942182       22.3009      0.170461      -3.52674     -0.215884      0.244969      0.354635      0.381620      0.441662      0.480327      0.493175
  75   4 2181.4789    1.0351  1.1642 10.5004  0.0000  0.0157   0.0115   0.0413    0.0452   0.0000   443.2146      0.695000       20.9958     -0.427796      -2.36627      -1.64023      0.316691      0.437175      0.487951      0.533795      0.587191      0.596262
  75   5 2416.5094    1.6581  1.4280 11.3894  0.0068  0.0169   0.0171   0.0482    0.0437   0.0000   442.6036       1.06208       21.0618      0.958837      -2.09715     -0.267513      0.340513      0.479202      0.532064      0.577897      0.633018      0.653163
  75   6 2638.8798    2.4223  1.4227 12.2206  0.0000  0.0168   0.0243   0.0466    0.0402   0.0000   442.8937       2.54869       22.0666   -0.00811607      -2.78063      -1.73801      0.346475      0.479007      0.530870      0.600838      0.636518      0.655407
  75   7 2856.3951    3.5113  1.3377 12.8133  0.0006  0.0160   0.0355   0.0425    0.0478   0.0000   443.5475       1.84053       22.0300     -0.737668      -2.85273     -0.791257      0.322265      0.454311      0.490973      0.562312      0.571327      0.600853
  75   8 3067.7082    4.1386  1.3769 13.3559  0.0000  0.0161   0.0418   0.0440    0.0416   0.0000   442.4844       3.53857       21.9249      0.999230      -3.55465      -1.35797      0.336471      0.461508      0.526841      0.584933      0.623011      0.633295
  75   9 3273.0865    3.8046  1.8163 13.2793  0.0000  0.0192   0.0352   0.0545    0.0359   0.0000   442.0707       3.16529       20.2861      -1.54058      -1.76216      -3.84641      0.399215      0.552584      0.626222      0.670473      0.720927      0.745780
  75  10 3474.8457    2.8306  3.3652 12.6626 -0.0007  0.0287   0.0213   0.0816    0.0277   0.0000   443.0374       5.49084       21.5245    -0.0386212      -2.50893      -4.75561      0.586665      0.831704      0.924770       1.00688       1.09706       1.14051
  75  11 3673.7438    2.3874  6.4694 11.2411 -0.0037  0.0487   0.0070   0.1356    0.0081   0.0000   438.2122       1.78024       31.2990       6.61102      -14.0011      -5.77927       1.04202       1.37746       1.63345       1.73987       1.93644       1.97277
  76   1 1328.9619    0.1167  0.1377  9.4886  0.0000  0.0087   0.0049   0.0201    0.0148   0.0000   440.5480     -0.235887       21.5971      0.276565      -4.11871     -0.174328      0.185600      0.218169      0.254612      0.283764      0.311297      0.288992
  76   2 1664.1797    0.3256  0.4134  9.5605  0.0000  0.0096   0.0060   0.0249    0.0210   0.0000   441.4523     0.0783599       22.3992      0.222597      -4.06631      0.144825      0.201464      0.276482      0.301937      0.351835      0.370909      0.386482
  76   3 1936.9254    0.6232  0.7344  9.9415  0.0000  0.0122   0.0083   0.0302    0.0324   0.0000   441.7779      0.458242       22.1893     -0.289004      -3.57089    -0.0420412      0.251660      0.348194      0.384237      0.423089      0.474955      0.483729
  76   4 2192.2141    1.0641  1.0800 10.7073  0.0000  0.0146   0.0122   0.0405    0.0421   0.0000   442.5137     0.0714139       21.5683      0.340904      -4.05072     -0.806906      0.298391      0.411027      0.477720      0.511239      0.560408      0.572677
  76   5 2427.9430    1.6814  1.3531 11.5432 -0.0003  0.0166   0.0174   0.0453    0.0403   0.0000   442.2202      0.145327       22.4485     -0.108598      -2.48325      -1.03283      0.334903      0.467689      0.521915      0.578681      0.598975      0.627016
  76   6 2651.3188    2.4913  1.4164 12.2068 -0.0000  0.0167   0.0248   0.0449    0.0422   0.0000   442.5118       1.57531       21.2398     -0.568663      -3.48960      -1.48217      0.340630      0.482805      0.534224      0.581502      0.639874      0.663412
  76   7 2869.8483    3.5192  1.3437 12.9123  0.0002  0.0157   0.0356   0.0432    0.0460   0.0000   442.7992       1.70299       22.1962     0.0395749      -3.30152     -0.740195      0.336117      0.457942      0.524835      0.569119      0.619059      0.646415
  76   8 3081.8652    4.1563  1.3917 13.4047  0.0002  0.0162   0.0416   0.0441    0.0415   0.0000   442.4830       3.48698       21.6097       1.62628      -3.55033      -2.78460      0.336776      0.467720      0.514376      0.584456      0.610474      0.644835
  76   9 3288.0565    3.7156  1.9804 13.1929  0.0000  0.0200   0.0328   0.0574    0.0353   0.0000   442.3118       4.49958       20.4711      0.804263     -0.450114      -3.66404      0.399801      0.565024      0.613518      0.693284      0.727672      0.772702
  77   1 1336.3946    0.1097  0.1153  9.4762  0.0000  0.0081   0.0050   0.0188    0.0146   0.0000   440.4056     -0.334607       21.0265      0.479951      -3.57262     -0.275519      0.157786      0.213980      0.232278      0.280356      0.278821      0.256324
  77   2 1672.5484    0.3318  0.3627  9.5426  0.0000  0.0084   0.0063   0.0215    0.0202   0.0000   441.5431    -0.0207228       22.2480      0.714176      -3.99891    -0.0180726      0.174148      0.243274      0.268141      0.295171      0.325166      0.344761
  77   3 1946.3311    0.6370  0.7527  9.9635  0.0000  0.0121   0.0084   0.0313    0.0328   0.0000   442.1993      0.314031       23.0454     -0.123533      -4.22561     0.0285723      0.247007      0.342159      0.383381      0.424584      0.446364      0.468326
  77   4 2202.7277    1.1162  1.2325 10.6037  0.0000  0.0158   0.0121   0.0423    0.0451   0.0000   442.5195      0.341757       21.1263      0.910003      -2.08239      -2.08601      0.321018      0.449959      0.505739      0.557962      0.592777      0.605454
  77   5 2439.1813    1.7188  1.4479 11.5693  0.0000  0.0170   0.0173   0.0486    0.0394   0.0000   442.5029       1.25504       21.7899      0.688399      -3.10861     -0.927557      0.339421      0.476614      0.528908      0.587601      0.623375      0.651600
  77   6 2663.6835    2.5522  1.3578 12.4131  0.0000  0.0165   0.0259   0.0446    0.0399   0.0000   442.4255       2.32144       22.4281     -0.531510      -3.91619      -1.01787      0.326331      0.472265      0.513770      0.571717      0.595044      0.624000
  77   7 2883.1610    3.5772  1.3548 12.9854  0.0060  0.0153   0.0360   0.0440    0.0438   0.0000   442.8272       1.25567       22.3912      0.874674      -3.05193      -2.59263      0.308191      0.424243      0.475970      0.520313      0.550822      0.572735
  77   8 3095.9851    4.1303  1.4057 13.4864  0.0000  0.0167   0.0417   0.0458    0.0402   0.0000   441.9377       2.97750       21.5296     -0.881899      -2.91306      -2.10762      0.326826      0.467526      0.506979      0.578930      0.595666      0.617675
  77   9 3302.9483    3.6202  1.9199 13.3660  0.0000  0.0199   0.0338   0.0592    0.0337   0.0000   443.8357       2.52509       21.9852      0.302546      0.291611      -3.22188      0.408036      0.547645      0.635304      0.698543      0.738219      0.766904
  77  10 3506.3556    2.5918  3.5167 12.6447 -0.0019  0.0308   0.0196   0.0889    0.0287   0.0000   442.8018       3.71232       19.1268      0.449709      0.329420      -3.09735      0.603582      0.828391      0.947115       1.03622       1.09434       1.13684
  77  11 3706.9800    2.2864  7.1569 11.4823 -0.0013  0.0536   0.0063   0.1453    0.0088   0.0000   438.3980      -4.25409       31.1858       10.3605      -16.8357      -12.6657       1.11501       1.47862       1.70602       1.86171       2.00432       2.05184
  78   1 1343.8149    0.1288  0.1640  9.4964  0.0000  0.0080   0.0049   0.0241    0.0150   0.0000   440.6771     -0.204009       21.9199      0.247202      -3.44853     -0.322644      0.167761      0.209947      0.254007      0.269484      0.287467      0.287134
  78   2 1680.7862    0.3430  0.3620  9.5595  0.0000  0.0086   0.0063   0.0201    0.0206   0.0000   441.7241      0.250392       22.3808     -0.168650      -3.75720     -0.706778      0.176183      0.232678      0.263840      0.289335      0.327167      0.347211
  78   3 1955.6630    0.6744  0.7487 10.0157  0.0003  0.0119   0.0088   0.0301    0.0338   0.0000   441.9562     -0.293479       21.3763      0.186293      -4.06827     0.0835351      0.240367      0.320811      0.368692      0.405861      0.437824      0.445730
  78   4 2213.2246    1.1112  1.2418 10.7060 -0.0000  0.0160   0.0122   0.0437    0.0450   0.0000   442.6434      0.523455       21.0515      0.172644      -3.27500     -0.196617      0.314489      0.444638      0.489457      0.553136      0.587279      0.613775
  78   5 2450.4174    1.7769  1.4561 11.5534  0.0000  0.0171   0.0178   0.0466    0.0435   0.0000   442.6772      0.878529       21.8830      0.602862      -3.93015     -0.858867      0.342008      0.477639      0.536640      0.578858      0.632397      0.658513
  78   6 2675.9574    2.6175  1.4318 12.3016  0.0000  0.0164   0.0255   0.0440    0.0423   0.0000   442.1159       2.00992       22.5481     -0.571540      -2.86561     -0.851093      0.329159      0.457014      0.502989      0.557022      0.596446      0.613513
  78   7 2896.4170    3.6170  1.3691 12.9794  0.0002  0.0156   0.0359   0.0427    0.0434   0.0000   442.5873       2.37333       22.9217      0.430320      -3.12825      -2.95909      0.322133      0.446055      0.497451      0.541830      0.576260      0.594017
  78   8 3109.9610    4.1570  1.4808 13.2843  0.0000  0.0162   0.0395   0.0452    0.0413   0.0000   443.3882       3.05740       22.6958      0.685171      -2.88417      -1.71318      0.324861      0.427696      0.500285      0.546163      0.580584      0.615128
  78   9 3317.7446    3.5534  2.2046 13.1954  0.0000  0.0212   0.0305   0.0622    0.0328   0.0000   443.2278       3.60784       19.8186      0.620007     -0.349074      -3.95079      0.410755      0.582617      0.646034      0.710552      0.756426      0.784217
  78  10 3521.8814    3.3195  5.8067 12.0136  0.0091  0.0408   0.0109   0.1006    0.0100   0.0000   437.0953       3.13925       30.6898       3.11556      -14.2950      -7.31002      0.868941       1.10611       1.30139       1.37173       1.51736       1.55980
  79   1 1351.1625    0.1237  0.1401  9.4693  0.0000  0.0075   0.0048   0.0178    0.0146   0.0000   440.6914     -0.343324       22.1127      0.450774      -3.45039    -0.0161270      0.154629      0.202671      0.242811      0.250065      0.305463      0.324888
  79   2 1688.9632    0.3470  0.3795  9.5565  0.0000  0.0086   0.0063   0.0216    0.0205   0.0000   441.5236      0.135263       21.8633      0.108010      -3.81491      0.198455      0.176904      0.237114      0.277582      0.298185      0.329891      0.347662
  79   3 1964.9463    0.6706  0.8344  9.9636  0.0000  0.0126   0.0084   0.0342    0.0344   0.0000   442.1449      0.965656       20.9530     0.0749213      -3.16968    -0.0985058      0.241616      0.332388      0.371989      0.423661      0.455630      0.457507
  79   4 2223.7095    1.1094  1.2014 10.9291  0.0000  0.0166   0.0127   0.0434    0.0415   0.0000   441.9938     -0.657188       21.8405       1.47757      -4.34124     -0.857073      0.309795      0.447399      0.488964      0.558065      0.572284      0.591952
  79   5 2461.5686    1.8196  1.3932 11.7325  0.0000  0.0172   0.0187   0.0459    0.0406   0.0000   442.8288       1.77785       21.6545     -0.777038      -2.73479     -0.597378      0.324738      0.463355      0.509005      0.554098      0.601954      0.617084
  79   6 2688.1487    2.6958  1.3815 12.4208  0.0000  0.0159   0.0267   0.0439    0.0416   0.0000   442.9231       3.27325       22.8664      0.776090      -2.73794      -1.20925      0.325255      0.443931      0.486561      0.556761      0.605730      0.611339
  79   7 2909.5921    3.6592  1.3407 13.1419  0.0000  0.0159   0.0369   0.0433    0.0418   0.0000   442.8277       2.78230       21.6535     -0.317483      -2.80453      -1.76104      0.306022      0.432213      0.470394      0.530113      0.559282      0.568167
  79   8 3123.8928    4.2001  1.5031 13.3679  0.0000  0.0165   0.0400   0.0465    0.0395   0.0000   443.5742       3.33141       21.9332     -0.542513      -3.11396      -3.17666      0.324623      0.455958      0.520981      0.557665      0.609969      0.627820
  79   9 3332.4774    3.5128  2.2717 13.1193 -0.0000  0.0217   0.0292   0.0619    0.0322   0.0000   443.0733       4.55275       19.4430      0.586671      0.567221      -3.30850      0.409064      0.584275      0.657017      0.740695      0.748200      0.797813
  79  10 3537.5677    2.5722  4.0751 12.5008 -0.0180  0.0347   0.0133   0.0904    0.0173   0.0000   444.2641       3.52662       20.8213       2.19386      -2.37836      -7.26868      0.650667      0.945033       1.01472       1.16759       1.23912       1.29138
  80   1 1358.4770    0.1308  0.1560  9.4743  0.0000  0.0073   0.0048   0.0217    0.0147   0.0000   440.6832     -0.107648       22.0724      0.200557      -3.90287      0.140541      0.154384      0.199108      0.246250      0.282857      0.337557      0.324417
  80   2 1697.0496    0.3423  0.4256  9.5356  0.0000  0.0094   0.0060   0.0235    0.0215   0.0000   441.4175     -0.124806       22.3336      0.367930      -3.35465     -0.500229      0.199495      0.267117      0.312827      0.353188      0.376981      0.401506
  80   3 1974.1428    0.6923  0.8188 10.0471  0.0000  0.0127   0.0087   0.0329    0.0343   0.0000   442.2035    -0.0717930       21.5103    -0.0841572      -4.64617      0.567063      0.237676      0.338494      0.369246      0.416787      0.422509      0.452970
  80   4 2233.9582    1.1620  1.2694 10.7978  0.0000  0.0163   0.0125   0.0432    0.0436   0.0000   442.9513       1.01697       22.0042      0.126688      -4.64171      0.610776      0.314820      0.434199      0.495623      0.543816      0.587859      0.605729
  80   5 2472.5456    1.8562  1.4840 11.6114  0.0000  0.0166   0.0180   0.0472    0.0406   0.0000   442.0451       1.95870       20.8201     -0.284469      -3.43283     -0.870158      0.327159      0.437546      0.501130      0.556431      0.596972      0.598431
  80   6 2700.3504    2.7635  1.4560 12.3377  0.0000  0.0161   0.0265   0.0449    0.0428   0.0000   443.1937       1.16562       22.2254     0.0806577      -4.39687      -1.99656      0.311983      0.432858      0.483677      0.528947      0.576054      0.586165
  80   7 2922.6512    3.7190  1.3779 13.0906 -0.0001  0.0157   0.0366   0.0437    0.0411   0.0000   442.5058       3.01956       22.4937       1.00236      -2.03687      -2.36226      0.300335      0.424903      0.462570      0.521188      0.552645      0.592698
  80   8 3137.7000    4.2556  1.5049 13.2777  0.0000  0.0163   0.0397   0.0447    0.0428   0.0000   443.1800       3.66799       22.5327       1.22003      -2.20627      -2.24391      0.323799      0.437103      0.496351      0.547149      0.569827      0.607931
  80   9 3347.1052    3.4317  2.3475 13.1584  0.0000  0.0222   0.0284   0.0637    0.0303   0.0000   443.4293       3.32624       19.9109      0.553580       1.38302      -3.05977      0.414506      0.585783      0.653344      0.727724      0.757770      0.807794
  80  10 3552.9389    2.4099  4.1326 12.6637 -0.0029  0.0372   0.0199   0.1041    0.0280   0.0000   443.7171       4.19234       18.7997     -0.112079     -0.476470      -1.97688      0.669875      0.969367       1.09557       1.19806       1.25785       1.33482
  80  11 3755.2930    1.6161  5.7577 12.2304 -0.0041  0.0589   0.0055   0.1489    0.0090   0.0000   441.9631       7.40433       26.5952     -0.798553      -8.42627      -5.54141       1.06671       1.53117       1.71335       1.89752       2.00329       2.08742
  81   1 1365.7037    0.1332  0.1540  9.4753  0.0000  0.0071   0.0048   0.0188    0.0146   0.0000   440.5371     -0.361528       22.2167      0.464371      -4.53930     -0.248004      0.155298      0.195065      0.237704      0.249504      0.280168      0.302067
  81   2 1705.0496    0.3676  0.4446  9.5777  0.0000  0.0094   0.0062   0.0239    0.0218   0.0000   441.1833      0.101693       22.5529      0.740623      -3.08337     -0.243149      0.181565      0.246234      0.288477      0.317883      0.331483      0.355663
  81   3 1983.3347    0.6907  0.8046 10.0559  0.0000  0.0124   0.0087   0.0319    0.0343   0.0000   441.9546    -0.0543805       22.8182     0.0186299      -3.42906      0.355731      0.238118      0.329379      0.372573      0.411044      0.427235      0.453376
  81   4 2244.2106    1.1720  1.2747 10.9109 -0.0004  0.0163   0.0126   0.0451    0.0417   0.0000   442.2020       1.20228       22.0383       1.01452      -3.40323     -0.789763      0.301128      0.430730      0.477880      0.533285      0.546217      0.579327
  81   5 2483.5435    1.8797  1.4804 11.6367 -0.0003  0.0168   0.0179   0.0458    0.0402   0.0000   443.1890       1.17527       20.7047     0.0210267      -3.04307      -1.64240      0.322160      0.433721      0.494702      0.542374      0.587978      0.597230
  81   6 2712.3663    2.7464  1.4170 12.5358  0.0000  0.0163   0.0270   0.0451    0.0394   0.0000   442.6211       3.14005       22.0196     -0.392720      -1.96105     -0.362520      0.311568      0.422922      0.482491      0.532291      0.557018      0.587578
  81   7 2935.6118    3.8711  1.3408 13.1014 -0.0014  0.0157   0.0383   0.0411    0.0443   0.0000   442.7691       1.60292       21.7790      0.116228      -2.56449      -2.16551      0.303926      0.419430      0.469123      0.517141      0.551621      0.580730
  81   8 3151.4399    4.1905  1.5570 13.3669  0.0000  0.0165   0.0386   0.0472    0.0380   0.0000   442.7230       3.90017       20.8499     -0.568579      -2.25881     -0.812585      0.319310      0.436605      0.484036      0.543495      0.575800      0.602825
  81   9 3361.6373    3.3303  2.4793 13.1176  0.0001  0.0231   0.0276   0.0664    0.0303   0.0000   442.8519       4.66810       20.1124       1.47702     -0.217383      -6.27328      0.432243      0.609610      0.684431      0.765953      0.795065      0.842916
  82   1 1372.8957    0.1367  0.1659  9.3889  0.0000  0.0075   0.0047   0.0185    0.0147   0.0000   440.6318      0.376323       22.1904     -0.373690      -3.92459     -0.199208      0.143952      0.199201      0.212702      0.231692      0.256336      0.268058
  82   2 1712.9686    0.3751  0.4479  9.5470 -0.0001  0.0094   0.0062   0.0237    0.0215   0.0000   441.7394     -0.166747       21.9861     0.0980918      -3.84330     -0.445467      0.182559      0.254163      0.273522      0.324087      0.328505      0.356818
  82   3 1992.4043    0.7126  0.8724 10.0239 -0.0001  0.0131   0.0087   0.0332    0.0350   0.0000   441.6215      0.923627       21.5414      -1.05105      -3.83024     -0.169700      0.242727      0.345839      0.377307      0.422765      0.446143      0.472502
  82   4 2254.3481    1.2138  1.2994 10.7817 -0.0000  0.0161   0.0125   0.0431    0.0420   0.0000   442.3817      0.801906       23.1328    -0.0722318      -3.18059     -0.744985      0.297526      0.423712      0.472509      0.527159      0.547096      0.565201
  82   5 2494.4413    1.9535  1.5190 11.6639  0.0001  0.0171   0.0184   0.0471    0.0395   0.0000   442.4235       1.26941       22.4277    -0.0804750      -3.64953     -0.464374      0.310588      0.441698      0.494233      0.539899      0.577095      0.601956
  82   6 2724.3662    2.8628  1.4022 12.5249  0.0000  0.0160   0.0279   0.0443    0.0412   0.0000   442.6537       2.49028       22.4037     -0.733114      -3.14693      -1.57597      0.302920      0.423874      0.463645      0.519202      0.552420      0.582762
  82   7 2948.5354    3.8327  1.3545 13.1570 -0.0001  0.0154   0.0375   0.0424    0.0402   0.0000   443.2710       3.69327       22.5617      0.141295      -1.82929      -1.80604      0.294394      0.409065      0.454989      0.506253      0.542096      0.569218
  82   8 3165.0670    4.1970  1.5572 13.3283 -0.0000  0.0166   0.0386   0.0460    0.0386   0.0000   443.1520       3.84954       21.7815      0.493969      -2.73975      -2.83257      0.319698      0.429581      0.500314      0.548903      0.591006      0.617485
  82   9 3376.0897    3.2762  2.5812 12.9878  0.0000  0.0238   0.0264   0.0666    0.0299   0.0000   444.0405       4.51300       19.7862     -0.347405      0.323076      -1.45481      0.429133      0.621502      0.675919      0.760913      0.804227      0.852167
  83   1 1380.0308    0.1306  0.1540  9.4171  0.0000  0.0066   0.0046   0.0210    0.0144   0.0000   440.5414     0.0251201       22.3161      0.331209      -3.79590      0.197995      0.124437      0.163119      0.191190      0.214759      0.237051      0.248009
  83   2 1720.8184    0.3758  0.4384  9.5863  0.0000  0.0093   0.0063   0.0228    0.0217   0.0000   441.4108      0.111458       21.7925     -0.392084      -3.25443     0.0765278      0.180889      0.239848      0.286298      0.299192      0.338857      0.340223
  83   3 2001.4603    0.7235  0.9277 10.0430  0.0001  0.0132   0.0086   0.0354    0.0362   0.0000   442.4799      0.476980       22.1395      0.180622      -2.65727     -0.578041      0.256015      0.349318      0.390884      0.437567      0.480663      0.487669
  83   4 2264.4084    1.2512  1.2925 10.8457 -0.0000  0.0159   0.0128   0.0426    0.0419   0.0000   442.9939      0.893591       22.2027      0.797317      -2.90392      -1.05136      0.289461      0.414566      0.459516      0.506922      0.551615      0.562855
  83   5 2505.2844    1.9514  1.4645 11.8158  0.0000  0.0169   0.0190   0.0462    0.0389   0.0000   442.2480       1.96917       21.6911      0.358013      -2.39465      -1.02619      0.314038      0.432940      0.501594      0.541064      0.579837      0.600015
  83   6 2736.2967    2.8923  1.4104 12.5995  0.0001  0.0159   0.0282   0.0445    0.0400   0.0000   442.9026       1.22336       22.3296      0.901521      -2.67968      -2.12906      0.299803      0.410974      0.454328      0.506209      0.539937      0.565790
  83   7 2961.3282    3.8669  1.3440 13.2396 -0.0002  0.0155   0.0382   0.0425    0.0414   0.0000   442.3713       2.97639       21.9283     -0.249332      -1.96007      -2.72134      0.295978      0.410270      0.474207      0.507991      0.559613      0.580749
  83   8 3178.6695    4.1316  1.7157 13.2605 -0.0000  0.0175   0.0364   0.0502    0.0375   0.0000   443.6132       2.60567       21.2973    -0.0639304      -3.25623      -3.04743      0.315007      0.453558      0.485644      0.556003      0.582547      0.606587
  83   9 3390.5683    3.2299  2.8622 12.9358  0.0000  0.0251   0.0253   0.0713    0.0295   0.0000   444.1338       3.59615       18.9434       1.39467      0.932860      -3.76017      0.451360      0.632303      0.722880      0.773216      0.832571      0.868429
  84   1 1387.0982    0.1402  0.1584  9.4184  0.0000  0.0073   0.0047   0.0170    0.0145   0.0000   440.4236     0.0564198       22.0297      0.207595      -3.89111      0.620287      0.142928      0.206318      0.236100      0.257389      0.262055      0.291738
  84   2 1728.5965    0.3926  0.4748  9.5519  0.0000  0.0096   0.0063   0.0237    0.0228   0.0000   441.9845    0.00519154       21.7710      0.389583      -3.36506      0.636320      0.179556      0.242971      0.276663      0.311815      0.326509      0.358683
  84   3 2010.4251    0.7321  0.8896 10.1845  0.0000  0.0130   0.0089   0.0349    0.0337   0.0000   441.9270      0.475450       21.9941      0.179305      -3.14317     -0.485657      0.234821      0.319645      0.374009      0.406291      0.427851      0.438584
  84   4 2274.3891    1.2775  1.3333 10.9597  0.0000  0.0164   0.0130   0.0431    0.0406   0.0000   442.4068      0.968531       22.3815     -0.268388      -2.98389      0.678608      0.298677      0.395708      0.469166      0.511374      0.554002      0.564815
  84   5 2516.0825    1.9769  1.5422 11.8809  0.0000  0.0174   0.0190   0.0482    0.0377   0.0000   442.6378      0.505039       21.0781      0.280987      -3.19049      -1.73921      0.319713      0.441156      0.501775      0.548857      0.578639      0.601397
  84   6 2748.1635    2.8950  1.4914 12.5273  0.0000  0.0163   0.0271   0.0446    0.0384   0.0000   442.8437       2.55868       22.2444     -0.246071      -3.03120      -2.67763      0.304213      0.424264      0.485343      0.521020      0.566654      0.592667
  84   7 2974.0914    3.8957  1.3390 13.3313 -0.0008  0.0158   0.0389   0.0425    0.0386   0.0000   442.7635       2.21312       22.0231      0.349690      -3.19138      -1.93789      0.290619      0.403027      0.450744      0.493961      0.524742      0.541547
  84   8 3192.1271    4.0586  1.7269 13.3029  0.0000  0.0175   0.0360   0.0510    0.0368   0.0000   442.3333       3.19549       20.9665     -0.666644      -2.57993      -2.09928      0.328991      0.461266      0.509903      0.573822      0.593202      0.636228
  84   9 3404.8629    3.2616  2.9205 12.8486  0.0000  0.0250   0.0245   0.0699    0.0301   0.0000   443.5311       4.66465       20.1515       1.12980    -0.0951459      -3.50921      0.442592      0.638726      0.706319      0.792016      0.848056      0.881521
  85   1 1394.1169    0.1527  0.1849  9.3680  0.0000  0.0072   0.0046   0.0188    0.0147   0.0000   440.2680      0.161852       22.2369     -0.106145      -4.11819     -0.786352      0.131589      0.188568      0.217554      0.237267      0.239342      0.254744
  85   2 1736.2768    0.4051  0.4876  9.5373  0.0000  0.0099   0.0063   0.0236    0.0232   0.0000   441.3235    -0.0153188       22.4376     -0.780046      -3.26401      0.259706      0.177592      0.251619      0.284903      0.315250      0.348455      0.350378
  85   3 2019.4000    0.7658  0.9592 10.1164  0.0000  0.0137   0.0088   0.0351    0.0353   0.0000   442.1036    -0.0331374       22.3875     -0.183372      -3.52837     -0.418227      0.239522      0.335697      0.364079      0.424704      0.443473      0.471078
  85   4 2284.2924    1.2845  1.3352 10.9779 -0.0038  0.0164   0.0131   0.0447    0.0388   0.0000   442.2557      0.459534       22.1618      0.423482      -3.71207     -0.959394      0.293388      0.416480      0.455049      0.498386      0.536247      0.558856
  85   5 2526.6960    2.0341  1.5770 11.8521  0.0000  0.0172   0.0190   0.0491    0.0370   0.0000   442.8201       2.00948       22.1128     -0.291879      -3.17608      -1.18171      0.306315      0.424171      0.477756      0.527431      0.565162      0.594124
  85   6 2759.9501    2.9700  1.4809 12.5148  0.0000  0.0161   0.0273   0.0442    0.0393   0.0000   442.8621       2.81729       22.2517       1.23693      -3.36664      -1.52844      0.289703      0.406117      0.450901      0.487046      0.523334      0.543126
  85   7 2986.7055    4.0187  1.4006 13.1560  0.0000  0.0154   0.0377   0.0420    0.0416   0.0000   442.5933       2.38858       22.0614       1.09828      -2.59052      -1.84559      0.281949      0.394851      0.440623      0.476822      0.519652      0.538361
  85   8 3205.5562    4.0539  1.7195 13.3269  0.0000  0.0175   0.0358   0.0496    0.0356   0.0000   442.7317       3.80089       20.7699      0.596742      -1.68801      -3.72340      0.318246      0.434112      0.502986      0.532521      0.583927      0.610077
  85   9 3419.0803    3.1161  3.2408 12.7665  0.0000  0.0269   0.0230   0.0766    0.0294   0.0000   443.1078       5.04670       19.9411       2.05092     -0.712990      -2.85469      0.471148      0.675163      0.746614      0.837125      0.890537      0.938699
  85  10 3628.8047    2.4768  6.0656 12.1207 -0.0013  0.0477   0.0075   0.1197    0.0091   0.0000   440.6355       2.59074       25.8266       2.85463      -2.39050      -5.12348      0.857375       1.19027       1.35858       1.48155       1.58583       1.62543
  86   1 1401.1297    0.1493  0.1772  9.3986  0.0000  0.0072   0.0047   0.0179    0.0146   0.0000   440.3876     -0.120309       21.9137      0.351839      -3.67683     -0.214409      0.151568      0.194028      0.228992      0.232672      0.258690      0.293681
  86   2 1743.8865    0.4087  0.5408  9.5431  0.0000  0.0101   0.0062   0.0263    0.0238   0.0000   441.0896      0.118622       21.5607     -0.109851      -4.37048      0.329607      0.189803      0.250044      0.287254      0.309771      0.327974      0.340677
  86   3 2028.2483    0.7713  0.9744 10.1511  0.0000  0.0137   0.0090   0.0359    0.0372   0.0000   442.3687      0.643982       22.6320     -0.699349      -4.38823     -0.579134      0.243037      0.341828      0.379985      0.428822      0.465154      0.470333
  86   4 2294.0938    1.2985  1.3273 11.0863  0.0000  0.0160   0.0134   0.0448    0.0390   0.0000   442.7238       1.66227       21.9614     -0.260668      -4.11436     -0.316475      0.291921      0.403835      0.455664      0.497390      0.538488      0.546264
  86   5 2537.3410    2.0681  1.5918 11.8338 -0.0000  0.0176   0.0192   0.0482    0.0394   0.0000   441.9583       1.85412       21.5385     -0.303128      -3.18714     -0.334149      0.306133      0.441096      0.479585      0.546686      0.590257      0.612290
  86   6 2771.6652    3.0841  1.4387 12.6203  0.0000  0.0158   0.0287   0.0430    0.0403   0.0000   443.3816       2.87233       22.2515      0.359461      -3.78643      -2.39187      0.286741      0.394458      0.450610      0.482658      0.543689      0.550220
  86   7 2999.2502    4.0607  1.4502 13.1097 -0.0000  0.0157   0.0372   0.0415    0.0418   0.0000   443.0976       3.21420       22.0372     0.0601921      -3.53814      -1.59412      0.281362      0.389511      0.438137      0.477656      0.511086      0.530470
  86   8 3218.8899    4.0009  1.7530 13.3196  0.0000  0.0176   0.0350   0.0507    0.0346   0.0000   443.0545       3.40749       21.6674     -0.690745     -0.464862      -2.83583      0.314950      0.433329      0.481279      0.535968      0.574454      0.601236
  86   9 3433.2097    3.0597  3.4258 12.7486  0.0000  0.0275   0.0222   0.0798    0.0287   0.0000   443.9140       5.29223       19.2466       1.09556      -1.82542      -4.02586      0.488721      0.693430      0.769741      0.859789      0.911839      0.961435
  87   1 1408.0544    0.1481  0.1737  9.3678  0.0000  0.0067   0.0046   0.0184    0.0144   0.0000   440.4585     -0.144208       22.0957     -0.560591      -3.19958     -0.283760      0.123539      0.167006      0.197958      0.206778      0.227860      0.237306
  87   2 1751.4395    0.4141  0.5490  9.5217  0.0000  0.0101   0.0062   0.0262    0.0240   0.0000   441.3451      0.115014       22.3981     -0.295853      -3.69597      0.125165      0.184730      0.246182      0.285495      0.322359      0.343810      0.359032
  87   3 2037.0768    0.7958  0.9643 10.1818  0.0000  0.0136   0.0091   0.0346    0.0360   0.0000   442.0453      0.273377       22.2733      0.777417      -3.13470    -0.0250339      0.235868      0.337519      0.377938      0.410078      0.449109      0.466362
  87   4 2303.8499    1.3522  1.3583 11.0219  0.0000  0.0159   0.0134   0.0436    0.0393   0.0000   442.1716      0.910849       22.5937    -0.0194526      -3.90828     -0.549551      0.286293      0.395937      0.456051      0.486202      0.536288      0.554635
  87   5 2547.8501    2.1498  1.4970 11.9410  0.0000  0.0164   0.0200   0.0458    0.0374   0.0000   443.1643       2.03792       21.7999      -1.27332      -2.98645     -0.870681      0.288539      0.398436      0.447297      0.490802      0.525837      0.545621
  87   6 2783.3446    3.0464  1.4523 12.7334 -0.0002  0.0161   0.0287   0.0447    0.0372   0.0000   443.2829       1.84585       21.0874      0.211573      -3.53738     -0.224513      0.287441      0.390683      0.442371      0.484298      0.522765      0.548446
  87   7 3011.7669    4.1134  1.4482 13.1077  0.0000  0.0152   0.0375   0.0426    0.0415   0.0000   442.8473       2.63890       21.2069      0.228583      -3.42298      -2.46758      0.274919      0.379895      0.421647      0.457423      0.497143      0.512101
  87   8 3232.1503    3.9127  1.8006 13.3759  0.0046  0.0179   0.0340   0.0515    0.0327   0.0000   444.0886       3.10235       21.7531       1.16062      -2.89442      -3.49707      0.322342      0.439504      0.506279      0.545327      0.580805      0.626705
  87   9 3447.2585    3.0406  3.5261 12.7393  0.0002  0.0286   0.0224   0.0822    0.0287   0.0000   443.4866       5.16444       19.2356      0.254160      -1.50301      -4.99749      0.489793      0.707846      0.765259      0.860684      0.918872      0.956953
  88   1 1414.9153    0.1569  0.1833  9.3605  0.0000  0.0070   0.0047   0.0186    0.0146   0.0000   440.2720    -0.0641120       22.0616      0.115853      -3.83256    -0.0667299      0.132096      0.188916      0.216816      0.238630      0.252968      0.256955
  88   2 1758.9359    0.4241  0.5703  9.5103  0.0000  0.0102   0.0061   0.0263    0.0244   0.0000   441.3825     -0.342197       22.2149     0.0204910      -3.62347      0.471320      0.181752      0.243974      0.279326      0.299430      0.332770      0.342842
  88   3 2045.8333    0.8123  1.0708 10.0896  0.0000  0.0143   0.0090   0.0376    0.0404   0.0000   441.9839     0.0472742       22.5677      0.307345      -3.34837       1.18266      0.244515      0.343979      0.385993      0.429021      0.461644      0.479677
  88   4 2313.4773    1.3640  1.4293 11.1014  0.0000  0.0163   0.0133   0.0462    0.0369   0.0000   442.3793      0.566334       22.2276      0.293928      -2.99556     0.0698174      0.288242      0.400216      0.451954      0.499053      0.553420      0.565997
  88   5 2558.3396    2.1637  1.6131 11.8668  0.0058  0.0167   0.0194   0.0483    0.0387   0.0000   443.0188      0.584304       21.8598     -0.553826      -3.67396      -1.21039      0.295215      0.404060      0.451856      0.503082      0.541862      0.556569
  88   6 2794.9230    3.1455  1.4124 12.7784 -0.0030  0.0157   0.0298   0.0436    0.0374   0.0000   442.7630       2.00015       21.7566      0.358422      -2.32273      -2.85013      0.284518      0.382229      0.426442      0.470115      0.498275      0.530776
  88   7 3024.1630    4.0520  1.4358 13.3503  0.0000  0.0154   0.0377   0.0436    0.0362   0.0000   443.0009       3.34940       22.4876     -0.249463      -3.05226      -2.56603      0.280218      0.375542      0.423125      0.470683      0.500389      0.530195
  88   8 3245.3175    3.9566  1.9541 13.2386  0.0000  0.0188   0.0326   0.0530    0.0332   0.0000   442.5780       3.26201       20.6471     -0.130991      -2.21963      -2.95977      0.319126      0.453952      0.503891      0.554066      0.594080      0.603988
  88   9 3461.3395    2.9189  3.5182 12.8216 -0.0000  0.0290   0.0224   0.0849    0.0272   0.0000   443.0152       5.44610       19.5774      0.277870      -1.47530      -2.95842      0.494020      0.703067      0.791130      0.873004      0.923518      0.960320
  89   1 1421.7564    0.1541  0.2108  9.3544  0.0000  0.0086   0.0045   0.0192    0.0146   0.0000   440.4627     -0.135581       21.9023      0.245078      -4.19071     -0.552523      0.138462      0.201452      0.229459      0.253135      0.260290      0.253358
  89   2 1766.3244    0.4397  0.5781  9.5258 -0.0000  0.0103   0.0063   0.0258    0.0247   0.0000   441.2465     0.0953158       21.9473   -0.00760946      -3.87646     -0.117408      0.178166      0.245462      0.280407      0.301635      0.328035      0.334758
  89   3 2054.5577    0.8172  1.0337 10.1698 -0.0000  0.0140   0.0090   0.0368    0.0376   0.0000   442.1789     -0.221498       21.8250     -0.541495      -3.02643      -1.11960      0.239089      0.333787      0.373568      0.421824      0.450547      0.460794
  89   4 2323.0116    1.4066  1.4413 11.0284  0.0000  0.0164   0.0133   0.0450    0.0390   0.0000   442.3631      0.685767       21.1454    -0.0385439      -2.75824    -0.0376829      0.284133      0.396350      0.457609      0.493613      0.530466      0.562944
  89   5 2568.7683    2.2334  1.5328 11.9042  0.0000  0.0167   0.0205   0.0451    0.0414   0.0000   442.3480       2.22291       22.7572      0.401665      -2.88623     -0.768714      0.292240      0.396849      0.448396      0.499826      0.533694      0.561244
  89   6 2806.4492    3.2050  1.4805 12.7011  0.0000  0.0156   0.0292   0.0442    0.0376   0.0000   442.6532       2.41206       21.7728     0.0804711      -2.07088     -0.662979      0.275448      0.379786      0.423742      0.463558      0.503522      0.523723
  89   7 3036.5320    4.1129  1.4194 13.2853  0.0000  0.0154   0.0380   0.0420    0.0377   0.0000   442.4370       2.58269       21.7037     -0.892476      -3.65766      -2.11731      0.269753      0.370126      0.407996      0.449644      0.480576      0.514155
  89   8 3258.4543    3.8817  1.9154 13.2736  0.0000  0.0185   0.0332   0.0542    0.0341   0.0000   443.5399       3.70658       20.8333      0.315167      -1.31661      -3.38862      0.325210      0.452646      0.511290      0.561564      0.599869      0.650119
  89   9 3475.3421    2.8227  3.5030 12.8253  0.0000  0.0300   0.0228   0.0871    0.0276   0.0000   444.3858       4.35531       20.6026       1.01561       1.54451      -2.10970      0.491337      0.720597      0.781520      0.878127      0.924315      0.974924
  90   1 1428.5163    0.1699  0.1604  9.3207 -0.0000  0.0059   0.0049   0.0153    0.0144   0.0000   440.4973    -0.0540755       22.1587    -0.0641630      -3.84090     -0.291327      0.105798      0.129473      0.149688      0.185288      0.190485      0.201771
  90   2 1773.6928    0.4417  0.5444  9.5525  0.0000  0.0097   0.0064   0.0254    0.0237   0.0000   440.7221    -0.0823801       21.9002      0.360836      -3.72004     0.0797982      0.170954      0.236719      0.263580      0.293108      0.312240      0.324867
  90   3 2063.2081    0.8357  1.0612 10.1718  0.0000  0.0142   0.0093   0.0369    0.0395   0.0000   441.7881      0.386819       22.2761     -0.439784      -4.00553      0.315991      0.247912      0.345302      0.385262      0.435013      0.461504      0.484799
  90   4 2332.5412    1.4207  1.4284 11.0791  0.0000  0.0166   0.0137   0.0445    0.0391   0.0000   442.5504      0.784564       21.5040      0.235177      -4.07869     0.0567908      0.279722      0.390217      0.441747      0.482559      0.524576      0.547255
  90   5 2579.1974    2.2250  1.6343 11.9830 -0.0000  0.0173   0.0199   0.0494    0.0358   0.0000   443.1889       2.18461       21.4346     -0.105544      -2.82466      -1.62133      0.289006      0.403100      0.454328      0.508815      0.535492      0.562474
  90   6 2817.9491    3.3477  1.4521 12.7014  0.0004  0.0155   0.0301   0.0419    0.0386   0.0000   442.6315       2.13004       22.5603     -0.538185      -2.62552      -1.52108      0.264856      0.360543      0.410337      0.441783      0.494662      0.507219
  90   7 3048.7799    4.1469  1.4736 13.2300  0.0000  0.0159   0.0377   0.0423    0.0396   0.0000   443.0003       3.28937       21.9684      0.179839      -2.92400      -2.22021      0.273672      0.380303      0.430550      0.472621      0.511106      0.533085
  90   8 3271.5466    3.8417  2.0280 13.2137  0.0001  0.0189   0.0316   0.0555    0.0325   0.0000   442.9088       4.04010       21.3425     -0.652269      -2.24214      -3.28257      0.323018      0.447361      0.499448      0.552095      0.592211      0.627814
  90   9 3489.1215    2.7042  3.5549 12.7433  0.0000  0.0305   0.0218   0.0889    0.0293   0.0000   444.4617       3.53229       19.4809      0.563960     -0.706851      -3.19159      0.502404      0.719376      0.806877      0.876737      0.942694      0.979595
  91   1 1435.2309    0.1672  0.1930  9.3289  0.0000  0.0070   0.0046   0.0166    0.0145   0.0000   440.3651      0.134283       21.7548     -0.626496      -3.41281      0.227580      0.126935      0.169917      0.186897      0.208093      0.231015      0.248918
  91   2 1780.9791    0.4476  0.5859  9.6080  0.0000  0.0105   0.0063   0.0266    0.0242   0.0000   441.0541     -0.247308       21.8785     -0.383211      -3.58974      0.271459      0.171589      0.239584      0.265593      0.308009      0.307619      0.327722
  91   3 2071.8090    0.8690  1.0706 10.2342  0.0000  0.0139   0.0094   0.0371    0.0381   0.0000   441.9381     -0.633301       21.6605      0.818130      -2.63730      -1.03185      0.237392      0.324176      0.379152      0.404013      0.444255      0.451560
  91   4 2341.9797    1.4446  1.5372 11.1116  0.0000  0.0168   0.0133   0.0470    0.0375   0.0000   442.5283      0.202670       21.9498       1.16546      -3.16710      -1.32323      0.284178      0.383306      0.451809      0.485861      0.529115      0.551027
  91   5 2589.4540    2.2880  1.6432 12.0485  0.0000  0.0174   0.0205   0.0486    0.0368   0.0000   442.7868       1.92481       21.8480     -0.480165      -2.77617      -1.21879      0.286272      0.402128      0.456113      0.502877      0.537215      0.563791
  91   6 2829.3225    3.3546  1.4305 12.8249  0.0088  0.0155   0.0311   0.0430    0.0395   0.0000   443.2905       2.40367       22.5298       1.15392      -2.29816      -1.10382      0.254941      0.368546      0.401027      0.443549      0.474262      0.509364
  91   7 3060.9702    4.1572  1.4777 13.2479 -0.0045  0.0156   0.0368   0.0425    0.0368   0.0000   443.1898       3.40009       22.1641      0.741258      -2.56870      -2.91940      0.267181      0.366448      0.419310      0.454751      0.502955      0.516032
  91   8 3284.4845    3.7653  2.0754 13.2354  0.0000  0.0192   0.0309   0.0566    0.0317   0.0000   443.5755       3.11378       20.2058      0.737654      -2.05559      -2.98687      0.324059      0.455132      0.507858      0.560855      0.597952      0.620121
  92   1 1441.9158    0.1680  0.2306  9.2819 -0.0001  0.0077   0.0044   0.0197    0.0148   0.0000   440.4821     0.0175070       22.1059      0.358269      -3.63594    -0.0886882      0.140867      0.177787      0.210026      0.214128      0.251100      0.267185
  92   2 1788.2125    0.4667  0.5556  9.5835  0.0000  0.0097   0.0065   0.0244    0.0241   0.0000   441.0583    -0.0546350       21.9275     -0.206364      -3.12740      0.137095      0.171551      0.234098      0.268948      0.285559      0.319145      0.318209
  92   3 2080.3653    0.8563  1.1361 10.2562 -0.0000  0.0149   0.0093   0.0396    0.0389   0.0000   442.3898     -0.181983       22.3283      0.108744      -2.54472      0.385244      0.251115      0.359376      0.406393      0.453210      0.490114      0.520440
  92   4 2351.3030    1.4597  1.5317 11.2511  0.0000  0.0171   0.0139   0.0488    0.0359   0.0000   442.6836      0.490085       22.2257      0.352117      -3.53051     -0.643429      0.282288      0.400240      0.445956      0.486618      0.527850      0.545699
  92   5 2599.7964    2.2806  1.5723 12.1714  0.0000  0.0171   0.0212   0.0476    0.0355   0.0000   442.0091       1.54858       21.9143     -0.266171      -3.96549      -1.29322      0.290001      0.399672      0.448518      0.499847      0.545537      0.567964
  92   6 2840.6044    3.3700  1.4725 12.8807  0.0002  0.0157   0.0307   0.0443    0.0368   0.0000   442.6952       2.15819       22.3419      0.415889      -3.54619      -1.85986      0.263811      0.357803      0.412358      0.453033      0.475345      0.492284
  92   7 3073.0865    4.1942  1.5710 13.1834  0.0000  0.0159   0.0362   0.0436    0.0380   0.0000   443.4742       2.76598       21.1698      0.632775      -3.21705      -1.58349      0.274635      0.373135      0.418796      0.467561      0.504311      0.530005
  92   8 3297.3873    3.7153  2.2021 13.1048  0.0000  0.0206   0.0297   0.0566    0.0327   0.0000   443.2101       2.74102       20.7250     -0.101872      0.318567      -3.56873      0.326567      0.480459      0.525363      0.591354      0.619667      0.645810
  92   9 3516.6970    2.8691  4.3954 12.1923  0.0017  0.0269   0.0094   0.0628    0.0066   0.0000   443.5030       3.77315       22.2162       1.21875      -3.28143      -4.25070      0.554831      0.585883      0.855693      0.787010      0.992053      0.978303
  93   1 1448.5575    0.1718  0.2166  9.3067  0.0000  0.0072   0.0045   0.0183    0.0147   0.0000   440.2643     0.0924393       22.1574      0.263808      -3.77103     -0.416911      0.127575      0.166398      0.184169      0.208168      0.221804      0.243518
  93   2 1795.3713    0.4746  0.6352  9.5562  0.0000  0.0104   0.0063   0.0278    0.0258   0.0000   440.9697      0.323968       22.4246     -0.446598      -3.80094      0.686292      0.174210      0.242571      0.283593      0.307215      0.326963      0.350397
  93   3 2088.8851    0.8783  1.1195 10.2832  0.0000  0.0144   0.0094   0.0387    0.0390   0.0000   441.4643      0.354798       21.7187     -0.119616      -3.24845     -0.498901      0.240103      0.325834      0.367098      0.424298      0.441161      0.466356
  93   4 2360.5628    1.4847  1.5897 11.2576  0.0001  0.0174   0.0139   0.0498    0.0366   0.0000   442.5645      0.837018       22.5635      0.489355      -3.97761      -1.21095      0.279048      0.393828      0.446315      0.494345      0.524576      0.536897
  93   5 2609.9510    2.3909  1.6068 12.1224 -0.0001  0.0168   0.0212   0.0473    0.0366   0.0000   443.2924       1.54396       21.7319      -1.33632      -3.11474      -1.32058      0.276918      0.382319      0.423424      0.477452      0.507432      0.534250
  93   6 2851.8890    3.4634  1.5025 12.8497  0.0000  0.0157   0.0308   0.0435    0.0371   0.0000   443.0860       1.55492       22.1179    -0.0290436      -3.40818      -2.06047      0.260102      0.362672      0.406444      0.446367      0.481477      0.506122
  93   7 3085.0866    4.1211  1.5444 13.4007 -0.0000  0.0161   0.0366   0.0448    0.0335   0.0000   442.5399       2.98349       21.7144    -0.0780611      -2.07374      -3.37122      0.267560      0.379652      0.420892      0.461194      0.498581      0.517465
  93   8 3310.2383    3.5671  2.2776 13.2048  0.0000  0.0211   0.0289   0.0599    0.0300   0.0000   443.5909       3.62178       19.7320     -0.596795     -0.487321      -2.98610      0.338683      0.477148      0.532219      0.593747      0.626220      0.662205
  94   1 1455.1588    0.1772  0.2317  9.2760  0.0000  0.0078   0.0045   0.0189    0.0149   0.0000   440.2251     -0.165891       21.7693     0.0594732      -3.56049     0.0347437      0.133366      0.188275      0.206864      0.230055      0.246018      0.260237
  94   2 1802.5037    0.4828  0.6132  9.6232 -0.0000  0.0105   0.0065   0.0262    0.0256   0.0000   440.9523     -0.440909       21.9676      0.211423      -3.72464     -0.365187      0.171592      0.236546      0.263361      0.298929      0.314743      0.338764
  94   3 2097.3428    0.8950  1.1087 10.2987 -0.0000  0.0144   0.0096   0.0374    0.0389   0.0000   442.2252     -0.113014       22.2103     -0.342266      -4.16186     -0.250757      0.232379      0.323307      0.364009      0.399554      0.445061      0.460369
  94   4 2369.7681    1.5257  1.5628 11.2596  0.0000  0.0169   0.0140   0.0474    0.0364   0.0000   442.1205       2.31412       22.2952      0.200368      -3.65854     -0.796809      0.280089      0.390275      0.438367      0.494501      0.534379      0.556054
  94   5 2620.0935    2.4157  1.6506 12.0932 -0.0001  0.0166   0.0209   0.0485    0.0363   0.0000   442.6939       1.99706       21.0679     -0.525589      -4.05742      -1.06443      0.273608      0.383750      0.432408      0.478528      0.511467      0.540117
  94   6 2863.1346    3.5252  1.5280 12.7418  0.0002  0.0153   0.0303   0.0436    0.0385   0.0000   443.4547       2.09380       22.4129       1.35896      -1.60270      -2.64254      0.251419      0.355150      0.402192      0.423181      0.476710      0.490751
  94   7 3097.0692    4.2255  1.5835 13.3587  0.0000  0.0160   0.0366   0.0453    0.0339   0.0000   442.8608       3.18938       21.7116    -0.0527842      -3.57758      -3.10680      0.259065      0.362296      0.409211      0.446612      0.476254      0.500752
  94   8 3323.0457    3.6113  2.5623 13.0778  0.0000  0.0218   0.0274   0.0634    0.0295   0.0000   443.1713       3.10839       19.7065      0.181081      -1.84880      -3.49832      0.348909      0.493620      0.551262      0.619366      0.652979      0.682809
  95   1 1461.7000    0.1885  0.2338  9.2672  0.0000  0.0071   0.0046   0.0184    0.0149   0.0000   440.4548      0.165993       21.8977     -0.100128      -3.52408     -0.255235      0.126532      0.169825      0.201594      0.213038      0.235518      0.246104
  95   2 1809.5439    0.4927  0.6356  9.6066  0.0000  0.0108   0.0065   0.0271    0.0259   0.0000   440.7858    0.00439076       21.6212      0.463779      -4.31856     -0.500892      0.167901      0.243504      0.273481      0.299654      0.335798      0.341897
  95   3 2105.7098    0.9143  1.1379 10.3155  0.0001  0.0145   0.0096   0.0381    0.0390   0.0000   441.7995      0.726285       22.3984     -0.468974      -3.63099     -0.481564      0.231640      0.319445      0.363733      0.408170      0.427370      0.446467
  95   4 2378.8921    1.5588  1.5407 11.2849  0.0000  0.0168   0.0144   0.0467    0.0378   0.0000   442.8027      0.326670       22.7525      0.263408      -4.29989      -2.49692      0.272774      0.383136      0.424945      0.478140      0.507752      0.526385
  95   5 2630.2456    2.4694  1.6420 12.0809  0.0000  0.0167   0.0211   0.0463    0.0373   0.0000   442.1510       1.59333       21.9643      0.205884      -2.82805      -1.57068      0.269482      0.375976      0.423318      0.468204      0.491209      0.523421
  95   6 2874.2423    3.5783  1.4426 12.9498  0.0000  0.0153   0.0321   0.0416    0.0369   0.0000   443.2078       2.83434       22.6096      0.269369      -3.53195      -1.14434      0.250232      0.346781      0.385332      0.432171      0.461152      0.483800
  95   7 3108.9679    4.2196  1.6459 13.2747  0.0000  0.0162   0.0361   0.0461    0.0358   0.0000   442.4714       3.36601       22.2601      0.215157      -2.60195      -1.86361      0.265287      0.370074      0.415324      0.459822      0.488788      0.516665
  95   8 3335.7481    3.4669  2.4825 13.1572  0.0000  0.0226   0.0282   0.0640    0.0296   0.0000   443.8950       3.85791       20.1894     -0.186727      -1.14344      -2.32370      0.351120      0.504258      0.561411      0.622968      0.670013      0.700488
  96   1 1468.2166    0.1929  0.2156  9.2801  0.0000  0.0066   0.0047   0.0174    0.0147   0.0000   440.4217    -0.0931828       21.9080     -0.255967      -3.61644      0.227584      0.108171      0.143158      0.165142      0.190415      0.185099      0.218744
  96   2 1816.5372    0.4970  0.6529  9.6596 -0.0000  0.0109   0.0066   0.0279    0.0259   0.0000   440.6935     0.0634343       21.9797     -0.629214      -3.82550    -0.0458340      0.171600      0.250474      0.280522      0.307390      0.328548      0.343333
  96   3 2114.0269    0.9327  1.1651 10.3196  0.0000  0.0146   0.0097   0.0383    0.0406   0.0000   441.8606     -0.125991       22.0661      0.429596      -3.56294      -1.11542      0.234138      0.320912      0.363277      0.405993      0.430220      0.452263
  96   4 2387.9666    1.5579  1.6154 11.3281  0.0000  0.0172   0.0142   0.0491    0.0358   0.0000   442.4491       1.71301       21.7026     -0.305329      -3.38501      -1.72068      0.276434      0.379375      0.437074      0.478350      0.516974      0.536945
  96   5 2640.2764    2.5019  1.5792 12.2933 -0.0000  0.0167   0.0222   0.0470    0.0349   0.0000   442.9434      0.914015       21.8675    -0.0263991      -3.05268     -0.889814      0.262090      0.372753      0.409482      0.459228      0.493229      0.514834
  96   6 2885.3196    3.5951  1.4231 13.0170  0.0000  0.0154   0.0323   0.0413    0.0356   0.0000   443.3639       1.90767       22.2992      0.329522      -1.93375      -2.58601      0.243824      0.345685      0.380495      0.422659      0.445511      0.471117
  96   7 3120.8172    4.2293  1.6133 13.3654  0.0063  0.0159   0.0361   0.0452    0.0343   0.0000   443.3665       3.33457       21.8489     -0.727953      -2.96997      -1.81150      0.260387      0.350955      0.402549      0.442045      0.478549      0.495908
  96   8 3348.4118    3.3467  2.6720 13.1292 -0.0001  0.0239   0.0270   0.0682    0.0283   0.0000   444.0164       4.94141       19.4522      0.330017      0.479519      -3.50258      0.363263      0.531973      0.581998      0.664106      0.693030      0.732938
  97   1 1474.6458    0.1905  0.2062  9.2615  0.0000  0.0065   0.0046   0.0163    0.0146   0.0000   440.1251    -0.0429418       22.2051     -0.191955      -4.01139    -0.0221679      0.111967      0.154355      0.166997      0.174662      0.196175      0.224469
  97   2 1823.4889    0.5051  0.6274  9.6180  0.0000  0.0104   0.0066   0.0260    0.0261   0.0000   440.4625     -0.138086       22.2758     -0.208043      -4.44892     -0.174195      0.169868      0.235681      0.265872      0.289066      0.316087      0.329712
  97   3 2122.3572    0.9519  1.2036 10.3874  0.0000  0.0150   0.0100   0.0400    0.0401   0.0000   442.1157      0.319869       21.8930       1.18337      -3.66121     -0.186343      0.238247      0.329645      0.365572      0.407927      0.432350      0.469110
  97   4 2396.9582    1.6038  1.5888 11.3748 -0.0000  0.0170   0.0146   0.0484    0.0358   0.0000   442.6187       1.36387       22.2098      0.313472      -3.54273     -0.840000      0.267907      0.374562      0.427174      0.468766      0.509454      0.527968
  97   5 2650.2824    2.5156  1.5683 12.3121  0.0000  0.0165   0.0227   0.0465    0.0349   0.0000   442.8756       1.23428       21.4690      0.454769      -3.37093      -1.74565      0.264507      0.361008      0.407788      0.455394      0.486666      0.513822
  97   6 2896.3282    3.6430  1.5343 12.9230  0.0000  0.0158   0.0319   0.0436    0.0373   0.0000   443.3720       2.42463       21.5747     0.0388610      -3.16375      -1.63865      0.248646      0.350990      0.396766      0.433769      0.469942      0.494582
  97   7 3132.5697    4.1780  1.6113 13.4120  0.0055  0.0160   0.0362   0.0463    0.0329   0.0000   442.6105       2.66896       20.7874      -1.18516      -2.12664      -2.31279      0.255941      0.355297      0.393053      0.439786      0.469390      0.488079
  97   8 3360.9681    3.3870  2.8727 12.9982  0.0000  0.0240   0.0262   0.0703    0.0290   0.0000   444.3281       3.25957       20.7486      0.933389      -1.34662      -2.28358      0.371926      0.531779      0.585464      0.669253      0.696202      0.737996
  98   0 1005.6267    0.0498  0.0288  9.4645  0.0000  0.0113   0.0059   0.0112    0.0121   0.0000   437.2845     -0.347178       21.5721     0.0828091      -4.24519    -0.0381044      0.175961      0.284797      0.279469      0.335934      0.403020      0.407360
  98   1 1481.0566    0.1958  0.2606  9.2553 -0.0000  0.0074   0.0045   0.0198    0.0152   0.0000   440.0262      0.122757       22.2913     -0.192970      -4.07240      0.140594      0.124931      0.165454      0.196858      0.216735      0.250155      0.262558
  98   2 1830.3480    0.5042  0.6903  9.6379  0.0000  0.0110   0.0065   0.0277    0.0272   0.0000   441.1869    -0.0398805       21.7743    -0.0910465      -3.50207      0.161282      0.174980      0.237402      0.269300      0.297785      0.316228      0.331578
  98   3 2130.5553    0.9425  1.2233 10.4814 -0.0000  0.0149   0.0097   0.0419    0.0364   0.0000   441.2439      0.153262       22.2563     -0.303344      -3.27308      0.490437      0.233985      0.319308      0.365920      0.407689      0.420321      0.451950
  98   4 2405.8906    1.6102  1.5817 11.5141 -0.0000  0.0173   0.0149   0.0491    0.0346   0.0000   442.4539      0.924563       21.9088     -0.270693      -3.79546     -0.158915      0.267736      0.380290      0.430378      0.481394      0.510209      0.530429
  98   5 2660.2258    2.5229  1.6108 12.3416  0.0000  0.0166   0.0223   0.0485    0.0341   0.0000   442.7114      0.741922       22.5237      0.577540      -2.29377      -2.56968      0.256994      0.365099      0.402608      0.450490      0.485861      0.508169
  98   6 2907.2320    3.6659  1.5326 13.0176  0.0000  0.0155   0.0319   0.0442    0.0359   0.0000   442.3919       2.16394       21.6991      0.883864      -4.19303      -1.93960      0.243900      0.338934      0.383124      0.418216      0.450681      0.471696
  98   7 3144.3274    4.2183  1.6433 13.3413  0.0002  0.0162   0.0358   0.0451    0.0350   0.0000   442.5555       3.00679       22.2433     -0.457722      -3.51290      -1.66691      0.257296      0.351722      0.405679      0.445540      0.464602      0.501402
  98   8 3373.5192    3.3372  2.8902 13.0637  0.0000  0.0243   0.0259   0.0724    0.0283   0.0000   444.0177       3.51407       20.7147    -0.0411015     -0.663616      -3.38351      0.368782      0.528292      0.591293      0.668537      0.678079      0.726574
  99   1 1487.4214    0.2002  0.2812  9.1919 -0.0001  0.0078   0.0044   0.0207    0.0154   0.0000   439.9042    -0.0907914       21.9242      0.168099      -3.99399     -0.527738      0.128424      0.181432      0.208305      0.240045      0.241431      0.259308
  99   2 1837.1730    0.5231  0.7046  9.6290  0.0000  0.0112   0.0066   0.0277    0.0276   0.0000   440.9417      0.618312       22.0625     -0.689907      -3.54206     0.0998462      0.172886      0.247382      0.271425      0.306526      0.337688      0.345801
  99   3 2138.7568    0.9741  1.2390 10.4121  0.0000  0.0147   0.0099   0.0411    0.0385   0.0000   442.0948      0.662212       21.6523    0.00526704      -2.66447     -0.714250      0.234050      0.321928      0.366932      0.402449      0.453093      0.466232
  99   4 2414.7844    1.6860  1.6602 11.4438  0.0000  0.0171   0.0150   0.0500    0.0355   0.0000   442.5902       1.04693       21.1786     -0.278490      -2.79671      -1.67582      0.268136      0.367322      0.424245      0.452012      0.496322      0.511270
  99   5 2670.1833    2.5685  1.5444 12.4035  0.0004  0.0163   0.0233   0.0460    0.0346   0.0000   442.6844       1.62286       22.2301      0.690887      -3.61268     -0.229005      0.259500      0.352888      0.404760      0.445668      0.478274      0.504035
  99   6 2918.1197    3.6619  1.5143 13.0504  0.0000  0.0155   0.0320   0.0436    0.0344   0.0000   443.2496       2.92040       22.3278     -0.323694      -3.09232      -2.37400      0.241734      0.335688      0.382153      0.417891      0.449040      0.471707
  99   7 3155.9231    4.2062  1.7420 13.1864  0.0000  0.0163   0.0338   0.0468    0.0346   0.0000   442.5746       2.47264       21.6039      0.514431      -2.93426      -3.05857      0.252168      0.350860      0.398749      0.438622      0.466792      0.497689
  99   8 3386.0242    3.2441  3.0102 13.0428  0.0000  0.0257   0.0260   0.0750    0.0281   0.0000   443.3175       2.36687       20.1542     -0.598674      -1.87098      -5.42612      0.382622      0.545898      0.607803      0.682580      0.716030      0.760142
 100   1 1493.7486    0.2077  0.2623  9.2301  0.0000  0.0074   0.0045   0.0183    0.0150   0.0000   440.0486     0.0171554       22.1909      0.258233      -4.36751     -0.577815      0.115136      0.155652      0.179872      0.190084      0.213009      0.222180
 100   2 1844.0176    0.5332  0.7238  9.6329  0.0000  0.0109   0.0066   0.0287    0.0281   0.0000   440.9911      0.142575       21.6335      0.288943      -2.91671     -0.273359      0.172481      0.234614      0.265071      0.299631      0.330463      0.353205
 100   3 2146.8809    0.9685  1.2692 10.4747  0.0001  0.0156   0.0098   0.0424    0.0377   0.0000   441.5502      0.545686       22.1051      0.583741      -3.60642     -0.232512      0.230835      0.329440      0.370845      0.410972      0.426416      0.442755
 100   4 2423.5782    1.6708  1.6220 11.5313  0.0001  0.0174   0.0152   0.0496    0.0348   0.0000   442.4918      0.952487       22.2920      0.196206      -4.18306      -1.54718      0.262817      0.375130      0.420248      0.461428      0.487570      0.517155
 100   5 2679.9872    2.6910  1.6781 12.2139  0.0071  0.0164   0.0223   0.0456    0.0367   0.0000   442.7807       1.83027       21.3822     0.0986261      -2.92285     -0.847024      0.251143      0.351606      0.401876      0.435772      0.479438      0.502774
 100   6 2928.9662    3.8055  1.5398 12.8870  0.0001  0.0150   0.0322   0.0435    0.0390   0.0000   443.1861       1.62689       22.2957      0.762495      -3.12082      -2.60074      0.234322      0.325629      0.362388      0.406143      0.426394      0.450602
 100   7 3167.5454    4.1805  1.8187 13.2347 -0.0000  0.0168   0.0332   0.0482    0.0329   0.0000   443.5573       3.88524       22.0189      0.163100      -2.45986      -2.34553      0.260464      0.363927      0.417154      0.455033      0.503481      0.512792
 100   8 3398.3969    3.1953  3.0635 13.0292  0.0001  0.0260   0.0261   0.0757    0.0286   0.0000   443.5547       2.70998       19.4178       1.74171     -0.796192      -4.90309      0.390080      0.554214      0.625805      0.690718      0.737304      0.785453
 101   1 1500.0280    0.1973  0.2625  9.2371  0.0000  0.0076   0.0045   0.0195    0.0149   0.0000   440.0214      0.218220       22.1956    -0.0317847      -3.83718      0.277189      0.116299      0.168226      0.184867      0.207061      0.237771      0.251762
 101   2 1850.7277    0.5345  0.7322  9.6665  0.0000  0.0111   0.0066   0.0294    0.0272   0.0000   440.8771     0.0687377       21.9019     0.0474003      -3.43808     -0.260606      0.168846      0.237348      0.265727      0.297598      0.324479      0.351751
 101   3 2154.9916    1.0384  1.3063 10.3183  0.0000  0.0149   0.0099   0.0399    0.0408   0.0000   442.1848      0.253618       21.1587    -0.0945562      -3.76193     -0.743078      0.230562      0.315578      0.352224      0.395007      0.421061      0.446211
 101   4 2432.3434    1.7192  1.7217 11.4939  0.0000  0.0177   0.0151   0.0512    0.0350   0.0000   442.2493       1.03576       21.4304      0.527718      -2.34273      -1.27586      0.265114      0.368031      0.414679      0.462247      0.496908      0.521526
 101   5 2689.7704    2.6667  1.6557 12.3944  0.0000  0.0166   0.0230   0.0484    0.0340   0.0000   442.7542       1.75243       21.3976     -0.360000      -2.16632      -1.11120      0.255734      0.350985      0.397181      0.440386      0.476170      0.497047
 101   6 2939.7100    3.8983  1.5464 12.9532  0.0003  0.0152   0.0325   0.0417    0.0363   0.0000   442.9304       2.46609       21.8014      0.338690      -2.76130      -2.48290      0.236159      0.322120      0.362678      0.402594      0.443703      0.453585
 101   7 3179.0676    4.1458  1.8339 13.2605 -0.0000  0.0170   0.0334   0.0490    0.0330   0.0000   443.0662       3.80316       21.4337      0.875469      -2.44975      -2.51454      0.265716      0.369166      0.417998      0.463469      0.489124      0.525038
 101   8 3410.7355    3.1164  3.2533 13.0178 -0.0002  0.0275   0.0259   0.0807    0.0280   0.0000   443.2033       4.66265       19.3170     -0.672683     -0.178264      -3.12127      0.406635      0.577954      0.642612      0.726892      0.749856      0.799153
 102   0 1025.4301    0.0249  0.0072  9.3917 -0.0191  0.0139   0.0052   0.0051    0.0116   0.0000   437.0946     0.0971866       21.9911    -0.0136709      -3.79323     -0.333517      0.272164      0.393872      0.413848      0.530387      0.519579      0.427072
 102   1 1506.2475    0.1996  0.2575  9.2481  0.0000  0.0072   0.0044   0.0189    0.0148   0.0000   439.8751      0.162370       21.8659     -0.556999      -4.14028    -0.0511011      0.115008      0.153094      0.182303      0.192897      0.221048      0.228543
 102   2 1857.4420    0.5442  0.7042  9.7194  0.0000  0.0108   0.0068   0.0280    0.0274   0.0000   441.0866      0.321429       22.1791     -0.367413      -3.98061      0.283333      0.168998      0.232164      0.258576      0.288823      0.325607      0.333352
 102   3 2163.0310    1.0362  1.2926 10.5267  0.0000  0.0154   0.0103   0.0414    0.0379   0.0000   441.8556     -0.126807       22.4253      0.213385      -3.54852     -0.677107      0.229686      0.319300      0.362559      0.405664      0.426741      0.452181
 102   4 2441.0072    1.7425  1.7075 11.5661 -0.0000  0.0175   0.0154   0.0514    0.0347   0.0000   442.4166      0.897256       21.6182      0.110313      -2.87498    -0.0453551      0.261713      0.366880      0.412676      0.464089      0.494646      0.522564
 102   5 2699.5590    2.6911  1.6993 12.3666  0.0000  0.0171   0.0230   0.0480    0.0351   0.0000   442.7500       1.79592       21.4038      0.336501      -3.30690      -1.51311      0.257447      0.365713      0.409239      0.444973      0.473696      0.491516
 102   6 2950.3960    3.8776  1.5590 13.0412  0.0061  0.0153   0.0330   0.0434    0.0369   0.0000   443.4511       1.67028       22.7578      0.552745      -2.95180      -2.64608      0.233025      0.321669      0.360261      0.395373      0.420283      0.448059
 102   7 3190.4613    4.1295  1.9244 13.2269 -0.0000  0.0174   0.0329   0.0508    0.0335   0.0000   443.5616       2.65705       21.5059      0.260197      -1.71284      -2.54296      0.271254      0.371421      0.429582      0.464232      0.502966      0.523770
 102   8 3423.0474    3.0554  3.3739 13.0267 -0.0002  0.0285   0.0261   0.0856    0.0284   0.0000   444.0264       4.24110       20.4292      -1.33995      0.227665      -3.07930      0.418258      0.598461      0.668272      0.742674      0.795809      0.836843
 103   0 1030.3517    0.0380  0.0194  9.3641  0.0000  0.0113   0.0052   0.0085    0.0117   0.0000   437.1610     -0.178828       21.9158      0.377449      -3.39208     -0.876955      0.177961      0.235727      0.291728      0.264324      0.296273      0.360622
 103   1 1512.4338    0.2101  0.3108  9.1708  0.0000  0.0082   0.0043   0.0214    0.0154   0.0000   439.9928      0.166086       21.9408     -0.286713      -3.52409    -0.0386919      0.122245      0.159624      0.188813      0.206430      0.225992      0.230079
 103   2 1864.0691    0.5518  0.7347  9.7091  0.0000  0.0111   0.0067   0.0292    0.0274   0.0000   440.6535      0.186586       22.1462      0.386869      -4.00687     -0.483596      0.168599      0.234960      0.260127      0.286757      0.309742      0.329908
 103   3 2171.0193    1.0629  1.3013 10.4763  0.0000  0.0152   0.0102   0.0409    0.0377   0.0000   441.9556      0.886019       21.9652      0.376695      -3.82879      0.149314      0.221218      0.309279      0.355918      0.389494      0.411635      0.442862
 103   4 2449.6323    1.7949  1.6743 11.6003  0.0049  0.0174   0.0161   0.0494    0.0355   0.0000   442.7193       1.32662       21.0482    -0.0843434      -3.14065     -0.849726      0.259854      0.360383      0.408633      0.454502      0.484726      0.508136
 103   5 2709.3056    2.7730  1.7354 12.3557  0.0000  0.0168   0.0232   0.0478    0.0351   0.0000   442.7249       1.47690       20.7883     -0.721397      -4.27288     -0.487074      0.259778      0.350945      0.403676      0.446996      0.480908      0.508566
 103   6 2961.0606    3.9177  1.6014 12.9856  0.0001  0.0156   0.0324   0.0433    0.0365   0.0000   442.9892       1.70245       22.0974    -0.0602237      -3.50314      -1.42205      0.235559      0.326775      0.366214      0.411050      0.448229      0.463351
 103   7 3201.8845    4.0262  1.9255 13.2746  0.0000  0.0179   0.0326   0.0525    0.0320   0.0000   443.2995       3.87954       21.2692      0.180400      -3.21432      -2.32495      0.260839      0.365587      0.416530      0.448883      0.485827      0.510457
 103   8 3435.3029    2.9528  3.4645 13.0184  0.0000  0.0299   0.0265   0.0896    0.0287   0.0000   443.7881       3.10629       19.3566       1.48027      -1.84829      -3.78151      0.429852      0.608700      0.693827      0.756765      0.810217      0.838610
 104   0 1035.1480    0.0345  0.0143  9.3630 -0.0110  0.0123   0.0057   0.0067    0.0116   0.0000   437.3459     -0.445833       21.2420      -1.25010      -3.16026      0.122746      0.204839      0.375255      0.340186      0.390499      0.392673      0.655277
 104   1 1518.6021    0.2142  0.2939  9.1922  0.0001  0.0079   0.0044   0.0200    0.0152   0.0000   439.8882      0.231605       21.9553     -0.252353      -3.31856    -0.0231307      0.111500      0.158770      0.172704      0.204142      0.206980      0.221973
 104   2 1870.7130    0.5689  0.7674  9.6943 -0.0000  0.0115   0.0068   0.0292    0.0291   0.0000   440.4804      0.201327       22.6270     0.0802267      -4.01312     0.0706038      0.170491      0.235828      0.271659      0.291346      0.323243      0.347664
 104   3 2178.9761    1.0589  1.3279 10.5565 -0.0000  0.0158   0.0104   0.0419    0.0375   0.0000   441.3949      0.398762       21.2457      0.197586      -3.99450     -0.770226      0.227250      0.325012      0.362317      0.406784      0.428649      0.455319
 104   4 2458.2146    1.7954  1.6594 11.7256  0.0000  0.0179   0.0166   0.0509    0.0343   0.0000   442.2501       1.08692       21.7543     -0.239092      -3.50669     -0.998072      0.258400      0.362330      0.419740      0.452272      0.477619      0.498623
 104   5 2718.9720    2.7843  1.6490 12.4658 -0.0001  0.0164   0.0235   0.0472    0.0328   0.0000   443.2133       2.00453       21.3107      0.474478      -2.36504      -1.34912      0.242850      0.336919      0.382523      0.416467      0.460852      0.479297
 104   6 2971.5793    3.9423  1.5407 13.1686 -0.0033  0.0155   0.0339   0.0442    0.0337   0.0000   443.2328       2.41207       22.4183      0.390388      -3.50989      -2.35559      0.228716      0.323269      0.364056      0.393577      0.426904      0.451162
 104   7 3213.2348    4.0031  1.9131 13.3176  0.0000  0.0179   0.0331   0.0518    0.0318   0.0000   442.8820       3.91390       22.1575      0.136805      -2.41651      -2.31755      0.265775      0.368168      0.417106      0.455984      0.485911      0.508691
 104   8 3447.4739    2.9703  3.4960 13.0156 -0.0017  0.0311   0.0274   0.0912    0.0300   0.0000   444.1469       3.13565       20.2671       1.57726    -0.0275489      -2.65057      0.424878      0.633599      0.680223      0.795298      0.804028      0.876471
 105   1 1524.7064    0.2158  0.3123  9.1953  0.0000  0.0080   0.0044   0.0211    0.0154   0.0000   440.0351    -0.0435314       21.9374      0.186134      -3.93426      0.185502      0.118907      0.157771      0.188928      0.202552      0.227722      0.237049
 105   2 1877.2785    0.5768  0.8008  9.6958  0.0000  0.0114   0.0068   0.0308    0.0291   0.0000   440.7546     0.0363445       21.9454     -0.173826      -3.31187     -0.240601      0.167020      0.233396      0.265883      0.290583      0.309785      0.325316
 105   3 2186.7859    1.0318  1.3757 10.6610  0.0000  0.0162   0.0102   0.0451    0.0341   0.0000   441.8639     -0.134504       21.7428     -0.440196      -3.57616     -0.152159      0.236382      0.329481      0.380378      0.417517      0.448353      0.473858
 105   4 2466.7926    1.8552  1.7253 11.6575  0.0000  0.0176   0.0163   0.0498    0.0346   0.0000   442.3017      0.878593       22.1175      0.604537      -3.57321      -1.62051      0.259936      0.354153      0.407745      0.454626      0.468897      0.503461
 105   5 2728.5774    2.7500  1.6234 12.6358 -0.0007  0.0167   0.0245   0.0490    0.0308   0.0000   443.0302       2.46684       21.7794      0.785114      -3.65014     -0.890845      0.247864      0.342875      0.390810      0.429849      0.461831      0.483105
 105   6 2982.1487    3.9348  1.5592 13.1664 -0.0000  0.0154   0.0334   0.0436    0.0332   0.0000   442.9461       2.39998       22.1176      0.802242      -3.26578      -1.87465      0.234051      0.321190      0.356538      0.399672      0.425393      0.450248
 105   7 3224.5234    4.0080  2.0319 13.2315 -0.0000  0.0183   0.0323   0.0533    0.0326   0.0000   443.3933       3.57670       21.8925       1.42046      -2.53417      -2.60491      0.269633      0.377318      0.425559      0.465851      0.499346      0.527698
 105   8 3459.5481    2.8464  3.7704 13.0628 -0.0138  0.0338   0.0299   0.1035    0.0326   0.0000   443.5062       3.51227       20.3344      0.240655      -1.87868      -4.78978      0.472199      0.681181      0.767481      0.850284      0.894671      0.943181
 106   1 1530.7743    0.2238  0.3004  9.1969  0.0000  0.0074   0.0044   0.0196    0.0153   0.0000   439.5972     -0.242596       22.1566     -0.306954      -3.92163    -0.0548426      0.111095      0.149347      0.169969      0.186917      0.205562      0.218576
 106   2 1883.7828    0.5827  0.8061  9.7459  0.0001  0.0118   0.0068   0.0302    0.0291   0.0000   440.2767      0.114419       21.9696     -0.287731      -3.52781      -1.04053      0.167004      0.233627      0.260679      0.289436      0.305224      0.316772
 106   3 2194.6223    1.0953  1.3802 10.6117 -0.0001  0.0157   0.0104   0.0421    0.0362   0.0000   442.3657     -0.186043       22.2022      0.596105      -4.40174     -0.139180      0.229556      0.312129      0.364841      0.390904      0.432120      0.449581
 106   4 2475.2097    1.8619  1.7416 11.6794  0.0000  0.0174   0.0162   0.0522    0.0345   0.0000   442.0152       1.66204       21.7115     -0.953872      -1.77669      0.252704      0.253491      0.343713      0.404507      0.437081      0.480386      0.497402
 106   5 2738.1609    2.8612  1.6039 12.6159 -0.0075  0.0164   0.0248   0.0467    0.0322   0.0000   443.2163       1.48234       22.6905    -0.0715484      -3.05469      -1.60596      0.241310      0.333790      0.381469      0.421355      0.452567      0.472521
 106   6 2992.5562    4.0456  1.5656 13.0763 -0.0000  0.0150   0.0333   0.0431    0.0352   0.0000   442.8730       2.26544       22.0042     -0.107126      -3.18417      -2.08189      0.219262      0.298018      0.338974      0.373593      0.404124      0.427191
 106   7 3235.7585    3.8857  2.0264 13.3480 -0.0000  0.0185   0.0319   0.0557    0.0301   0.0000   443.3840       3.94144       20.5437      -1.11898      -1.92192      -1.43623      0.266223      0.371360      0.415041      0.460019      0.499393      0.516117
 107   1 1536.7861    0.2419  0.3173  9.1363  0.0000  0.0076   0.0045   0.0189    0.0158   0.0000   440.0762     -0.135599       21.5135   -0.00259925      -3.60926     -0.290464      0.106429      0.147736      0.168902      0.187304      0.202761      0.212361
 107   2 1890.2696    0.5939  0.8101  9.7605  0.0000  0.0116   0.0069   0.0298    0.0294   0.0000   440.5707      0.258951       22.0790     -0.842047      -4.33853      0.138774      0.169278      0.234809      0.262922      0.291398      0.321854      0.336034
 107   3 2202.3818    1.1117  1.4674 10.6565 -0.0075  0.0162   0.0103   0.0452    0.0347   0.0000   442.0097      0.596542       22.3045      0.364984      -3.54388      0.112300      0.233594      0.323472      0.377010      0.405989      0.454075      0.475404
 107   4 2483.6665    1.8867  1.7292 11.7595  0.0000  0.0179   0.0167   0.0507    0.0345   0.0000   442.1411      0.729999       21.9743      0.197330      -3.56282      -1.21931      0.254455      0.352958      0.403494      0.439853      0.469884      0.492751
 107   5 2747.6722    2.9073  1.7340 12.5441 -0.0067  0.0170   0.0244   0.0484    0.0332   0.0000   442.6307       1.98208       21.5955    -0.0926142      -3.70078    0.00885433      0.242392      0.340784      0.380794      0.425727      0.453621      0.476712
 107   6 3003.0044    4.0157  1.6133 13.1250  0.0000  0.0155   0.0325   0.0436    0.0334   0.0000   442.9238       2.17837       21.1613     -0.144253      -3.08327      -2.63846      0.224459      0.306773      0.349730      0.384799      0.418312      0.440272
 107   7 3246.9418    3.8344  2.1816 13.2679 -0.0000  0.0196   0.0308   0.0568    0.0305   0.0000   443.0868       3.86532       21.2069     -0.344885      -1.92010      -2.55156      0.275063      0.385784      0.440215      0.479384      0.516411      0.534590
 108   1 1542.7983    0.2341  0.3491  9.1243  0.0000  0.0082   0.0044   0.0216    0.0161   0.0000   439.9833     -0.112455       22.2005     0.0845563      -4.07417      0.261931      0.118615      0.161968      0.177658      0.202890      0.223362      0.232418
 108   2 1896.7584    0.5940  0.8551  9.7758  0.0000  0.0119   0.0068   0.0326    0.0291   0.0000   440.7440    -0.0147294       22.4568     -0.596215      -4.09925      0.122244      0.172878      0.235195      0.271038      0.299078      0.323959      0.336816
 108   3 2210.1148    1.0967  1.4299 10.7128 -0.0005  0.0163   0.0105   0.0446    0.0342   0.0000   441.4175      0.429869       22.3846      0.531917      -2.90743      -1.01927      0.232681      0.316320      0.371311      0.397360      0.433928      0.451110
 108   4 2492.0207    1.9168  1.8692 11.7323 -0.0000  0.0184   0.0167   0.0544    0.0343   0.0000   442.6664       1.04344       21.7264     -0.470915      -3.29694      -1.19089      0.257706      0.364539      0.411801      0.460228      0.485622      0.518962
 108   5 2757.1906    2.9881  1.6585 12.5310 -0.0004  0.0163   0.0251   0.0462    0.0345   0.0000   443.2660       2.03042       21.8830     -0.548224      -3.19382      -1.36885      0.232998      0.319624      0.362408      0.402600      0.433426      0.462596
 108   6 3013.2959    3.9717  1.6197 13.2223  0.0000  0.0155   0.0333   0.0455    0.0319   0.0000   443.0042       2.52956       21.8736      0.293449      -3.06887     -0.324906      0.229225      0.309715      0.358024      0.389346      0.425244      0.449183
 108   7 3258.0429    3.8438  2.2384 13.2222 -0.0000  0.0196   0.0301   0.0578    0.0296   0.0000   443.0699       4.34626       20.9193      -1.16817      -2.50213      -3.35458      0.270810      0.383653      0.428988      0.475864      0.496509      0.526124
 109   1 1548.7359    0.2369  0.3376  9.1751  0.0000  0.0084   0.0044   0.0203    0.0160   0.0000   439.7097   -0.00127124       22.0479     0.0117856      -3.77571    0.00850074      0.112745      0.162678      0.177457      0.210777      0.220568      0.245040
 109   2 1903.1417    0.6149  0.8639  9.7814 -0.0000  0.0118   0.0069   0.0322    0.0303   0.0000   440.5644     0.0487284       21.9003      0.404211      -3.82924     -0.620278      0.168540      0.231396      0.261746      0.292698      0.305075      0.317147
 109   3 2217.7749    1.1622  1.5203 10.6097  0.0000  0.0160   0.0104   0.0450    0.0364   0.0000   441.9654      0.386224       21.8984      0.349859      -3.96540     -0.592449      0.227125      0.314993      0.360462      0.392816      0.429472      0.448217
 109   4 2500.4103    1.9227  1.8008 11.8519  0.0003  0.0182   0.0172   0.0533    0.0338   0.0000   442.4359       1.04319       21.5870      0.187510      -3.76583      -1.35848      0.259889      0.351497      0.402622      0.451563      0.484142      0.518883
 109   5 2766.6307    2.9938  1.6172 12.6229 -0.0001  0.0161   0.0254   0.0454    0.0333   0.0000   442.9518       2.17262       21.8905     0.0851860      -3.35606      -1.85425      0.227590      0.319799      0.360107      0.403361      0.422814      0.440992
 109   6 3023.6447    4.1180  1.6749 13.1480  0.0004  0.0158   0.0326   0.0444    0.0319   0.0000   442.8277       2.15149       21.6259      0.280787      -3.65038      -2.63723      0.214154      0.308206      0.345689      0.384475      0.409267      0.434408
 109   7 3269.1692    3.7719  2.2139 13.2896  0.0000  0.0200   0.0305   0.0582    0.0295   0.0000   442.8412       3.23838       21.8165      0.115832      -1.54166      -3.82143      0.273110      0.393536      0.441679      0.484067      0.515655      0.552242
 110   1 1554.6596    0.2482  0.3594  9.0987 -0.0000  0.0082   0.0044   0.0207    0.0162   0.0000   439.9504    -0.0417655       21.8807    -0.0550276      -4.12011    -0.0308449      0.114539      0.154915      0.176058      0.197105      0.204085      0.223671
 110   2 1909.5306    0.6446  0.8610  9.6883 -0.0000  0.0116   0.0072   0.0307    0.0330   0.0000   440.1100      0.141905       22.1666     0.0753213      -4.49056     -0.486188      0.164581      0.218544      0.254680      0.281020      0.297486      0.316060
 110   3 2225.3910    1.1336  1.4968 10.6794  0.0002  0.0166   0.0105   0.0452    0.0348   0.0000   441.5019      0.499119       22.3813      0.292618      -2.97525      -1.41113      0.224641      0.325869      0.364784      0.400290      0.437046      0.463107
 110   4 2508.6562    1.9482  1.7992 11.9110 -0.0001  0.0185   0.0176   0.0542    0.0327   0.0000   441.8905       1.45216       21.8049      0.854773      -2.65692     -0.848933      0.253604      0.354198      0.405143      0.448820      0.483478      0.513161
 110   5 2775.9906    3.0960  1.6842 12.5271 -0.0000  0.0159   0.0252   0.0459    0.0340   0.0000   442.8961       1.87517       22.1743      0.757119      -2.84775      -1.15637      0.226560      0.307380      0.350445      0.387362      0.428879      0.447028
 110   6 3033.8383    4.0568  1.6170 13.2400  0.0055  0.0154   0.0333   0.0447    0.0320   0.0000   442.8449       2.27045       22.7501    -0.0332802      -3.22861      -1.57049      0.218951      0.298143      0.341257      0.379646      0.405114      0.428838
 110   7 3280.1738    3.7664  2.5005 13.1527 -0.0000  0.0208   0.0292   0.0630    0.0299   0.0000   444.0556       2.85366       20.3134       1.26980     -0.983406      -3.53759      0.288464      0.404303      0.455084      0.511381      0.526381      0.567588
 111   0 1068.6164    0.0392  0.0432  9.2317  0.0000  0.0152   0.0055   0.0205    0.0115   0.0000   437.2248     -0.408672       21.6732      0.682877      -3.06809      0.107877      0.200218      0.270267      0.282766      0.373211      0.420181      0.379284
 111   1 1560.5266    0.2435  0.3889  9.0808  0.0000  0.0085   0.0043   0.0226    0.0165   0.0000   439.6641     0.0469814       22.2440     -0.190726      -3.87841     -0.215184      0.124493      0.164834      0.192325      0.205440      0.222186      0.235733
 111   2 1915.8799    0.6326  0.9017  9.7675  0.0000  0.0122   0.0071   0.0332    0.0320   0.0000   440.5511      0.147131       22.0810     0.0667473      -4.38262    -0.0792316      0.170684      0.233015      0.261050      0.291346      0.317326      0.340533
 111   3 2232.9821    1.1405  1.5620 10.7903 -0.0001  0.0170   0.0106   0.0485    0.0327   0.0000   442.1069     0.0361792       22.3741      0.540209      -3.12360      -2.02299      0.231936      0.321058      0.371375      0.409949      0.443445      0.459663
 111   4 2516.9151    1.9649  1.7536 11.8991  0.0006  0.0183   0.0177   0.0518    0.0330   0.0000   442.6007       1.64592       21.4514    -0.0242361      -3.73448     -0.398030      0.247602      0.346741      0.391845      0.436920      0.458302      0.482003
 111   5 2785.3766    3.0632  1.6537 12.6880 -0.0000  0.0164   0.0260   0.0466    0.0326   0.0000   442.9487       1.94298       21.8149    -0.0229762      -2.95134      -1.65652      0.228015      0.310903      0.364144      0.393531      0.425121      0.452300
 111   6 3044.0203    4.0768  1.6795 13.1845  0.0083  0.0156   0.0332   0.0460    0.0326   0.0000   442.7915       2.54808       21.2235      0.496723      -2.67521      -1.58865      0.217509      0.303158      0.346357      0.378233      0.408087      0.423670
 111   7 3291.1532    3.6694  2.5230 13.1988  0.0000  0.0219   0.0294   0.0638    0.0291   0.0000   443.1620       3.53575       20.2123     -0.484779      -2.33680      -2.79315      0.290171      0.419568      0.467168      0.525866      0.555098      0.587623
 112   0 1073.3011    0.0439  0.0246  9.2096  0.0000  0.0107   0.0051   0.0094    0.0113   0.0000   437.4549     -0.593503       21.4219      0.660720      -3.90027     0.0364003      0.137214      0.207448      0.244063      0.278839      0.246760      0.249014
 112   1 1566.3756    0.2492  0.4024  9.0916  0.0000  0.0086   0.0043   0.0241    0.0165   0.0000   439.8126     -0.134982       21.9253      0.328446      -3.88043      0.370699      0.121143      0.161314      0.185198      0.208125      0.228717      0.235959
 112   2 1922.1905    0.6169  0.9042  9.8195  0.0000  0.0125   0.0071   0.0333    0.0305   0.0000   440.3111      0.247642       21.9549     0.0886478      -3.17428     0.0163267      0.172064      0.235092      0.270900      0.303988      0.314838      0.338721
 112   3 2240.5054    1.1739  1.5121 10.8132 -0.0007  0.0171   0.0109   0.0470    0.0335   0.0000   441.2314      0.125894       22.1612      0.314526      -3.55677     -0.108396      0.219918      0.316673      0.360118      0.392790      0.417656      0.435438
 112   4 2525.1365    1.9965  1.8026 11.9273  0.0084  0.0183   0.0179   0.0530    0.0328   0.0000   442.3547      0.390462       21.8517      0.497818      -3.83758     -0.902221      0.252944      0.348884      0.400950      0.444940      0.477766      0.502045
 112   5 2794.6468    3.0975  1.7636 12.6661 -0.0002  0.0168   0.0258   0.0488    0.0323   0.0000   442.6611       2.08469       22.1597     -0.224772      -3.21443      -1.76735      0.232841      0.317029      0.360878      0.398302      0.431976      0.449922
 112   6 3054.1530    4.0117  1.6670 13.2973 -0.0068  0.0161   0.0334   0.0462    0.0302   0.0000   443.0088       2.18302       21.9221     0.0297653      -3.26208      -1.73209      0.228493      0.311568      0.354440      0.386761      0.419524      0.439929
 112   7 3302.0754    3.6034  2.6735 13.2071 -0.0000  0.0227   0.0298   0.0685    0.0287   0.0000   444.1299       3.13747       21.0060     -0.706526      -1.71114      -3.87864      0.304882      0.431832      0.482962      0.541920      0.570007      0.613351
 113   0 1077.9956    0.0445  0.0467  9.1985  0.0000  0.0121   0.0053   0.0192    0.0114   0.0000   436.8818      0.389242       22.1118      0.250581      -3.02819     -0.622110      0.152584      0.213022      0.256163      0.275230      0.296355      0.314538
 113   1 1572.1568    0.2455  0.3681  9.1382  0.0000  0.0083   0.0044   0.0214    0.0162   0.0000   439.8965     0.0171582       21.5028      0.283853      -4.02022    -0.0301595      0.117410      0.159947      0.187643      0.208742      0.219403      0.226314
 113   2 1928.4378    0.6285  0.9183  9.8966  0.0003  0.0127   0.0071   0.0338    0.0297   0.0000   440.4085    -0.0427090       22.2612    -0.0563900      -3.50535     -0.425757      0.171712      0.238216      0.270457      0.304090      0.319159      0.344008
 113   3 2247.9641    1.1896  1.5981 10.8541 -0.0090  0.0172   0.0111   0.0493    0.0339   0.0000   441.4251      0.470978       22.9222      0.104129      -3.42022      -1.62645      0.231201      0.324133      0.361090      0.408274      0.433009      0.452148
 113   4 2533.2545    2.0137  1.8407 11.9933  0.0013  0.0183   0.0182   0.0565    0.0328   0.0000   442.2089      0.891697       22.0562     -0.180073      -3.87149      -1.34085      0.247668      0.342722      0.386928      0.423042      0.444346      0.468867
 113   5 2803.9356    3.1695  1.6952 12.6810  0.0000  0.0162   0.0260   0.0472    0.0326   0.0000   442.7235       1.45681       22.6137     -0.440024      -3.54020      -2.67879      0.218825      0.311314      0.345434      0.387930      0.411410      0.425415
[truncated: 148,070 more chars]
