# Supplementary material for: Global-Mode Analysis of Full-Disk Data from the Michelson Doppler Imager and the Helioseismic and Magnetic Imager
Source: Sol Phys. 2018 Jan 31;293(2):29. doi: 10.1007/s11207-017-1201-5 (PMC6566312; doi:10.1007/s11207-017-1201-5)
Supplement: Supplementary file 2 — (TAR 362.4 MB) [file 11207_2017_1201_MOESM2_ESM.tar › HMI/hmiv72dasym.7336.36]

   0  16 2362.7960    1.6909  0.6080  9.4630  0.0425       6.39224  0.1065   0.2892   0.3757    1.6784   0.0000       5.45005    -0.0000       0.00000       0.00000       0.00000       0.00000       0.00000       0.00000       0.00000       0.00000       0.00000       0.00000       0.00000       0.00000       0.00000       0.00000       0.00000       0.00000       0.00000       0.00000       0.00000       0.00000       0.00000       0.00000       0.00000       0.00000       0.00000       0.00000       0.00000       0.00000       0.00000       0.00000       0.00000       0.00000       0.00000       0.00000       0.00000       0.00000       0.00000       0.00000       0.00000       0.00000       0.00000       0.00000       0.00000       0.00000       0.00000       0.00000       0.00000       0.00000       0.00000       0.00000       0.00000       0.00000       0.00000       0.00000       0.00000       0.00000       0.00000       0.00000       0.00000       0.00000       0.00000       0.00000       0.00000       0.00000       0.00000       0.00000       0.00000       0.00000       0.00000       0.00000       0.00000
   0  17 2496.4777    1.3185  0.8723 11.0539  0.0025       6.54741  0.1798   0.1885   0.5505    1.1415   0.0000       7.10049    -0.0000       0.00000       0.00000       0.00000       0.00000       0.00000       0.00000       0.00000       0.00000       0.00000       0.00000       0.00000       0.00000       0.00000       0.00000       0.00000       0.00000       0.00000       0.00000       0.00000       0.00000       0.00000       0.00000       0.00000       0.00000       0.00000       0.00000       0.00000       0.00000       0.00000       0.00000       0.00000       0.00000       0.00000       0.00000       0.00000       0.00000       0.00000       0.00000       0.00000       0.00000       0.00000       0.00000       0.00000       0.00000       0.00000       0.00000       0.00000       0.00000       0.00000       0.00000       0.00000       0.00000       0.00000       0.00000       0.00000       0.00000       0.00000       0.00000       0.00000       0.00000       0.00000       0.00000       0.00000       0.00000       0.00000       0.00000       0.00000       0.00000       0.00000       0.00000       0.00000
   0  18 2629.9842    2.6250  1.0341 11.8928  0.0000       5.93117  0.1847   0.3433   0.4807    1.3958   0.0000       4.91304    -0.0000       0.00000       0.00000       0.00000       0.00000       0.00000       0.00000       0.00000       0.00000       0.00000       0.00000       0.00000       0.00000       0.00000       0.00000       0.00000       0.00000       0.00000       0.00000       0.00000       0.00000       0.00000       0.00000       0.00000       0.00000       0.00000       0.00000       0.00000       0.00000       0.00000       0.00000       0.00000       0.00000       0.00000       0.00000       0.00000       0.00000       0.00000       0.00000       0.00000       0.00000       0.00000       0.00000       0.00000       0.00000       0.00000       0.00000       0.00000       0.00000       0.00000       0.00000       0.00000       0.00000       0.00000       0.00000       0.00000       0.00000       0.00000       0.00000       0.00000       0.00000       0.00000       0.00000       0.00000       0.00000       0.00000       0.00000       0.00000       0.00000       0.00000       0.00000       0.00000
   0  19 2764.3256    2.7451  0.6715 12.8803  0.0000       3.94416  0.3985   0.4609   0.3540    0.7859   0.0000       8.68815    -0.0000       0.00000       0.00000       0.00000       0.00000       0.00000       0.00000       0.00000       0.00000       0.00000       0.00000       0.00000       0.00000       0.00000       0.00000       0.00000       0.00000       0.00000       0.00000       0.00000       0.00000       0.00000       0.00000       0.00000       0.00000       0.00000       0.00000       0.00000       0.00000       0.00000       0.00000       0.00000       0.00000       0.00000       0.00000       0.00000       0.00000       0.00000       0.00000       0.00000       0.00000       0.00000       0.00000       0.00000       0.00000       0.00000       0.00000       0.00000       0.00000       0.00000       0.00000       0.00000       0.00000       0.00000       0.00000       0.00000       0.00000       0.00000       0.00000       0.00000       0.00000       0.00000       0.00000       0.00000       0.00000       0.00000       0.00000       0.00000       0.00000       0.00000       0.00000       0.00000
   0  20 2899.2509    3.3790  0.7248 12.4306  0.0000       7.69222  0.2869   0.4980   0.3239    1.5409   0.0000       8.77706    -0.0000       0.00000       0.00000       0.00000       0.00000       0.00000       0.00000       0.00000       0.00000       0.00000       0.00000       0.00000       0.00000       0.00000       0.00000       0.00000       0.00000       0.00000       0.00000       0.00000       0.00000       0.00000       0.00000       0.00000       0.00000       0.00000       0.00000       0.00000       0.00000       0.00000       0.00000       0.00000       0.00000       0.00000       0.00000       0.00000       0.00000       0.00000       0.00000       0.00000       0.00000       0.00000       0.00000       0.00000       0.00000       0.00000       0.00000       0.00000       0.00000       0.00000       0.00000       0.00000       0.00000       0.00000       0.00000       0.00000       0.00000       0.00000       0.00000       0.00000       0.00000       0.00000       0.00000       0.00000       0.00000       0.00000       0.00000       0.00000       0.00000       0.00000       0.00000       0.00000
   0  22 3168.7180    4.5017  1.0695  7.0918  0.0000      0.442580  0.2243   0.6121   0.4248  783.0663   0.0000       3.45738    -0.0000       0.00000       0.00000       0.00000       0.00000       0.00000       0.00000       0.00000       0.00000       0.00000       0.00000       0.00000       0.00000       0.00000       0.00000       0.00000       0.00000       0.00000       0.00000       0.00000       0.00000       0.00000       0.00000       0.00000       0.00000       0.00000       0.00000       0.00000       0.00000       0.00000       0.00000       0.00000       0.00000       0.00000       0.00000       0.00000       0.00000       0.00000       0.00000       0.00000       0.00000       0.00000       0.00000       0.00000       0.00000       0.00000       0.00000       0.00000       0.00000       0.00000       0.00000       0.00000       0.00000       0.00000       0.00000       0.00000       0.00000       0.00000       0.00000       0.00000       0.00000       0.00000       0.00000       0.00000       0.00000       0.00000       0.00000       0.00000       0.00000       0.00000       0.00000       0.00000
   0  23 3304.0089    3.7757  1.2131 11.4609  0.0000       3.95149  0.2723   0.5923   0.5351    9.7137   0.0000       5.31356    -0.0000       0.00000       0.00000       0.00000       0.00000       0.00000       0.00000       0.00000       0.00000       0.00000       0.00000       0.00000       0.00000       0.00000       0.00000       0.00000       0.00000       0.00000       0.00000       0.00000       0.00000       0.00000       0.00000       0.00000       0.00000       0.00000       0.00000       0.00000       0.00000       0.00000       0.00000       0.00000       0.00000       0.00000       0.00000       0.00000       0.00000       0.00000       0.00000       0.00000       0.00000       0.00000       0.00000       0.00000       0.00000       0.00000       0.00000       0.00000       0.00000       0.00000       0.00000       0.00000       0.00000       0.00000       0.00000       0.00000       0.00000       0.00000       0.00000       0.00000       0.00000       0.00000       0.00000       0.00000       0.00000       0.00000       0.00000       0.00000       0.00000       0.00000       0.00000       0.00000
   0  24 3439.3188    3.3409  2.3427  5.9100  0.0000      0.988120  0.3689   0.4078   1.1394  822.1244   0.0000       2.46901    -0.0000       0.00000       0.00000       0.00000       0.00000       0.00000       0.00000       0.00000       0.00000       0.00000       0.00000       0.00000       0.00000       0.00000       0.00000       0.00000       0.00000       0.00000       0.00000       0.00000       0.00000       0.00000       0.00000       0.00000       0.00000       0.00000       0.00000       0.00000       0.00000       0.00000       0.00000       0.00000       0.00000       0.00000       0.00000       0.00000       0.00000       0.00000       0.00000       0.00000       0.00000       0.00000       0.00000       0.00000       0.00000       0.00000       0.00000       0.00000       0.00000       0.00000       0.00000       0.00000       0.00000       0.00000       0.00000       0.00000       0.00000       0.00000       0.00000       0.00000       0.00000       0.00000       0.00000       0.00000       0.00000       0.00000       0.00000       0.00000       0.00000       0.00000       0.00000       0.00000
   1  12 1885.1479    0.4976  0.3846 10.3718  0.0000       16.0075  0.0790   0.0694   0.1590    0.2048   0.0000       9.28712   391.5855       16.8586       0.00000       0.00000       0.00000       0.00000       0.00000       0.00000       0.00000       0.00000       0.00000       0.00000       0.00000       0.00000       0.00000       0.00000       0.00000       0.00000       0.00000       0.00000       0.00000       0.00000       0.00000       0.00000       0.00000       0.00000       0.00000       0.00000       0.00000       0.00000       0.00000       0.00000       0.00000       0.00000       0.00000       0.00000       85.9597       47.3846       0.00000       0.00000       0.00000       0.00000       0.00000       0.00000       0.00000       0.00000       0.00000       0.00000       0.00000       0.00000       0.00000       0.00000       0.00000       0.00000       0.00000       0.00000       0.00000       0.00000       0.00000       0.00000       0.00000       0.00000       0.00000       0.00000       0.00000       0.00000       0.00000       0.00000       0.00000       0.00000       0.00000       0.00000
   1  13 2020.9565    0.6253  0.3680  9.9786  0.0000       28.8573  0.1173   0.0875   0.1161    0.2822   0.0000       8.11737   399.9291      -31.1208       0.00000       0.00000       0.00000       0.00000       0.00000       0.00000       0.00000       0.00000       0.00000       0.00000       0.00000       0.00000       0.00000       0.00000       0.00000       0.00000       0.00000       0.00000       0.00000       0.00000       0.00000       0.00000       0.00000       0.00000       0.00000       0.00000       0.00000       0.00000       0.00000       0.00000       0.00000       0.00000       0.00000       0.00000       129.545       50.4811       0.00000       0.00000       0.00000       0.00000       0.00000       0.00000       0.00000       0.00000       0.00000       0.00000       0.00000       0.00000       0.00000       0.00000       0.00000       0.00000       0.00000       0.00000       0.00000       0.00000       0.00000       0.00000       0.00000       0.00000       0.00000       0.00000       0.00000       0.00000       0.00000       0.00000       0.00000       0.00000       0.00000       0.00000
   1  16 2425.7272    1.5729  0.9143  4.3457  0.0000       2.30938  0.1338   0.1266   0.2436  678.7341   0.0000       2.73493   373.3919       115.112       0.00000       0.00000       0.00000       0.00000       0.00000       0.00000       0.00000       0.00000       0.00000       0.00000       0.00000       0.00000       0.00000       0.00000       0.00000       0.00000       0.00000       0.00000       0.00000       0.00000       0.00000       0.00000       0.00000       0.00000       0.00000       0.00000       0.00000       0.00000       0.00000       0.00000       0.00000       0.00000       0.00000       0.00000       128.113       49.4939       0.00000       0.00000       0.00000       0.00000       0.00000       0.00000       0.00000       0.00000       0.00000       0.00000       0.00000       0.00000       0.00000       0.00000       0.00000       0.00000       0.00000       0.00000       0.00000       0.00000       0.00000       0.00000       0.00000       0.00000       0.00000       0.00000       0.00000       0.00000       0.00000       0.00000       0.00000       0.00000       0.00000       0.00000
   1  19 2828.3887    3.2220  0.7292 11.2977  0.0072       2.96471  0.1536   0.2641   0.1744    1.3474   0.0000       2.70939   454.2860       37.7403       0.00000       0.00000       0.00000       0.00000       0.00000       0.00000       0.00000       0.00000       0.00000       0.00000       0.00000       0.00000       0.00000       0.00000       0.00000       0.00000       0.00000       0.00000       0.00000       0.00000       0.00000       0.00000       0.00000       0.00000       0.00000       0.00000       0.00000       0.00000       0.00000       0.00000       0.00000       0.00000       0.00000       0.00000       172.209       65.2154       0.00000       0.00000       0.00000       0.00000       0.00000       0.00000       0.00000       0.00000       0.00000       0.00000       0.00000       0.00000       0.00000       0.00000       0.00000       0.00000       0.00000       0.00000       0.00000       0.00000       0.00000       0.00000       0.00000       0.00000       0.00000       0.00000       0.00000       0.00000       0.00000       0.00000       0.00000       0.00000       0.00000       0.00000
   1  22 3233.1698    3.5995  1.0168 13.5502  0.0000      -4.15352  0.1305   0.3138   0.2901    0.6027   0.0000       4.00517   466.8701       80.0591       0.00000       0.00000       0.00000       0.00000       0.00000       0.00000       0.00000       0.00000       0.00000       0.00000       0.00000       0.00000       0.00000       0.00000       0.00000       0.00000       0.00000       0.00000       0.00000       0.00000       0.00000       0.00000       0.00000       0.00000       0.00000       0.00000       0.00000       0.00000       0.00000       0.00000       0.00000       0.00000       0.00000       0.00000       117.703       62.5450       0.00000       0.00000       0.00000       0.00000       0.00000       0.00000       0.00000       0.00000       0.00000       0.00000       0.00000       0.00000       0.00000       0.00000       0.00000       0.00000       0.00000       0.00000       0.00000       0.00000       0.00000       0.00000       0.00000       0.00000       0.00000       0.00000       0.00000       0.00000       0.00000       0.00000       0.00000       0.00000       0.00000       0.00000
   1  23 3368.6634    3.5245  1.8334  4.7290  0.0000       1.26164  0.1741   0.2260   0.3733 1000.0000   0.0000       1.52174   422.2437      -11.8180       0.00000       0.00000       0.00000       0.00000       0.00000       0.00000       0.00000       0.00000       0.00000       0.00000       0.00000       0.00000       0.00000       0.00000       0.00000       0.00000       0.00000       0.00000       0.00000       0.00000       0.00000       0.00000       0.00000       0.00000       0.00000       0.00000       0.00000       0.00000       0.00000       0.00000       0.00000       0.00000       0.00000       0.00000       146.579       78.2482       0.00000       0.00000       0.00000       0.00000       0.00000       0.00000       0.00000       0.00000       0.00000       0.00000       0.00000       0.00000       0.00000       0.00000       0.00000       0.00000       0.00000       0.00000       0.00000       0.00000       0.00000       0.00000       0.00000       0.00000       0.00000       0.00000       0.00000       0.00000       0.00000       0.00000       0.00000       0.00000       0.00000       0.00000
   1  26 3776.9472    2.3118  6.2226  0.1377  0.0000      0.416912  0.3774   0.0748   0.7803 1000.0000   0.0000      0.437409   701.5614      -126.737       0.00000       0.00000       0.00000       0.00000       0.00000       0.00000       0.00000       0.00000       0.00000       0.00000       0.00000       0.00000       0.00000       0.00000       0.00000       0.00000       0.00000       0.00000       0.00000       0.00000       0.00000       0.00000       0.00000       0.00000       0.00000       0.00000       0.00000       0.00000       0.00000       0.00000       0.00000       0.00000       0.00000       0.00000       299.279       167.643       0.00000       0.00000       0.00000       0.00000       0.00000       0.00000       0.00000       0.00000       0.00000       0.00000       0.00000       0.00000       0.00000       0.00000       0.00000       0.00000       0.00000       0.00000       0.00000       0.00000       0.00000       0.00000       0.00000       0.00000       0.00000       0.00000       0.00000       0.00000       0.00000       0.00000       0.00000       0.00000       0.00000       0.00000
   2  13 2082.1640    0.6263  0.4300 10.1656  0.0000       12.8397  0.0653   0.0531   0.0970    0.2358   0.0000       4.83671   492.5291       22.8156      -19.7018       16.1867       0.00000       0.00000       0.00000       0.00000       0.00000       0.00000       0.00000       0.00000       0.00000       0.00000       0.00000       0.00000       0.00000       0.00000       0.00000       0.00000       0.00000       0.00000       0.00000       0.00000       0.00000       0.00000       0.00000       0.00000       0.00000       0.00000       0.00000       0.00000       0.00000       0.00000       0.00000       0.00000       42.8107       35.1087       16.9382       6.54791       0.00000       0.00000       0.00000       0.00000       0.00000       0.00000       0.00000       0.00000       0.00000       0.00000       0.00000       0.00000       0.00000       0.00000       0.00000       0.00000       0.00000       0.00000       0.00000       0.00000       0.00000       0.00000       0.00000       0.00000       0.00000       0.00000       0.00000       0.00000       0.00000       0.00000       0.00000       0.00000
   2  14 2217.7410    0.8968  0.7797 10.1993  0.0000       4.09837  0.0874   0.0633   0.1650    0.4541   0.0000       2.38728   412.2205      -41.9307       58.8456       5.01999       0.00000       0.00000       0.00000       0.00000       0.00000       0.00000       0.00000       0.00000       0.00000       0.00000       0.00000       0.00000       0.00000       0.00000       0.00000       0.00000       0.00000       0.00000       0.00000       0.00000       0.00000       0.00000       0.00000       0.00000       0.00000       0.00000       0.00000       0.00000       0.00000       0.00000       0.00000       0.00000       42.9778       36.6669       23.9253       8.54924       0.00000       0.00000       0.00000       0.00000       0.00000       0.00000       0.00000       0.00000       0.00000       0.00000       0.00000       0.00000       0.00000       0.00000       0.00000       0.00000       0.00000       0.00000       0.00000       0.00000       0.00000       0.00000       0.00000       0.00000       0.00000       0.00000       0.00000       0.00000       0.00000       0.00000       0.00000       0.00000
   2  16 2486.1086    1.6390  1.0626  4.0308  0.0000       4.80106  0.0935   0.0939   0.2067  620.4021   0.0000       2.17196   457.6724      -33.6274      -2.99136      -3.12066       0.00000       0.00000       0.00000       0.00000       0.00000       0.00000       0.00000       0.00000       0.00000       0.00000       0.00000       0.00000       0.00000       0.00000       0.00000       0.00000       0.00000       0.00000       0.00000       0.00000       0.00000       0.00000       0.00000       0.00000       0.00000       0.00000       0.00000       0.00000       0.00000       0.00000       0.00000       0.00000       44.1344       36.1007       21.4634       7.70104       0.00000       0.00000       0.00000       0.00000       0.00000       0.00000       0.00000       0.00000       0.00000       0.00000       0.00000       0.00000       0.00000       0.00000       0.00000       0.00000       0.00000       0.00000       0.00000       0.00000       0.00000       0.00000       0.00000       0.00000       0.00000       0.00000       0.00000       0.00000       0.00000       0.00000       0.00000       0.00000
   2  17 2619.7705    2.1051  0.5579 11.8446  0.0000       2.45100  0.0769   0.1538   0.1082    0.4078   0.0000       2.32859   355.6448      -65.8517       16.8413       5.15602       0.00000       0.00000       0.00000       0.00000       0.00000       0.00000       0.00000       0.00000       0.00000       0.00000       0.00000       0.00000       0.00000       0.00000       0.00000       0.00000       0.00000       0.00000       0.00000       0.00000       0.00000       0.00000       0.00000       0.00000       0.00000       0.00000       0.00000       0.00000       0.00000       0.00000       0.00000       0.00000       38.9490       31.3117       23.9596       7.81156       0.00000       0.00000       0.00000       0.00000       0.00000       0.00000       0.00000       0.00000       0.00000       0.00000       0.00000       0.00000       0.00000       0.00000       0.00000       0.00000       0.00000       0.00000       0.00000       0.00000       0.00000       0.00000       0.00000       0.00000       0.00000       0.00000       0.00000       0.00000       0.00000       0.00000       0.00000       0.00000
   2  18 2754.5970    2.6247  1.0522  9.8610  0.0000       2.22231  0.1001   0.1563   0.1813    5.4303   0.0000       1.55471   462.2893       26.4504       3.37573      0.475721       0.00000       0.00000       0.00000       0.00000       0.00000       0.00000       0.00000       0.00000       0.00000       0.00000       0.00000       0.00000       0.00000       0.00000       0.00000       0.00000       0.00000       0.00000       0.00000       0.00000       0.00000       0.00000       0.00000       0.00000       0.00000       0.00000       0.00000       0.00000       0.00000       0.00000       0.00000       0.00000       53.8503       42.1717       25.0415       7.94499       0.00000       0.00000       0.00000       0.00000       0.00000       0.00000       0.00000       0.00000       0.00000       0.00000       0.00000       0.00000       0.00000       0.00000       0.00000       0.00000       0.00000       0.00000       0.00000       0.00000       0.00000       0.00000       0.00000       0.00000       0.00000       0.00000       0.00000       0.00000       0.00000       0.00000       0.00000       0.00000
   2  19 2889.6662    3.4217  0.7921 11.7141  0.0000       1.24792  0.0738   0.2069   0.1339    1.1631   0.0000       1.55240   387.9919       35.6070       6.38042       2.29995       0.00000       0.00000       0.00000       0.00000       0.00000       0.00000       0.00000       0.00000       0.00000       0.00000       0.00000       0.00000       0.00000       0.00000       0.00000       0.00000       0.00000       0.00000       0.00000       0.00000       0.00000       0.00000       0.00000       0.00000       0.00000       0.00000       0.00000       0.00000       0.00000       0.00000       0.00000       0.00000       39.8544       33.3385       20.5165       7.56633       0.00000       0.00000       0.00000       0.00000       0.00000       0.00000       0.00000       0.00000       0.00000       0.00000       0.00000       0.00000       0.00000       0.00000       0.00000       0.00000       0.00000       0.00000       0.00000       0.00000       0.00000       0.00000       0.00000       0.00000       0.00000       0.00000       0.00000       0.00000       0.00000       0.00000       0.00000       0.00000
   2  20 3024.8807    3.9220  1.0750  2.7350  0.0000      0.773012  0.1055   0.2307   0.1641 1000.0000   0.0000       1.51083   417.6721      -29.3859       18.4877       12.0357       0.00000       0.00000       0.00000       0.00000       0.00000       0.00000       0.00000       0.00000       0.00000       0.00000       0.00000       0.00000       0.00000       0.00000       0.00000       0.00000       0.00000       0.00000       0.00000       0.00000       0.00000       0.00000       0.00000       0.00000       0.00000       0.00000       0.00000       0.00000       0.00000       0.00000       0.00000       0.00000       53.7960       43.9256       25.8474       9.13493       0.00000       0.00000       0.00000       0.00000       0.00000       0.00000       0.00000       0.00000       0.00000       0.00000       0.00000       0.00000       0.00000       0.00000       0.00000       0.00000       0.00000       0.00000       0.00000       0.00000       0.00000       0.00000       0.00000       0.00000       0.00000       0.00000       0.00000       0.00000       0.00000       0.00000       0.00000       0.00000
   2  22 3295.2708    3.6716  1.6964  3.2278  0.0000       1.57125  0.1124   0.1768   0.2804 1000.0000   0.0000      0.974794   432.3719       60.1950       24.7317      -13.7142       0.00000       0.00000       0.00000       0.00000       0.00000       0.00000       0.00000       0.00000       0.00000       0.00000       0.00000       0.00000       0.00000       0.00000       0.00000       0.00000       0.00000       0.00000       0.00000       0.00000       0.00000       0.00000       0.00000       0.00000       0.00000       0.00000       0.00000       0.00000       0.00000       0.00000       0.00000       0.00000       59.0751       47.8890       27.3045       9.84571       0.00000       0.00000       0.00000       0.00000       0.00000       0.00000       0.00000       0.00000       0.00000       0.00000       0.00000       0.00000       0.00000       0.00000       0.00000       0.00000       0.00000       0.00000       0.00000       0.00000       0.00000       0.00000       0.00000       0.00000       0.00000       0.00000       0.00000       0.00000       0.00000       0.00000       0.00000       0.00000
   2  23 3430.8185    3.1521  2.5902 11.1146  0.0000     -0.135744  0.1784   0.1220   0.2894    0.9577   0.0000      0.653102   384.6403       49.7032       40.7367       4.74480       0.00000       0.00000       0.00000       0.00000       0.00000       0.00000       0.00000       0.00000       0.00000       0.00000       0.00000       0.00000       0.00000       0.00000       0.00000       0.00000       0.00000       0.00000       0.00000       0.00000       0.00000       0.00000       0.00000       0.00000       0.00000       0.00000       0.00000       0.00000       0.00000       0.00000       0.00000       0.00000       102.113       78.1806       39.2073       12.6139       0.00000       0.00000       0.00000       0.00000       0.00000       0.00000       0.00000       0.00000       0.00000       0.00000       0.00000       0.00000       0.00000       0.00000       0.00000       0.00000       0.00000       0.00000       0.00000       0.00000       0.00000       0.00000       0.00000       0.00000       0.00000       0.00000       0.00000       0.00000       0.00000       0.00000       0.00000       0.00000
   2  24 3566.9643    2.6955  2.6584 11.9756  0.0000      0.470656  0.1616   0.1189   0.3997    0.4419   0.0000      0.587249   524.9238       55.1030       30.2680       3.21691       0.00000       0.00000       0.00000       0.00000       0.00000       0.00000       0.00000       0.00000       0.00000       0.00000       0.00000       0.00000       0.00000       0.00000       0.00000       0.00000       0.00000       0.00000       0.00000       0.00000       0.00000       0.00000       0.00000       0.00000       0.00000       0.00000       0.00000       0.00000       0.00000       0.00000       0.00000       0.00000       76.2236       69.1008       36.8683       16.2432       0.00000       0.00000       0.00000       0.00000       0.00000       0.00000       0.00000       0.00000       0.00000       0.00000       0.00000       0.00000       0.00000       0.00000       0.00000       0.00000       0.00000       0.00000       0.00000       0.00000       0.00000       0.00000       0.00000       0.00000       0.00000       0.00000       0.00000       0.00000       0.00000       0.00000       0.00000       0.00000
   3  10 1729.0673    0.2849  0.2281  9.9585  0.0000       8.95211  0.0574   0.0291   0.0829    0.1055   0.0000       14.0307   431.6434      -25.6179       4.13003       1.29700      -3.18858      0.845942       0.00000       0.00000       0.00000       0.00000       0.00000       0.00000       0.00000       0.00000       0.00000       0.00000       0.00000       0.00000       0.00000       0.00000       0.00000       0.00000       0.00000       0.00000       0.00000       0.00000       0.00000       0.00000       0.00000       0.00000       0.00000       0.00000       0.00000       0.00000       0.00000       0.00000       37.7657       33.8492       20.4669       8.74978       2.94377      0.744881       0.00000       0.00000       0.00000       0.00000       0.00000       0.00000       0.00000       0.00000       0.00000       0.00000       0.00000       0.00000       0.00000       0.00000       0.00000       0.00000       0.00000       0.00000       0.00000       0.00000       0.00000       0.00000       0.00000       0.00000       0.00000       0.00000       0.00000       0.00000       0.00000       0.00000
   3  11 1865.3278    0.4212  0.3126  9.6867  0.0000       10.8789  0.0622   0.0358   0.0721    0.1652   0.0000       5.39718   456.7360      -17.4888       14.9424       1.71019      -6.12642      -4.31840       0.00000       0.00000       0.00000       0.00000       0.00000       0.00000       0.00000       0.00000       0.00000       0.00000       0.00000       0.00000       0.00000       0.00000       0.00000       0.00000       0.00000       0.00000       0.00000       0.00000       0.00000       0.00000       0.00000       0.00000       0.00000       0.00000       0.00000       0.00000       0.00000       0.00000       31.9596       28.4954       18.0817       10.1613       3.57660       1.26696       0.00000       0.00000       0.00000       0.00000       0.00000       0.00000       0.00000       0.00000       0.00000       0.00000       0.00000       0.00000       0.00000       0.00000       0.00000       0.00000       0.00000       0.00000       0.00000       0.00000       0.00000       0.00000       0.00000       0.00000       0.00000       0.00000       0.00000       0.00000       0.00000       0.00000
   3  12 2001.3323    0.5950  0.3729  9.9757  0.0000       15.2126  0.0529   0.0463   0.0868    0.1866   0.0000       4.28519   406.3065      -1.49845       26.5730      -8.63590      -2.13925      -1.39859       0.00000       0.00000       0.00000       0.00000       0.00000       0.00000       0.00000       0.00000       0.00000       0.00000       0.00000       0.00000       0.00000       0.00000       0.00000       0.00000       0.00000       0.00000       0.00000       0.00000       0.00000       0.00000       0.00000       0.00000       0.00000       0.00000       0.00000       0.00000       0.00000       0.00000       23.3044       17.5784       19.9900       13.9769       5.43003       1.25079       0.00000       0.00000       0.00000       0.00000       0.00000       0.00000       0.00000       0.00000       0.00000       0.00000       0.00000       0.00000       0.00000       0.00000       0.00000       0.00000       0.00000       0.00000       0.00000       0.00000       0.00000       0.00000       0.00000       0.00000       0.00000       0.00000       0.00000       0.00000       0.00000       0.00000
   3  13 2137.7928    0.7458  0.6422  9.8842  0.0000       5.99963  0.0582   0.0470   0.1178    0.3047   0.0000       2.30827   409.3738       35.9868       12.7587       3.39024       7.07972       2.02196       0.00000       0.00000       0.00000       0.00000       0.00000       0.00000       0.00000       0.00000       0.00000       0.00000       0.00000       0.00000       0.00000       0.00000       0.00000       0.00000       0.00000       0.00000       0.00000       0.00000       0.00000       0.00000       0.00000       0.00000       0.00000       0.00000       0.00000       0.00000       0.00000       0.00000       22.5492       20.7536       17.7040       10.7452       4.91513       1.40189       0.00000       0.00000       0.00000       0.00000       0.00000       0.00000       0.00000       0.00000       0.00000       0.00000       0.00000       0.00000       0.00000       0.00000       0.00000       0.00000       0.00000       0.00000       0.00000       0.00000       0.00000       0.00000       0.00000       0.00000       0.00000       0.00000       0.00000       0.00000       0.00000       0.00000
   3  14 2273.3704    1.0250  0.6691 10.9778  0.0000       5.36829  0.0767   0.0647   0.1192    0.2288   0.0000       2.76064   464.5282       18.1175       1.79968       19.3693     -0.140745    -0.0392046       0.00000       0.00000       0.00000       0.00000       0.00000       0.00000       0.00000       0.00000       0.00000       0.00000       0.00000       0.00000       0.00000       0.00000       0.00000       0.00000       0.00000       0.00000       0.00000       0.00000       0.00000       0.00000       0.00000       0.00000       0.00000       0.00000       0.00000       0.00000       0.00000       0.00000       31.0391       26.0053       21.5479       14.1756       5.47973       1.32642       0.00000       0.00000       0.00000       0.00000       0.00000       0.00000       0.00000       0.00000       0.00000       0.00000       0.00000       0.00000       0.00000       0.00000       0.00000       0.00000       0.00000       0.00000       0.00000       0.00000       0.00000       0.00000       0.00000       0.00000       0.00000       0.00000       0.00000       0.00000       0.00000       0.00000
   3  15 2407.6831    1.6247  0.7280 10.3531  0.0000       4.27834  0.0870   0.0900   0.1144    0.6387   0.0000       1.68279   430.3981      -36.2134       25.4859      -13.1638       2.05344     -0.962600       0.00000       0.00000       0.00000       0.00000       0.00000       0.00000       0.00000       0.00000       0.00000       0.00000       0.00000       0.00000       0.00000       0.00000       0.00000       0.00000       0.00000       0.00000       0.00000       0.00000       0.00000       0.00000       0.00000       0.00000       0.00000       0.00000       0.00000       0.00000       0.00000       0.00000       32.9261       23.3399       22.9853       16.6074       6.61501       1.34801       0.00000       0.00000       0.00000       0.00000       0.00000       0.00000       0.00000       0.00000       0.00000       0.00000       0.00000       0.00000       0.00000       0.00000       0.00000       0.00000       0.00000       0.00000       0.00000       0.00000       0.00000       0.00000       0.00000       0.00000       0.00000       0.00000       0.00000       0.00000       0.00000       0.00000
   3  16 2541.8449    1.7354  0.8275 12.0857  0.0000       6.04146  0.0841   0.1061   0.1477    0.2520   0.0000       2.24991   400.3926       42.0295      -20.8279       2.18921      -12.0185      -2.61324       0.00000       0.00000       0.00000       0.00000       0.00000       0.00000       0.00000       0.00000       0.00000       0.00000       0.00000       0.00000       0.00000       0.00000       0.00000       0.00000       0.00000       0.00000       0.00000       0.00000       0.00000       0.00000       0.00000       0.00000       0.00000       0.00000       0.00000       0.00000       0.00000       0.00000       28.2690       27.8440       23.9437       12.9705       7.25392       2.05391       0.00000       0.00000       0.00000       0.00000       0.00000       0.00000       0.00000       0.00000       0.00000       0.00000       0.00000       0.00000       0.00000       0.00000       0.00000       0.00000       0.00000       0.00000       0.00000       0.00000       0.00000       0.00000       0.00000       0.00000       0.00000       0.00000       0.00000       0.00000       0.00000       0.00000
   3  17 2676.3668    2.2771  0.8775 11.8835  0.0000       5.35877  0.1177   0.1277   0.1342    0.4663   0.0000       2.11375   431.8694       49.8454       31.8055       21.4835       4.72362     0.0556902       0.00000       0.00000       0.00000       0.00000       0.00000       0.00000       0.00000       0.00000       0.00000       0.00000       0.00000       0.00000       0.00000       0.00000       0.00000       0.00000       0.00000       0.00000       0.00000       0.00000       0.00000       0.00000       0.00000       0.00000       0.00000       0.00000       0.00000       0.00000       0.00000       0.00000       41.0641       29.5991       31.5709       21.5270       8.26238       1.67944       0.00000       0.00000       0.00000       0.00000       0.00000       0.00000       0.00000       0.00000       0.00000       0.00000       0.00000       0.00000       0.00000       0.00000       0.00000       0.00000       0.00000       0.00000       0.00000       0.00000       0.00000       0.00000       0.00000       0.00000       0.00000       0.00000       0.00000       0.00000       0.00000       0.00000
   3  18 2811.5192    2.9011  0.7270 11.9271  0.0000      0.801232  0.0574   0.1631   0.1250    0.4804   0.0000       2.06866   396.7129       44.6353       11.6182       2.57246       2.36677      -3.07931       0.00000       0.00000       0.00000       0.00000       0.00000       0.00000       0.00000       0.00000       0.00000       0.00000       0.00000       0.00000       0.00000       0.00000       0.00000       0.00000       0.00000       0.00000       0.00000       0.00000       0.00000       0.00000       0.00000       0.00000       0.00000       0.00000       0.00000       0.00000       0.00000       0.00000       24.0587       23.2037       16.1332       8.29914       4.11088       1.25829       0.00000       0.00000       0.00000       0.00000       0.00000       0.00000       0.00000       0.00000       0.00000       0.00000       0.00000       0.00000       0.00000       0.00000       0.00000       0.00000       0.00000       0.00000       0.00000       0.00000       0.00000       0.00000       0.00000       0.00000       0.00000       0.00000       0.00000       0.00000       0.00000       0.00000
   3  19 2946.9544    3.7585  0.7037 12.4780  0.0000     0.0566330  0.0510   0.2251   0.1322    0.4510   0.0000       1.52553   404.5591       40.1898       16.1996      -9.26972     -0.664306     -0.144952       0.00000       0.00000       0.00000       0.00000       0.00000       0.00000       0.00000       0.00000       0.00000       0.00000       0.00000       0.00000       0.00000       0.00000       0.00000       0.00000       0.00000       0.00000       0.00000       0.00000       0.00000       0.00000       0.00000       0.00000       0.00000       0.00000       0.00000       0.00000       0.00000       0.00000       21.0809       20.2983       14.4853       8.34538       3.68924       1.12692       0.00000       0.00000       0.00000       0.00000       0.00000       0.00000       0.00000       0.00000       0.00000       0.00000       0.00000       0.00000       0.00000       0.00000       0.00000       0.00000       0.00000       0.00000       0.00000       0.00000       0.00000       0.00000       0.00000       0.00000       0.00000       0.00000       0.00000       0.00000       0.00000       0.00000
   3  20 3082.3646    4.1146  1.0027 11.6916  0.0000      0.979257  0.0631   0.2094   0.1987    1.3553   0.0000       1.13613   419.2424       43.5448      -37.2363       8.83618      -6.64577      -1.70760       0.00000       0.00000       0.00000       0.00000       0.00000       0.00000       0.00000       0.00000       0.00000       0.00000       0.00000       0.00000       0.00000       0.00000       0.00000       0.00000       0.00000       0.00000       0.00000       0.00000       0.00000       0.00000       0.00000       0.00000       0.00000       0.00000       0.00000       0.00000       0.00000       0.00000       26.8852       26.2429       16.6788       10.4409       4.30137       1.48205       0.00000       0.00000       0.00000       0.00000       0.00000       0.00000       0.00000       0.00000       0.00000       0.00000       0.00000       0.00000       0.00000       0.00000       0.00000       0.00000       0.00000       0.00000       0.00000       0.00000       0.00000       0.00000       0.00000       0.00000       0.00000       0.00000       0.00000       0.00000       0.00000       0.00000
   3  21 3217.8382    4.1003  1.2356 11.3249 -0.0093      0.854405  0.0892   0.1755   0.1540    4.6903   0.0000       1.05766   415.0216       18.4108       45.1629     -0.686539      0.431867      0.709898       0.00000       0.00000       0.00000       0.00000       0.00000       0.00000       0.00000       0.00000       0.00000       0.00000       0.00000       0.00000       0.00000       0.00000       0.00000       0.00000       0.00000       0.00000       0.00000       0.00000       0.00000       0.00000       0.00000       0.00000       0.00000       0.00000       0.00000       0.00000       0.00000       0.00000       34.8741       34.1216       22.8675       11.7814       5.30699       1.66091       0.00000       0.00000       0.00000       0.00000       0.00000       0.00000       0.00000       0.00000       0.00000       0.00000       0.00000       0.00000       0.00000       0.00000       0.00000       0.00000       0.00000       0.00000       0.00000       0.00000       0.00000       0.00000       0.00000       0.00000       0.00000       0.00000       0.00000       0.00000       0.00000       0.00000
   3  22 3353.7258    3.4475  1.7131 12.5174  0.0000       1.60596  0.1166   0.1543   0.1983    0.4426   0.0000      0.930600   438.2655       84.9691      -39.0395       20.5185     -0.509604      -2.83416       0.00000       0.00000       0.00000       0.00000       0.00000       0.00000       0.00000       0.00000       0.00000       0.00000       0.00000       0.00000       0.00000       0.00000       0.00000       0.00000       0.00000       0.00000       0.00000       0.00000       0.00000       0.00000       0.00000       0.00000       0.00000       0.00000       0.00000       0.00000       0.00000       0.00000       37.1079       38.6762       27.0069       17.4725       7.34487       2.48285       0.00000       0.00000       0.00000       0.00000       0.00000       0.00000       0.00000       0.00000       0.00000       0.00000       0.00000       0.00000       0.00000       0.00000       0.00000       0.00000       0.00000       0.00000       0.00000       0.00000       0.00000       0.00000       0.00000       0.00000       0.00000       0.00000       0.00000       0.00000       0.00000       0.00000
   3  23 3489.9202    2.7794  2.2638 12.1587  0.0000       2.23262  0.1220   0.1059   0.2754    0.2839   0.0000      0.805018   388.6105       17.0175      -6.97827       15.4091       6.62100      -2.42443       0.00000       0.00000       0.00000       0.00000       0.00000       0.00000       0.00000       0.00000       0.00000       0.00000       0.00000       0.00000       0.00000       0.00000       0.00000       0.00000       0.00000       0.00000       0.00000       0.00000       0.00000       0.00000       0.00000       0.00000       0.00000       0.00000       0.00000       0.00000       0.00000       0.00000       41.3588       39.5920       30.7765       18.6257       8.15509       2.51173       0.00000       0.00000       0.00000       0.00000       0.00000       0.00000       0.00000       0.00000       0.00000       0.00000       0.00000       0.00000       0.00000       0.00000       0.00000       0.00000       0.00000       0.00000       0.00000       0.00000       0.00000       0.00000       0.00000       0.00000       0.00000       0.00000       0.00000       0.00000       0.00000       0.00000
   4  11 1914.6555    0.4238  0.3680  9.9977  0.0012       10.3369  0.0858   0.0310   0.0726    0.1217   0.0000       6.37193   431.3094      -14.4522       1.63934       20.2926      -1.77173       4.70114      0.519495     0.0808195       0.00000       0.00000       0.00000       0.00000       0.00000       0.00000       0.00000       0.00000       0.00000       0.00000       0.00000       0.00000       0.00000       0.00000       0.00000       0.00000       0.00000       0.00000       0.00000       0.00000       0.00000       0.00000       0.00000       0.00000       0.00000       0.00000       0.00000       0.00000       24.1033       25.5483       20.0259       17.0122       11.8490       3.94172       2.07125      0.537448       0.00000       0.00000       0.00000       0.00000       0.00000       0.00000       0.00000       0.00000       0.00000       0.00000       0.00000       0.00000       0.00000       0.00000       0.00000       0.00000       0.00000       0.00000       0.00000       0.00000       0.00000       0.00000       0.00000       0.00000       0.00000       0.00000       0.00000       0.00000
   4  12 2051.7871    0.5777  0.5846  9.9069 -0.0167       8.61098  0.0773   0.0354   0.0860    0.1954   0.0000       3.17768   431.7032      -1.69327      -13.3100      -1.41232      -8.71049       2.16054      -2.32242     -0.231608       0.00000       0.00000       0.00000       0.00000       0.00000       0.00000       0.00000       0.00000       0.00000       0.00000       0.00000       0.00000       0.00000       0.00000       0.00000       0.00000       0.00000       0.00000       0.00000       0.00000       0.00000       0.00000       0.00000       0.00000       0.00000       0.00000       0.00000       0.00000       23.2833       19.1847       16.9048       15.6630       9.55058       4.29980       1.30297      0.305176       0.00000       0.00000       0.00000       0.00000       0.00000       0.00000       0.00000       0.00000       0.00000       0.00000       0.00000       0.00000       0.00000       0.00000       0.00000       0.00000       0.00000       0.00000       0.00000       0.00000       0.00000       0.00000       0.00000       0.00000       0.00000       0.00000       0.00000       0.00000
   4  13 2188.3717    0.8425  0.6550 10.6285 -0.0080       5.18628  0.0578   0.0503   0.1238    0.2175   0.0000       2.48707   434.6413       29.3032       11.5990      -9.58916       7.25126      -3.54103      -2.11018   -0.00188851       0.00000       0.00000       0.00000       0.00000       0.00000       0.00000       0.00000       0.00000       0.00000       0.00000       0.00000       0.00000       0.00000       0.00000       0.00000       0.00000       0.00000       0.00000       0.00000       0.00000       0.00000       0.00000       0.00000       0.00000       0.00000       0.00000       0.00000       0.00000       17.9948       18.5264       13.9900       11.8574       6.51089       3.27133       1.01894      0.313707       0.00000       0.00000       0.00000       0.00000       0.00000       0.00000       0.00000       0.00000       0.00000       0.00000       0.00000       0.00000       0.00000       0.00000       0.00000       0.00000       0.00000       0.00000       0.00000       0.00000       0.00000       0.00000       0.00000       0.00000       0.00000       0.00000       0.00000       0.00000
   4  14 2324.2965    1.1973  0.7689 10.4276 -0.0094       6.02942  0.0716   0.0654   0.1209    0.3708   0.0000       2.09648   401.5582      -2.04125      -19.8854      -9.01591      -2.34847      0.279904       2.60168     -0.435937       0.00000       0.00000       0.00000       0.00000       0.00000       0.00000       0.00000       0.00000       0.00000       0.00000       0.00000       0.00000       0.00000       0.00000       0.00000       0.00000       0.00000       0.00000       0.00000       0.00000       0.00000       0.00000       0.00000       0.00000       0.00000       0.00000       0.00000       0.00000       21.9518       21.8439       17.9038       11.6821       7.26146       2.99365       1.28985      0.313565       0.00000       0.00000       0.00000       0.00000       0.00000       0.00000       0.00000       0.00000       0.00000       0.00000       0.00000       0.00000       0.00000       0.00000       0.00000       0.00000       0.00000       0.00000       0.00000       0.00000       0.00000       0.00000       0.00000       0.00000       0.00000       0.00000       0.00000       0.00000
   4  17 2728.4998    2.4919  0.9565 11.3717  0.0092       3.22057  0.0748   0.1276   0.1336    0.8736   0.0000       1.54561   437.5603       30.9946       15.3934      -6.16141      -2.31731      -2.44453      -1.21703     -0.353660       0.00000       0.00000       0.00000       0.00000       0.00000       0.00000       0.00000       0.00000       0.00000       0.00000       0.00000       0.00000       0.00000       0.00000       0.00000       0.00000       0.00000       0.00000       0.00000       0.00000       0.00000       0.00000       0.00000       0.00000       0.00000       0.00000       0.00000       0.00000       20.7861       21.3227       18.4263       12.3231       8.25054       3.41788       1.52778      0.375108       0.00000       0.00000       0.00000       0.00000       0.00000       0.00000       0.00000       0.00000       0.00000       0.00000       0.00000       0.00000       0.00000       0.00000       0.00000       0.00000       0.00000       0.00000       0.00000       0.00000       0.00000       0.00000       0.00000       0.00000       0.00000       0.00000       0.00000       0.00000
   4  18 2864.2132    3.5254  0.7122 12.5094 -0.0030      0.293301  0.0484   0.1868   0.1152    0.4740   0.0000       1.41697   417.0872       24.4590       25.5036      -1.56877      -5.89039      -2.42966      0.380909      0.228952       0.00000       0.00000       0.00000       0.00000       0.00000       0.00000       0.00000       0.00000       0.00000       0.00000       0.00000       0.00000       0.00000       0.00000       0.00000       0.00000       0.00000       0.00000       0.00000       0.00000       0.00000       0.00000       0.00000       0.00000       0.00000       0.00000       0.00000       0.00000       16.6752       16.5123       13.7599       9.09774       5.27374       2.44917      0.914224      0.228736       0.00000       0.00000       0.00000       0.00000       0.00000       0.00000       0.00000       0.00000       0.00000       0.00000       0.00000       0.00000       0.00000       0.00000       0.00000       0.00000       0.00000       0.00000       0.00000       0.00000       0.00000       0.00000       0.00000       0.00000       0.00000       0.00000       0.00000       0.00000
   4  19 3000.2267    3.7504  0.7501 12.9878  0.0063       1.51130  0.0594   0.1905   0.1127    0.3187   0.0000       1.41566   455.5178       27.3237       6.49664      -1.81220       6.30991      0.851371      0.337608     -0.293580       0.00000       0.00000       0.00000       0.00000       0.00000       0.00000       0.00000       0.00000       0.00000       0.00000       0.00000       0.00000       0.00000       0.00000       0.00000       0.00000       0.00000       0.00000       0.00000       0.00000       0.00000       0.00000       0.00000       0.00000       0.00000       0.00000       0.00000       0.00000       19.6866       19.7213       15.2709       11.1496       6.87366       2.64818       1.08742      0.283737       0.00000       0.00000       0.00000       0.00000       0.00000       0.00000       0.00000       0.00000       0.00000       0.00000       0.00000       0.00000       0.00000       0.00000       0.00000       0.00000       0.00000       0.00000       0.00000       0.00000       0.00000       0.00000       0.00000       0.00000       0.00000       0.00000       0.00000       0.00000
   4  21 3271.6861    3.7945  1.0009 12.9006 -0.0076      -1.13594  0.0700   0.1841   0.1316    0.4903   0.0000       1.32834   405.6728       24.5329       48.0092      -9.60898       1.40947      -2.18539       2.69843      0.121892       0.00000       0.00000       0.00000       0.00000       0.00000       0.00000       0.00000       0.00000       0.00000       0.00000       0.00000       0.00000       0.00000       0.00000       0.00000       0.00000       0.00000       0.00000       0.00000       0.00000       0.00000       0.00000       0.00000       0.00000       0.00000       0.00000       0.00000       0.00000       19.5917       19.1357       15.9325       12.8268       7.51063       3.60682       1.25977      0.329932       0.00000       0.00000       0.00000       0.00000       0.00000       0.00000       0.00000       0.00000       0.00000       0.00000       0.00000       0.00000       0.00000       0.00000       0.00000       0.00000       0.00000       0.00000       0.00000       0.00000       0.00000       0.00000       0.00000       0.00000       0.00000       0.00000       0.00000       0.00000
   4  22 3408.3469    3.0617  1.7785 12.8959  0.0019       2.06801  0.1013   0.1221   0.2163    0.2473   0.0000       1.24122   429.0926       8.52777      -1.32967      -39.0966      -4.43366      -9.96550      0.482865      0.203376       0.00000       0.00000       0.00000       0.00000       0.00000       0.00000       0.00000       0.00000       0.00000       0.00000       0.00000       0.00000       0.00000       0.00000       0.00000       0.00000       0.00000       0.00000       0.00000       0.00000       0.00000       0.00000       0.00000       0.00000       0.00000       0.00000       0.00000       0.00000       27.9085       29.9557       24.1738       16.8683       10.1850       4.64932       1.88633      0.502115       0.00000       0.00000       0.00000       0.00000       0.00000       0.00000       0.00000       0.00000       0.00000       0.00000       0.00000       0.00000       0.00000       0.00000       0.00000       0.00000       0.00000       0.00000       0.00000       0.00000       0.00000       0.00000       0.00000       0.00000       0.00000       0.00000       0.00000       0.00000
   4  23 3544.8481    2.7284  2.5903 12.1218  0.0054      0.983367  0.1256   0.0914   0.2402    0.2366   0.0000      0.521714   483.9415       56.8991       12.9466       9.20250       15.9209      -6.76967       1.37427       1.00931       0.00000       0.00000       0.00000       0.00000       0.00000       0.00000       0.00000       0.00000       0.00000       0.00000       0.00000       0.00000       0.00000       0.00000       0.00000       0.00000       0.00000       0.00000       0.00000       0.00000       0.00000       0.00000       0.00000       0.00000       0.00000       0.00000       0.00000       0.00000       32.2694       36.0911       29.6460       19.8138       11.3295       6.04632       2.33507      0.645992       0.00000       0.00000       0.00000       0.00000       0.00000       0.00000       0.00000       0.00000       0.00000       0.00000       0.00000       0.00000       0.00000       0.00000       0.00000       0.00000       0.00000       0.00000       0.00000       0.00000       0.00000       0.00000       0.00000       0.00000       0.00000       0.00000       0.00000       0.00000
   4  25 3818.8597    1.8947  5.3293 10.9076  0.0012      0.304046  0.1910   0.0459   0.3692    0.1842   0.0000      0.222143   522.4240       34.5172      -2.16277      0.777217       12.4482      -6.27560      -4.47999      0.783641       0.00000       0.00000       0.00000       0.00000       0.00000       0.00000       0.00000       0.00000       0.00000       0.00000       0.00000       0.00000       0.00000       0.00000       0.00000       0.00000       0.00000       0.00000       0.00000       0.00000       0.00000       0.00000       0.00000       0.00000       0.00000       0.00000       0.00000       0.00000       46.8428       50.8881       42.5354       29.2237       18.0281       8.42930       3.48784      0.920551       0.00000       0.00000       0.00000       0.00000       0.00000       0.00000       0.00000       0.00000       0.00000       0.00000       0.00000       0.00000       0.00000       0.00000       0.00000       0.00000       0.00000       0.00000       0.00000       0.00000       0.00000       0.00000       0.00000       0.00000       0.00000       0.00000       0.00000       0.00000
   5  10 1823.4516    0.3611  0.3869  9.7656 -0.0095       19.9298  0.0492   0.0291   0.0911    0.0946   0.0000       5.06560   435.9708      -5.35573       25.8582      0.792853       7.03955       1.27599      -1.45183      0.814687      0.190587    -0.0214988       0.00000       0.00000       0.00000       0.00000       0.00000       0.00000       0.00000       0.00000       0.00000       0.00000       0.00000       0.00000       0.00000       0.00000       0.00000       0.00000       0.00000       0.00000       0.00000       0.00000       0.00000       0.00000       0.00000       0.00000       0.00000       0.00000       14.3351       14.3649       11.7453       8.94718       7.15101       3.69041       2.16024      0.656520      0.317575     0.0614861       0.00000       0.00000       0.00000       0.00000       0.00000       0.00000       0.00000       0.00000       0.00000       0.00000       0.00000       0.00000       0.00000       0.00000       0.00000       0.00000       0.00000       0.00000       0.00000       0.00000       0.00000       0.00000       0.00000       0.00000       0.00000       0.00000
   5  13 2235.4362    0.9247  0.6614  9.8319 -0.0054       4.46821  0.0416   0.0457   0.0951    0.2675   0.0000       1.56024   414.4040       31.2643       2.35070       16.1064       1.71880      -8.84131       4.83495     -0.573625    -0.0531896     0.0576992       0.00000       0.00000       0.00000       0.00000       0.00000       0.00000       0.00000       0.00000       0.00000       0.00000       0.00000       0.00000       0.00000       0.00000       0.00000       0.00000       0.00000       0.00000       0.00000       0.00000       0.00000       0.00000       0.00000       0.00000       0.00000       0.00000       10.6491       11.6446       10.4718       7.91108       5.25900       3.16573       1.64366      0.703412      0.227872     0.0526431       0.00000       0.00000       0.00000       0.00000       0.00000       0.00000       0.00000       0.00000       0.00000       0.00000       0.00000       0.00000       0.00000       0.00000       0.00000       0.00000       0.00000       0.00000       0.00000       0.00000       0.00000       0.00000       0.00000       0.00000       0.00000       0.00000
   5  14 2371.1407    1.3307  0.6861 10.7779 -0.0010       1.43614  0.0524   0.0641   0.0857    0.2458   0.0000       1.46530   416.8077       14.0502       16.4172      -3.55793       12.9685       1.52741      -3.48866      0.457764     -0.304901     -0.108718       0.00000       0.00000       0.00000       0.00000       0.00000       0.00000       0.00000       0.00000       0.00000       0.00000       0.00000       0.00000       0.00000       0.00000       0.00000       0.00000       0.00000       0.00000       0.00000       0.00000       0.00000       0.00000       0.00000       0.00000       0.00000       0.00000       13.4348       11.9497       11.9289       10.2112       7.53565       4.57672       2.26032      0.946408      0.285595     0.0557356       0.00000       0.00000       0.00000       0.00000       0.00000       0.00000       0.00000       0.00000       0.00000       0.00000       0.00000       0.00000       0.00000       0.00000       0.00000       0.00000       0.00000       0.00000       0.00000       0.00000       0.00000       0.00000       0.00000       0.00000       0.00000       0.00000
   5  15 2506.1217    1.6603  1.0769 10.8468 -0.0042       1.34304  0.0654   0.0668   0.1339    0.4315   0.0000       1.24436   439.4120       15.9542      -18.3290      -4.47033      -1.16665      -5.44189       1.57380     -0.922153     -0.619712    -0.0215716       0.00000       0.00000       0.00000       0.00000       0.00000       0.00000       0.00000       0.00000       0.00000       0.00000       0.00000       0.00000       0.00000       0.00000       0.00000       0.00000       0.00000       0.00000       0.00000       0.00000       0.00000       0.00000       0.00000       0.00000       0.00000       0.00000       13.8332       16.1312       13.8327       10.6126       7.86774       4.17071       2.37376      0.899119      0.358804     0.0821524       0.00000       0.00000       0.00000       0.00000       0.00000       0.00000       0.00000       0.00000       0.00000       0.00000       0.00000       0.00000       0.00000       0.00000       0.00000       0.00000       0.00000       0.00000       0.00000       0.00000       0.00000       0.00000       0.00000       0.00000       0.00000       0.00000
   5  16 2641.1072    2.3836  0.7392 11.2504  0.0072      0.541817  0.0561   0.1094   0.0973    0.4126   0.0000       1.27388   406.1925       27.3549       21.7993      -21.2710       2.93853       2.33837     -0.651799     -0.672050      0.161657      0.195093       0.00000       0.00000       0.00000       0.00000       0.00000       0.00000       0.00000       0.00000       0.00000       0.00000       0.00000       0.00000       0.00000       0.00000       0.00000       0.00000       0.00000       0.00000       0.00000       0.00000       0.00000       0.00000       0.00000       0.00000       0.00000       0.00000       11.9109       13.7347       11.3812       10.3934       6.22007       4.63471       1.79169       1.02351      0.261723     0.0849291       0.00000       0.00000       0.00000       0.00000       0.00000       0.00000       0.00000       0.00000       0.00000       0.00000       0.00000       0.00000       0.00000       0.00000       0.00000       0.00000       0.00000       0.00000       0.00000       0.00000       0.00000       0.00000       0.00000       0.00000       0.00000       0.00000
   5  17 2777.2752    2.7792  0.8162 12.5195 -0.0295      0.544757  0.0677   0.1430   0.1087    0.3616   0.0000       1.50895   420.3031       23.7098       10.8457      -6.07255      -4.73050      -4.29525       2.18986       2.81970      0.132538    -0.0191549       0.00000       0.00000       0.00000       0.00000       0.00000       0.00000       0.00000       0.00000       0.00000       0.00000       0.00000       0.00000       0.00000       0.00000       0.00000       0.00000       0.00000       0.00000       0.00000       0.00000       0.00000       0.00000       0.00000       0.00000       0.00000       0.00000       14.8046       16.7658       18.4451       10.9952       8.57554       4.88705       2.51544       1.36452      0.445365     0.0832238       0.00000       0.00000       0.00000       0.00000       0.00000       0.00000       0.00000       0.00000       0.00000       0.00000       0.00000       0.00000       0.00000       0.00000       0.00000       0.00000       0.00000       0.00000       0.00000       0.00000       0.00000       0.00000       0.00000       0.00000       0.00000       0.00000
   5  18 2913.8318    3.5431  0.7459 12.5256 -0.0080      0.312541  0.0636   0.1849   0.1028    0.4695   0.0000       1.28132   431.4052      0.623179       16.5337       16.0883     -0.625435      -4.17824     -0.918124      0.323659      0.434903    -0.0338349       0.00000       0.00000       0.00000       0.00000       0.00000       0.00000       0.00000       0.00000       0.00000       0.00000       0.00000       0.00000       0.00000       0.00000       0.00000       0.00000       0.00000       0.00000       0.00000       0.00000       0.00000       0.00000       0.00000       0.00000       0.00000       0.00000       16.9408       18.0751       13.9338       11.5517       8.60034       4.70890       2.08039      0.757074      0.294923     0.0641214       0.00000       0.00000       0.00000       0.00000       0.00000       0.00000       0.00000       0.00000       0.00000       0.00000       0.00000       0.00000       0.00000       0.00000       0.00000       0.00000       0.00000       0.00000       0.00000       0.00000       0.00000       0.00000       0.00000       0.00000       0.00000       0.00000
   5  19 3050.0530    4.2089  0.9715  7.4120  0.0000       1.86754  0.0912   0.1971   0.1228   95.4646   0.0000       1.07505   432.1740       19.4340       11.8000       4.65100      0.611000      -1.99900       0.00000       0.00000       0.00000       0.00000       0.00000       0.00000       0.00000       0.00000       0.00000       0.00000       0.00000       0.00000       0.00000       0.00000       0.00000       0.00000       0.00000       0.00000       0.00000       0.00000       0.00000       0.00000       0.00000       0.00000       0.00000       0.00000       0.00000       0.00000       0.00000       0.00000       21.6159       16.9237       24.2348       17.8599       8.52451       6.69827       4.70683       1.88671      0.508657     0.0827078       0.00000       0.00000       0.00000       0.00000       0.00000       0.00000       0.00000       0.00000       0.00000       0.00000       0.00000       0.00000       0.00000       0.00000       0.00000       0.00000       0.00000       0.00000       0.00000       0.00000       0.00000       0.00000       0.00000       0.00000       0.00000       0.00000
   5  21 3322.8004    3.4990  1.2649 13.5288 -0.0223      0.724385  0.0880   0.1659   0.1696    0.3294   0.0000       1.47807   429.4942      -5.73118       22.7975      -7.01847       6.78616      -12.9066      -5.22864      0.554527     -0.195541    -0.0650915       0.00000       0.00000       0.00000       0.00000       0.00000       0.00000       0.00000       0.00000       0.00000       0.00000       0.00000       0.00000       0.00000       0.00000       0.00000       0.00000       0.00000       0.00000       0.00000       0.00000       0.00000       0.00000       0.00000       0.00000       0.00000       0.00000       20.5298       22.4795       20.3260       14.8231       9.70343       5.37936       3.11610       1.17666      0.414014     0.0873808       0.00000       0.00000       0.00000       0.00000       0.00000       0.00000       0.00000       0.00000       0.00000       0.00000       0.00000       0.00000       0.00000       0.00000       0.00000       0.00000       0.00000       0.00000       0.00000       0.00000       0.00000       0.00000       0.00000       0.00000       0.00000       0.00000
   5  22 3459.4710    3.0684  2.0585 11.7109  0.0014      0.335202  0.1028   0.1009   0.1943    0.5188   0.0000      0.583708   422.3583       69.6519       13.0061       8.36028     -0.338050       1.49350      -5.36829     -0.817570       1.23704      0.122592       0.00000       0.00000       0.00000       0.00000       0.00000       0.00000       0.00000       0.00000       0.00000       0.00000       0.00000       0.00000       0.00000       0.00000       0.00000       0.00000       0.00000       0.00000       0.00000       0.00000       0.00000       0.00000       0.00000       0.00000       0.00000       0.00000       24.3515       25.2579       21.3030       17.3224       11.8404       6.92694       3.37131       1.32883      0.433482      0.102836       0.00000       0.00000       0.00000       0.00000       0.00000       0.00000       0.00000       0.00000       0.00000       0.00000       0.00000       0.00000       0.00000       0.00000       0.00000       0.00000       0.00000       0.00000       0.00000       0.00000       0.00000       0.00000       0.00000       0.00000       0.00000       0.00000
   5  24 3734.3341    2.1037  4.9597 10.8568  0.0014      0.669128  0.1678   0.0435   0.3153    0.1849   0.0000      0.203281   433.2782       54.6309       2.04153       4.00938      0.621688       3.19767      0.838771      0.812850      -1.42076    -0.0974921       0.00000       0.00000       0.00000       0.00000       0.00000       0.00000       0.00000       0.00000       0.00000       0.00000       0.00000       0.00000       0.00000       0.00000       0.00000       0.00000       0.00000       0.00000       0.00000       0.00000       0.00000       0.00000       0.00000       0.00000       0.00000       0.00000       32.7316       37.3912       32.5838       26.9805       18.8469       10.6706       6.08763       2.33097      0.848119      0.199181       0.00000       0.00000       0.00000       0.00000       0.00000       0.00000       0.00000       0.00000       0.00000       0.00000       0.00000       0.00000       0.00000       0.00000       0.00000       0.00000       0.00000       0.00000       0.00000       0.00000       0.00000       0.00000       0.00000       0.00000       0.00000       0.00000
   5  25 3872.1370    1.7411  6.7356 10.6334  0.0010      0.355495  0.2023   0.0325   0.3970    0.1284   0.0000      0.160321   484.0418       40.0227       65.4046      -48.5706      -11.3393       16.2494       7.36428      -4.81525     -0.735111      0.150983       0.00000       0.00000       0.00000       0.00000       0.00000       0.00000       0.00000       0.00000       0.00000       0.00000       0.00000       0.00000       0.00000       0.00000       0.00000       0.00000       0.00000       0.00000       0.00000       0.00000       0.00000       0.00000       0.00000       0.00000       0.00000       0.00000       40.0149       44.7678       40.3168       31.4017       23.1055       13.1818       6.70926       2.84194       1.04860      0.228924       0.00000       0.00000       0.00000       0.00000       0.00000       0.00000       0.00000       0.00000       0.00000       0.00000       0.00000       0.00000       0.00000       0.00000       0.00000       0.00000       0.00000       0.00000       0.00000       0.00000       0.00000       0.00000       0.00000       0.00000       0.00000       0.00000
   5  26 4009.3349    1.4976  8.9817 10.3275 -0.0004     0.0154769  0.2532   0.0262   0.4821    0.1052   0.0000      0.110832   304.4398       8.28192      -3.29898      -9.40218       10.6337       12.5409       5.91122      -1.92267      0.323860      0.339147       0.00000       0.00000       0.00000       0.00000       0.00000       0.00000       0.00000       0.00000       0.00000       0.00000       0.00000       0.00000       0.00000       0.00000       0.00000       0.00000       0.00000       0.00000       0.00000       0.00000       0.00000       0.00000       0.00000       0.00000       0.00000       0.00000       47.7297       54.9067       48.9703       38.7227       27.1309       16.0927       8.39988       3.56516       1.25683      0.289177       0.00000       0.00000       0.00000       0.00000       0.00000       0.00000       0.00000       0.00000       0.00000       0.00000       0.00000       0.00000       0.00000       0.00000       0.00000       0.00000       0.00000       0.00000       0.00000       0.00000       0.00000       0.00000       0.00000       0.00000       0.00000       0.00000
   6  10 1866.1042    0.4249  0.3203 10.0175 -0.0034       7.24300  0.0318   0.0291   0.0721    0.0866   0.0000       4.61882   438.9839       8.76687       15.4879      -11.7739     -0.766386       4.46126      0.208910      0.693374      0.185319    -0.0385271    -0.0628448    0.00640763       0.00000       0.00000       0.00000       0.00000       0.00000       0.00000       0.00000       0.00000       0.00000       0.00000       0.00000       0.00000       0.00000       0.00000       0.00000       0.00000       0.00000       0.00000       0.00000       0.00000       0.00000       0.00000       0.00000       0.00000       7.78873       8.38948       6.83604       6.79097       5.34752       3.20686       2.00534       1.11253      0.430041      0.142875     0.0413860    0.00985801       0.00000       0.00000       0.00000       0.00000       0.00000       0.00000       0.00000       0.00000       0.00000       0.00000       0.00000       0.00000       0.00000       0.00000       0.00000       0.00000       0.00000       0.00000       0.00000       0.00000       0.00000       0.00000       0.00000       0.00000
   6  11 2004.1611    0.5667  0.4751  9.8310 -0.0077       13.0648  0.0413   0.0314   0.0818    0.1220   0.0000       2.75199   428.0070      -1.10614       23.7377      -7.44028      -4.58785       3.28838     -0.110752      0.412276     -0.624105      0.302978     0.0151504     0.0114308       0.00000       0.00000       0.00000       0.00000       0.00000       0.00000       0.00000       0.00000       0.00000       0.00000       0.00000       0.00000       0.00000       0.00000       0.00000       0.00000       0.00000       0.00000       0.00000       0.00000       0.00000       0.00000       0.00000       0.00000       8.94049       9.55010       9.66568       8.00993       5.47246       4.57079       2.25115       1.10007      0.572682      0.245645     0.0572310     0.0118249       0.00000       0.00000       0.00000       0.00000       0.00000       0.00000       0.00000       0.00000       0.00000       0.00000       0.00000       0.00000       0.00000       0.00000       0.00000       0.00000       0.00000       0.00000       0.00000       0.00000       0.00000       0.00000       0.00000       0.00000
   6  13 2279.9327    1.0582  0.7177 10.5297  0.0010       6.47549  0.0474   0.0471   0.1023    0.1764   0.0000       1.65922   435.4416       21.9534       10.6208      -7.98415       3.81893     -0.383150       3.03175     -0.964111     0.0647076     0.0890195     0.0498106    0.00157140       0.00000       0.00000       0.00000       0.00000       0.00000       0.00000       0.00000       0.00000       0.00000       0.00000       0.00000       0.00000       0.00000       0.00000       0.00000       0.00000       0.00000       0.00000       0.00000       0.00000       0.00000       0.00000       0.00000       0.00000       9.19039       9.59293       9.49429       8.35666       5.71668       3.80089       2.41156       1.36789      0.599992      0.208989     0.0597507     0.0122208       0.00000       0.00000       0.00000       0.00000       0.00000       0.00000       0.00000       0.00000       0.00000       0.00000       0.00000       0.00000       0.00000       0.00000       0.00000       0.00000       0.00000       0.00000       0.00000       0.00000       0.00000       0.00000       0.00000       0.00000
   6  14 2415.6332    1.4413  0.8387 10.6032 -0.0070       3.46241  0.0530   0.0608   0.0936    0.2716   0.0000       1.25703   434.5350      -1.60771       9.24840       9.20742      -2.07314       5.22315       2.58092      -2.77198      0.504108     -0.341934      0.107308   -0.00799116       0.00000       0.00000       0.00000       0.00000       0.00000       0.00000       0.00000       0.00000       0.00000       0.00000       0.00000       0.00000       0.00000       0.00000       0.00000       0.00000       0.00000       0.00000       0.00000       0.00000       0.00000       0.00000       0.00000       0.00000       9.75164       10.9527       10.0842       8.51803       6.58213       4.11192       2.74454       1.29378      0.646045      0.215774     0.0745169     0.0152513       0.00000       0.00000       0.00000       0.00000       0.00000       0.00000       0.00000       0.00000       0.00000       0.00000       0.00000       0.00000       0.00000       0.00000       0.00000       0.00000       0.00000       0.00000       0.00000       0.00000       0.00000       0.00000       0.00000       0.00000
   6  15 2551.1757    1.8412  1.0371 11.5872  0.0018       3.93487  0.0686   0.0728   0.1129    0.2469   0.0000       1.37364   424.9975      -5.77889       4.28711      -3.65647      -3.94645      0.524334       1.84978      -2.04157      0.149346      0.112150     0.0189039    -0.0386939       0.00000       0.00000       0.00000       0.00000       0.00000       0.00000       0.00000       0.00000       0.00000       0.00000       0.00000       0.00000       0.00000       0.00000       0.00000       0.00000       0.00000       0.00000       0.00000       0.00000       0.00000       0.00000       0.00000       0.00000       12.4019       14.8488       12.5398       11.7146       7.84816       5.94739       2.98014       1.91630      0.677207      0.324244     0.0770970     0.0224824       0.00000       0.00000       0.00000       0.00000       0.00000       0.00000       0.00000       0.00000       0.00000       0.00000       0.00000       0.00000       0.00000       0.00000       0.00000       0.00000       0.00000       0.00000       0.00000       0.00000       0.00000       0.00000       0.00000       0.00000
   6  16 2687.1447    2.3981  0.9254 11.7695  0.0010       1.46662  0.0553   0.0915   0.0996    0.2607   0.0000       1.26724   429.4708      -9.05883       8.95293      -10.4465    -0.0659184      -10.1751     -0.663834      -1.45438     -0.375137    -0.0352155   -0.00124722    0.00599332       0.00000       0.00000       0.00000       0.00000       0.00000       0.00000       0.00000       0.00000       0.00000       0.00000       0.00000       0.00000       0.00000       0.00000       0.00000       0.00000       0.00000       0.00000       0.00000       0.00000       0.00000       0.00000       0.00000       0.00000       10.8788       11.5448       11.3543       9.35246       6.64425       4.60972       2.70799       1.43213      0.669920      0.254102     0.0708600     0.0141323       0.00000       0.00000       0.00000       0.00000       0.00000       0.00000       0.00000       0.00000       0.00000       0.00000       0.00000       0.00000       0.00000       0.00000       0.00000       0.00000       0.00000       0.00000       0.00000       0.00000       0.00000       0.00000       0.00000       0.00000
   6  17 2823.7966    2.8760  0.9482 11.8014 -0.0078       1.11079  0.0541   0.1084   0.1033    0.3679   0.0000       1.01360   451.0348       10.7809       4.86949       1.35673       3.89144       1.83580      -3.77847      -1.18124     -0.193892      0.103672    -0.0659491     0.0124421       0.00000       0.00000       0.00000       0.00000       0.00000       0.00000       0.00000       0.00000       0.00000       0.00000       0.00000       0.00000       0.00000       0.00000       0.00000       0.00000       0.00000       0.00000       0.00000       0.00000       0.00000       0.00000       0.00000       0.00000       10.7647       12.8946       11.8884       9.27391       6.38705       4.23414       2.35082       1.32039      0.551929      0.233093     0.0682550     0.0153500       0.00000       0.00000       0.00000       0.00000       0.00000       0.00000       0.00000       0.00000       0.00000       0.00000       0.00000       0.00000       0.00000       0.00000       0.00000       0.00000       0.00000       0.00000       0.00000       0.00000       0.00000       0.00000       0.00000       0.00000
   6  18 2960.7652    3.5586  0.8429 12.4682  0.0011       2.55163  0.0532   0.1410   0.0838    0.3179   0.0000       1.00686   437.7429      -12.7975       14.7161       4.42825      0.454288      -8.51596     -0.484504      -2.13133      0.417171    -0.0828869     0.0404977    0.00754171       0.00000       0.00000       0.00000       0.00000       0.00000       0.00000       0.00000       0.00000       0.00000       0.00000       0.00000       0.00000       0.00000       0.00000       0.00000       0.00000       0.00000       0.00000       0.00000       0.00000       0.00000       0.00000       0.00000       0.00000       10.1047       12.3655       10.9987       9.29418       6.37130       3.91028       2.56387       1.29384      0.640271      0.213075     0.0722691     0.0165594       0.00000       0.00000       0.00000       0.00000       0.00000       0.00000       0.00000       0.00000       0.00000       0.00000       0.00000       0.00000       0.00000       0.00000       0.00000       0.00000       0.00000       0.00000       0.00000       0.00000       0.00000       0.00000       0.00000       0.00000
   6  19 3097.4124    3.3753  1.1921 13.0515 -0.0038       2.81179  0.0746   0.1323   0.1323    0.2638   0.0000       1.57362   435.1846       2.77621      -3.42160       18.9197      -18.7915      -3.56745      -1.17825      -1.53279      0.426039      0.431633    -0.0197453    -0.0213976       0.00000       0.00000       0.00000       0.00000       0.00000       0.00000       0.00000       0.00000       0.00000       0.00000       0.00000       0.00000       0.00000       0.00000       0.00000       0.00000       0.00000       0.00000       0.00000       0.00000       0.00000       0.00000       0.00000       0.00000       12.7873       14.6479       13.3918       11.3892       7.85119       5.37906       3.22474       1.56917      0.804678      0.289196     0.0887205     0.0204633       0.00000       0.00000       0.00000       0.00000       0.00000       0.00000       0.00000       0.00000       0.00000       0.00000       0.00000       0.00000       0.00000       0.00000       0.00000       0.00000       0.00000       0.00000       0.00000       0.00000       0.00000       0.00000       0.00000       0.00000
   6  20 3234.0836    3.8810  0.9822 12.8695  0.0001      0.674200  0.0653   0.1511   0.1119    0.3493   0.0000       1.37377   448.6589       14.6557      -13.1231       20.5990       7.92367       8.07686      0.989954     -0.412714      -1.02083    -0.0323189     0.0229584    -0.0238948       0.00000       0.00000       0.00000       0.00000       0.00000       0.00000       0.00000       0.00000       0.00000       0.00000       0.00000       0.00000       0.00000       0.00000       0.00000       0.00000       0.00000       0.00000       0.00000       0.00000       0.00000       0.00000       0.00000       0.00000       13.0321       14.1581       11.8818       10.2852       8.26307       5.76356       3.11300       1.48668      0.629609      0.241745     0.0706207     0.0161166       0.00000       0.00000       0.00000       0.00000       0.00000       0.00000       0.00000       0.00000       0.00000       0.00000       0.00000       0.00000       0.00000       0.00000       0.00000       0.00000       0.00000       0.00000       0.00000       0.00000       0.00000       0.00000       0.00000       0.00000
   6  21 3371.2234    3.2816  1.9324 11.0624 -0.0041      0.959129  0.0862   0.0861   0.1488    0.7447   0.0000      0.511899   443.7787       23.3276      -7.41986      -5.65010       13.4508      0.234754       2.42833      -2.44572     -0.480819     -0.494499    -0.0654883    -0.0115476       0.00000       0.00000       0.00000       0.00000       0.00000       0.00000       0.00000       0.00000       0.00000       0.00000       0.00000       0.00000       0.00000       0.00000       0.00000       0.00000       0.00000       0.00000       0.00000       0.00000       0.00000       0.00000       0.00000       0.00000       14.5056       17.8612       15.7869       13.6223       9.81776       6.60876       3.71079       2.27490      0.851080      0.384625      0.112171     0.0258536       0.00000       0.00000       0.00000       0.00000       0.00000       0.00000       0.00000       0.00000       0.00000       0.00000       0.00000       0.00000       0.00000       0.00000       0.00000       0.00000       0.00000       0.00000       0.00000       0.00000       0.00000       0.00000       0.00000       0.00000
   6  22 3508.5098    2.7998  3.0869 11.1562 -0.0068      0.717062  0.1131   0.0632   0.2166    0.3330   0.0000      0.303993   450.3743       17.6727      -27.3337       19.6977      -10.0399       7.11941      -11.0384      -2.89388      -2.00989      0.340511    -0.0850866     0.0109026       0.00000       0.00000       0.00000       0.00000       0.00000       0.00000       0.00000       0.00000       0.00000       0.00000       0.00000       0.00000       0.00000       0.00000       0.00000       0.00000       0.00000       0.00000       0.00000       0.00000       0.00000       0.00000       0.00000       0.00000       19.7342       22.4219       21.3107       17.6762       13.1058       8.64061       5.22157       2.78898       1.26147      0.481589      0.147381     0.0305273       0.00000       0.00000       0.00000       0.00000       0.00000       0.00000       0.00000       0.00000       0.00000       0.00000       0.00000       0.00000       0.00000       0.00000       0.00000       0.00000       0.00000       0.00000       0.00000       0.00000       0.00000       0.00000       0.00000       0.00000
   6  23 3646.1770    2.2988  4.0305 11.1006 -0.0006      0.394948  0.1405   0.0467   0.2561    0.1846   0.0000      0.214205   420.3289       28.2852       1.47997      -3.22049      -32.0372      -4.42346       10.2961      0.425046      -2.66319      0.609271      0.196201    -0.0689287       0.00000       0.00000       0.00000       0.00000       0.00000       0.00000       0.00000       0.00000       0.00000       0.00000       0.00000       0.00000       0.00000       0.00000       0.00000       0.00000       0.00000       0.00000       0.00000       0.00000       0.00000       0.00000       0.00000       0.00000       25.5678       31.2733       28.7468       22.9221       16.1931       10.7183       6.44657       3.04249       1.63710      0.604004      0.189078     0.0397958       0.00000       0.00000       0.00000       0.00000       0.00000       0.00000       0.00000       0.00000       0.00000       0.00000       0.00000       0.00000       0.00000       0.00000       0.00000       0.00000       0.00000       0.00000       0.00000       0.00000       0.00000       0.00000       0.00000       0.00000
   6  24 3784.5746    1.9281  5.7682 10.6509  0.0002      0.580187  0.1702   0.0350   0.3252    0.1505   0.0000      0.142735   384.5877       29.4309       27.7663       31.3274       29.1432      -6.84430       1.52169       4.08081      -1.56390      0.131677      0.274064    -0.0222965       0.00000       0.00000       0.00000       0.00000       0.00000       0.00000       0.00000       0.00000       0.00000       0.00000       0.00000       0.00000       0.00000       0.00000       0.00000       0.00000       0.00000       0.00000       0.00000       0.00000       0.00000       0.00000       0.00000       0.00000       28.2006       34.5056       31.4838       26.8144       19.6519       13.7050       7.88473       4.22419       1.92542      0.777688      0.237366     0.0519330       0.00000       0.00000       0.00000       0.00000       0.00000       0.00000       0.00000       0.00000       0.00000       0.00000       0.00000       0.00000       0.00000       0.00000       0.00000       0.00000       0.00000       0.00000       0.00000       0.00000       0.00000       0.00000       0.00000       0.00000
   6  26 4060.7478    1.4208  9.8601 10.3126 -0.0035     0.0877311  0.2610   0.0226   0.4843    0.0827   0.0000     0.0989022   414.1521      -6.16937       79.7598       41.9941       38.4909      -2.71203       10.5956      -4.07992       7.64113      0.900009     0.0966686   -0.00554682       0.00000       0.00000       0.00000       0.00000       0.00000       0.00000       0.00000       0.00000       0.00000       0.00000       0.00000       0.00000       0.00000       0.00000       0.00000       0.00000       0.00000       0.00000       0.00000       0.00000       0.00000       0.00000       0.00000       0.00000       41.4088       51.5035       45.2157       40.0378       28.9297       19.5049       11.6588       6.16551       2.83320       1.08392      0.339586     0.0769934       0.00000       0.00000       0.00000       0.00000       0.00000       0.00000       0.00000       0.00000       0.00000       0.00000       0.00000       0.00000       0.00000       0.00000       0.00000       0.00000       0.00000       0.00000       0.00000       0.00000       0.00000       0.00000       0.00000       0.00000
   7  11 2045.8862    0.6446  0.5100  9.9117 -0.0009       7.05034  0.0360   0.0305   0.0741    0.1341   0.0000       2.02440   442.8564      -9.50486       6.44374       11.0070       1.82666      -1.88853       2.28609      0.651093     -0.148998      0.232265    -0.0323908    -0.0466404  -0.000145237   -0.00100849       0.00000       0.00000       0.00000       0.00000       0.00000       0.00000       0.00000       0.00000       0.00000       0.00000       0.00000       0.00000       0.00000       0.00000       0.00000       0.00000       0.00000       0.00000       0.00000       0.00000       0.00000       0.00000       6.51440       7.53561       7.77609       6.15572       4.98312       3.57417       2.42910       1.33554      0.696830      0.353160      0.147388     0.0544875     0.0148855    0.00263773       0.00000       0.00000       0.00000       0.00000       0.00000       0.00000       0.00000       0.00000       0.00000       0.00000       0.00000       0.00000       0.00000       0.00000       0.00000       0.00000       0.00000       0.00000       0.00000       0.00000       0.00000       0.00000
   7  12 2184.6760    0.8222  0.5086 10.5598 -0.0015       8.86750  0.0354   0.0461   0.0853    0.1263   0.0000       2.01669   440.1973       18.6317       1.38040      -1.11455       4.44814      -12.5641       1.62195       1.37251      -1.03661     -0.598348    -0.0702566     0.0431148    -0.0186864    0.00593384       0.00000       0.00000       0.00000       0.00000       0.00000       0.00000       0.00000       0.00000       0.00000       0.00000       0.00000       0.00000       0.00000       0.00000       0.00000       0.00000       0.00000       0.00000       0.00000       0.00000       0.00000       0.00000       5.81310       7.33228       6.98453       5.99909       5.12472       3.48719       2.45673       1.38215      0.715182      0.385327      0.152457     0.0541892     0.0161326    0.00342905       0.00000       0.00000       0.00000       0.00000       0.00000       0.00000       0.00000       0.00000       0.00000       0.00000       0.00000       0.00000       0.00000       0.00000       0.00000       0.00000       0.00000       0.00000       0.00000       0.00000       0.00000       0.00000
   7  13 2322.2528    1.2845  0.6147 10.9557 -0.0025       4.91617  0.0408   0.0568   0.0775    0.1641   0.0000       1.49118   436.8170       2.38733       4.92084      -10.4660       1.12190     -0.697695      0.104726      -3.50921      0.457120      0.384536     0.0676861    -0.0386204     0.0203421   0.000337996       0.00000       0.00000       0.00000       0.00000       0.00000       0.00000       0.00000       0.00000       0.00000       0.00000       0.00000       0.00000       0.00000       0.00000       0.00000       0.00000       0.00000       0.00000       0.00000       0.00000       0.00000       0.00000       6.92564       8.35174       7.91892       7.55694       4.80414       3.92294       2.45134       1.54997      0.774450      0.409874      0.165229     0.0567727     0.0134411    0.00345985       0.00000       0.00000       0.00000       0.00000       0.00000       0.00000       0.00000       0.00000       0.00000       0.00000       0.00000       0.00000       0.00000       0.00000       0.00000       0.00000       0.00000       0.00000       0.00000       0.00000       0.00000       0.00000
   7  14 2458.3283    1.5981  0.9457 10.9510  0.0005       2.82859  0.0611   0.0593   0.0985    0.2611   0.0000       1.15530   438.0175    -0.0848614       18.6779       9.37562      -3.41469      -3.29638      -1.41579       3.20055      -1.39875      0.438264    -0.0697320     0.0401304     0.0182518    0.00218749       0.00000       0.00000       0.00000       0.00000       0.00000       0.00000       0.00000       0.00000       0.00000       0.00000       0.00000       0.00000       0.00000       0.00000       0.00000       0.00000       0.00000       0.00000       0.00000       0.00000       0.00000       0.00000       10.1267       10.9957       10.4260       10.0572       7.15774       5.91045       3.71761       2.34397       1.00026      0.635506      0.212179     0.0827452     0.0182398    0.00427870       0.00000       0.00000       0.00000       0.00000       0.00000       0.00000       0.00000       0.00000       0.00000       0.00000       0.00000       0.00000       0.00000       0.00000       0.00000       0.00000       0.00000       0.00000       0.00000       0.00000       0.00000       0.00000
   7  15 2594.4665    1.9119  1.0429 11.5797 -0.0045       5.74224  0.0749   0.0679   0.1067    0.2172   0.0000       1.50360   433.4133      -6.08918       12.8077       7.48105       4.81819      -6.06511      -4.85062       1.44224      0.283628     -0.141754     0.0665827      0.110583    -0.0267882   -0.00511266       0.00000       0.00000       0.00000       0.00000       0.00000       0.00000       0.00000       0.00000       0.00000       0.00000       0.00000       0.00000       0.00000       0.00000       0.00000       0.00000       0.00000       0.00000       0.00000       0.00000       0.00000       0.00000       10.6135       12.4909       10.4365       10.0614       7.79766       6.75935       3.98605       2.44449       1.03432      0.622144      0.205372     0.0902466     0.0204449    0.00532234       0.00000       0.00000       0.00000       0.00000       0.00000       0.00000       0.00000       0.00000       0.00000       0.00000       0.00000       0.00000       0.00000       0.00000       0.00000       0.00000       0.00000       0.00000       0.00000       0.00000       0.00000       0.00000
   7  16 2731.1492    2.6392  0.8902 11.9119 -0.0045      0.191356  0.0497   0.0963   0.0927    0.2598   0.0000       1.14446   425.6371       18.6698       14.1646       6.12493       4.10168      -1.74810      0.947268     -0.691382     -0.785959     -0.907352   -0.00940795    -0.0899152   0.000340648    0.00163631       0.00000       0.00000       0.00000       0.00000       0.00000       0.00000       0.00000       0.00000       0.00000       0.00000       0.00000       0.00000       0.00000       0.00000       0.00000       0.00000       0.00000       0.00000       0.00000       0.00000       0.00000       0.00000       8.03473       10.4032       8.79379       8.26201       5.94616       4.68891       2.68886       1.77083      0.813181      0.427695      0.155425     0.0658020     0.0159713    0.00402147       0.00000       0.00000       0.00000       0.00000       0.00000       0.00000       0.00000       0.00000       0.00000       0.00000       0.00000       0.00000       0.00000       0.00000       0.00000       0.00000       0.00000       0.00000       0.00000       0.00000       0.00000       0.00000
   7  17 2868.3912    3.2536  0.7415 12.8731 -0.0051       1.48259  0.0471   0.1257   0.0810    0.1779   0.0000       1.21626   435.6119       3.24988       1.65180       2.26586       2.94405       2.17162     -0.503165       1.13187       1.56179     -0.204828     -0.240841    -0.0335926    0.00992127    0.00428829       0.00000       0.00000       0.00000       0.00000       0.00000       0.00000       0.00000       0.00000       0.00000       0.00000       0.00000       0.00000       0.00000       0.00000       0.00000       0.00000       0.00000       0.00000       0.00000       0.00000       0.00000       0.00000       6.89215       9.33551       7.84917       8.04261       5.33565       4.62049       2.60113       1.85800      0.828343      0.496287      0.168586     0.0717426     0.0158985    0.00439254       0.00000       0.00000       0.00000       0.00000       0.00000       0.00000       0.00000       0.00000       0.00000       0.00000       0.00000       0.00000       0.00000       0.00000       0.00000       0.00000       0.00000       0.00000       0.00000       0.00000       0.00000       0.00000
   7  18 3005.6038    3.5979  0.8161 13.2281 -0.0150      0.393279  0.0499   0.1469   0.0897    0.1852   0.0000       1.12322   439.8015       16.9699       3.90855      -5.48375      -7.26626      -2.61006      -5.54711       2.57682     -0.308581     -0.914523    -0.0155138     0.0511306     0.0186577   -0.00375033       0.00000       0.00000       0.00000       0.00000       0.00000       0.00000       0.00000       0.00000       0.00000       0.00000       0.00000       0.00000       0.00000       0.00000       0.00000       0.00000       0.00000       0.00000       0.00000       0.00000       0.00000       0.00000       8.17488       9.31602       9.80056       7.41409       6.83877       4.74039       2.98817       1.85974       1.01737      0.443118      0.188719     0.0731094     0.0213316    0.00331496       0.00000       0.00000       0.00000       0.00000       0.00000       0.00000       0.00000       0.00000       0.00000       0.00000       0.00000       0.00000       0.00000       0.00000       0.00000       0.00000       0.00000       0.00000       0.00000       0.00000       0.00000       0.00000
   7  19 3142.9406    3.7239  1.0817 13.3017 -0.0052       2.38765  0.0660   0.1371   0.1166    0.2170   0.0000       1.30388   431.3359       18.1518       23.0497       5.98545      0.358608       8.59827       2.36114      -2.79986      -1.02290      0.360154     -0.179295     -0.140799     0.0239426    0.00320264       0.00000       0.00000       0.00000       0.00000       0.00000       0.00000       0.00000       0.00000       0.00000       0.00000       0.00000       0.00000       0.00000       0.00000       0.00000       0.00000       0.00000       0.00000       0.00000       0.00000       0.00000       0.00000       10.0750       13.2530       10.9046       10.6328       7.48353       5.85606       3.41289       2.31733      0.983078      0.603987      0.186241     0.0841262     0.0194872    0.00521686       0.00000       0.00000       0.00000       0.00000       0.00000       0.00000       0.00000       0.00000       0.00000       0.00000       0.00000       0.00000       0.00000       0.00000       0.00000       0.00000       0.00000       0.00000       0.00000       0.00000       0.00000       0.00000
   7  20 3280.0306    3.4490  1.4833 12.9990 -0.0062      0.282729  0.0731   0.1147   0.1417    0.2056   0.0000      0.925280   434.9112       21.9694       6.11266       21.3914      -3.69634      -8.00431      -4.85467      -1.58884      -2.76611      0.782587     -0.177378     0.0528477     0.0168969   -0.00260789       0.00000       0.00000       0.00000       0.00000       0.00000       0.00000       0.00000       0.00000       0.00000       0.00000       0.00000       0.00000       0.00000       0.00000       0.00000       0.00000       0.00000       0.00000       0.00000       0.00000       0.00000       0.00000       12.7277       13.8812       12.5778       10.6733       9.29435       7.03628       4.40208       2.48145       1.28819      0.516109      0.228575     0.0813445     0.0222311    0.00407849       0.00000       0.00000       0.00000       0.00000       0.00000       0.00000       0.00000       0.00000       0.00000       0.00000       0.00000       0.00000       0.00000       0.00000       0.00000       0.00000       0.00000       0.00000       0.00000       0.00000       0.00000       0.00000
   7  21 3417.5263    3.0861  1.9914 12.2047 -0.0050      0.476698  0.0828   0.0832   0.1532    0.2109   0.0000      0.509077   415.1881       8.20792       10.8760       6.09463       6.51432     -0.403803       4.94550       3.61536       2.28899      -1.06197     -0.157361     0.0632971     0.0152889   -0.00704460       0.00000       0.00000       0.00000       0.00000       0.00000       0.00000       0.00000       0.00000       0.00000       0.00000       0.00000       0.00000       0.00000       0.00000       0.00000       0.00000       0.00000       0.00000       0.00000       0.00000       0.00000       0.00000       12.8617       15.3572       13.8129       12.1140       9.91767       7.09581       4.75484       2.62838       1.33035      0.667794      0.264574     0.0923911     0.0279282    0.00552234       0.00000       0.00000       0.00000       0.00000       0.00000       0.00000       0.00000       0.00000       0.00000       0.00000       0.00000       0.00000       0.00000       0.00000       0.00000       0.00000       0.00000       0.00000       0.00000       0.00000       0.00000       0.00000
   7  22 3555.6056    2.7016  3.1373 11.4172  0.0000      0.688088  0.1051   0.0576   0.1941    0.2110   0.0000      0.280984   473.1440       8.38444      -6.38930      -5.72786       18.5981      -9.81583      -10.3581     -0.298808       2.09710    -0.0344852     0.0178050      0.118497     0.0116697   -0.00183569       0.00000       0.00000       0.00000       0.00000       0.00000       0.00000       0.00000       0.00000       0.00000       0.00000       0.00000       0.00000       0.00000       0.00000       0.00000       0.00000       0.00000       0.00000       0.00000       0.00000       0.00000       0.00000       17.1441       19.0163       18.9620       15.9856       12.1365       8.66694       5.68596       3.22455       1.73988      0.822521      0.351847      0.118867     0.0322367    0.00583149       0.00000       0.00000       0.00000       0.00000       0.00000       0.00000       0.00000       0.00000       0.00000       0.00000       0.00000       0.00000       0.00000       0.00000       0.00000       0.00000       0.00000       0.00000       0.00000       0.00000       0.00000       0.00000
   7  23 3693.7594    2.2654  4.6426 11.0053 -0.0063      0.402580  0.1351   0.0398   0.2507    0.1518   0.0000      0.174707   428.8629       34.4631      -11.3360       23.5443       17.2175     -0.585741      -13.3943      -1.59742      -2.98008      -1.49445      0.240742     0.0164541    -0.0331914     0.0133928       0.00000       0.00000       0.00000       0.00000       0.00000       0.00000       0.00000       0.00000       0.00000       0.00000       0.00000       0.00000       0.00000       0.00000       0.00000       0.00000       0.00000       0.00000       0.00000       0.00000       0.00000       0.00000       20.2825       24.0945       22.2718       20.2577       15.4737       11.2043       7.28162       4.27012       2.27785       1.05857      0.442406      0.152970     0.0434129    0.00893224       0.00000       0.00000       0.00000       0.00000       0.00000       0.00000       0.00000       0.00000       0.00000       0.00000       0.00000       0.00000       0.00000       0.00000       0.00000       0.00000       0.00000       0.00000       0.00000       0.00000       0.00000       0.00000
   7  24 3832.6066    1.8855  6.0240 10.7139 -0.0019      0.631534  0.1664   0.0311   0.2968    0.1167   0.0000      0.135899   424.2299       17.6755       6.93580      -11.8046       7.66390       8.51918      -3.03660      -12.6883      0.277480     -0.702280     0.0909384     0.0246522    -0.0202090   -0.00192861       0.00000       0.00000       0.00000       0.00000       0.00000       0.00000       0.00000       0.00000       0.00000       0.00000       0.00000       0.00000       0.00000       0.00000       0.00000       0.00000       0.00000       0.00000       0.00000       0.00000       0.00000       0.00000       24.2014       28.2531       27.6334       24.5196       19.0976       13.1871       8.46805       5.54414       2.93227       1.38945      0.551463      0.202816     0.0559643     0.0107074       0.00000       0.00000       0.00000       0.00000       0.00000       0.00000       0.00000       0.00000       0.00000       0.00000       0.00000       0.00000       0.00000       0.00000       0.00000       0.00000       0.00000       0.00000       0.00000       0.00000       0.00000       0.00000
   7  25 3971.1013    1.5876  8.8453 10.3604  0.0023      0.355892  0.2144   0.0233   0.4047    0.0891   0.0000     0.0972131   428.9470      -12.8311       37.1820      -36.2973      -3.94846       13.5851       15.8135       1.16369      -9.45780      0.245495      0.237620     0.0448931     0.0646760    0.00404643       0.00000       0.00000       0.00000       0.00000       0.00000       0.00000       0.00000       0.00000       0.00000       0.00000       0.00000       0.00000       0.00000       0.00000       0.00000       0.00000       0.00000       0.00000       0.00000       0.00000       0.00000       0.00000       29.7836       36.0771       34.4893       30.7130       23.7486       17.4978       11.0230       6.95821       3.57528       1.78546      0.700759      0.266897     0.0721284     0.0144113       0.00000       0.00000       0.00000       0.00000       0.00000       0.00000       0.00000       0.00000       0.00000       0.00000       0.00000       0.00000       0.00000       0.00000       0.00000       0.00000       0.00000       0.00000       0.00000       0.00000       0.00000       0.00000
   7  26 4109.3997    1.3260 10.3301 10.4042 -0.0012      0.111081  0.2521   0.0201   0.4971    0.0682   0.0000     0.0939094   496.8826      -3.59761      -35.9409       4.29231       37.3944       11.0392       10.1360      -4.63277      -4.01576     -0.323977    -0.0460442     0.0827313     -0.188552   -0.00273695       0.00000       0.00000       0.00000       0.00000       0.00000       0.00000       0.00000       0.00000       0.00000       0.00000       0.00000       0.00000       0.00000       0.00000       0.00000       0.00000       0.00000       0.00000       0.00000       0.00000       0.00000       0.00000       34.5424       41.4086       40.1507       36.4943       28.2975       20.2043       13.4426       8.27477       4.54073       2.14570      0.897546      0.313732     0.0873032     0.0168861       0.00000       0.00000       0.00000       0.00000       0.00000       0.00000       0.00000       0.00000       0.00000       0.00000       0.00000       0.00000       0.00000       0.00000       0.00000       0.00000       0.00000       0.00000       0.00000       0.00000       0.00000       0.00000
   7  27 4248.2215    1.1221 13.8372 10.2608 -0.0008   -0.00852580  0.3533   0.0170   0.6622    0.0594   0.0000     0.0917888   447.3628       88.7496      -19.6785      -22.1211      -23.9867      -20.9274      -30.0970      -13.0887      0.836977       1.60960       1.72470     -0.259624    -0.0542043     0.0273605       0.00000       0.00000       0.00000       0.00000       0.00000       0.00000       0.00000       0.00000       0.00000       0.00000       0.00000       0.00000       0.00000       0.00000       0.00000       0.00000       0.00000       0.00000       0.00000       0.00000       0.00000       0.00000       44.1365       51.5186       51.3477       45.7337       35.1848       26.1601       17.5008       10.3426       5.60697       2.78100       1.16364      0.402896      0.109851     0.0205105       0.00000       0.00000       0.00000       0.00000       0.00000       0.00000       0.00000       0.00000       0.00000       0.00000       0.00000       0.00000       0.00000       0.00000       0.00000       0.00000       0.00000       0.00000       0.00000       0.00000       0.00000       0.00000
   8  12 2225.3028    0.9382  0.5835 10.3154 -0.0116       7.06582  0.0386   0.0392   0.0669    0.1751   0.0000       1.54346   436.8136      -2.83078       7.92901       1.20125      -5.18258       2.83254     -0.138440      -3.76062       1.22417     -0.199299      0.158557      0.271362     0.0775766    -0.0241174    0.00192173   8.40340e-05       0.00000       0.00000       0.00000       0.00000       0.00000       0.00000       0.00000       0.00000       0.00000       0.00000       0.00000       0.00000       0.00000       0.00000       0.00000       0.00000       0.00000       0.00000       0.00000       0.00000       6.22435       7.44149       7.11058       6.89923       5.31903       3.72028       2.44064       1.78032       1.10482      0.567355      0.305638      0.110163     0.0450471     0.0138963    0.00363429   0.000731895       0.00000       0.00000       0.00000       0.00000       0.00000       0.00000       0.00000       0.00000       0.00000       0.00000       0.00000       0.00000       0.00000       0.00000       0.00000       0.00000       0.00000       0.00000       0.00000       0.00000
   8  13 2362.9837    1.3110  0.7813 10.9244 -0.0005       5.35661  0.0477   0.0482   0.0861    0.1659   0.0000       1.33711   439.4472       15.8198       19.9850      -12.6961       8.03136       3.32708      -2.36443      -2.96593     -0.517323       1.54204     0.0452643     -0.132867   -0.00524295     0.0139802    0.00115422  -0.000933870       0.00000       0.00000       0.00000       0.00000       0.00000       0.00000       0.00000       0.00000       0.00000       0.00000       0.00000       0.00000       0.00000       0.00000       0.00000       0.00000       0.00000       0.00000       0.00000       0.00000       6.47245       9.22672       7.20271       7.12281       5.99910       4.87641       3.47850       2.11832       1.23558      0.575251      0.323397      0.115441     0.0547646     0.0168062    0.00512164    0.00109059       0.00000       0.00000       0.00000       0.00000       0.00000       0.00000       0.00000       0.00000       0.00000       0.00000       0.00000       0.00000       0.00000       0.00000       0.00000       0.00000       0.00000       0.00000       0.00000       0.00000
   8  14 2499.5333    1.5930  0.9552 11.3685 -0.0133       2.69430  0.0572   0.0575   0.0906    0.2024   0.0000       1.44628   441.0038       3.95784       16.6469       11.3214      -7.30607       3.42959     -0.690309      -2.65206     -0.156647     -0.303144      0.435581      0.194366    -0.0158709    0.00981177    0.00978598  -0.000646097       0.00000       0.00000       0.00000       0.00000       0.00000       0.00000       0.00000       0.00000       0.00000       0.00000       0.00000       0.00000       0.00000       0.00000       0.00000       0.00000       0.00000       0.00000       0.00000       0.00000       10.3712       12.7244       12.5711       10.7952       7.91973       5.41952       3.31273       2.11819       1.31874      0.692718      0.327390      0.138916     0.0540537     0.0170952    0.00428076   0.000804275       0.00000       0.00000       0.00000       0.00000       0.00000       0.00000       0.00000       0.00000       0.00000       0.00000       0.00000       0.00000       0.00000       0.00000       0.00000       0.00000       0.00000       0.00000       0.00000       0.00000
   8  15 2636.1263    2.0586  0.8617 11.9796  0.0034      0.399920  0.0537   0.0744   0.0926    0.1700   0.0000       1.29434   438.4234       3.75298       18.2478      0.331814      -10.5536       3.88126     -0.834711      -3.03463       1.76791     -0.319129      0.274863     -0.105066    -0.0746669   -0.00952684   -0.00150788   0.000525282       0.00000       0.00000       0.00000       0.00000       0.00000       0.00000       0.00000       0.00000       0.00000       0.00000       0.00000       0.00000       0.00000       0.00000       0.00000       0.00000       0.00000       0.00000       0.00000       0.00000       6.73192       8.54201       8.64399       7.33649       6.48290       4.86702       2.96382       2.20651       1.21567      0.628468      0.365867      0.130436     0.0576056     0.0209575    0.00516033   0.000944012       0.00000       0.00000       0.00000       0.00000       0.00000       0.00000       0.00000       0.00000       0.00000       0.00000       0.00000       0.00000       0.00000       0.00000       0.00000       0.00000       0.00000       0.00000       0.00000       0.00000
   8  17 2911.6826    3.4013  0.8016 12.7736 -0.0059       2.17609  0.0445   0.1226   0.0781    0.1902   0.0000       1.18233   435.9522       18.3271       25.1751       3.16751      0.148974      0.519205     -0.306270      -3.68281     -0.481567     -0.457407    -0.0754856     0.0205976   -0.00238415    0.00516325   -0.00231557  -0.000157271       0.00000       0.00000       0.00000       0.00000       0.00000       0.00000       0.00000       0.00000       0.00000       0.00000       0.00000       0.00000       0.00000       0.00000       0.00000       0.00000       0.00000       0.00000       0.00000       0.00000       6.98419       8.25637       7.94662       7.35248       5.70242       4.17163       2.80537       1.84656       1.10753      0.578240      0.288223      0.118157     0.0464733     0.0142323    0.00373860   0.000707264       0.00000       0.00000       0.00000       0.00000       0.00000       0.00000       0.00000       0.00000       0.00000       0.00000       0.00000       0.00000       0.00000       0.00000       0.00000       0.00000       0.00000       0.00000       0.00000       0.00000
   8  18 3049.2549    3.7828  0.8296 13.1519 -0.0074       1.17796  0.0494   0.1401   0.0866    0.1843   0.0000       1.17047   426.2285       17.9049       13.6743       1.81137      -4.53297       4.09659       1.93239      -3.59334     -0.599239     -0.414904    -0.0170128     -0.150202   -0.00909298    0.00650056   -0.00772368  -5.86134e-05       0.00000       0.00000       0.00000       0.00000       0.00000       0.00000       0.00000       0.00000       0.00000       0.00000       0.00000       0.00000       0.00000       0.00000       0.00000       0.00000       0.00000       0.00000       0.00000       0.00000       7.63456       10.1445       9.56415       8.71949       6.39728       4.53169       3.34490       1.92739       1.22095      0.561739      0.351023      0.123921     0.0570279     0.0157379    0.00483419   0.000969498       0.00000       0.00000       0.00000       0.00000       0.00000       0.00000       0.00000       0.00000       0.00000       0.00000       0.00000       0.00000       0.00000       0.00000       0.00000       0.00000       0.00000       0.00000       0.00000       0.00000
   8  19 3186.8386    3.9798  1.2279 12.8245  0.0016       1.09730  0.0635   0.1208   0.1142    0.2441   0.0000       1.01339   420.4701       14.2718      -4.51403      -2.38009       6.52342       7.37564      -6.17099      -2.03557     -0.179056     -0.639283     -0.350282     -0.150087    -0.0343376   -0.00994223     0.0107176    0.00181616       0.00000       0.00000       0.00000       0.00000       0.00000       0.00000       0.00000       0.00000       0.00000       0.00000       0.00000       0.00000       0.00000       0.00000       0.00000       0.00000       0.00000       0.00000       0.00000       0.00000       10.1186       11.0272       9.60361       8.55000       7.81627       6.59111       4.69365       2.77280       1.55621      0.755953      0.335694      0.147181     0.0572460     0.0178895    0.00459675   0.000847401       0.00000       0.00000       0.00000       0.00000       0.00000       0.00000       0.00000       0.00000       0.00000       0.00000       0.00000       0.00000       0.00000       0.00000       0.00000       0.00000       0.00000       0.00000       0.00000       0.00000
   8  20 3324.5135    3.4890  1.6239 12.5907  0.0025       1.38191  0.0710   0.0943   0.1245    0.1860   0.0000      0.696488   432.4499       43.4494       3.65197       14.5826      0.418868      0.311154       2.28518      0.258529      0.483380      0.743370     -0.201562     -0.394782     0.0679342    -0.0287680  -0.000624833   0.000960997       0.00000       0.00000       0.00000       0.00000       0.00000       0.00000       0.00000       0.00000       0.00000       0.00000       0.00000       0.00000       0.00000       0.00000       0.00000       0.00000       0.00000       0.00000       0.00000       0.00000       9.62861       11.7551       11.1684       9.95778       7.94819       5.99898       4.10423       2.59339       1.53834      0.819678      0.393541      0.172302     0.0663442     0.0214557    0.00556686    0.00105710       0.00000       0.00000       0.00000       0.00000       0.00000       0.00000       0.00000       0.00000       0.00000       0.00000       0.00000       0.00000       0.00000       0.00000       0.00000       0.00000       0.00000       0.00000       0.00000       0.00000
   8  21 3462.6309    2.9211  2.1197 12.3229 -0.0034      0.913868  0.0847   0.0725   0.1494    0.1431   0.0000      0.528365   427.9198       28.1042       13.5223       4.47257      0.143142      -8.64364     0.0430295       3.14387      0.381165      0.311332      0.444212      0.374785     0.0721623    -0.0179290   -0.00450894  -0.000419273       0.00000       0.00000       0.00000       0.00000       0.00000       0.00000       0.00000       0.00000       0.00000       0.00000       0.00000       0.00000       0.00000       0.00000       0.00000       0.00000       0.00000       0.00000       0.00000       0.00000       11.3427       13.1719       12.7066       11.4954       9.88250       6.80601       5.04533       3.23100       1.85620       1.05576      0.488066      0.226472     0.0757579     0.0253364    0.00722274    0.00119273       0.00000       0.00000       0.00000       0.00000       0.00000       0.00000       0.00000       0.00000       0.00000       0.00000       0.00000       0.00000       0.00000       0.00000       0.00000       0.00000       0.00000       0.00000       0.00000       0.00000
   8  22 3601.1640    2.4985  3.3282 11.5321 -0.0041      0.640844  0.1034   0.0493   0.1853    0.1392   0.0000      0.264722   402.7455      -3.26167       15.9067       12.0422       17.1987      -1.48984      -5.38823      -1.14127       4.08242     -0.406896      0.692288     -0.409209     0.0511130     0.0279721   -0.00399872    0.00147701       0.00000       0.00000       0.00000       0.00000       0.00000       0.00000       0.00000       0.00000       0.00000       0.00000       0.00000       0.00000       0.00000       0.00000       0.00000       0.00000       0.00000       0.00000       0.00000       0.00000       13.6147       15.7065       16.2531       14.4155       11.5853       9.03279       6.02541       3.93810       2.46823       1.28922      0.640919      0.272933      0.112114     0.0354883    0.00873254    0.00155669       0.00000       0.00000       0.00000       0.00000       0.00000       0.00000       0.00000       0.00000       0.00000       0.00000       0.00000       0.00000       0.00000       0.00000       0.00000       0.00000       0.00000       0.00000       0.00000       0.00000
   8  23 3739.8347    2.0739  5.1251 10.8854 -0.0026      0.415659  0.1342   0.0336   0.2411    0.1189   0.0000      0.146541   434.6670       35.1182       21.9488       16.0544       6.56933       6.05153      -5.07174    -0.0841211       4.40336      -2.61324     -0.963302      0.233643     0.0741663     0.0225538   -0.00843206   -0.00192956       0.00000       0.00000       0.00000       0.00000       0.00000       0.00000       0.00000       0.00000       0.00000       0.00000       0.00000       0.00000       0.00000       0.00000       0.00000       0.00000       0.00000       0.00000       0.00000       0.00000       17.5586       21.2029       21.1207       18.5982       15.2055       11.8787       7.89070       5.17258       3.03612       1.64993      0.776253      0.349658      0.135823     0.0464108     0.0117006    0.00211842       0.00000       0.00000       0.00000       0.00000       0.00000       0.00000       0.00000       0.00000       0.00000       0.00000       0.00000       0.00000       0.00000       0.00000       0.00000       0.00000       0.00000       0.00000       0.00000       0.00000
   8  24 3878.6825    1.7848  7.2321 10.5628 -0.0060      0.441471  0.1665   0.0256   0.3142    0.0900   0.0000     0.0980070   432.5788       13.5124       18.9387       5.62954      -24.2099       4.77265      -7.74690      -5.20086      -4.63854      0.639248      -1.63194     0.0401768   -0.00400361    -0.0468904   -0.00597681   -0.00935341       0.00000       0.00000       0.00000       0.00000       0.00000       0.00000       0.00000       0.00000       0.00000       0.00000       0.00000       0.00000       0.00000       0.00000       0.00000       0.00000       0.00000       0.00000       0.00000       0.00000       21.6374       25.3899       25.4624       22.5081       18.8724       14.6850       10.0811       6.43015       3.95154       2.08683      0.988447      0.440880      0.174055     0.0564964     0.0147301    0.00256866       0.00000       0.00000       0.00000       0.00000       0.00000       0.00000       0.00000       0.00000       0.00000       0.00000       0.00000       0.00000       0.00000       0.00000       0.00000       0.00000       0.00000       0.00000       0.00000       0.00000
   8  25 4017.6763    1.5046  8.9405 10.4640 -0.0008      0.230034  0.2070   0.0209   0.3794    0.0701   0.0000     0.0929590   443.0479       92.2903       75.7586       40.9791       23.4537      -16.4564       12.2357       3.69986       1.58575      -3.70690      -1.54906     -0.174815      0.294363     0.0682363    -0.0151505   -0.00119349       0.00000       0.00000       0.00000       0.00000       0.00000       0.00000       0.00000       0.00000       0.00000       0.00000       0.00000       0.00000       0.00000       0.00000       0.00000       0.00000       0.00000       0.00000       0.00000       0.00000       26.5416       31.3119       30.3996       28.1786       23.1068       17.6169       12.5294       8.04547       4.82730       2.54696       1.30780      0.541166      0.213509     0.0676131     0.0178408    0.00314683       0.00000       0.00000       0.00000       0.00000       0.00000       0.00000       0.00000       0.00000       0.00000       0.00000       0.00000       0.00000       0.00000       0.00000       0.00000       0.00000       0.00000       0.00000       0.00000       0.00000
   9  10 1984.2350    0.5679  0.4319  9.7696  0.0079       9.26833  0.0407   0.0316   0.0701    0.1074   0.0000       2.30122   440.7244       6.34991       8.00776      -8.40916      -3.43887       5.80471      -1.33264       1.43422     -0.148346    -0.0100895     -0.326824     -0.155752     0.0970620     0.0150426     0.0157111   -0.00658282  -0.000869733   0.000305866       0.00000       0.00000       0.00000       0.00000       0.00000       0.00000       0.00000       0.00000       0.00000       0.00000       0.00000       0.00000       0.00000       0.00000       0.00000       0.00000       0.00000       0.00000       5.51359       7.55743       5.37242       6.86513       5.18236       4.93276       2.41665       2.40579       1.24490       1.03042      0.402376      0.267011     0.0752134     0.0455218    0.00838364    0.00558463   0.000776177   0.000271097       0.00000       0.00000       0.00000       0.00000       0.00000       0.00000       0.00000       0.00000       0.00000       0.00000       0.00000       0.00000       0.00000       0.00000       0.00000       0.00000       0.00000       0.00000
   9  11 2125.2207    0.7514  0.4752 10.3555 -0.0090       7.52488  0.0380   0.0361   0.0693    0.1239   0.0000       1.86526   433.2921      -2.77740       15.4272      -2.12076      0.394852      -4.56319      0.500539     -0.292983      0.629091     -0.181819     0.0933938     -0.243423    -0.0904177   -0.00751167     0.0154040  -0.000728302  -0.000202390   8.33673e-05       0.00000       0.00000       0.00000       0.00000       0.00000       0.00000       0.00000       0.00000       0.00000       0.00000       0.00000       0.00000       0.00000       0.00000       0.00000       0.00000       0.00000       0.00000       5.57069       5.52322       7.07213       6.53482       3.97196       4.51401       3.26967       1.68779       1.26667      0.859614      0.378370      0.154124      0.105007     0.0479821     0.0172565    0.00400815   0.000750609   0.000130367       0.00000       0.00000       0.00000       0.00000       0.00000       0.00000       0.00000       0.00000       0.00000       0.00000       0.00000       0.00000       0.00000       0.00000       0.00000       0.00000       0.00000       0.00000
   9  12 2264.7042    1.0253  0.7821 10.6980  0.0060       7.77726  0.0488   0.0369   0.0844    0.1475   0.0000       1.54266   438.3032       18.9582       10.0294       2.84533       1.55603       9.72218      -1.15538     -0.894629      0.257411      0.487126     -0.433784      0.124780     -0.195111    -0.0575581     0.0130996   0.000515968   0.000486834   0.000303584       0.00000       0.00000       0.00000       0.00000       0.00000       0.00000       0.00000       0.00000       0.00000       0.00000       0.00000       0.00000       0.00000       0.00000       0.00000       0.00000       0.00000       0.00000       6.23296       7.72442       8.17420       6.98938       5.82771       4.77722       3.49468       2.18162       1.50113      0.855223      0.429913      0.253465     0.0923182     0.0496353     0.0170263    0.00499842    0.00124137   0.000202960       0.00000       0.00000       0.00000       0.00000       0.00000       0.00000       0.00000       0.00000       0.00000       0.00000       0.00000       0.00000       0.00000       0.00000       0.00000       0.00000       0.00000       0.00000
   9  13 2402.3729    1.4061  0.7891 10.9289 -0.0037       4.21690  0.0420   0.0494   0.0760    0.1699   0.0000       1.11230   436.3188     -0.414889       12.4259      -3.77948      -7.93882      0.574024      -1.03293      0.356942      0.345221     -0.637984     0.0283425    -0.0247476    -0.0564328     0.0303383     0.0170748   -0.00181793   -0.00146329  -0.000283915       0.00000       0.00000       0.00000       0.00000       0.00000       0.00000       0.00000       0.00000       0.00000       0.00000       0.00000       0.00000       0.00000       0.00000       0.00000       0.00000       0.00000       0.00000       5.94096       6.91315       6.67100       6.17649       5.08742       4.47493       3.24715       2.30288       1.33763      0.781747      0.403864      0.210840     0.0929274     0.0388774     0.0134303    0.00421796   0.000919157   0.000174804       0.00000       0.00000       0.00000       0.00000       0.00000       0.00000       0.00000       0.00000       0.00000       0.00000       0.00000       0.00000       0.00000       0.00000       0.00000       0.00000       0.00000       0.00000
   9  14 2539.6266    1.9091  0.8426 11.4268 -0.0082       2.44925  0.0427   0.0666   0.0842    0.1976   0.0000       1.09640   446.4134      -4.85632       23.3583      -6.69394      -5.21174      -2.09015      -2.36117     0.0584632      0.213064     -0.644359      0.342032      0.152941    -0.0909577     0.0180680    -0.0106174    0.00270207   -0.00125520  -0.000164737       0.00000       0.00000       0.00000       0.00000       0.00000       0.00000       0.00000       0.00000       0.00000       0.00000       0.00000       0.00000       0.00000       0.00000       0.00000       0.00000       0.00000       0.00000       6.28991       7.62761       7.93240       6.74987       5.58488       4.41780       2.90349       2.07467       1.28662      0.704217      0.400372      0.200130     0.0827200     0.0344686     0.0134134    0.00414326   0.000920564   0.000154753       0.00000       0.00000       0.00000       0.00000       0.00000       0.00000       0.00000       0.00000       0.00000       0.00000       0.00000       0.00000       0.00000       0.00000       0.00000       0.00000       0.00000       0.00000
   9  15 2677.1046    2.3422  0.7969 12.1046  0.0005       2.98944  0.0429   0.0843   0.0782    0.1605   0.0000       1.19636   447.3494      0.807673       4.21504       6.59842     -0.711913      0.820490       2.72369      -1.91832      -3.02565      0.163799    -0.0178354     -0.175146    -0.0915592     0.0649177    -0.0101981   -0.00744714   -0.00285960   1.64906e-05       0.00000       0.00000       0.00000       0.00000       0.00000       0.00000       0.00000       0.00000       0.00000       0.00000       0.00000       0.00000       0.00000       0.00000       0.00000       0.00000       0.00000       0.00000       5.62462       6.60815       6.43008       6.25120       5.02850       3.89757       2.75108       2.01661       1.22886      0.739998      0.388308      0.205023     0.0874812     0.0365845     0.0116273    0.00382714   0.000892502   0.000170593       0.00000       0.00000       0.00000       0.00000       0.00000       0.00000       0.00000       0.00000       0.00000       0.00000       0.00000       0.00000       0.00000       0.00000       0.00000       0.00000       0.00000       0.00000
   9  17 2953.5863    3.5933  0.6754 13.2190 -0.0165       1.35735  0.0379   0.1454   0.0776    0.1462   0.0000       1.08776   437.1994       16.0542     -0.511484       11.4111       9.06049     -0.259085      -8.42254      -1.51266       1.88502      0.137147     -0.617380     -0.427163    -0.0661610    -0.0228538     0.0190954    0.00583079  -0.000938398  -9.14355e-05       0.00000       0.00000       0.00000       0.00000       0.00000       0.00000       0.00000       0.00000       0.00000       0.00000       0.00000       0.00000       0.00000       0.00000       0.00000       0.00000       0.00000       0.00000       5.82328       6.70487       6.09130       5.94080       4.92049       4.26826       3.02771       1.97453       1.30448      0.769005      0.394472      0.180351     0.0805993     0.0328994     0.0118008    0.00347687   0.000748909   0.000151567       0.00000       0.00000       0.00000       0.00000       0.00000       0.00000       0.00000       0.00000       0.00000       0.00000       0.00000       0.00000       0.00000       0.00000       0.00000       0.00000       0.00000       0.00000
   9  18 3091.7109    3.5838  0.9264 13.2886 -0.0072       3.28168  0.0565   0.1241   0.0835    0.1725   0.0000       1.06585   440.8343       5.07760       13.8051      -4.45811      -4.94498       4.92834      -7.68415      -4.33005       1.61478      -1.63054     0.0413409      0.152111    -0.0563129     0.0292306     0.0166185    0.00429988   0.000169805   0.000254477       0.00000       0.00000       0.00000       0.00000       0.00000       0.00000       0.00000       0.00000       0.00000       0.00000       0.00000       0.00000       0.00000       0.00000       0.00000       0.00000       0.00000       0.00000       7.46317       7.98660       8.38440       8.75394       6.54481       4.74884       3.81709       2.85085       1.59231      0.892010      0.563460      0.296916      0.140397     0.0491416     0.0164345    0.00458821    0.00108884   0.000203883       0.00000       0.00000       0.00000       0.00000       0.00000       0.00000       0.00000       0.00000       0.00000       0.00000       0.00000       0.00000       0.00000       0.00000       0.00000       0.00000       0.00000       0.00000
   9  19 3229.7259    3.7928  1.1408 13.1821  0.0031       2.00549  0.0641   0.1127   0.1003    0.1988   0.0000       1.13762   435.3514       20.8392     -0.993899      -6.41434      -3.80892       1.27085      -5.21440     -0.170007       1.14221   -0.00594604    -0.0583654     0.0576551   -0.00308851   0.000328633     0.0104533    0.00584241  -0.000941339   0.000139269       0.00000       0.00000       0.00000       0.00000       0.00000       0.00000       0.00000       0.00000       0.00000       0.00000       0.00000       0.00000       0.00000       0.00000       0.00000       0.00000       0.00000       0.00000       7.98534       9.42306       8.78748       8.29370       7.06152       5.89169       4.14923       2.79883       1.87927      0.995389      0.575723      0.254271      0.120818     0.0431099     0.0183970    0.00496721    0.00122987   0.000230515       0.00000       0.00000       0.00000       0.00000       0.00000       0.00000       0.00000       0.00000       0.00000       0.00000       0.00000       0.00000       0.00000       0.00000       0.00000       0.00000       0.00000       0.00000
   9  20 3367.9855    3.2431  1.7779 12.5974  0.0028       1.79961  0.0710   0.0824   0.1295    0.1461   0.0000      0.646242   432.8523       25.7608       21.4579      -3.37235      -19.6573      -4.71203      0.435307      -7.01866       5.61413      0.855938     -0.385921     -0.192469   -0.00180390    -0.0692342     0.0132927   -0.00308818   -0.00146639   0.000253074       0.00000       0.00000       0.00000       0.00000       0.00000       0.00000       0.00000       0.00000       0.00000       0.00000       0.00000       0.00000       0.00000       0.00000       0.00000       0.00000       0.00000       0.00000       9.06006       10.9352       11.1681       10.1873       8.42094       6.23485       4.66000       3.21276       1.97798       1.12576      0.654550      0.307518      0.155612     0.0562702     0.0207967    0.00630600    0.00160513   0.000261630       0.00000       0.00000       0.00000       0.00000       0.00000       0.00000       0.00000       0.00000       0.00000       0.00000       0.00000       0.00000       0.00000       0.00000       0.00000       0.00000       0.00000       0.00000
   9  22 3645.4661    2.2809  3.7750 11.5706  0.0005      0.686087  0.1118   0.0414   0.1958    0.0960   0.0000      0.219549   438.5202       31.3887       6.29198      -8.79820       4.84736      -12.4453      -14.5518       2.03661       6.22604      -1.07143      -2.59587     -0.490071    0.00569171    -0.0799264   -0.00542456     0.0148134    0.00340843  -0.000592032       0.00000       0.00000       0.00000       0.00000       0.00000       0.00000       0.00000       0.00000       0.00000       0.00000       0.00000       0.00000       0.00000       0.00000       0.00000       0.00000       0.00000       0.00000       13.5047       16.8304       16.6991       15.3200       12.4047       9.74589       7.08873       4.72798       3.00740       1.70914      0.951826      0.472346      0.214766     0.0875470     0.0320625    0.00954343    0.00238631   0.000418229       0.00000       0.00000       0.00000       0.00000       0.00000       0.00000       0.00000       0.00000       0.00000       0.00000       0.00000       0.00000       0.00000       0.00000       0.00000       0.00000       0.00000       0.00000
   9  23 3784.4712    1.9571  5.0710 11.1887 -0.0009      0.261097  0.1340   0.0308   0.2384    0.0834   0.0000      0.166270   470.1618       8.74409      -12.2956       20.7738      -1.37489       5.65313       7.57943      -5.74370      -7.23721      -4.80629       1.12064      0.842835      0.140117    -0.0751781    -0.0277012   -0.00275856  -4.78506e-05   2.12304e-05       0.00000       0.00000       0.00000       0.00000       0.00000       0.00000       0.00000       0.00000       0.00000       0.00000       0.00000       0.00000       0.00000       0.00000       0.00000       0.00000       0.00000       0.00000       14.6847       19.1255       18.3330       17.1576       14.4167       11.3638       8.55264       5.70400       3.63735       2.13999       1.16402      0.571977      0.269728      0.109415     0.0395572     0.0120139    0.00313444   0.000552058       0.00000       0.00000       0.00000       0.00000       0.00000       0.00000       0.00000       0.00000       0.00000       0.00000       0.00000       0.00000       0.00000       0.00000       0.00000       0.00000       0.00000       0.00000
   9  24 3923.5343    1.6261  7.1564 10.7890 -0.0036      0.261153  0.1675   0.0235   0.3092    0.0697   0.0000      0.104903   419.2635      -6.04055      -6.46284       6.09185      -4.32868      -24.6940      -7.89016       6.67905      -5.17150      -7.36879     0.0672466      -1.16663      0.132967     0.0284998   -0.00683989    -0.0125966    0.00357459    0.00111148       0.00000       0.00000       0.00000       0.00000       0.00000       0.00000       0.00000       0.00000       0.00000       0.00000       0.00000       0.00000       0.00000       0.00000       0.00000       0.00000       0.00000       0.00000       18.7986       23.5778       23.1620       21.4335       18.9438       14.1749       10.5736       6.96030       4.78892       2.82598       1.50529      0.796994      0.321776      0.142708     0.0501605     0.0150659    0.00403379   0.000651112       0.00000       0.00000       0.00000       0.00000       0.00000       0.00000       0.00000       0.00000       0.00000       0.00000       0.00000       0.00000       0.00000       0.00000       0.00000       0.00000       0.00000       0.00000
   9  25 4063.6452    1.4076  9.2818 10.4470 -0.0041      0.258026  0.2038   0.0191   0.3790    0.0634   0.0000     0.0856571   440.7041       1.52309       37.1040       52.2198      -14.6399     -0.679637       9.92879       2.96049      -4.00200      -4.01998      -1.09989     -0.481149     0.0437686     -0.320137     0.0379422    0.00980092   -0.00320671  -0.000320203       0.00000       0.00000       0.00000       0.00000       0.00000       0.00000       0.00000       0.00000       0.00000       0.00000       0.00000       0.00000       0.00000       0.00000       0.00000       0.00000       0.00000       0.00000       22.9426       28.6070       28.1828       25.8115       21.8468       17.5330       12.6098       8.84343       5.47895       3.25278       1.75019      0.888602      0.399003      0.164643     0.0590121     0.0187131    0.00443804   0.000755752       0.00000       0.00000       0.00000       0.00000       0.00000       0.00000       0.00000       0.00000       0.00000       0.00000       0.00000       0.00000       0.00000       0.00000       0.00000       0.00000       0.00000       0.00000
   9  26 4203.1776    1.2145 11.8690 10.2910 -0.0018      0.161499  0.2730   0.0164   0.4646    0.0564   0.0000     0.0850012   427.8248      -17.3170      -40.5740       3.64597       20.0373      -16.2767      -36.8854      -14.9771       6.29114       2.29734      -2.72940      0.688995     -0.734718      0.405161     0.0854953    -0.0347336    0.00239830    0.00147374       0.00000       0.00000       0.00000       0.00000       0.00000       0.00000       0.00000       0.00000       0.00000       0.00000       0.00000       0.00000       0.00000       0.00000       0.00000       0.00000       0.00000       0.00000       27.4011       34.3343       33.4069       32.7581       27.0988       21.7391       16.1591       11.2497       7.06620       4.24699       2.30154       1.17455      0.532424      0.219776     0.0769954     0.0239503    0.00587236    0.00103614       0.00000       0.00000       0.00000       0.00000       0.00000       0.00000       0.00000       0.00000       0.00000       0.00000       0.00000       0.00000       0.00000       0.00000       0.00000       0.00000       0.00000       0.00000
   9  27 4341.7530    1.0106 14.6200 10.2384 -0.0046     -0.287258  0.3605   0.0145   0.6295    0.0516   0.0000     0.0937075   397.8179       85.8775       83.9996      -12.1995      -57.2292      -2.20889       17.2975       1.64962       14.6478      -7.18285      -1.68188       1.81548     -0.890249     -0.307293     0.0514284     0.0344580    0.00573419    0.00123575       0.00000       0.00000       0.00000       0.00000       0.00000       0.00000       0.00000       0.00000       0.00000       0.00000       0.00000       0.00000       0.00000       0.00000       0.00000       0.00000       0.00000       0.00000       34.1439       42.4759       42.1271       39.9198       34.0669       27.1392       19.4094       13.6767       8.82592       5.41214       2.89147       1.47165      0.650775      0.275558     0.0964829     0.0304535    0.00723894    0.00122383       0.00000       0.00000       0.00000       0.00000       0.00000       0.00000       0.00000       0.00000       0.00000       0.00000       0.00000       0.00000       0.00000       0.00000       0.00000       0.00000       0.00000       0.00000
  10   9 1880.0319    0.4354  0.3628  9.9405 -0.0065       14.6502  0.0345   0.0252   0.0598    0.0751   0.0000       3.20774   449.3323       4.35411       10.3729      -7.70631       3.61772      0.778373      0.264101     -0.955859     -0.139319     0.0306318     -0.102768      0.439282    -0.0923828     0.0467167     0.0104181   -0.00841367    0.00233544   0.000986076   0.000564364  -1.30814e-05       0.00000       0.00000       0.00000       0.00000       0.00000       0.00000       0.00000       0.00000       0.00000       0.00000       0.00000       0.00000       0.00000       0.00000       0.00000       0.00000       4.06316       5.11751       5.73429       4.53392       4.67264       3.30851       2.88300       2.00716       1.05687      0.958483      0.436345      0.279630      0.140327     0.0556464     0.0321526     0.0115214    0.00270469    0.00127979   0.000299247   3.50418e-05       0.00000       0.00000       0.00000       0.00000       0.00000       0.00000       0.00000       0.00000       0.00000       0.00000       0.00000       0.00000       0.00000       0.00000       0.00000       0.00000
  10  13 2440.8944    1.5261  0.7920 11.3643 -0.0083       3.17761  0.0404   0.0529   0.0773    0.1499   0.0000       1.17839   436.2230       13.1047       16.9761      -2.73964     0.0264154       1.06742      -4.92312       1.67331     -0.815610     -0.535361      0.849318      0.453573      0.133589     0.0588505     0.0544147     0.0106819    0.00290436  -0.000284145  -0.000274659   1.09850e-05       0.00000       0.00000       0.00000       0.00000       0.00000       0.00000       0.00000       0.00000       0.00000       0.00000       0.00000       0.00000       0.00000       0.00000       0.00000       0.00000       5.10420       6.51179       6.15591       5.82886       4.91418       4.00512       3.26322       2.17115       1.51979      0.848270      0.528798      0.269115      0.139091     0.0658064     0.0276534     0.0102799    0.00367517   0.000918680   0.000250047   4.10380e-05       0.00000       0.00000       0.00000       0.00000       0.00000       0.00000       0.00000       0.00000       0.00000       0.00000       0.00000       0.00000       0.00000       0.00000       0.00000       0.00000
  10  14 2578.8891    1.9867  0.9242 11.4221 -0.0037       5.25087  0.0421   0.0637   0.0886    0.1774   0.0000       1.03306   441.9786      0.755635       17.1135      -4.64306       4.20832      -5.72277      -5.95091    -0.0930401       1.33434     -0.401097     -0.725796     -0.506166      0.142176     0.0372821    -0.0160796   -0.00732289    0.00121426   -0.00132361   0.000394367   3.48529e-05       0.00000       0.00000       0.00000       0.00000       0.00000       0.00000       0.00000       0.00000       0.00000       0.00000       0.00000       0.00000       0.00000       0.00000       0.00000       0.00000       4.97212       5.98109       5.56991       5.89920       5.24740       4.04717       2.89686       1.92597       1.42227      0.986904      0.583475      0.307743      0.150435     0.0634326     0.0284987     0.0103484    0.00342968   0.000977488   0.000243923   4.24367e-05       0.00000       0.00000       0.00000       0.00000       0.00000       0.00000       0.00000       0.00000       0.00000       0.00000       0.00000       0.00000       0.00000       0.00000       0.00000       0.00000
  10  15 2717.0453    2.4949  0.8854 12.1933 -0.0037       2.24641  0.0515   0.0810   0.0816    0.1542   0.0000       1.23916   437.6291       11.7517       13.3380      -3.00403       3.46592      -2.67548       3.33036      -3.26069     -0.233255       1.10025      0.960323     0.0692168      0.343557    -0.0433879   -0.00828756    0.00187911   -0.00318940  -6.46773e-05   0.000260057   2.08323e-05       0.00000       0.00000       0.00000       0.00000       0.00000       0.00000       0.00000       0.00000       0.00000       0.00000       0.00000       0.00000       0.00000       0.00000       0.00000       0.00000       6.10300       6.69752       6.76668       7.97813       5.82479       4.30057       3.60583       2.91470       1.75331      0.999725      0.656979      0.378062      0.214563      0.102241     0.0422356     0.0131989    0.00419381    0.00108433   0.000252822   5.19377e-05       0.00000       0.00000       0.00000       0.00000       0.00000       0.00000       0.00000       0.00000       0.00000       0.00000       0.00000       0.00000       0.00000       0.00000       0.00000       0.00000
  10  17 2994.5542    3.6785  0.8269 12.9379 -0.0013      0.710796  0.0459   0.1170   0.0728    0.1574   0.0000      0.911593   437.9619       6.63737       9.30400       3.60247      -1.89078      -1.75391       3.20997       2.10312      -1.04506      -1.13563     -0.658521      0.335490    -0.0863235    -0.0270965    -0.0182343   -0.00500838   -0.00271338   0.000436948   0.000320530   2.95060e-05       0.00000       0.00000       0.00000       0.00000       0.00000       0.00000       0.00000       0.00000       0.00000       0.00000       0.00000       0.00000       0.00000       0.00000       0.00000       0.00000       6.63854       7.63425       6.38939       5.44570       5.53394       5.33286       4.28872       3.06051       2.04410       1.16898      0.630631      0.315753      0.152075     0.0629572     0.0263272     0.0102279    0.00367413   0.000985266   0.000227278   3.74390e-05       0.00000       0.00000       0.00000       0.00000       0.00000       0.00000       0.00000       0.00000       0.00000       0.00000       0.00000       0.00000       0.00000       0.00000       0.00000       0.00000
  10  18 3133.1081    3.8673  0.9393 13.3450 -0.0044       2.76180  0.0469   0.1210   0.0863    0.1554   0.0000       1.03270   432.9706       17.0452       9.96419       5.36227       11.0799      -8.08601       5.61921     -0.985199       1.92581     -0.399874      0.108350      0.298089    -0.0810090     0.0605412   -0.00662256    -0.0207622    0.00355557   -0.00131502  -1.76103e-05  -3.31631e-05       0.00000       0.00000       0.00000       0.00000       0.00000       0.00000       0.00000       0.00000       0.00000       0.00000       0.00000       0.00000       0.00000       0.00000       0.00000       0.00000       5.72695       7.01746       7.43969       6.49127       5.58536       4.58125       3.32203       2.51064       1.54859      0.959790      0.599333      0.300719      0.150755     0.0802502     0.0313466     0.0118422    0.00431446    0.00128610   0.000255932   3.91871e-05       0.00000       0.00000       0.00000       0.00000       0.00000       0.00000       0.00000       0.00000       0.00000       0.00000       0.00000       0.00000       0.00000       0.00000       0.00000       0.00000
  10  19 3271.5297    3.6342  1.2949 12.8729 -0.0054       1.22643  0.0601   0.0984   0.1013    0.1772   0.0000      0.846883   447.8666       11.8058       8.35495       9.18946       3.22914      -2.04572      -1.73275      -5.28185       2.21442      -1.22885      0.648842     -0.298420      0.111541     -0.122763    0.00630033   -0.00960598  -0.000698126  -0.000729247   4.08927e-05   7.98596e-05       0.00000       0.00000       0.00000       0.00000       0.00000       0.00000       0.00000       0.00000       0.00000       0.00000       0.00000       0.00000       0.00000       0.00000       0.00000       0.00000       6.07019       7.30351       7.80220       6.68681       6.71970       4.97084       4.13349       2.96028       1.89360       1.32746      0.684592      0.404834      0.214485     0.0856989     0.0429709     0.0159402    0.00476038    0.00163830   0.000386088   5.10736e-05       0.00000       0.00000       0.00000       0.00000       0.00000       0.00000       0.00000       0.00000       0.00000       0.00000       0.00000       0.00000       0.00000       0.00000       0.00000       0.00000
  10  20 3410.3553    2.9891  1.8862 12.8233 -0.0112       2.18826  0.0764   0.0718   0.1295    0.1129   0.0000      0.518366   449.2299       2.33140       12.7900      -2.49861       14.0237      -6.58308      -3.02496       2.24715      -4.65928      -2.42408     -0.496681     -0.527580     -0.109391     0.0913272     0.0494683   -0.00451114   -0.00936908   -0.00167565   0.000176974   3.55508e-05       0.00000       0.00000       0.00000       0.00000       0.00000       0.00000       0.00000       0.00000       0.00000       0.00000       0.00000       0.00000       0.00000       0.00000       0.00000       0.00000       8.86150       10.6995       11.1905       10.2784       8.91307       6.88405       5.29868       3.86797       2.56898       1.55513      0.931198      0.522547      0.268573      0.128081     0.0516524     0.0195762    0.00675240    0.00189973   0.000438899   6.65611e-05       0.00000       0.00000       0.00000       0.00000       0.00000       0.00000       0.00000       0.00000       0.00000       0.00000       0.00000       0.00000       0.00000       0.00000       0.00000       0.00000
  10  21 3549.4989    2.6153  2.9261 11.9496 -0.0004       1.56052  0.0892   0.0487   0.1638    0.0951   0.0000      0.324641   440.1680       28.2978       15.7015       9.41480       11.0832      -5.96608      -12.0937      -4.31006       3.50987      0.565505     -0.707824      0.235963      0.153437     -0.148010    0.00178600    -0.0227534   -0.00556344  -6.64301e-05   4.40817e-05   2.84268e-05       0.00000       0.00000       0.00000       0.00000       0.00000       0.00000       0.00000       0.00000       0.00000       0.00000       0.00000       0.00000       0.00000       0.00000       0.00000       0.00000       9.73480       11.2428       12.1954       11.3476       9.57441       7.88727       6.21006       4.27052       2.83108       1.86891       1.11459      0.579522      0.289895      0.147145     0.0629005     0.0238888    0.00779538    0.00217149   0.000495362   7.60713e-05       0.00000       0.00000       0.00000       0.00000       0.00000       0.00000       0.00000       0.00000       0.00000       0.00000       0.00000       0.00000       0.00000       0.00000       0.00000       0.00000
  10  22 3688.7024    2.1703  4.3870 11.4218 -0.0001      0.540247  0.1154   0.0341   0.2043    0.0761   0.0000      0.196791   454.3019       22.3086       16.2514       15.3191       5.08370       2.08839      -1.93062      -7.38054      0.277902     -0.939857     -0.251334      0.300398     -0.402133     -0.332029     0.0516212     0.0120935    0.00195981   4.25206e-05  -0.000221778  -3.18912e-05       0.00000       0.00000       0.00000       0.00000       0.00000       0.00000       0.00000       0.00000       0.00000       0.00000       0.00000       0.00000       0.00000       0.00000       0.00000       0.00000       11.8247       14.2747       14.5949       13.9242       12.0591       9.84919       7.61272       5.36866       3.76009       2.24370       1.37329      0.741263      0.383716      0.176813     0.0754122     0.0284719     0.0100576    0.00272681   0.000665930   0.000104380       0.00000       0.00000       0.00000       0.00000       0.00000       0.00000       0.00000       0.00000       0.00000       0.00000       0.00000       0.00000       0.00000       0.00000       0.00000       0.00000
  10  23 3828.4166    1.8066  5.7455 11.0245  0.0001      0.461083  0.1391   0.0261   0.2433    0.0697   0.0000      0.136249   438.3056      -20.6427      -11.3815      -11.1982       1.70640      -1.16016       7.35376      -17.1358      -5.66243      -2.14626      0.575657     -0.606269      0.612352      0.301926    -0.0100946     0.0132562    0.00875252   -0.00229979  -0.000428748   0.000137126       0.00000       0.00000       0.00000       0.00000       0.00000       0.00000       0.00000       0.00000       0.00000       0.00000       0.00000       0.00000       0.00000       0.00000       0.00000       0.00000       14.2976       17.8095       18.1385       17.6622       14.5165       12.0978       8.86089       6.61572       4.44122       2.71345       1.60403      0.924851      0.471480      0.223310     0.0910751     0.0360321     0.0122017    0.00344478   0.000763046   0.000132037       0.00000       0.00000       0.00000       0.00000       0.00000       0.00000       0.00000       0.00000       0.00000       0.00000       0.00000       0.00000       0.00000       0.00000       0.00000       0.00000
  10  24 3968.0258    1.5736  7.7038 10.7067 -0.0003      0.270560  0.1686   0.0208   0.3059    0.0630   0.0000     0.0986330   462.4669      -3.01785       33.6036      -15.2832       2.04191       16.9822       13.1594       3.28052       5.59159       4.40496     0.0696699     -0.575249     -0.121634    -0.0537078   -0.00256502    -0.0178404   -0.00913544   -0.00198346    0.00334733   2.37697e-05       0.00000       0.00000       0.00000       0.00000       0.00000       0.00000       0.00000       0.00000       0.00000       0.00000       0.00000       0.00000       0.00000       0.00000       0.00000       0.00000       16.9116       20.6105       20.7839       19.8422       17.7556       14.2175       11.2649       8.03985       5.55916       3.40715       2.03548       1.14286      0.570943      0.276304      0.111219     0.0439417     0.0147492    0.00417393    0.00101772   0.000157193       0.00000       0.00000       0.00000       0.00000       0.00000       0.00000       0.00000       0.00000       0.00000       0.00000       0.00000       0.00000       0.00000       0.00000       0.00000       0.00000
  10  25 4107.6003    1.3278 10.7103 10.4652 -0.0049     0.0854999  0.2197   0.0165   0.4148    0.0503   0.0000     0.0817285   428.1926       15.9848       46.0781       26.9545       10.7309      -20.2871       7.27937      -13.5497       16.8521      -10.0305      -2.21148      -1.01074      0.957076     -0.309715     0.0908642     0.0873937    -0.0296494   -0.00156376   -0.00152486   0.000147364       0.00000       0.00000       0.00000       0.00000       0.00000       0.00000       0.00000       0.00000       0.00000       0.00000       0.00000       0.00000       0.00000       0.00000       0.00000       0.00000       21.0495       26.7138       26.3828       25.3168       22.1658       18.0632       14.1029       10.1476       6.90620       4.32737       2.54571       1.41354      0.711282      0.339815      0.142716     0.0557585     0.0187594    0.00542034    0.00127379   0.000201856       0.00000       0.00000       0.00000       0.00000       0.00000       0.00000       0.00000       0.00000       0.00000       0.00000       0.00000       0.00000       0.00000       0.00000       0.00000       0.00000
  10  26 4247.3305    1.1488 13.6269 10.2603 -0.0030    -0.0727621  0.2913   0.0143   0.5291    0.0496   0.0000     0.0783691   479.9817       21.4401       22.3293      -21.5822      -40.3143       30.4492       14.3583      -11.0942      -16.6988       2.42838      0.316376      -1.28685     -0.239288     -0.508377     -0.270617    -0.0766942    0.00236901   -0.00172619  -0.000436832  -0.000196548       0.00000       0.00000       0.00000       0.00000       0.00000       0.00000       0.00000       0.00000       0.00000       0.00000       0.00000       0.00000       0.00000       0.00000       0.00000       0.00000       25.8690       32.5310       32.9909       31.4934       27.1250       22.3907       17.6040       12.4911       8.49201       5.26845       3.20014       1.70096      0.894751      0.417601      0.184015     0.0681075     0.0239030    0.00670659    0.00157581   0.000246700       0.00000       0.00000       0.00000       0.00000       0.00000       0.00000       0.00000       0.00000       0.00000       0.00000       0.00000       0.00000       0.00000       0.00000       0.00000       0.00000
  10  27 4387.8223    0.9194 16.0827 10.2075 -0.0037     -0.138626  0.4130   0.0116   0.6750    0.0439   0.0000      0.100675   462.7597       20.0236       76.8141      -9.18754       3.88436      -25.5440      -6.49263       4.24685      0.335806       14.0051       4.14314      0.115054      -2.23858     -0.639223      0.428847    -0.0107998    -0.0829347    0.00481309   0.000879184   0.000230673       0.00000       0.00000       0.00000       0.00000       0.00000       0.00000       0.00000       0.00000       0.00000       0.00000       0.00000       0.00000       0.00000       0.00000       0.00000       0.00000       33.3019       42.8840       42.0216       40.6986       35.2898       29.4919       22.8574       16.5952       11.1761       7.15253       4.29577       2.29610       1.22673      0.550261      0.250174     0.0913483     0.0315016    0.00894769    0.00206726   0.000335911       0.00000       0.00000       0.00000       0.00000       0.00000       0.00000       0.00000       0.00000       0.00000       0.00000       0.00000       0.00000       0.00000       0.00000       0.00000       0.00000
  10  28 4527.0441    0.7336 18.1039 10.1502 -0.0031     -0.725768  0.5046   0.0104   0.8287    0.0392   0.0000      0.113777   366.6699       14.6291      -32.6925      -34.9216       2.15476       27.8749      -2.18695       2.44921       15.8646       11.5410       1.23653      -2.89329     -0.411205      0.745400      0.114459     0.0819632    -0.0171274     0.0138647   -0.00133788   9.37253e-07       0.00000       0.00000       0.00000       0.00000       0.00000       0.00000       0.00000       0.00000       0.00000       0.00000       0.00000       0.00000       0.00000       0.00000       0.00000       0.00000       39.0267       48.2679       49.8669       47.1226       42.1812       33.7985       26.8654       19.6159       13.2663       8.55936       5.16070       2.81338       1.53597      0.676585      0.311519      0.111830     0.0382945     0.0108948    0.00247385   0.000368073       0.00000       0.00000       0.00000       0.00000       0.00000       0.00000       0.00000       0.00000       0.00000       0.00000       0.00000       0.00000       0.00000       0.00000       0.00000       0.00000
  11  11 2199.9142    0.8567  0.6527 10.3317 -0.0104       5.55962  0.0425   0.0305   0.0625    0.1293   0.0000       1.35304   441.8082     0.0178531      -7.76021      -3.84863      -2.84470      -1.26476       2.51180       1.14783       1.12968    -0.0110315      -1.40716     -0.927440    -0.0903518    -0.0275712      0.101960    0.00328649   -0.00390705   0.000530645   0.000724704  -0.000244868  -7.69340e-05  -4.33459e-06       0.00000       0.00000       0.00000       0.00000       0.00000       0.00000       0.00000       0.00000       0.00000       0.00000       0.00000       0.00000       0.00000       0.00000       4.41597       6.08851       6.38107       5.42557       5.37003       3.85304       3.50137       2.56362       1.65216       1.22870      0.621686      0.443817      0.222009      0.120901     0.0613178     0.0250400     0.0105109    0.00407762    0.00107060   0.000397865   8.63934e-05   1.06454e-05       0.00000       0.00000       0.00000       0.00000       0.00000       0.00000       0.00000       0.00000       0.00000       0.00000       0.00000       0.00000       0.00000       0.00000
  11  12 2340.0767    1.2421  0.7451 10.7664 -0.0049       4.06715  0.0359   0.0401   0.0732    0.1614   0.0000       1.05995   434.5369       2.37905       12.2940      -2.33955     0.0677303      -5.08229      0.238688      0.234661       2.00959     -0.357856     -0.693819      0.600957     -0.179064     0.0811186    -0.0177287     0.0358632    0.00803911   0.000345188  -0.000318688  -0.000329224   4.88692e-05  -3.96351e-06       0.00000       0.00000       0.00000       0.00000       0.00000       0.00000       0.00000       0.00000       0.00000       0.00000       0.00000       0.00000       0.00000       0.00000       4.10888       4.77583       4.79479       4.55892       4.45109       3.56672       2.85581       2.02262       1.51321       1.05303      0.618688      0.389490      0.211963      0.103611     0.0496961     0.0195675    0.00860625    0.00307396   0.000910229   0.000266517   6.14975e-05   8.32197e-06       0.00000       0.00000       0.00000       0.00000       0.00000       0.00000       0.00000       0.00000       0.00000       0.00000       0.00000       0.00000       0.00000       0.00000
  11  13 2478.6759    1.6821  0.7435 11.3448 -0.0004       5.64897  0.0384   0.0530   0.0669    0.1508   0.0000       1.26811   437.1503    -0.0817131       12.3354      -5.11300      0.283757     0.0138858      -3.01598     -0.581417      0.570269      0.444858       1.21313    -0.0568639     0.0795797    -0.0569023     0.0277782     0.0248818    -0.0187140   -0.00779337    0.00142142   0.000336818  -2.78016e-05  -2.09462e-05       0.00000       0.00000       0.00000       0.00000       0.00000       0.00000       0.00000       0.00000       0.00000       0.00000       0.00000       0.00000       0.00000       0.00000       4.38791       5.74869       5.63381       5.56614       4.73019       3.67567       2.91398       1.98327       1.41675      0.918542      0.594015      0.337642      0.191873     0.0978570     0.0457778     0.0200951    0.00811127    0.00282842   0.000880018   0.000231411   5.74352e-05   9.17069e-06       0.00000       0.00000       0.00000       0.00000       0.00000       0.00000       0.00000       0.00000       0.00000       0.00000       0.00000       0.00000       0.00000       0.00000
  11  14 2616.9680    2.0305  0.8637 11.8851 -0.0069       1.45063  0.0419   0.0661   0.0780    0.1578   0.0000       1.02775   437.4899       2.12461       6.20139      -1.60314       3.07967       4.16324     -0.333624      0.977998       1.57369       1.61741     0.0547250     -0.696102      0.222473     -0.183608    -0.0172506   0.000104275    0.00752156    0.00177023   0.000841421  -0.000192151  -0.000239757   1.33120e-05       0.00000       0.00000       0.00000       0.00000       0.00000       0.00000       0.00000       0.00000       0.00000       0.00000       0.00000       0.00000       0.00000       0.00000       4.73102       6.03603       6.32086       5.58806       5.08758       4.11650       3.29584       2.42886       1.62544       1.10781      0.652660      0.372490      0.210523      0.106314     0.0479382     0.0224535    0.00933202    0.00331463    0.00107187   0.000316974   7.09326e-05   9.28495e-06       0.00000       0.00000       0.00000       0.00000       0.00000       0.00000       0.00000       0.00000       0.00000       0.00000       0.00000       0.00000       0.00000       0.00000
  11  15 2756.2351    2.6628  0.8009 12.5421  0.0018       2.94569  0.0408   0.0886   0.0751    0.1282   0.0000       1.04681   438.3956      0.133679       2.93677      0.979702      -8.20929      -1.81749      -6.31866       1.61256      0.903433      -1.48013     -0.918065     -0.673160      0.217664    -0.0103151    -0.0445668  -0.000916866   -0.00513235   -0.00213333   4.73136e-05   0.000329732  -5.81683e-05   8.60218e-07       0.00000       0.00000       0.00000       0.00000       0.00000       0.00000       0.00000       0.00000       0.00000       0.00000       0.00000       0.00000       0.00000       0.00000       4.87737       6.61818       6.70955       6.41936       5.41977       4.30753       3.07720       2.19027       1.41709      0.998051      0.628773      0.351949      0.203545     0.0963688     0.0457560     0.0205876    0.00874303    0.00287944    0.00102888   0.000292871   5.99178e-05   1.04884e-05       0.00000       0.00000       0.00000       0.00000       0.00000       0.00000       0.00000       0.00000       0.00000       0.00000       0.00000       0.00000       0.00000       0.00000
  11  16 2895.5016    3.4745  0.8288 12.6650 -0.0038       2.21613  0.0412   0.1091   0.0747    0.1510   0.0000       1.01716   439.5575       14.9442       14.6560      -6.86894       4.83956       4.34379      -3.92562      -2.24678      0.297146      0.867602     -0.188669   -0.00211059     -0.110029     0.0568861    -0.0227721    -0.0109360    -0.0104667  -0.000825992   -0.00169452   0.000335901   3.63256e-05   3.88659e-07       0.00000       0.00000       0.00000       0.00000       0.00000       0.00000       0.00000       0.00000       0.00000       0.00000       0.00000       0.00000       0.00000       0.00000       4.24320       5.15742       6.07187       5.01685       4.81359       3.83540       2.78982       2.36965       1.37199       1.00511      0.670392      0.341450      0.211021      0.106955     0.0485441     0.0254078    0.00947591    0.00303042    0.00117982   0.000350835   6.51469e-05   8.45702e-06       0.00000       0.00000       0.00000       0.00000       0.00000       0.00000       0.00000       0.00000       0.00000       0.00000       0.00000       0.00000       0.00000       0.00000
  11  17 3034.6675    3.8046  0.9974 12.9384 -0.0004       1.26153  0.0476   0.1112   0.0848    0.1603   0.0000      0.970548   434.7110       6.56232       14.3351     -0.701340       1.34010      -1.66180      -4.40127       1.40631       3.53123      -1.84527      -2.07787      0.734499      0.224250     0.0239673     0.0638953    -0.0152446   -0.00467778    0.00295356  -0.000953025   5.47624e-05  -3.39679e-05   6.05700e-06       0.00000       0.00000       0.00000       0.00000       0.00000       0.00000       0.00000       0.00000       0.00000       0.00000       0.00000       0.00000       0.00000       0.00000       4.55865       5.96823       5.89182       5.99126       4.77616       4.45111       3.28473       2.51986       1.78822       1.07809      0.772739      0.428681      0.215760      0.111219     0.0622145     0.0248669     0.0101159    0.00375226    0.00130534   0.000317947   7.01629e-05   1.27968e-05       0.00000       0.00000       0.00000       0.00000       0.00000       0.00000       0.00000       0.00000       0.00000       0.00000       0.00000       0.00000       0.00000       0.00000
  11  19 3312.3962    3.4342  1.3239 12.9922 -0.0020      0.889408  0.0598   0.0917   0.1007    0.1455   0.0000      0.905018   435.4606       26.5542       19.2021      -11.7839      -3.45647       3.88242      -5.30623      0.213982      -3.36941      -1.39999     -0.223157      0.175051     0.0724490     -0.332154     0.0361757    0.00772626   -0.00562512   -0.00282781    0.00194751   0.000773845  -8.08489e-06   5.33238e-08       0.00000       0.00000       0.00000       0.00000       0.00000       0.00000       0.00000       0.00000       0.00000       0.00000       0.00000       0.00000       0.00000       0.00000       5.99524       7.13531       7.63735       7.09540       6.48505       5.18970       3.98368       3.19455       2.14844       1.44847      0.866223      0.490468      0.313431      0.160983     0.0674588     0.0335318     0.0129568    0.00426632    0.00146686   0.000420402   8.32269e-05   1.21609e-05       0.00000       0.00000       0.00000       0.00000       0.00000       0.00000       0.00000       0.00000       0.00000       0.00000       0.00000       0.00000       0.00000       0.00000
  11  20 3451.9617    2.9891  2.1645 12.1831  0.0026       1.43064  0.0742   0.0591   0.1215    0.1097   0.0000      0.384580   432.0168       17.7712       4.24129     -0.100254       1.60917       9.36026      -4.35345      -2.77356     -0.422186      0.601606      -2.12472      -1.08226     0.0276602     -0.230137     0.0950452    0.00797770    -0.0169491   -0.00445084    0.00270944   0.000766040  -2.25815e-06   4.57934e-06       0.00000       0.00000       0.00000       0.00000       0.00000       0.00000       0.00000       0.00000       0.00000       0.00000       0.00000       0.00000       0.00000       0.00000       7.19412       9.23521       8.69489       8.61197       7.71290       6.53497       5.13184       3.80268       2.61237       1.77780       1.17778      0.649339      0.360378      0.173937     0.0871989     0.0371865     0.0154444    0.00512434    0.00178391   0.000477241   0.000107478   1.77652e-05       0.00000       0.00000       0.00000       0.00000       0.00000       0.00000       0.00000       0.00000       0.00000       0.00000       0.00000       0.00000       0.00000       0.00000
  11  21 3591.5803    2.4393  3.1703 11.7969 -0.0046      0.900825  0.0890   0.0423   0.1574    0.0825   0.0000      0.262515   437.8270       15.6352       2.07632       16.0570       13.6983      -9.88441       7.93958      -5.85896      -1.12302      -1.53119       1.01455      -1.13085      0.418226      0.109427    0.00511755    0.00481598     0.0214241    -0.0111964   0.000803554  -0.000472168   8.49603e-05   1.84528e-05       0.00000       0.00000       0.00000       0.00000       0.00000       0.00000       0.00000       0.00000       0.00000       0.00000       0.00000       0.00000       0.00000       0.00000       8.69758       10.0962       10.8330       10.4645       8.91489       7.70124       6.22318       4.53441       3.25958       2.15682       1.31580      0.794225      0.434655      0.229430      0.107336     0.0489804     0.0195606    0.00725767    0.00217693   0.000573482   0.000123657   1.88366e-05       0.00000       0.00000       0.00000       0.00000       0.00000       0.00000       0.00000       0.00000       0.00000       0.00000       0.00000       0.00000       0.00000       0.00000
  11  22 3731.2342    2.0695  4.6131 11.1954  0.0006      0.607445  0.1130   0.0300   0.1990    0.0697   0.0000      0.162062   451.9599       9.01755       55.8085       16.5268      -7.93104      -3.07326      -8.30322       2.34587       4.75133       2.26432       1.90973       1.53509     -0.796305     -0.378304     -0.114649   -0.00908299   -0.00685777    0.00148786    0.00133185  -0.000368624   0.000228654  -2.02003e-05       0.00000       0.00000       0.00000       0.00000       0.00000       0.00000       0.00000       0.00000       0.00000       0.00000       0.00000       0.00000       0.00000       0.00000       10.2691       13.5489       13.1762       13.4823       11.2903       9.85552       7.48590       5.62238       4.00153       2.59957       1.65285      0.948074      0.544653      0.277204      0.129479     0.0583389     0.0235120    0.00842623    0.00280656   0.000737217   0.000169018   2.89657e-05       0.00000       0.00000       0.00000       0.00000       0.00000       0.00000       0.00000       0.00000       0.00000       0.00000       0.00000       0.00000       0.00000       0.00000
  11  23 3871.1863    1.7191  6.0535 11.0532 -0.0032      0.522279  0.1440   0.0238   0.2466    0.0590   0.0000      0.132160   431.2446       21.2781       18.7066      -19.3577      -9.99286      -10.2049     0.0433578      -5.36222       7.13693      -2.93896    -0.0712225     -0.322040     -0.740441     -0.907202     -0.448461    -0.0255273     0.0135075   1.73123e-05  -0.000903296  -0.000643976   2.55932e-05   2.56049e-05       0.00000       0.00000       0.00000       0.00000       0.00000       0.00000       0.00000       0.00000       0.00000       0.00000       0.00000       0.00000       0.00000       0.00000       12.6165       15.9744       16.8680       16.0356       14.2109       11.8658       9.40486       7.11372       4.97510       3.29556       2.06686       1.23225      0.678189      0.360988      0.172450     0.0775870     0.0306101     0.0113226    0.00362705    0.00100393   0.000219084   3.31360e-05       0.00000       0.00000       0.00000       0.00000       0.00000       0.00000       0.00000       0.00000       0.00000       0.00000       0.00000       0.00000       0.00000       0.00000
  11  24 4011.3708    1.4529  8.2028 10.6748 -0.0042      0.254085  0.1749   0.0184   0.3093    0.0526   0.0000      0.100343   418.9130      -27.3708       40.2055      -4.16896      -16.2783       16.1235       21.4075       14.6720      -10.4023     -0.455443      -1.45627     -0.715182      0.324519     -0.339137     -0.402582    0.00854752    -0.0416763    0.00496617    0.00427814  -0.000437666   0.000296938  -6.59039e-06       0.00000       0.00000       0.00000       0.00000       0.00000       0.00000       0.00000       0.00000       0.00000       0.00000       0.00000       0.00000       0.00000       0.00000       15.9665       19.6883       20.2769       19.4074       16.8852       14.4150       11.6245       8.43734       5.98504       3.95933       2.53833       1.46296      0.802248      0.414217      0.199454     0.0904884     0.0361901     0.0130345    0.00413174    0.00108246   0.000241802   3.63543e-05       0.00000       0.00000       0.00000       0.00000       0.00000       0.00000       0.00000       0.00000       0.00000       0.00000       0.00000       0.00000       0.00000       0.00000
  11  25 4151.5617    1.2401 11.3291 10.4507 -0.0011      0.111057  0.2388   0.0154   0.4116    0.0472   0.0000     0.0830557   427.1477       28.0661       33.0511      -14.1257      -21.9281       6.14085       9.90188      -6.90342      -5.73299      0.380593      -6.31771      -4.45323       1.13284      0.107185     -0.172433    -0.0245045     0.0678762     0.0179899   0.000946711  -0.000904530  -6.38353e-05   2.56861e-05       0.00000       0.00000       0.00000       0.00000       0.00000       0.00000       0.00000       0.00000       0.00000       0.00000       0.00000       0.00000       0.00000       0.00000       20.1424       25.0801       25.6506       24.6547       22.3882       18.5264       14.9598       11.1337       7.86924       5.29144       3.32326       1.95753       1.08304      0.562017      0.264981      0.119904     0.0476783     0.0172521    0.00547869    0.00151984   0.000338720   4.92346e-05       0.00000       0.00000       0.00000       0.00000       0.00000       0.00000       0.00000       0.00000       0.00000       0.00000       0.00000       0.00000       0.00000       0.00000
  11  27 4433.1009    0.8395 15.8199 10.2702 -0.0038     0.0508280  0.4187   0.0109   0.6619    0.0385   0.0000      0.110663   431.9364     -0.194056       44.0101       12.2895       32.1850       15.9344      -3.09531       14.5449       6.03718      -6.32969       1.97761      -1.54817      -2.23752      0.125206     -0.388746     -0.143425     0.0622780    -0.0132591   -0.00325550   -0.00412681   0.000907618  -0.000138862       0.00000       0.00000       0.00000       0.00000       0.00000       0.00000       0.00000       0.00000       0.00000       0.00000       0.00000       0.00000       0.00000       0.00000       29.7043       38.3405       39.4531       37.7338       33.7056       28.8075       22.5677       16.9555       12.2367       8.16356       5.16198       3.17215       1.71756      0.911671      0.446330      0.193731     0.0780793     0.0292363    0.00908806    0.00246515   0.000526793   7.86355e-05       0.00000       0.00000       0.00000       0.00000       0.00000       0.00000       0.00000       0.00000       0.00000       0.00000       0.00000       0.00000       0.00000       0.00000
  11  28 4571.1050    0.6961 18.1516 10.1095 -0.0045     -0.701744  0.5166   0.0092   0.8219    0.0346   0.0000      0.110136   457.4465       18.3425       9.93442      -88.5126     -0.611240       58.9357      -5.11144      -49.0143      -8.76925       16.7538     -0.807363      -15.4782    -0.0690944      0.406938      0.449646     -0.550571      0.115949    -0.0212307   -0.00615773    0.00438620  -0.000392292   4.22529e-05       0.00000       0.00000       0.00000       0.00000       0.00000       0.00000       0.00000       0.00000       0.00000       0.00000       0.00000       0.00000       0.00000       0.00000       36.7613       46.1744       49.7260       45.3299       42.7586       35.2438       28.2808       22.0478       15.3703       10.3912       6.59440       3.89338       2.22454       1.16971      0.552679      0.252482      0.100595     0.0361742     0.0118058    0.00324816   0.000676883   9.30591e-05       0.00000       0.00000       0.00000       0.00000       0.00000       0.00000       0.00000       0.00000       0.00000       0.00000       0.00000       0.00000       0.00000       0.00000
  12  10 2093.6611    0.7089  0.5441 10.1838 -0.0012       6.37851  0.0384   0.0277   0.0666    0.0959   0.0000       1.59623   436.5854       2.31093       22.1221      -5.47100       1.44971      -2.92555       1.35156      -1.59688      0.486280      0.600872      0.392247     -0.552760      0.747965      0.123228     -0.219903   -0.00365986    0.00663899    0.00239616   -0.00220637   0.000458664   7.45744e-05  -0.000113376  -1.83625e-07   9.11873e-07       0.00000       0.00000       0.00000       0.00000       0.00000       0.00000       0.00000       0.00000       0.00000       0.00000       0.00000       0.00000       3.17619       5.26838       4.19205       5.27566       3.81020       3.96402       3.06866       2.63326       1.70832       1.26745      0.888584      0.462520      0.377086      0.135936      0.115551     0.0312222     0.0263106    0.00635979    0.00417064   0.000881405   0.000400957   9.67879e-05   1.91172e-05   3.76577e-06       0.00000       0.00000       0.00000       0.00000       0.00000       0.00000       0.00000       0.00000       0.00000       0.00000       0.00000       0.00000
  12  11 2235.9302    1.0239  0.6876 10.4316 -0.0015       5.64223  0.0380   0.0338   0.0680    0.1278   0.0000       1.11163   438.8016       1.57086       11.5380      -4.89135      0.392581     -0.228494     -0.149131       1.77739     -0.477903      0.418405     -0.193861      0.398440      0.272132     0.0156463     0.0150232    -0.0249585  -0.000178956    0.00419779   -0.00142054    0.00147494   0.000542517  -8.57845e-06  -6.51497e-06  -9.66863e-07       0.00000       0.00000       0.00000       0.00000       0.00000       0.00000       0.00000       0.00000       0.00000       0.00000       0.00000       0.00000       4.71560       4.49047       4.40960       5.54326       5.42842       3.73666       2.59777       2.58305       2.17664       1.37960      0.688581      0.443128      0.333324      0.223681      0.113914     0.0494754     0.0196342    0.00692616    0.00242750   0.000850086   0.000251444   6.57961e-05   1.33577e-05   1.97305e-06       0.00000       0.00000       0.00000       0.00000       0.00000       0.00000       0.00000       0.00000       0.00000       0.00000       0.00000       0.00000
  12  12 2376.4771    1.2781  0.9172 11.1941 -0.0042       5.09356  0.0499   0.0385   0.0779    0.1300   0.0000       1.21520   438.8701      -5.92472       17.1168       5.84982       2.53788     -0.626525      -5.21162      -3.73279      0.330014       2.24532     -0.866647    -0.0319750     0.0851970     0.0368690    -0.0492129    -0.0607816    -0.0104261    -0.0112214   -0.00103039    0.00213935  -0.000136616  -8.25705e-05  -3.02989e-06   7.92558e-06       0.00000       0.00000       0.00000       0.00000       0.00000       0.00000       0.00000       0.00000       0.00000       0.00000       0.00000       0.00000       4.44060       5.43177       5.72034       5.70626       4.80049       4.23902       3.74103       2.68212       2.07342       1.32966      0.910503      0.539198      0.334038      0.166652     0.0967573     0.0488164     0.0212744    0.00925347    0.00367009    0.00117763   0.000360172   7.97537e-05   1.93607e-05   2.89474e-06       0.00000       0.00000       0.00000       0.00000       0.00000       0.00000       0.00000       0.00000       0.00000       0.00000       0.00000       0.00000
  12  13 2515.5852    1.8178  0.7825 11.6567 -0.0040       5.78726  0.0466   0.0579   0.0688    0.1441   0.0000       1.09703   441.0166       2.35886       16.2227       4.63995      -1.02219      -7.39064      -5.36027      -1.97964     -0.808413     0.0995237     -0.467543    -0.0867957      0.224895     0.0589367      0.127354    -0.0965938   -0.00722127     0.0183926    0.00108865  -0.000379280  -0.000184770   6.92157e-05   4.41536e-08   3.77657e-07       0.00000       0.00000       0.00000       0.00000       0.00000       0.00000       0.00000       0.00000       0.00000       0.00000       0.00000       0.00000       4.86333       5.01813       6.76751       6.72353       4.62603       4.61754       4.56554       2.57491       1.91878       1.72694       1.02456      0.440498      0.378796      0.239581     0.0959339     0.0439825     0.0239998     0.0138523    0.00490264    0.00141795   0.000375522   8.80094e-05   2.12923e-05   2.87899e-06       0.00000       0.00000       0.00000       0.00000       0.00000       0.00000       0.00000       0.00000       0.00000       0.00000       0.00000       0.00000
  12  14 2654.7122    2.3079  0.8262 11.8984  0.0013       1.88666  0.0396   0.0700   0.0718    0.1671   0.0000      0.970486   436.4831       6.65758       20.1131      -3.26405      -1.38099     -0.370280      -8.66765      -2.92109      -3.21502      0.179415    -0.0598887     -0.559253      0.298337    -0.0204592    -0.0872587    -0.0748545     0.0107696     0.0194276    0.00374251  -0.000739462  -0.000583211   3.49468e-05  -8.34385e-06   4.67238e-07       0.00000       0.00000       0.00000       0.00000       0.00000       0.00000       0.00000       0.00000       0.00000       0.00000       0.00000       0.00000       3.83043       4.33980       4.85259       4.76705       4.19290       3.65050       3.04500       2.20281       1.68994       1.20168      0.770106      0.430145      0.291062      0.172491     0.0826808     0.0397472     0.0176314    0.00845058    0.00301138   0.000999520   0.000299334   7.22157e-05   1.57336e-05   2.20422e-06       0.00000       0.00000       0.00000       0.00000       0.00000       0.00000       0.00000       0.00000       0.00000       0.00000       0.00000       0.00000
  12  16 2934.4027    3.5713  0.7565 13.0770 -0.0129      0.855560  0.0387   0.1116   0.0615    0.1304   0.0000       1.03274   437.3245     -0.573479       13.2582       9.73401      -3.91367      -5.71524      -2.94269      -7.15561       1.68954      0.671087     -0.406691     -0.522066     0.0997379    -0.0114961    -0.0787301     0.0480634     0.0137788    0.00319975   -0.00183471   0.000831874  -0.000126648  -7.70543e-05   2.62297e-05  -1.29413e-06       0.00000       0.00000       0.00000       0.00000       0.00000       0.00000       0.00000       0.00000       0.00000       0.00000       0.00000       0.00000       3.76262       5.11063       4.86203       4.58416       4.01958       3.65684       3.05047       2.49987       1.74325       1.15644      0.726277      0.429659      0.254269      0.131933     0.0716022     0.0347597     0.0151315    0.00650536    0.00262394   0.000894433   0.000286931   7.23259e-05   1.62681e-05   2.60825e-06       0.00000       0.00000       0.00000       0.00000       0.00000       0.00000       0.00000       0.00000       0.00000       0.00000       0.00000       0.00000
  12  17 3073.9198    3.8200  0.8946 13.2430 -0.0030      0.902141  0.0444   0.1092   0.0733    0.1313   0.0000       1.40077   438.8227       5.18218       9.70511       1.46013      -2.28069      -6.23789       5.00633      -2.48216       3.60923       1.45236      -1.32515     -0.591519     -0.611971      0.123143    -0.0203511    -0.0395206    0.00545598    -0.0154816    0.00147062  -0.000775958   0.000228910  -1.21042e-05  -6.67706e-06  -1.58957e-06       0.00000       0.00000       0.00000       0.00000       0.00000       0.00000       0.00000       0.00000       0.00000       0.00000       0.00000       0.00000       4.08486       5.12096       5.12076       5.32816       4.60372       3.88989       3.12396       2.54230       1.63209       1.22051      0.775499      0.552331      0.275487      0.163167     0.0784351     0.0451757     0.0187510    0.00819721    0.00261468    0.00104868   0.000258607   8.60681e-05   1.54329e-05   2.69997e-06       0.00000       0.00000       0.00000       0.00000       0.00000       0.00000       0.00000       0.00000       0.00000       0.00000       0.00000       0.00000
  12  19 3352.8054    3.3725  1.5467 12.8736 -0.0096      0.260275  0.0612   0.0778   0.1029    0.1249   0.0000      0.498095   438.1091       19.3177       12.5699       7.85636      -10.4732      0.351757       1.61724      -5.17289       2.86477      0.242866     -0.313180      -1.46611    -0.0566942     0.0319054      0.109050    -0.0673257    -0.0319799     0.0119418   -0.00473404   0.000888067  -1.86584e-06  -3.87758e-05  -8.71466e-06   6.66478e-06       0.00000       0.00000       0.00000       0.00000       0.00000       0.00000       0.00000       0.00000       0.00000       0.00000       0.00000       0.00000       5.71948       7.54683       6.82359       6.89170       6.13497       5.61689       4.54931       3.52171       2.54357       1.75967       1.15424      0.718450      0.395460      0.227768      0.105358     0.0558926     0.0221381     0.0107577    0.00357863    0.00138884   0.000402781   0.000107461   2.32434e-05   3.94942e-06       0.00000       0.00000       0.00000       0.00000       0.00000       0.00000       0.00000       0.00000       0.00000       0.00000       0.00000       0.00000
  12  20 3492.5798    2.8964  2.4473 12.0217 -0.0006      0.696140  0.0722   0.0509   0.1273    0.0975   0.0000      0.309932   441.2132       5.03466     -0.135125       9.06315      -4.29770       5.19942      -3.77961      -5.02283       1.85404     -0.149959      0.802740     -0.424174     -0.309052     0.0129758    -0.0454921   0.000951207    -0.0290588    0.00810095     0.0114054   0.000569248   8.33539e-05   2.46577e-05  -5.67792e-05   1.64381e-06       0.00000       0.00000       0.00000       0.00000       0.00000       0.00000       0.00000       0.00000       0.00000       0.00000       0.00000       0.00000       6.65701       8.16411       8.58516       8.33714       7.19820       6.22497       5.28782       3.88476       2.84035       1.96272       1.29824      0.762807      0.459016      0.251237      0.129917     0.0617085     0.0298399     0.0125270    0.00485290    0.00158231   0.000481216   0.000119035   2.62755e-05   3.77963e-06       0.00000       0.00000       0.00000       0.00000       0.00000       0.00000       0.00000       0.00000       0.00000       0.00000       0.00000       0.00000
  12  21 3632.7750    2.3634  3.4171 11.7031  0.0026      0.445978  0.0901   0.0380   0.1603    0.0740   0.0000      0.216452   417.4194       26.3026      -2.49309       1.33618       1.17896      -9.11036      -12.7827       1.13561      0.921917      0.583946      -3.98445      -1.17880      0.721109      0.349699     0.0465746    -0.0837174     0.0540855    0.00608061   -0.00233732  -0.000256050   0.000248776  -1.19486e-05   5.64426e-05   3.84156e-06       0.00000       0.00000       0.00000       0.00000       0.00000       0.00000       0.00000       0.00000       0.00000       0.00000       0.00000       0.00000       8.12839       9.98787       10.7420       9.96700       8.97936       7.80799       6.33086       4.85623       3.61085       2.42455       1.54769      0.957952      0.553620      0.312408      0.161787     0.0779500     0.0354408     0.0146992    0.00572154    0.00204572   0.000613613   0.000157810   3.30085e-05   4.59185e-06       0.00000       0.00000       0.00000       0.00000       0.00000       0.00000       0.00000       0.00000       0.00000       0.00000       0.00000       0.00000
  12  22 3773.1786    1.9555  5.2296 11.2245 -0.0017      0.758186  0.1207   0.0264   0.2031    0.0610   0.0000      0.128541   441.0412       3.62042       11.5157       14.9856       15.8226      -16.5048     -0.716014     -0.902907      0.465931      -1.49924     -0.871748      0.601928     -0.753137     -0.367281      0.266164     0.0393360   -0.00187291    -0.0136315   -0.00540131    0.00105645  -0.000670555  -0.000352584   2.79666e-05  -1.39161e-06       0.00000       0.00000       0.00000       0.00000       0.00000       0.00000       0.00000       0.00000       0.00000       0.00000       0.00000       0.00000       10.8316       13.7822       14.9193       14.0352       12.4769       10.6150       8.25662       6.43303       4.53668       3.13708       2.07655       1.27175      0.764102      0.408743      0.218551      0.109188     0.0479096     0.0207136    0.00799222    0.00269276   0.000858129   0.000221104   4.37983e-05   6.35837e-06       0.00000       0.00000       0.00000       0.00000       0.00000       0.00000       0.00000       0.00000       0.00000       0.00000       0.00000       0.00000
  12  23 3913.6048    1.6086  6.8580 10.9736 -0.0042      0.602953  0.1440   0.0207   0.2691    0.0511   0.0000      0.115956   439.0984       17.5400      -14.8646       3.01442       13.3181      -1.09426      -5.97606      -20.2670       8.92514       4.90350      0.574786      -1.80351     -0.185600      0.551871      0.543910    -0.0526886     0.0758206     0.0186716   -0.00648436  -0.000479336   0.000625827  -0.000484987   0.000112627   1.76500e-05       0.00000       0.00000       0.00000       0.00000       0.00000       0.00000       0.00000       0.00000       0.00000       0.00000       0.00000       0.00000       12.3833       15.2699       16.0364       15.4660       13.9934       12.0831       9.53207       7.53251       5.38289       3.79480       2.46781       1.53564      0.910072      0.509528      0.263162      0.129636     0.0573402     0.0246210    0.00921707    0.00319769   0.000972450   0.000254446   5.09621e-05   7.52565e-06       0.00000       0.00000       0.00000       0.00000       0.00000       0.00000       0.00000       0.00000       0.00000       0.00000       0.00000       0.00000
  12  24 4053.8059    1.3526  9.1780 10.6774 -0.0020      0.227052  0.1850   0.0166   0.3347    0.0473   0.0000     0.0936114   459.0640       19.3011      -14.0121       15.6890       12.5416       7.28897      -15.8158      -18.6308       8.67396       6.41138      0.392235     -0.874346     -0.436295      0.465407     -0.314074     -0.233252    -0.0257909     0.0365771    0.00792737   -0.00619556   -0.00128297  -0.000246611   1.30404e-05   1.83241e-05       0.00000       0.00000       0.00000       0.00000       0.00000       0.00000       0.00000       0.00000       0.00000       0.00000       0.00000       0.00000       15.6758       19.0711       20.0522       19.6151       17.6320       14.9614       12.4036       9.53400       6.96428       4.78641       3.18285       1.97694       1.15876      0.645712      0.340559      0.165385     0.0770595     0.0313951     0.0120430    0.00410564    0.00123975   0.000316554   6.64108e-05   9.30568e-06       0.00000       0.00000       0.00000       0.00000       0.00000       0.00000       0.00000       0.00000       0.00000       0.00000       0.00000       0.00000
  12  25 4194.2252    1.1754 11.9406 10.4909 -0.0017    -0.0397712  0.2440   0.0144   0.4416    0.0430   0.0000     0.0829816   431.3893       75.2383       43.3619      -38.2030       15.4863      -11.8503      -4.95489      -12.2827      -6.01408      -1.11117     -0.974536      0.533196      -3.14922      0.419029      0.777037     0.0579789      0.153207     0.0605714    -0.0215693    -0.0131283   0.000150760   0.000621165  -6.46472e-05   1.86772e-05       0.00000       0.00000       0.00000       0.00000       0.00000       0.00000       0.00000       0.00000       0.00000       0.00000       0.00000       0.00000       18.9619       23.3270       24.4717       23.5559       21.7465       18.5609       15.5087       11.7481       8.69043       6.04335       4.02891       2.55155       1.47772      0.824723      0.434693      0.206811     0.0990711     0.0398220     0.0155695    0.00535353    0.00158945   0.000412090   8.67198e-05   1.18405e-05       0.00000       0.00000       0.00000       0.00000       0.00000       0.00000       0.00000       0.00000       0.00000       0.00000       0.00000       0.00000
  12  28 4614.3547    0.6270 18.4864 10.2208 -0.0163     -0.773515  0.5827   0.0088   0.8703    0.0309   0.0000      0.113378   479.6760      -15.7983       91.4473      -54.0600       14.6489       33.2199       26.4034      -65.0790       1.90693       2.81303      -1.26550      -12.6995      -3.04865      -1.19733      0.321484     -0.706891     -0.405841      0.282145     0.0544769    -0.0216722   -0.00270511    0.00105822   0.000349644   2.26736e-05       0.00000       0.00000       0.00000       0.00000       0.00000       0.00000       0.00000       0.00000       0.00000       0.00000       0.00000       0.00000       37.8763       46.8679       51.9337       48.8349       44.0809       38.8929       31.6925       25.2856       18.5283       12.7956       8.70852       5.46460       3.23545       1.85216       1.00041      0.479004      0.235624     0.0940500     0.0364683     0.0124680    0.00377120   0.000932703   0.000182593   2.52942e-05       0.00000       0.00000       0.00000       0.00000       0.00000       0.00000       0.00000       0.00000       0.00000       0.00000       0.00000       0.00000
  13  10 2128.5349    0.7549  0.5311 10.3619 -0.0094       8.33922  0.0378   0.0295   0.0637    0.0854   0.0000       1.72011   437.3869     -0.891337       17.8556      -12.0257      -1.80608      -6.07273      0.412603     -0.213062     -0.448251      -1.83043      0.937870      0.156735     -0.421918     -0.120495     0.0900513    -0.0209208   -0.00585787   -0.00101136    0.00248292   4.82931e-05   0.000775887  -0.000157879   6.11525e-05   7.24868e-06   4.91457e-06  -2.38186e-07       0.00000       0.00000       0.00000       0.00000       0.00000       0.00000       0.00000       0.00000       0.00000       0.00000       4.20462       5.29598       4.70043       3.73976       3.51501       3.42362       3.51674       3.27515       2.24620       1.64439      0.971694      0.586899      0.347144      0.161778     0.0955021     0.0485377     0.0233127     0.0116911    0.00429845    0.00191161   0.000729709   0.000195281   6.70897e-05   1.86557e-05   3.46087e-06   4.08592e-07       0.00000       0.00000       0.00000       0.00000       0.00000       0.00000       0.00000       0.00000       0.00000       0.00000
  13  11 2271.2554    1.0235  0.6725 10.6272 -0.0102       5.66452  0.0333   0.0335   0.0619    0.1142   0.0000       1.18164   436.3645      -1.37759       16.8407      -1.22057      -10.2641       2.48455      -1.53962     -0.937798       1.70313      -1.99083      -1.77772     -0.561130     -0.826616    -0.0306832    -0.0894278     0.0574766    0.00691584     0.0135653    0.00259219  -0.000617438  -0.000351221  -0.000113694  -8.41605e-05   2.92684e-06  -2.70655e-06  -6.80640e-07       0.00000       0.00000       0.00000       0.00000       0.00000       0.00000       0.00000       0.00000       0.00000       0.00000       3.33215       3.98603       4.17250       4.42229       3.76385       3.20556       2.72070       2.16990       1.57502       1.13334      0.742516      0.500118      0.310698      0.170235     0.0971448     0.0526203     0.0273823     0.0123033    0.00523623    0.00199438   0.000722844   0.000223974   6.42862e-05   1.59118e-05   3.12436e-06   4.91357e-07       0.00000       0.00000       0.00000       0.00000       0.00000       0.00000       0.00000       0.00000       0.00000       0.00000
  13  12 2411.9169    1.4534  0.7534 11.2916 -0.0069       4.18949  0.0362   0.0438   0.0659    0.1137   0.0000       1.00743   437.3018       2.50749       18.1555       5.02490     -0.358627       2.53323       2.04714     -0.890471      -4.06504       2.07202     -0.395263     -0.316448    -0.0334913     -0.122222      0.225858     0.0606502  -0.000773483   -0.00288173    0.00404318   -0.00147595   8.09813e-05  -0.000116027  -4.12933e-05   2.67361e-05  -2.69191e-06  -5.07795e-08       0.00000       0.00000       0.00000       0.00000       0.00000       0.00000       0.00000       0.00000       0.00000       0.00000       3.64012       4.03479       4.54943       4.14846       3.96248       3.68862       2.76462       2.19791       1.69580       1.25648      0.819014      0.521147      0.352593      0.203349      0.103705     0.0609299     0.0287463     0.0108263    0.00533081    0.00232544   0.000798412   0.000273269   8.03997e-05   1.91255e-05   3.25675e-06   4.51456e-07       0.00000       0.00000       0.00000       0.00000       0.00000       0.00000       0.00000       0.00000       0.00000       0.00000
  13  13 2551.8323    1.9384  0.8632 11.7351 -0.0096       4.58879  0.0388   0.0553   0.0704    0.1425   0.0000       1.02936   432.5790       9.00083       8.92534       1.01955       3.26047       4.20094       1.90528     -0.299463       2.29714       1.40245     -0.664913      0.484192     0.0779752     -0.126218    -0.0804545    -0.0184602    -0.0145190     0.0146240   0.000513693    0.00221169  -0.000372482   7.29937e-06   0.000295619  -3.16212e-05  -1.31220e-06  -2.73782e-07       0.00000       0.00000       0.00000       0.00000       0.00000       0.00000       0.00000       0.00000       0.00000       0.00000       3.34477       4.22354       4.45046       4.14661       3.82652       3.42583       2.93217       2.21651       1.71363       1.26964      0.794851      0.523261      0.340160      0.184906      0.103990     0.0566531     0.0282696     0.0120463    0.00544183    0.00228678   0.000880423   0.000264372   7.84570e-05   1.96802e-05   3.90245e-06   5.38396e-07       0.00000       0.00000       0.00000       0.00000       0.00000       0.00000       0.00000       0.00000       0.00000       0.00000
  13  14 2691.8051    2.3825  0.8315 12.3334 -0.0071       2.51108  0.0392   0.0700   0.0699    0.1415   0.0000      0.957156   442.2203       1.65008       14.3391       3.76571      -5.73365       1.19468       1.77598     -0.645480       1.62236     0.0107194     -0.535278     -0.418137      0.169309     0.0408999     0.0583971     0.0351829   -0.00577349   -0.00437468   -0.00159916   -0.00445682  -0.000608923   0.000178879   0.000124089   3.54196e-05  -2.67027e-06  -9.55394e-07       0.00000       0.00000       0.00000       0.00000       0.00000       0.00000       0.00000       0.00000       0.00000       0.00000       4.29052       5.45741       6.11266       5.97198       5.14406       4.36831       3.34630       2.36562       1.72514       1.22731      0.814395      0.556157      0.332891      0.199094      0.112890     0.0560369     0.0285957     0.0129913    0.00581704    0.00224627   0.000871714   0.000281222   7.52135e-05   1.86897e-05   3.55779e-06   5.14142e-07       0.00000       0.00000       0.00000       0.00000       0.00000       0.00000       0.00000       0.00000       0.00000       0.00000
  13  15 2832.2812    3.0416  0.8883 12.5063  0.0047       2.79251  0.0397   0.0844   0.0682    0.1623   0.0000      0.905861   440.9752       7.55312       14.6523       3.91406       5.94049      -2.11341       3.15056      -3.49317      -1.33338     -0.325430     -0.701001     -0.951043    -0.0577874      0.201530    -0.0208602     0.0299918     0.0128991   -0.00143681   -0.00376853  -0.000694430   0.000453155  -0.000310074   5.52566e-05  -2.39081e-06  -3.04256e-06   2.21875e-07       0.00000       0.00000       0.00000       0.00000       0.00000       0.00000       0.00000       0.00000       0.00000       0.00000       3.54424       4.62011       4.61618       4.73769       4.11842       3.64099       3.00076       2.34415       1.83730       1.35779      0.790518      0.572889      0.314763      0.215174      0.108846     0.0628284     0.0293986     0.0128081    0.00570277    0.00236492   0.000826801   0.000304113   6.98341e-05   2.09533e-05   4.05000e-06   6.28929e-07       0.00000       0.00000       0.00000       0.00000       0.00000       0.00000       0.00000       0.00000       0.00000       0.00000
  13  16 2972.6805    3.7441  0.8043 12.9552  0.0058       1.58532  0.0466   0.1063   0.0635    0.1478   0.0000       1.07919   443.8703      -6.15271       3.58473      -1.33424       1.97142       1.82221      -4.30667      -1.15296       2.06581     -0.154774     -0.496029     0.0955716      0.136195     -0.161010     0.0342763     0.0303223   -0.00589530    -0.0130164    0.00644175    0.00315056   0.000361218   0.000425906   7.80229e-05  -1.61782e-05  -6.11381e-06   3.25289e-07       0.00000       0.00000       0.00000       0.00000       0.00000       0.00000       0.00000       0.00000       0.00000       0.00000       6.27415       8.73076       9.66745       9.18675       7.85530       6.09349       4.44510       3.00820       1.99110       1.27471      0.792750      0.515725      0.301455      0.173348     0.0896140     0.0511285     0.0235151     0.0116358    0.00447921    0.00203774   0.000704681   0.000248045   6.68652e-05   1.78798e-05   3.62992e-06   5.13296e-07       0.00000       0.00000       0.00000       0.00000       0.00000       0.00000       0.00000       0.00000       0.00000       0.00000
  13  17 3112.5149    4.0597  0.8167 13.3574 -0.0111    -0.0214555  0.0422   0.1199   0.0668    0.1281   0.0000      0.955192   441.4561       9.77061       16.0151       3.60232     -0.500127      -3.06750       5.01283      -6.59791      -2.49942      -2.59165     -0.848542     -0.705372     -0.576782      0.154056      0.160806     0.0414618   -0.00797740    -0.0158458    0.00672486    0.00257262  -6.30245e-05  -0.000242659   0.000142988   6.53477e-06  -5.24602e-06  -1.69730e-06       0.00000       0.00000       0.00000       0.00000       0.00000       0.00000       0.00000       0.00000       0.00000       0.00000       3.75681       4.93653       4.30107       4.99561       4.17101       3.99516       3.12635       2.63496       1.90783       1.35299      0.921799      0.567094      0.389457      0.204060      0.133155     0.0568272     0.0327329     0.0122350    0.00650818    0.00201146   0.000910712   0.000226402   8.37787e-05   1.79922e-05   3.86647e-06   7.59541e-07       0.00000       0.00000       0.00000       0.00000       0.00000       0.00000       0.00000       0.00000       0.00000       0.00000
  13  18 3252.4400    3.5364  1.1667 13.6713 -0.0071       1.29186  0.0593   0.0989   0.0976    0.1237   0.0000       1.00042   436.7937       11.8081       22.7345      -15.6131      -4.20236       1.33540      0.636548      -2.66138       2.18525      -2.92161       1.47815    -0.0796302     -0.182731    -0.0695387      0.150108     0.0323848     0.0114008     0.0133935    0.00120681  -0.000886575   0.000486371   0.000244969  -8.43962e-05  -4.72410e-05   6.39837e-06   1.92688e-07       0.00000       0.00000       0.00000       0.00000       0.00000       0.00000       0.00000       0.00000       0.00000       0.00000       5.43055       7.69806       7.69833       7.95123       6.66645       5.54493       4.37653       3.17703       2.46261       1.66885       1.08184      0.669787      0.414261      0.252549      0.148257     0.0718615     0.0381594     0.0156919    0.00768669    0.00269949    0.00109468   0.000343636   0.000100064   2.41590e-05   5.60144e-06   8.98684e-07       0.00000       0.00000       0.00000       0.00000       0.00000       0.00000       0.00000       0.00000       0.00000       0.00000
  13  19 3392.4634    3.0908  1.6817 13.0396 -0.0012      0.952115  0.0634   0.0707   0.1195    0.0968   0.0000      0.662336   439.4930       11.0317      0.236673       11.8535       7.06336       2.44678      -2.02316      -4.74303       2.67889      0.282392       1.57381      -1.79416     -0.180410      0.145752     0.0754238    -0.0999537   -0.00468784    -0.0134535   -0.00786545   0.000218336   9.00740e-05   0.000511214   0.000140196   3.87533e-05   2.29896e-06  -1.14079e-06       0.00000       0.00000       0.00000       0.00000       0.00000       0.00000       0.00000       0.00000       0.00000       0.00000       5.05933       6.07461       6.66845       6.75188       5.66197       5.33837       4.14557       3.50342       2.50449       1.84758       1.19775      0.838846      0.476257      0.303528      0.154265     0.0908900     0.0413787     0.0214534    0.00827819    0.00369527    0.00120708   0.000443407   0.000116021   3.04058e-05   5.09664e-06   8.63908e-07       0.00000       0.00000       0.00000       0.00000       0.00000       0.00000       0.00000       0.00000       0.00000       0.00000
  13  20 3532.7628    2.7347  2.5141 12.1035  0.0004      0.963895  0.0739   0.0476   0.1265    0.0872   0.0000      0.316802   446.7829       3.15819       6.15266       18.1530      -8.84952      0.382226      -10.2437      -9.80913      -2.95021    0.00950984      0.763347     -0.917535      0.159456     -0.570238     -0.235519     -0.102056      0.115216     0.0484604  -0.000830462   -0.00652817    0.00162981   0.000226392  -4.01810e-05  -4.88288e-05   2.74516e-06   1.31565e-07       0.00000       0.00000       0.00000       0.00000       0.00000       0.00000       0.00000       0.00000       0.00000       0.00000       6.62212       8.39569       8.78956       8.89492       7.80624       6.68936       5.29880       4.15210       3.08644       2.17847       1.49073      0.915013      0.577991      0.349010      0.200459      0.100500     0.0498259     0.0229917     0.0100456    0.00384785    0.00141721   0.000457195   0.000136595   3.22642e-05   6.52927e-06   9.70934e-07       0.00000       0.00000       0.00000       0.00000       0.00000       0.00000       0.00000       0.00000       0.00000       0.00000
  13  21 3673.3175    2.2122  3.7545 11.6457 -0.0012      0.630512  0.0920   0.0329   0.1676    0.0666   0.0000      0.191773   434.6237       7.87668       25.4329      -1.01284       3.31108      -4.32875       2.02226      -8.01133      -6.45251      -1.41525     -0.204219     -0.578327     -0.545823      0.359519     0.0315344     -0.230929     0.0365710     0.0135569    0.00595125   -0.00499039  -0.000935029  -5.90495e-06  -0.000177179   9.46765e-06  -1.49659e-05   6.46640e-07       0.00000       0.00000       0.00000       0.00000       0.00000       0.00000       0.00000       0.00000       0.00000       0.00000       7.71336       9.73289       9.70761       9.57740       9.29857       7.88545       6.57855       5.19079       3.77775       2.76282       1.88739       1.31572      0.784212      0.456071      0.242438      0.132492     0.0629193     0.0305189     0.0120375    0.00500291    0.00175491   0.000607170   0.000171219   4.69408e-05   9.37036e-06   1.28740e-06       0.00000       0.00000       0.00000       0.00000       0.00000       0.00000       0.00000       0.00000       0.00000       0.00000
  13  22 3814.2878    1.8197  5.7875 11.1364 -0.0007      0.678014  0.1227   0.0226   0.2180    0.0528   0.0000      0.121428   435.7800       5.05465      0.639059       8.72753       21.0226      -35.3205       4.26541       7.79452      -1.23094       2.79747       2.10746       1.27624      -1.36127      0.168979      0.764090      0.117571   -0.00449966    -0.0282465    -0.0190375   -0.00101427  -0.000627429   0.000723298   2.37451e-06  -4.96922e-06  -5.58293e-07   2.25133e-07       0.00000       0.00000       0.00000       0.00000       0.00000       0.00000       0.00000       0.00000       0.00000       0.00000       9.56529       12.6114       12.8150       12.7259       11.7380       10.0378       8.50652       6.71622       5.03920       3.56311       2.50498       1.58291       1.00526      0.578455      0.322519      0.170080     0.0848188     0.0389034     0.0171586    0.00680089    0.00246343   0.000810406   0.000246244   6.02508e-05   1.26506e-05   1.75231e-06       0.00000       0.00000       0.00000       0.00000       0.00000       0.00000       0.00000       0.00000       0.00000       0.00000
  13  23 3954.7540    1.5565  7.3918 10.9513 -0.0016      0.401532  0.1484   0.0189   0.2665    0.0469   0.0000      0.106051   422.3433       22.5255       7.05415       25.1908       11.4864      -25.8573      -7.30748     -0.980734      -4.06925      0.308085     -0.129130       3.60634    -0.0513462      -1.33614     -0.211822    -0.0175254      0.142922     0.0905192    0.00346144    -0.0173482   -0.00500718   0.000351551   0.000298030   7.11673e-05  -1.31078e-05  -1.58163e-06       0.00000       0.00000       0.00000       0.00000       0.00000       0.00000       0.00000       0.00000       0.00000       0.00000       11.5000       14.1052       15.0886       14.9726       13.6724       11.8969       9.97752       7.79809       5.89553       4.26199       2.91033       1.87507       1.18579      0.689415      0.384076      0.205610     0.0982214     0.0476617     0.0195492    0.00828464    0.00293446   0.000962561   0.000281850   6.92452e-05   1.39562e-05   1.89491e-06       0.00000       0.00000       0.00000       0.00000       0.00000       0.00000       0.00000       0.00000       0.00000       0.00000
  13  24 4095.6289    1.2935  9.6709 10.6953 -0.0016      0.164409  0.1940   0.0153   0.3480    0.0428   0.0000     0.0913410   449.6162      -6.18139       52.0603       26.9638      -19.8447       2.66767      -9.49801      -11.9826       15.8408       6.75937       1.84341      -1.26861       1.53537     -0.739953     -0.671947     -0.208733    0.00403676   -0.00210371     0.0122755    0.00142258    0.00146648  -0.000975443  -0.000538453   2.84067e-05   1.97418e-05  -1.14470e-06       0.00000       0.00000       0.00000       0.00000       0.00000       0.00000       0.00000       0.00000       0.00000       0.00000       14.3764       18.3218       18.9581       19.2693       16.9386       15.5454       12.7035       9.78855       7.47364       5.49454       3.65858       2.47537       1.55053      0.888308      0.503578      0.259442      0.136971     0.0570779     0.0273173     0.0103511    0.00406796    0.00126463   0.000360643   8.98140e-05   1.78191e-05   2.61092e-06       0.00000       0.00000       0.00000       0.00000       0.00000       0.00000       0.00000       0.00000       0.00000       0.00000
  13  25 4236.6695    1.0996 12.1740 10.4944 -0.0036     0.0152778  0.2554   0.0132   0.4373    0.0404   0.0000     0.0854429   439.1180      -8.69553       28.9383     -0.112499      -32.5040       6.24248       21.5142      -8.76600     0.0332771      -12.6041       6.94386      -2.91740       1.69858     -0.129839      -1.10539    -0.0423413     -0.122387    -0.0391119    -0.0293769    -0.0168777    0.00212656    0.00160661  -0.000328087  -0.000271373   1.05841e-05  -3.43049e-06       0.00000       0.00000       0.00000       0.00000       0.00000       0.00000       0.00000       0.00000       0.00000       0.00000       17.7699       22.5933       23.8794       23.2721       21.3700       18.8540       15.6216       12.4705       9.34868       6.68932       4.69030       3.01251       1.88526       1.10412      0.619149      0.325747      0.159956     0.0768642     0.0324919     0.0132523    0.00475233    0.00158030   0.000469730   0.000113580   2.24573e-05   3.07702e-06       0.00000       0.00000       0.00000       0.00000       0.00000       0.00000       0.00000       0.00000       0.00000       0.00000
  13  26 4378.0960    0.9046 15.4806 10.4081 -0.0047    -0.0289241  0.3838   0.0105   0.5995    0.0350   0.0000     0.0943896   469.4030       3.18335      -23.6965      -22.1472       12.1134     -0.122426      -33.5202      -1.29355      -21.4016       6.18005       8.68173       5.74691      -1.01762       1.89816     -0.533797      0.189901    -0.0379503    -0.0402055   0.000732427   -0.00258431    0.00565093    0.00164796   0.000621334  -5.09730e-05   5.91213e-05   5.63840e-08       0.00000       0.00000       0.00000       0.00000       0.00000       0.00000       0.00000       0.00000       0.00000       0.00000       23.3488       29.7065       31.8055       30.7952       29.2660       25.2643       21.2418       16.7140       12.2399       9.36099       6.30438       4.20542       2.62368       1.56216      0.868583      0.454334      0.225311      0.104671     0.0462742     0.0186536    0.00685602    0.00222497   0.000643049   0.000166859   3.16501e-05   4.17354e-06       0.00000       0.00000       0.00000       0.00000       0.00000       0.00000       0.00000       0.00000       0.00000       0.00000
  14  10 2162.6353    0.8175  0.5900 10.3959 -0.0127       8.18530  0.0399   0.0268   0.0527    0.0970   0.0000       1.49775   435.8494      -1.19638       18.2047      -4.71459       6.70129      -1.29266       3.09170       1.79296      -2.31271       1.39705      0.507536      0.675063    -0.0474351     -0.222126      0.183312    -0.0276579     0.0435494    -0.0176689    0.00910744    0.00440904  -0.000457424   0.000224528   0.000189734  -7.71187e-06  -3.80159e-05   7.24336e-07   1.18732e-06   1.61793e-07       0.00000       0.00000       0.00000       0.00000       0.00000       0.00000       0.00000       0.00000       3.26268       4.32457       3.64942       4.54781       3.95681       3.72899       2.79349       2.31540       1.92226       1.39452       1.02315      0.579641      0.397386      0.243246      0.179080     0.0891609     0.0497194     0.0211311     0.0107181    0.00455612    0.00189442   0.000604615   0.000259155   6.56128e-05   2.26472e-05   4.44806e-06   1.03981e-06   1.81257e-07       0.00000       0.00000       0.00000       0.00000       0.00000       0.00000       0.00000       0.00000
  14  11 2305.8241    1.1482  0.7495 10.7116 -0.0059       6.36702  0.0355   0.0336   0.0631    0.1182   0.0000       1.07968   436.8194      -2.88793       10.4846      -4.99839       3.70985       4.27625      -1.74524      -3.22186      -1.14237      -1.75641     0.0734423      0.480446    -0.0493802      0.300710    -0.0753714    -0.0636874   -0.00737869     0.0149630    0.00543035    0.00280936   -0.00103606  -0.000680376   9.41650e-05  -2.34731e-05  -1.81290e-05   9.90337e-06   6.08795e-08  -2.00354e-07       0.00000       0.00000       0.00000       0.00000       0.00000       0.00000       0.00000       0.00000       3.05134       3.70906       4.34181       3.81151       3.89108       3.62407       2.44731       2.46654       1.81166       1.20780      0.998249      0.600997      0.365052      0.266504      0.146024     0.0788647     0.0465927     0.0212336    0.00930434    0.00465151    0.00190670   0.000608104   0.000234536   9.15241e-05   2.66548e-05   5.63234e-06   9.02523e-07   1.29234e-07       0.00000       0.00000       0.00000       0.00000       0.00000       0.00000       0.00000       0.00000
  14  12 2446.7827    1.4419  0.9855 11.1847 -0.0093       2.11035  0.0457   0.0389   0.0739    0.1348   0.0000       1.02007   435.1605      0.824967       9.46165       2.05170      -1.20177    -0.0424105       7.17470      -2.18112      -4.79747       3.74611       2.45915      -1.21519     -0.191900      0.696062      0.427672    -0.0309532     0.0818811     0.0217549   -0.00269218   -0.00485670  -0.000620302   -0.00196942  -0.000454159  -0.000141594   9.27048e-06  -5.18693e-07   4.26404e-07   1.96607e-07       0.00000       0.00000       0.00000       0.00000       0.00000       0.00000       0.00000       0.00000       3.86968       4.68684       4.77511       4.84277       4.34192       4.04365       3.36223       2.64846       2.11723       1.59579       1.09375      0.694455      0.463050      0.283619      0.167957     0.0919483     0.0485004     0.0239970     0.0102142    0.00482176    0.00190788   0.000798321   0.000259120   8.25438e-05   2.26354e-05   5.00928e-06   9.88250e-07   1.47620e-07       0.00000       0.00000       0.00000       0.00000       0.00000       0.00000       0.00000       0.00000
  14  13 2587.4274    1.9542  0.8881 12.0646 -0.0097       2.40608  0.0401   0.0547   0.0683    0.1185   0.0000      0.956264   436.2656       5.04872       7.98519      0.509523       1.95638      -3.91288      -2.16619      0.188476      -1.15155     -0.149249       1.01745     0.0215117     -0.214686     -0.186447     0.0733446    -0.0211245    0.00537851   -0.00758229     0.0106472  -0.000569586   -0.00448607  -0.000737948   0.000179724  -9.51853e-05   3.49072e-06  -2.58291e-06   5.33635e-07  -9.98402e-08       0.00000       0.00000       0.00000       0.00000       0.00000       0.00000       0.00000       0.00000       3.54870       3.98281       4.25809       4.39464       4.09615       3.64713       2.95945       2.42870       1.82871       1.42460       1.00175      0.656869      0.398378      0.265997      0.165708     0.0931318     0.0439167     0.0222082     0.0107839    0.00468801    0.00190825   0.000722311   0.000236221   7.65787e-05   2.00953e-05   4.96689e-06   8.57405e-07   1.21817e-07       0.00000       0.00000       0.00000       0.00000       0.00000       0.00000       0.00000       0.00000
  14  14 2728.2925    2.6325  0.7986 12.2775  0.0041       2.27737  0.0347   0.0742   0.0644    0.1412   0.0000      0.928986   437.8452       5.00380       8.33090       3.90170      -1.10141       9.12836      0.365318      -2.59771       4.20226     0.0514046     -0.814390       1.20403      0.111900     -0.292437      0.362675     0.0124187     -0.102266    0.00201200     0.0159117    0.00155866    0.00324692  -0.000640297   9.91305e-05   4.34007e-05  -2.51334e-05  -1.08491e-06   1.28723e-06  -9.73477e-08       0.00000       0.00000       0.00000       0.00000       0.00000       0.00000       0.00000       0.00000       3.24069       4.22582       4.32375       4.38249       3.92219       3.35502       2.77136       2.17208       1.74135       1.16850      0.836762      0.547494      0.351573      0.213284      0.123176     0.0711931     0.0361691     0.0193940    0.00858088    0.00388729    0.00146827   0.000602386   0.000196388   6.59434e-05   1.80641e-05   4.05152e-06   8.90720e-07   1.24731e-07       0.00000       0.00000       0.00000       0.00000       0.00000       0.00000       0.00000       0.00000
  14  15 2869.3457    3.1302  0.9088 12.7559 -0.0079       1.65413  0.0379   0.0879   0.0720    0.1599   0.0000      0.931380   432.9648       4.73675       18.4792      0.385759      -2.57772      -8.96335       4.86862      -1.66246      0.519133      -2.49336      0.519935      0.502807     -0.203055     -0.526848     0.0306300    -0.0118953   -0.00251366    0.00597633    -0.0126665    0.00722064    0.00140646  -5.03707e-05   8.07574e-05   8.66900e-05  -1.30164e-06  -8.81984e-06  -2.06652e-07   4.14663e-07       0.00000       0.00000       0.00000       0.00000       0.00000       0.00000       0.00000       0.00000       3.34086       4.15711       4.38328       4.44356       3.75338       3.42380       3.11653       2.46513       1.95460       1.42164      0.967367      0.641515      0.415359      0.253794      0.134449     0.0793429     0.0416638     0.0218404    0.00997642    0.00455459    0.00186757   0.000732371   0.000239864   7.76927e-05   2.01245e-05   4.84677e-06   1.00033e-06   1.40042e-07       0.00000       0.00000       0.00000       0.00000       0.00000       0.00000       0.00000       0.00000
  14  16 3010.2245    3.6739  0.8754 13.0483 -0.0086      0.733329  0.0405   0.1033   0.0690    0.1652   0.0000      0.919550   438.0759       14.5122       4.22706       2.23529       6.69684      -1.01717       1.53421      -3.08705      0.142750      0.241131       2.04701      -1.01422     -0.193057    -0.0492413      0.376114    -0.0973422    -0.0897718     0.0261243    0.00515823   -0.00139426   2.76816e-05   0.000290776   0.000139693   2.12290e-05  -1.24717e-05   5.39716e-06   8.08820e-07   1.12750e-07       0.00000       0.00000       0.00000       0.00000       0.00000       0.00000       0.00000       0.00000       3.49400       4.28693       3.91755       4.28670       3.88585       3.51629       2.90981       2.51254       2.08221       1.56457       1.04568      0.645542      0.390245      0.269576      0.156462     0.0910545     0.0488003     0.0221130     0.0104620    0.00406800    0.00190148   0.000646138   0.000232018   7.47549e-05   1.91941e-05   4.90506e-06   9.62079e-07   1.50164e-07       0.00000       0.00000       0.00000       0.00000       0.00000       0.00000       0.00000       0.00000
  14  17 3150.6433    3.6952  0.9563 13.6423 -0.0107      0.437770  0.0477   0.1047   0.0784    0.1307   0.0000       1.01014   437.8434       9.77260       19.7029       1.84488      -6.27582      -5.05671       3.56346      -1.21013     -0.961564     -0.838130      0.741125      0.875879     -0.246350     -0.262090    -0.0875969      0.137931    -0.0417316   -0.00992383    -0.0161184    0.00528287    0.00442946  -3.29458e-05  -0.000419755  -0.000171990  -5.70560e-05   3.66428e-06   1.08718e-06   9.30969e-08       0.00000       0.00000       0.00000       0.00000       0.00000       0.00000       0.00000       0.00000       3.67842       4.68721       5.12508       4.56252       4.30358       4.29350       3.23811       2.90511       2.24991       1.50480       1.15450      0.808467      0.437146      0.329407      0.157372     0.0927638     0.0509491     0.0260091     0.0102094    0.00584758    0.00218788   0.000813811   0.000284822   0.000119482   2.88951e-05   6.51513e-06   1.10935e-06   1.65489e-07       0.00000       0.00000       0.00000       0.00000       0.00000       0.00000       0.00000       0.00000
  14  18 3290.9814    3.5332  1.4821 12.9207 -0.0032      0.885268  0.0546   0.0763   0.0965    0.1263   0.0000      0.602231   442.2011       8.03941       14.1658      -6.87888       5.52739      -1.16831     -0.591550      -7.23407       5.36551     -0.887905      -1.47219     -0.181432      -1.14272      0.404500     0.0524027     -0.147249     0.0246867     0.0417144    0.00539735  -0.000658388   -0.00605457  -0.000356001   0.000361485  -8.19592e-05  -1.61263e-05   1.59445e-06   1.83057e-06   1.20938e-07       0.00000       0.00000       0.00000       0.00000       0.00000       0.00000       0.00000       0.00000       4.04570       5.43517       5.53553       5.53140       5.14221       4.46640       3.77743       3.05332       2.32722       1.72287       1.15109      0.803485      0.529615      0.310160      0.183024      0.100991     0.0555819     0.0272424     0.0131821    0.00543962    0.00236739   0.000885336   0.000323495   9.69908e-05   2.76145e-05   7.01983e-06   1.37445e-06   1.92197e-07       0.00000       0.00000       0.00000       0.00000       0.00000       0.00000       0.00000       0.00000
  14  19 3431.7491    2.9681  2.0670 12.6955 -0.0107       1.98035  0.0663   0.0582   0.1191    0.0867   0.0000      0.439695   432.4822       6.51939       14.3049       3.66043      -2.72044       2.27151      -1.20318       4.56133       1.49176      -5.64705     -0.217292     -0.198622    -0.0335785     -0.661494      0.162675     -0.167053    -0.0686666    -0.0360680   -0.00166846    0.00702300   -0.00144652  -0.000869573   0.000197391   0.000229835  -5.77147e-05   1.78357e-06   3.86551e-07  -5.64132e-08       0.00000       0.00000       0.00000       0.00000       0.00000       0.00000       0.00000       0.00000       5.07489       6.43982       6.85559       6.91467       6.28278       5.54505       4.67905       3.54746       2.75353       2.07769       1.38224      0.981606      0.660479      0.388573      0.225933      0.126122     0.0686307     0.0351996     0.0152704    0.00722729    0.00281143    0.00117316   0.000406301   0.000121285   3.33865e-05   8.13588e-06   1.59373e-06   2.16105e-07       0.00000       0.00000       0.00000       0.00000       0.00000       0.00000       0.00000       0.00000
  14  20 3572.4174    2.5247  2.9113 12.0943 -0.0037      0.510722  0.0783   0.0414   0.1377    0.0730   0.0000      0.269114   435.3161       21.4972       2.21217       8.21366       6.65457       5.52608     -0.346358      -7.57442       3.84198    -0.0566022      0.594920      -1.73668      -1.14084      0.737950     -0.300644     -0.280229    -0.0442910     0.0322005     0.0340879   -0.00520119   0.000103429  -0.000833489   0.000763258   7.29814e-05   9.93283e-07  -8.08699e-06   2.04942e-06   2.13287e-07       0.00000       0.00000       0.00000       0.00000       0.00000       0.00000       0.00000       0.00000       6.19751       7.92717       7.98729       7.68602       7.26917       6.62005       5.49575       4.66505       3.67350       2.63471       1.87442       1.20694      0.787731      0.458537      0.281415      0.151322     0.0811150     0.0385116     0.0195159    0.00771569    0.00339526    0.00122354   0.000464223   0.000142157   4.31708e-05   9.79897e-06   1.91760e-06   2.61767e-07       0.00000       0.00000       0.00000       0.00000       0.00000       0.00000       0.00000       0.00000
  14  21 3713.6002    2.1098  4.2883 11.4623 -0.0030      0.937855  0.0956   0.0287   0.1734    0.0595   0.0000      0.158285   435.1494       3.86464       24.5997      -11.1573       17.6794      -11.1239      -3.98099      -6.58195      -4.82825      -5.18052      0.859644      -2.54720       1.17487     -0.352224      0.299405     -0.312226     0.0190270    -0.0520690     0.0101250     0.0120035   -0.00220599   -0.00253730  -0.000263032   0.000282717   4.15330e-05  -1.69711e-06  -3.31801e-06  -3.02919e-07       0.00000       0.00000       0.00000       0.00000       0.00000       0.00000       0.00000       0.00000       7.33075       9.05368       9.55558       9.61571       8.76014       7.82381       6.80503       5.44031       4.08463       2.99232       2.20783       1.47700      0.961952      0.579813      0.346165      0.185738     0.0994254     0.0503311     0.0238472     0.0110790    0.00444024    0.00166444   0.000581025   0.000176711   5.09412e-05   1.16719e-05   2.32120e-06   3.08517e-07       0.00000       0.00000       0.00000       0.00000       0.00000       0.00000       0.00000       0.00000
  14  23 3995.6034    1.4783  8.6480 10.8063 -0.0016      0.315094  0.1650   0.0166   0.2892    0.0437   0.0000     0.0879984   437.0837       20.0056       8.83228      -20.9575       12.5764       3.41716       10.2002      -4.22124       8.71966       1.54375      -5.61810      0.817059      -1.04425      0.891087      0.217551    -0.0217123      0.322854    -0.0661165    -0.0639168   -0.00399190    0.00263783  -0.000753593  -0.000176172   0.000371877   3.55073e-05  -1.03997e-05   3.34035e-06   4.70641e-07       0.00000       0.00000       0.00000       0.00000       0.00000       0.00000       0.00000       0.00000       11.5301       14.8396       15.8660       15.6861       14.8720       12.8554       10.7948       8.64459       6.66377       4.96585       3.47406       2.36551       1.50929      0.956860      0.557067      0.314771      0.167102     0.0834580     0.0391368     0.0174252    0.00724745    0.00275832   0.000966493   0.000311622   8.60339e-05   2.12694e-05   4.04595e-06   5.23153e-07       0.00000       0.00000       0.00000       0.00000       0.00000       0.00000       0.00000       0.00000
  14  24 4136.9157    1.2708 11.4764 10.5508 -0.0004      0.189306  0.2098   0.0140   0.3908    0.0422   0.0000     0.0768440   445.9305    -0.0560198      -2.72571       16.2368       1.41018       2.08493       5.03832      -7.36104      -1.95939     -0.109681       1.29186       2.80069     -0.140574      -1.08546      -1.62371     -0.165023    -0.0738710     0.0157220    -0.0804656   -0.00944946   -0.00661145   -0.00146981  -0.000151149  -0.000448874   0.000228572   2.19239e-05   4.57113e-06   1.35496e-06       0.00000       0.00000       0.00000       0.00000       0.00000       0.00000       0.00000       0.00000       14.0770       17.8801       19.2797       19.0728       17.9562       15.6046       13.3542       10.8795       8.16118       6.17516       4.33606       2.94320       1.94008       1.17570      0.691768      0.384093      0.208482      0.104253     0.0493901     0.0219234    0.00915715    0.00348358    0.00122102   0.000379278   0.000109431   2.66431e-05   4.97768e-06   6.43013e-07       0.00000       0.00000       0.00000       0.00000       0.00000       0.00000       0.00000       0.00000
  14  25 4278.4366    1.0634 14.0301 10.4465 -0.0019     0.0597331  0.2892   0.0118   0.5049    0.0380   0.0000     0.0810022   427.1440       67.9705       13.8868      -13.4082      -26.8619      -15.3503      -5.58843       9.90611      -16.5778       5.22978      -2.90688      0.589536      -2.54126     -0.254237       1.31483     -0.812955      0.165342     0.0829231    -0.0983867    -0.0287645     0.0171883   -0.00642872   0.000453498   7.17906e-05  -5.64168e-05  -2.10361e-05  -7.07471e-06  -1.46231e-06       0.00000       0.00000       0.00000       0.00000       0.00000       0.00000       0.00000       0.00000       17.7668       22.5008       24.2037       23.7626       22.3216       19.5369       17.1854       13.7690       10.5318       8.06053       5.56519       3.85449       2.44993       1.53897      0.908642      0.498503      0.273467      0.133713     0.0644561     0.0285988     0.0122302    0.00453014    0.00162623   0.000500869   0.000137335   3.42482e-05   6.39695e-06   8.15492e-07       0.00000       0.00000       0.00000       0.00000       0.00000       0.00000       0.00000       0.00000
  14  26 4420.1064    0.8587 15.2956 10.3931 -0.0000      0.118814  0.3711   0.0103   0.5852    0.0337   0.0000     0.0985539   429.3037      -9.43873       49.4451      -1.87162       8.06308       8.05170      -10.8082       1.00884      -41.6163       1.74863       2.39072      -1.69381      0.815545     -0.871562      0.489998     -0.378132    -0.0792730    -0.0336341    -0.0566008    -0.0562913    0.00200850    0.00473528    0.00164137   0.000685521  -0.000170878  -3.55020e-05   1.60561e-07  -4.93901e-07       0.00000       0.00000       0.00000       0.00000       0.00000       0.00000       0.00000       0.00000       21.8114       27.8504       29.3326       29.5638       27.9225       23.9879       20.5593       16.9684       12.9362       9.65720       6.74844       4.74797       3.07139       1.91564       1.10688      0.636641      0.344302      0.176158     0.0831928     0.0366908     0.0150701    0.00570890    0.00195035   0.000621456   0.000169079   4.15229e-05   7.69361e-06   1.00546e-06       0.00000       0.00000       0.00000       0.00000       0.00000       0.00000       0.00000       0.00000
  15  11 2339.6098    1.2382  0.7755 11.0480  0.0006       3.79719  0.0360   0.0350   0.0622    0.1079   0.0000       1.11824   436.8111       5.51939       17.5719       4.68880      -1.00595      -3.62755      0.777209       3.30219      0.594634     -0.361476       1.39323     -0.451740     -0.713338     -0.739136   0.000860754     0.0488978     0.0120900    0.00615557    0.00794933    0.00302747   -0.00249331   0.000299555   0.000130716  -0.000202854  -0.000101639   1.64279e-05   8.22633e-06   1.25414e-06  -6.84599e-08   4.77208e-08       0.00000       0.00000       0.00000       0.00000       0.00000       0.00000       3.02393       3.62316       3.88540       4.14372       3.50139       3.27312       2.96549       2.22563       1.77156       1.36905       1.01760      0.641810      0.461398      0.304394      0.172904     0.0989634     0.0589478     0.0308439     0.0153606    0.00679933    0.00323789    0.00144279   0.000617177   0.000209785   6.65982e-05   1.92269e-05   5.09124e-06   1.06831e-06   2.31428e-07   3.10872e-08       0.00000       0.00000       0.00000       0.00000       0.00000       0.00000
  15  12 2481.1740    1.6296  0.9092 11.3097  0.0031       3.63943  0.0363   0.0415   0.0673    0.1265   0.0000      0.893074   439.6503       7.33834       16.7799       6.23503      -2.75047      -1.24600      0.722767      -3.07585      0.519831       1.53898     -0.123173    -0.0499372    -0.0499958     -0.147904     -0.174259     0.0488537     0.0286464    -0.0349373    0.00228854   -0.00416920    0.00169820   -0.00143926   0.000300616   2.52384e-05  -0.000115832   8.11815e-06   7.41285e-06  -2.22058e-06  -1.50563e-07  -1.92628e-08       0.00000       0.00000       0.00000       0.00000       0.00000       0.00000       2.88084       3.84507       3.97151       4.04103       3.75143       3.25801       2.97219       2.30808       1.78015       1.34051      0.960809      0.736535      0.442415      0.315101      0.173422      0.110121     0.0560845     0.0302302     0.0161910    0.00681338    0.00387072    0.00133316   0.000627904   0.000210057   7.05998e-05   2.36048e-05   5.27603e-06   1.44135e-06   2.69981e-07   3.41798e-08       0.00000       0.00000       0.00000       0.00000       0.00000       0.00000
  15  13 2622.4589    2.1723  0.8301 12.0137 -0.0069       3.56050  0.0384   0.0591   0.0632    0.1224   0.0000      0.898991   440.4063       1.76249       12.6702       2.63259       6.30201      -1.65527      -2.54759      0.199826      0.473591       1.20757      -1.20536       1.04709     -0.295368      0.406970    -0.0819609      0.135095     0.0880700    0.00130393    -0.0260309    -0.0123448    0.00259098    0.00179581  -2.85046e-05  -4.06199e-05   0.000100093   3.09744e-05  -6.84179e-06   9.57586e-07  -4.08442e-07  -6.57599e-08       0.00000       0.00000       0.00000       0.00000       0.00000       0.00000       2.92360       3.98399       3.90061       4.08173       3.66359       3.35808       2.86216       2.43917       1.92928       1.49152      0.981930      0.754617      0.437392      0.314938      0.172349      0.103777     0.0579894     0.0327575     0.0157628    0.00769560    0.00330633    0.00147918   0.000540848   0.000207870   7.03519e-05   2.35860e-05   5.27617e-06   1.48971e-06   2.60124e-07   3.76535e-08       0.00000       0.00000       0.00000       0.00000       0.00000       0.00000
  15  14 2764.2938    2.8258  0.8955 12.2941  0.0013       2.77620  0.0389   0.0759   0.0697    0.1501   0.0000      0.872096   439.2092       1.12311       8.55942      -1.52626       2.40278      -5.56926      -5.82651      0.490052       1.59910      -2.11663      -1.39385     -0.127965     -0.996131     0.0634421     0.0474168     0.0334503     0.0143924     0.0448507   -0.00496990    0.00672174   -0.00659640  -0.000966468  -5.06921e-06   0.000149103   1.20971e-05   1.42544e-05   6.17642e-06  -4.49921e-07   1.83325e-07   3.23640e-08       0.00000       0.00000       0.00000       0.00000       0.00000       0.00000       2.93265       3.79149       3.56308       3.82179       3.95036       3.39211       2.84988       2.22818       1.74046       1.44232       1.01987      0.672450      0.485296      0.292313      0.198248      0.115341     0.0655471     0.0337945     0.0164482    0.00755970    0.00340262    0.00139647   0.000556184   0.000203857   6.83054e-05   1.90215e-05   6.10446e-06   1.40916e-06   2.78609e-07   3.72824e-08       0.00000       0.00000       0.00000       0.00000       0.00000       0.00000
  15  15 2905.8815    3.2713  0.7679 13.0858 -0.0114       1.47237  0.0361   0.1016   0.0632    0.1241   0.0000      0.963346   437.2882       5.67869       14.8350       3.00200       2.94844      -2.44459      0.697368      -3.42674     -0.151913      -1.08418      0.285933      0.525566     0.0358730     0.0424287      0.492133      0.106393    -0.0909391    0.00322627   -0.00234936   -0.00423432   -0.00129983  -0.000140174   0.000170795   5.24262e-05  -4.39515e-05   2.68865e-05  -2.70482e-06   4.23735e-06  -2.05423e-07   1.91865e-08       0.00000       0.00000       0.00000       0.00000       0.00000       0.00000       3.57982       4.78584       5.38964       5.37643       4.94759       4.01996       3.28018       2.55269       1.75317       1.26658      0.886096      0.626859      0.402524      0.257255      0.165303     0.0938326     0.0533283     0.0274321     0.0139471    0.00702638    0.00310208    0.00136666   0.000495053   0.000177581   5.98440e-05   1.80293e-05   4.93336e-06   1.25734e-06   2.17146e-07   2.60797e-08       0.00000       0.00000       0.00000       0.00000       0.00000       0.00000
  15  16 3047.1939    3.6839  0.8676 13.4735 -0.0094       1.62886  0.0467   0.1047   0.0670    0.1244   0.0000      0.963411   435.0941       15.2122       17.4836       7.21809     0.0599397      -2.92011      0.271820      -1.47729      0.579660       3.22226      0.407263     -0.445973      0.548619     -0.564552     -0.217073      0.196607    -0.0516011    0.00428809     0.0197841  -0.000242779    0.00293100   7.96927e-05   -0.00138858  -6.08537e-05   9.32597e-05   3.08445e-05  -3.01260e-06   1.39561e-06  -1.40722e-07  -5.48646e-08       0.00000       0.00000       0.00000       0.00000       0.00000       0.00000       4.02143       5.61185       5.55483       5.44376       4.72819       3.93486       3.99380       3.15718       2.84755       1.91299       1.41546      0.933124      0.572164      0.356173      0.195349      0.127447     0.0629575     0.0370580     0.0176446    0.00949662    0.00400033    0.00179597   0.000659025   0.000260843   7.70350e-05   2.73158e-05   6.50092e-06   1.49438e-06   3.65451e-07   4.35084e-08       0.00000       0.00000       0.00000       0.00000       0.00000       0.00000
  15  17 3188.1220    3.9097  1.0287 13.2993 -0.0045       1.99433  0.0456   0.0988   0.0718    0.1613   0.0000       1.01088   438.2051       6.18628       19.4601       3.60674      0.313661       5.14296     -0.300108      0.453856     -0.653921      -2.30915     -0.999230     -0.869365      0.170938     -0.164483    -0.0463212      0.103471    -0.0535589  -0.000865677    -0.0111352    0.00915840   -0.00449536   -0.00193728  -0.000726777   0.000355757   2.93953e-05  -1.52043e-05  -1.82395e-06   1.60070e-06  -2.86312e-07   1.14196e-09       0.00000       0.00000       0.00000       0.00000       0.00000       0.00000       3.34579       4.31283       4.06722       4.43883       4.16789       3.72851       3.28345       2.53346       2.11659       1.42238       1.12572      0.793429      0.569090      0.352914      0.207010      0.118911     0.0658883     0.0362729     0.0182185    0.00873759    0.00378116    0.00158379   0.000614257   0.000226633   7.40592e-05   2.28997e-05   6.09273e-06   1.29536e-06   3.06536e-07   3.94826e-08       0.00000       0.00000       0.00000       0.00000       0.00000       0.00000
  15  18 3328.9857    3.4403  1.4858 13.1380  0.0027      0.370967  0.0532   0.0756   0.0999    0.1127   0.0000      0.729875   445.0831       3.46116       6.95126       7.70676       2.85841      -1.72628      -4.77243       2.36727       2.64976     -0.398298      -1.38159      0.251022     -0.129196     -0.258220     -0.289551     0.0367511    -0.0186988    -0.0173024    -0.0283208    -0.0117979    0.00420731   0.000953692  -9.53342e-05  -0.000337853   0.000109726   2.09350e-05  -2.24272e-05  -2.42786e-06   3.87540e-07   6.04119e-08       0.00000       0.00000       0.00000       0.00000       0.00000       0.00000       3.77681       4.87659       4.88395       5.25343       4.46721       4.50575       3.75866       3.10460       2.26829       1.76702       1.33874      0.919136      0.650385      0.415140      0.250936      0.137821     0.0809632     0.0406774     0.0218133    0.00949622    0.00483580    0.00195113   0.000844377   0.000278670   9.92048e-05   2.84712e-05   8.00832e-06   1.69945e-06   3.17616e-07   5.02063e-08       0.00000       0.00000       0.00000       0.00000       0.00000       0.00000
  15  19 3470.1322    2.8913  2.5100 12.0133 -0.0025      0.567267  0.0696   0.0467   0.1167    0.1016   0.0000      0.264697   437.7294       14.7257       1.04162       2.44443      -9.04105      -4.86859       9.34610      -4.40172      -3.35259      -2.84077       2.38670     -0.165641      0.122994      0.107828      0.235092     -0.143959    -0.0154300    -0.0115412    -0.0141387    0.00784157    0.00610537    0.00578670   -0.00128487  -0.000330402   5.98489e-05   9.81267e-06   1.44165e-05   3.05314e-06  -2.78691e-07   5.48681e-08       0.00000       0.00000       0.00000       0.00000       0.00000       0.00000       5.03322       6.71952       6.67901       6.88763       6.33595       5.87839       4.92568       4.05647       3.18827       2.37550       1.69218       1.23465      0.812620      0.510479      0.311436      0.180892     0.0988011     0.0523078     0.0261043     0.0133054    0.00540809    0.00246377   0.000904335   0.000354929   0.000121411   3.68900e-05   9.82339e-06   2.37085e-06   4.46636e-07   6.22532e-08       0.00000       0.00000       0.00000       0.00000       0.00000       0.00000
  15  20 3611.5268    2.4075  3.3360 11.8791 -0.0006      0.639556  0.0795   0.0353   0.1450    0.0697   0.0000      0.209283   440.9739       22.1293      -4.61391     -0.650627      -12.8935       8.19600      -8.48698      -3.58440      -2.00116      -1.78002      0.397902     -0.544974      0.893832     -0.381998     -0.462129    -0.0367506    -0.0555016      0.103686    -0.0324604     0.0276494   -0.00352607   -0.00139291   0.000405642  -0.000138280   0.000136913  -2.03606e-05  -7.49113e-06  -2.01459e-06  -1.23161e-07  -5.10625e-08       0.00000       0.00000       0.00000       0.00000       0.00000       0.00000       5.67918       7.42152       7.65429       7.90320       7.27572       6.68183       5.48525       4.59207       3.60952       2.77102       1.95393       1.38700      0.891844      0.590150      0.357432      0.214706      0.118926     0.0633918     0.0320624     0.0148077    0.00692293    0.00281313    0.00115244   0.000420817   0.000144010   4.49856e-05   1.15595e-05   2.79018e-06   5.03443e-07   7.10645e-08       0.00000       0.00000       0.00000       0.00000       0.00000       0.00000
  15  21 3752.8701    2.0279  4.9682 11.2951 -0.0017      0.564684  0.1012   0.0250   0.1900    0.0566   0.0000      0.132438   436.3590       11.8939       14.4583      -14.6563      -1.44158       7.18082       12.9627       2.24173       12.6699      -3.29793      0.389340      -1.01074      0.942113       1.20424   -0.00674505     -0.276716    -0.0988953     0.0286329    -0.0282449    -0.0109854     0.0197573   0.000514559   7.84352e-05  -0.000340040   0.000150969  -3.97738e-05  -1.18179e-05   4.25961e-06   1.28952e-09   1.37770e-07       0.00000       0.00000       0.00000       0.00000       0.00000       0.00000       6.94875       9.12887       9.33160       9.61569       8.82307       8.19875       6.81564       5.88496       4.48923       3.51345       2.49870       1.74477       1.14070      0.723635      0.455759      0.265831      0.148898     0.0765507     0.0394165     0.0190733    0.00858085    0.00363647    0.00144048   0.000525507   0.000181520   5.43183e-05   1.52283e-05   3.61752e-06   6.40530e-07   9.10043e-08       0.00000       0.00000       0.00000       0.00000       0.00000       0.00000
  15  22 3894.5455    1.6630  6.7747 10.9983 -0.0022      0.372301  0.1278   0.0188   0.2343    0.0464   0.0000     0.0983087   433.3914       6.76313       14.1583       6.85243       7.74420      -1.86956      -13.1573     -0.947272      -9.51250     -0.446554      -2.65228       1.34299       1.83635     -0.775569       1.38821     -0.393556     -0.142324      0.175013     0.0295854   -0.00626301    0.00460784    0.00767482   0.000537988   0.000207213  -4.28440e-05  -9.49939e-05  -1.87262e-05   7.13698e-06   2.81713e-07   7.48730e-08       0.00000       0.00000       0.00000       0.00000       0.00000       0.00000       8.92268       11.5116       12.1438       12.3508       11.4807       10.3137       8.75909       7.16957       5.78892       4.20134       3.09141       2.18227       1.47971      0.933956      0.571264      0.337768      0.186442      0.101218     0.0513354     0.0249810     0.0110898    0.00466035    0.00183072   0.000691020   0.000232028   7.19685e-05   1.90733e-05   4.27224e-06   8.19891e-07   1.06009e-07       0.00000       0.00000       0.00000       0.00000       0.00000       0.00000
  15  23 4035.9340    1.3881  8.9719 10.7958 -0.0025      0.380320  0.1685   0.0153   0.3028    0.0404   0.0000     0.0877831   402.9358     -0.789515       1.37080      -13.5938      -17.9588       20.0954      -12.5064      -4.16825      -13.1025       3.37152       3.62520     0.0686446      -2.93061     -0.893642      0.480026      0.145351      0.308118    -0.0750658     0.0333879    -0.0168337     0.0241849    0.00635213   -0.00482143  -0.000540778   0.000117902  -5.22330e-05   2.24836e-05  -1.82334e-06   3.96250e-07  -1.02243e-08       0.00000       0.00000       0.00000       0.00000       0.00000       0.00000       10.8975       13.9667       14.6545       14.6089       13.8734       12.7357       10.9260       8.83176       7.15797       5.28490       3.92891       2.73396       1.86924       1.16561      0.730664      0.427198      0.238609      0.123754     0.0648647     0.0303701     0.0141732    0.00570356    0.00237897   0.000860246   0.000297937   8.88859e-05   2.43321e-05   5.39723e-06   1.04156e-06   1.31827e-07       0.00000       0.00000       0.00000       0.00000       0.00000       0.00000
  15  24 4177.7111    1.2076 11.7546 10.5378 -0.0010      0.186776  0.2124   0.0127   0.3943    0.0390   0.0000     0.0791674   420.8234       3.00345      -5.44016      -7.49654      0.674011      -12.0580       8.97903      -11.9653      -6.83203      -11.6579      -2.51291      0.516297      0.297009      0.959737      0.126174     0.0806202     -0.540710     -0.218192     0.0219174     0.0543907    0.00470692    0.00344628    0.00204906   0.000134274  -9.29924e-05   7.91684e-05  -3.40484e-05  -7.32308e-06  -2.80921e-06  -8.89830e-08       0.00000       0.00000       0.00000       0.00000       0.00000       0.00000       13.0560       16.9682       18.1265       18.1011       17.0207       15.3717       13.1298       10.7883       8.63815       6.41484       4.82014       3.27246       2.17166       1.43347      0.865848      0.516984      0.284994      0.156572     0.0763016     0.0374370     0.0168508    0.00740746    0.00284944    0.00107150   0.000352207   0.000113104   2.99540e-05   6.72786e-06   1.27113e-06   1.60694e-07       0.00000       0.00000       0.00000       0.00000       0.00000       0.00000
  16  11 2372.7542    1.3260  0.7810 11.2539 -0.0046       6.28152  0.0363   0.0386   0.0650    0.1025   0.0000       1.09754   441.1457     -0.334194       12.8935      -2.82833       6.75801       2.24505     0.0505315       4.38584      0.299576      0.711806       1.87343      0.864251       1.32279      0.406244     -0.509893     0.0308294     0.0241211    -0.0319281     0.0197400     0.0286141    0.00224783  -0.000359966   9.95452e-05  -0.000462536  -0.000441763  -3.51138e-05   2.09130e-06  -2.73447e-06  -2.52347e-06  -4.19133e-08   1.93209e-08  -7.44506e-09       0.00000       0.00000       0.00000       0.00000       2.69772       3.54572       3.76040       3.84080       3.25598       3.23157       2.77406       2.24005       2.03050       1.41750       1.10102      0.716175      0.533458      0.314989      0.216731      0.122415     0.0704541     0.0415104     0.0230511     0.0111765    0.00522680    0.00257787    0.00109382   0.000441268   0.000177891   6.49882e-05   2.11099e-05   5.76419e-06   1.60665e-06   2.72950e-07   6.50911e-08   8.60152e-09       0.00000       0.00000       0.00000       0.00000
  16  12 2514.8401    1.7235  0.9032 11.6181 -0.0049       2.12040  0.0375   0.0429   0.0674    0.1186   0.0000       1.00960   435.6808       3.28319       9.10298      0.422393      -1.64026      -1.71755       2.90974       1.75088      0.822259       2.08058      0.658562     -0.943459      0.638334     0.0218330    -0.0643972      0.347268    -0.0384954    -0.0173611     0.0289186    0.00146019    0.00221713  -0.000671960   -0.00213049   8.35567e-05  -9.36514e-05   2.79368e-05   2.39730e-05  -5.96179e-07  -2.97486e-06   3.37302e-07   1.49887e-07  -3.86979e-09       0.00000       0.00000       0.00000       0.00000       2.77375       3.43713       3.55891       3.57142       3.19659       3.08322       2.67772       2.31659       1.95352       1.49286       1.11235      0.761296      0.524098      0.335797      0.212648      0.129228     0.0749236     0.0418529     0.0227885     0.0113466    0.00554949    0.00245577    0.00110994   0.000436429   0.000172193   6.02810e-05   1.97112e-05   5.63128e-06   1.44651e-06   2.93318e-07   5.66700e-08   7.76403e-09       0.00000       0.00000       0.00000       0.00000
  16  13 2657.0241    2.2710  0.8848 11.9619 -0.0063       1.45144  0.0389   0.0560   0.0607    0.1254   0.0000      0.852436   441.1510     -0.333375       10.0063       1.19126       1.22735      -1.85723       1.77768     -0.442035      -1.32510      0.145954       2.72399       1.11033      0.116382     -0.186467     -0.162474      0.151101    -0.0563525    0.00294536     0.0141450    -0.0173448   -0.00518629    0.00158029  -0.000939167  -0.000103311   0.000263302  -2.78869e-05  -5.88833e-06  -8.37581e-06  -2.46176e-06   4.54750e-07  -3.59321e-08   5.42376e-09       0.00000       0.00000       0.00000       0.00000       2.82069       3.53521       3.40098       3.83653       3.74719       3.48189       2.59214       2.16230       1.90585       1.46304       1.12360      0.745625      0.504068      0.324842      0.230751      0.140058     0.0893507     0.0486135     0.0264111     0.0126425    0.00617565    0.00250880    0.00115758   0.000421621   0.000169278   5.74136e-05   2.10410e-05   5.77668e-06   1.60206e-06   3.18693e-07   6.25641e-08   8.84509e-09       0.00000       0.00000       0.00000       0.00000
  16  14 2799.6076    2.7971  0.8343 12.5073 -0.0098       2.35313  0.0533   0.0762   0.0673    0.1181   0.0000       1.03338   435.8750       4.24345       12.1513       8.45930      -4.30251      -2.82411      0.869830      -4.61271      0.551305      0.166312      -1.97890     -0.499498     -0.863430     -0.542739      0.341768      0.108362    -0.0256600    -0.0857509    -0.0208435     0.0113631    0.00125120   -0.00197928   -0.00156575   0.000194110  -8.87907e-05  -1.76386e-05  -9.30968e-06  -1.91811e-06   8.85015e-07   2.86971e-08  -4.10962e-08   5.39812e-09       0.00000       0.00000       0.00000       0.00000       3.90107       3.22411       5.52741       5.48980       2.95904       4.44663       4.58740       2.33059       2.36649       2.42533       1.25298      0.862126      0.878918      0.522595      0.211008      0.205094      0.132851     0.0462896     0.0237235     0.0199980     0.0100689    0.00280775    0.00123819   0.000838053   0.000386960   0.000129106   3.36711e-05   7.20580e-06   1.40262e-06   2.79557e-07   5.30085e-08   6.84444e-09       0.00000       0.00000       0.00000       0.00000
  16  15 2941.8538    3.8081  0.8247 12.8071 -0.0014      0.862863  0.0354   0.0970   0.0614    0.1427   0.0000      0.797290   438.9542       6.28350       14.7894      0.504244     -0.211857      -4.46210      -3.73065      -1.85079       1.46268      0.377152     -0.363802    -0.0790124      0.350437      0.102510     0.0673007     -0.147096    -0.0553246    0.00988563    -0.0425430     0.0107324   -0.00505925   -0.00463137    0.00143195  -0.000346789  -3.63208e-05   2.81033e-05   3.78069e-06  -1.28231e-06   4.28418e-08   1.41162e-07   5.12429e-08   1.72560e-09       0.00000       0.00000       0.00000       0.00000       2.51259       3.14104       3.74691       3.24973       3.41691       3.35074       2.33457       2.28988       1.75857       1.24015       1.12054      0.711480      0.438797      0.349513      0.198897      0.132600     0.0817688     0.0429622     0.0222280     0.0120652    0.00562611    0.00237780    0.00115429   0.000491689   0.000173101   5.56759e-05   2.16732e-05   7.70073e-06   1.83158e-06   3.52113e-07   5.56776e-08   7.43506e-09       0.00000       0.00000       0.00000       0.00000
  16  16 3083.5398    3.7490  0.9172 13.4287 -0.0053       1.65077  0.0409   0.1012   0.0705    0.1317   0.0000      0.911659   438.9638     -0.589421       16.4380       6.68594      0.542984      -7.69890       1.38188       4.41928     -0.537392      -1.75513     -0.463902      -1.03054    -0.0417240   -0.00773526     0.0675236    -0.0454473     0.0188766     0.0294383   -0.00398967    -0.0206716   -0.00258626    0.00344594  -0.000124293  -3.11269e-05   0.000149032  -0.000113197   3.75621e-05   4.00984e-06   1.60142e-06  -2.55026e-07  -1.01545e-07   1.27951e-08       0.00000       0.00000       0.00000       0.00000       3.21221       3.92457       3.77373       3.70429       3.64640       3.51536       2.91458       2.48595       2.17183       1.75030       1.29932      0.872973      0.556981      0.369389      0.232118      0.157646     0.0859105     0.0507052     0.0254224     0.0123795    0.00570281    0.00253594    0.00107766   0.000427127   0.000165618   6.43964e-05   1.87481e-05   5.89433e-06   1.36123e-06   3.20849e-07   5.65548e-08   7.49493e-09       0.00000       0.00000       0.00000       0.00000
  16  17 3225.0721    3.7291  1.2104 12.8319 -0.0056      0.498751  0.0473   0.0834   0.0806    0.1993   0.0000      0.832975   438.9973      -1.31823       12.2843      -5.99997      -3.32142      -1.91351     -0.936062      -1.26396      -1.03073     -0.303829     -0.452563      0.437330     -0.624400     -0.241599      0.239053      0.194663     -0.160275     0.0197790     0.0542355  -0.000462408   -0.00464800   -0.00134020   0.000340975  -0.000148174  -0.000344500  -8.79472e-05   2.51244e-06   1.71624e-06  -7.97275e-07  -2.46910e-07   5.31608e-08   1.10066e-08       0.00000       0.00000       0.00000       0.00000       3.39390       4.40393       4.45403       4.30287       3.98709       3.74046       3.38724       2.99392       2.44068       1.91342       1.41803      0.979850      0.635112      0.424196      0.253722      0.159863     0.0868108     0.0537844     0.0253603     0.0140829    0.00649394    0.00294372    0.00136256   0.000558022   0.000196221   7.70037e-05   2.21577e-05   7.40102e-06   1.80497e-06   4.23661e-07   7.35721e-08   9.77112e-09       0.00000       0.00000       0.00000       0.00000
  16  18 3366.4754    3.2435  1.5862 13.0259 -0.0134      0.322441  0.0599   0.0698   0.0957    0.1147   0.0000      0.596783   445.7823       6.38304       7.44507       6.65228      -1.96315       1.39104       7.00554      -7.83463       1.03235     -0.509234     -0.861583      0.516564      -1.03396      0.271515      0.203674     -0.144551      0.102318     0.0675510     0.0663618    -0.0148148    -0.0168432   -0.00136144  -0.000270724   0.000768700   0.000244019   8.91418e-05   9.18696e-06  -5.61407e-06   5.06377e-06  -4.73731e-07  -1.41580e-07   2.84732e-09       0.00000       0.00000       0.00000       0.00000       4.22967       5.19844       5.76696       5.28145       5.03123       4.49135       4.10712       3.63374       2.92955       2.21064       1.67312       1.18639      0.756195      0.487961      0.305577      0.189647      0.116468     0.0579983     0.0307774     0.0167154    0.00846862    0.00373530    0.00164667   0.000668872   0.000248085   8.37070e-05   2.98872e-05   8.58945e-06   2.17578e-06   4.81254e-07   8.18867e-08   9.40389e-09       0.00000       0.00000       0.00000       0.00000
  16  19 3508.0853    2.7600  2.4883 12.3273 -0.0017      0.512601  0.0657   0.0468   0.1236    0.0849   0.0000      0.289207   443.2988       6.17420      -2.24514       5.20090     -0.291557       1.46294      -5.56695       5.78016       3.37201      -1.18892     -0.710947      -1.02453      0.320139      0.392896    -0.0976484      0.430475      0.441764    -0.0931931    -0.0412316   -0.00725469   -0.00290249  -0.000486512   -0.00154085   0.000848122  -0.000157688  -3.85615e-05   5.87291e-05  -1.65808e-05  -3.27058e-06   1.82213e-07   4.15145e-08  -2.10919e-08       0.00000       0.00000       0.00000       0.00000       4.49603       5.86394       6.02562       6.27723       5.81815       5.31227       4.61040       3.83333       3.08958       2.39781       1.78881       1.26946      0.844509      0.569835      0.372613      0.215611      0.134729     0.0733182     0.0400366     0.0199194    0.00954344    0.00445070    0.00195370   0.000806381   0.000298075   0.000102815   3.57379e-05   9.78085e-06   2.58872e-06   5.82184e-07   1.06669e-07   1.39643e-08       0.00000       0.00000       0.00000       0.00000
  16  20 3650.2197    2.2659  4.1387 11.5245 -0.0022      0.634132  0.0892   0.0293   0.1594    0.0659   0.0000      0.147684   431.8927       24.8010       26.0939       22.9640       12.3247       7.58808      0.395132      -6.64032       5.91494      -1.75571     -0.722215     -0.168237     -0.792873      -1.40018     -0.451162     -0.269310   -0.00976499     -0.144930     -0.124833     0.0245310   -0.00972032   -0.00378135    0.00399122  -0.000324195   9.66943e-05   8.84999e-06   6.49209e-05   1.28181e-05  -2.62930e-07  -4.42630e-07  -1.93530e-07   5.59106e-09       0.00000       0.00000       0.00000       0.00000       5.97471       7.57775       7.74695       8.03250       7.77816       6.87625       6.23546       5.14341       4.16447       3.15275       2.31289       1.74789       1.20392      0.785580      0.497861      0.303181      0.177767     0.0955864     0.0515460     0.0269696     0.0131134    0.00608667    0.00250183    0.00103872   0.000388395   0.000138034   4.58246e-05   1.30978e-05   3.41542e-06   8.11499e-07   1.50354e-07   1.79593e-08       0.00000       0.00000       0.00000       0.00000
  16  21 3792.1202    1.9457  5.2036 11.2367 -0.0020      0.797118  0.1053   0.0232   0.1850    0.0552   0.0000      0.122937   447.8301      -1.34211       13.0138       5.46553      -12.7146      -4.67263      0.213039     -0.398823       7.01716      -3.12146       1.27802     -0.431122     -0.826268     -0.301762      0.330963      0.322041      0.200795     -0.136692     -0.111031    -0.0413131     0.0363077   0.000184889   -0.00102753    0.00156641    0.00112059   3.32579e-05  -7.61445e-05   1.14488e-05  -5.95317e-06  -8.90631e-08  -1.96726e-07   2.73530e-08       0.00000       0.00000       0.00000       0.00000       6.77056       8.84861       9.17308       9.46811       8.74103       8.05836       7.16130       6.02217       4.81913       3.66882       2.82681       1.96805       1.38786      0.901849      0.577726      0.347944      0.204183      0.112893     0.0605132     0.0307164     0.0152604    0.00686356    0.00309357    0.00124085   0.000481106   0.000166577   5.44579e-05   1.59789e-05   4.31724e-06   9.32216e-07   1.76424e-07   2.25391e-08       0.00000       0.00000       0.00000       0.00000
  16  22 3934.0211    1.6211  7.4037 10.8498 -0.0019      0.465580  0.1309   0.0169   0.2426    0.0444   0.0000     0.0891143   434.7797       18.2462       27.5316      -16.7054      -8.74929      -7.68554      -7.83814      -5.01120      -3.27004      -3.01586     -0.419595      -1.18045      -2.88352      -1.08637      0.115266      0.422548     -0.622965      0.193644    -0.0388810     0.0492571     0.0125332    -0.0138809   -0.00279639   -0.00204213  -0.000927316   0.000200700   9.39104e-05   7.30472e-06   4.65844e-06   8.13930e-08   3.82340e-07  -1.10848e-08       0.00000       0.00000       0.00000       0.00000       8.46653       10.7520       11.8898       11.8634       11.0200       10.0966       8.79585       7.27373       5.78978       4.55259       3.32647       2.40273       1.62816       1.06440      0.700133      0.418068      0.249328      0.139795     0.0742645     0.0383624     0.0180714    0.00888861    0.00369709    0.00158866   0.000585230   0.000213045   6.95217e-05   1.94497e-05   5.09255e-06   1.14218e-06   1.99938e-07   2.47884e-08       0.00000       0.00000       0.00000       0.00000
  16  23 4076.2913    1.3465  9.3803 10.6728 -0.0017      0.468334  0.1671   0.0142   0.3036    0.0407   0.0000     0.0802101   420.6255       33.2770       27.9603      -11.4569      -1.52875      -12.2387      -1.04668      -2.49808       3.47817       7.07214      -5.05579     -0.801291       1.93070     -0.627449     -0.626469    -0.0370154      0.334384      0.158263     -0.103542     0.0165594     0.0117773    -0.0101290   -0.00101066    0.00305402  -0.000538240  -4.95670e-05  -1.46610e-05  -2.48897e-05   8.05600e-07  -9.54217e-07  -2.56247e-07   1.93879e-08       0.00000       0.00000       0.00000       0.00000       10.2113       13.1831       13.9744       14.2027       13.5189       12.3587       10.7432       8.96288       7.13961       5.70038       4.19222       2.98981       2.07064       1.37296      0.876464      0.544501      0.318085      0.178848     0.0959870     0.0487644     0.0234756     0.0110116    0.00468949    0.00196300   0.000752388   0.000266712   8.52180e-05   2.51400e-05   6.62454e-06   1.49362e-06   2.61047e-07   3.27091e-08       0.00000       0.00000       0.00000       0.00000
  16  24 4218.6447    1.1458 12.4087 10.5427 -0.0021      0.296608  0.2282   0.0120   0.4009    0.0369   0.0000     0.0780184   454.3329      -10.7990      -13.2352      -7.64185       10.1863      -23.2491       15.4553       6.71261      0.923338       4.86124       1.40139      -10.2039      -2.84474      0.294545      0.268859      0.779854    -0.0920884     -0.381623     -0.110408    -0.0702406     0.0214275    0.00667622   -0.00690828   -0.00333915   0.000618010   0.000509912  -0.000108307   2.74043e-07  -1.03827e-05   2.22423e-06   4.56161e-07  -8.03500e-08       0.00000       0.00000       0.00000       0.00000       13.1051       16.4258       17.7378       17.7500       17.1426       15.4659       13.6189       11.4416       9.20036       6.96492       5.40043       3.83890       2.63360       1.75509       1.12351      0.692603      0.411848      0.226580      0.120416     0.0631053     0.0307427     0.0142361    0.00618206    0.00254931   0.000949702   0.000331925   0.000109008   3.22829e-05   8.36984e-06   1.80843e-06   3.26555e-07   3.88162e-08       0.00000       0.00000       0.00000       0.00000
  16  25 4360.2307    0.9323 14.7817 10.4449 -0.0010     0.0989549  0.3178   0.0097   0.5122    0.0334   0.0000     0.0929948   440.0378       31.6996      -13.7931      0.570174       14.2857      -19.8920      -12.7643       24.6752      -5.00665      -6.69275       6.55221      -2.60154      -5.03040      -1.74609       1.38975      0.361705     -0.464438      0.289811    -0.0391988     0.0356184    -0.0524079    -0.0114441   0.000669340    0.00126501  -0.000307591  -0.000288925   3.78076e-07   4.27817e-05  -1.39355e-06  -8.16177e-07   3.63131e-07  -7.34731e-08       0.00000       0.00000       0.00000       0.00000       16.3127       21.2902       22.9270       23.2324       22.4401       20.0401       17.5704       14.8230       11.8507       9.22965       7.00822       4.94087       3.46634       2.34147       1.47709      0.931116      0.546221      0.309380      0.169687     0.0858465     0.0425055     0.0195906    0.00860590    0.00350653    0.00136432   0.000468927   0.000150729   4.51971e-05   1.15929e-05   2.53901e-06   4.50299e-07   5.45653e-08       0.00000       0.00000       0.00000       0.00000
  16  26 4501.3768    0.7830 17.5212 10.3152 -0.0044     -0.226293  0.4194   0.0081   0.6254    0.0294   0.0000     0.0981511   464.0651       34.9086       50.0649       26.2665       10.2249      -11.1170       24.1695      -20.6821      -17.7780     -0.195272       5.05214       3.27614      -2.42322      -3.85033     -0.351848      0.217412     -0.370786     -0.225710     0.0626983    -0.0326715    -0.0321100    0.00255637     0.0303064   -0.00524979  -0.000895424   0.000821147   8.87713e-05  -5.58808e-05   3.99740e-06   7.71988e-07   1.40494e-07  -1.47408e-07       0.00000       0.00000       0.00000       0.00000       19.8265       25.5866       27.5014       27.4829       26.6167       23.9849       21.0397       17.9579       14.3891       11.2087       8.48217       6.07605       4.16785       2.84334       1.79563       1.11368      0.664457      0.373947      0.202024      0.105153     0.0509968     0.0238339     0.0103153    0.00430576    0.00160566   0.000561423   0.000182710   5.40474e-05   1.37780e-05   3.03087e-06   5.25965e-07   6.38529e-08       0.00000       0.00000       0.00000       0.00000
  17   7 1812.0319    0.3732  0.3165  9.9706 -0.0061       12.5582  0.0249   0.0170   0.0439    0.0519   0.0000       3.30084   436.9824      -4.89692       12.2725       2.10716      -3.41089      -1.80655       1.29922       1.14662     -0.451510      0.756103     0.0446009      0.791858     -0.212481      0.461815    -0.0480032     0.0289277    -0.0471483    -0.0302935    0.00734533    0.00839598    -0.0103175   0.000204389   -0.00100046   0.000261527  -0.000169403  -3.34425e-05  -7.90674e-06   2.78749e-05  -6.53076e-07   1.76595e-08  -1.40778e-07  -2.45028e-08   9.25818e-09  -9.97538e-10       0.00000       0.00000       2.08428       2.46604       3.03523       3.03207       2.80673       2.33603       2.18451       1.85287       1.36438       1.18933      0.879521      0.559487      0.420710      0.300876      0.198887      0.106924     0.0678542     0.0431960     0.0242543     0.0139327    0.00719366    0.00325166    0.00152913   0.000691751   0.000320281   0.000124075   4.11318e-05   1.38588e-05   3.57916e-06   9.62496e-07   2.94419e-07   6.04283e-08   1.01307e-08   1.24970e-09       0.00000       0.00000
  17   9 2113.0617    0.7651  0.5738 10.2379 -0.0083       6.72569  0.0302   0.0226   0.0470    0.0831   0.0000       1.24845   434.1956      0.198809       13.0032       4.18634      0.639572      -6.90343       1.42143     -0.704681      0.244191     0.0306950      0.132901       1.22859     -0.161585      0.175167     0.0885328     -0.139716     -0.128227    -0.0479900     0.0357129     0.0154341   -0.00269087   0.000595155    0.00239466   0.000330071  -0.000139103   9.21369e-05  -3.46473e-05  -9.85423e-06   2.32749e-07  -5.20831e-09  -1.70073e-07  -6.37294e-08   1.77383e-08   3.16281e-10       0.00000       0.00000       2.05953       2.77062       2.91210       2.77380       2.89696       2.45398       2.24748       2.03191       1.47264       1.38680       1.01114      0.720353      0.490598      0.309491      0.219676      0.138799     0.0829194     0.0515825     0.0288639     0.0145364    0.00758179    0.00342699    0.00173653   0.000760140   0.000341902   0.000122621   4.90573e-05   1.61139e-05   4.79908e-06   1.41581e-06   4.16237e-07   9.40826e-08   1.42325e-08   1.76084e-09       0.00000       0.00000
  17  10 2260.3943    1.0467  0.8054 10.5574 -0.0072       4.15787  0.0325   0.0279   0.0650    0.1054   0.0000       1.01518   442.1461       1.26170       17.2329       1.04312      -1.58845       2.35992     -0.217944      -2.90309     -0.508862     0.0224675       1.68900    -0.0552490      0.374488     -0.158347     -0.381235    -0.0432926    -0.0105620    -0.0663749    -0.0145915   -0.00222738     0.0120985    0.00396982  -0.000710232  -0.000147863   0.000654463   5.01237e-05  -8.40020e-05   6.02617e-06  -1.52970e-06  -2.47642e-06  -2.69656e-07  -1.87880e-07  -3.54221e-09  -7.43568e-10       0.00000       0.00000       2.27832       2.83083       3.19930       3.16266       3.12210       2.88415       2.32711       2.18755       1.65571       1.16358      0.993540      0.712345      0.500463      0.368028      0.227752      0.146947     0.0913336     0.0490302     0.0288432     0.0160896    0.00770476    0.00408374    0.00200970   0.000817954   0.000349393   0.000141203   4.70830e-05   1.52511e-05   5.53206e-06   1.68820e-06   4.04118e-07   8.18654e-08   1.34406e-08   1.74072e-09       0.00000       0.00000
  17  11 2405.1039    1.4140  0.9181 11.2182 -0.0040       3.80425  0.0396   0.0341   0.0666    0.1130   0.0000      0.953966   441.0116       3.49678       12.3525       1.18065       1.47023       4.21150       2.58081      -1.54774       2.03400      0.796783      0.308042     -0.723807      0.556496    -0.0950623      0.182299     -0.294464    -0.0660375    -0.0339129    -0.0168595    0.00359030     0.0116024    0.00272876  -0.000319843  -0.000462711  -9.82988e-05  -4.00808e-05  -1.52231e-05  -3.09016e-05   1.16228e-06   1.98961e-06  -2.28346e-07  -2.68062e-08   1.47509e-09  -5.85528e-10       0.00000       0.00000       2.58215       3.33706       3.41368       3.56666       3.42115       3.26095       2.77658       2.21640       2.05089       1.46607       1.11298      0.832659      0.592679      0.426892      0.270810      0.177287     0.0947630     0.0619990     0.0351179     0.0188503    0.00994524    0.00455477    0.00221139   0.000910970   0.000398884   0.000139100   5.92811e-05   2.05459e-05   6.15596e-06   1.87296e-06   4.05638e-07   9.03881e-08   1.76890e-08   2.19556e-09       0.00000       0.00000
  17  12 2548.2507    1.8201  0.9601 11.5831 -0.0039       4.59917  0.0383   0.0429   0.0661    0.1195   0.0000      0.872300   440.0544      -3.52105       13.7313       3.87630     -0.498125      -2.96011      -7.27919      -1.62137      -1.17449       1.99623      0.559200      -1.03838      0.171230      0.276225      0.297683     0.0523140    -0.0581340    -0.0500872    -0.0173204    0.00919438   -0.00213913    0.00292779    0.00487650  -9.50802e-07  -2.59976e-05   3.96974e-05  -8.46922e-05  -5.36241e-06   4.72788e-06  -4.66703e-07  -1.20258e-07  -2.31636e-08  -2.17581e-08   9.48953e-11       0.00000       0.00000       2.45011       3.25511       3.49310       3.35600       3.49661       3.02165       2.80801       2.32338       1.89519       1.51558       1.10450      0.864307      0.577355      0.395879      0.267369      0.166002      0.103050     0.0572954     0.0348528     0.0171465    0.00920617    0.00460389    0.00206775    0.00100371   0.000373766   0.000152990   5.87368e-05   1.89525e-05   6.61780e-06   1.75826e-06   4.63320e-07   1.08159e-07   1.81957e-08   2.04610e-09       0.00000       0.00000
  17  13 2691.1344    2.3571  0.8447 12.3120 -0.0048       2.55241  0.0491   0.0661   0.0594    0.1078   0.0000      0.908385   439.2353       6.22460       11.2562       5.84391      -5.30090      -3.73468      -3.73303      0.502069       4.33839       2.98671     -0.132475      0.130697       1.82568     -0.314443      0.322929      0.383125     0.0328348    -0.0273244    0.00672801   -0.00955764    0.00847347    0.00897746    0.00160696   -0.00198174  -2.06405e-05   0.000225763  -3.09855e-05   1.66926e-06   8.49027e-06   2.88630e-07  -8.16565e-07  -1.25520e-07   2.87054e-09  -9.70077e-10       0.00000       0.00000       3.38406       3.80995       5.32878       4.51039       3.78843       4.95696       3.48816       3.23138       2.96659       1.87841       1.48489       1.31484      0.771834      0.573208      0.453135      0.198099      0.145957     0.0956825     0.0408218     0.0208267     0.0169783    0.00633008    0.00256189    0.00151870   0.000711046   0.000187654   8.19455e-05   3.37204e-05   1.25655e-05   2.94108e-06   6.33535e-07   1.04188e-07   1.64898e-08   2.56337e-09       0.00000       0.00000
  17  14 2834.4755    3.0602  0.8465 12.6385 -0.0006       3.92264  0.0333   0.0767   0.0589    0.1130   0.0000      0.842901   434.2881       4.13092       13.2556      -3.64890       2.17997     -0.728824      -4.21524      -4.31553     0.0430174       1.48780       1.33211     -0.426829     -0.420851      0.211061     0.0756585    -0.0352783     -0.133235     0.0494239   -0.00805744   -0.00327293   -0.00956434   -0.00104302    0.00263609    0.00153831  -0.000136659   6.10177e-05   4.80847e-05  -5.95566e-06   3.87265e-06   1.04401e-06   2.87231e-08   9.83416e-08  -3.43046e-08   3.45925e-11       0.00000       0.00000       2.55419       3.38638       3.57938       3.78532       3.47129       3.07069       2.69194       2.29444       1.77076       1.34947       1.01745      0.719351      0.521962      0.347969      0.222133      0.141821     0.0851699     0.0490384     0.0278178     0.0144739    0.00818304    0.00378573    0.00188631   0.000779697   0.000343891   0.000122965   4.92782e-05   1.51310e-05   4.73474e-06   1.36612e-06   3.45310e-07   7.49986e-08   1.35536e-08   1.76919e-09       0.00000       0.00000
  17  15 2977.3355    3.8103  0.7475 13.1168 -0.0060       1.84712  0.0351   0.0974   0.0504    0.1077   0.0000      0.878977   437.3456       10.4018       10.4839      -2.00147       2.83323      -1.11766       4.97540      -4.09004       2.40676      -1.03687     -0.281432      0.165205     -0.648622     -0.365576     -0.264589      0.122372     0.0442241    -0.0482732    -0.0377902    0.00799591    0.00796025   0.000653452   0.000728053   -0.00137476  -0.000175653   0.000221259   3.34381e-05  -6.81649e-06  -3.55223e-06  -1.11270e-06   1.51788e-07  -9.73346e-08  -9.06917e-09  -3.46707e-10       0.00000       0.00000       2.37118       2.82512       3.31075       3.20393       2.99686       2.88152       2.52854       2.02545       1.74445       1.37852      0.945846      0.758143      0.546721      0.323226      0.224503      0.154631     0.0847856     0.0507850     0.0304787     0.0163153    0.00718346    0.00400417    0.00200544   0.000822695   0.000312901   0.000136222   5.33021e-05   1.97434e-05   5.36169e-06   1.48306e-06   3.61701e-07   8.07933e-08   1.29124e-08   1.50278e-09       0.00000       0.00000
  17  16 3119.5164    3.8566  0.9233 13.4854 -0.0008       2.37688  0.0410   0.0994   0.0650    0.1154   0.0000      0.858234   436.1025       9.82619       16.4770       4.01904      -1.78327      -4.30357      -1.34530      -2.46627      -1.55180      -2.39024      -2.15734     -0.863232       1.03754      0.264335   0.000114628     0.0690184    -0.0137488    -0.0645644     0.0227860    -0.0140803  -0.000675675    0.00295817  -0.000294894  -0.000322125  -0.000144954   0.000171195  -1.39231e-05  -8.69312e-07  -3.12534e-06   2.68872e-06  -4.03180e-07   7.00651e-08  -1.37260e-08   4.11825e-09       0.00000       0.00000       2.96735       3.88500       4.07835       4.31562       4.07272       3.63641       2.94832       2.49499       2.11902       1.64000       1.17623      0.840360      0.591185      0.384308      0.265084      0.156012      0.102260     0.0596116     0.0345827     0.0183375     0.0100312    0.00453654    0.00215727   0.000872462   0.000387468   0.000136192   5.51032e-05   1.82946e-05   6.02826e-06   1.52801e-06   4.19150e-07   8.53530e-08   1.52644e-08   2.05919e-09       0.00000       0.00000
  17  17 3261.5726    3.6191  1.2982 13.3563 -0.0019       3.03087  0.0525   0.0815   0.0840    0.1206   0.0000      0.922629   438.0704       11.7256       12.9118      -2.80412      -1.62062       3.20459       4.87412      -1.70817      -1.08571       2.10228      0.228575     -0.515802     -0.581812     -0.412353      0.191550      0.126209    -0.0182021     0.0273092     0.0868325   -0.00209819    0.00719749    0.00387349   -0.00200191   0.000645061   0.000949514  -6.55364e-05   2.37660e-05   1.99550e-05   2.81527e-06  -3.64970e-06  -2.42669e-07  -1.38411e-08   1.54201e-08   1.73312e-10       0.00000       0.00000       3.25990       4.42700       4.53383       4.61639       4.06891       3.77592       3.56979       2.98610       2.56812       2.08489       1.54361       1.11563      0.745472      0.501377      0.306251      0.200155      0.127373     0.0708919     0.0401070     0.0208721     0.0115202    0.00549921    0.00264310    0.00112033   0.000508572   0.000197387   7.61502e-05   2.41534e-05   7.63466e-06   2.12111e-06   5.18756e-07   1.20178e-07   2.17852e-08   2.78403e-09       0.00000       0.00000
  17  18 3403.4694    3.1193  1.9340 12.6625 -0.0081      0.314877  0.0608   0.0580   0.0996    0.1108   0.0000      0.461015   439.3262       8.58311       8.96851       5.10937     -0.599587      0.795269      -8.90133       3.68754       1.61548      -2.34672     -0.410502      0.391471     -0.514380     -0.489814      0.540035      0.203349     -0.312953     -0.247476     0.0849403     0.0716680    0.00122124  -0.000468325  -0.000402077  -0.000300132  -0.000353411  -0.000254563   6.90827e-05  -3.17881e-05  -1.89078e-05  -1.21140e-06  -3.65105e-07  -1.25946e-07   3.12979e-08   1.38721e-09       0.00000       0.00000       3.78149       4.73943       5.21329       5.33903       4.97043       4.58587       3.90644       3.61127       2.93495       2.14824       1.72083       1.26891      0.874322      0.604461      0.371783      0.253789      0.151987     0.0860374     0.0481126     0.0262964     0.0136259    0.00690855    0.00345243    0.00139081   0.000598227   0.000227649   8.34861e-05   2.76931e-05   9.27103e-06   2.79311e-06   6.56585e-07   1.37476e-07   2.35259e-08   3.02142e-09       0.00000       0.00000
  17  19 3545.7282    2.6422  2.8110 12.0341 -0.0038      0.703417  0.0740   0.0411   0.1216    0.0899   0.0000      0.240475   439.3853       3.34788       15.2466       3.96365       3.22305       3.90293       3.86104     -0.243368       1.70009      -1.87167      -5.06879      -1.46132       2.16822     -0.125309     -0.338464      0.454238     -0.219697     -0.178127    0.00403400    -0.0124688     0.0262224    0.00753777    0.00316055    0.00176745  -0.000675458  -0.000494001  -6.63817e-05   1.71113e-05  -9.90855e-06   2.44258e-06  -1.04279e-06   7.07125e-08   2.98392e-09  -5.95468e-09       0.00000       0.00000       4.63466       6.00032       6.18166       6.38550       5.78696       5.63787       4.96461       4.34273       3.54067       2.70874       2.06008       1.55189       1.08364      0.760343      0.486638      0.309629      0.172803      0.108297     0.0569268     0.0322546     0.0161900    0.00812316    0.00376457    0.00173263   0.000713879   0.000278735   9.95936e-05   3.64491e-05   1.06580e-05   3.22178e-06   7.46842e-07   1.67939e-07   2.89729e-08   3.86079e-09       0.00000       0.00000
  17  20 3688.0782    2.2355  4.1920 11.5510 -0.0005      0.469708  0.0892   0.0288   0.1567    0.0645   0.0000      0.146325   438.1331       17.7796       21.5589       1.67166       2.40718       5.71368     -0.514002      -3.92034       3.16474       1.48923      -6.42405    -0.0358466    -0.0644780      -1.03782     -0.501288     0.0622787    -0.0204229      0.145723    -0.0324386     0.0351921    -0.0159961   -0.00315882   0.000202854   0.000360062  -0.000305829   7.96856e-05   0.000140914  -8.13336e-05  -5.63049e-07  -4.18935e-07  -1.33415e-07   1.88038e-07  -2.23782e-08  -6.19230e-09       0.00000       0.00000       5.61790       7.51318       7.96193       8.27632       7.75793       7.01336       6.18450       5.19085       4.17814       3.32993       2.48124       1.81931       1.26884      0.888502      0.566067      0.358104      0.224809      0.127433     0.0733151     0.0386795     0.0207645     0.0100064    0.00463898    0.00207094   0.000882221   0.000349162   0.000130518   4.22412e-05   1.38653e-05   3.86208e-06   9.71927e-07   2.17685e-07   3.75378e-08   4.72160e-09       0.00000       0.00000
  17  21 3830.7486    1.8368  6.1229 10.9640 -0.0026      0.667650  0.1130   0.0197   0.1986    0.0510   0.0000     0.0969784   441.9014       17.6890       15.1324       8.66477      -1.86245       7.10879       12.2833      -4.31527       7.09734       1.38944       1.01885      -1.51192      -1.17447     -0.424178      0.571301     0.0972480   -0.00676737     -0.234520    0.00294234    0.00236960    -0.0276702    -0.0263051   -0.00816877  -0.000658120    0.00146658  -0.000331423   4.43806e-05   0.000170557   2.00407e-05  -1.39091e-05  -1.75182e-06  -3.21907e-07   1.24197e-07   5.56858e-09       0.00000       0.00000       7.05237       9.16909       9.66330       9.96409       9.64947       8.75145       7.72044       6.34219       5.20591       3.91799       3.07327       2.19916       1.63315       1.08300      0.725457      0.453075      0.277238      0.160669     0.0875850     0.0485122     0.0242869     0.0121051    0.00569164    0.00241717    0.00103492   0.000409396   0.000147476   5.22839e-05   1.60989e-05   4.65564e-06   1.20880e-06   2.48991e-07   4.67954e-08   5.43578e-09       0.00000       0.00000
  17  22 3973.0358    1.5135  8.1129 10.7888 -0.0034      0.484893  0.1445   0.0155   0.2567    0.0420   0.0000     0.0863864   450.8282       10.1095      -6.25077      -4.48277       14.2685      -18.8047       1.49150       11.0024      -13.9268     -0.657985       4.72504      -3.31040      -1.47328      -1.85896       1.68681     0.0133375      0.154252     0.0181311    -0.0152438      0.157895    0.00888206    -0.0246019    0.00162125    0.00139269   -0.00315973  -0.000599851  -0.000166938  -3.56431e-05   1.13083e-05  -8.64159e-06  -3.12762e-06  -1.66902e-07  -1.07098e-08  -3.41733e-09       0.00000       0.00000       8.59541       11.1629       11.7923       11.8024       11.4525       10.2814       9.26294       7.99514       6.69372       5.21295       3.98361       2.86381       2.03633       1.38687      0.903969      0.558856      0.339765      0.199393      0.111671     0.0617935     0.0308252     0.0156146    0.00697704    0.00322097    0.00129423   0.000535594   0.000187992   6.65562e-05   2.08600e-05   6.03784e-06   1.54576e-06   3.30746e-07   5.87652e-08   6.82057e-09       0.00000       0.00000
  17  23 4115.5367    1.2602 10.9082 10.5796 -0.0016      0.375861  0.1938   0.0123   0.3361    0.0372   0.0000     0.0812493   436.0406       22.0690       6.10500       54.2033      0.845685      -8.97253       12.0381      -15.7153       15.6781      -1.56771       3.66122      -5.59672      0.889792     -0.305054       1.23897      -1.29634      0.554233      0.115745     -0.157991    -0.0717820     0.0444386    -0.0266568  -0.000970062   -0.00377492   -0.00194788   -0.00106971  -6.47092e-06   6.80043e-05  -5.49688e-06  -9.17845e-06   1.66600e-06   4.50217e-08  -1.53250e-08  -9.41371e-09       0.00000       0.00000       10.6154       13.9524       14.7257       15.1905       14.4435       13.4181       11.5257       10.0841       8.13953       6.49395       4.93249       3.59746       2.54506       1.74135       1.15653      0.723248      0.448824      0.261679      0.149972     0.0803212     0.0416750     0.0203595    0.00954534    0.00424908    0.00178800   0.000705111   0.000259469   8.78834e-05   2.81901e-05   7.88054e-06   2.01007e-06   4.25961e-07   7.25964e-08   9.22810e-09       0.00000       0.00000
  17  25 4400.9154    0.9015 16.0255 10.4106 -0.0019      0.333903  0.3416   0.0089   0.5313    0.0298   0.0000     0.0856466   453.1025       9.73283      -5.28659       25.9655       4.95429       10.6639      0.391544      -19.1424       28.3721       3.01622     -0.648582      -13.2887       3.24183      -2.49965      0.275276    -0.0297593     -0.752659      0.411418     -0.141411   -0.00745890    -0.0107680   -0.00502430     0.0194338   -0.00114046  -0.000920696   0.000465407  -0.000463655  -8.85078e-05   5.24803e-05   1.65108e-05   4.41453e-06  -2.67442e-07  -3.25602e-07  -2.76368e-09       0.00000       0.00000       15.8990       20.7222       22.3485       22.8781       21.9162       20.2693       17.9045       15.1977       12.3802       9.71068       7.57834       5.53137       3.95339       2.70764       1.79516       1.15324      0.720256      0.417470      0.239303      0.127386     0.0674804     0.0332778     0.0156903    0.00704108    0.00295896    0.00116088   0.000430273   0.000142801   4.53117e-05   1.26872e-05   3.18868e-06   6.64494e-07   1.15657e-07   1.39014e-08       0.00000       0.00000
  18  10 2291.6915    1.1560  0.7060 10.6997 -0.0094       3.88932  0.0320   0.0322   0.0516    0.1072   0.0000      0.882014   438.5361       1.84752       15.3817     -0.837879      0.111384       1.82823      -3.38609      -2.56718      0.625893    -0.0905370      0.747103     -0.696046      0.320918     -0.379214      0.390843      0.178116     -0.143885    -0.0179411     0.0157304     0.0144406    -0.0125304   -0.00888566    0.00128778    0.00111780   3.27289e-05   1.73543e-05  -3.40987e-05  -6.55362e-05   2.35353e-05   5.68500e-06   3.27119e-07  -3.69300e-07   1.31913e-07   1.76185e-09  -4.41558e-09  -2.73468e-10       2.26695       2.70724       2.82173       3.12353       3.02157       2.69428       2.45751       2.06080       1.61316       1.35308       1.04643      0.847753      0.551636      0.355277      0.275470      0.171065      0.118960     0.0691876     0.0427223     0.0228530     0.0122250    0.00601790    0.00316507    0.00138074   0.000758963   0.000268749   0.000120135   3.98336e-05   1.49997e-05   4.79560e-06   1.53751e-06   3.45949e-07   9.95883e-08   2.13113e-08   3.44575e-09   4.23816e-10
  18  11 2437.0241    1.4357  0.8408 11.3572 -0.0046       4.91857  0.0347   0.0373   0.0647    0.1096   0.0000      0.946961   440.6263     -0.450120       16.3411       9.03276       1.66466      -7.90962       5.33568       1.01144       1.92994      -2.90475      0.201663       1.07134       1.08111      0.176768      0.333336     -0.425452    -0.0471806     0.0779758    -0.0356343   -0.00786630    -0.0220605    0.00287965   0.000377505   0.000366637  -0.000272145   0.000241561  -8.89665e-06  -1.05285e-05  -4.22985e-06   2.37150e-06   4.41489e-08  -2.89264e-07   8.00411e-08  -6.21354e-09   5.42845e-09  -2.06935e-10       2.21449       2.94106       3.01518       3.07780       3.15234       2.63123       2.66795       2.01364       1.87918       1.35167       1.11982      0.837634      0.573228      0.435426      0.266642      0.191934      0.112484     0.0721148     0.0404613     0.0232017     0.0129040    0.00617993    0.00326523    0.00150619   0.000686710   0.000287721   0.000120287   4.30472e-05   1.57763e-05   5.07690e-06   1.55722e-06   4.73536e-07   9.62910e-08   2.41594e-08   4.63404e-09   4.41782e-10
  18  12 2580.9461    1.9184  0.8981 12.0242 -0.0081       4.22972  0.0337   0.0477   0.0660    0.0981   0.0000       1.16131   438.4626     -0.481370       14.9417       3.56541      -1.72075      -2.71805      -1.49519       3.06503      0.732061      0.200103      -1.36960     -0.611010   -0.00458743     -0.601501      0.403123    0.00306347      0.132071     0.0176803    -0.0122782    0.00309256    0.00525434   -0.00270892  -0.000184811    0.00154288   0.000453590   0.000484641   5.92240e-06  -8.16994e-05   1.41449e-05  -6.65467e-07   9.96761e-07   6.68462e-07  -7.69346e-08  -3.99765e-09  -2.05183e-09   3.15965e-10       2.29116       2.81742       2.90463       3.05516       2.89834       2.89247       2.39764       2.06694       1.68580       1.36703       1.12810      0.798712      0.573600      0.383565      0.267164      0.176543      0.114918     0.0694705     0.0417997     0.0223286     0.0119038    0.00612485    0.00284978    0.00134482   0.000632658   0.000272702   0.000105849   4.15881e-05   1.46137e-05   4.68484e-06   1.45398e-06   4.04347e-07   9.86256e-08   1.82951e-08   3.34635e-09   4.46741e-10
  18  13 2724.7090    2.6118  0.8232 12.5699 -0.0049     -0.271388  0.0329   0.0654   0.0580    0.0985   0.0000      0.941776   436.8627       4.59999       14.2487       1.18833      -2.32160     -0.625845       1.27329       2.85889     0.0919752      -1.29831      0.459807     -0.366352      0.343603     -0.179000      0.137200      0.132227    -0.0624740    -0.0421561    0.00699346   -0.00538953    -0.0160232    0.00235647    0.00357753  -0.000399683   0.000160333   0.000182603  -9.65926e-05   1.57457e-05   8.94228e-07  -2.11293e-06  -2.47164e-06   3.73127e-07   1.97119e-07  -2.34148e-08  -4.80035e-09  -1.50133e-10       2.25503       2.71993       2.86651       3.02596       2.72457       2.76614       2.40425       1.99438       1.70369       1.48579       1.10548      0.820347      0.591175      0.389091      0.259543      0.179696      0.114270     0.0648833     0.0409709     0.0236463     0.0119418    0.00568785    0.00308297    0.00141630   0.000643360   0.000242830   0.000112891   4.41823e-05   1.61151e-05   4.96965e-06   1.48353e-06   3.81838e-07   9.49468e-08   1.97829e-08   3.24467e-09   4.36156e-10
  18  14 2868.6842    3.1787  0.7713 12.9875 -0.0085       1.25855  0.0391   0.0844   0.0564    0.0987   0.0000      0.940813   435.5177       6.49797       9.88539      -5.08766       1.56037      -4.00753      -3.99788     -0.841225     -0.988830      -1.52447     -0.552632      0.155842      0.624979    -0.0510743      0.220705      0.139878      0.103639    -0.0298731     0.0517792     0.0130349   -0.00771736    -0.0115139   -0.00244257   -0.00292456   0.000307416  -4.06307e-05  -6.95377e-05   8.01927e-05  -9.03757e-06  -8.58426e-06   1.37847e-06  -4.53302e-07   1.09523e-07   3.88816e-09  -1.42158e-09   5.84816e-11       2.55245       3.23016       3.70028       3.87375       3.62948       3.56090       2.80719       2.46934       2.30770       1.28743       1.31860      0.957695      0.635384      0.485544      0.324124      0.197121      0.134169     0.0842915     0.0405244     0.0285059     0.0142334    0.00677180    0.00412184    0.00181357   0.000847596   0.000320777   0.000160691   4.60149e-05   1.61541e-05   6.83760e-06   2.17825e-06   6.16723e-07   1.20935e-07   2.14844e-08   4.87400e-09   5.52385e-10
  18  15 3012.1278    3.6102  0.8771 13.5473 -0.0087     -0.902825  0.0346   0.0933   0.0632    0.0933   0.0000      0.942508   438.2495       10.7311       11.5326       5.78580       1.92278       1.22605       2.64061      -2.89186       1.33853      0.720119       2.00504      0.116953     -0.398562     -0.339244      0.813410      0.379141     -0.291003      0.117992     0.0223721     0.0207198     0.0194454   -0.00614029    0.00778307   0.000258279  -0.000366089  -0.000177888  -4.27736e-05   4.45182e-05   8.80945e-06  -2.70205e-06   3.75114e-07  -2.45475e-07  -2.15006e-07   2.01037e-08   3.05972e-09  -1.03475e-11       2.29462       2.84557       3.10635       3.31953       3.15042       2.81534       2.50225       2.10466       1.77573       1.34176       1.05811      0.794463      0.583894      0.388650      0.245879      0.174276      0.115635     0.0703871     0.0382662     0.0213846     0.0114547    0.00644584    0.00327254    0.00150654   0.000672592   0.000270408   0.000110528   4.32507e-05   1.46812e-05   4.89688e-06   1.43966e-06   4.06686e-07   9.37255e-08   1.98081e-08   3.56047e-09   4.09828e-10
  18  16 3154.9679    3.9561  0.9044 13.4609 -0.0089       1.59141  0.0346   0.1011   0.0606    0.1121   0.0000      0.658158   438.9693       12.6641       19.6838       8.12717      -2.24136      -4.49202      -3.81266       1.17293    -0.0981972      -1.58937      0.787875      -1.42228    -0.0792506     -0.748396   -0.00765336     -0.508247     -0.210301    -0.0360056     0.0372672    -0.0378488   -0.00249901   -0.00255184   -0.00234789  -0.000123846   0.000225849   0.000373563  -2.99164e-05  -6.21799e-05   2.63480e-05   1.23092e-06   7.04648e-08   5.80657e-07  -1.19137e-08  -1.32731e-08  -7.32447e-09   2.48350e-10       2.50057       3.05832       3.12472       3.25603       3.17911       3.08648       2.70510       2.15198       1.78644       1.53610       1.20158      0.849518      0.627177      0.424250      0.280222      0.198501      0.126545     0.0756250     0.0440383     0.0246571     0.0127470    0.00629529    0.00304901    0.00142044   0.000615072   0.000263074   0.000108412   4.38581e-05   1.57380e-05   4.73681e-06   1.39827e-06   3.99061e-07   9.79677e-08   1.97880e-08   3.50789e-09   4.30047e-10
  18  17 3297.4086    3.5491  1.3057 13.3115 -0.0094       1.34604  0.0486   0.0762   0.0822    0.1064   0.0000      0.692908   437.4275       5.22604       9.58909       1.79551      -1.93079       6.86139      -5.89777      0.872644      0.105193      0.991011       1.63903      -2.61570       1.06160     -0.420286     -0.162202      0.410200     0.0586324     -0.133514    -0.0797097     0.0142907    -0.0201413    -0.0108661   0.000521545   -0.00235115   -0.00139636  -0.000369280  -0.000168857  -2.60538e-05  -7.82413e-06   1.94007e-06   1.76087e-06  -1.86252e-07   2.03274e-07  -1.21750e-08  -5.83246e-09   3.10253e-10       3.25884       3.90722       3.59036       4.33455       4.62978       4.01627       3.17579       2.72076       2.68473       2.08634       1.52277       1.01694      0.849744      0.623043      0.449272      0.256361      0.156757     0.0919852     0.0622898     0.0370199     0.0213069     0.0106006    0.00491681    0.00220972   0.000861108   0.000375966   0.000141501   5.46216e-05   2.01335e-05   6.58740e-06   2.14651e-06   5.44880e-07   1.51020e-07   2.82588e-08   5.58793e-09   6.24621e-10
  18  18 3440.2293    2.9050  2.0097 12.7096 -0.0076       1.41127  0.0640   0.0526   0.1043    0.0907   0.0000      0.415935   437.5227       8.16228       10.8366       4.92857       4.93672      -7.31801       4.22779       6.23567      -5.00942      -3.78140       2.16102     -0.889053    -0.0929675      0.837822      0.393302     -0.459543     -0.212717    -0.0367753      0.189339    -0.0599657     0.0175750     0.0219781    0.00465733   0.000676698  -0.000965186   0.000936105   0.000215227   9.73620e-05   9.97315e-06  -8.29586e-06  -3.92470e-06   1.37417e-06   1.05200e-07   6.71710e-08  -1.05496e-08   2.03509e-10       3.85467       4.75496       4.92057       5.23184       4.91689       4.79526       4.13547       3.71791       2.98236       2.34117       1.78602       1.37788      0.988324      0.732687      0.508183      0.323378      0.190261      0.114817     0.0696573     0.0402468     0.0210160     0.0112163    0.00519521    0.00266586    0.00114777   0.000522436   0.000189920   7.63130e-05   2.54075e-05   8.88453e-06   2.64960e-06   7.29880e-07   1.69987e-07   3.58808e-08   5.90703e-09   7.79574e-10
  18  19 3582.9953    2.5885  3.2814 11.7493 -0.0026      0.968711  0.0730   0.0356   0.1312    0.0848   0.0000      0.203398   436.7775       6.27442       19.6429     0.0782410      0.490917      -6.88314      0.289402      -3.66189      0.533466      -1.45005      0.483544     -0.272785       1.51615       1.04241     -0.631126      0.215768     -0.381516      0.187032     0.0138900    -0.0121546   7.20346e-05   -0.00572481    0.00323154    0.00539087   0.000361396  -0.000506040  -8.61876e-05  -5.13455e-05   1.99587e-05   5.45429e-06   2.37821e-06   2.82849e-07  -7.16511e-08   4.17953e-08   2.27366e-09  -1.84138e-09       4.37226       5.74433       6.03241       6.12027       5.92452       5.56370       4.96019       4.24865       3.41459       2.79057       2.08162       1.59071       1.16455      0.829460      0.558031      0.359240      0.224386      0.135680     0.0762741     0.0445751     0.0233755     0.0120485    0.00598133    0.00288158    0.00122946   0.000548286   0.000223655   8.60515e-05   3.00148e-05   1.03637e-05   3.05494e-06   8.55326e-07   2.12631e-07   4.55689e-08   7.31796e-09   8.93587e-10
  18  20 3725.6206    2.1178  4.5382 11.4646 -0.0017      0.492755  0.0917   0.0260   0.1642    0.0602   0.0000      0.135478   444.7464       14.6276       12.0451      -1.32804       1.77714       4.19523       6.38684       3.34277       1.04275      -5.37869     -0.677514       2.54079      -1.55654     -0.852810     -0.285446     -0.118003     -0.679240      0.119653     0.0741596     0.0879178    -0.0109162     0.0230280     0.0144878   -0.00257367   -0.00193392  -0.000519727   0.000408168   6.87455e-05  -1.63372e-07   1.04071e-05  -9.62126e-07  -6.80530e-07   3.85927e-08  -1.09855e-07  -7.47528e-09  -5.96746e-10       5.38033       7.09173       7.49472       7.52307       7.60730       6.77082       6.22777       5.12018       4.37160       3.49576       2.63837       2.02019       1.45714       1.00018      0.694500      0.443185      0.284845      0.169294      0.102152     0.0554137     0.0309509     0.0156635    0.00782663    0.00368853    0.00164112   0.000712003   0.000282598   0.000107610   4.01550e-05   1.30007e-05   4.06129e-06   1.05745e-06   2.74771e-07   5.91335e-08   1.01307e-08   1.09366e-09
  18  21 3868.7803    1.7630  6.6821 10.9857 -0.0018      0.662787  0.1169   0.0182   0.2098    0.0447   0.0000     0.0872721   439.2464       9.09878       19.4138       9.64373       14.8380      -5.61522      -7.37311       5.29489      -2.11748       2.10012       3.13546     -0.333629      -1.00990      -1.25405     -0.760124      0.742723      0.340607      0.367948     -0.159158    0.00112333    -0.0378410    -0.0133739    0.00771373   -0.00590589   -0.00347103   1.47322e-05  -0.000902139  -0.000217201  -1.70364e-05   1.85010e-05   3.19811e-06  -7.33571e-07   2.00745e-07   6.83937e-08   2.97948e-09   1.82022e-09       6.64894       8.83050       9.33400       9.62688       9.14126       8.54877       7.55127       6.60377       5.47004       4.35334       3.39932       2.54217       1.81305       1.28237      0.856435      0.568605      0.345714      0.214096      0.124573     0.0707911     0.0375845     0.0198521    0.00949437    0.00472674    0.00205215   0.000925429   0.000354473   0.000140919   4.91085e-05   1.67710e-05   5.03309e-06   1.44281e-06   3.42960e-07   7.27120e-08   1.22598e-08   1.46715e-09
  18  22 4011.7739    1.4630  9.2399 10.7404 -0.0030      0.587840  0.1549   0.0139   0.2746    0.0366   0.0000     0.0750339   439.7411       27.1752       8.10982      -24.0943      -16.1364      -3.51674       9.72346       6.41750      -1.59031       3.70182       5.75170      0.661524      -1.78273     -0.804949      0.998852     -0.817420     -0.109326   -0.00932502     -0.121546     0.0356378     0.0420597     0.0406708   -0.00487190    -0.0106548   5.26531e-05    0.00249306  -0.000508296   0.000147586  -6.04593e-06  -6.09948e-06   3.50977e-06  -1.41041e-06   1.85910e-07  -1.14635e-07  -4.70479e-09   5.92728e-10       8.22501       10.9587       11.7244       12.0748       11.4376       10.6308       9.71417       8.10975       6.88554       5.47048       4.32650       3.15928       2.31060       1.61216       1.07957      0.704644      0.450583      0.272587      0.157309     0.0903692     0.0485069     0.0248345     0.0126382    0.00599963    0.00266538    0.00116281   0.000483874   0.000184035   6.52452e-05   2.16297e-05   6.56528e-06   1.81265e-06   4.41414e-07   9.20002e-08   1.62989e-08   1.84736e-09
  18  23 4154.7067    1.2506 11.3823 10.5049 -0.0030      0.476904  0.1921   0.0115   0.3416    0.0365   0.0000     0.0722967   427.6811       15.3617       12.4190      -13.4640      -11.9624       5.69717       18.2069      -24.6836      -11.9284       2.05527     -0.748107      -6.02589      -1.50728      -2.68107     -0.791733       1.44331      0.496277     -0.951257      0.382910      0.333960     -0.148937   -0.00898310   -0.00366162    0.00289952    0.00471961    0.00123720  -0.000447507  -3.49158e-06   6.29621e-05  -1.50153e-05  -3.71191e-06   1.69819e-06   6.96700e-07   1.39216e-07  -1.51161e-08   6.74780e-10       9.88280       12.9288       13.9220       14.4932       13.7892       12.6776       11.4814       9.80265       8.13459       6.60300       5.12830       3.83891       2.73708       1.91384       1.28770      0.855331      0.535529      0.329644      0.192376      0.111692     0.0594613     0.0304298     0.0156524    0.00726268    0.00344598    0.00140270   0.000600845   0.000221526   7.92967e-05   2.62486e-05   7.83745e-06   2.17564e-06   5.24971e-07   1.12000e-07   1.88160e-08   2.17957e-09
  18  24 4297.7558    0.9963 13.0579 10.4658 -0.0014      0.268320  0.2562   0.0096   0.4165    0.0328   0.0000     0.0882052   405.6485       42.0125       43.0490       11.1420       3.86599       14.5788      -5.11941      -8.02092       5.87759      -7.04668      -12.2358      -4.77022       4.65475      -3.12224     -0.493931      0.615923      0.145084     0.0407368    -0.0979926      0.272382     -0.116536    -0.0152800    0.00493024    0.00760249   -0.00634309   0.000235310  -0.000557759   0.000141492   0.000134560  -1.99310e-05   1.01012e-05  -1.93959e-06  -2.68454e-07   1.40036e-07  -1.26852e-08   3.79345e-09       12.2499       15.9858       17.3552       17.6448       17.2559       15.9094       14.3535       12.1039       10.3384       8.11596       6.39179       4.78849       3.46903       2.44346       1.67202       1.08811      0.695338      0.417360      0.250633      0.141222     0.0771313     0.0395655     0.0199991    0.00948226    0.00432222    0.00184154   0.000753727   0.000285970   0.000103034   3.37355e-05   1.04567e-05   2.79160e-06   6.78702e-07   1.40220e-07   2.41311e-08   2.66979e-09
  19   8 2021.8643    0.6036  0.5595  9.9488 -0.0156       9.43481  0.0387   0.0207   0.0522    0.0798   0.0000       1.62344   439.2890      -2.98967       15.4179       4.27171      -1.95947      -1.41913       3.78284      -1.73919      -2.12359      -1.82145      0.127507     -0.579066     -0.260303      0.330626     -0.458608      0.103564     -0.110359     0.0205514    0.00436930    0.00653064     0.0141693     0.0103314   -0.00213712    0.00421063   -0.00155241  -0.000436526  -1.94930e-05   5.14408e-05   9.53147e-06  -1.56791e-05  -5.22640e-06   8.68224e-08  -2.10118e-07   1.47227e-07  -1.35301e-08  -1.07165e-09       2.11222       2.74456       3.67722       2.67712       3.55546       3.04578       2.17901       2.65333       1.71307       1.53610       1.39184      0.786287      0.714881      0.500979      0.295276      0.239895      0.142129     0.0813964     0.0652380     0.0284620     0.0198985     0.0112252    0.00463937    0.00288039    0.00135368   0.000523185   0.000318088   0.000102909   3.96864e-05   1.79887e-05   5.47827e-06   1.45708e-06   5.90212e-07   1.98007e-07   4.59608e-08   7.10374e-09
  19   9 2173.8622    0.8780  0.6231 10.3192 -0.0034       5.89151  0.0289   0.0253   0.0477    0.0907   0.0000       1.10632   437.4893       4.03810       11.2514       1.06104      -3.81391     -0.432222      0.527547      -2.36448     -0.660656      -1.03956      0.530591      0.959396     -0.440149      0.139003     0.0431501      0.181353      0.105434    -0.0354125    0.00941296   -0.00496266   -0.00503204   -0.00224099  -0.000726652   0.000302688  -0.000180245  -0.000506936   5.38793e-05  -9.06672e-05  -5.10304e-05   3.11628e-06  -5.89936e-06   5.51637e-07   1.52602e-07   5.09059e-08  -2.39734e-09  -6.50507e-09       1.64235       2.44712       2.32040       2.73049       2.50568       2.44035       2.10416       1.90904       1.52656       1.35328      0.993810      0.822304      0.566792      0.388399      0.277439      0.174613      0.129170     0.0694607     0.0497774     0.0259713     0.0160817    0.00786469    0.00459348    0.00207219    0.00118627   0.000452152   0.000234434   8.00531e-05   3.78772e-05   1.21460e-05   4.20247e-06   1.35697e-06   4.01374e-07   1.05944e-07   2.50929e-08   6.35426e-09
  19  10 2322.4116    1.2048  0.7572 10.9571 -0.0039       3.21936  0.0298   0.0307   0.0553    0.0910   0.0000      0.944438   439.9512     -0.809580       16.4799      -1.30347      -1.53996       1.50534       2.74023      -2.98968      -1.60651     -0.663322      0.480623      -1.67079     -0.542007     -0.103254      0.102575     -0.118474      0.115236    0.00475482    -0.0270721   -0.00836431     0.0220333    -0.0103073    0.00291537    0.00290159  -0.000470155   2.41084e-06  -0.000105147   5.70160e-05   1.35641e-05  -4.01708e-06   3.87770e-06  -1.87656e-06  -1.30650e-07  -1.17549e-07   5.33035e-09   4.29724e-10       1.96168       2.57057       2.48926       2.58328       2.59821       2.51962       2.24090       1.91635       1.54668       1.29904       1.08170      0.820568      0.616476      0.381371      0.282469      0.175305      0.130713     0.0824874     0.0493954     0.0283956     0.0152406    0.00781860    0.00408671    0.00204136   0.000930915   0.000459082   0.000176248   8.26822e-05   3.06543e-05   1.11076e-05   3.76274e-06   1.29070e-06   3.70960e-07   9.59329e-08   2.64515e-08   4.91874e-09
  19  11 2468.2622    1.5706  0.9231 11.5356 -0.0067       4.22545  0.0392   0.0372   0.0630    0.1040   0.0000      0.949261   437.2493       1.30264       13.0085     0.0439099      -2.05328      -2.94203      0.616865       1.34615       1.46751      -2.10303     -0.405955     -0.831482    0.00993520     0.0578841      0.458943     0.0255424    -0.0294693    -0.0843105    -0.0490243     0.0460018    -0.0391919   -0.00716112   0.000146503   -0.00291694    0.00190440  -0.000184322  -0.000175148  -3.15471e-05   4.18926e-05  -2.08373e-05  -2.87297e-06  -9.91716e-08   1.23259e-07  -7.05792e-08  -4.21188e-09  -2.36055e-09       2.27040       3.01649       3.20767       3.19310       3.37406       3.01778       2.68267       2.16037       1.84454       1.63088       1.23508      0.928923      0.658334      0.453863      0.325240      0.210954      0.147487     0.0840908     0.0587858     0.0328200     0.0193987     0.0102679    0.00495928    0.00254539    0.00119746   0.000535403   0.000242738   9.82589e-05   3.71903e-05   1.63928e-05   4.86430e-06   1.68831e-06   5.22822e-07   1.24017e-07   3.58480e-08   6.71785e-09
  19  13 2758.0047    2.7163  0.9139 12.1682 -0.0054       2.20477  0.0306   0.0636   0.0628    0.1262   0.0000      0.785296   441.7548       1.42508       13.0703      -4.33340     -0.333772       4.03778       1.14353      -3.27808      0.756012      -1.27688      0.195539      0.486778      0.150780     -0.407006     -0.573217     0.0585416    -0.0769396     -0.187740    -0.0846318    -0.0291832     0.0131221     0.0199296    0.00325520   -0.00303766   0.000720947   0.000299963   2.08063e-05  -3.95001e-05   3.36502e-05  -6.89421e-06   2.04378e-06   9.18906e-07   1.35965e-08  -4.28881e-09  -2.00245e-08   9.14270e-10       2.06101       2.57995       2.67373       2.90049       2.66565       2.54034       2.37090       2.05471       1.58073       1.31299       1.04691      0.771854      0.552210      0.441303      0.309178      0.201659      0.124068     0.0777951     0.0465470     0.0271704     0.0149230    0.00867333    0.00425352    0.00207602   0.000947299   0.000471715   0.000208812   9.03243e-05   3.40833e-05   1.22597e-05   3.80371e-06   1.22380e-06   3.56302e-07   9.64439e-08   2.20160e-08   4.71369e-09
  19  14 2902.5856    3.4370  0.8038 13.0624 -0.0018      0.987888  0.0323   0.0827   0.0533    0.0986   0.0000      0.884467   438.3478      -1.85521       7.91345       6.59715    -0.0960258      -3.85072     -0.253382       1.39615       3.14042     -0.861700     0.0678844     -0.848655      0.227254     -0.205737     -0.163885      0.314174    -0.0297923     0.0512906    -0.0111115     0.0259936   -0.00700636    -0.0127028   -0.00313556   -0.00161757   -0.00106872  -0.000198262  -0.000115048  -1.88603e-05  -4.66153e-05   1.36326e-05   1.85357e-06  -2.06478e-06  -4.63298e-08  -4.14698e-08   4.09248e-08   1.22236e-08       1.94793       2.61423       2.82852       2.97670       2.62589       2.60899       2.42211       1.85718       1.74757       1.34649       1.09128      0.752444      0.625816      0.409398      0.278804      0.189363      0.125201     0.0792606     0.0445944     0.0284722     0.0145594    0.00849488    0.00409873    0.00225896    0.00104660   0.000456630   0.000203730   8.44836e-05   3.63566e-05   1.40071e-05   4.54277e-06   1.52510e-06   3.89108e-07   1.10733e-07   2.35112e-08   4.79121e-09
  19  15 3046.6455    3.7847  0.7433 13.5583 -0.0114       1.72927  0.0302   0.0978   0.0510    0.0906   0.0000      0.842510   439.6732       5.33971       15.5826      0.392905      -2.46156      -2.28453     -0.741270       1.71390      -4.06474      -2.65350     -0.586880     -0.390919       1.83156    -0.0944152     -0.240639      0.153057    -0.0528815    -0.0623080   0.000415476    0.00357558     0.0265464   -0.00805257    0.00322511    0.00102044   -0.00181593   0.000790242  -0.000121141  -2.15652e-05  -2.73277e-05  -3.77658e-06  -1.26495e-06   1.90584e-06  -5.62671e-07   4.83900e-08  -6.17849e-08  -1.27518e-09       2.00042       2.53808       2.56102       2.87133       2.63296       2.50536       2.17607       1.97113       1.69592       1.39119       1.06251      0.822679      0.588116      0.412875      0.305235      0.202636      0.122065     0.0732215     0.0460822     0.0288766     0.0169066    0.00853787    0.00441215    0.00208997    0.00111173   0.000476177   0.000222484   8.22010e-05   3.38952e-05   1.14442e-05   4.26159e-06   1.34292e-06   3.89154e-07   9.94510e-08   2.39134e-08   4.82352e-09
  19  16 3189.9210    3.8868  1.1859 13.2158 -0.0012      0.926547  0.0431   0.0808   0.0736    0.1180   0.0000      0.723827   439.2365       10.0779       17.5303      -1.45865      -7.64548      -1.56441      0.758617       2.33001      -1.37138      -2.23957     -0.557213      0.576899    -0.0112050      0.327578     0.0500904     0.0335701     -0.108593     -0.103781     0.0369817   -0.00553268     0.0148097   -0.00743283   -0.00686124  -0.000422360   5.81807e-05    0.00119178  -0.000300794  -9.21622e-05  -6.03887e-05   1.35298e-05  -5.00259e-06   8.09034e-07  -6.72873e-07   1.61317e-07   1.22394e-08  -9.47565e-09       2.58623       3.40290       3.31924       3.43070       3.23387       3.40359       3.00188       2.62023       2.07294       1.67094       1.36273       1.02251      0.796581      0.555114      0.389814      0.266665      0.170644      0.108775     0.0646006     0.0362165     0.0192112     0.0106731    0.00515931    0.00264637    0.00125371   0.000548706   0.000264854   0.000102031   4.09877e-05   1.57898e-05   5.32530e-06   1.75257e-06   4.86559e-07   1.43949e-07   3.21844e-08   6.42155e-09
  19  17 3333.0164    3.3805  1.4546 13.2911 -0.0025       1.17195  0.0495   0.0660   0.0859    0.0855   0.0000      0.606200   437.1126       9.10753       15.5337       9.08883      -3.79683      -1.20360     -0.687876      -2.97137     -0.114609       1.74135      -1.70856      -1.65445      -1.03897     0.0185977      0.428119    -0.0728881     -0.140041     0.0353820    -0.0511220    -0.0147267    -0.0254179    0.00606700   -0.00195660    0.00201098   0.000825533   0.000332066   0.000319977   4.92614e-05   3.72751e-07   2.88693e-05   9.39035e-06   2.62818e-06  -1.05350e-06   2.32159e-07   1.87102e-10   7.87280e-09       2.75505       3.74558       3.64570       3.96786       3.61487       3.67552       3.13904       2.88045       2.30945       1.97854       1.50661       1.14644      0.861772      0.614588      0.423078      0.284858      0.183313      0.113697     0.0676123     0.0400722     0.0224186     0.0119087    0.00619934    0.00308884    0.00149722   0.000659434   0.000293852   0.000119766   4.88764e-05   1.79444e-05   6.21739e-06   1.98993e-06   5.76722e-07   1.58147e-07   3.72422e-08   7.45491e-09
  19  18 3476.4062    2.8765  2.3826 12.3529 -0.0037       1.43934  0.0600   0.0435   0.1097    0.0781   0.0000      0.336786   442.1297       2.69562       19.9725       1.12271       10.8220      -1.41883       3.75113      -6.17088       1.31556      -3.22194       1.30556     -0.580248      -1.88086    -0.0764011     -0.464725      0.104053     0.0859355     0.0877363    -0.0857225     0.0190420     0.0123830     0.0116994   -0.00250979    0.00101170   0.000911494  -5.69787e-05   0.000299279  -0.000100154  -5.40103e-05   1.58083e-05   5.89346e-06   6.04387e-06  -4.66522e-08   9.05676e-08  -6.41474e-08   4.61472e-10       3.17485       4.26424       4.51106       4.74223       4.46207       4.31141       3.79870       3.36495       2.77856       2.29147       1.74136       1.37138       1.00530      0.738301      0.494906      0.337180      0.223154      0.137231     0.0844200     0.0485061     0.0274439     0.0149125    0.00795710    0.00397069    0.00190499   0.000882661   0.000374256   0.000157917   6.34500e-05   2.35407e-05   8.17539e-06   2.59278e-06   7.85149e-07   2.05276e-07   4.76011e-08   9.98337e-09
  19  19 3619.6045    2.4065  3.7310 11.4920 -0.0007      0.641180  0.0743   0.0300   0.1404    0.0756   0.0000      0.161770   442.1004       21.9054       8.81909      -1.82698      -1.77997      -1.99540       1.93843      -4.83439      -7.52297       3.39998      -4.22013      -3.87857     -0.151236      0.981438     -0.521569    -0.0754714      0.534411      0.383309     -0.108078     0.0732607    -0.0420322     0.0210823     0.0103066   -0.00232757   -0.00328011  -0.000539479   0.000783094  -0.000112454  -2.92174e-05  -2.04480e-05   2.17910e-06   2.85391e-06  -1.99217e-06   1.31409e-07   8.56613e-09   1.28286e-08       4.27145       5.59156       5.94275       6.20264       6.04036       5.40760       5.11748       4.39785       3.62291       2.92730       2.26020       1.81210       1.29032      0.933036      0.640716      0.426948      0.288566      0.172343      0.105558     0.0609826     0.0343849     0.0180360    0.00947338    0.00487252    0.00233502    0.00110629   0.000457488   0.000198165   7.55234e-05   2.80034e-05   9.48387e-06   3.04545e-06   9.35185e-07   2.35961e-07   5.87755e-08   1.27447e-08
  19  20 3762.9490    2.0145  5.2043 11.1703 -0.0020      0.700003  0.0944   0.0224   0.1728    0.0566   0.0000      0.113972   434.2898       13.2146       12.4507       9.67426      0.264932      -9.55222      0.589597      -3.04491      -9.87501       1.89857       1.79686      -3.32878      -2.21760      -1.17389       2.25500    -0.0587954     -0.229243      0.269236    -0.0980159     0.0814039     0.0144008     0.0254715    -0.0260054    0.00435835   0.000277672   0.000324399  -0.000422236   0.000274892   1.04058e-05   3.36401e-05   1.96724e-06  -2.29577e-08   4.38839e-07   1.00789e-07  -1.09045e-07  -1.55067e-09       5.35399       6.77203       7.28214       7.52338       7.45312       6.73454       6.22597       5.39317       4.47247       3.64806       2.81636       2.14103       1.60224       1.15819      0.811120      0.545978      0.342607      0.212639      0.128241     0.0758547     0.0434536     0.0232052     0.0120216    0.00604086    0.00292250    0.00130724   0.000582618   0.000237204   9.33565e-05   3.42806e-05   1.19046e-05   3.72532e-06   1.09808e-06   2.98363e-07   7.27861e-08   1.51228e-08
  19  21 3906.0352    1.7225  7.4200 10.7871 -0.0023      0.362998  0.1206   0.0163   0.2141    0.0433   0.0000     0.0784473   441.6492       23.0920       18.4302       11.4268     -0.597152      -9.67613       2.95506     -0.737209       8.04150     -0.399949       1.30327      -4.68539     -0.556618      0.778215    -0.0193379      0.104036     -0.554278      0.379559      0.323262     0.0648147     0.0361782    -0.0389344     0.0221738    -0.0142425   -0.00166747    0.00304422   0.000145014  -0.000212657  -6.08986e-05   8.37676e-05  -5.79993e-06   6.26880e-06   1.79553e-06  -1.91895e-07   1.19760e-07   1.81994e-08       6.52882       8.76774       9.14525       9.59039       9.23111       8.71755       7.83301       6.68166       5.71096       4.55218       3.62188       2.74661       2.00659       1.45003       1.01997      0.661359      0.438851      0.273497      0.165314     0.0956044     0.0548646     0.0295403     0.0152299    0.00778312    0.00364309    0.00166528   0.000733317   0.000312194   0.000119436   4.42435e-05   1.53424e-05   5.01942e-06   1.49785e-06   3.90654e-07   9.24952e-08   1.91913e-08
  19  22 4049.4145    1.4408  9.8252 10.6097 -0.0022      0.225294  0.1518   0.0126   0.2803    0.0356   0.0000     0.0654948   438.1855       33.8889       28.3207      -3.30172      -14.8408       10.1574       7.76915      -4.13692       3.44480      -3.69838      -4.88385      -1.46465       2.91769      -2.35693      -1.24726      0.834183      0.218834    -0.0673224      0.139882      0.164943     0.0315418    -0.0688024    0.00220164     0.0164454   -0.00691399   -0.00370303  -0.000113076  -3.81842e-06   0.000242735  -0.000124581  -8.54710e-06   1.02186e-05  -3.64394e-07  -8.94863e-07   1.95703e-07   1.38190e-08       7.85798       10.1875       11.1485       11.5309       11.0130       10.2236       9.41389       8.16920       6.75526       5.60706       4.35601       3.26978       2.51261       1.73394       1.21681      0.818151      0.529486      0.327940      0.201883      0.116899     0.0662110     0.0362188     0.0188968    0.00954374    0.00466532    0.00210358   0.000946524   0.000381422   0.000153081   5.72206e-05   1.96661e-05   6.10247e-06   1.78139e-06   4.79488e-07   1.17335e-07   2.33438e-08
  19  23 4193.0076    1.2036 13.0678 10.5347 -0.0030      0.223764  0.2222   0.0104   0.3868    0.0324   0.0000     0.0676729   426.6561       24.2171      -18.3983       24.0412       28.6178       13.2363      -32.2727      -13.6418       4.14720       8.57649       2.58388      -6.16277      -5.61028       3.33083      0.919304     -0.648055      0.297490     -0.166410      0.108142     -0.201962     0.0654644     0.0224954     0.0406231    -0.0144658    0.00263071    0.00210450   -0.00281856  -0.000515825  -0.000259341  -4.61382e-05   3.67260e-05   2.50587e-06  -7.14377e-07   8.17146e-07   3.52042e-07  -1.52797e-08       10.4285       13.7649       14.4407       15.1363       14.5778       13.8789       12.3335       10.7316       9.10033       7.39345       5.82550       4.36640       3.30534       2.35600       1.65437       1.11434      0.709156      0.446615      0.269487      0.161351     0.0902299     0.0495884     0.0257307     0.0127516    0.00617888    0.00279348    0.00124054   0.000504003   0.000201924   7.47516e-05   2.58489e-05   8.37372e-06   2.40266e-06   6.56418e-07   1.52033e-07   3.05363e-08
  19  24 4336.4729    0.9880 14.5738 10.4675  0.0001      0.296723  0.2780   0.0092   0.4564    0.0300   0.0000     0.0808577   441.5214       37.4389      -3.90592      -19.3857       20.6613       7.17525      -3.43752      -15.3848      -7.59129      0.848366       10.8149       3.12598      0.829787       1.57891      -1.66558     -0.546361       1.88369     0.0593676     -0.231393     -0.226502    -0.0443376    -0.0327628    -0.0408684    0.00298690     0.0153372    0.00344680   0.000460150   -0.00147418   0.000345284   0.000118230   3.16402e-06   8.38491e-06  -1.54538e-06   1.55574e-07  -6.47226e-08  -7.43273e-09       12.4185       16.3320       17.8805       18.0189       17.6067       16.4499       14.5971       13.1976       10.8757       8.99709       7.03828       5.35655       3.97732       2.86931       1.97470       1.34140      0.854073      0.542013      0.325046      0.193575      0.109836     0.0597414     0.0313354     0.0157780    0.00773384    0.00344689    0.00156310   0.000633419   0.000253949   9.27205e-05   3.24290e-05   1.03572e-05   3.04975e-06   8.32143e-07   1.93812e-07   3.87025e-08
  20   7 1893.9588    0.4902  0.3210 10.0740 -0.0127       11.5478  0.0216   0.0190   0.0365    0.0548   0.0000       2.40414   438.3425      0.277867       18.3369      -2.88097     -0.111901      0.326339     -0.333313      0.588330       1.90469    -0.0925273     0.0990722      0.224594      0.460098     -0.211487    -0.0811683     -0.105762     0.0884700    -0.0175961     0.0134515    -0.0138840   -0.00233972    0.00415775   -0.00482319    0.00310985   0.000516920  -0.000489988  -0.000163671   0.000147608  -3.80623e-05  -1.16007e-05  -5.80201e-06   6.10607e-06   1.16768e-06   1.09558e-07  -1.29589e-07  -1.17739e-08       1.63882       2.13348       2.41782       2.45527       2.43634       2.32757       1.92632       1.99568       1.53214       1.21986       1.01711      0.644906      0.596100      0.346017      0.306603      0.197877      0.113071     0.0780666     0.0423812     0.0256462     0.0162292    0.00925006    0.00439200    0.00246587    0.00125731   0.000570315   0.000298791   0.000128661   5.61528e-05   2.48642e-05   7.11058e-06   3.36070e-06   1.27250e-06   2.86567e-07   1.05208e-07   2.53395e-08
  20  10 2352.5104    1.2936  0.8529 10.9474 -0.0017       3.69836  0.0339   0.0294   0.0550    0.1028   0.0000      0.892367   436.9755       5.24289       15.7656     -0.669108      0.544091       3.98811     -0.169281      -3.55459    -0.0540814      -1.56506      0.662373       1.15629      0.909373    -0.0197962     -0.460101     -0.321089      0.156460      0.138462     0.0391799   -0.00620060     0.0304664   -0.00573596    0.00306608    0.00710571   0.000970446   0.000322466   7.34661e-05   5.45297e-05   2.55807e-05  -2.55731e-05  -1.00717e-05  -1.09439e-06   1.39847e-06   4.56426e-08   2.08069e-08   5.58809e-08       2.08954       2.21164       2.69411       3.05806       2.75807       2.42631       2.38215       2.17092       1.67040       1.36178       1.26755      0.907269      0.602739      0.485281      0.370366      0.241043      0.147304      0.101176     0.0672758     0.0399985     0.0217376     0.0136545    0.00781658    0.00397282    0.00180162   0.000896391   0.000427457   0.000224967   9.11053e-05   3.67339e-05   1.24929e-05   4.21750e-06   1.29882e-06   4.23749e-07   1.19104e-07   3.16679e-08
  20  11 2499.1383    1.7118  0.8839 11.6633 -0.0065       5.14848  0.0314   0.0414   0.0636    0.0974   0.0000      0.907915   441.3267       3.02228       12.2542       2.89286      0.345371      -2.42007       1.12829      -3.39866      0.128898      0.763993      0.434585     -0.948260       1.29218    0.00313761     0.0181359     -0.255871     0.0334594     -0.166868    -0.0374184    -0.0308550    0.00139855    0.00503089    0.00229298    0.00336733    0.00160103   -0.00106747  -0.000101261  -2.23030e-05  -7.53474e-06   2.76191e-05  -1.68825e-06  -2.80789e-06  -2.79994e-06  -1.22111e-06   5.80192e-09   4.15770e-08       1.79227       2.50488       2.28554       2.75981       2.43879       2.52443       2.16659       1.88803       1.66676       1.34279       1.09481      0.801843      0.649321      0.439918      0.338765      0.222497      0.150377     0.0929100     0.0584349     0.0358116     0.0212180     0.0122942    0.00636762    0.00341781    0.00171817   0.000821398   0.000386561   0.000160076   7.31992e-05   2.71230e-05   1.08768e-05   3.76028e-06   1.26263e-06   3.97327e-07   1.03539e-07   2.65446e-08
  20  12 2644.9564    2.3011  0.8161 12.1946 -0.0020       2.36217  0.0321   0.0550   0.0551    0.0980   0.0000      0.874995   440.5985       5.91414       13.8555       1.37513      0.522708     -0.221188      -2.70292     -0.662355       1.54520    0.00377209       2.10231      0.317884     -0.982660     -0.462357      0.251112     0.0106518     -0.378648     0.0899380     0.0593423   -0.00280005    -0.0184741    -0.0170471   -0.00952644    0.00166652  -0.000701206    0.00131138   0.000312977   0.000100345   0.000114985   3.70901e-05  -1.56016e-05  -9.61106e-07   4.31457e-07  -1.99483e-07   2.29736e-08   2.36156e-08       2.02443       2.33785       2.61818       2.87303       2.71324       2.35148       2.41086       2.10304       1.52913       1.35468       1.24391      0.894359      0.592958      0.458071      0.344849      0.219269      0.131636      0.101859     0.0675765     0.0368518     0.0200050     0.0121216    0.00736766    0.00357620    0.00161719   0.000724700   0.000376491   0.000197663   8.70592e-05   3.32642e-05   1.14061e-05   3.66352e-06   1.23742e-06   3.47233e-07   1.03159e-07   2.82352e-08
  20  13 2790.8024    2.8643  0.8870 12.6222 -0.0036       2.13525  0.0311   0.0656   0.0581    0.1056   0.0000      0.921234   440.6448       4.34995       16.2994      -3.49437      -8.52744      -1.96139      -2.31805      -3.36250      -1.95264     -0.928965     0.0802865      0.209787     -0.320376      -1.16537      0.300500      0.139086     0.0201542     0.0296283   -0.00890239     0.0116882     0.0199894     0.0101054   -0.00384229    0.00587384   -0.00135539  -0.000904001  -0.000185496   0.000399411  -5.02137e-05   1.04670e-05   1.05273e-06   5.77416e-06  -1.62358e-06   1.44965e-07  -3.07033e-08   5.09419e-08       1.94405       2.48242       2.56834       2.70580       2.77301       2.50968       2.37374       1.94356       1.59673       1.36326       1.10339      0.888014      0.631315      0.446562      0.310792      0.217424      0.144044     0.0990436     0.0629671     0.0376023     0.0218203     0.0117332    0.00636391    0.00320887    0.00157592   0.000754277   0.000362906   0.000159003   6.95121e-05   2.64685e-05   1.00621e-05   3.51911e-06   1.23734e-06   3.66928e-07   9.97763e-08   2.74002e-08
  20  15 3080.5987    3.8475  0.8102 13.7196 -0.0100       1.82459  0.0338   0.0966   0.0571    0.0817   0.0000      0.786437   438.9389       3.95363       13.5823       2.20793      -1.73621      -2.40131      -3.36104      -2.94141      -1.68906      -2.20792      0.210608      -1.21987     -0.781390      0.840500      0.532121      0.120876     -0.316296    -0.0103757    0.00953538     0.0291042    -0.0109289     0.0205366   -0.00557372   0.000620022   -0.00134935   0.000255240    0.00118907   0.000415137  -3.75539e-05  -1.72601e-05   6.27672e-06  -1.03235e-06  -1.67385e-06  -8.02904e-07   8.44456e-08  -1.27150e-08       2.26748       3.07725       3.47184       3.64290       3.51758       3.20902       2.69277       2.35229       1.93903       1.43226       1.14294      0.876953      0.653975      0.463222      0.306820      0.216827      0.143966     0.0955143     0.0618220     0.0350597     0.0193230     0.0115493    0.00607082    0.00334180    0.00169600   0.000847626   0.000364872   0.000181939   6.82073e-05   2.68683e-05   9.89558e-06   3.71613e-06   1.22240e-06   3.87478e-07   1.20112e-07   3.19113e-08
  20  16 3224.5885    3.7988  1.0852 13.6656 -0.0040       1.75978  0.0439   0.0832   0.0689    0.1020   0.0000      0.868560   437.9432       11.1409       18.3054       8.43239      -1.42729      -1.74994       3.23540      -4.79073     -0.395600      0.751847     -0.753671     -0.546034      -1.33640     -0.567600      0.687159     -0.306109     -0.225275     -0.189515    0.00842144    -0.0418383    0.00254877    -0.0228814   -0.00171380   -0.00103607   -0.00410370    0.00110798  -0.000185718  -0.000257280  -6.08123e-06   6.96566e-06   6.74992e-08  -3.08968e-06  -1.18929e-07   7.02623e-07   1.62029e-07  -6.33806e-08       2.47728       3.19933       3.52565       3.70496       3.45857       3.11398       3.08634       2.48831       2.21495       1.80277       1.49270       1.10558      0.776639      0.608301      0.419204      0.282528      0.173384      0.122499     0.0730208     0.0418116     0.0270325     0.0144773    0.00828488    0.00423183    0.00220879   0.000995029   0.000469507   0.000212263   9.90433e-05   3.92171e-05   1.42877e-05   4.89028e-06   1.76679e-06   4.76055e-07   1.44660e-07   3.57985e-08
  20  17 3368.2353    3.0607  1.6487 13.1889 -0.0152       1.71049  0.0515   0.0578   0.0939    0.0710   0.0000      0.556778   436.5031       15.3312       15.7203       1.71445      -1.70525      0.611902       1.47009       1.30180     -0.743507       1.81752      0.183873     -0.339631      -1.26256      0.218293      0.641490      -1.30444    -0.0221270      0.168219     0.0396938    -0.0552760    0.00181046    0.00716514     0.0186743   -0.00491638   -0.00147100   0.000539255   0.000496231   0.000574079  -0.000216686   4.36282e-05   5.70447e-06   1.21815e-05  -2.47374e-06   2.17801e-07  -1.57227e-07  -2.07877e-08       2.90556       3.70132       3.99306       4.15977       3.84912       3.82014       3.46122       3.06001       2.50713       2.07691       1.60380       1.21868      0.948539      0.703265      0.509623      0.353554      0.228040      0.143667     0.0879746     0.0508041     0.0315830     0.0169969    0.00942218    0.00463447    0.00260217    0.00116340   0.000537386   0.000243345   0.000107470   4.20368e-05   1.65967e-05   5.78508e-06   1.98571e-06   5.80794e-07   1.66748e-07   4.27747e-08
  20  18 3512.1797    2.6890  2.8335 12.2170 -0.0007       1.46910  0.0660   0.0368   0.1174    0.0634   0.0000      0.274401   434.4612       17.0003       20.0800     -0.905653     -0.521778      -6.79431       8.48021      -2.04242      -3.10300      -2.39674       2.73077    -0.0828175      0.368671     -0.265296     -0.276324    0.00593810     -0.207285     -0.124216    -0.0460509     0.0252617     0.0262871   -0.00701706   0.000429306  -0.000521665    0.00189178   0.000482203  -0.000145614  -0.000631849  -2.24665e-05   2.21887e-05   2.24866e-05  -7.71438e-06  -1.54248e-06  -8.23124e-08   2.41245e-07   4.04175e-08       3.41509       4.43071       4.71778       4.93988       4.71317       4.61761       4.08276       3.60344       3.10580       2.58307       2.05198       1.60900       1.18045      0.864828      0.617368      0.420169      0.284621      0.178511      0.109490     0.0686304     0.0409093     0.0228791     0.0120405    0.00633964    0.00316985    0.00157928   0.000699583   0.000319999   0.000130713   5.56336e-05   2.05711e-05   7.59601e-06   2.51652e-06   8.15154e-07   2.29060e-07   5.76216e-08
  20  19 3655.7585    2.2911  3.7823 11.6407  0.0014      0.489762  0.0773   0.0279   0.1359    0.0651   0.0000      0.171543   438.0157      0.246544       12.7630      -5.54498     -0.898946       3.44864      -6.14311      -8.20711       8.14455       1.75226     -0.363164      -2.31957     -0.853218       1.52391       1.21687     -0.382249      0.888965      0.322073    -0.0433854    -0.0373132     0.0527240    0.00371618   -0.00955876    -0.0104717    0.00543847   -0.00261494    0.00104324   0.000801999   7.12967e-05  -0.000108578  -6.92375e-06  -7.77623e-06  -3.69565e-07   3.93513e-08  -1.39988e-07  -2.26715e-08       4.26357       5.39331       5.76812       6.09252       5.99207       5.37294       4.98917       4.50136       3.76913       3.13429       2.48304       1.93245       1.47168       1.02759      0.743248      0.497650      0.338740      0.212577      0.134042     0.0813972     0.0459693     0.0267682     0.0142601    0.00762163    0.00385195    0.00188573   0.000878560   0.000389819   0.000161720   6.33469e-05   2.41607e-05   8.71630e-06   2.80318e-06   9.05560e-07   2.49010e-07   6.70623e-08
  20  20 3799.6337    1.9283  5.4836 11.1714 -0.0013      0.530443  0.0951   0.0199   0.1777    0.0495   0.0000      0.104439   437.5081       7.48608       21.6563      -10.1876       8.70877     -0.241603      -4.42207      -5.70702       5.11614       3.13874      -2.03805       1.74468     -0.700146     -0.565697    -0.0445730     -0.141285     -0.312047      0.443550     -0.139567     0.0172447     0.0921789    -0.0561550   -0.00122041     0.0154365    0.00408649   -0.00474390   0.000781832   3.75858e-05  -5.93578e-05  -1.42184e-06  -1.44252e-05   2.74263e-06  -8.99048e-07  -6.97412e-07   1.66382e-08   4.49650e-08       5.15039       6.65932       7.28521       7.24505       7.30354       6.68822       6.12892       5.43303       4.54989       3.90887       3.06457       2.35521       1.76235       1.28705      0.894964      0.618535      0.401181      0.264186      0.161409     0.0995400     0.0575983     0.0331106     0.0178764    0.00942394    0.00472120    0.00228566    0.00105021   0.000470932   0.000199498   8.10567e-05   3.09265e-05   1.10960e-05   3.68222e-06   1.16146e-06   3.21985e-07   8.80601e-08
  20  21 3943.3922    1.6169  7.5295 10.8509 -0.0024      0.336406  0.1222   0.0151   0.2212    0.0404   0.0000     0.0812388   431.2770       14.1183       23.9167      -2.45344     -0.974207      -3.55128    -0.0944183       3.19446       3.96042       6.62764       1.02061      -2.49641       1.53618     -0.434197      -1.71594      0.178497      0.434571      0.619771    -0.0952523    -0.0357411     0.0985169    -0.0453198     0.0209681   -0.00156475   -0.00650896    0.00328206  -0.000476727   7.63279e-05  -1.29377e-07  -0.000172061   2.37354e-05   2.47053e-06  -1.80676e-06  -2.98971e-06  -5.28940e-07  -9.68413e-08       6.45971       8.20804       8.73975       9.20191       9.25165       8.45910       7.67968       6.63907       5.78268       4.78130       3.79226       2.96889       2.19823       1.60517       1.11703      0.776883      0.517754      0.334846      0.210548      0.127940     0.0760480     0.0423105     0.0233238     0.0121852    0.00607362    0.00302272    0.00133910   0.000617883   0.000244070   0.000103273   3.80971e-05   1.37800e-05   4.62900e-06   1.43747e-06   4.06552e-07   1.05229e-07
  20  22 4086.9345    1.3496 10.4083 10.6590 -0.0021      0.130659  0.1674   0.0118   0.2999    0.0340   0.0000     0.0705544   447.0906       28.1678       5.68803      -8.82469       7.69969       13.4175       2.46922      -6.11771     -0.639574      0.935406      -6.79178       2.49967      -1.48238     -0.762345     -0.987856     -0.405510     -0.610811     -0.291437      0.204627      0.122901     0.0119210    0.00404390     0.0273245   -0.00999639    -0.0124679    0.00340328    0.00106948   0.000669991   0.000297639   7.82434e-05   0.000137608  -4.17693e-05  -3.73773e-06   2.08007e-06  -5.19411e-07   1.34075e-07       8.18239       10.4428       11.3785       11.6483       11.5632       10.8453       10.0512       8.63157       7.43271       6.01587       4.80009       3.75147       2.83277       2.06122       1.50814       1.02502      0.672387      0.439558      0.277761      0.164143     0.0954220     0.0544346     0.0300687     0.0156385    0.00792448    0.00375588    0.00178849   0.000796563   0.000342528   0.000133108   5.12599e-05   1.84371e-05   6.30349e-06   1.93569e-06   5.41090e-07   1.39982e-07
  20  23 4230.8963    1.0979 12.7855 10.5941 -0.0056      0.147844  0.2339   0.0098   0.3913    0.0308   0.0000     0.0763597   434.8544       8.29585       31.7860       17.9507      -3.40387       5.95095       2.79192      -7.28566      -12.2380      -10.0462       3.12783      -9.81735      -8.14097       1.97151       4.40315      -1.20218      -1.25184    -0.0860578     -0.325606      0.341577      0.127383     0.0845281    -0.0215307     0.0333667   -0.00474033  -0.000942275  -0.000337696   -0.00101722  -0.000491830   0.000231298  -7.00919e-05   2.60215e-05  -5.40605e-06   8.17150e-07  -1.16735e-06  -2.85170e-07       10.3446       13.5034       14.6554       15.1283       14.9283       14.0321       12.5539       11.2747       9.40636       7.87216       6.12629       4.79504       3.61085       2.71153       1.89519       1.30304      0.884908      0.559124      0.351357      0.214595      0.123819     0.0712666     0.0389296     0.0205566     0.0103702    0.00511565    0.00227806    0.00106275   0.000423540   0.000180063   6.78150e-05   2.45308e-05   7.99886e-06   2.56137e-06   7.23013e-07   1.86914e-07
  20  24 4374.6038    0.9130 15.3294 10.4869 -0.0026      0.142342  0.3025   0.0081   0.4731    0.0274   0.0000     0.0837828   447.5156      -1.55135       11.9574      -1.93717      -9.20482     -0.446882      -3.77611      -3.94855      -12.6925      -9.96699      0.464729       2.88530      -2.61888      -6.10748       1.14916       1.13808     -0.297516       1.06999     -0.536307     -0.424351    0.00862224    0.00970937     0.0417290    -0.0411563    0.00426670   -0.00655282   -0.00107900   0.000536317    0.00158521   4.98764e-05  -2.82124e-06  -2.03946e-05   1.50890e-05   5.58771e-06   6.45203e-07  -1.83870e-07       12.1642       15.8465       17.2576       17.5146       17.7005       16.0326       15.0364       13.2567       11.1707       9.32891       7.42026       5.73739       4.39387       3.18354       2.28294       1.58736       1.03828      0.681052      0.420057      0.259779      0.150753     0.0859953     0.0472423     0.0248804     0.0125002    0.00616868    0.00286734    0.00128855   0.000539183   0.000219519   8.26974e-05   2.98770e-05   9.95783e-06   3.09647e-06   8.50181e-07   2.31391e-07
  21   8 2077.8932    0.6984  0.5688 10.2778 -0.0111       9.24152  0.0259   0.0191   0.0457    0.0699   0.0000       1.44560   436.2446       1.65527       14.3214       2.66489      -1.66864      -3.63419     -0.628682      -1.92651     -0.146228    -0.0313739       1.42213     -0.624052      0.585981      0.275066     0.0361727      0.104270    -0.0353546    -0.0542515     0.0468010     0.0246839    0.00507220     0.0109515   -0.00771881   -0.00205011    0.00266964   -0.00156535  -0.000380452   0.000465540  -0.000126841   6.74487e-05  -1.22694e-05   9.70835e-06  -1.85954e-06  -1.70710e-07   4.21999e-08   8.61923e-08       1.68207       2.25594       2.40496       2.39385       2.32273       2.08613       1.93911       1.72909       1.58557       1.35703       1.06107      0.881701      0.609342      0.464222      0.308051      0.218728      0.145081     0.0907303     0.0548707     0.0363082     0.0211223     0.0133603    0.00682742    0.00418900    0.00198594    0.00103821   0.000530776   0.000238871   0.000110510   4.07786e-05   1.93009e-05   6.94955e-06   2.71932e-06   1.00701e-06   2.91875e-07   1.06628e-07
  21  10 2381.9734    1.3721  0.8494 11.1788 -0.0040       4.18242  0.0298   0.0313   0.0560    0.0905   0.0000      0.868863   438.2869       2.97105       14.0600     0.0445256      -4.35784     -0.732866    -0.0400275      -2.76531      -1.04644     -0.882848      0.504548      0.675244     -0.858957      0.263558     -0.246302     -0.381630     -0.194901    -0.0858565     0.0169238    -0.0496516    -0.0251159     0.0178281    0.00355093   0.000265281   -0.00165445   -0.00179209  -0.000232643  -0.000101513  -1.44446e-05   3.70209e-05   2.00979e-05   7.78558e-06  -7.94245e-07   5.29674e-08   4.04736e-07  -1.15277e-07       1.79532       2.31519       2.37077       2.48961       2.27779       2.36600       2.05576       1.90772       1.71564       1.35100       1.07698      0.885042      0.640156      0.498432      0.365822      0.263600      0.170212      0.112102     0.0660490     0.0425038     0.0255740     0.0149494    0.00844953    0.00459402    0.00234788    0.00122854   0.000585832   0.000285377   0.000122229   5.51133e-05   2.05949e-05   8.32400e-06   3.00079e-06   1.05807e-06   3.62608e-07   1.17665e-07
  21  11 2529.4441    1.7864  0.9581 11.7804 -0.0064       3.63928  0.0368   0.0400   0.0612    0.0993   0.0000      0.846828   439.0246       3.78389       11.2759       2.56808       2.78812     -0.396515       1.40310       1.99246       3.22899      -2.18016      0.625394       2.37461      0.422451      0.129147      0.192878     0.0681595     0.0462081     -0.126769     0.0688540     0.0248601    -0.0186754    0.00963823    -0.0102426    0.00343102    0.00652018   0.000341488   1.72017e-05   0.000281166   1.26222e-05  -1.85318e-05  -4.61917e-06   1.58094e-06  -8.88004e-07  -3.63340e-08  -6.64043e-08  -1.23344e-07       2.23558       2.92947       3.13738       2.95440       2.81998       2.51751       2.54405       2.32579       2.11185       1.76525       1.42976       1.10249      0.845307      0.624326      0.420708      0.307993      0.188272      0.128739     0.0755199     0.0448258     0.0279291     0.0151316    0.00878838    0.00471011    0.00255536    0.00128493   0.000661336   0.000287926   0.000137359   5.46030e-05   2.42022e-05   9.09077e-06   3.38135e-06   1.20358e-06   3.94870e-07   1.09705e-07
  21  12 2676.2672    2.2860  0.9155 12.4000 -0.0044       2.93871  0.0339   0.0514   0.0578    0.0916   0.0000      0.890609   433.7214       4.14952       17.6989      -2.16390     -0.359449     -0.771575       5.75478     -0.905405      0.211104       1.32193     -0.648535      -1.09654     0.0553689     0.0793461     -0.589202      0.174480     -0.132302     0.0507293    -0.0290134    -0.0352166     0.0362293     0.0268819    -0.0110433   -0.00376370   -0.00191558    0.00294451  -0.000523747  -0.000436681   0.000288186   8.59619e-05  -3.64950e-05  -2.42485e-06   4.59589e-06   1.85864e-07  -5.26509e-07  -1.05194e-08       1.77370       2.44358       2.49415       2.83327       2.39711       2.48117       2.22978       1.99245       1.70103       1.49146       1.19041      0.941781      0.704483      0.525816      0.345999      0.256487      0.165344      0.112924     0.0724319     0.0458429     0.0267409     0.0157225    0.00885284    0.00486603    0.00259901    0.00129788   0.000645287   0.000305659   0.000138566   5.99556e-05   2.49406e-05   9.73262e-06   3.72795e-06   1.29072e-06   3.99181e-07   1.15175e-07
  21  13 2823.0312    3.1007  0.7939 12.7553 -0.0050       2.17849  0.0298   0.0729   0.0513    0.1059   0.0000      0.804726   436.8683       2.78632       10.6012       4.90267      -6.40244      -2.64911     -0.245941      -3.78141     -0.261705     -0.331476     -0.241946      -1.03466      0.492731     -0.339466     -0.128106      0.442619     0.0683611    -0.0729689     0.0389819    -0.0810981    0.00640944    -0.0272440   -0.00178663    0.00418025   -0.00372117    0.00147746   0.000691812  -0.000221656   8.77376e-05  -1.48455e-05  -1.99599e-05  -1.21637e-05  -3.12781e-07  -4.94926e-07   1.08031e-07   1.01733e-07       2.01717       2.56315       2.77329       2.81900       2.70072       2.46077       2.15149       2.03839       1.88176       1.52266       1.25188      0.973031      0.700166      0.532246      0.369841      0.236826      0.162492      0.103928     0.0667083     0.0422181     0.0237431     0.0136573    0.00833123    0.00440296    0.00241369    0.00123442   0.000580314   0.000260203   0.000120300   5.21212e-05   1.95719e-05   8.05349e-06   3.10994e-06   9.41057e-07   3.22617e-07   1.08918e-07
  21  15 3114.0313    3.8411  0.8440 13.6248 -0.0140      0.279330  0.0333   0.0897   0.0554    0.0922   0.0000      0.807527   434.2542       6.71960       15.1369       4.19369      -4.40964      -4.00973       1.34282      -1.53415     -0.769205      -3.13388      0.862180     -0.293100      0.898341    -0.0521098      0.960670    -0.0293242      0.156420      0.114037     0.0250749     0.0189450    -0.0140039   -0.00246096   -0.00178501   -0.00270588  -0.000151779   -0.00182754    0.00106901  -0.000245030  -1.76124e-06   0.000106417  -3.96551e-05  -2.07129e-07   4.45558e-06   2.64017e-07   5.97903e-08   9.81132e-08       1.81117       2.33418       2.44976       2.71040       2.53898       2.27248       2.38455       1.97610       1.70717       1.38590       1.17293      0.861898      0.670506      0.524196      0.379057      0.257346      0.179875      0.115854     0.0757150     0.0448406     0.0276459     0.0156599    0.00877992    0.00491288    0.00258282    0.00131464   0.000652524   0.000299731   0.000140353   6.00462e-05   2.73779e-05   9.95592e-06   3.68834e-06   1.24591e-06   3.65425e-07   1.11774e-07
  21  16 3258.6441    3.7217  1.2408 13.4766 -0.0026      0.988386  0.0544   0.0770   0.0737    0.0999   0.0000      0.682594   440.4659       10.6800       11.6947      0.520963       1.82173       2.23786      -2.45501      -1.53519       3.49036      -3.82945      0.531953      -1.60589      0.444467      0.154556     -0.270544     -0.172460     0.0419389     -0.155844    -0.0933634    -0.0772348     0.0326951    -0.0103921    -0.0241226   -0.00364506   -0.00122493   -0.00202498    0.00101509  -0.000571526   3.97154e-05  -2.72136e-05  -5.69088e-07  -6.09340e-06  -2.67353e-06   1.25391e-06  -6.90097e-07  -1.53034e-08       3.06574       2.74775       4.31220       4.69492       3.03937       4.03682       4.20566       2.48089       2.54711       2.74730       1.64808       1.15381       1.27324      0.832711      0.441089      0.434853      0.342183      0.152158      0.104906     0.0896339     0.0494776     0.0194374     0.0165311     0.0102270    0.00409374    0.00165462    0.00123561   0.000649118   0.000244975   6.75381e-05   4.09048e-05   2.18889e-05   8.58650e-06   2.83829e-06   8.20762e-07   1.99128e-07
  21  17 3403.0729    3.2311  2.0351 12.4965 -0.0026       1.19925  0.0523   0.0476   0.0886    0.0744   0.0000      0.326928   440.1900       5.02570       9.63415      -2.67541     -0.982080      -3.86441      -4.57355      -3.63605      0.150005      -1.83436       1.62202      0.957674     0.0555207      -1.10593      0.713229      0.122995     -0.169526    -0.0703650    -0.0370988     -0.130250     0.0463933     0.0218011   -0.00248053    0.00310252   -0.00395949    0.00136842   0.000680978  -0.000160764  -0.000264046  -6.13343e-05  -4.35713e-05   3.76049e-06   1.49698e-06   1.55394e-06   5.55335e-07   1.63761e-07       2.70733       3.61477       3.71496       3.96019       3.86293       3.66363       3.41644       2.95886       2.48817       2.12570       1.67897       1.32870       1.00919      0.767420      0.540023      0.384591      0.257002      0.175586      0.109964     0.0698422     0.0409620     0.0238394     0.0135981    0.00716661    0.00398334    0.00187672   0.000976628   0.000435764   0.000201757   8.52725e-05   3.65956e-05   1.34728e-05   5.30328e-06   1.70181e-06   5.68184e-07   1.64681e-07
  21  18 3547.4004    2.6581  2.7491 12.2204 -0.0028       1.26032  0.0652   0.0357   0.1094    0.0590   0.0000      0.251779   440.7389       6.98984       8.85165     -0.717271       10.7351       1.94440      -6.23999      0.637234       1.60602      -2.23685     -0.818606      -1.31247    -0.0248655     -0.843446     -0.885019     -0.706525     -0.406174     -0.126577      0.187901      0.151643    -0.0727952    -0.0581207     0.0165429     0.0263880   -0.00915640   -0.00119809    0.00112607   0.000136390  -8.29128e-05  -0.000187687   9.04019e-05   5.71394e-06   2.10944e-06  -2.79820e-06   7.56432e-07   4.27053e-07       3.33074       4.18027       4.52098       4.59277       4.64695       4.39053       4.17159       3.60663       3.10974       2.45271       2.03242       1.62390       1.25321      0.940126      0.662516      0.475799      0.332519      0.218316      0.139510     0.0849655     0.0530625     0.0301272     0.0166119    0.00883333    0.00461769    0.00249865    0.00118162   0.000573204   0.000249717   0.000110117   4.40645e-05   1.78942e-05   6.35318e-06   2.24687e-06   7.19218e-07   2.19513e-07
  21  19 3692.0375    2.1898  4.3152 11.5337 -0.0010       1.03598  0.0826   0.0246   0.1452    0.0524   0.0000      0.145823   439.3244       5.10964       17.8291     -0.169391      -4.58994      -5.64595     -0.256565      -5.43455      -3.74552       4.72776      -2.77181      -4.93963      -1.14059      0.295587     -0.369552      0.773649      0.605485     -0.214215    -0.0422109     0.0593644    -0.0447808    -0.0167856    -0.0254615   -0.00813779    -0.0104963    0.00296914   0.000378054  -0.000882885  -0.000329984  -0.000117751  -1.09025e-05  -7.66267e-06   1.10257e-06  -1.80574e-08  -6.85026e-07   2.90287e-07       4.05753       5.30891       5.65496       6.04973       5.84523       5.61363       5.03269       4.50750       3.85775       3.27310       2.66321       2.12138       1.56776       1.18755      0.829253      0.589763      0.390896      0.271442      0.167027      0.108976     0.0634565     0.0382167     0.0211967     0.0116986    0.00607244    0.00316430    0.00148199   0.000725736   0.000310716   0.000143120   5.54399e-05   2.28863e-05   8.10332e-06   2.85693e-06   9.18640e-07   2.85984e-07
  21  20 3836.3990    1.8440  6.2365 11.0563  0.0002      0.701165  0.1015   0.0177   0.1894    0.0433   0.0000     0.0945113   447.7797       12.4494       15.6697       12.5194      -1.42060       11.4397      -18.9630     -0.547063       3.46727      0.840022      -2.89176      0.978709      -1.65463      -2.04305     -0.110421      0.271552     -0.426844      0.684133    -0.0859074     -0.212611    -0.0536509     0.0146822     0.0193800   -0.00129848    -0.0101051   0.000703775   0.000264369   -0.00117065  -0.000239704   4.53548e-05  -5.99945e-05  -2.51446e-05  -4.46248e-06   4.03776e-07   1.56627e-06   4.34532e-07       5.16326       6.69146       7.33176       7.60337       7.52517       6.96367       6.39020       5.55833       4.90794       4.11308       3.31112       2.55404       1.97923       1.45869       1.03343      0.730352      0.495366      0.319547      0.212206      0.127990     0.0785870     0.0459692     0.0259643     0.0145104    0.00740840    0.00394251    0.00184799   0.000863912   0.000401085   0.000164880   6.93145e-05   2.74142e-05   1.00360e-05   3.69013e-06   1.11673e-06   3.42966e-07
  21  21 3980.4204    1.5298  8.0672 10.7528 -0.0043      0.431179  0.1252   0.0138   0.2330    0.0383   0.0000     0.0761758   439.6241       18.7367       12.0755      -5.15429       15.3732      -8.57752       5.47725      -15.3913      -7.15994      -4.31400       2.26174      -5.09142      -4.23213      -2.14077     -0.867085      0.926598      0.623463     0.0493074     -0.553277    0.00238977    -0.0193556     -0.172249    0.00238466     0.0292352    -0.0224551    -0.0108393   -0.00154941   0.000933763   0.000196834  -0.000209490  -4.93552e-05   6.61914e-06  -1.29359e-07   3.32723e-06  -5.97400e-07   9.50035e-08       6.25819       8.12532       8.80973       9.09572       9.01007       8.67538       7.85869       6.94627       5.87691       4.92097       3.98652       3.17027       2.36268       1.78206       1.28921      0.903098      0.615526      0.402925      0.264213      0.162861     0.0977720     0.0571423     0.0321804     0.0176825    0.00916865    0.00460848    0.00225515    0.00104778   0.000490533   0.000205154   8.70142e-05   3.31909e-05   1.23964e-05   4.35887e-06   1.39961e-06   4.33653e-07
  21  22 4124.4858    1.3139 11.0319 10.5803 -0.0029      0.254938  0.1744   0.0109   0.3001    0.0324   0.0000     0.0659708   443.2702       11.5570       19.8249       8.09204      -22.8031       2.69288       12.2592       7.59874      -14.6694      -7.36980       5.01890      -4.50047      0.319461      -2.03098       3.03436      0.456332       1.33579     -0.418976      0.861514    -0.0746784     -0.115622     0.0109369    -0.0577119     0.0256482   -0.00515667   -0.00235971    0.00329810   0.000586347   0.000304898  -0.000210214   4.66812e-05  -3.13912e-05  -8.41500e-06   2.59974e-06   1.61564e-06  -3.51273e-07       7.94176       10.2156       11.1940       11.4139       11.5649       10.7786       9.87668       8.89382       7.61451       6.32401       5.11110       4.02753       3.06569       2.30880       1.68183       1.18110      0.795590      0.534163      0.336174      0.209916      0.127048     0.0746134     0.0423456     0.0229702     0.0121778    0.00627199    0.00304443    0.00140173   0.000655361   0.000274668   0.000115417   4.45062e-05   1.63919e-05   5.71842e-06   1.86153e-06   5.70242e-07
  21  23 4268.5908    1.0606 13.5903 10.5511 -0.0024      0.237341  0.2478   0.0089   0.4035    0.0284   0.0000     0.0825173   423.0199       11.5079       6.18143       1.54551     -0.728896      -12.3747      -14.0265       10.3955       7.17130      -17.6165       2.35310       1.11558      -3.38876      -2.33884      -4.36042      -2.25651       1.01522      0.563935      0.193553     -0.459510     -0.323053     0.0854884      0.100770     0.0182479    -0.0366128    -0.0127708   -0.00171271   -0.00400920    0.00241954   0.000885419   8.00539e-05  -5.71269e-05   3.09333e-06   8.53057e-06   2.44398e-06   4.57189e-07       10.0484       13.1793       14.1079       14.9031       14.6002       13.7114       12.8527       11.1910       9.78157       8.07401       6.67474       5.28831       3.98379       3.00486       2.12877       1.52102       1.03501      0.684656      0.446085      0.277865      0.169799     0.0978552     0.0564816     0.0305827     0.0160915    0.00830023    0.00401562    0.00192300   0.000871217   0.000376578   0.000153206   6.09344e-05   2.21437e-05   7.72161e-06   2.43724e-06   7.40659e-07
  22   8 2104.8572    0.7477  0.5449 10.3418 -0.0069       9.71527  0.0230   0.0200   0.0438    0.0668   0.0000       1.31628   441.2579     -0.800281       17.1566      -1.25492      -2.73498       1.30997       1.81630       1.53110     -0.429256     -0.478179    -0.0391033      0.921412     -0.269824     -0.347924      0.141193      0.279600    -0.0729523    -0.0678662     0.0219096     0.0256576    0.00429428    0.00317851    0.00322143    0.00214044   -0.00197859   -0.00128114  -0.000268906  -8.63764e-05  -0.000106882   6.37902e-05  -6.17524e-05   9.45896e-06  -1.29332e-06  -3.70689e-06  -1.34889e-07   1.13235e-07       1.47770       1.81815       2.00399       1.89804       1.99690       1.95905       1.76957       1.70463       1.34448       1.10728      0.914101      0.735145      0.594154      0.435548      0.318122      0.234163      0.156706      0.108839     0.0743737     0.0470462     0.0287063     0.0158524    0.00889560    0.00543473    0.00271204    0.00150440   0.000766249   0.000353571   0.000177832   8.64598e-05   3.38515e-05   1.41651e-05   5.71705e-06   2.15008e-06   7.42245e-07   2.71888e-07
  22   9 2260.1714    1.0702  0.7868 10.6934 -0.0039       7.20484  0.0295   0.0240   0.0522    0.0871   0.0000       1.03716   439.0130       3.02675       13.1594      -1.84861      -2.07945      -1.10555      0.537268     0.0898008       3.92611      -2.50186      0.137717      -1.26547      0.636266     -0.337393      0.468852     -0.208390     -0.130717    -0.0797870     0.0609837   -0.00631232    -0.0120615    0.00580741     0.0144604    0.00553644    0.00379984    0.00106568   -0.00123493   0.000283189   7.60716e-05   8.38927e-05  -4.27886e-06   2.06192e-06  -3.95542e-06   8.36721e-07   1.13335e-06   6.22709e-07       1.66420       2.02893       2.15594       2.37430       2.24014       2.17585       2.08207       1.77780       1.56767       1.33352       1.10057      0.824425      0.669499      0.547834      0.360291      0.264374      0.183968      0.127186     0.0847843     0.0555541     0.0339907     0.0186319     0.0103394    0.00649698    0.00380257    0.00182888   0.000895963   0.000501748   0.000228667   9.63602e-05   4.24249e-05   1.91323e-05   7.51572e-06   3.12299e-06   1.11158e-06   3.56958e-07
  22  10 2410.8804    1.4659  0.8291 11.1408 -0.0007       3.53686  0.0289   0.0332   0.0552    0.0979   0.0000      0.945442   438.8947       3.03411       16.1652      -3.29239     -0.169873      0.580487      -6.21804      -3.36741     -0.591770      0.910266     -0.826735      0.590566       2.03935      0.190153     0.0568980      0.104159     0.0396388     0.0436735     0.0571265    -0.0183787    -0.0484716   -0.00683424     0.0196887    0.00732352    0.00216627   -0.00121068    0.00218355  -0.000259861  -4.92403e-05   9.28590e-05  -5.69225e-05  -5.66863e-06  -4.46789e-06  -5.43655e-06  -9.29349e-07  -9.70448e-08       1.59231       1.99738       2.14616       2.23665       2.06904       2.03712       1.90903       1.74196       1.49816       1.31210       1.07103      0.848382      0.667810      0.497240      0.361608      0.255295      0.171799      0.119595     0.0761653     0.0494598     0.0294351     0.0178873     0.0104586    0.00571759    0.00320698    0.00169378   0.000899671   0.000418331   0.000199241   9.18988e-05   4.09482e-05   1.69293e-05   6.98026e-06   2.60747e-06   9.59221e-07   3.04742e-07
  22  11 2559.2343    1.9391  0.9194 11.7972 -0.0044       1.13297  0.0326   0.0410   0.0553    0.1005   0.0000      0.837347   437.9977       1.88432       13.3021      -1.69225      -3.62037      0.126835      -2.90060      -2.81948      -1.45368      0.592544       1.52258     -0.580978      0.504819    -0.0636494      0.192947     -0.411541    -0.0233314     -0.155057     0.0476300   -0.00694195    -0.0403258     0.0374485    0.00301088   -0.00297161    0.00260532   0.000597416   0.000194821   0.000557240   0.000287190   7.27390e-05   3.27131e-05  -1.20215e-05   3.63501e-06   4.42706e-06   6.43308e-07  -5.98822e-08       1.73333       2.26027       2.24291       2.59041       2.53157       2.38022       2.23001       1.98686       1.63465       1.31881       1.14710      0.904052      0.695617      0.516094      0.385484      0.272708      0.185338      0.128813     0.0905010     0.0557785     0.0350595     0.0207086     0.0117586    0.00683624    0.00356787    0.00199349   0.000944098   0.000485222   0.000221297   0.000104376   4.72644e-05   1.92350e-05   7.47273e-06   2.70008e-06   9.04435e-07   3.16891e-07
  22  12 2707.1581    2.4557  0.9123 12.3140 -0.0012       1.67176  0.0304   0.0529   0.0590    0.1045   0.0000      0.818186   442.2015       6.69901       13.7275      0.370402       1.06729       1.57527      -3.06465      -1.82857       1.03584       1.38801       1.43258     -0.800663     -0.964731      0.361521      0.365145      0.273454     0.0887136     0.0302639     0.0599975     0.0658878   -0.00431776    0.00726944    -0.0264426   -0.00417027   -0.00292034  -0.000831845   0.000307555  -0.000518084   0.000259622   3.36477e-06   5.29173e-05   3.39673e-06  -1.09712e-05   3.08143e-06   2.04514e-06  -4.70239e-07       1.64261       2.18442       2.23408       2.45712       2.28635       2.23227       2.04462       1.83932       1.57521       1.34353       1.10937      0.893846      0.707492      0.497474      0.365309      0.252341      0.180798      0.119592     0.0807489     0.0503558     0.0323378     0.0191776     0.0110461    0.00613489    0.00326897    0.00176031   0.000902159   0.000443690   0.000221386   9.41427e-05   4.42395e-05   1.67898e-05   7.25363e-06   2.59435e-06   9.49564e-07   3.25605e-07
  22  13 2854.7881    3.1787  0.8846 12.6574 -0.0029      0.905375  0.0309   0.0677   0.0533    0.1098   0.0000      0.720090   442.1978       1.88215       11.3573       3.22472       2.14891      -5.05530      -1.60550       2.29281     -0.109850     -0.303226     -0.541982     -0.114473      -1.06684      0.980519    0.00834258     -0.258125    -0.0824009      0.201781    -0.0579430    -0.0334129    -0.0373046     0.0313647    -0.0127768    0.00978115   -0.00295838   -0.00225760  -5.49145e-05  -0.000488381   0.000376095  -2.61610e-05  -2.17417e-05  -1.30449e-05   4.35863e-06   1.74311e-06  -1.66440e-07  -2.49855e-07       1.56449       2.12755       2.21614       2.37091       2.31467       2.22883       2.02738       1.83467       1.59737       1.32159       1.07907      0.861558      0.696910      0.503681      0.363411      0.260852      0.193834      0.123755     0.0806244     0.0529488     0.0325822     0.0194682     0.0117173    0.00625014    0.00336560    0.00176640   0.000962060   0.000448813   0.000228693   0.000101894   4.27309e-05   1.72775e-05   7.21184e-06   2.76532e-06   1.02056e-06   3.25032e-07
  22  14 3001.5109    3.7288  0.9200 13.2027 -0.0059       2.75276  0.0342   0.0786   0.0551    0.1001   0.0000      0.761759   435.9472       5.77011       17.2627     -0.296695     -0.936598     -0.835616      -1.53170      -4.21392     0.0372364      0.292052     -0.160565     -0.118088     -0.552922     -0.462275     -0.312369    -0.0331362     -0.125024      0.115261    0.00767438    -0.0602753   0.000835209     0.0320077    -0.0184752   -0.00445987   -0.00241802    0.00175491  -0.000398197   0.000159783   0.000271267   9.91892e-05  -5.08735e-05  -5.42142e-05  -1.06157e-05   5.65797e-06   1.01478e-06   3.54569e-07       1.87001       2.21159       2.51728       2.38201       2.42929       2.45966       2.29319       1.99285       1.72497       1.39475       1.12325      0.935012      0.689114      0.551457      0.423812      0.280876      0.197693      0.143853     0.0953289     0.0556161     0.0365818     0.0210283     0.0118148    0.00671745    0.00371495    0.00190474    0.00100339   0.000478050   0.000219138   9.37704e-05   4.59357e-05   1.94551e-05   7.73345e-06   2.80271e-06   1.02805e-06   3.64862e-07
  22  15 3147.1016    4.0077  0.9314 13.5076 -0.0067       1.02396  0.0340   0.0869   0.0558    0.0988   0.0000      0.796340   440.4808       4.42531       12.7754      -3.75250     -0.733626      -1.62623      -4.15140      -1.59292     -0.974475      -2.02075      -1.26546      0.182634      -1.06034      -1.21526     -0.463783      0.231130      0.197119     0.0261303    -0.0959909    0.00808819     0.0278848    -0.0234070    0.00485159   -0.00263024    0.00305583   -0.00146727   -0.00171937   0.000200356   0.000340145   7.40652e-05  -8.05133e-05   1.07703e-05  -1.49943e-05  -4.01980e-06   1.19084e-06   2.24712e-07       1.88814       2.32292       2.22099       2.70743       2.70645       2.53707       2.16739       1.99837       1.86625       1.51876       1.21804      0.883780      0.779042      0.587618      0.448831      0.273694      0.208277      0.137633      0.101750     0.0602750     0.0382036     0.0204127     0.0125890    0.00740646    0.00428786    0.00239187    0.00121834   0.000566304   0.000261914   0.000108952   4.95265e-05   1.88348e-05   7.89723e-06   2.98133e-06   9.71652e-07   3.53278e-07
  22  16 3292.3058    3.4417  1.4231 13.2476 -0.0014       1.20124  0.0440   0.0626   0.0783    0.0863   0.0000      0.619861   442.4369       8.76852       8.50121       5.90933      -1.63150      -9.14611      -5.35519       3.63931       2.00897      -3.77263     -0.139208      0.799418      -1.24339      0.553588      0.442882     -0.246396      0.147220    -0.0270019    -0.0166356     0.0997070     0.0149193    0.00822634   0.000913707     0.0144631    0.00193181   -0.00283785   0.000415071  -0.000257943  -0.000259778  -3.62951e-05   3.77510e-05  -3.47752e-05  -1.22022e-05   6.63717e-06   8.04091e-07   6.15000e-07       2.15493       2.65124       2.94537       3.08062       3.19726       2.95041       2.68885       2.39907       2.12744       1.73550       1.41865       1.06966      0.872623      0.657134      0.498975      0.352525      0.232606      0.166158      0.112478     0.0702017     0.0427817     0.0255390     0.0146100    0.00869070    0.00499145    0.00259464    0.00130402   0.000648663   0.000301030   0.000132156   6.02079e-05   2.53628e-05   9.88338e-06   3.64178e-06   1.34436e-06   4.67528e-07
  22  17 3437.4311    2.9875  1.9622 12.8550 -0.0076      0.890804  0.0532   0.0468   0.0950    0.0616   0.0000      0.406892   437.4835       10.2368       15.0185       1.57954      -1.32307      -2.29112      -4.49279      -2.69183       3.04105      -3.61494       2.52662    -0.0720936     -0.551765      -1.14858       1.14073      0.414710     0.0476417     -0.187075    -0.0165656     0.0112792    0.00819107   -0.00840318   -0.00648114  -4.59772e-05    0.00106510    0.00744017    0.00228681   0.000275873   0.000457562  -0.000134169  -9.59386e-06   2.95641e-05  -1.53748e-05  -1.04905e-05   2.28812e-06   1.51387e-07       2.54975       3.28512       3.56791       3.77993       3.54091       3.63342       3.26020       2.83808       2.49769       2.11022       1.71952       1.38193       1.04828      0.799783      0.597448      0.403825      0.299275      0.197886      0.129755     0.0828961     0.0527144     0.0313303     0.0183804     0.0104076    0.00555378    0.00303391    0.00152098   0.000762805   0.000350574   0.000167536   6.79869e-05   3.07076e-05   1.20533e-05   4.83347e-06   1.61041e-06   5.61217e-07
  22  18 3582.4505    2.5629  3.1785 11.9156 -0.0006       1.19665  0.0659   0.0306   0.1134    0.0517   0.0000      0.186513   437.4428       6.72717       20.9207       3.13003     -0.954207      -6.40098     -0.178697      -9.13982       2.18846      -4.02571      0.540081     -0.491835     -0.579738      -1.54143       1.52894     -0.477650     -0.687121      0.193505      0.340811     -0.171123     0.0122087    -0.0646578     0.0147256    -0.0208975    0.00833648  -0.000219657    0.00226253  -0.000528109   0.000131317   1.90424e-05   4.83011e-05   3.87392e-05  -3.21417e-06   5.68629e-06   1.15876e-07  -2.16005e-07       3.18921       4.15076       4.46787       4.86759       4.80894       4.45580       4.24177       3.60496       3.14855       2.63273       2.18877       1.68074       1.30201      0.996931      0.727769      0.541778      0.362372      0.247909      0.161681      0.102274     0.0641415     0.0394717     0.0231863     0.0131885    0.00707013    0.00382138    0.00194565   0.000941221   0.000444650   0.000207704   9.05789e-05   3.81873e-05   1.51778e-05   5.74462e-06   2.04579e-06   6.92385e-07
  22  19 3727.4076    2.0787  4.6715 11.5756 -0.0015      0.803440  0.0869   0.0222   0.1531    0.0426   0.0000      0.142210   445.1740       16.5736       22.8347       3.40361      -8.78256       5.94357      0.935818      -4.09750     -0.703314       1.24976       1.24414      -3.00796      -3.84357       2.35770     -0.158259     -0.606391     -0.192928      0.513402    -0.0778502    -0.0172110    -0.0790651     0.0256926     0.0501502    -0.0136447    -0.0197827    0.00398483   4.55079e-05    0.00153608   -0.00135372   0.000145527  -9.04947e-05  -4.69703e-05  -2.93619e-05   4.09707e-07   1.29357e-06   1.44209e-06       3.99656       5.15237       5.66023       5.85521       5.85977       5.57021       5.21649       4.56777       3.90381       3.38623       2.69804       2.21448       1.68707       1.28107      0.945639      0.658646      0.472922      0.308925      0.214257      0.133047     0.0832055     0.0496514     0.0288568     0.0166822    0.00888403    0.00483009    0.00244855    0.00117365   0.000580161   0.000252847   0.000118902   4.67398e-05   1.96348e-05   7.36492e-06   2.62854e-06   9.13100e-07
  22  20 3872.2919    1.7298  6.4596 11.0265  0.0006      0.637582  0.1057   0.0162   0.1862    0.0395   0.0000     0.0931737   434.3730       7.47487       2.61277       1.04906      -1.15168      -5.97393      -8.17422      -7.34346       7.39308      -3.79515      -3.41894      0.189891      -3.44622      0.184392       1.94838     -0.336628      -1.00437     0.0512317      0.147011      0.105993    -0.0241145      0.102576    0.00717773     0.0193968     0.0125513  -0.000261013   -0.00434720    0.00111425    0.00111254   0.000720976  -0.000130855  -4.64115e-05  -2.08019e-05  -1.10401e-05  -3.62658e-06  -1.79711e-06       5.00922       6.45441       6.96218       7.40924       7.10008       6.96634       6.36419       5.72456       4.96341       4.16763       3.42280       2.74859       2.15598       1.59821       1.17146      0.838749      0.578948      0.395940      0.259856      0.167896      0.103230     0.0617359     0.0357961     0.0200568     0.0113757    0.00574966    0.00300221    0.00149594   0.000712798   0.000324960   0.000140357   6.02907e-05   2.35401e-05   8.97203e-06   3.28193e-06   1.09653e-06
  22  21 4016.8453    1.5083  9.0527 10.6526 -0.0017      0.358538  0.1341   0.0124   0.2399    0.0347   0.0000     0.0692662   440.7302       9.76313       35.2833      -14.2222      -14.3842       3.52895       8.96210      -17.5676       2.38994      -2.95607       10.7458     0.0906766      -1.47673      -1.75600       1.94968      0.190607     -0.586134   -0.00639220      0.221671      0.252851    -0.0467292     -0.112389     0.0653922     0.0187791    -0.0123040   -0.00194180   0.000156813    0.00132005   0.000807113   0.000622849  -1.34391e-05  -6.18964e-05  -1.71651e-07  -6.49346e-06  -1.40532e-06  -4.79019e-07       6.19479       7.99839       8.71685       9.23926       8.96165       8.62879       8.13424       7.10119       6.24042       5.22560       4.22902       3.43596       2.59341       2.04920       1.48968       1.04721      0.737699      0.493453      0.337574      0.206372      0.130995     0.0763156     0.0449807     0.0253746     0.0139825    0.00744022    0.00382979    0.00184630   0.000881229   0.000400693   0.000178259   7.48120e-05   3.04093e-05   1.13468e-05   4.06845e-06   1.38803e-06
  22  23 4306.3326    1.0158 14.3883 10.4916 -0.0026      0.228565  0.2599   0.0081   0.4164    0.0271   0.0000     0.0782456   446.5773       11.7054       22.2531      -8.05423      -12.9466       9.92675       22.0531       9.96192      -5.81397     -0.365591      -5.53029      -10.3211       13.4385       2.58837       3.09540     0.0891778      -1.39070     -0.645883     -0.207448      0.137091     -0.295794    -0.0384868      0.141681     0.0940255    -0.0425805   -0.00181228    0.00267899   -0.00347471   -0.00269743   0.000126781  -0.000100974   1.66824e-05   3.90023e-05   4.43018e-06  -1.71562e-06   3.25274e-06       9.85852       12.7220       14.2350       14.6182       14.7919       13.9964       12.8703       11.5452       10.0103       8.38825       6.81890       5.46195       4.24619       3.24137       2.39444       1.71121       1.20933      0.817753      0.534845      0.342942      0.216468      0.129235     0.0763662     0.0435712     0.0238567     0.0127858    0.00655531    0.00326385    0.00157594   0.000701693   0.000316045   0.000128869   5.32311e-05   1.99894e-05   6.93404e-06   2.38587e-06
  23   8 2131.2141    0.7903  0.6145 10.4035 -0.0071       7.22870  0.0247   0.0204   0.0466    0.0714   0.0000       1.22670   442.3933     0.0494841       15.2708       2.58442       2.59730      -1.92738      -3.77809     -0.851186     -0.900757      -1.03974       1.87139     -0.556955     -0.560762      0.462918     0.0936350      0.145572    -0.0262197      0.316243    -0.0843851    -0.0633920     0.0206000     0.0183935     0.0145882    0.00880220   -0.00499522    0.00127267    0.00105223   1.45873e-05  -0.000353415   0.000203118   3.09680e-05  -1.05362e-05   2.00321e-05   1.94297e-06  -7.71229e-06  -2.48931e-07       1.37132       1.84201       2.00195       2.15329       2.11071       1.94211       1.84493       1.57062       1.37368       1.21881      0.935238      0.793930      0.619433      0.460253      0.333575      0.224679      0.170108      0.116776     0.0764940     0.0498763     0.0317334     0.0208824     0.0119148    0.00691397    0.00395933    0.00203681    0.00112241   0.000595301   0.000295606   0.000148419   6.26575e-05   2.81164e-05   1.16737e-05   5.12938e-06   1.98622e-06   7.07263e-07
  23  10 2439.3223    1.5600  0.9582 11.4006  0.0017       4.84337  0.0330   0.0323   0.0571    0.0955   0.0000      0.798493   441.0906     -0.897973       17.4459       1.16338      -3.27492       4.84221      -3.53696       3.08026     0.0433380      0.252571      -1.73911    0.00751295      -1.30245     -0.269007     -0.282926      0.267893     0.0602143     0.0210649     0.0548957    -0.0534405    -0.0298682   0.000223550    0.00175278   -0.00206158   -0.00303599   0.000241365  -0.000941786   0.000449564   4.29416e-06   0.000144442   3.94090e-05   2.12704e-05  -2.20770e-05   4.57230e-06  -1.69830e-06  -4.58231e-07       1.65053       2.36594       2.45548       2.62275       2.38734       2.40407       2.08675       1.98305       1.73665       1.55639       1.30120       1.03650      0.804036      0.608911      0.452803      0.307057      0.215194      0.149152     0.0971245     0.0630442     0.0424442     0.0238103     0.0153828    0.00890116    0.00490305    0.00282143    0.00147575   0.000754712   0.000369008   0.000182787   7.82051e-05   3.78604e-05   1.49687e-05   6.66881e-06   2.51991e-06   9.35607e-07
  23  11 2588.7702    2.0865  0.9013 11.8393  0.0032       3.53806  0.0317   0.0439   0.0528    0.1015   0.0000      0.783472   437.3856       2.19625       18.0319       3.69286     -0.194055      -5.21794      -2.80438     -0.884488       1.86943      -1.49671      -1.31823     -0.114877     -0.869132       1.21267      0.695457    -0.0345221     0.0243174    -0.0230838      0.168145     -0.156567    -0.0703788     0.0250785    0.00545272    -0.0228245    0.00223794    0.00269802  -0.000841932  -5.57732e-05   9.52255e-06  -0.000130229   0.000159399   3.33882e-05   1.14609e-05  -4.91725e-06  -1.45735e-07  -6.47647e-07       1.67339       2.14291       2.25254       2.46153       2.43798       2.37869       2.00068       1.85408       1.75647       1.41348       1.14206      0.935168      0.751110      0.566400      0.399105      0.289925      0.221071      0.147857     0.0972058     0.0578086     0.0397426     0.0249282     0.0162659    0.00860322    0.00490894    0.00250380    0.00147920   0.000748604   0.000400026   0.000177781   7.98080e-05   3.45249e-05   1.34381e-05   5.57066e-06   2.11349e-06   7.96448e-07
  23  12 2737.7439    2.6051  0.8755 12.5668 -0.0012       3.98743  0.0294   0.0555   0.0539    0.0872   0.0000      0.837422   438.0522       4.08073       18.2060      -3.55641      -1.81450      -2.49511       1.39028      -3.19127      0.327625       1.89355      -2.20999      0.192652      0.591473      0.185636     0.0704463      0.241313   -0.00127378    -0.0801582    -0.0404997    -0.0384522     0.0579844    0.00135991    -0.0243092     0.0127143    0.00638383    0.00174200    0.00104531  -0.000504196   0.000240487   0.000136901   7.55729e-05   7.43815e-06  -7.49696e-07  -7.33434e-06  -1.47082e-06  -4.92495e-07       1.47596       1.90138       2.01315       2.31617       2.13818       2.09789       1.97629       1.68178       1.48102       1.29063       1.08461      0.845554      0.650283      0.522861      0.383773      0.268927      0.190558      0.138907     0.0879720     0.0592289     0.0373795     0.0240398     0.0138798    0.00855182    0.00459609    0.00269350    0.00135265   0.000727848   0.000351244   0.000170068   7.15408e-05   3.41095e-05   1.39241e-05   6.14208e-06   2.40902e-06   8.74478e-07
  23  13 2886.1656    3.4403  0.7552 13.0125 -0.0056       1.95755  0.0272   0.0820   0.0488    0.0937   0.0000      0.962485   436.8228       1.84870       13.8034      0.265538      -1.68848      -1.04807       1.02769      0.105169      0.874063      0.552423      -2.23940      0.261222      0.265210     -0.346838     -0.341677     -0.349979    -0.0776611     0.0993484    0.00873719     0.0147904    -0.0555483   -0.00198449     0.0124591     0.0259381    0.00501973   -0.00660735   0.000937273  -0.000230078   8.31546e-05  -0.000173771   2.08414e-05   1.45642e-05   7.76061e-06   2.72241e-06   2.76856e-06   1.08896e-06       1.61664       2.02240       2.05675       2.22770       2.15150       2.09413       1.96114       1.74713       1.58038       1.37339       1.06133      0.822952      0.665849      0.538823      0.404608      0.287778      0.197717      0.136961     0.0937543     0.0628691     0.0367165     0.0220591     0.0120921    0.00773339    0.00438879    0.00257205    0.00131269   0.000678385   0.000323118   0.000151943   6.66861e-05   2.94023e-05   1.28448e-05   5.05410e-06   1.97284e-06   7.51024e-07
  23  14 3033.4843    4.0354  0.8489 13.1414 -0.0033     0.0595515  0.0283   0.0846   0.0488    0.1095   0.0000      0.666766   440.3913     -0.420613       14.7678       1.28307      -1.57345      -2.92996      -1.66048      -1.99793      -1.60165      0.659201     -0.795537     -0.956362      0.976335     -0.629192      0.551730    -0.0993849     -0.156564    -0.0865595    -0.0510809    -0.0422974    -0.0296416    -0.0138566    -0.0198246   -0.00156162   -0.00387690    0.00122935  -0.000750421   0.000516971   0.000160510  -0.000268154  -9.41825e-05   4.85376e-05  -2.02856e-05   1.27132e-05   1.29837e-06  -1.86862e-07       1.52735       1.89897       1.99539       2.24951       2.15620       2.08743       1.87728       1.75584       1.54224       1.24505       1.03494      0.844656      0.688470      0.546049      0.361406      0.254292      0.199407      0.136526     0.0900170     0.0573040     0.0380274     0.0240855     0.0140931    0.00792240    0.00446196    0.00244103    0.00125354   0.000697698   0.000369486   0.000174161   7.34682e-05   3.21781e-05   1.34176e-05   5.60076e-06   2.19974e-06   8.32118e-07
  23  15 3179.8682    3.8737  1.0387 13.6201 -0.0069       2.07571  0.0366   0.0787   0.0602    0.0894   0.0000      0.668362   437.4573       5.17117       14.6355       5.00182      0.600073       2.97144       4.16730      -1.86880       1.17648      -1.08502      0.791407     -0.628319     -0.239530     -0.271710      0.536389     -0.112500      0.207613      0.156786    -0.0900464     0.0349609    -0.0258492     0.0199104    -0.0115085    -0.0115313    0.00149208    0.00573074   -0.00176828  -0.000649490   0.000115550   0.000143932  -0.000120784   3.14997e-05   6.40951e-06  -6.72987e-06  -2.46148e-06  -5.05136e-07       1.72917       2.38840       2.42982       2.55768       2.45967       2.41977       2.26275       2.08879       1.75517       1.59883       1.23144       1.03668      0.759166      0.618911      0.451353      0.349803      0.236866      0.160014      0.106758     0.0689304     0.0426982     0.0262764     0.0159619    0.00947269    0.00527073    0.00294778    0.00151872   0.000788166   0.000366661   0.000182543   8.59741e-05   3.74980e-05   1.62177e-05   6.47028e-06   2.47822e-06   9.64608e-07
  23  16 3325.7173    3.3392  1.4356 13.3527 -0.0100       2.53563  0.0455   0.0621   0.0790    0.0742   0.0000      0.621938   439.9729       4.88087       16.2674       2.74965      -1.67015      -1.72259       1.77178      -3.04756      -2.90303       2.91429      -2.84459      -4.30656     -0.802548     -0.675594      0.881915      0.611075     -0.829241     -0.470361      0.335257     0.0269663     -0.103875     0.0452919    -0.0189904    0.00245335     0.0142740   -0.00167039   -0.00125688  -0.000119712   0.000403268  -0.000340847   0.000115667   8.03153e-05  -1.34135e-06  -1.59454e-06   7.72518e-07  -1.09112e-06       2.28968       2.90871       3.18732       3.21193       3.09421       3.12113       2.92788       2.72863       2.30289       1.85499       1.47353       1.19013      0.909425      0.768772      0.550204      0.426267      0.298717      0.204130      0.136764     0.0886551     0.0541441     0.0324965     0.0185752     0.0108941    0.00609502    0.00333364    0.00178634   0.000909071   0.000454334   0.000219758   0.000102664   4.58349e-05   1.86482e-05   7.89279e-06   3.06641e-06   1.12533e-06
  23  17 3471.4387    2.8902  2.3387 12.5346 -0.0017       1.24677  0.0565   0.0398   0.0957    0.0590   0.0000      0.319633   436.5513       5.23250       15.4273       1.93325      -4.69927      -3.51832      -7.88650      -2.93366     -0.373817      -5.55901      -1.89544      -2.48016       1.73249      0.799619      -1.57994     -0.141063     -0.705759      0.182867    -0.0618097    -0.0472618     0.0178847   -0.00263223     0.0895446    -0.0161389    0.00128519   -0.00114628   -0.00172000   -0.00189352  -0.000440409   8.59753e-05   5.06252e-05   1.09214e-05  -1.62322e-05   1.47666e-06   4.84100e-06  -3.95440e-07       2.73886       3.46377       3.57606       3.95871       3.88670       3.81252       3.43851       3.11312       2.77292       2.36382       1.87116       1.45906       1.20508      0.932496      0.707876      0.497541      0.365457      0.248038      0.170578      0.106368     0.0687853     0.0421485     0.0251863     0.0144376    0.00840954    0.00461032    0.00246613    0.00130720   0.000634615   0.000300062   0.000134691   5.68499e-05   2.51016e-05   1.00607e-05   3.87175e-06   1.45910e-06
  23  18 3617.0683    2.3541  3.6068 11.8375 -0.0001      0.759340  0.0719   0.0263   0.1203    0.0466   0.0000      0.170217   440.1254       6.63996       11.4816     -0.697390     -0.876020      0.924168      -1.68415      -6.26558      -2.39966      -2.93547       1.40881      -2.02435     -0.235383     -0.246618       1.55341     -0.849668     -0.191795     -0.144309      0.122172      0.349892    -0.0907376     0.0793432    -0.0468411    0.00776961    -0.0149636    -0.0152220    0.00243817    0.00107464  -0.000114249  -0.000740213  -3.75134e-05   9.97342e-05   2.56499e-05   1.92147e-05  -1.35350e-07   2.54604e-06       3.34550       4.34646       4.60953       4.92257       4.88559       4.69812       4.28504       3.88213       3.38855       2.93122       2.40543       1.97853       1.54674       1.18486      0.880395      0.617269      0.432266      0.302730      0.206612      0.139574     0.0886207     0.0524593     0.0318335     0.0184969     0.0106773    0.00592019    0.00313221    0.00158678   0.000792893   0.000374069   0.000176867   7.60762e-05   3.29840e-05   1.29845e-05   5.19808e-06   1.86667e-06
  23  19 3762.6229    1.9598  5.1407 11.4385  0.0013      0.697390  0.0905   0.0197   0.1578    0.0401   0.0000      0.116328   444.2236       1.43809       10.6798       12.7328       3.16885      -8.30398      -3.13207       2.02253      -5.70915      -7.89165      -1.72245     -0.190711       2.38366      -2.20581       1.90612      0.212568      0.424952     -0.157711      0.661063      0.332420     -0.149606    -0.0309519     0.0255145    0.00124058    0.00960841   -0.00126779   0.000927305   -0.00341669    0.00118133  -0.000231304   0.000126110   1.02370e-05   4.00443e-05  -2.09449e-05  -4.27878e-06   4.00549e-06       4.09813       5.25226       5.78106       6.16582       5.92096       5.87635       5.41437       4.80494       4.22132       3.54759       2.92003       2.38703       1.82447       1.42418       1.05831      0.783696      0.550733      0.380379      0.253984      0.166269      0.107260     0.0650367     0.0390572     0.0231731     0.0130993    0.00719602    0.00374697    0.00196062   0.000950885   0.000465100   0.000220871   9.28003e-05   4.16929e-05   1.65168e-05   6.54173e-06   2.38663e-06
  23  20 3907.7904    1.6908  7.6522 10.8477 -0.0005      0.543341  0.1122   0.0142   0.2079    0.0373   0.0000     0.0746946   438.8319       25.8808       14.7843       7.79941       3.13228      -7.11037       5.21581       12.0078      -1.54103      -5.62805       2.85811      -1.15092       1.16186      -1.07743      -1.24990     -0.971632     -0.265179     0.0300004    -0.0320965      0.269487      0.170762     0.0266134     0.0211569    -0.0317398    0.00929636  -0.000629295   -0.00165951   -0.00252215   0.000259353  -0.000854954   0.000109000   0.000234257  -6.22359e-06  -5.36084e-05   1.18923e-06   3.99688e-06       5.06530       6.60314       7.10505       7.38688       7.42341       7.14440       6.65847       6.06297       5.17533       4.40812       3.71483       3.04143       2.36836       1.82339       1.33427      0.973760      0.690740      0.478322      0.321483      0.214465      0.137985     0.0827116     0.0500284     0.0289197     0.0165471    0.00890753    0.00470967    0.00240585    0.00120129   0.000586586   0.000272220   0.000119814   5.07297e-05   2.08903e-05   7.97627e-06   2.93727e-06
  23  21 4052.7339    1.3955  9.6317 10.7363 -0.0028      0.277776  0.1463   0.0114   0.2609    0.0315   0.0000     0.0717146   437.5901       15.6900       16.3743      -12.6826      -15.2454       5.38835       3.78725      -7.65339      -18.1793       1.97728     -0.699515     -0.655445    -0.0617147       4.20358       2.24322      -1.90245       1.35136      0.137457      0.741775      0.305652     -0.151650     0.0186346     0.0156771     0.0114984    0.00853134   0.000827066     0.0176987   0.000273534   -0.00155164  -0.000619117   0.000637527  -4.49928e-05  -7.39438e-05  -1.44223e-05   8.91208e-06   3.32168e-06       6.40587       8.37869       9.16311       9.60050       9.54163       8.95540       8.30514       7.54622       6.65453       5.60285       4.64730       3.75865       2.98460       2.24944       1.67258       1.20026      0.852816      0.588165      0.394111      0.258008      0.165091      0.100525     0.0608983     0.0355124     0.0198394     0.0109681    0.00590364    0.00304457    0.00150596   0.000726077   0.000339787   0.000147232   6.28176e-05   2.54067e-05   9.79941e-06   3.59799e-06
  23  22 4198.0744    1.1381 12.6076 10.6153 -0.0015      0.161972  0.2135   0.0088   0.3556    0.0279   0.0000     0.0767077   438.4747       24.5005       9.89916      -18.1874       14.9797       7.10398       8.33040      -12.7386      -9.97718     -0.461173      -1.51913       5.00246      -4.46081      -2.48351      -2.34996     -0.645280       1.14634     0.0280628     -0.369335   -0.00457865    -0.0929001     -0.197520     0.0201142    0.00955370    -0.0117693    -0.0358752  -0.000111317   0.000466286   0.000850386   0.000768809   0.000354180  -3.97387e-06  -1.45466e-05   2.48695e-05  -4.06154e-06   5.54904e-07       8.06972       10.8091       11.8270       12.2423       12.4108       11.9193       10.8948       9.86710       8.57792       7.35716       5.96196       4.84619       3.82662       2.91935       2.19560       1.61621       1.14563      0.788805      0.532551      0.348235      0.222344      0.138772     0.0826897     0.0486473     0.0279601     0.0153329    0.00809703    0.00415067    0.00212687    0.00100228   0.000468790   0.000204901   8.95712e-05   3.55872e-05   1.34993e-05   5.06189e-06
  23  23 4342.8761    0.9757 15.3011 10.5047 -0.0003     0.0530729  0.2819   0.0075   0.4373    0.0258   0.0000     0.0799205   426.3807      -6.67048       1.23018      -10.4602       24.2691      -3.92627      -21.0113       6.21856       11.9325       5.30726      -18.4850      -2.21044       9.69394     -0.283556      -1.91321      0.431587      -1.44329    -0.0689261      0.155627      0.278361     -0.201440     -0.156216     0.0378964    0.00569094   -0.00987447    -0.0267785    0.00719778    0.00268723    0.00692192   0.000431699   0.000362883   9.58460e-05   0.000190840   4.77311e-05  -4.53845e-05  -4.88843e-06       10.0265       13.2969       14.5505       14.9470       15.3401       14.3264       13.5970       12.0820       10.7165       9.11392       7.54217       6.07765       4.82617       3.67662       2.79428       2.00052       1.44639      0.985521      0.668371      0.446534      0.278146      0.174736      0.104412     0.0616197     0.0350462     0.0193553     0.0103528    0.00534379    0.00264240    0.00127708   0.000597082   0.000263204   0.000112739   4.56622e-05   1.72967e-05   6.47034e-06
  24   7 1993.6596    0.6220  0.4855 10.1832 -0.0096       11.5145  0.0215   0.0178   0.0424    0.0576   0.0000       1.55107   440.6259       2.57467       19.2727      0.866785       2.37722      -3.93528      -1.54591      -1.63179      -2.49733      0.350593     -0.483382     -0.557673    -0.0193817      0.125567    -0.0283653      0.190947      0.361654      0.265368     0.0613506     0.0291133   -0.00869242     0.0210017     0.0130435   -0.00139143   -0.00129564   -0.00254922   0.000212336  -0.000256767  -0.000112660   0.000543280  -0.000231990   2.25066e-05   2.75930e-06   2.81235e-06  -1.58451e-07  -1.00981e-06       1.28857       1.67327       1.75010       1.88223       1.82553       1.69284       1.51131       1.34653       1.31291       1.17061      0.953262      0.780173      0.624457      0.474468      0.336321      0.264151      0.173140      0.110544     0.0804454     0.0547142     0.0358557     0.0212612     0.0126777    0.00751782    0.00471191    0.00284819    0.00161712   0.000781938   0.000420191   0.000216821   0.000102412   4.39158e-05   2.14350e-05   8.55435e-06   3.36442e-06   1.28943e-06
  24   8 2156.9055    0.8602  0.6413 10.4262 -0.0050       8.57850  0.0244   0.0210   0.0476    0.0722   0.0000       1.14468   440.7627     -0.435012       13.8540     -0.544621      0.573214     -0.442136      -2.01720     -0.532771      -1.23705     -0.630695      0.925189     -0.497024     -0.578307      0.362755      0.407338     0.0551293     -0.344868    -0.0677513      0.218206    -0.0175097     0.0636879    0.00838302     0.0134948     0.0134286    0.00604846   -0.00188482   -0.00278879  -0.000569740    0.00164517  -0.000251478  -0.000280147  -5.31919e-05   2.92165e-05   4.54573e-06   3.14348e-06  -4.04737e-07       1.29037       1.52031       1.96750       1.99030       1.80801       1.88265       1.72058       1.47150       1.33621       1.19229      0.942899      0.727947      0.620433      0.483430      0.329881      0.253059      0.187815      0.124010     0.0880717     0.0578049     0.0392946     0.0239172     0.0139136    0.00957947    0.00511869    0.00287604    0.00164401   0.000950662   0.000460203   0.000221913   0.000117612   5.35127e-05   2.27649e-05   9.31554e-06   4.33288e-06   1.82082e-06
  24   9 2314.4329    1.2097  0.8713 10.8277 -0.0042       5.87940  0.0289   0.0252   0.0536    0.0880   0.0000      0.885612   438.7160       2.13874       13.6758       1.91807      -1.21144      -1.78464     -0.757508      -1.82944      0.901540     -0.110783      0.654789      -2.08694     -0.461955     -0.669339    -0.0996465    -0.0537648     0.0727413     -0.187556      0.121323     0.0187666     0.0169077     0.0192442   -0.00601587    0.00506858    -0.0113511    0.00131083   0.000146306   0.000382055   0.000237370   0.000103480   8.46967e-05  -1.67615e-05  -7.45784e-06   2.93706e-07   5.25502e-07   1.50779e-06       1.40704       1.81740       1.92036       2.13280       2.16043       2.03356       1.93941       1.67018       1.57020       1.21683       1.04929      0.913758      0.735900      0.509900      0.409867      0.302718      0.215797      0.148399      0.100513     0.0745058     0.0468699     0.0312180     0.0168455     0.0107176    0.00647529    0.00378029    0.00193437    0.00103663   0.000515080   0.000265076   0.000134457   6.67355e-05   2.78610e-05   1.24244e-05   4.81624e-06   1.81086e-06
  24  10 2467.0720    1.6519  0.8831 11.5581 -0.0055       2.67691  0.0294   0.0351   0.0570    0.0953   0.0000      0.785001   438.1733       2.38307       16.7626     0.0230600      -1.03452     -0.152252     -0.240448     -0.824263      -2.06859      0.818082     -0.143250      0.898784      0.407727      0.242254      0.466844     -0.131700      0.332599     0.0780383     0.0913313    -0.0994065    -0.0171528   -0.00391711    0.00899986    0.00195908    0.00892059   -0.00373493   0.000397836   4.06363e-05  -0.000172591   0.000176939   2.22913e-05  -6.05516e-06  -4.42772e-05  -1.18670e-05   8.69520e-06   7.66089e-07       1.46939       1.85259       2.00315       2.27060       2.18619       2.01677       2.04181       1.70114       1.57606       1.31541       1.15680      0.833517      0.744495      0.563506      0.421312      0.291588      0.225473      0.165720      0.101249     0.0674651     0.0451175     0.0302649     0.0176464     0.0109504    0.00642349    0.00363766    0.00187923    0.00103002   0.000571519   0.000292478   0.000139365   6.04413e-05   2.70833e-05   1.15747e-05   5.36970e-06   1.98300e-06
  24  11 2617.7912    2.2205  0.8783 11.9908  0.0001       3.86425  0.0313   0.0462   0.0519    0.0985   0.0000      0.755613   438.1792       3.91659       16.0985     -0.563631     -0.894129       1.95204      -3.80797     -0.160205      0.425951     -0.234989     -0.952190     -0.689012      0.730488      0.274752      0.608146      0.425745      0.249552     -0.182045     0.0476556     0.0568843    -0.0242081    -0.0397199     0.0163547     0.0151254   -0.00663399   0.000581431   0.000307369    0.00114429  -0.000115786   1.60252e-05   9.17985e-05   6.28428e-05  -4.16507e-05  -4.45250e-06   1.12067e-05  -2.24076e-07       1.68195       2.07080       2.32860       2.54130       2.52214       2.40892       2.12488       1.95938       1.75735       1.51088       1.11372      0.886757      0.786037      0.565558      0.424263      0.327148      0.231303      0.158301      0.112779     0.0719486     0.0449635     0.0293418     0.0181434     0.0109028    0.00598520    0.00357219    0.00201153    0.00108996   0.000583299   0.000295414   0.000137451   6.38248e-05   2.65663e-05   1.16761e-05   4.54420e-06   1.66595e-06
  24  12 2767.8407    2.8777  0.8822 12.3721  0.0009       3.37307  0.0268   0.0590   0.0526    0.0982   0.0000      0.722836   437.4499       3.99845       12.3076      -3.75659      -2.43626      -2.95969      -4.03720      0.248951      0.883040      -1.21556      0.781934     -0.526187     0.0603857     -0.377071     -0.239867     -0.320902   -0.00823040      0.271200      0.185956   0.000817221    -0.0450986     0.0179082   -0.00507881   0.000454134   -0.00133593   -0.00122049   -0.00383536   -0.00130069   0.000505444  -0.000134470  -0.000164433   8.47892e-05  -5.98281e-05  -1.25724e-05  -1.20940e-06   1.94309e-06       1.28531       1.80931       1.85137       2.02116       1.94133       1.89842       1.75264       1.58590       1.47387       1.15418       1.05975      0.789580      0.670368      0.497528      0.393262      0.275909      0.208045      0.138483     0.0962720     0.0647177     0.0397197     0.0266392     0.0151371    0.00952493    0.00535588    0.00315674    0.00165210   0.000914246   0.000467934   0.000230381   0.000115863   5.20756e-05   2.40408e-05   9.93572e-06   4.26620e-06   1.60293e-06
  24  13 2917.0615    3.4850  0.9022 12.8866 -0.0024       1.49977  0.0278   0.0713   0.0534    0.1017   0.0000      0.744549   439.1966       5.90823       11.1612     -0.159666      -2.30060       1.06928      0.787052      -3.27518      -1.54500      -1.90434       1.30067      0.568608     -0.289444     -0.960365     -0.407399     0.0376396     0.0692586    -0.0756734    -0.0543907     0.0946312     0.0123466   -0.00897042    -0.0154537    -0.0153952   -0.00121034    0.00113376  -0.000318422    0.00199969  -0.000322359  -1.93694e-05   0.000170738  -7.18590e-05  -2.09819e-05  -9.10627e-06  -3.33633e-06   4.66527e-07       1.39349       1.85587       1.84824       2.06146       2.03889       2.01451       1.86087       1.66375       1.47471       1.20094       1.05168      0.863056      0.721311      0.544254      0.392195      0.275775      0.207086      0.146035      0.100359     0.0685648     0.0460024     0.0289909     0.0179565     0.0106271    0.00594092    0.00340554    0.00173207   0.000983414   0.000481382   0.000263060   0.000119884   5.74858e-05   2.52036e-05   1.02533e-05   4.29775e-06   1.69860e-06
  24  14 3065.1221    3.9394  0.9554 13.3516 -0.0076       1.30682  0.0318   0.0804   0.0593    0.0989   0.0000      0.616483   439.4445       5.57365       18.4103       2.27699      -3.42435      -4.68529     -0.222912     -0.716787      0.904483     -0.279205     -0.527901     -0.373029      0.212902      0.456055    -0.0827247      0.881453     0.0853046     -0.152633     -0.104204      0.115696     0.0668649    -0.0152775    -0.0190257   -0.00664598    0.00389478   -0.00135608    0.00257931   0.000690239  -0.000514549   6.48311e-05  -9.45072e-06  -2.84168e-05  -3.41254e-05  -5.52085e-06  -6.67399e-06   3.16336e-06       1.66039       2.15433       2.18172       2.22350       2.18340       2.28310       2.14528       1.89486       1.59359       1.38119       1.23596       1.02337      0.853954      0.638519      0.460047      0.316498      0.230889      0.163193      0.119233     0.0767955     0.0541574     0.0335809     0.0199543     0.0121924    0.00668073    0.00356773    0.00190675    0.00103375   0.000527118   0.000247432   0.000125116   5.89704e-05   2.49357e-05   1.10451e-05   4.67128e-06   1.97366e-06
  24  15 3212.0127    3.6515  1.2231 13.7096 -0.0090     -0.888806  0.0423   0.0732   0.0726    0.0817   0.0000      0.789515   444.5933       8.27523       12.3790      -1.36796      0.873383      -4.35956       2.95168      -1.88503      0.470632     -0.180426      0.559647      -1.79217     -0.573691     -0.731402      0.250010     -0.175034      0.182141      0.159418      0.396372    -0.0960923     -0.164411     0.0663015     0.0180691    -0.0443625   -0.00846808   -0.00811639   -0.00323103   -0.00117559   -0.00128929  -0.000453783   0.000113654   0.000169276  -4.84678e-05   8.50441e-06   4.90047e-06   2.24882e-06       1.91631       2.44372       2.49361       2.69954       2.63921       2.54829       2.41984       2.22248       2.00093       1.66135       1.43200       1.19039      0.919424      0.743007      0.554065      0.399360      0.281242      0.196318      0.143888     0.0923964     0.0613514     0.0367730     0.0233658     0.0136229    0.00768100    0.00442796    0.00244484    0.00132625   0.000680212   0.000338484   0.000155683   7.49827e-05   3.34196e-05   1.49445e-05   5.90419e-06   2.32888e-06
  24  16 3358.6322    3.3054  1.6283 13.0739 -0.0034       2.33817  0.0439   0.0541   0.0811    0.0719   0.0000      0.657357   437.1059       7.78544       16.7586      -2.91644      -7.63571      -3.45799      -3.97455      -2.22366     -0.412789      -3.17475      -2.48733      -1.43398     -0.249166      0.520990     -0.741676      0.939422      0.253501     -0.231737     0.0572703    -0.0902617     0.0283413     0.0288691     0.0111418    -0.0128722    -0.0119422    0.00359470    0.00157336    0.00206290  -0.000691052   0.000125367   0.000283759  -0.000171284  -3.37698e-05   6.05394e-06   7.34859e-06   1.49131e-06       2.00208       2.68635       2.74549       3.09860       3.01830       2.99201       2.70219       2.39948       2.13996       1.81579       1.50262       1.24680      0.970835      0.756732      0.564845      0.419599      0.295894      0.213547      0.146123     0.0951636     0.0627796     0.0401352     0.0251941     0.0150695    0.00883154    0.00479512    0.00273640    0.00144454   0.000759352   0.000368054   0.000181111   8.19565e-05   3.70541e-05   1.56329e-05   6.54069e-06   2.53173e-06
  24  17 3505.0532    2.7425  2.7991 12.1665 -0.0018      0.919018  0.0606   0.0330   0.1014    0.0535   0.0000      0.241833   441.1507       9.13731       11.2646       6.21441       1.11549      -2.58288       5.47741      0.455679       2.57851      -3.48740       2.67693      0.874815      -2.03961      -1.26328       1.22989     -0.219567      0.113799      0.570523      0.355558      0.131751    -0.0930378   -0.00952111    -0.0277410    -0.0220401   -0.00632900   -0.00563911    0.00129203    0.00233327  -0.000753293  -0.000147153   1.60679e-06  -4.16834e-06   3.26268e-05  -6.25044e-06  -2.98041e-06  -2.20681e-06       2.61063       3.56798       3.79243       4.04282       4.08153       3.79774       3.68228       3.23503       2.91236       2.46592       2.04100       1.66138       1.30529       1.00605      0.800339      0.576884      0.409658      0.291303      0.199187      0.133298     0.0859581     0.0545468     0.0325706     0.0197219     0.0117953    0.00654562    0.00379037    0.00191404    0.00103753   0.000483811   0.000247187   0.000111767   5.01938e-05   2.19721e-05   9.19954e-06   3.56047e-06
  24  18 3651.3082    2.2682  4.2916 11.6355 -0.0025      0.778690  0.0745   0.0227   0.1338    0.0416   0.0000      0.129289   436.4339       8.92054       6.80077       10.8683      -2.61474      -5.02299       2.39183      -2.20046      -7.58248     -0.815246      0.340114      -1.52151      0.292474       1.99625    -0.0488100      0.419232      0.435138     -0.328940     0.0946206     0.0887787    -0.0423734     0.0930274    -0.0211821    -0.0208445    0.00487629     0.0193695  -0.000190047  -0.000683293   -0.00256265    0.00121163   7.39452e-05  -8.50778e-05   6.62387e-05   3.35151e-05  -9.22644e-06  -4.77730e-06       3.29370       4.42602       4.64619       4.95897       4.92396       4.82428       4.37591       4.05322       3.64677       3.12138       2.53356       2.12469       1.68371       1.29933      0.990715      0.725383      0.526791      0.376356      0.251961      0.164756      0.108283     0.0682866     0.0429654     0.0252138     0.0149501    0.00826751    0.00451932    0.00251155    0.00126612   0.000654395   0.000310273   0.000146358   6.28068e-05   2.74373e-05   1.10584e-05   4.34744e-06
[truncated: 1,551,733 more chars]
