# Supplementary material for: Global-Mode Analysis of Full-Disk Data from the Michelson Doppler Imager and the Helioseismic and Magnetic Imager
Source: Sol Phys. 2018 Jan 31;293(2):29. doi: 10.1007/s11207-017-1201-5 (PMC6566312; doi:10.1007/s11207-017-1201-5)
Supplement: Supplementary file 2 — (TAR 362.4 MB) [file 11207_2017_1201_MOESM2_ESM.tar › HMI/hmiv72dasym.7768]

   1  11 1749.3583    0.3637  0.3736  9.9878 -0.0059       19.0283  0.1055   0.0556   0.1677    0.1901   0.0000       13.0679   527.5356      -98.7242       0.00000       0.00000       0.00000       0.00000       116.876       63.1521       0.00000       0.00000       0.00000       0.00000
   1  12 1885.1818    0.4929  0.3621  9.9434  0.0000       6.29882  0.0795   0.0603   0.1272    0.2073   0.0000       7.33124   499.6271       3.22467       0.00000       0.00000       0.00000       0.00000       95.7177       39.5392       0.00000       0.00000       0.00000       0.00000
   1  13 2020.9109    0.5577  0.3881 10.1970  0.0000       21.3395  0.0914   0.0710   0.2113    0.2134   0.0000       14.7825   381.9725       47.0823       0.00000       0.00000       0.00000       0.00000       85.5805       48.0229       0.00000       0.00000       0.00000       0.00000
   1  14 2156.7258    0.7810  0.6528 10.0778  0.0000      0.452266  0.1291   0.0775   0.1937    0.5106   0.0000       4.22695   374.7597      -74.3881       0.00000       0.00000       0.00000       0.00000       136.757       56.8823       0.00000       0.00000       0.00000       0.00000
   1  15 2292.0431    1.2704  0.8242 -4.5357  0.0000       3.03689  0.1041   0.0978   0.1910 1000.0000   0.0000       2.05222   555.2611       15.9304       0.00000       0.00000       0.00000       0.00000       100.877       46.1562       0.00000       0.00000       0.00000       0.00000
   1  20 2963.4515    3.6172  0.7863 12.8310  0.0000       1.43198  0.0943   0.2997   0.2159    0.7750   0.0000       2.06211   354.1873       6.23877       0.00000       0.00000       0.00000       0.00000       101.280       50.0878       0.00000       0.00000       0.00000       0.00000
   1  24 3504.4754    2.9078  2.2885 10.6573  0.0000      0.207284  0.2226   0.1915   0.4108    3.1108   0.0000      0.801976   393.3197       197.439       0.00000       0.00000       0.00000       0.00000       174.401       100.991       0.00000       0.00000       0.00000       0.00000
   1  25 3640.6790    2.4749  3.9347 10.1632 -0.0070      0.631942  0.2581   0.1344   0.7003    1.6170   0.0000      0.574641   361.0747       226.587       0.00000       0.00000       0.00000       0.00000       220.006       127.702       0.00000       0.00000       0.00000       0.00000
   1  26 3776.5911    2.1372  6.1432 -6.6645  0.0000     -0.314235  0.4208   0.0805   0.8730 1000.0000   0.0000      0.471982   477.9391      -138.977       0.00000       0.00000       0.00000       0.00000       311.447       170.173       0.00000       0.00000       0.00000       0.00000
   2  11 1810.2795    0.3893  0.3132 10.0277  0.0000       12.3349  0.1104   0.0443   0.1013    0.1377   0.0000       8.74091   403.5526       36.4365       18.7381       1.79587       0.00000       0.00000       36.5739       63.3796       18.2399       18.1792       0.00000       0.00000
   2  17 2619.7534    1.9911  1.0968  2.2476  0.0000       1.34103  0.0950   0.1158   0.2092 1000.0000   0.0000       1.53920   468.0582      -36.0660      -24.4804      -4.51851       0.00000       0.00000       51.5206       45.3035       20.5310       9.46100       0.00000       0.00000
   2  19 2889.8360    3.3825  0.8429 11.8625  0.0000       3.08031  0.0728   0.2100   0.1564    0.8354   0.0000       1.36994   496.4626       40.7086     0.0273898      -8.79856       0.00000       0.00000       36.4438       32.1894       19.7253       7.66479       0.00000       0.00000
   2  20 3024.7959    3.7321  1.0055  6.1243  0.0000     -0.959652  0.1334   0.2010   0.1578  280.8728   0.0000       1.81991   486.3201      -10.5291       60.1269      -2.48054       0.00000       0.00000       76.5810       62.0442       23.5807       6.92938       0.00000       0.00000
   2  21 3160.0208    4.1708  1.2342  5.0410  0.0000       1.57716  0.1172   0.2550   0.2192 1000.0000   0.0000       1.92452   432.0061       42.5220       4.79900       3.23600       0.00000       0.00000       51.2257       44.1757       26.9183       10.4565       0.00000       0.00000
   2  23 3431.6410    2.9398  2.3010 11.5906 -0.0156       3.11654  0.1537   0.1186   0.2896    0.5354   0.0000      0.880200   452.3390       35.1139       35.9885       31.7287       0.00000       0.00000       76.6508       62.8902       32.3983       11.7852       0.00000       0.00000
   2  24 3567.0761    2.6069  3.5223 10.1691  0.0005      0.691750  0.1880   0.0868   0.3643    1.0535   0.0000      0.476490   414.8073       164.475       15.2144      -17.1204       0.00000       0.00000       83.7082       71.8791       45.4173       17.2916       0.00000       0.00000
   3  10 1729.1191    0.2599  0.2128  9.9055  0.0000       30.8534  0.0597   0.0322   0.0868    0.1226   0.0000       15.5788   415.4352      -36.9533      0.381706      -2.01411      -4.04918     -0.784802       29.7869       32.2046       19.3876       10.2787       3.25461       1.34818
   3  13 2137.8229    0.8832  0.6237  9.4714  0.0000       5.39531  0.0592   0.0588   0.1089    0.5413   0.0000       2.00422   403.9100       26.6298      0.355772     0.0632820       4.18897       1.49811       21.3090       20.7852       15.9263       10.8599       4.36555       1.48589
   3  14 2273.3671    1.0336  0.9469  6.6246  0.0000       1.08315  0.0698   0.0507   0.1443   10.4254   0.0000       1.31017   413.1053       34.9256      0.614944       14.1027       7.34089     -0.658833       24.2206       25.9537       18.7006       10.5051       5.33292       1.66562
   3  15 2407.7605    1.4295  0.8735  9.0277  0.0000       3.24002  0.0663   0.0747   0.1286    1.6968   0.0000       1.35882   445.0629      -11.5084      -1.72404      0.590921      -7.87574       1.17051       25.7297       24.5892       17.8205       9.97225       4.81784       1.42415
   3  18 2811.5068    2.7593  1.2358  3.6288  0.0011       1.12253  0.0825   0.1285   0.1816   40.3456   0.0000       1.13047   470.1640       51.3539       14.4592       6.06179       7.09276      0.230181       30.2823       29.7746       21.1002       11.9073       4.96846       1.57703
   3  19 2947.1397    3.8138  0.8370  3.4893  0.0000      0.920683  0.0596   0.1974   0.1267 1000.0000   0.0000       1.13341   425.9993      -5.24995       5.51430       1.90006      -4.46702      0.375972       23.3092       23.6344       15.3788       9.80638       3.68452       1.40801
   3  21 3217.9411    3.8571  1.2434 11.3072  0.0000      0.878330  0.0890   0.1789   0.1797    2.2465   0.0000       1.27701   430.3113       50.7317       8.07882      -9.97261       1.92787     -0.857704       30.4262       29.6719       22.7091       12.2836       6.23072       1.74591
   3  22 3353.6752    3.3527  1.5367 11.7465  0.0067       1.78253  0.1004   0.1461   0.2127    0.8142   0.0000       1.08506   426.6085       31.1840      -9.19598       44.9120       9.24369      0.559116       34.8586       31.8970       25.0785       14.3923       6.86282       1.81340
   3  23 3489.8537    2.8310  2.6119 11.2247 -0.0014       1.08302  0.1429   0.0926   0.2503    0.4849   0.0000      0.549135   386.6193       59.9522       8.55573      -2.59817      -10.2083       2.88978       45.4670       43.1421       34.4930       20.1876       9.52823       2.75982
   3  24 3626.4409    2.3784  4.3559 10.4092  0.0103      0.672520  0.1841   0.0606   0.3237    0.3741   0.0000      0.254512   401.9861     0.0644244       9.55928       7.61381       21.1812     0.0513125       58.6913       58.1344       43.9300       25.5380       12.0767       3.69048
   4  10 1778.0029    0.3580  0.2254  9.8849  0.0000       15.2146  0.0339   0.0374   0.0985    0.0999   0.0000       7.25509   426.9065       9.37819       1.53265     -0.983167      0.765339      -3.67267       22.0912       12.8277       16.1417       8.77408       4.94986       4.36510
   4  12 2051.6745    0.6176  0.5884  9.8338  0.0000       8.09452  0.0600   0.0364   0.0985    0.1792   0.0000       2.67101   438.3974       21.9052       10.1457       13.0956      -2.66137      -1.64385       19.9564       21.9875       16.4317       10.0785       5.61775       2.66916
   4  13 2188.4953    0.8447  0.6163 10.2315  0.0000       7.22450  0.0492   0.0453   0.1041    0.2478   0.0000       2.08816   403.3797       18.3780      -5.04055       16.4768      -5.30098     -0.643903       15.1565       15.4340       13.5537       9.45121       5.86142       2.62471
   4  15 2458.6401    1.6079  1.1613 -3.6052  0.0000       2.56448  0.0802   0.0746   0.1573 1000.0000   0.0000       1.50014   426.4050       8.84988       17.3294       4.77004      -19.2055       3.77351       23.2969       21.1781       18.8974       13.7240       7.64783       3.88096
   4  17 2728.3629    2.4853  0.9847 11.8863  0.0000      0.404733  0.0728   0.1197   0.1504    0.6042   0.0000       1.16745   463.4183       42.5029       15.2028       10.3379     -0.288477     0.0205947       17.9565       22.3634       17.0658       13.6217       7.58574       4.38162
   4  22 3408.2007    3.2417  1.7080 12.2361 -0.0078       1.70659  0.0968   0.1187   0.1766    0.4307   0.0000      0.923977   420.9311      -1.81955       43.2293       16.3813      -5.64757      -1.01266       24.1420       27.1164       22.6223       14.8292       9.28710       4.29037
   4  23 3544.8870    2.6636  3.3506 11.0618  0.0000      0.364976  0.1388   0.0710   0.2522    0.3802   0.0000      0.329322   452.3973       18.6481       24.0809       6.54871       2.80599      -4.95591       33.4940       36.3673       30.8643       22.9847       13.1578       7.14343
   4  24 3682.1854    2.2550  4.3576 10.4505  0.0000      0.642467  0.1630   0.0523   0.2819    0.3649   0.0000      0.221066   415.6734       122.525       22.6066      -24.5847      -4.48036       3.79710       43.0338       45.9011       38.2551       24.5305       14.3653       7.10828
   4  25 3819.3594    1.9653  6.8198  9.9608  0.0000      0.466060  0.2095   0.0370   0.4025    0.2930   0.0000      0.147849   410.8827       51.1984       28.5835      -2.57439      -12.2442       6.86360       52.6365       55.4648       47.3962       31.6577       18.9328       9.41662
   4  26 3957.0073    1.6572  8.3597 10.0954 -0.0016      0.346040  0.2462   0.0321   0.4973    0.2032   0.0000      0.127908   476.8206      -33.0919      -58.3908     -0.683133      -9.94153       14.2350       57.7763       64.3022       55.0994       37.7970       22.7116       11.6394
   5  10 1823.4572    0.3414  0.3292  9.7923  0.0000       14.6747  0.0357   0.0244   0.0741    0.0966   0.0000       5.65186   411.1957       11.2727       9.56159       3.06843      -6.27240      0.268767       10.3364       10.3024       10.4726       7.30118       4.63748       3.26805
   5  11 1960.6450    0.5434  0.3873  9.8073  0.0000       6.99839  0.0330   0.0344   0.0748    0.1193   0.0000       2.62528   425.7371      -3.68302       11.7235       6.45357      -6.29781       5.43819       9.73121       8.74789       8.61117       6.46437       5.26489       3.09364
   5  12 2098.5840    0.7450  0.6257  9.7714  0.0000       5.83768  0.0453   0.0360   0.0854    0.2029   0.0000       1.71717   417.3690       11.2987       30.0698       4.19496     -0.168073      -1.62201       10.9040       11.2705       11.6224       7.96394       5.72974       3.51213
   5  14 2371.2450    1.2728  0.8376 10.7097  0.0000       4.40475  0.0577   0.0552   0.1026    0.2639   0.0000       1.51286   439.4162       20.4757       8.33395      0.983211       7.32671      -5.52837       13.5139       16.1984       12.9382       9.86401       7.04797       3.81410
   5  15 2506.2263    1.7474  1.0601 11.0213  0.0000       4.47125  0.0710   0.0721   0.1219    0.4139   0.0000       1.31576   431.2711       6.23585      -1.68821       11.9524       2.73641       1.20259       17.4353       18.8768       15.7553       12.0664       7.79080       4.41277
   5  16 2641.3049    2.2824  0.9118 10.2252  0.0000       2.74198  0.0531   0.0920   0.1035    1.1351   0.0000       1.32427   442.8193       26.5138      -1.49474      -8.88211       6.32692       3.59802       13.3118       14.6774       12.8386       9.71505       6.10896       3.68867
   5  18 2913.9405    3.3934  1.1133  2.3511  0.0000       2.20178  0.0687   0.1313   0.1243 1000.0000   0.0000      0.962424   437.4804       16.8792      -25.7443       6.14468       5.29167      -3.82704       15.0240       16.1886       14.8036       11.2999       7.65696       4.26964
   5  19 3050.1130    3.7699  1.1741  4.8158  0.0000       1.37244  0.0719   0.1564   0.1363 1000.0000   0.0000      0.944043   420.6279       21.5474      -4.12187      -1.40027      -10.8470       7.30034       16.4023       17.5472       15.5487       11.9798       8.74694       4.85101
   5  21 3322.6183    3.5499  1.6761  3.0678  0.0000     -0.324156  0.0885   0.1128   0.1528 1000.0000   0.0000      0.519636   433.4681       21.5496       1.22297     -0.214764      -11.7872       7.07626       17.9083       19.8976       17.1702       14.5094       9.75831       5.70093
   5  22 3459.6221    3.1098  2.6272 10.6685  0.0000      0.657991  0.1129   0.0850   0.2001    1.0139   0.0000      0.340057   446.7645       49.7419       28.6397       6.50241      -11.3509      -4.42457       23.3756       27.7574       22.5421       18.2952       11.6661       6.94775
   6   8 1587.5169    0.1971  0.0581 10.0785  0.0000       40.6588  0.0328   0.0399   0.0330    0.0610   0.0000       38.7811   437.1237      -1.10164       7.93029       5.07986       1.01739      0.715626       6.76232       6.85186       7.90790       6.97273       3.93131       2.39611
   6  11 2004.1437    0.6129  0.4156  9.9413  0.0000       8.18141  0.0329   0.0333   0.0645    0.1151   0.0000       2.30888   432.9016      0.174457       11.9366       3.91595       4.19779      -1.57268       7.25601       7.92238       7.66541       6.60495       4.85124       2.77337
   6  12 2142.6225    0.8572  0.5900  9.7463  0.0000       6.26421  0.0394   0.0367   0.0706    0.2073   0.0000       1.43424   433.5092       2.46830       12.0924      -4.81842       3.07724       1.95611       7.96549       8.81962       8.93571       6.78926       5.25525       3.27720
   6  13 2279.9069    1.0983  0.8850  9.9235  0.0020       4.03048  0.0505   0.0418   0.1066    0.3186   0.0000       1.31291   446.0279       2.22898       5.02992      -6.72733      -8.00062       3.83884       11.5139       12.9295       11.3577       9.11364       6.04267       4.12385
   6  14 2415.6608    1.4692  1.0104 10.5923  0.0000       4.16413  0.0600   0.0534   0.1058    0.3410   0.0000       1.22264   453.4303       15.1669       12.5635     -0.970505       2.95211       11.5209       10.4199       12.1436       10.9509       9.06934       7.42154       4.56559
   6  15 2551.2349    2.0037  0.8918 10.4658  0.0000       2.57678  0.0512   0.0738   0.0894    0.5838   0.0000       1.02850   441.0938      -9.38622       12.2259      -6.29657       2.13079      -1.52707       9.51877       10.8462       10.4487       8.28261       6.07455       3.87834
   6  16 2687.2517    2.5014  1.0081 10.2199  0.0000       1.94737  0.0479   0.0888   0.1043    1.0212   0.0000      0.850670   429.1733      -5.26993       25.6538       12.4561      -10.5526      0.903921       9.70410       11.3099       10.9301       8.75770       5.79468       3.85565
   6  17 2823.9501    2.9892  0.8537 11.7202  0.0000       3.33607  0.0478   0.1132   0.0892    0.4008   0.0000       1.06306   448.6452       22.4296       10.8646       18.0994      -3.04105      -1.17649       8.82744       11.1943       10.1464       7.79337       6.00141       3.88094
   6  18 2960.7721    3.4007  1.1775 11.7784  0.0000      0.693295  0.0580   0.1173   0.1258    0.5916   0.0000       1.32634   427.5015       26.1379       15.1372      -7.28307      -1.74102      -2.63707       10.6770       12.8990       11.4407       9.30658       6.87674       4.25751
   6  19 3097.3750    3.8372  1.0513 11.8433  0.0000     -0.257483  0.0596   0.1396   0.1039    0.8170   0.0000      0.975882   427.3989       33.3724       2.76202       16.5323      -2.88530      -3.49491       12.1150       13.1853       10.9727       10.2111       7.45581       4.90428
   6  20 3234.1820    3.8835  1.3758  9.8234 -0.0004      0.788174  0.0728   0.1173   0.1271    4.4345   0.0000      0.735578   436.3629       16.9135       9.41991      -4.73822       4.93042       10.1870       17.7903       21.8084       18.7585       14.1019       8.84633       5.28396
   6  21 3371.1038    3.4405  2.0349  9.7077  0.0149      0.230148  0.0873   0.0917   0.1585    1.0454   0.0000      0.524950   454.3112       29.6095       8.64013       25.1953       2.70058      -9.40932       15.1122       18.1447       15.8517       13.3127       10.1728       6.59914
   6  22 3508.4848    2.8328  2.6338 11.7211  0.0000      0.613586  0.1092   0.0726   0.2023    0.3039   0.0000      0.384506   437.0432       60.7410      -25.0793      -1.80256     -0.473280       1.86415       18.0580       22.9240       20.1848       16.3162       12.4804       8.10738
   6  23 3646.2582    2.3572  4.4315 10.6575  0.0000      0.492718  0.1421   0.0448   0.2527    0.2489   0.0000      0.195528   442.4695       62.8659       26.9937       15.6612      -13.0871      -20.6662       23.8411       28.5348       25.8591       22.0960       15.7170       10.5026
   6  24 3783.9756    1.9625  5.7661 10.4336  0.0000      0.126527  0.1624   0.0340   0.3164    0.1839   0.0000      0.143143   454.9222       18.8185       10.3779      -22.1506       15.7546       25.7064       28.2882       30.4777       29.3012       25.0250       19.1033       13.4649
   6  25 3922.3195    1.7345  7.6067 10.0955  0.0000      0.147896  0.1901   0.0268   0.3703    0.1484   0.0000     0.0978837   438.3290       91.7812       23.6266       32.3251       24.5033      -2.27293       33.0254       37.2386       35.1327       29.4903       21.4703       14.6825
   6  26 4060.6464    1.4796 10.6194  9.9520  0.0000      0.147852  0.2494   0.0207   0.4931    0.1021   0.0000     0.0867105   353.5372      -39.9428       42.0653      -9.31103       22.1769       9.18054       40.7131       46.4520       43.3774       35.4803       28.0882       18.8620
   7  10 1906.9088    0.4861  0.2872  9.8244  0.0000       8.90909  0.0268   0.0298   0.0549    0.0937   0.0000       3.36940   432.4714      -1.79446     -0.903220       6.14728      -2.43224     0.0214537       5.77001       7.91404       6.48640       5.18677       4.28608       2.35328
   7  11 2045.8969    0.6450  0.6261  9.6143  0.0000       5.78468  0.0382   0.0273   0.0761    0.1722   0.0000       1.56988   431.2891     -0.706600       8.71508       2.38925      -7.29599      0.764181       6.82653       7.36075       8.01829       6.15096       5.34587       3.92991
   7  12 2184.5983    0.9075  0.5830 10.0170  0.0000       4.07552  0.0335   0.0381   0.0706    0.1843   0.0000       1.32788   431.8840      -2.18947       5.74613       2.77002      0.658395      -3.49988       6.50942       6.89220       6.87267       6.17756       4.88866       3.12197
   7  13 2322.3003    1.1818  0.6927 10.4527  0.0000       5.98571  0.0426   0.0450   0.0708    0.2086   0.0000       1.34690   449.8385       8.47449     -0.908673      -20.0806      0.511725      0.490390       7.53058       8.81551       8.47532       7.55184       5.81613       3.63465
   7  14 2458.2536    1.6316  1.0116 10.6407  0.0000       2.22397  0.0521   0.0539   0.1059    0.3119   0.0000       1.10673   428.1648      -5.58088       4.23732      -1.13998       4.13360      -4.64283       9.74806       11.3656       10.7139       8.94083       6.57985       4.37402
   7  15 2594.4004    2.0513  0.9874 11.1326  0.0000       3.57027  0.0567   0.0674   0.0894    0.3256   0.0000      0.911483   421.4576       5.85713       6.00061       4.78321      -7.93873       1.63729       10.5116       11.7796       10.9836       9.75704       7.65993       4.78684
   7  16 2731.1016    2.7321  0.8163 11.6311  0.0000      -1.66203  0.0399   0.0996   0.0896    0.3160   0.0000       1.00132   433.1958       13.6806       7.32983      -3.02069       7.05665       5.30834       7.12195       8.26183       8.02416       6.69290       5.28517       3.57126
   7  17 2868.4834    3.3477  0.9247 11.6468  0.0000       1.78688  0.0474   0.1099   0.0852    0.4399   0.0000      0.828403   425.3383       10.7385       17.2019       15.8703       3.39969      -3.37588       8.53578       9.70052       8.56319       7.67805       6.21566       4.28773
   7  18 3005.7350    3.9411  0.9652 11.5919  0.0000     -0.631054  0.0459   0.1283   0.0875    0.6355   0.0000      0.615328   416.2338       15.0268       14.4944      -4.81714      -10.3057       3.85282       7.80996       8.77635       8.71687       7.34703       5.65466       4.18840
   7  19 3142.9464    3.7540  1.1854 12.5867  0.0000      0.357565  0.0620   0.1197   0.1047    0.3526   0.0000      0.867614   433.1879       32.2453       12.3173       9.09177       6.93740     -0.986556       9.53382       10.9775       10.9543       9.52440       6.85070       5.21545
   7  20 3280.0516    3.7087  1.3244 12.1437  0.0000      0.315141  0.0656   0.1111   0.1070    0.4450   0.0000      0.815773   427.7288       25.8465       25.7236       14.0481      -7.14483      -3.81864       10.0897       10.9105       11.4454       9.53258       7.40763       5.27963
   7  21 3417.7267    3.0504  2.3174 11.9109  0.0000      0.201884  0.0850   0.0750   0.1642    0.2444   0.0000      0.378829   464.0675       31.6237       5.95759       26.2257       12.5997      -6.07068       13.8829       16.2461       15.1698       13.4058       10.1080       7.30572
   7  22 3555.7327    2.7337  3.2557 11.1092  0.0000      0.809441  0.1019   0.0564   0.1927    0.2726   0.0000      0.251639   428.0456       59.7744       16.8395      -1.37242       1.28243     -0.415924       16.2902       19.4023       17.5315       15.2610       12.0666       8.45429
   7  23 3693.7196    2.2515  5.0145 10.3637  0.0000      0.349855  0.1310   0.0352   0.2462    0.2091   0.0000      0.149441   469.3831       37.0057       9.52991      -11.4632       18.0166      -26.5658       19.4473       23.8046       22.3719       19.3335       15.4210       10.2938
   7  24 3832.5834    1.9083  6.7953 10.1840  0.0000      0.414383  0.1657   0.0273   0.3051    0.1442   0.0000      0.104328   402.0120       40.5431       40.0775       17.4575      -6.10043       10.5465       24.0276       29.5096       27.3391       24.2225       18.7053       12.9561
   7  25 3970.9587    1.5832  8.2004 10.2629 -0.0003      0.375340  0.1944   0.0232   0.3888    0.1043   0.0000      0.100470   449.2747       22.2900      -19.2497       45.9658       12.4810      -21.5481       27.7579       33.1501       32.4842       27.8427       21.7969       15.5457
   8   9 1806.2530    0.3668  0.4078  9.7122  0.0000       12.7209  0.0369   0.0188   0.0768    0.0875   0.0000       3.67899   437.7175      -11.0735       22.7482       1.31315      -4.72640      -8.61579       7.47452       10.7282       8.88325       7.66183       5.65752       4.22925
   8  10 1946.1678    0.4867  0.4572  9.9942  0.0000       12.8294  0.0375   0.0225   0.0598    0.0973   0.0000       2.88358   431.9085       6.19432       12.3763       8.69610      -4.16451       1.87063       5.61985       7.17252       7.24730       6.25512       4.60189       3.57734
   8  11 2086.2258    0.7243  0.4576  9.8857  0.0000       7.63288  0.0288   0.0314   0.0548    0.1294   0.0000       1.79802   428.3290       4.87033       22.4143     -0.422750      -8.30499       2.92489       4.53670       5.52847       5.18779       4.39019       4.06875       3.28619
   8  12 2225.1855    0.9824  0.7088  9.9887  0.0000       4.06068  0.0378   0.0354   0.0727    0.2015   0.0000       1.24088   435.8819       3.09587       6.06549      -3.51307      -7.93081       2.85851       5.83590       7.13820       6.48639       6.17291       5.10036       3.57147
   8  13 2363.0491    1.2905  0.8595  9.9854 -0.0008       5.17623  0.0420   0.0417   0.0806    0.2861   0.0000      0.982136   426.0788       14.7366       22.0981       11.6734       1.17019     -0.150555       6.06182       7.38060       7.23121       6.71685       5.37169       3.67069
   8  14 2499.6319    1.7109  0.8924 10.8773  0.0000       3.72866  0.0440   0.0563   0.0841    0.2789   0.0000      0.962039   431.8816      -7.09421       6.87914      -4.18913      -1.33597     0.0789349       7.35753       8.92046       8.37072       7.08065       5.87278       4.35388
   8  15 2636.2440    2.1234  0.9759 11.0931  0.0000       3.54195  0.0473   0.0662   0.0876    0.3227   0.0000       1.23863   434.9674       15.3559       18.0411      -2.94106      -8.84650       1.59950       7.18120       8.78767       8.29886       7.22803       5.74824       4.30276
   8  16 2773.8655    2.8887  0.8470 11.0818  0.0000     -0.280344  0.0405   0.0930   0.0768    0.4976   0.0000      0.840496   431.9848       29.1856       2.80396       12.3318      -5.36462     -0.602403       6.99229       8.59589       8.38528       7.45380       5.52928       3.91585
   8  17 2911.6165    3.3576  0.9107 11.6288  0.0000       1.12621  0.0407   0.1082   0.0835    0.4327   0.0000      0.731527   435.7056       24.8576       3.26426       21.5645       8.05488       2.36466       7.06840       8.12538       7.71951       6.84133       5.24440       4.15884
   8  18 3049.2684    3.7360  0.9870 12.8684  0.0000      0.845231  0.0512   0.1216   0.0908    0.2468   0.0000       1.01590   444.4776       12.8148       17.3102       17.8704     -0.127176       4.74464       7.60504       8.95994       8.36580       7.69090       6.30653       4.71195
   8  19 3186.8587    3.9136  1.4416 12.0394  0.0000       1.13740  0.0666   0.1032   0.1157    0.3605   0.0000      0.704783   459.0253       33.6919       17.0738       9.17971      0.288364       8.94350       11.2342       13.9558       12.9732       10.8572       8.23042       5.60705
   8  20 3324.5960    3.4032  1.7938 11.8606  0.0000       1.30056  0.0700   0.0815   0.1259    0.2701   0.0000      0.547057   435.0722       23.4105       19.7788       12.2308      -6.67331      -11.6581       9.79947       10.9154       11.0756       9.59579       8.03958       5.88138
   8  21 3462.6504    3.0384  2.5634 11.3854 -0.0001      0.654420  0.0824   0.0629   0.1535    0.2298   0.0000      0.357342   435.9358       23.0421       9.35980       23.4675       2.51701     -0.918380       12.2535       14.8665       14.3509       12.5613       9.56195       7.37962
   8  22 3601.0171    2.4409  3.2001 11.4524  0.0000      0.212472  0.0986   0.0474   0.1825    0.1581   0.0000      0.266849   438.8381       48.5162       11.8018       8.70505       2.89607      -2.24259       13.1082       15.6454       14.9973       13.8038       11.2248       8.68268
   8  23 3739.7685    2.1392  5.7014 10.4787  0.0000      0.331970  0.1335   0.0306   0.2511    0.1432   0.0000      0.111078   417.9911       39.9108       31.1606       26.2824      -3.36093      -6.15194       17.8305       22.2888       20.9839       19.0487       15.2960       11.4536
   8  24 3879.0492    1.7530  7.1079 10.4956  0.0000      0.452236  0.1650   0.0245   0.3111    0.0960   0.0000      0.103944   485.9498      -1.05522      -22.4726       19.1599     -0.680617       27.6036       21.4158       25.3134       24.0262       22.2632       18.7259       14.1237
   8  25 4017.9714    1.5543  9.9226 10.0913  0.0031      0.266194  0.2059   0.0197   0.3988    0.0855   0.0000     0.0762838   432.7976       86.9933       20.1020       11.6076      -3.84394      -6.38579       25.4307       31.7235       30.8762       27.3757       22.4783       17.1205
   8  26 4157.1626    1.3063 11.7162 10.1335  0.0000     0.0638560  0.2594   0.0172   0.4696    0.0690   0.0000     0.0813818   439.0810      -4.63377       19.8473      -18.2970      -29.1239       2.78746       29.9876       36.5055       35.6351       32.7240       26.8047       20.1751
   9   9 1843.6426    0.4435  0.3290  9.9351  0.0000       10.2690  0.0253   0.0221   0.0474    0.0738   0.0000       3.09498   434.2157      0.697735       8.70555      -3.22079      -2.99117       1.85751       3.46051       4.37185       4.82625       3.75043       3.35040       2.74686
   9  10 1984.3170    0.5453  0.4613  9.8915  0.0000       12.2776  0.0329   0.0230   0.0567    0.0999   0.0000       2.46031   444.1511       2.57517       5.06224      -6.59431      -1.10885      -1.21163       5.36748       6.72475       7.23665       7.21383       5.78477       3.61117
   9  11 2125.2575    0.7530  0.7461  9.9241  0.0000       8.01052  0.0396   0.0257   0.0768    0.1530   0.0000       1.47167   431.1882     -0.934162       15.7962       1.84849      -4.02923       7.34566       5.28154       6.30519       6.14880       5.60399       5.06239       3.78913
   9  12 2264.6958    1.0494  0.7675 10.3959  0.0000       6.91358  0.0398   0.0354   0.0762    0.1592   0.0000       1.37054   428.5970      0.254839       11.9677       2.37839      0.941876      -6.03333       5.02147       6.55611       6.47260       5.44634       4.87502       3.65350
   9  13 2402.3825    1.4717  0.9114 10.4263  0.0000       2.45092  0.0411   0.0449   0.0864    0.2962   0.0000      0.939930   438.9094       12.2914       13.5014      -2.30703       3.87914      -7.46510       5.89850       7.20859       7.02032       6.28066       5.40570       4.15988
   9  14 2539.6944    1.8398  0.9241 11.0378  0.0000       3.81227  0.0457   0.0574   0.0808    0.2700   0.0000      0.960010   446.6820       7.41212       10.1562       1.03773       5.87487     -0.758467       6.01645       7.17965       7.52147       6.70230       5.89265       4.30077
   9  15 2677.1269    2.4315  1.0035 10.7123  0.0000       1.40420  0.0472   0.0693   0.0779    0.4903   0.0000      0.860717   419.6953       2.26413      -1.03866       16.0204       7.00060       1.99525       6.42566       7.34312       7.01303       6.45360       5.43028       4.65942
   9  16 2815.3103    2.9726  0.8897 11.9405  0.0000       1.30473  0.0511   0.0918   0.0790    0.2615   0.0000       1.04874   438.8598       18.5806       17.5759       5.76801       14.9381      0.614956       8.94376       11.5128       10.9191       9.14929       6.70241       4.52614
   9  17 2953.6617    3.7667  0.8172 11.9290  0.0000      0.433592  0.0384   0.1145   0.0675    0.3658   0.0000      0.747417   438.4539       18.5205       1.19398       12.1234      -1.96686       1.19952       5.55405       6.38559       5.86530       5.77922       5.13918       3.94676
   9  18 3091.6878    3.9726  1.0114 12.4299  0.0000       1.84756  0.0457   0.1176   0.0861    0.3204   0.0000      0.820416   431.9509       26.1963       2.66384      -1.08746      -3.48465      -3.82415       6.11879       7.79357       7.49233       6.71256       5.33220       4.57604
   9  19 3229.6989    3.6890  1.1527 13.0137  0.0000      0.968029  0.0535   0.1086   0.0982    0.2375   0.0000       1.14064   450.4599       26.1761       4.66698     -0.181037       9.26589       2.46515       6.94994       8.42785       8.15571       7.32284       6.43026       4.84735
   9  20 3367.8383    3.3051  1.9733 11.9482  0.0000    -0.0380954  0.0703   0.0722   0.1231    0.2057   0.0000      0.449213   433.2282       19.7560      -5.74527       8.04992       3.46465      -2.05216       8.41763       10.1437       10.3725       9.05102       7.49032       6.17513
   9  21 3506.7040    2.7538  2.8231 11.6624  0.0000       1.19107  0.0880   0.0526   0.1539    0.1380   0.0000      0.289699   440.9231       46.1312       19.9595      0.322560       8.19047      -3.55580       10.4355       13.3167       12.6461       12.1891       9.68094       7.71458
   9  22 3645.2695    2.3582  4.0374 11.0711  0.0000      0.112963  0.1045   0.0381   0.1947    0.1342   0.0000      0.190923   429.3881      0.821894       5.41867      -3.83315      -1.77587       10.6372       12.7793       14.7860       14.8695       13.7730       11.6502       9.11224
   9  24 3923.9634    1.7164  8.3808 10.3446  0.0000      0.396824  0.1723   0.0212   0.3201    0.0865   0.0000     0.0814807   453.0607       19.0727       14.8433       30.5060       12.9784      -8.81495       18.9240       23.5984       23.4751       21.9776       18.0496       14.6341
   9  25 4063.3257    1.4400  9.6264 10.2838  0.0004     0.0736674  0.2025   0.0180   0.3714    0.0716   0.0000     0.0824473   450.2481       58.7160       51.8235       15.5546      -32.9127       9.66281       22.6640       27.6915       28.4069       25.6457       21.2941       16.9222
  10   7 1592.9057    0.2240  0.1666  9.9812  0.0000       13.8332  0.0191   0.0166   0.0418    0.0490   0.0000       13.0121   440.0775       1.43446       14.2438      -1.76790     -0.543828      -1.08279       2.38108       3.89226       3.23048       4.53167       2.50596       2.41752
  10   8 1737.8643    0.2998  0.2724  9.9371  0.0000       18.9754  0.0228   0.0171   0.0465    0.0584   0.0000       5.87584   437.6550      -1.38155       5.52861       4.62412      -1.69123      -1.93571       3.39511       3.67454       3.99383       3.73034       3.23621       2.74703
  10   9 1880.0440    0.4186  0.3885 10.0089  0.0000       8.68590  0.0281   0.0192   0.0554    0.0745   0.0000       3.10519   437.3197      -4.76947       16.8971       3.14464      -2.23873     -0.159463       4.12447       5.13495       5.14554       4.38070       3.80686       2.68588
  10  10 2021.5872    0.5641  0.5712  9.8921  0.0000       9.05215  0.0354   0.0207   0.0638    0.1093   0.0000       1.93935   436.4135      -5.49582       16.7516      -1.40915      -7.38137     -0.126285       4.55133       6.00588       5.39213       5.43799       4.51992       3.57756
  10  11 2163.0078    0.8641  0.6884  9.8240  0.0000       6.10044  0.0318   0.0297   0.0712    0.1844   0.0000       1.12336   437.1549       6.13720       3.70900       1.95464       5.41177       2.71695       4.39024       5.13703       5.22313       4.72938       4.04630       3.53309
  10  12 2302.9646    1.1253  0.8225 10.3455  0.0000       4.84788  0.0405   0.0347   0.0731    0.2122   0.0000       1.02363   442.4976       9.49858       4.92150       4.94464     -0.233781      -3.71645       4.88065       6.40537       5.50558       5.79617       4.81209       4.01115
  10  13 2441.0030    1.5360  0.9537 10.7105  0.0000       5.49153  0.0414   0.0457   0.0828    0.2489   0.0000       1.08268   423.4935       9.87577       14.2140       9.64660      -6.93122     -0.769601       4.78691       5.82624       5.77479       5.64988       4.82668       3.74451
  10  14 2578.7486    2.0011  1.2001 10.4846  0.0000       2.14273  0.0535   0.0522   0.0877    0.5045   0.0000      0.919140   441.3600       13.4839       19.4095       5.93446       7.78510      0.957028       5.98918       7.26122       7.14339       6.75085       5.95770       4.58108
  10  15 2717.0990    2.5383  0.9438 11.7400  0.0000      0.960103  0.0457   0.0723   0.0752    0.2307   0.0000      0.971729   441.1890       2.45403       8.73419       5.22511      -5.91751    0.00513738       5.72692       7.08892       7.24221       6.63116       5.46851       4.28415
  10  16 2855.8095    3.1684  0.8272 12.1232 -0.0001       1.26822  0.0355   0.0965   0.0707    0.2220   0.0000      0.808901   436.7815       17.7427       15.8112      -2.67050      -2.38651       1.02333       4.71106       5.19476       5.35774       4.91866       4.29634       3.49210
  10  18 3133.1572    3.7274  1.1292 12.5354  0.0000       1.34635  0.0476   0.0997   0.0909    0.2654   0.0000      0.937300   438.5706       13.4621       27.7514       1.31588    -0.0644874      -2.24992       5.22308       6.73265       6.30545       6.12614       5.28526       4.23527
  10  19 3271.5079    3.7135  1.4577 12.0722  0.0000      0.663179  0.0563   0.0882   0.0965    0.2982   0.0000      0.674865   431.6011       10.4579       17.0745       1.90145      -4.56735      -4.99535       5.95673       7.12235       7.56724       6.67049       5.82440       4.93098
  10  20 3410.3102    3.3346  1.9591 11.4739  0.0000      0.216427  0.0628   0.0681   0.1120    0.2546   0.0000      0.391609   430.7614       12.8321       24.3735       17.0242      -4.13613      -3.14907       7.32217       9.05278       9.21789       8.07716       7.25035       5.72810
  10  21 3549.2835    2.7125  3.4830 11.2210  0.0000      0.534797  0.0912   0.0432   0.1618    0.1322   0.0000      0.187657   433.5991       50.8801       40.4235      -1.38529      -1.61456      -1.41129       10.0099       11.9554       11.5850       11.7422       9.95558       8.03974
  10  22 3688.9413    2.2509  4.6270 10.7228  0.0000      0.551453  0.1044   0.0322   0.1952    0.1246   0.0000      0.133718   454.6748       16.9127       1.87858       11.1344      -2.08296       5.29311       11.8293       14.4167       14.4249       13.8759       11.7005       9.38282
  10  23 3828.4980    1.8821  6.4627 10.5830  0.0000      0.564194  0.1381   0.0242   0.2516    0.0930   0.0000      0.109487   454.1045       57.5421       25.5483       7.40842      -11.1465      -4.43606       13.9743       17.0153       17.2226       16.4939       13.9958       11.3865
  10  24 3968.7216    1.5512  8.2297 10.3919  0.0000      0.394896  0.1672   0.0190   0.3156    0.0754   0.0000     0.0925952   449.5287     -0.716255       54.4367       10.9863      -31.8848       6.29998       16.8665       20.8668       21.1054       20.0642       17.2617       13.9861
  10  28 4528.1739    0.8076 20.4184 10.0121 -0.0025     -0.280562  0.5649   0.0096   0.8414    0.0456   0.0000      0.102006   351.3910      -26.7939       46.6355       20.3101      0.326332       23.0581       39.0506       48.5689       49.8370       46.8458       40.9910       33.2820
  11   7 1627.1247    0.2301  0.1500  9.9100  0.0000       29.0767  0.0224   0.0160   0.0303    0.0527   0.0000       11.8673   434.8827       2.50855       11.6829      -4.02707      0.845367       2.53677       1.97071       3.58831       2.85200       3.03499       2.70495       1.92096
  11   8 1772.2490    0.3223  0.3159  9.8074  0.0000       8.07541  0.0246   0.0162   0.0500    0.0610   0.0000       4.04923   437.8114      0.643820       12.8550      -4.39568      -6.88322       2.57147       3.31525       4.41117       4.46440       4.47145       3.91218       3.11764
  11   9 1915.4958    0.5204  0.3821  9.9350  0.0000       11.8146  0.0317   0.0221   0.0423    0.0750   0.0000       2.53369   439.6858      -5.92303       14.8631       1.38135     -0.462439       1.40534       4.63942       6.23033       5.95253       5.39536       4.39089       3.45813
  11  10 2058.0892    0.6305  0.6260  9.7942  0.0000       9.47499  0.0312   0.0217   0.0666    0.1110   0.0000       1.66812   441.2034      -1.78293       18.8126      -3.95459       8.67699      -6.31877       3.88710       4.99696       5.14625       4.63059       3.86219       3.24163
  11  11 2199.8767    0.8707  0.7068 10.2295  0.0000       3.38332  0.0371   0.0276   0.0626    0.1460   0.0000       1.17445   440.2990      -1.05426       11.5187       3.14240      -3.07818     -0.599776       4.69303       5.24289       5.30281       5.31408       4.57681       3.85855
  11  12 2340.0647    1.2117  0.9266 10.4558  0.0000       2.65153  0.0423   0.0348   0.0761    0.2359   0.0000      0.921774   437.7891      -4.97503       8.73078       4.45895      -3.80644      -3.35850       4.59746       5.60978       5.77531       5.70297       4.97861       4.00661
  11  13 2478.7842    1.5382  1.0589 10.8701  0.0000       6.21687  0.0481   0.0428   0.0860    0.2482   0.0000       1.03673   436.2029     -0.160224       14.1502       1.76943      -8.74035      -1.83002       4.92580       5.43578       6.15507       6.07379       4.94731       4.06923
  11  14 2617.0670    2.0825  1.0517 11.2029  0.0000       3.49592  0.0448   0.0557   0.0766    0.2717   0.0000      0.849648   438.5967       6.37929       10.2841      -6.66785      -12.9335      -2.25397       4.50501       5.63781       6.10196       5.41650       4.79764       4.17041
  11  15 2756.2635    2.7372  0.8704 11.3734  0.0003       2.72339  0.0377   0.0748   0.0648    0.3048   0.0000      0.773700   444.0979       14.6127       9.25611       6.39338       1.38114     0.0784557       4.59874       5.67841       5.97112       5.64756       4.77704       3.87690
  11  16 2895.5785    3.5617  0.8005 11.8861  0.0000       2.21794  0.0329   0.1013   0.0611    0.2727   0.0000      0.716302   439.5104       5.81453       16.0065       6.99261      -1.79703      -2.34868       4.05907       5.00801       4.69630       4.49593       4.00083       3.45848
  11  17 3034.7374    3.8149  0.9320 12.6215  0.0000       1.71411  0.0392   0.1049   0.0713    0.2040   0.0000      0.830844   430.1622       15.8084       15.9677       12.6632     -0.417245      -6.38928       4.35716       5.15340       5.69184       5.54267       4.78617       3.81679
  11  18 3173.5751    3.8581  1.0382 12.8262  0.0000       1.66876  0.0450   0.1035   0.0786    0.2191   0.0000      0.996455   426.1042       10.6573       10.2440       7.20618       1.78521      -2.94250       5.14634       5.90762       5.88884       5.38938       4.83760       4.03853
  11  19 3312.4602    3.6754  1.6635 11.5507  0.0016    -0.0234158  0.0563   0.0766   0.0962    0.3108   0.0000      0.493040   431.3037       23.1476      -4.89365       14.5530      0.508776      -2.57112       5.66137       7.11003       7.03781       7.11870       5.93446       5.09295
  11  20 3451.9098    3.0986  2.3682 11.8499  0.0000      0.974435  0.0697   0.0592   0.1236    0.1478   0.0000      0.281876   433.3252       28.3562       14.1849      -9.00979       1.19601      -7.11192       6.96272       8.52566       8.86827       8.18296       7.40740       6.06792
  11  21 3591.5488    2.4856  3.8617 11.0737  0.0000      0.880383  0.0912   0.0358   0.1651    0.1029   0.0000      0.177697   433.3105       32.0324       4.88091      -3.46808      -3.77903      0.145228       8.92779       11.6383       11.3655       11.0158       9.47815       8.06371
  11  22 3731.2193    2.0846  5.3008 10.7503  0.0001      0.430058  0.1136   0.0271   0.2030    0.0922   0.0000      0.118851   417.0221       32.0542       15.1065      -7.94009      -6.23629       9.05317       11.2213       13.8410       14.4521       13.7917       12.0423       9.90452
  11  23 3871.7765    1.7588  6.7109 10.7064  0.0000      0.770461  0.1368   0.0222   0.2519    0.0712   0.0000      0.102694   429.4704       7.24028       10.8085       34.8581      -11.0386      -19.2750       13.3081       16.2183       16.8138       16.3610       14.2990       11.7474
  11  24 4011.6201    1.4793  9.6791 10.3344  0.0000      0.352811  0.1816   0.0172   0.3405    0.0679   0.0000     0.0805954   443.7221       11.2321       33.6338       12.0507       20.4477       15.9102       16.4386       20.5417       20.9345       20.4957       18.0806       14.6409
  11  25 4151.6358    1.2869 12.0146 10.2638  0.0000      0.159093  0.2326   0.0153   0.4269    0.0602   0.0000     0.0751011   458.8838       7.48609      -8.26516       47.1948       7.91891      -31.4678       19.9548       24.9382       25.3875       24.5824       21.4234       18.1720
  11  26 4291.9432    1.0941 14.4244 10.1901  0.0000    -0.0159327  0.3006   0.0136   0.5351    0.0550   0.0000     0.0779275   475.5149      -11.2559       16.4881      -28.6771      -11.0219      -8.00279       23.8314       29.2180       30.3620       28.9749       25.9506       21.7530
  11  27 4432.6296    0.9105 17.7550 10.1200  0.0018    -0.0467240  0.4289   0.0106   0.6912    0.0467   0.0000     0.0902204   450.0640      -30.0692       11.8299       3.18194       21.2084       34.7659       29.6134       37.5552       38.5257       36.7721       32.7237       27.3177
  12   7 1660.2629    0.2204  0.2138  9.9488  0.0000       29.7021  0.0204   0.0134   0.0447    0.0517   0.0000       10.1861   434.7755       1.12814       11.0991      0.404471      0.481063     -0.300884       2.17885       2.54920       3.20532       2.57424       2.46988       2.05890
  12   8 1805.8290    0.4013  0.2293  9.9675  0.0000       11.6215  0.0223   0.0202   0.0314    0.0583   0.0000       3.83910   435.8255     -0.755543       10.1238       1.18311       3.01874      -3.35527       2.60159       3.10881       3.55669       3.38855       3.25710       2.30688
  12   9 1950.0334    0.5278  0.4241  9.9290  0.0000       8.29020  0.0231   0.0203   0.0479    0.0781   0.0000       1.95813   438.2933      -1.18936       7.34133      -3.05423      0.527055       4.19953       2.62851       3.32035       3.51479       3.60011       2.92874       2.51924
  12  10 2093.7749    0.7377  0.5614  9.8497  0.0000       7.37277  0.0283   0.0244   0.0540    0.1098   0.0000       1.29644   444.6384       4.80883       6.41694     -0.636768      -1.36200      0.904370       3.39823       4.33775       4.60899       4.04045       3.63041       3.28376
  12  11 2235.9233    1.0069  0.7320 10.3592  0.0000       4.37625  0.0339   0.0291   0.0606    0.1297   0.0000       1.05344   441.5434      -2.17685       14.8430       2.26080       1.38474       4.27318       3.43796       4.31256       4.11540       4.08903       3.65909       3.45243
  12  12 2376.4456    1.2700  0.9055 10.7771  0.0000       4.42887  0.0402   0.0360   0.0735    0.1820   0.0000       1.05086   438.0998       2.64855       3.32396      -8.20000      0.591029       2.55459       3.74561       4.70853       4.56818       4.89418       4.04816       3.62178
  12  13 2515.5676    1.7516  0.9916 10.8451  0.0000       2.59132  0.0401   0.0469   0.0788    0.2850   0.0000      0.933698   435.4283       2.97692       11.7522       2.82951       4.26035      -7.22986       3.95501       4.64035       5.08183       4.65883       4.26869       3.81872
  12  14 2654.7059    2.1732  1.0174 11.6340  0.0000       1.96022  0.0417   0.0587   0.0780    0.2406   0.0000      0.859535   440.7572       4.83906       6.82520      0.512200      -5.08233      0.350132       4.21939       5.03733       5.27161       5.48123       4.89559       3.96078
  12  15 2794.5810    2.8952  1.0057 11.7268  0.0000       2.23691  0.0401   0.0748   0.0720    0.2868   0.0000       1.03140   439.9640       4.38160       11.2861       1.64532      -2.35422      -1.23811       3.73109       4.53562       4.58606       4.57006       4.23755       3.51869
  12  16 2934.3924    3.6021  0.9718 11.8091  0.0003     -0.452390  0.0377   0.0914   0.0698    0.3418   0.0000      0.755007   434.0788     -0.771380       14.0883      -5.81756      -2.25206      0.255850       4.06097       4.96365       5.18783       4.77971       4.14405       3.73252
  12  17 3074.0196    3.9143  0.9002 12.5727  0.0001       1.06548  0.0358   0.1037   0.0658    0.2384   0.0000      0.690510   442.0646       8.87102       5.26942       9.50496      -8.90254      -2.14145       3.81352       4.66139       4.96197       4.83233       4.21853       3.60947
  12  18 3213.3544    3.8165  1.4396 11.8952  0.0000    -0.0790360  0.0485   0.0813   0.0895    0.2754   0.0000      0.604687   438.5962       14.0274       2.04599      -4.80978       1.64513      -1.15448       4.44478       5.47325       5.60777       5.56773       5.10699       4.28918
  12  19 3352.8571    3.3593  1.7977 11.9522  0.0000      0.269178  0.0569   0.0654   0.1005    0.1762   0.0000      0.407880   436.9030       26.2090       31.3056       3.67591      -4.10022      -1.20742       5.10936       6.28555       6.46931       6.12891       5.51335       4.93210
  12  20 3492.5654    2.9426  2.5261 11.5641 -0.0001      0.288976  0.0677   0.0494   0.1215    0.1309   0.0000      0.271177   432.1533       9.47272       4.54399       13.4573       2.45540      -4.49391       6.08281       7.34478       7.52951       7.46503       6.76059       5.77336
  12  21 3632.6977    2.4061  4.0502 10.9651 -0.0003      0.379402  0.0888   0.0329   0.1591    0.1038   0.0000      0.133062   422.4660       29.8336     0.0918479       12.0514      -7.79349       8.72481       8.39210       10.4984       10.5401       10.3199       9.24089       8.19370
  12  22 3773.2700    2.0043  5.3042 10.9078  0.0000      0.843953  0.1115   0.0256   0.1976    0.0762   0.0000      0.119344   429.4635       38.9102       21.9265      -1.80136       13.8507       2.71715       9.56643       12.1591       12.3501       12.6030       10.9286       9.26571
  12  24 4054.1027    1.4571  9.7351 10.3900  0.0000      0.293394  0.1769   0.0166   0.3311    0.0621   0.0000     0.0749281   459.7763       34.3186       28.9617      -2.19067      -20.2182      -2.26812       14.5555       18.3313       18.7464       18.6628       16.1873       14.1064
  12  25 4194.9473    1.2246 13.4552 10.2112  0.0000      0.176509  0.2537   0.0136   0.4739    0.0571   0.0000     0.0755249   422.3436       1.65724       11.4787      -2.00714       13.6463      -4.20280       18.9268       24.0105       24.9753       24.2649       21.6027       18.3876
  13   5 1382.3154    0.0924  0.0559 10.1005  0.0000       37.4507  0.0226   0.0159   0.0312    0.0367   0.0000       127.562   435.3246       1.78051       9.77378     -0.348922      -2.88507       2.39389       2.73705       3.27842       2.76821       3.31286       2.80461       2.75610
  13   6 1541.1490    0.1419  0.1583 10.0295  0.0000       25.7475  0.0272   0.0123   0.0446    0.0417   0.0000       24.6843   434.3955     0.0644745       14.8818       2.43509       3.22429       2.38498       2.97990       3.12909       3.44680       3.73544       3.24785       3.07889
  13   7 1692.3898    0.2900  0.2108  9.9255  0.0000       17.5258  0.0164   0.0148   0.0335    0.0505   0.0000       6.56411   435.9502       1.21344       12.4971       2.11111      -2.11900      -2.53551       1.72874       2.03919       2.04955       2.20427       2.19950       1.58327
  13   8 1838.7185    0.4198  0.3037  9.8836  0.0000       11.2310  0.0204   0.0183   0.0386    0.0623   0.0000       2.94280   439.4188      -5.83996       12.7827       4.34546      -2.78931     -0.271753       2.37535       2.65124       2.48644       2.69256       2.39713       2.33629
  13   9 1983.9145    0.5491  0.5015  9.9114  0.0000       8.93872  0.0244   0.0197   0.0579    0.0793   0.0000       1.74002   437.6653     -0.620457       14.5080      0.891523      -3.02765      -2.05756       2.68922       3.14120       2.95419       3.03850       2.92424       2.60782
  13  10 2128.5936    0.8058  0.6272  9.7144  0.0000       4.98842  0.0265   0.0244   0.0554    0.1301   0.0000       1.05360   439.3001     -0.345752       7.03275       2.63743     -0.956112      -3.52004       2.60865       3.27379       3.31538       3.30236       3.00336       2.74125
  13  11 2271.2606    1.0537  0.7702 10.3580  0.0000       5.39074  0.0335   0.0292   0.0590    0.1459   0.0000      0.927525   437.8455       1.30229       12.4167      -3.71409       4.11276      -1.24125       3.31165       4.19763       4.21716       4.00298       3.79275       3.64392
  13  12 2411.9675    1.3850  1.0137 10.8226  0.0000       4.40473  0.0428   0.0366   0.0755    0.1817   0.0000      0.903188   444.2632      -1.29523       11.4477      -1.53349      0.316356     -0.677051       4.21553       5.33950       5.11182       4.70786       4.24485       4.04847
  13  13 2551.8716    1.8801  1.0144 10.9592  0.0000       4.46903  0.0385   0.0472   0.0745    0.2643   0.0000      0.932549   441.1784       11.6108       18.1100      -2.62312      -9.71098      0.511059       3.46157       4.18369       4.51694       4.46061       4.04662       3.54808
  13  14 2691.7163    2.5215  0.9430 11.0638  0.0000      0.620521  0.0356   0.0642   0.0653    0.4016   0.0000      0.766360   430.2150       5.76163       10.0361     -0.101715      -3.03022      -1.15922       3.20358       3.97704       4.10478       4.17703       3.64194       3.38041
  13  15 2832.2895    3.1202  0.9415 12.0639  0.0012       1.53996  0.0348   0.0805   0.0732    0.2601   0.0000      0.714440   436.7178       12.2303       14.7473      -6.39168       10.6097       3.07243       3.18378       3.73157       3.94491       4.02445       3.42968       3.33832
  13  16 2972.6815    3.6794  0.8640 12.6087  0.0000       1.73662  0.0350   0.0966   0.0616    0.2145   0.0000      0.914246   436.1258       8.68431       14.6318       6.96705      -6.77919     -0.555950       3.32792       3.94133       3.84292       4.29345       3.72323       3.20534
  13  17 3112.6535    3.8912  1.1613 12.2185 -0.0004      0.117732  0.0435   0.0906   0.0745    0.3328   0.0000      0.821609   437.0688       9.49426       11.1758       12.9778       2.93445      -2.23994       3.77537       4.83396       4.77241       4.71714       4.21395       3.87338
  13  18 3252.4583    3.6986  1.4182 12.2440  0.0000      0.138507  0.0480   0.0774   0.0841    0.2221   0.0000      0.491054   440.6668       14.4019       19.6131       2.52886      0.693523      -4.05094       4.15491       5.02326       5.38945       5.17873       4.67454       4.18493
  13  19 3392.5959    3.3021  1.9075 12.1936  0.0000      0.819790  0.0579   0.0617   0.1060    0.1368   0.0000      0.393864   438.5922       16.8128       18.4982       2.18558       12.0903      -1.66006       5.03546       6.27939       6.65783       6.38200       5.73240       5.03065
  13  20 3532.8775    2.6704  3.2851 11.2469 -0.0019      0.765118  0.0756   0.0386   0.1387    0.1065   0.0000      0.199214   445.9861       9.13534       6.20136       8.33339       2.80890       4.41213       6.21385       7.89642       8.11474       7.67500       7.26271       6.40436
  13  21 3673.4006    2.2676  4.2661 11.0005  0.0000      0.485588  0.0903   0.0294   0.1620    0.0871   0.0000      0.145018   430.5238       18.4436       9.21409       14.3218      0.357754       1.13960       7.65356       9.73866       9.81627       9.69906       8.99338       7.62261
  13  22 3814.0157    1.9164  5.8684 10.8296  0.0000      0.339863  0.1137   0.0229   0.2100    0.0735   0.0000      0.105235   444.9119       41.0739      -12.3356       5.60540       11.7711       3.97273       9.31956       11.7646       12.1063       11.6253       10.9568       9.67878
  13  23 3954.7494    1.6101  8.3779 10.4807  0.0000      0.261136  0.1499   0.0177   0.2752    0.0653   0.0000     0.0796730   433.0252       40.2423      -18.7912       14.4991      0.159276      -12.4758       11.5903       14.7582       15.4842       14.9105       13.7108       11.9843
  13  24 4096.0565    1.3723 11.1704 10.3433  0.0000      0.194538  0.1972   0.0150   0.3682    0.0567   0.0000     0.0696215   460.5156       25.4969       19.2823       9.61797       2.67444       1.39130       14.3528       18.1213       18.9265       18.6567       16.8695       14.8510
  13  25 4236.9687    1.1653 12.9809 10.2314  0.0002      0.172060  0.2495   0.0132   0.4422    0.0540   0.0000     0.0763415   418.6467       5.02102      -11.9081       1.76367      -18.2696     -0.837788       17.0672       22.0435       22.8575       22.3129       20.6136       17.7513
  13  27 4518.1973    0.7947 18.8073 10.1057 -0.0043     -0.377886  0.4681   0.0091   0.7030    0.0394   0.0000     0.0924103   448.3724       31.9182       6.29433       58.1499       30.3268       6.65439       26.4010       33.5910       35.7015       34.6971       31.7415       27.4593
  14   6 1571.5837    0.2011  0.1618 10.0038  0.0000       23.5616  0.0143   0.0139   0.0424    0.0414   0.0000       14.1281   435.1225      -2.05655       16.5075      -2.58828      -4.79936       3.21359       1.43660       1.77914       1.80169       1.76809       1.66351       1.48515
  14   7 1723.5518    0.2998  0.2798  9.9365  0.0000       22.1907  0.0210   0.0142   0.0426    0.0514   0.0000       5.53743   440.0933     -0.292819       14.5832       4.85962      -1.83715      -4.37947       2.42155       2.79202       3.00004       2.75667       2.60999       2.26009
  14   8 1870.9056    0.4218  0.4488  9.9397  0.0000       12.4106  0.0270   0.0156   0.0483    0.0626   0.0000       2.58194   436.1833     -0.685853       9.22793      -2.31026      -4.69429       3.60161       2.59734       3.04420       3.82141       3.99642       4.04186       3.30187
  14   9 2017.1386    0.5984  0.4509  9.9784  0.0000       9.19703  0.0223   0.0205   0.0456    0.0860   0.0000       1.65958   439.6887       3.82789       15.6719      -4.12762      -5.00823      -2.35234       2.29466       2.82955       3.28552       3.08073       2.99366       2.56480
  14  10 2162.5830    0.8793  0.7162  9.7452  0.0000       4.75711  0.0297   0.0234   0.0555    0.1445   0.0000      0.957508   441.9725      -3.40582       9.81603       1.39554      0.482274       1.55872       2.78535       3.44407       3.61323       3.39225       3.26427       2.69283
  14  11 2305.7749    1.1886  0.8014 10.2759  0.0000       3.89532  0.0309   0.0309   0.0599    0.1711   0.0000      0.836697   440.7715      -3.85628       8.77667       1.35999      -2.73743       2.71326       2.85588       3.30034       3.74847       3.83508       3.38057       3.06100
  14  12 2446.8327    1.6368  0.9835 10.2490  0.0000       2.69615  0.0349   0.0381   0.0649    0.2784   0.0000      0.681403   437.0872       3.52671       10.6638     -0.789151       2.41690      -2.72959       3.09641       3.78842       3.99345       4.09348       3.64145       3.15198
  14  13 2587.3811    2.0313  1.0108 11.3450  0.0000       2.09357  0.0356   0.0490   0.0746    0.1880   0.0000      0.769198   435.4599       15.2624       14.5521      -1.62518      -4.62148      -1.55200       3.00436       4.05110       4.06082       3.96635       3.68298       3.33949
  14  14 2728.3249    2.7137  0.8881 11.6165  0.0000       1.97426  0.0305   0.0703   0.0672    0.2608   0.0000      0.705104   435.6685       7.62972       6.95158       5.85629      -1.31639      -3.06472       2.98424       3.65935       3.87643       3.83026       3.45778       3.01466
  14  15 2869.4035    3.1307  1.1070 11.4854  0.0003       1.95485  0.0417   0.0718   0.0709    0.4410   0.0000      0.729677   435.4884       5.19934       11.8640       2.62786      0.809287       1.58809       3.63213       4.75679       5.17652       4.97302       4.69131       3.93731
  14  16 3010.2564    4.0085  0.9326 12.1329  0.0000       1.43532  0.0345   0.0987   0.0634    0.3887   0.0000      0.703811   437.3737       15.0285       6.76346       1.81646      -3.47141      -2.80512       2.97016       3.90263       4.05729       4.14390       3.83506       3.36602
  14  17 3150.7149    3.9451  1.0971 12.7652 -0.0007       1.35975  0.0457   0.0963   0.0713    0.2490   0.0000       1.00809   439.8547       12.0702       11.2474       3.93254      -3.14415      -2.01561       3.92063       5.08404       5.46922       5.32250       4.62686       4.24869
  14  18 3290.9648    3.5763  1.5883 12.1524  0.0000     -0.121899  0.0503   0.0700   0.0874    0.2269   0.0000      0.474044   441.0724       21.8640       4.12239      -6.86464      -3.24678       2.66750       3.98335       4.85983       5.09652       5.17116       4.66476       4.13192
  14  19 3431.7362    3.1211  2.1675 12.0943  0.0000       1.21889  0.0608   0.0540   0.1071    0.1291   0.0000      0.306003   449.9637       8.87537       3.76996       14.4764       3.40590      -6.47316       4.80929       5.87524       6.17570       5.95034       5.75585       5.11103
  14  20 3572.4693    2.6228  3.3079 11.5438  0.0000      0.543764  0.0785   0.0373   0.1360    0.0948   0.0000      0.207010   441.9580       26.6563      -4.06682       17.8133      -6.42774      -1.91713       6.23299       7.93524       8.28177       8.32132       7.66515       6.61048
  14  21 3713.6200    2.1606  4.8403 11.0161  0.0003      0.666655  0.0972   0.0263   0.1747    0.0792   0.0000      0.121029   442.3472       29.2461      -7.02798      -2.11700       7.75887     -0.403063       7.15612       9.38076       9.77501       9.56345       8.89885       7.93608
  14  22 3854.8741    1.8256  6.8431 10.6267  0.0000      0.594783  0.1206   0.0198   0.2260    0.0697   0.0000     0.0907819   434.1202       5.53196       5.59536      -1.33531       3.66423       5.97550       9.19670       11.8888       12.4783       11.9720       11.0938       9.93695
  14  24 4137.0351    1.2935 11.7185 10.3610  0.0000      0.105800  0.2080   0.0138   0.3807    0.0535   0.0000     0.0710680   456.9409       39.7752       17.0713      -6.89256      -6.60472       11.0118       13.8755       18.0674       18.7091       19.0407       17.0805       15.3891
  14  25 4278.4643    1.1150 15.1505 10.2525 -0.0009     0.0763887  0.2942   0.0113   0.4964    0.0471   0.0000     0.0751511   472.2117       45.8660      -10.0564       8.07460       18.6515      -6.41273       17.7260       22.3832       23.2980       23.7304       21.8212       19.2747
  14  26 4419.2587    0.8887 16.4678 10.2089 -0.0042     -0.115464  0.3689   0.0094   0.5933    0.0406   0.0000     0.0926546   395.1849       35.2674      -2.72874      0.628977      -5.22929      -1.89048       20.6478       26.0979       27.6866       27.4187       25.2370       23.0993
  15   6 1601.0477    0.2320  0.1736 10.0043 -0.0001       21.6574  0.0230   0.0134   0.0300    0.0397   0.0000       10.7666   437.9764      -7.01547       10.7738       2.04584     -0.678828      -5.27822       1.76745       2.08492       2.64315       2.29709       2.07288       2.14673
  15   8 1902.3693    0.4870  0.3475  9.9041  0.0000       8.81331  0.0193   0.0183   0.0377    0.0644   0.0000       2.10290   439.1201      -2.17086       13.7995       4.55603      0.127535     -0.860612       1.67870       2.28108       2.38051       2.54432       2.51287       2.17352
  15   9 2049.6814    0.6978  0.4689 10.0404  0.0000       6.97978  0.0269   0.0228   0.0447    0.0848   0.0000       1.52346   436.9916       2.19069       14.6845      -2.14604      0.218262       4.08670       3.13598       4.29218       4.25736       4.10004       3.38919       2.57512
  15  10 2195.9033    0.8859  0.6733 10.1371  0.0000       6.86856  0.0270   0.0244   0.0545    0.1095   0.0000       1.07442   438.6914       4.35165       10.2340      -2.28074     -0.255309     -0.662350       2.38189       3.12152       3.19392       3.39058       2.78521       2.65005
  15  11 2339.6440    1.2466  0.9435 10.2551  0.0000       3.75729  0.0325   0.0298   0.0678    0.1993   0.0000      0.789797   440.1089       3.32952       13.2345       4.13439      -3.66805      -5.52520       2.76376       3.37811       3.58717       3.59353       3.41763       3.17316
  15  12 2481.1367    1.6745  0.9700 11.0075  0.0000       2.79463  0.0346   0.0394   0.0666    0.1660   0.0000      0.777228   443.4678       9.70899       11.6984      -4.97726      -3.97825     -0.691445       2.81462       3.66651       3.84786       4.03623       3.63215       3.09161
  15  13 2622.4995    2.1338  1.0252 11.5389  0.0000       2.70989  0.0371   0.0495   0.0676    0.1749   0.0000      0.752473   436.6635       11.7969       10.6061      -4.40475      -3.25652      -1.76550       2.83403       3.69503       3.87171       3.84629       3.63481       3.18937
  15  14 2764.2794    2.8740  1.0078 11.4524  0.0000       2.11373  0.0342   0.0652   0.0640    0.2838   0.0000      0.633465   439.1588       7.51202       13.8559       5.95169       1.84049      -1.56860       3.03235       3.68687       3.90171       3.88455       3.65344       3.35755
  15  15 2905.9849    3.3585  1.0424 11.5144  0.0000       2.02878  0.0363   0.0767   0.0649    0.4502   0.0000      0.691421   442.8564       10.9777       12.9756       3.56214      0.303214      -5.23678       2.82216       3.74563       3.90480       4.11229       3.67192       3.18819
  15  16 3047.1981    4.0401  1.0626 12.1390  0.0000       1.06852  0.0354   0.0961   0.0729    0.3871   0.0000      0.858270   433.7894       10.0136       2.96389     -0.847002     -0.133897      -4.49083       2.72149       3.57262       3.70736       3.70360       3.46178       3.14480
  15  17 3188.1271    3.7140  1.2496 13.1196  0.0000     0.0615279  0.0465   0.0866   0.0823    0.1868   0.0000      0.748371   433.6190       25.9014       8.21638       6.38292       2.39621      -1.20130       3.44685       4.23960       4.43559       4.48851       4.28448       3.78289
  15  18 3329.0209    3.4765  1.7346 12.4719  0.0003      0.657345  0.0563   0.0663   0.0947    0.1677   0.0000      0.460687   436.6527       20.2746       11.1518       3.61643      0.777276      -9.07674       4.07534       4.98262       5.03775       5.15416       4.94538       4.39263
  15  19 3470.3312    2.9488  2.6508 11.5169  0.0000      0.557495  0.0633   0.0434   0.1165    0.1407   0.0000      0.229900   436.6564       19.7887       5.44293       1.58679      -9.48145      -12.2282       4.70658       5.91581       6.08125       6.24561       5.74503       5.20884
  15  20 3611.7472    2.4859  3.6985 11.2181  0.0000      0.728382  0.0769   0.0328   0.1452    0.1082   0.0000      0.155321   447.7809       1.79478       17.3106       5.50477       9.29596       2.78224       5.72117       7.33109       7.72444       7.61879       7.39900       6.52190
  15  21 3753.1885    2.0681  5.6516 10.8030 -0.0006      0.620140  0.1008   0.0229   0.1871    0.0756   0.0000     0.0975812   450.8150       18.5871       24.1010       3.91990       9.28420      -10.9302       7.25017       9.06645       9.64187       9.69954       9.00820       8.15174
  15  22 3894.7711    1.7470  7.8259 10.4827  0.0000      0.454604  0.1272   0.0179   0.2423    0.0670   0.0000     0.0727595   424.7168       4.64037       9.36493       3.60878      -22.0483      -4.69802       8.98904       11.4053       12.0268       11.9111       11.4235       10.0292
  15  23 4036.5569    1.4611  9.7963 10.4241  0.0000      0.449737  0.1637   0.0150   0.3088    0.0567   0.0000     0.0736544   433.2588       34.1015       30.2223      -6.45878       11.1340      -3.44148       10.7700       13.4404       14.3261       14.3887       13.4449       12.0367
  15  24 4178.0298    1.2437 12.2388 10.3266  0.0000      0.185210  0.2153   0.0129   0.3914    0.0512   0.0000     0.0708324   436.6987       18.2830       45.1875      -19.5918      -21.7659       26.7780       13.0554       16.7487       17.7606       17.9252       16.6793       14.7648
  15  25 4320.4994    1.0350 14.0071 10.2619 -0.0009      0.270043  0.2728   0.0110   0.4647    0.0451   0.0000     0.0794117   446.3941       27.4113       5.82890       44.4637      -2.40830      -16.7224       15.5099       20.1058       21.2968       21.1110       19.5405       17.8054
  16   5 1467.3007    0.1613  0.0986  9.9625  0.0000       34.8740  0.0155   0.0153   0.0477    0.0375   0.0000       29.3370   437.8125       5.47974       17.8324       5.62298       2.73080      0.431782       4.01918       3.93972       5.45192       6.24923       8.58853       8.34729
  16   6 1629.5214    0.2187  0.2231 10.0181  0.0000       8.26474  0.0205   0.0115   0.0363    0.0383   0.0000       9.99459   436.3873     -0.963438       14.0995     -0.253605    -0.0333706      0.247747       1.62600       1.90146       2.11405       1.99175       2.00232       1.72692
  16   7 1783.3294    0.3439  0.2765  9.9951  0.0000       18.2309  0.0179   0.0148   0.0353    0.0495   0.0000       4.18751   436.7489      0.970014       12.1841      -1.70039      0.362317       1.52119       1.60107       1.95055       2.00309       2.05514       1.99921       1.80494
  16   8 1933.2099    0.5138  0.4400  9.8242  0.0000       9.96175  0.0221   0.0169   0.0410    0.0700   0.0000       1.76788   437.5163       1.56729       15.8984       4.16758      -1.91642      -2.19217       2.00395       2.51853       2.66353       2.61740       2.55699       2.05154
  16   9 2081.7277    0.7198  0.6202  9.9872  0.0000       7.40558  0.0260   0.0206   0.0513    0.0971   0.0000       1.26238   435.4657      -3.16546       14.4367     -0.961710     0.0667341       1.29809       2.21422       2.61657       3.01781       3.01876       2.79089       2.63467
  16  10 2228.4355    0.9999  0.8634  9.9894  0.0000       4.04893  0.0338   0.0239   0.0585    0.1653   0.0000      0.880362   438.0783       3.10066       14.9293       2.77216      -6.10417       1.60752       2.79038       3.36165       3.53460       3.64459       3.19497       2.93466
  16  11 2372.6982    1.3995  0.9645 10.3203  0.0000       3.06518  0.0334   0.0316   0.0636    0.1886   0.0000      0.740011   437.4755       3.29455       20.8696       1.74894       1.07431     -0.331569       2.60884       3.30880       3.44872       3.73714       3.41791       2.95769
  16  12 2514.9296    1.7717  1.0994 10.0191  0.0000       1.80360  0.0371   0.0367   0.0670    0.3733   0.0000      0.679766   440.4873       4.16727       13.6763     -0.418294      -2.93941     -0.311053       2.65677       3.51225       3.71981       3.61431       3.35400       3.00847
  16  13 2657.0208    2.3223  1.0300 10.9636  0.0000       1.47670  0.0331   0.0500   0.0643    0.2642   0.0000      0.521774   435.2273       6.92192       13.6979       11.6985      -7.70960       2.43656       2.53208       3.05620       3.08572       3.14586       3.07035       2.75435
  16  14 2799.4701    2.8203  1.0373 11.4364  0.0000     -0.883982  0.0355   0.0605   0.0647    0.2690   0.0000      0.651729   437.2152       12.1297       18.7179       4.99018       1.64202      -3.97913       2.49322       3.35668       3.53200       3.43037       3.32833       3.04641
  16  15 2941.9504    3.6052  0.9565 11.8872  0.0000       2.39071  0.0309   0.0822   0.0613    0.2940   0.0000      0.807058   442.9508       11.1198       12.0931       1.89163     -0.739489       6.10471       2.41603       2.99875       3.20768       3.25706       3.13644       2.79201
  16  16 3083.6766    4.0805  0.9968 12.4791  0.0000       2.18078  0.0320   0.0943   0.0681    0.2613   0.0000      0.812417   443.4993       9.68962       16.4868       12.4040      0.607211     0.0982825       2.46537       3.09323       3.30343       3.40165       3.16366       2.90235
  16  17 3225.1410    3.6847  1.5759 11.7435  0.0000      0.385053  0.0471   0.0711   0.0834    0.3992   0.0000      0.465683   440.9801       8.73442       5.71231      -6.15996       3.72491      -2.58124       3.45219       4.39461       4.72355       4.72372       4.46072       3.99356
  16  18 3366.5752    3.3303  1.9564 12.1787  0.0000      0.950154  0.0552   0.0611   0.1009    0.1868   0.0000      0.344557   429.8599       16.9602       4.16285       7.31512      -4.49206      -2.03900       3.94669       5.06179       5.30741       5.48280       4.99482       4.36354
  16  19 3508.2735    2.8313  2.8435 11.7319  0.0000      0.818966  0.0687   0.0419   0.1181    0.1219   0.0000      0.222208   436.9278       30.8974       16.5515       13.7539       4.12318     -0.684241       4.51553       5.86759       6.25490       6.37116       6.20502       5.52027
  16  20 3650.2992    2.3711  4.0457 11.1301  0.0000      0.759369  0.0789   0.0294   0.1524    0.0978   0.0000      0.149839   435.6909       21.0993       12.4250       9.57027      0.192195       2.65335       5.53844       6.90706       7.34757       7.52824       7.15030       6.36864
  16  21 3791.9099    1.9885  6.0542 10.5711  0.0000      0.308584  0.1044   0.0204   0.1862    0.0779   0.0000     0.0887132   431.7461       34.1766      0.203002       16.0988      -5.65172       7.08655       7.05372       9.00736       9.46022       9.54907       9.16108       8.22401
  16  22 3934.1303    1.6877  8.0827 10.3855  0.0000      0.372610  0.1303   0.0164   0.2376    0.0654   0.0000     0.0671599   445.5006       27.4633       20.8674       3.56975       13.0876       2.70965       8.48124       10.8016       11.2538       11.4804       10.7886       9.83771
  16  23 4076.3667    1.4028 10.5528 10.3309  0.0000      0.407371  0.1744   0.0139   0.3137    0.0564   0.0000     0.0699406   443.6039       24.6155       10.3199      -5.61524      -9.51521      -21.6695       10.7876       13.4926       14.6473       14.7266       14.0782       12.7787
  16  25 4360.7079    1.0063 17.0722 10.2564  0.0007      0.246816  0.3390   0.0091   0.5491    0.0385   0.0000     0.0772582   417.4925       41.9096      0.249239      -13.2829       14.5057       33.9707       16.7519       21.8422       23.0090       23.6946       22.0695       19.9964
  16  26 4502.3799    0.8091 17.9995 10.1048 -0.0070    -0.0725967  0.4108   0.0079   0.6041    0.0371   0.0000     0.0992196   473.7000       20.4113       7.23555      -38.0944      -17.4762       24.6946       19.1764       24.8649       25.9948       26.6349       25.3524       22.9227
  17   4 1318.0412    0.0959  0.0741 10.1245  0.0000       21.1542  0.0263   0.0119   0.0279    0.0309   0.0000       94.7392   439.4482     -0.918082       16.8379      0.400939      -1.69418       1.91129       2.00902       2.69615       2.91290       3.22468       2.58322       2.15633
  17   5 1493.4986    0.1705  0.1073 10.0338  0.0000       15.4057  0.0140   0.0146   0.0309    0.0335   0.0000       23.6148   439.1657      -2.79956       20.1118     -0.973650      -2.91079     -0.395977       1.15403       1.38689       1.63525       1.82678       1.57099       1.54651
  17   6 1657.0761    0.2556  0.2099  9.9955  0.0000       11.5396  0.0250   0.0136   0.0381    0.0403   0.0000       7.19455   438.6607     -0.482217       14.8761      -1.17159     -0.215448       1.72914       2.73412       3.66170       3.71932       3.15091       2.42998       1.73667
  17   7 1812.0274    0.3976  0.3135  9.9213  0.0000       13.7035  0.0194   0.0151   0.0346    0.0511   0.0000       3.10517   436.7670    -0.0733047       16.4455       1.48155      -2.32460      0.793159       1.41842       1.81676       2.12700       1.86750       2.06157       1.79648
  17   8 1963.3729    0.5897  0.3946  9.8763  0.0000       8.98958  0.0191   0.0192   0.0352    0.0688   0.0000       1.56608   439.1873       1.08515       11.3170       2.38767      0.396347       1.92052       1.43204       1.84741       1.97462       2.05777       1.78595       1.68645
  17   9 2113.0937    0.7790  0.7216  9.6704  0.0008       6.39012  0.0276   0.0193   0.0526    0.1289   0.0000      0.997820   440.2150      0.942751       9.67081      -2.17406       9.81624     -0.738753       2.30829       3.12271       3.26171       3.32245       2.93839       2.70687
  17  11 2405.0944    1.4608  0.9714 10.2395  0.0000       1.72215  0.0319   0.0315   0.0599    0.2283   0.0000      0.695763   432.3809       1.28962       10.4841       1.35416       1.90035     -0.476470       2.39332       3.00065       3.23416       3.15851       2.97960       2.81343
  17  12 2548.1660    1.9161  1.0402 10.8397  0.0000       1.83271  0.0340   0.0399   0.0639    0.2093   0.0000      0.661302   439.0503       2.76699       16.7586       3.73376     -0.809516     -0.931274       2.45337       3.16856       3.31871       3.48995       3.16159       3.03008
  17  13 2691.1732    2.4383  0.9197 11.4368  0.0000       2.54100  0.0309   0.0535   0.0584    0.2046   0.0000      0.652662   439.9422      0.699932       15.8623       1.56582      -1.41267      -3.94634       2.45574       3.06355       3.09913       3.26592       3.06417       2.88704
  17  14 2834.5342    3.1159  0.8996 12.2546  0.0000       3.52182  0.0296   0.0707   0.0595    0.1531   0.0000      0.731599   437.9392       6.07977       18.5398       5.09231      0.214505      0.997133       2.21910       2.81079       2.98162       3.12347       2.88790       2.68034
  17  15 2977.3866    3.7550  0.9215 12.4248  0.0000       2.18230  0.0300   0.0835   0.0569    0.1862   0.0000      0.685239   439.1641       6.36614       14.2834       2.68771     -0.735626     -0.857978       2.22541       2.65177       2.95615       3.11059       2.93117       2.72715
  17  16 3119.5894    3.7882  1.1952 12.6647  0.0000       1.49852  0.0407   0.0810   0.0717    0.2267   0.0000      0.827625   437.6843       15.8703       12.6429       10.4295      0.909505       10.9254       2.73545       3.55139       3.76343       3.74729       3.45287       3.33512
  17  17 3261.5103    3.7863  1.5024 12.1589  0.0000      0.394706  0.0427   0.0718   0.0838    0.2821   0.0000      0.524785   438.5404       16.9239       17.7978      -4.37814      -1.34532      -1.69148       2.88235       3.75465       3.91306       4.01935       3.69181       3.32768
  17  18 3403.5791    3.2112  2.3473 11.4687 -0.0002      0.274108  0.0569   0.0495   0.1029    0.2376   0.0000      0.251412   434.9259       3.83605       16.0885       11.5954      -16.3801      -9.25976       3.62014       4.73893       5.01848       5.25612       4.93956       4.56937
  17  19 3545.7293    2.7736  3.2111 11.2003  0.0000      0.569751  0.0675   0.0371   0.1251    0.1579   0.0000      0.166696   445.3313       16.8032       6.38506       7.27921     0.0250492      -6.94196       4.41391       5.58689       5.83544       6.22283       5.85480       5.39696
  17  20 3688.2503    2.2900  4.6600 10.9856  0.0000      0.562003  0.0867   0.0264   0.1567    0.0923   0.0000      0.111683   431.7468       21.0193       18.0355       16.0212       9.11691       6.48619       5.57334       6.99132       7.35594       7.58822       7.24338       6.76219
  17  21 3830.6481    1.8921  6.6678 10.4812 -0.0000      0.544424  0.1092   0.0186   0.1993    0.0737   0.0000     0.0805052   433.1876       15.3248       7.50432       11.9751      -21.9442      -11.3374       6.83652       8.74700       9.38981       9.61854       9.10749       8.41779
  17  22 3973.0311    1.6307  8.7854 10.2812  0.0000      0.353794  0.1352   0.0149   0.2485    0.0634   0.0000     0.0636975   437.1371       3.87023       9.21531      -11.1022       2.54701      -6.17191       8.23919       10.5953       11.3282       11.4751       11.1842       10.0215
  17  23 4115.7582    1.3468 11.0646 10.3112  0.0000      0.446309  0.1729   0.0128   0.3280    0.0520   0.0000     0.0651821   429.8096       15.5396       9.46583       2.31898       14.9463       10.8155       9.93141       12.7718       13.5629       13.9535       13.1593       12.0642
  17  24 4258.3026    1.0989 13.0534 10.2900  0.0007      0.211830  0.2397   0.0109   0.4086    0.0461   0.0000     0.0754760   453.3477       20.7863       23.9074      -40.6191       22.2789      -6.05683       12.4318       16.2337       17.5617       17.7564       17.0201       15.4809
  17  25 4401.1685    0.9093 16.5645 10.2569  0.0000      0.325538  0.3372   0.0089   0.5315    0.0385   0.0000     0.0861261   439.1217       56.6300      -11.7242       4.28850       23.2518       24.7870       15.4387       20.0066       21.5110       21.8147       20.3469       18.9255
  18   6 1683.6818    0.2679  0.1693  9.9483  0.0000       23.1149  0.0128   0.0137   0.0246    0.0401   0.0000       7.16112   437.7161      -2.90670       16.3393       1.25609      -1.54089      -2.45226       1.05276       1.18585       1.36204       1.56009       1.43855       1.29950
  18   7 1840.0147    0.4359  0.3527  9.9012  0.0000       13.6532  0.0228   0.0158   0.0393    0.0523   0.0000       2.61882   436.8783       1.01809       14.7186       1.44321      0.350490      0.608901       2.43733       3.35331       3.73010       3.37865       3.10268       2.59649
  18   8 1992.9266    0.5973  0.5273  9.9338  0.0000       9.35777  0.0213   0.0176   0.0475    0.0762   0.0000       1.43171   443.1159       3.31324       14.0652      0.365585       3.10913      0.129033       1.54178       2.10962       2.16226       2.24791       2.15545       2.16929
  18   9 2143.8247    0.8368  0.6931  9.8430  0.0000       7.63037  0.0271   0.0206   0.0467    0.1236   0.0000      0.972581   439.2508       1.31404       11.2186       1.95549       1.79614      0.260018       1.92146       2.42764       2.55115       2.65041       2.61419       2.40024
  18  10 2291.7585    1.1439  0.8763  9.9675  0.0000       4.50775  0.0288   0.0256   0.0569    0.1805   0.0000      0.745053   439.3168      -2.32480       19.1797       5.57058      -3.09259      -5.35463       1.98876       2.53385       2.67739       2.76453       2.79815       2.52484
  18  11 2436.9497    1.5408  1.0607 10.2218  0.0000       3.27736  0.0336   0.0314   0.0632    0.2502   0.0000      0.666825   438.2649       3.91981       12.8269       5.69018      0.657928     -0.627466       2.23670       2.73695       3.07284       3.09024       2.94197       2.67983
  18  12 2580.9642    2.0246  1.0449 11.2903  0.0002       2.77259  0.0325   0.0424   0.0654    0.1742   0.0000      0.684368   438.9216       9.86124       10.8280     -0.566869      -1.82787       2.51054       2.13964       2.68756       2.93107       3.03266       3.03373       2.64816
  18  13 2724.9324    2.5194  1.0639 11.7577  0.0002       4.24739  0.0345   0.0529   0.0642    0.1831   0.0000      0.767495   436.4656       8.70351       15.5033       4.06497      0.308306       3.45582       2.30309       2.86955       3.15142       3.21785       3.06354       2.82756
  18  14 2868.7287    3.1836  1.0499 11.2458  0.0000       1.01301  0.0329   0.0626   0.0598    0.3642   0.0000      0.584600   438.1831       8.22850       12.3984       2.91965       4.63087      -2.29465       2.01110       2.74591       2.85140       2.88738       2.75071       2.64754
  18  15 3012.3220    3.8929  0.9547 12.6501  0.0000       1.77857  0.0321   0.0813   0.0558    0.1686   0.0000      0.625767   439.3027       6.52775       11.9597     -0.241280     -0.598182      0.327187       2.09528       2.85669       2.90124       3.05338       2.88316       2.76574
  18  16 3155.0297    3.7977  1.2962 12.4942  0.0000       1.54258  0.0396   0.0724   0.0750    0.1805   0.0000      0.618648   443.3194       6.33259       14.4770      0.487181       3.84113       3.32906       2.43769       3.26735       3.34089       3.38819       3.26912       2.97799
  18  17 3297.6667    3.5677  1.5779 12.6422  0.0002       1.56732  0.0453   0.0648   0.0836    0.1484   0.0000      0.508268   436.3912       26.6221       16.4177       11.8682      -2.80273       1.81181       2.91149       3.78167       3.97840       3.98865       3.79247       3.53117
  18  18 3440.2651    3.0978  2.5598 11.2800  0.0000      0.799951  0.0572   0.0436   0.1023    0.2136   0.0000      0.224989   433.5314       15.4380       2.92010      -6.50905      -6.13831       5.56314       3.45410       4.46502       4.78835       4.96638       4.60721       4.31854
  18  19 3583.0460    2.6788  3.4195 11.3303  0.0000      0.855972  0.0689   0.0344   0.1266    0.1222   0.0000      0.161396   447.4422       13.9501       23.2157     0.0137472      -2.84158      -7.45373       4.26617       5.37111       5.76296       5.89986       5.60238       5.20608
  18  20 3725.7166    2.1784  5.0302 10.7759  0.0000      0.534781  0.0877   0.0228   0.1613    0.0882   0.0000      0.107258   433.4879       14.5630       18.4758       12.5764      -6.47252      -2.84273       5.38169       6.94702       7.47329       7.41655       7.23346       6.70129
  18  21 3868.5092    1.8464  7.4535 10.3326 -0.0000      0.336600  0.1129   0.0164   0.2084    0.0695   0.0000     0.0674448   438.6332       18.0020       23.0490       11.1735      -16.4744      -7.36625       6.63379       8.67536       9.24808       9.41010       9.01949       8.23528
  18  22 4011.5310    1.5195  9.8801 10.2999  0.0000      0.345475  0.1494   0.0131   0.2720    0.0533   0.0000     0.0628879   441.6762       28.1025       20.5497      -7.98776      -1.87569       19.7828       8.16684       10.5987       11.2498       11.6726       11.1627       10.3333
  18  23 4154.4493    1.3074 12.5711 10.2719  0.0000      0.214661  0.1987   0.0115   0.3519    0.0484   0.0000     0.0613959   447.4539       35.5758      -20.8739      -20.2944      -6.22066      -3.30649       10.1839       13.0092       14.1346       14.5280       13.8885       12.9651
  18  24 4297.8474    1.0412 14.9017 10.3060 -0.0013      0.368092  0.2706   0.0096   0.4697    0.0403   0.0000     0.0775249   440.5456       45.1109       26.4320      -3.66903      -17.5407      -3.33161       12.5879       16.3706       17.6176       18.1728       17.8177       16.1775
  19   6 1709.4016    0.3001  0.2429  9.9995  0.0000       19.4911  0.0173   0.0129   0.0303    0.0402   0.0000       5.59969   438.6372       1.35598       15.8060     -0.760766     -0.643009       1.23563       1.20671       1.49341       1.83079       1.88760       1.78652       1.64203
  19   7 1867.3361    0.4565  0.3665  9.8978  0.0000       9.90568  0.0178   0.0149   0.0342    0.0569   0.0000       2.09213   438.0778      -2.21551       16.9269       1.41065      -4.46993      -4.37130       1.36544       1.69651       1.81277       1.86495       1.80771       1.69183
  19   8 2021.8354    0.6242  0.5745  9.9886  0.0000       7.72966  0.0229   0.0171   0.0471    0.0798   0.0000       1.28349   437.1818      -4.15526       15.9695     -0.433072      -1.96082       3.96387       1.53333       1.93817       2.14110       2.26820       1.97428       1.92342
  19   9 2173.8858    0.8750  0.7147 10.0404  0.0000       7.59281  0.0250   0.0208   0.0516    0.1108   0.0000       1.02628   442.2517       3.94154       12.0669      -1.21812      -2.76986      -3.80763       1.85075       2.31411       2.53148       2.45547       2.42401       2.25616
  19  10 2322.4673    1.2271  0.8639 10.2523  0.0000       4.41451  0.0278   0.0269   0.0555    0.1587   0.0000      0.726162   439.4125      0.953993       13.9575       2.07114       2.95333      0.264319       1.88043       2.52665       2.50392       2.54821       2.44915       2.34468
  19  11 2468.2451    1.6937  0.9996 10.9106  0.0000       3.18761  0.0314   0.0353   0.0607    0.1669   0.0000      0.679096   435.8277       5.91443       13.3110       1.70721      -4.18197      0.401545       1.96909       2.58410       2.64090       2.84880       2.72923       2.58193
  19  12 2613.2339    2.1651  1.0478 11.0452  0.0000       2.95624  0.0311   0.0441   0.0618    0.2288   0.0000      0.650254   440.3453       4.89440       13.2757      0.820734      -4.83676       2.23985       2.04181       2.58801       2.78158       2.82605       2.69189       2.50446
  19  13 2758.0550    2.7942  0.9278 11.6176  0.0000       2.38207  0.0283   0.0583   0.0537    0.1932   0.0000      0.628929   440.6808       8.20957       9.41524       3.51789      0.930159       2.13394       1.88992       2.36941       2.46076       2.59290       2.45111       2.41374
  19  14 2902.6842    3.4302  0.9138 12.2287  0.0000       1.76465  0.0293   0.0715   0.0528    0.1920   0.0000      0.626594   440.9118       7.91584       12.8252      0.119521     -0.328458      -2.32222       1.95507       2.44137       2.67466       2.76986       2.62454       2.43325
  19  15 3046.7359    4.0691  0.9664 12.3467  0.0000       1.84466  0.0289   0.0828   0.0565    0.2085   0.0000      0.614705   435.9223       8.27033       16.6890       4.83725     -0.582494       1.68516       1.92430       2.41793       2.61589       2.64388       2.63333       2.36546
  19  16 3190.0411    3.9175  1.2561 12.5841  0.0000       1.41855  0.0384   0.0733   0.0683    0.1910   0.0000      0.626583   439.4543       9.55040       14.8440       2.34538      -5.12941       1.24007       2.27245       2.90354       3.02461       3.27035       3.12108       2.81921
  19  17 3333.0957    3.5454  1.7578 12.3118  0.0000      0.955377  0.0448   0.0568   0.0828    0.1292   0.0000      0.402861   435.9949       21.0200       12.2443       12.4905       5.53388     -0.528853       2.55708       3.33015       3.58721       3.59624       3.61947       3.27333
  19  18 3476.3839    2.9611  2.6156 11.8193  0.0000      0.577322  0.0604   0.0407   0.1044    0.1190   0.0000      0.250287   445.2632       19.6273       10.6011       4.73090      0.469359      -8.78576       3.48728       4.42356       4.72804       4.96195       4.84193       4.46485
  19  19 3619.6498    2.5327  4.2069 10.6759  0.0000      0.588229  0.0737   0.0269   0.1328    0.1268   0.0000      0.107720   436.7577       20.3696       18.5838       7.94449      -5.12974      -3.07772       4.21146       5.39322       5.79179       5.93758       5.72605       5.40423
  19  20 3763.1157    2.0820  5.7063 10.7014  0.0000      0.749917  0.0937   0.0205   0.1723    0.0758   0.0000     0.0898547   438.1958       27.0556       9.61991       6.04000       4.72864      0.858203       5.27291       6.92544       7.47685       7.56819       7.32899       6.79937
  19  22 4049.7868    1.4752 10.2535 10.3055  0.0003      0.381180  0.1524   0.0126   0.2819    0.0506   0.0000     0.0625365   422.0734       11.1767       12.8486     -0.872942      -11.2086       1.78410       7.97144       10.4454       11.2311       11.4503       11.1783       10.3572
  19  23 4192.9392    1.2113 13.6217 10.3351 -0.0010      0.201456  0.2259   0.0100   0.3923    0.0419   0.0000     0.0666726   446.7251       19.7614       30.1953       26.6513       40.8369      -7.12657       10.2977       13.5558       14.5239       14.8712       14.3428       13.2601
  19  24 4337.7425    1.0160 16.1097 10.2609  0.0000      0.501299  0.2852   0.0087   0.4712    0.0371   0.0000     0.0739273   446.1801       68.7676      -5.25490      -24.0557       31.3048      -2.74595       12.0343       15.8834       16.9249       17.7247       16.8166       15.8094
  20   6 1734.2286    0.3206  0.2637  9.9872  0.0000       16.3090  0.0156   0.0128   0.0311    0.0414   0.0000       4.40069   439.8505      -2.38138       16.4545       2.43467     -0.788610     -0.182831       1.08956       1.36034       1.57352       1.52676       1.49411       1.49221
  20   7 1893.9650    0.4751  0.3754  9.8811  0.0000       12.5107  0.0172   0.0152   0.0360    0.0566   0.0000       2.15008   437.5441       2.58310       18.2567     -0.106233      -3.30807      -2.65104       1.14946       1.41004       1.61307       1.63749       1.57849       1.50291
  20   8 2050.1579    0.6967  0.5842  9.9577  0.0000       7.29364  0.0239   0.0176   0.0417    0.0851   0.0000       1.12076   436.1603       5.49549       14.8238      0.899213     -0.685233       3.01977       1.68110       2.16899       2.35838       2.41395       2.24162       2.06852
  20   9 2203.3071    0.9280  0.7839  9.9947  0.0000       7.94456  0.0269   0.0212   0.0514    0.1305   0.0000      0.947614   434.4962       1.15994       9.74277      0.141660     -0.493130       1.24491       1.76768       2.33999       2.45505       2.43525       2.38199       2.17929
  20  10 2352.5083    1.2916  0.9324 10.6552  0.0000       3.83197  0.0304   0.0273   0.0571    0.1279   0.0000      0.837557   438.6322       6.66968       10.1334      -2.65072     -0.807316     -0.934425       1.80267       2.15986       2.29406       2.52292       2.32042       2.21774
  20  11 2499.0027    1.7697  1.0934 10.8118  0.0000       1.24918  0.0341   0.0350   0.0618    0.2156   0.0000      0.684249   438.3512      -3.04472       13.2055       2.45861      0.756762      -1.11533       1.95907       2.45850       2.79025       2.78419       2.68027       2.47072
  20  12 2644.9764    2.2853  1.1234 10.9965  0.0000       1.73218  0.0344   0.0435   0.0636    0.2736   0.0000      0.633217   440.8030       5.81600       13.2816       4.46252     -0.351068      0.262037       2.08116       2.82268       3.01848       3.14401       3.05645       2.74324
  20  13 2790.7644    2.8865  0.9428 12.0561  0.0000      0.841800  0.0291   0.0588   0.0552    0.1502   0.0000      0.675441   435.9020       3.76190       15.0463     -0.271029      -6.60643       2.81517       1.67425       2.22137       2.23892       2.50814       2.18158       2.29139
  20  14 2936.0780    3.5091  1.0533 11.7902  0.0000      0.737982  0.0305   0.0677   0.0585    0.2537   0.0000      0.644918   441.2824       5.17049       13.1829       1.08554      -1.43950      -4.04495       1.90384       2.35939       2.53705       2.68724       2.66916       2.41759
  20  15 3080.5335    3.9440  0.9353 12.8714  0.0000    -0.0110427  0.0278   0.0817   0.0578    0.1494   0.0000      0.666886   439.8378       4.80888       9.01184    -0.0676490     -0.154016      -1.49861       1.72069       2.14065       2.21052       2.43741       2.23596       2.15049
  20  16 3224.5705    3.7885  1.3404 12.2519  0.0000      0.545755  0.0391   0.0659   0.0677    0.2060   0.0000      0.478050   437.6473       4.96841       19.0456       2.90131      -1.46402     -0.228942       2.33107       2.84643       3.07938       3.36829       3.30897       3.14777
  20  17 3368.2603    3.3873  1.9700 12.1476  0.0000      0.495306  0.0470   0.0501   0.0856    0.1150   0.0000      0.304597   432.1811       14.2262       17.4112       3.63874     -0.842180      -5.01518       2.73644       3.45340       3.65600       3.85600       3.82760       3.55666
  20  18 3512.1664    2.8121  3.0258 11.5814  0.0000      0.853502  0.0630   0.0351   0.1106    0.0989   0.0000      0.189495   437.9283       12.6023       12.5329     -0.722554      -5.25127      -2.02993       3.38257       4.38300       4.74739       5.07478       4.86289       4.51622
  20  19 3655.9305    2.3679  4.3342 11.1458  0.0000      0.493482  0.0775   0.0252   0.1387    0.0799   0.0000      0.121794   437.8214      -1.88669       13.5049      -1.52148       4.27130       5.25851       4.16537       5.33094       5.69887       5.80389       5.77997       5.36113
  20  20 3799.9707    1.9786  6.2695 10.6934  0.0000      0.628673  0.0955   0.0181   0.1811    0.0624   0.0000     0.0787370   439.8481       22.6885       15.2032       5.34543       9.36724      -1.98992       5.17656       6.70718       7.21989       7.41978       7.32022       6.93460
  20  21 3943.5348    1.6727  8.5144 10.4303  0.0000      0.340022  0.1219   0.0139   0.2314    0.0512   0.0000     0.0654570   449.3632       25.3575       12.7620      -1.56222       5.13015      -4.66965       6.25218       8.12142       8.67243       9.04421       8.81608       8.19576
  20  22 4087.3879    1.4261 11.2915 10.3030  0.0000      0.238685  0.1673   0.0115   0.2958    0.0464   0.0000     0.0593076   430.7831       17.9790       10.5797       5.04532       21.1597       6.83208       7.84558       10.5246       11.1419       11.5295       11.1185       10.5564
  20  23 4231.1508    1.1893 13.5105 10.3079  0.0000      0.229944  0.2205   0.0097   0.3745    0.0403   0.0000     0.0688939   451.7776       2.57263       1.15522       4.84305       27.4476      -2.44185       9.72117       12.8553       14.0095       14.2741       13.9652       13.1900
  21   4 1408.0966    0.1247  0.1077 10.0903  0.0000       22.0959  0.0182   0.0100   0.0283    0.0282   0.0000       46.6464   438.7182     -0.892284       19.2389      -2.57529    -0.0541064      0.848252       1.14405       1.47127       1.65213       1.42283       1.63533       1.50231
  21   5 1589.2954    0.2218  0.1303 10.0719  0.0000       8.23128  0.0130   0.0128   0.0245    0.0324   0.0000       13.4144   438.8737     -0.926671       19.9006      -1.27900      -1.86214      -2.20728      0.991828       1.10544      0.966232       1.21369       1.12622       1.20595
  21   6 1758.2547    0.3482  0.2795  9.9819  0.0000       16.1213  0.0149   0.0131   0.0343    0.0420   0.0000       3.65535   440.5125     -0.218188       17.4083       1.05433      -3.04323      0.946328      0.943907       1.19213       1.50583       1.37604       1.29506       1.28022
  21   7 1919.9012    0.5168  0.4734  9.8494  0.0000       12.3655  0.0190   0.0145   0.0398    0.0623   0.0000       1.73326   437.5659     -0.227005       15.1030       1.75211      -2.99724     -0.438229       1.22877       1.60611       1.73784       1.63805       1.66680       1.68966
  21   8 2077.8359    0.7250  0.5972  9.9793  0.0000       7.61191  0.0215   0.0177   0.0424    0.0796   0.0000       1.14415   440.5342      0.909641       13.7365       1.70072      -1.15179      -1.25622       1.29370       1.73368       1.86040       1.92577       1.89550       1.88336
  21   9 2232.0351    1.0248  0.8898  9.7068  0.0000       5.64576  0.0294   0.0210   0.0510    0.1924   0.0000      0.744488   436.2783      0.696089       15.8118      -1.45564      -4.71296      -2.32580       1.75475       2.33440       2.55072       2.68985       2.58085       2.43189
  21  10 2382.0361    1.3788  1.0564 10.5617  0.0001       3.47743  0.0323   0.0266   0.0608    0.1572   0.0000      0.721773   439.6348       3.38820       12.0859      0.457945      -3.32093       1.72041       1.78631       2.35833       2.62454       2.63506       2.60288       2.38744
  21  11 2529.4051    1.8708  1.0718 10.5544  0.0000       1.68298  0.0307   0.0349   0.0572    0.2350   0.0000      0.594291   439.9173       5.74816       14.6429      -4.74759       2.62609      -2.27198       1.78793       2.28716       2.42940       2.46332       2.44098       2.38327
  21  12 2676.3260    2.4512  1.0420 11.4652  0.0000       2.30575  0.0301   0.0471   0.0599    0.1885   0.0000      0.626674   439.5160       3.93075       19.4844       3.78090     -0.831085     -0.224950       1.74493       2.27572       2.46394       2.55690       2.40078       2.28270
  21  13 2823.0907    3.1365  0.9221 11.9195  0.0000       2.35748  0.0277   0.0623   0.0503    0.1909   0.0000      0.664630   438.6335       8.13515       18.7038     -0.988431      -2.28885      -2.30156       1.63497       2.00226       2.15902       2.33532       2.14566       2.05634
  21  14 2968.9855    3.7206  0.9189 12.2595  0.0000      0.745940  0.0269   0.0739   0.0507    0.2012   0.0000      0.545217   440.7657       8.35510       11.9139       1.21723      -1.35970      -1.45735       1.62959       2.02555       2.14660       2.28744       2.26054       2.17386
  21  15 3114.1958    3.9527  1.0838 12.7073  0.0000       3.16154  0.0326   0.0755   0.0587    0.1666   0.0000      0.612981   438.3197       12.8440       10.1830       4.62503      -1.92357      -2.09131       1.74420       2.22325       2.29645       2.48896       2.42465       2.35695
  21  16 3258.7077    3.8298  1.4049 12.2055 -0.0003       1.45835  0.0387   0.0629   0.0672    0.1774   0.0000      0.530017   432.8614       13.8127       12.6331      -1.50455      -5.72292      -2.46287       2.13820       2.64536       2.85782       2.87543       2.91777       2.86190
  21  17 3403.1065    3.2674  2.1191 11.9007  0.0000      0.619431  0.0475   0.0445   0.0871    0.1051   0.0000      0.300678   443.9597       13.2430       16.5588       5.02908      -3.08992       5.88551       2.51053       3.16254       3.48320       3.54482       3.51282       3.27710
  21  18 3547.5360    2.7013  3.2396 11.6171  0.0000      0.901478  0.0629   0.0315   0.1126    0.0769   0.0000      0.169606   440.3662       20.1333       9.06586       12.3534       6.01605      0.488045       3.20140       4.27117       4.47255       4.75208       4.59838       4.40120
  21  19 3691.9246    2.2457  4.7818 10.8909  0.0000      0.590886  0.0775   0.0222   0.1460    0.0792   0.0000      0.105475   441.9204       19.1616       14.6926       21.7121      -11.4950      0.875445       4.13515       5.37848       5.71531       6.01445       5.73698       5.48259
  21  20 3836.2062    1.8947  6.6098 10.6856  0.0000      0.428459  0.1000   0.0170   0.1832    0.0591   0.0000     0.0770857   440.5789       2.85557       14.4567       7.23236     -0.927890       9.32490       5.05173       6.34714       6.96148       7.22736       7.18437       6.75516
  21  21 3980.3167    1.5836  9.2033 10.4544  0.0000      0.308593  0.1300   0.0127   0.2461    0.0457   0.0000     0.0620074   437.5717       25.4118       24.0716       14.8145     -0.725502       5.08592       6.29628       8.21869       8.90070       9.40207       9.24334       8.65862
  21  22 4124.8369    1.3412 12.0811 10.3114  0.0000      0.304082  0.1809   0.0102   0.3146    0.0425   0.0000     0.0617328   431.5654       17.0433       23.7200      -20.9030       26.4846      -16.5978       8.07915       10.5116       11.4278       11.8000       11.7291       11.0666
  21  23 4268.7833    1.0977 14.1536 10.2887 -0.0008      0.233957  0.2396   0.0086   0.3930    0.0384   0.0000     0.0711851   468.4191       39.8785       26.1235       19.6154       17.7253      -12.6239       9.72339       12.6185       13.8597       14.5115       14.0866       13.3433
  21  24 4412.7454    0.9038 16.6154 10.2633  0.0000     0.0937153  0.3208   0.0074   0.4914    0.0336   0.0000     0.0900439   446.1094       10.5236       10.2524      -3.11498       13.6011       13.2106       11.6229       15.5860       16.8218       17.4360       17.0989       16.1088
  22   4 1429.0943    0.1248  0.0682 10.0942  0.0227      -17.7007  0.0205   0.0105   0.0163    0.0271   0.0000       45.9713   437.4512      -1.94308       18.3082       2.31388      0.976308      0.632150       1.43151       1.49917       2.02592       1.87008       1.81988       1.68868
  22   5 1611.3685    0.2148  0.1808  9.9482  0.0000       35.7458  0.0169   0.0105   0.0261    0.0365   0.0000       10.4334   439.1828      0.403202       21.7504      -2.34998      -2.61370       1.35984       1.25419       1.53865       1.37654       1.48473       1.49362       1.45186
  22   6 1781.5694    0.3725  0.3622  9.9313  0.0000       13.3268  0.0175   0.0122   0.0386    0.0463   0.0000       2.88245   437.0562      0.508201       18.8550      0.415829     -0.501051      0.665109       1.12644       1.52165       1.66846       1.59761       1.57900       1.51683
  22   7 1945.1109    0.5463  0.5074  9.9118  0.0000       10.8980  0.0211   0.0144   0.0419    0.0648   0.0000       1.60765   439.5184      0.759195       14.2522     -0.660375      -1.75455       3.25868       1.32931       1.78995       1.97276       2.00717       1.97191       1.84991
  22   8 2104.8274    0.7711  0.7137  9.9966  0.0000       4.44608  0.0243   0.0174   0.0466    0.0968   0.0000      0.940496   439.9949     -0.220832       18.1913       1.05946      -1.42348      0.787298       1.39451       1.81224       1.95421       2.06152       2.01602       1.86401
  22   9 2260.0739    1.1042  0.7993 10.2416  0.0000       4.76169  0.0245   0.0232   0.0493    0.1253   0.0000      0.773319   440.4248       3.28772       16.5912       3.45921      -4.74003     -0.768715       1.46600       1.79701       1.93606       2.07482       2.08027       1.91745
  22  10 2410.9187    1.5442  0.9853 10.4777  0.0000       3.37515  0.0287   0.0299   0.0543    0.1905   0.0000      0.647270   435.0846       6.12560       15.5894       3.89588      0.170092      -1.00225       1.64715       2.09764       2.17044       2.32671       2.26112       2.22863
  22  11 2559.3003    1.9907  1.0231 11.1990  0.0000       2.07968  0.0288   0.0378   0.0564    0.1598   0.0000      0.600081   441.2081       4.08372       15.5146      0.631275      -4.40583       2.43524       1.60854       2.07656       2.25983       2.28685       2.19147       2.16144
  22  12 2707.2288    2.5609  1.0101 11.6163  0.0000       2.70524  0.0301   0.0487   0.0545    0.1834   0.0000      0.636171   438.7856       4.78547       15.0485     -0.901853     -0.357954      -4.21604       1.75223       2.32625       2.48516       2.60240       2.47125       2.21880
  22  13 2854.8589    3.3533  0.9195 12.0564  0.0000      0.954541  0.0264   0.0654   0.0496    0.1908   0.0000      0.610179   438.8161       3.55309       12.0535       2.68416      -1.85499      -3.74395       1.48301       1.87639       2.02936       2.10492       2.06722       1.98654
  22  14 3001.5501    3.7414  0.9942 12.5277  0.0000       1.18465  0.0287   0.0715   0.0543    0.1734   0.0000      0.594731   438.5928       11.3072       16.8307       2.48523     -0.350452     -0.185030       1.58574       2.00352       2.27961       2.36211       2.32722       2.22522
  22  15 3147.1852    4.0636  1.2096 12.5588  0.0000       1.13138  0.0336   0.0727   0.0638    0.1956   0.0000      0.599903   440.2536       6.99373       14.5250       4.91079      -1.52667      -1.79309       1.85069       2.40019       2.57613       2.69277       2.60974       2.53746
  22  16 3292.4112    3.6630  1.6653 12.2904  0.0000      0.698030  0.0413   0.0558   0.0756    0.1364   0.0000      0.404131   440.5469       16.0200       14.7559       4.74112      -1.55347      -6.26643       2.14787       2.86071       3.00639       3.13750       2.99241       2.98872
  22  17 3437.5057    3.1591  2.3762 11.6045  0.0000      0.740653  0.0503   0.0386   0.0849    0.0989   0.0000      0.220022   440.7665       10.6542       19.4964       3.58930      -1.68752      -5.02279       2.51841       3.26579       3.49549       3.70304       3.67279       3.47002
  22  18 3582.5502    2.5321  3.6026 11.4574  0.0000      0.862609  0.0652   0.0273   0.1159    0.0677   0.0000      0.143486   432.2853       12.2216       19.0512       11.2766      -4.92246       2.90628       3.22991       4.26650       4.56990       4.73803       4.78010       4.39775
  22  19 3727.3608    2.1570  5.2254 10.9905  0.0000      0.574350  0.0824   0.0202   0.1501    0.0616   0.0000     0.0967148   439.6416       21.5633       10.1800     -0.201977      -2.00450      -11.6626       4.08603       5.25397       5.75921       6.00427       5.87483       5.61383
  22  20 3872.3294    1.8216  7.3490 10.5103 -0.0010      0.462458  0.1047   0.0149   0.1878    0.0544   0.0000     0.0657665   436.3603       17.3612       13.7800       5.92687    -0.0510436      -1.48691       5.07322       6.54259       7.18456       7.41948       7.25205       6.90822
  22  21 4016.7959    1.5041  9.7035 10.4650  0.0000      0.334547  0.1384   0.0119   0.2514    0.0432   0.0000     0.0635608   433.9909       24.8885       17.6182       7.10040      -13.1718       2.99146       6.32404       8.23096       8.99737       9.35421       9.20803       8.94116
  22  22 4161.4234    1.2897 12.7045 10.3578  0.0000      0.188160  0.1926   0.0096   0.3311    0.0388   0.0000     0.0620168   440.9605       18.9280       15.1172       31.1290       21.0720      -8.51677       7.84524       10.1597       11.2143       11.7219       11.3991       10.8311
  22  23 4307.0454    1.0774 15.0513 10.2923  0.0003      0.354522  0.2475   0.0081   0.3996    0.0350   0.0000     0.0686939   450.7318       23.6434       3.93700       10.0092       7.75375      -23.4762       9.45945       12.3394       13.5691       14.4746       13.9139       13.3542
  23   4 1449.6878    0.1331  0.1281 10.0945  0.0000       10.0350  0.0165   0.0097   0.0317    0.0275   0.0000       30.2021   439.2079     -0.566386       20.2176      -1.90516      -2.85171       1.47786       1.05608       1.20833       1.24597       1.43007       1.28228       1.30939
  23   5 1632.8091    0.2371  0.1799 10.0065  0.0000       25.2746  0.0112   0.0114   0.0305    0.0343   0.0000       9.03510   440.0758     -0.895194       17.4420     0.0682388      -3.53218      -1.60320      0.714380      0.941558       1.07325       1.06928      0.988724       1.07438
  23   6 1804.2683    0.3744  0.3119 10.0259  0.0000       18.9940  0.0162   0.0128   0.0320    0.0425   0.0000       3.28381   440.3191       2.34960       16.8397      0.232873      -3.46744      0.984954       1.12418       1.26499       1.24843       1.36940       1.43253       1.37632
  23   7 1969.7122    0.5668  0.5138 10.0441  0.0000       10.7106  0.0199   0.0149   0.0404    0.0610   0.0000       1.58708   439.7314     -0.499524       15.9090      -1.98959      -3.88990     -0.282790       1.29945       1.75002       1.85994       1.90007       1.78948       1.76610
  23   8 2131.2229    0.8277  0.7205  9.9738  0.0000       7.22546  0.0233   0.0180   0.0457    0.0981   0.0000      0.933752   438.3454      -1.93086       16.0781     -0.679876      -4.08836     -0.259161       1.25313       1.68691       1.80838       1.84964       1.85767       1.77564
  23   9 2287.6440    1.1441  0.9192 10.3316  0.0000       4.48541  0.0287   0.0221   0.0511    0.1332   0.0000      0.746972   441.5852      0.691061       18.2812     -0.640035      -1.86721       1.08341       1.47566       2.05591       2.19095       2.40522       2.22949       2.24596
  23  10 2439.2873    1.5592  1.0966 10.6137  0.0000       2.50958  0.0305   0.0286   0.0600    0.1980   0.0000      0.632484   439.9788     -0.236455       15.4451       3.81984      -3.05626     -0.774161       1.60169       1.96246       2.18520       2.33757       2.25413       2.17218
  23  11 2588.7459    2.1635  1.1086 10.6732  0.0000       1.62593  0.0301   0.0387   0.0566    0.2823   0.0000      0.575496   440.0687       5.29061       14.5638     -0.245300      -1.53875       1.84091       1.61118       2.03842       2.23157       2.40869       2.23915       2.11778
  23  12 2737.6805    2.6504  0.9958 11.6122  0.0000       1.30222  0.0267   0.0492   0.0547    0.1720   0.0000      0.568848   437.8235       8.43228       14.3782      0.484307      -3.12862     -0.528116       1.38761       1.84474       1.99323       2.09402       2.05552       1.95057
  23  13 2886.2197    3.4083  1.0316 11.6867  0.0000       2.34787  0.0283   0.0614   0.0539    0.2596   0.0000      0.659561   437.2121       4.21698       13.2566       4.08391     -0.596154       2.34171       1.46627       1.99534       2.10890       2.19953       2.21901       2.17549
  23  14 3033.5240    3.8853  1.0914 12.4592  0.0002      0.154146  0.0298   0.0700   0.0583    0.2027   0.0000      0.604343   435.7813       8.92318       13.8428    -0.0685911      -7.00264      0.270562       1.50073       1.94547       2.06432       2.25157       2.17486       2.13440
  23  15 3179.8430    3.8711  1.2701 12.6244 -0.0050      0.967835  0.0341   0.0640   0.0633    0.1527   0.0000      0.450366   440.0047       9.21118       16.7326       6.50213     -0.368905      -1.25105       1.68973       2.20332       2.40598       2.43183       2.48628       2.32955
  23  16 3325.7988    3.4732  1.7620 12.2760  0.0000       1.63588  0.0406   0.0503   0.0758    0.1085   0.0000      0.357491   435.8798       9.00473       6.51619       5.95910       3.98004       1.19363       1.98998       2.58916       2.79651       3.00215       2.93027       2.81780
  23  17 3471.5566    3.0208  2.7909 11.6434  0.0000      0.742181  0.0532   0.0341   0.0936    0.0743   0.0000      0.191119   435.0164       9.53348       11.2906       5.11817      -3.79411      0.648085       2.64618       3.44653       3.64465       3.99274       3.89857       3.67827
  23  18 3617.2150    2.4709  3.9990 11.2875  0.0000      0.808272  0.0671   0.0246   0.1182    0.0617   0.0000      0.120949   437.8714       17.7823       15.4878       1.01880      -4.54703      -2.04324       3.16980       4.05648       4.50486       4.66697       4.58020       4.46130
  23  19 3762.5521    2.0623  5.9489 10.8032  0.0000      0.478091  0.0868   0.0178   0.1613    0.0577   0.0000     0.0842444   438.4112       13.6397       8.65800       4.51777      -6.37465     -0.142049       4.11446       5.42525       5.90294       6.23242       6.05071       5.77519
  23  20 3907.8563    1.7320  7.9274 10.6294  0.0000      0.300121  0.1102   0.0139   0.2037    0.0470   0.0000     0.0646365   437.6222       17.8202       12.9934       15.6925       4.26786       3.09968       5.01862       6.50354       7.21375       7.49840       7.31490       7.05816
  23  21 4053.2974    1.4524 10.2265 10.4527 -0.0002      0.366795  0.1446   0.0111   0.2572    0.0407   0.0000     0.0610214   438.5041       15.5854       17.0072       11.9073      -9.28226       2.07345       6.17281       8.20127       8.69837       9.34559       9.36202       8.82058
  23  22 4198.0081    1.2172 12.5439 10.3762 -0.0004      0.166442  0.1926   0.0091   0.3308    0.0374   0.0000     0.0679513   438.6322       24.6034      -1.45287      -1.65941       7.23759       1.53941       7.67039       10.0421       11.0134       11.2677       11.2786       10.7349
  24   4 1469.7766    0.1605  0.1715 10.0092  0.0000       9.62757  0.0152   0.0092   0.0327    0.0281   0.0000       17.9779   437.4594       1.38635       21.5750      0.805175      -4.14350     -0.976024      0.910199       1.16474       1.26733       1.29667       1.38384       1.22694
  24   5 1653.6980    0.2724  0.2408  9.9267  0.0000       17.8023  0.0148   0.0108   0.0297    0.0359   0.0000       5.62400   440.8276      0.594838       20.5136      0.645230      -4.06208      0.222751      0.997664       1.29555       1.47613       1.53324       1.41523       1.28460
  24   6 1826.3407    0.4096  0.3905  9.9119  0.0003       11.1523  0.0189   0.0119   0.0337    0.0469   0.0000       2.36193   441.2455     -0.466236       17.9362       3.08200      -3.91535       1.80088       1.18516       1.60840       1.75309       1.79963       1.75358       1.64269
  24   7 1993.6482    0.6106  0.5627  9.9120  0.0000       8.66561  0.0188   0.0150   0.0428    0.0707   0.0000       1.23720   440.2426     -0.600445       18.1733       1.33103      -2.59408      -3.00583       1.03870       1.32612       1.41738       1.58278       1.58389       1.47764
  24   8 2156.8730    0.8875  0.7279  9.9348  0.0000       7.10781  0.0216   0.0187   0.0460    0.1055   0.0000      0.875721   439.2188      0.717338       18.3169     -0.464853      0.847113     -0.907142       1.17044       1.51916       1.65560       1.66550       1.77581       1.64160
  24   9 2314.4045    1.2161  0.9149 10.5393  0.0000       3.43701  0.0266   0.0235   0.0516    0.1233   0.0000      0.741905   438.7643       3.74108       16.2473      -1.93434      -3.42231      0.170203       1.38520       1.79379       1.96175       2.06787       2.03248       1.93550
  24  10 2467.0982    1.6981  1.0919 10.5422  0.0000       1.56041  0.0310   0.0301   0.0565    0.2239   0.0000      0.617931   441.1084       1.59852       12.8936      0.383728      -1.06551      0.637189       1.65081       2.12941       2.34905       2.39898       2.33836       2.18727
  24  11 2617.8085    2.1887  1.1010 11.2513  0.0000       2.41510  0.0308   0.0385   0.0550    0.1880   0.0000      0.591903   438.1686       4.32269       15.6593       4.58844      -4.18233     -0.907512       1.49297       1.88512       2.12192       2.29085       2.20837       2.08846
  24  12 2767.7780    2.8568  1.0588 11.1739  0.0000       1.37373  0.0278   0.0493   0.0526    0.2597   0.0000      0.536031   438.8391       2.43478       17.2968      0.945390      -2.12866       1.05748       1.42969       1.84743       1.96495       2.09396       2.07222       1.97792
  24  13 2917.0726    3.4694  0.9878 12.3127  0.0000       1.59186  0.0283   0.0635   0.0493    0.1698   0.0000      0.610882   440.5178       8.23028       12.9807       5.41948      -1.56705      0.289014       1.40111       1.78501       1.91713       1.98741       2.09704       2.07551
  24  14 3065.1049    3.9528  1.0344 12.5679  0.0000      0.653532  0.0304   0.0702   0.0530    0.1819   0.0000      0.641877   440.0143       7.08119       14.4395       5.10764      -6.34444      0.246226       1.51992       1.94910       2.02501       2.24162       2.24253       2.03683
  24  15 3212.1189    3.8968  1.3722 12.7689  0.0000      0.909158  0.0362   0.0643   0.0646    0.1360   0.0000      0.498312   436.8837       7.04806       12.7838      0.935620      -3.69386    -0.0138077       1.68425       2.17342       2.30301       2.40811       2.46041       2.36890
  24  16 3358.6623    3.4915  1.9057 12.1585  0.0000      0.681703  0.0423   0.0469   0.0758    0.1029   0.0000      0.343676   441.8040       8.15869       12.4305      0.364504      -5.26109     -0.925744       1.96654       2.58381       2.73804       2.92153       2.92924       2.78560
  24  17 3504.9913    2.8668  3.0409 11.4693  0.0000     0.0289301  0.0543   0.0301   0.0965    0.0677   0.0000      0.165112   434.0680       9.55592       13.4490      -1.95036      0.754378      -4.54772       2.52467       3.24617       3.53457       3.61274       3.72106       3.57203
  24  18 3651.3102    2.3575  4.3933 11.2018  0.0000      0.497787  0.0690   0.0219   0.1251    0.0548   0.0000     0.0980325   436.9556       22.2249       11.5509     0.0878387       7.45554      -1.90543       3.24374       4.12965       4.64478       4.83841       4.73876       4.59957
  24  19 3797.2084    1.9743  6.0966 10.8474  0.0000      0.498169  0.0880   0.0165   0.1628    0.0517   0.0000     0.0819969   442.1464       13.5774       14.2172       1.92689      -11.7009       1.18505       4.00412       5.23235       5.72021       5.92790       5.97787       5.67626
  24  20 3943.0764    1.6384  8.2505 10.5626 -0.0004      0.373418  0.1137   0.0128   0.2107    0.0457   0.0000     0.0650473   441.6481       23.1116       2.92546      -4.71710    -0.0692425       8.01434       4.85543       6.47923       7.01489       7.26121       7.34071       7.02998
  24  21 4088.9429    1.3897 11.0570 10.4438  0.0000      0.318070  0.1562   0.0103   0.2762    0.0389   0.0000     0.0618095   443.3419       1.79932       29.5269       5.84760       2.02890      -2.84552       6.31205       8.39590       9.04614       9.59850       9.50106       9.35048
  24  22 4234.4339    1.1731 13.9522 10.3516 -0.0021      0.197728  0.2137   0.0081   0.3615    0.0344   0.0000     0.0677447   440.4410       13.6793       22.6982       1.66084      -9.43595       3.18828       7.66512       10.2505       11.2614       11.8179       11.6779       11.2768
  25   3 1289.4429    0.0779  0.0710 10.1351  0.0000       44.0177  0.0195   0.0103   0.0305    0.0263   0.0000       133.785   439.1063      -1.58438       21.2264      0.115374      -5.32858       1.84076       1.07872       1.39613       1.71111       1.77346       1.52582       1.45871
  25   4 1489.4566    0.1597  0.1358 10.0397  0.0000       6.85938  0.0138   0.0094   0.0281    0.0271   0.0000       21.8226   441.3385      0.415252       21.1693     -0.526584      -5.18885      -2.40542      0.812107       1.13071       1.09555       1.33278       1.43661       1.48589
  25   5 1674.1275    0.2787  0.2115  9.9915  0.0000       23.9370  0.0121   0.0111   0.0266    0.0345   0.0000       6.07396   440.4665     -0.632215       19.2350      0.203977      -1.11871      0.846081      0.699030      0.924082      0.946253       1.03526      0.992864      0.949568
  25   6 1847.9659    0.4370  0.4476  9.9630  0.0011       11.9181  0.0204   0.0120   0.0355    0.0492   0.0000       2.06907   439.8840     -0.715471       20.4153     -0.895121      -1.38870       2.03520       1.01209       1.32847       1.61060       1.53549       1.69452       1.51234
  25   7 2017.0052    0.6485  0.6853  9.9372  0.0000       8.77379  0.0216   0.0145   0.0473    0.0746   0.0000       1.12202   440.5697     0.0476868       20.5695     -0.803789      -1.87194      0.357820       1.11350       1.45430       1.50450       1.64526       1.59740       1.59883
  25   8 2181.8723    0.8915  0.8516 10.0321  0.0000       6.85018  0.0260   0.0177   0.0489    0.1084   0.0000      0.874669   439.1243       3.22154       15.7397     -0.577751     -0.625147       3.85767       1.22537       1.63975       1.74349       1.88622       1.87873       1.82404
  25   9 2340.6438    1.2718  1.0813 10.2530  0.0000       4.10782  0.0302   0.0222   0.0561    0.1589   0.0000      0.667990   438.6476       2.48459       17.8546       1.40875     -0.452048      0.252786       1.39199       1.81569       1.90380       2.18896       2.01986       2.08073
  25  10 2494.5097    1.7763  0.9772 11.1348  0.0000       3.83452  0.0269   0.0326   0.0516    0.1398   0.0000      0.662326   438.3094       4.04755       14.8839       2.05114      -3.61763     -0.477314       1.29198       1.65368       1.80729       1.92481       1.89071       1.81783
  25  11 2646.3315    2.3038  1.0375 11.6364  0.0000       1.58695  0.0291   0.0415   0.0538    0.1589   0.0000      0.611609   439.1434       6.88782       14.2066     -0.276213      -1.88285    -0.0518662       1.45668       1.86997       2.07904       2.18450       2.12848       2.09288
  25  12 2797.5194    2.8255  1.0313 11.7678  0.0000       2.55386  0.0268   0.0498   0.0538    0.1713   0.0000      0.546943   441.7730       8.86676       13.1246       3.80436       1.88096     -0.679176       1.37401       1.72217       1.88659       2.04631       2.10135       2.04446
  25  13 2947.5409    3.6973  1.0487 11.5513  0.0000       1.51008  0.0264   0.0634   0.0523    0.2926   0.0000      0.513471   438.1667       5.48118       14.9163       2.14626       1.61350      -1.36060       1.22532       1.57117       1.67671       1.76015       1.83643       1.67951
  25  14 3096.4080    4.0052  1.1633 12.6832  0.0000       2.73504  0.0315   0.0692   0.0585    0.1701   0.0000      0.720675   437.4354       8.69942       13.1614       5.19890     -0.787487      -1.85603       1.41437       1.82446       2.01394       2.13829       2.04237       2.03798
  25  15 3243.9752    3.9108  1.5045 12.1965 -0.0004    -0.0894047  0.0360   0.0573   0.0637    0.1675   0.0000      0.440767   439.1976       11.2262       12.3733       2.28080       3.73768       2.31513       1.65968       2.13600       2.33717       2.50162       2.33987       2.40992
  25  16 3391.2812    3.2210  2.0550 12.3595  0.0010      0.629771  0.0460   0.0427   0.0773    0.0813   0.0000      0.271423   441.1991       10.7618       13.2832       3.09906       1.81701      -8.69735       1.99335       2.72722       2.79768       3.07599       2.95460       3.00427
  25  17 3538.2576    2.6703  3.1025 11.9978  0.0000      0.295981  0.0585   0.0292   0.1015    0.0548   0.0000      0.180026   434.8086       15.7214       15.5219       4.37877       4.68277      0.979338       2.55459       3.35878       3.57194       3.83040       3.79253       3.83048
  25  18 3685.2591    2.2962  4.5748 11.0968  0.0000      0.433040  0.0696   0.0204   0.1259    0.0543   0.0000     0.0952404   439.4969       12.1368       9.31037       8.05339      -10.6524      -5.06658       3.12024       4.13381       4.51996       4.77770       4.86337       4.66810
  25  19 3832.0604    1.8815  6.7752 10.8091  0.0000      0.697360  0.0935   0.0153   0.1753    0.0467   0.0000     0.0739502   440.2328       16.9718       13.6941       14.7380      -5.81091      -1.71653       3.95588       5.19732       5.52324       5.97524       5.82920       5.75707
  25  20 3978.0425    1.5783  9.0573 10.5649  0.0004      0.391203  0.1236   0.0120   0.2222    0.0425   0.0000     0.0645376   442.0712       20.0394       17.0667       2.05914       5.16433       7.91126       4.91427       6.55789       7.10655       7.53164       7.60202       7.28316
  25  21 4124.3295    1.3376 11.8275 10.4008  0.0000      0.292472  0.1696   0.0095   0.2893    0.0385   0.0000     0.0618454   448.9405       9.30464       31.1166       3.55410      -11.2268      -3.54912       6.22500       8.24154       9.02180       9.56138       9.40854       9.09881
  25  22 4270.6857    1.0927 14.3873 10.3656 -0.0005      0.209166  0.2327   0.0074   0.3757    0.0323   0.0000     0.0729538   438.9402     0.0764458       17.3326       5.40310       6.08629       1.52241       7.69888       10.2889       11.1601       11.9928       11.6849       11.3519
  26   4 1508.7122    0.1762  0.1522  9.9862  0.0000       16.1701  0.0170   0.0091   0.0231    0.0290   0.0000       15.4546   440.2719      -1.68287       21.5849      0.186796      -3.08363     -0.351468      0.875473      0.996852       1.44357       1.57442       1.48090       1.49354
  26   5 1694.0818    0.2981  0.2384  9.9216  0.0000       18.8345  0.0129   0.0109   0.0257    0.0351   0.0000       4.82079   439.6080      -1.28176       19.7071       1.42973      -2.46052     -0.614191      0.718428      0.900417      0.976903       1.01375       1.05477      0.990845
  26   6 1869.0912    0.4829  0.4265  9.9070  0.0000       11.0572  0.0183   0.0129   0.0329    0.0522   0.0000       1.85882   440.3000       1.56228       18.2903      0.809354     -0.416010      -2.27453       1.12244       1.48488       1.52124       1.59640       1.57428       1.69203
  26   7 2039.8403    0.6969  0.5983 10.0890 -0.0001       7.94272  0.0201   0.0157   0.0394    0.0697   0.0000       1.12151   440.5633     -0.736589       18.2214     -0.317153       1.22923     -0.236072       1.11590       1.44028       1.65824       1.73065       1.75494       1.57505
  26   8 2206.1413    0.9905  0.8381 10.0858  0.0000       5.17727  0.0246   0.0188   0.0468    0.1140   0.0000      0.780879   437.5664     -0.119119       15.8482       1.97424      -3.04730      0.241391       1.19770       1.60385       1.69225       1.78063       1.83001       1.82574
  26   9 2366.2202    1.3510  1.0112 10.7401  0.0000       3.72639  0.0291   0.0242   0.0536    0.1229   0.0000      0.706782   439.4220      -1.57387       17.2420      0.133451      -2.25452      -3.36677       1.34400       1.69449       1.86434       1.97192       1.96066       1.95086
  26  10 2521.3289    1.8667  1.0991 11.2808  0.0000       3.58939  0.0300   0.0327   0.0567    0.1387   0.0000      0.658385   437.1517       2.84417       13.3624      0.400582      -4.53691      -1.11493       1.31597       1.82395       1.87562       2.05475       1.96141       1.86558
  26  11 2674.4604    2.4344  1.1347 11.1321  0.0000       1.60608  0.0299   0.0401   0.0542    0.2353   0.0000      0.589551   439.5223       5.21216       15.4996       2.42191    -0.0303250     -0.471513       1.33278       1.73448       1.95555       2.00779       2.10483       2.01583
  26  12 2826.6825    3.0161  0.9941 12.1810  0.0000       1.44135  0.0276   0.0537   0.0503    0.1523   0.0000      0.569009   439.0267       1.75148       12.2649      -1.88058      -1.78038     -0.863843       1.34560       1.62541       1.69934       1.90085       1.84153       1.77307
  26  13 2977.6171    3.7726  1.0667 12.2993  0.0000       1.80391  0.0291   0.0651   0.0514    0.1882   0.0000      0.584337   438.6002       6.11581       13.4862      0.619859     -0.587898      0.418789       1.47650       1.98931       2.11503       2.15386       2.13080       1.99842
  26  14 3126.9812    3.8916  1.2546 12.7943  0.0000      0.787586  0.0325   0.0651   0.0618    0.1576   0.0000      0.555908   440.7331       8.72573       16.2474       1.02670      -5.87279       1.00435       1.43748       1.95716       2.12818       2.22029       2.17951       2.12975
  26  15 3275.5694    3.6632  1.5842 12.5168  0.0000       1.39107  0.0383   0.0535   0.0679    0.1279   0.0000      0.452802   438.0734       9.06748       12.3685       3.19433     -0.694749      -2.20219       1.68146       2.24100       2.34075       2.46158       2.55290       2.55672
  26  16 3423.3941    3.1257  2.1476 12.2814  0.0000    -0.0475479  0.0454   0.0396   0.0805    0.0827   0.0000      0.299012   439.9875       7.86494       18.7398       4.54004      -4.05791      -4.02395       1.90077       2.45543       2.72639       2.82154       2.84756       2.73130
  26  17 3571.2210    2.6160  3.4529 11.5294  0.0000      0.360691  0.0582   0.0260   0.1046    0.0628   0.0000      0.130024   442.2009       15.2383       13.3090       4.20397      -3.64075      -5.48114       2.44700       3.21073       3.50122       3.80148       3.73670       3.61722
  26  18 3718.7170    2.1518  4.8940 11.2139  0.0000      0.555241  0.0748   0.0191   0.1326    0.0481   0.0000      0.100628   429.1661       15.9284       13.0547       4.55364      -9.87186       1.67221       3.12022       4.12676       4.54895       4.75865       4.81891       4.67644
  26  19 3865.6799    1.8303  7.0988 10.7747  0.0001      0.290771  0.0947   0.0141   0.1744    0.0440   0.0000     0.0696720   436.9954       16.2204       31.0914      -5.83659      -3.80367    -0.0656996       3.90182       4.95979       5.53001       5.81165       5.78369       5.62057
  26  20 4012.6299    1.5366  9.6837 10.5289 -0.0001      0.286657  0.1293   0.0113   0.2329    0.0416   0.0000     0.0602720   437.4099       16.9287       4.13430      -7.51114       3.10614       2.96772       5.05702       6.59932       7.18321       7.55636       7.66490       7.47567
  26  21 4159.2499    1.2936 12.5039 10.4071  0.0000      0.207063  0.1789   0.0087   0.3084    0.0361   0.0000     0.0617557   440.7170       11.1534       28.8998       12.7913       2.21576      -2.38837       6.19352       8.05655       9.02951       9.44675       9.51665       9.17919
  26  22 4306.0426    1.0506 15.2540 10.3107 -0.0017      0.306541  0.2469   0.0069   0.3917    0.0321   0.0000     0.0745110   430.3910       20.2634       38.5183      -13.7800      -3.63515       18.7795       7.84001       10.3471       11.3861       11.7223       11.8980       11.5902
  27   3 1325.2433    0.1075  0.0913 10.1057  0.0000       17.6030  0.0283   0.0093   0.0307    0.0244   0.0000       71.5561   440.8470      -1.24233       21.3383     -0.833090      -1.62507      -1.65839       2.33624       3.12227       3.31995       3.24188       3.27278       2.69724
  27   4 1527.5885    0.2005  0.1523 10.0413 -0.0012       36.9675  0.0115   0.0097   0.0232    0.0298   0.0000       13.9703   439.8300      -1.19982       21.0680      -1.46115      -2.91601      0.761170      0.589802      0.713154      0.881562      0.958165      0.850944      0.948737
  27   5 1713.5945    0.3179  0.2454  9.9843  0.0000       16.5367  0.0132   0.0113   0.0254    0.0358   0.0000       4.33662   440.9573      0.468193       20.3236      0.378626      -2.28620      0.644456      0.735421       1.00121       1.12954       1.23821       1.24414       1.28422
  27   6 1889.8519    0.4989  0.4546  9.9221  0.0000       13.9647  0.0165   0.0129   0.0357    0.0520   0.0000       1.78257   440.3452     -0.930407       21.5516      -2.85914      -4.16570      -1.43192      0.882201       1.15081       1.28784       1.32227       1.28575       1.28193
  27   7 2062.1009    0.7025  0.6801 10.1019  0.0000       6.40502  0.0209   0.0150   0.0435    0.0714   0.0000       1.03325   440.6395       1.18778       19.2548      -1.64071      -2.86343      0.169023       1.01467       1.29534       1.45532       1.54869       1.54371       1.49548
  27   8 2229.8535    1.0784  0.8447 10.1936  0.0000       5.76762  0.0233   0.0200   0.0464    0.1171   0.0000      0.719466   440.2822       1.25507       19.7045      -1.91810      -1.08253      -4.24442       1.10257       1.38221       1.50240       1.63615       1.67472       1.53947
  27   9 2391.1570    1.4472  1.0486 10.6356  0.0000       4.77899  0.0276   0.0249   0.0536    0.1357   0.0000      0.670253   440.4021     -0.157052       17.7592     -0.398026      -3.05386      0.555768       1.23316       1.65344       1.76674       1.88781       1.91747       1.86362
  27  10 2547.6630    1.9662  1.1085 11.1671  0.0000       2.98169  0.0286   0.0327   0.0558    0.1504   0.0000      0.637928   441.7497       1.91996       13.1031     -0.539415      -1.88613       2.05593       1.23265       1.59672       1.72093       1.92152       1.89695       1.93911
  27  11 2702.1551    2.5653  1.0446 11.4633  0.0000       1.24326  0.0263   0.0435   0.0509    0.1891   0.0000      0.563478   440.9483       5.30792       17.9229       5.56200       2.84822      0.526648       1.19218       1.51565       1.72062       1.75897       1.68061       1.68566
  27  12 2855.5059    3.2231  1.0887 11.7034  0.0000       1.73522  0.0271   0.0532   0.0530    0.2442   0.0000      0.519581   440.4238       4.09682       14.2631       2.30511      -1.24695      -2.52033       1.18822       1.55238       1.69003       1.79308       1.79209       1.75690
  27  13 3007.1839    3.8323  0.9347 12.7364  0.0001       1.42000  0.0255   0.0679   0.0464    0.1424   0.0000      0.541724   441.0628       5.86769       17.1403      -1.78771     -0.105609      -5.20441       1.23022       1.51975       1.58802       1.75117       1.72883       1.79328
  27  14 3157.4790    3.9751  1.2830 12.5583  0.0005       1.90878  0.0318   0.0614   0.0584    0.1452   0.0000      0.524254   439.0342       8.55782       14.5598       2.96791      -4.42776    -0.0969217       1.30564       1.74172       1.90099       1.93551       2.05532       1.98191
  27  15 3306.6961    3.5802  1.7559 12.4392  0.0000      0.669114  0.0388   0.0486   0.0710    0.1071   0.0000      0.367999   439.3697       7.56015       15.0989       2.84170      -2.34244      -2.43081       1.59475       2.09919       2.31120       2.41458       2.45624       2.38392
  27  16 3455.4216    2.9914  2.4646 12.0839  0.0000      0.738912  0.0483   0.0351   0.0868    0.0790   0.0000      0.227518   437.9284       10.9780       13.5300       4.13677     -0.302843      0.449834       1.98954       2.48048       2.82784       2.90914       3.02095       2.95382
  27  17 3603.8532    2.4736  3.8707 11.4588  0.0000      0.614415  0.0615   0.0233   0.1122    0.0567   0.0000      0.126520   439.5393       10.6425       14.2811       5.10219     -0.196056      -5.91493       2.49978       3.30881       3.63974       3.79954       3.86888       3.79435
  27  18 3751.9808    2.0849  5.6304 11.1045  0.0000      0.484096  0.0798   0.0172   0.1444    0.0458   0.0000     0.0860464   433.3565       14.6497       22.0186      0.347731      -2.26724      -1.25356       3.24501       4.22219       4.58477       4.94067       4.91994       4.75991
  27  19 3899.6803    1.7604  7.6949 10.7169  0.0000      0.377841  0.1011   0.0130   0.1859    0.0431   0.0000     0.0655150   441.4245       16.9636       24.5848      -5.60623       1.65808     -0.916532       3.97903       5.15496       5.68772       6.02722       6.00088       6.01741
  27  20 4047.1210    1.4506 10.0727 10.5618  0.0000      0.379406  0.1343   0.0104   0.2473    0.0383   0.0000     0.0634118   438.7009       15.8965       16.5450       3.33504      -15.2858      -4.68331       4.88450       6.40854       7.03587       7.48847       7.56631       7.32023
  27  21 4194.3869    1.2426 13.6965 10.4039  0.0003      0.258440  0.2008   0.0078   0.3274    0.0338   0.0000     0.0632457   436.1991       22.2061       1.85497       2.99871       6.56542      -9.72144       6.41384       8.38308       9.35503       9.83429       10.0021       9.68188
  27  22 4341.8903    1.0443 16.1045 10.2818  0.0010      0.343466  0.2529   0.0068   0.3919    0.0315   0.0000     0.0702019   440.1127       26.4106       22.9548      -13.1873       31.2486      -18.2718       7.45077       9.96527       10.9568       11.6211       11.5881       11.2913
  28   3 1342.6540    0.1122  0.0702 10.1118  0.0000       2.28674  0.0146   0.0096   0.0209    0.0235   0.0000       69.0162   440.2952    -0.0328466       21.0776      0.907771      -2.34566     -0.911454      0.658388      0.984763       1.02799       1.28570       1.18679      0.929322
  28   4 1546.0438    0.2108  0.1438 10.0393  0.0000       23.4440  0.0112   0.0103   0.0225    0.0284   0.0000       12.0052   440.5840      0.344882       20.6639     -0.116048      -1.09059      0.317306      0.591100      0.948069       1.06905       1.19210       1.09286       1.14284
  28   5 1732.7716    0.3286  0.2927  9.9238  0.0000       20.3064  0.0144   0.0106   0.0267    0.0365   0.0000       3.68171   440.4495      -2.42156       20.3516      -1.56465      -3.36371      -1.77018      0.717444      0.933646      0.989110       1.04530       1.11091       1.14492
  28   6 1910.2436    0.5151  0.4771  9.9624  0.0007       11.6217  0.0179   0.0125   0.0329    0.0524   0.0000       1.68085   439.9316      -1.20561       20.0610      0.553463      -1.40704      -1.23394      0.869616       1.11237       1.22224       1.38477       1.27782       1.26234
  28   7 2083.9707    0.7968  0.7388  9.8037  0.0000       5.31126  0.0205   0.0157   0.0435    0.0943   0.0000      0.808073   440.5341     -0.442530       20.4011       1.76885      0.493370      0.705010      0.990878       1.30339       1.31548       1.48160       1.46587       1.49568
  28   8 2252.9461    1.0691  0.9674 10.3056  0.0000       5.04119  0.0262   0.0191   0.0509    0.1137   0.0000      0.748112   439.0659       2.07419       18.7689      -1.69789      -1.78154     -0.914464       1.15083       1.45751       1.62010       1.66019       1.63991       1.68696
  28   9 2415.4341    1.5733  1.2555 10.1746  0.0000       2.61226  0.0313   0.0237   0.0555    0.1938   0.0000      0.557143   438.8933     -0.701629       19.0594       1.45721      -2.67834     -0.650443       1.24477       1.64409       1.74960       1.90057       1.94363       1.88453
  28  10 2573.5026    2.0532  1.1109 11.6049  0.0000       2.31131  0.0292   0.0344   0.0542    0.1208   0.0000      0.651828   439.4152       1.85670       17.9496    -0.0151401      -2.68076      0.414721       1.19416       1.54189       1.68166       1.78318       1.77961       1.82469
  28  11 2729.4401    2.7841  1.2359 10.8298  0.0000       1.72709  0.0292   0.0419   0.0532    0.2984   0.0000      0.468568   439.7297       4.58222       17.3065       4.02546     -0.278743     -0.392827       1.21666       1.54590       1.72764       1.85768       1.84295       1.88107
  28  12 2883.8515    3.5046  1.0095 11.8466  0.0000       1.98978  0.0256   0.0583   0.0470    0.2299   0.0000      0.541683   440.7528       3.75685       14.3556       1.11814      -4.80591       1.48661       1.14843       1.47541       1.55263       1.71956       1.74600       1.64692
  28  13 3036.3838    3.9402  1.1298 12.5296  0.0000       1.23271  0.0288   0.0641   0.0526    0.1716   0.0000      0.575260   436.3171       8.57774       12.7481       1.11106      -1.92454      -2.53397       1.21869       1.54421       1.68930       1.79153       1.75520       1.78216
  28  14 3187.3442    3.9887  1.3568 12.4991  0.0001       1.17380  0.0321   0.0587   0.0571    0.1397   0.0000      0.420692   437.7806       4.37647       14.5697       3.83873      -1.84645      -4.07351       1.31228       1.66778       1.83481       1.97033       1.92058       1.92964
  28  15 3337.4997    3.4648  1.7974 12.4110  0.0000       1.41794  0.0395   0.0460   0.0700    0.1029   0.0000      0.341803   440.4810       13.7939       14.3924       2.74792     -0.274839       1.63316       1.53673       2.05592       2.29608       2.39965       2.39662       2.32148
  28  16 3487.1043    2.8953  2.8543 11.8761  0.0001       1.27356  0.0509   0.0317   0.0921    0.0704   0.0000      0.196570   437.6429       11.3914       13.0237       7.92698      -1.21063      -2.54317       1.98559       2.59956       2.73492       2.96999       2.96108       2.98224
  28  17 3636.0832    2.3943  4.0892 11.3021  0.0000      0.615854  0.0625   0.0218   0.1143    0.0581   0.0000      0.126183   438.1152       9.10872       21.6276       7.82025      -2.90824      -1.49904       2.47970       3.28547       3.54026       3.82576       3.76390       3.75549
  28  18 3784.6818    2.0074  5.9193 11.0123  0.0000      0.298513  0.0808   0.0157   0.1483    0.0430   0.0000     0.0817387   442.2022       7.83479       13.0288       1.98657       2.76912       4.46819       3.12790       4.05487       4.51420       4.65929       4.77475       4.77043
  28  19 3932.9419    1.6781  8.6859 10.6444 -0.0000      0.317054  0.1119   0.0117   0.2016    0.0403   0.0000     0.0605501   446.2936       15.6979       8.14769       15.3988      -8.50581      -8.86823       4.08942       5.41327       5.94425       6.36318       6.40587       6.18431
  28  20 4080.8015    1.3998 11.2488 10.5399 -0.0015      0.277717  0.1550   0.0094   0.2632    0.0360   0.0000     0.0628160   436.1861       11.8904       5.84350       8.58264      -3.10128      -3.44543       5.16112       6.88940       7.67392       8.07893       8.16456       8.03194
  28  21 4228.7096    1.1489 14.0379 10.3921 -0.0008      0.174093  0.2151   0.0071   0.3446    0.0322   0.0000     0.0722417   447.8479       17.9808       27.2370      -9.40061       15.4003     -0.181732       6.55734       8.68309       9.68716       10.1327       10.3255       9.89850
  29   3 1359.7694    0.0956  0.0737 10.1392  0.0000       45.8400  0.0179   0.0085   0.0211    0.0250   0.0000       82.6545   440.9856      0.366933       19.3906      0.109512      -2.31572     -0.704197      0.775626       1.20313       1.14470       1.27817       1.12637       1.16672
  29   4 1564.1537    0.2018  0.1684 10.0395  0.0000       21.6808  0.0125   0.0093   0.0261    0.0285   0.0000       11.7821   441.5116     -0.511609       20.8361      0.843035      -2.41302     -0.295229      0.646412      0.775399      0.919338      0.813865       1.02928       1.02971
  29   5 1751.5787    0.3640  0.2864  9.9361  0.0000       14.1462  0.0128   0.0113   0.0276    0.0374   0.0000       3.15620   438.8695      0.115293       21.5555      0.537525      -3.39033     -0.142133      0.636807      0.839474      0.992400       1.09216       1.12620       1.09210
  29   6 1930.2806    0.5353  0.5109  9.9977  0.0000       11.1984  0.0174   0.0126   0.0367    0.0524   0.0000       1.51154   440.5183      0.323173       20.3577      -1.31273      0.604161      -1.02909      0.779937       1.03903       1.16243       1.21881       1.26726       1.22863
  29   7 2105.4390    0.8086  0.7225 10.0919  0.0000       6.41549  0.0210   0.0159   0.0416    0.0830   0.0000      0.918859   439.9865     0.0379189       17.6718      0.969887     -0.573823      0.623738      0.943491       1.22654       1.27274       1.44327       1.43250       1.43126
  29   8 2275.4539    1.1559  0.9613 10.1370  0.0000       3.67088  0.0247   0.0197   0.0499    0.1393   0.0000      0.682943   439.1339       2.10903       17.7174       1.85833      -3.43444      -4.61664       1.05157       1.31665       1.48381       1.66297       1.61190       1.62317
  29   9 2439.1970    1.5813  1.1875 10.8363  0.0000       3.81242  0.0304   0.0254   0.0574    0.1406   0.0000      0.663503   437.7036       2.72985       16.8942       4.98761      -4.51762      0.743512       1.14779       1.55526       1.64781       1.78963       1.77791       1.71454
  29  10 2598.8046    2.1181  1.2492 11.1769  0.0000       2.18752  0.0323   0.0325   0.0534    0.1610   0.0000      0.595439   441.4076       1.89963       15.3722       4.13658     -0.940145     -0.277617       1.24800       1.64745       1.72631       1.82104       1.84010       1.88733
  29  11 2756.2146    2.8719  1.1129 11.9618  0.0000      0.924989  0.0274   0.0462   0.0515    0.1526   0.0000      0.567233   439.8509       1.86235       18.8245       2.06316      -1.59684      -1.54394       1.16280       1.50315       1.67149       1.74315       1.69119       1.77523
  29  12 2911.7456    3.5356  0.9679 12.1325  0.0000       1.22367  0.0243   0.0587   0.0440    0.1821   0.0000      0.497338   441.3772       8.25813       17.6315       1.00348      -2.27108      -3.78892       1.05826       1.35931       1.50924       1.58166       1.59191       1.60348
  29  13 3065.1134    4.0069  1.0915 12.7369  0.0000       1.32120  0.0278   0.0658   0.0518    0.1681   0.0000      0.628855   440.3236       5.35950       16.0006       2.30123      -5.09052      -2.31490       1.16038       1.50160       1.67141       1.76432       1.83548       1.76675
  29  14 3216.8604    3.9418  1.4225 12.5552  0.0000      0.197873  0.0331   0.0563   0.0597    0.1300   0.0000      0.423208   441.0608       6.14598       18.1473       3.39740      -1.60563      0.966646       1.40405       1.87032       1.92767       2.09482       1.98871       2.03791
  29  15 3367.8812    3.3678  2.0341 12.3027  0.0000      0.826580  0.0399   0.0407   0.0743    0.0796   0.0000      0.253500   436.7855       9.31820       16.3740       7.36932     -0.151202      -4.30778       1.55059       2.03686       2.19421       2.35223       2.42065       2.32823
  29  16 3518.2693    2.8032  3.2458 11.5125  0.0000      0.737167  0.0530   0.0272   0.0926    0.0728   0.0000      0.142529   440.7851       10.2133       12.4171       6.37089       4.96752      -4.35335       2.03217       2.61813       2.88411       3.04110       3.12194       3.10227
  29  17 3667.9938    2.3552  4.6329 11.1669  0.0000      0.720457  0.0663   0.0198   0.1205    0.0539   0.0000      0.100226   438.7965       11.9668       13.3851       6.89529       1.89206    -0.0438095       2.43349       3.21385       3.54595       3.72462       3.71470       3.72882
  29  18 3817.2737    1.9209  6.4238 10.8991  0.0000      0.436398  0.0838   0.0143   0.1584    0.0428   0.0000     0.0771505   436.6932       6.62070       20.3879       8.11060       4.75233       1.26143       3.11362       4.00510       4.43018       4.66316       4.71721       4.67706
  29  19 3966.1945    1.6049  8.9259 10.6902  0.0000      0.336869  0.1146   0.0110   0.2090    0.0375   0.0000     0.0643501   441.7112       18.2830       9.85832       7.20484      0.338561      -4.10075       3.96103       5.21417       5.80716       6.07772       6.21766       6.07135
  29  20 4114.8108    1.3508 12.0726 10.5458  0.0005      0.280009  0.1657   0.0087   0.2888    0.0349   0.0000     0.0622842   449.7872       5.58433       10.9537       18.9067     -0.119283     -0.711091       5.38885       7.03004       7.80609       8.32704       8.45556       8.30719
  29  21 4263.3982    1.1247 14.9519 10.3616  0.0004      0.396225  0.2227   0.0067   0.3489    0.0313   0.0000     0.0706986   442.4108       26.5236       21.8302      -8.52250       12.9826       9.03511       6.38745       8.38877       9.36896       9.89174       9.87331       9.77335
  30   3 1376.5977    0.1180  0.0766 10.0718  0.0000       37.9395  0.0158   0.0086   0.0181    0.0246   0.0000       57.4739   441.0788     -0.695124       20.5946      -2.92233      -2.27337      -1.31100      0.686319      0.798213       1.07164      0.856421       1.02365       1.03345
  30   4 1581.9115    0.2352  0.2080  9.9551  0.0000       21.8400  0.0121   0.0092   0.0260    0.0297   0.0000       7.94881   440.7739     -0.437528       20.4650     -0.305634      -2.18816    -0.0367670      0.577492      0.755032      0.816365      0.923546      0.916410      0.841533
  30   5 1770.0993    0.3761  0.3380  9.9153  0.0000       16.9759  0.0144   0.0108   0.0280    0.0379   0.0000       2.95859   440.2928      0.465322       21.2745       1.15926      -2.08225      0.142779      0.697808      0.942402       1.08754       1.17331       1.14171       1.07872
  30   6 1950.0188    0.5757  0.5294  9.8448  0.0000       8.54997  0.0171   0.0129   0.0351    0.0606   0.0000       1.31272   440.2489    -0.0878134       21.0654      -1.81333      -4.41929      0.373779      0.799477      0.974444       1.19275       1.25899       1.29500       1.25743
  30   7 2126.4386    0.8214  0.7469 10.0875  0.0000       6.63832  0.0208   0.0157   0.0435    0.0834   0.0000      0.876795   441.1314       1.83472       18.5263     -0.846094      0.411596       2.75944      0.956436       1.19505       1.34967       1.44059       1.46826       1.41847
  30   8 2297.4751    1.2256  1.0509 10.2638 -0.0004       5.11543  0.0283   0.0201   0.0502    0.1360   0.0000      0.705394   441.4418       1.94055       21.2337     0.0654134       1.01309       3.43488       1.18418       1.63403       1.74331       1.95609       1.98851       1.89334
  30   9 2462.3923    1.7363  1.1606 10.5617  0.0000       3.11268  0.0287   0.0270   0.0524    0.1928   0.0000      0.617940   438.7042       3.19267       17.9380       3.90235     0.0235629     -0.780452       1.15363       1.54384       1.72755       1.83672       1.76428       1.74319
  30  10 2623.5672    2.2838  1.1127 11.4093  0.0000       1.26609  0.0282   0.0358   0.0494    0.1529   0.0000      0.677408   439.9425       5.23910       16.9364       2.36917      -2.33673      0.880314       1.08051       1.38844       1.53707       1.68733       1.65230       1.66230
  30  11 2782.5573    2.9534  1.0727 12.0592  0.0000      0.219317  0.0264   0.0474   0.0497    0.1418   0.0000      0.550767   438.5875       3.87166       16.6000       4.07648      -2.58459      -1.29274       1.01846       1.38257       1.45338       1.60385       1.56981       1.60187
  30  12 2939.2305    3.7372  1.0096 12.2967  0.0000       1.17246  0.0235   0.0614   0.0494    0.1554   0.0000      0.524610   439.8052       5.17829       14.0198       3.66988      0.256185       2.03515      0.980814       1.24592       1.35315       1.42019       1.47350       1.49649
  30  13 3093.4445    4.0943  1.1210 12.4748  0.0000      0.284332  0.0267   0.0644   0.0523    0.1870   0.0000      0.618131   439.7449       7.98672       15.4978       2.49380      -2.10334      -1.05768       1.07278       1.35104       1.52373       1.66028       1.62607       1.62297
  30  14 3246.0543    3.8111  1.6330 12.3298  0.0000    -0.0518063  0.0353   0.0493   0.0619    0.1104   0.0000      0.339650   438.8322       4.79668       14.5531      0.310953     -0.853588       3.57562       1.31089       1.71028       1.87113       1.97015       1.95986       1.90095
  30  15 3397.7992    3.2068  2.2076 12.1610  0.0000      0.472937  0.0423   0.0363   0.0749    0.0702   0.0000      0.212710   439.3570       12.2955       10.9550       3.34425       2.37924       2.68642       1.61041       2.13611       2.28063       2.41590       2.44914       2.41017
  30  16 3549.1259    2.6681  3.3614 11.6006  0.0000      0.909436  0.0541   0.0253   0.0980    0.0594   0.0000      0.142260   438.4621       13.3332       13.2944       4.58760      -9.75364     -0.568884       1.94793       2.63266       2.86633       3.12771       3.12053       3.03459
  30  17 3699.5917    2.2748  4.9883 11.1232  0.0000      0.607943  0.0695   0.0185   0.1241    0.0491   0.0000     0.0939367   443.1574       14.9164       12.0229       6.10153     -0.549590       6.70108       2.47700       3.28155       3.65673       3.82055       3.94242       3.90123
  30  18 3849.3988    1.8623  7.1792 10.7474  0.0000      0.455013  0.0915   0.0131   0.1649    0.0408   0.0000     0.0674394   441.8910       11.4806       14.8785       2.62941       7.27408       2.11170       3.21181       4.17981       4.55879       4.88207       4.93833       4.91854
  30  19 3999.1553    1.5447  9.2606 10.6183  0.0000      0.424568  0.1193   0.0105   0.2188    0.0371   0.0000     0.0636064   438.2935       14.3259       10.3074       19.7918       3.94733      -4.00135       3.99711       5.34451       5.93776       6.27595       6.41760       6.33873
  30  20 4148.3127    1.2785 12.4904 10.4970 -0.0005      0.375887  0.1777   0.0079   0.2967    0.0326   0.0000     0.0737268   440.5816       6.00082       43.3226       6.99407       4.66646      -2.62546       5.26441       6.99539       7.82671       8.31829       8.42449       8.31643
  31   3 1393.1844    0.1173  0.1414 10.0047  0.0000       48.2960  0.0165   0.0077   0.0377    0.0267   0.0000       36.2676   440.3495      -1.55519       19.7511      0.695228      -1.77844     -0.242387      0.627540      0.846713       1.02387       1.21249       1.42184       1.05635
  31   4 1599.3621    0.2213  0.1701  9.9828  0.0000       30.9627  0.0111   0.0090   0.0216    0.0300   0.0000       9.89944   441.0745      0.848635       18.7536     -0.256263      -1.17300       1.83233      0.498122      0.608405      0.792983      0.814091      0.834512      0.857830
  31   5 1788.3014    0.3893  0.3804  9.9484  0.0000       15.1191  0.0154   0.0105   0.0318    0.0398   0.0000       2.47021   440.2130     0.0926105       20.9137      0.640356      -2.47979     -0.746218      0.681671      0.897088       1.05368       1.00462       1.06016       1.00317
  31   6 1969.5717    0.6007  0.5531  9.9262  0.0000       11.8999  0.0179   0.0128   0.0345    0.0569   0.0000       1.35947   440.7393      0.753947       20.0005      0.738546      -2.16578     -0.624438      0.744515      0.983345       1.05086       1.17786       1.18817       1.16242
  31   7 2147.1182    0.8605  0.8380 10.0555  0.0000       5.51560  0.0230   0.0153   0.0442    0.0932   0.0000      0.823594   440.4489       1.79250       19.9439     -0.627812      -2.93288      -2.76805      0.892910       1.21288       1.33209       1.40183       1.46034       1.39067
  31   8 2319.0796    1.3201  1.0142 10.6123  0.0000       4.74389  0.0266   0.0220   0.0480    0.1262   0.0000      0.677493   439.7271     -0.217549       20.2098       1.58171      -2.49640     -0.395059       1.01744       1.29309       1.42275       1.52459       1.52429       1.57116
  31   9 2485.1670    1.7378  1.1509 11.0456  0.0000       3.01992  0.0295   0.0278   0.0532    0.1515   0.0000      0.635684   440.0203       5.24221       16.2405     -0.121062    -0.0245941       2.16147       1.12206       1.49986       1.62285       1.77388       1.74937       1.67266
  31  10 2647.9538    2.3789  1.1601 11.5384  0.0000       2.27240  0.0281   0.0368   0.0519    0.1533   0.0000      0.577338   441.6703       3.78403       17.1168       2.53721       1.32983      -1.92054       1.08036       1.42023       1.52429       1.68240       1.68165       1.60409
  31  11 2808.4665    3.0295  1.0633 12.0847  0.0000       1.86410  0.0257   0.0475   0.0485    0.1390   0.0000      0.583567   440.1422       1.76853       18.7453       2.73747      -2.74749     -0.185626      0.975554       1.23134       1.37865       1.46279       1.44666       1.44086
  31  12 2966.2891    3.7832  0.9947 12.4138  0.0000       1.41222  0.0232   0.0610   0.0462    0.1556   0.0000      0.525250   440.9271       6.71677       15.0935       3.80837      0.763575      -1.19373      0.937320       1.21637       1.33865       1.43029       1.44927       1.45939
  31  13 3121.4921    4.1243  1.2714 12.5208  0.0000       1.24440  0.0307   0.0619   0.0538    0.1872   0.0000      0.524273   442.3915       6.97850       16.0138       2.89910     -0.666895       1.97372       1.13954       1.50998       1.64855       1.82354       1.79449       1.71461
  31  14 3274.9820    3.7788  1.6962 12.1678  0.0000       1.12723  0.0335   0.0479   0.0644    0.1249   0.0000      0.328121   440.3534       10.1102       14.7699       2.85294      -4.46577      -2.25334       1.25753       1.64864       1.78902       1.95837       2.00411       2.01685
  31  15 3427.5735    3.1563  2.5286 11.8590  0.0001      0.801816  0.0433   0.0322   0.0793    0.0668   0.0000      0.200683   440.0402       7.92698       14.7463       1.49293      0.119594      -3.95373       1.51888       2.00730       2.20347       2.41716       2.43126       2.44088
  31  16 3579.6419    2.5856  3.5322 11.6705  0.0000      0.926211  0.0552   0.0237   0.1001    0.0532   0.0000      0.144499   443.5702       12.9356       8.73962       2.48099      -1.74004      -3.32410       1.94737       2.61555       2.78357       3.03953       3.16527       3.07504
  31  17 3730.6672    2.1372  5.4524 11.0035  0.0001      0.476294  0.0731   0.0162   0.1309    0.0479   0.0000     0.0863653   440.8641       14.5980       16.7206       5.86560      -2.32692      0.437874       2.51850       3.34441       3.65365       3.90888       4.02628       4.01037
  31  18 3881.3738    1.7703  7.5666 10.7199  0.0000      0.418639  0.0951   0.0121   0.1726    0.0399   0.0000     0.0646790   437.7765       9.17116       13.6124       3.18498      -3.50165      -6.49205       3.16788       4.22342       4.67908       4.99071       5.05910       4.94760
  31  19 4031.4759    1.4907 10.3421 10.5847 -0.0001      0.439628  0.1353   0.0094   0.2314    0.0355   0.0000     0.0625261   441.4671       8.17061       20.2822       12.9021      -9.52036       4.37771       4.21923       5.53929       6.18403       6.55672       6.68074       6.64139
  31  20 4181.0630    1.2560 13.0396 10.4614  0.0000      0.376423  0.1839   0.0074   0.2966    0.0321   0.0000     0.0700262   447.2654       16.2842       17.1841      -6.98195      -18.3730      -13.6773       5.26121       6.89672       7.74449       8.20442       8.47358       8.34381
  32   3 1409.4685    0.1158  0.1345 10.0546  0.0000       59.9865  0.0177   0.0079   0.0348    0.0272   0.0000       40.0886   440.6292      0.156693       20.3124      -1.03072     -0.805201     -0.690537      0.811225      0.837699       1.02727       1.08571       1.01387       1.03226
  32   4 1616.4814    0.2423  0.2515  9.9609  0.0000       27.4458  0.0140   0.0086   0.0270    0.0312   0.0000       6.87803   440.8975     -0.826806       20.3854      0.605574      -2.49166     -0.336835      0.626885      0.860724      0.905369      0.939398      0.882102      0.898829
  32   5 1806.2231    0.4055  0.3783  9.8996  0.0000       14.0535  0.0143   0.0106   0.0299    0.0412   0.0000       2.25219   440.8901     0.0801239       19.6590     -0.406616      -1.57957      0.180557      0.591240      0.832129      0.859761      0.970276      0.889073      0.954432
  32   6 1988.7594    0.6144  0.6606  9.9195  0.0004       9.70491  0.0200   0.0121   0.0397    0.0622   0.0000       1.16897   440.0219       2.71250       21.3128       1.03069      -2.17750      0.963279      0.846886       1.14246       1.26853       1.29919       1.32303       1.34893
  32   7 2167.4794    0.9154  0.8493  9.9442  0.0000       6.93371  0.0216   0.0159   0.0438    0.1019   0.0000      0.758887   441.2661       1.13215       18.1055      0.829837      -1.34890     -0.447479      0.868744       1.11874       1.23468       1.34139       1.38754       1.36064
  32   8 2340.2100    1.4087  1.0625 10.1914  0.0000       3.99199  0.0256   0.0219   0.0480    0.1580   0.0000      0.632041   438.5952       1.14893       20.0819     -0.143525      -3.25381     -0.336182      0.953815       1.22001       1.39586       1.51474       1.54152       1.46032
  32   9 2507.3798    1.9298  1.2073 10.9120  0.0000       2.84960  0.0283   0.0289   0.0543    0.1778   0.0000      0.657850   439.5318      0.904695       17.2925       2.24158     -0.350904      0.700260       1.02791       1.36418       1.47067       1.63817       1.60217       1.60664
  32  10 2671.6815    2.5329  1.1255 11.5240  0.0000      0.390550  0.0266   0.0383   0.0499    0.1658   0.0000      0.551143   440.7511       2.83489       18.6744       2.37746     -0.357749       1.89395      0.989180       1.26014       1.44122       1.57166       1.53480       1.53089
  32  11 2833.8683    3.3206  1.0283 12.2679  0.0000       2.00322  0.0246   0.0523   0.0463    0.1440   0.0000      0.512394   439.6465       4.63827       17.8452      0.129600     0.0883885      -1.30844      0.948225       1.21385       1.36221       1.47155       1.51670       1.43896
  32  12 2992.8517    3.9077  1.0304 12.4066  0.0000      0.961522  0.0248   0.0605   0.0444    0.1645   0.0000      0.493636   438.7319       6.07024       15.7404       1.77725      -2.23143      -1.88271      0.903358       1.17968       1.25855       1.40925       1.42285       1.42026
  32  13 3149.1183    4.1218  1.3987 12.2724  0.0000       2.15099  0.0314   0.0560   0.0532    0.1653   0.0000      0.445697   440.5001       6.99274       15.9055       5.57446      -2.54355     -0.426738       1.11881       1.42004       1.60366       1.69542       1.69779       1.69637
  32  14 3303.4225    3.7182  1.8738 12.0865  0.0047      0.448391  0.0358   0.0440   0.0659    0.1192   0.0000      0.300410   438.9434       8.94627       15.4446      0.651896      -5.53400       2.85125       1.28512       1.71848       1.88312       2.01285       2.03117       1.99837
  32  15 3456.9609    3.0435  2.6348 11.9818 -0.0003      0.870828  0.0453   0.0306   0.0794    0.0611   0.0000      0.179997   441.1708       11.7281       12.3210       3.58930      -3.71520      -3.84839       1.55496       2.04296       2.28400       2.44164       2.44462       2.45292
  32  16 3609.8059    2.5362  4.0657 11.3690 -0.0001      0.826711  0.0568   0.0209   0.1054    0.0505   0.0000      0.111971   439.4332       11.1314       13.7202      0.847949      -2.41460      -1.57752       1.98388       2.55305       2.87241       3.00974       3.08736       3.09768
  32  17 3761.7323    2.0730  6.0875 10.9082  0.0000      0.552135  0.0770   0.0146   0.1399    0.0434   0.0000     0.0767992   437.4362       9.95582       19.0545      -4.83048      0.646450       5.18501       2.57800       3.31649       3.78108       3.96490       4.10032       4.03436
  32  18 3912.9831    1.7040  8.1138 10.7220 -0.0001      0.492512  0.1016   0.0111   0.1809    0.0362   0.0000     0.0648198   441.0290       10.9180       18.5348       9.67636      -2.02166      -5.09981       3.22537       4.30673       4.73993       5.10192       5.20116       5.21387
  32  19 4063.7009    1.4503 10.6742 10.5410 -0.0007      0.462034  0.1362   0.0088   0.2383    0.0341   0.0000     0.0631388   446.6936       10.0126       17.9956      -3.39266      -9.74959     0.0914973       4.07113       5.41457       5.97079       6.37163       6.46723       6.47967
  32  20 4213.7017    1.1948 14.0672 10.4428 -0.0002      0.242724  0.2024   0.0066   0.3186    0.0302   0.0000     0.0703183   441.7315       22.6004       22.2897      -11.4166       11.7523      -12.4211       5.31061       7.18228       7.91883       8.54900       8.69974       8.64053
  33   3 1425.4233    0.1415  0.1210 10.0273  0.0000       30.2420  0.0116   0.0084   0.0264    0.0241   0.0000       28.9976   440.9883    -0.0879556       21.9926      0.691446      -1.88198      0.255056      0.543969      0.716597      0.802766      0.889114      0.988554      0.936741
  33   4 1633.2564    0.2661  0.2241  9.8957  0.0000       26.1716  0.0119   0.0091   0.0223    0.0318   0.0000       5.85025   441.2481     -0.326320       21.7723      0.925013      -4.06592     -0.414721      0.496832      0.668530      0.691210      0.733635      0.755394      0.775143
  33   5 1823.9153    0.4384  0.3969  9.9568  0.0000       13.8885  0.0144   0.0110   0.0303    0.0402   0.0000       2.12897   440.4186      -1.06186       19.6147     0.0225499      -2.13531      -1.25501      0.629591      0.852052      0.933138      0.982349      0.951999      0.993103
  33   6 2007.6978    0.6587  0.6526  9.9292  0.0000       7.75086  0.0186   0.0128   0.0388    0.0661   0.0000       1.03180   440.8189     -0.812157       21.4591      -1.72531      -1.84611     0.0227786      0.740074      0.988323       1.04560       1.18544       1.19491       1.14065
  33   7 2187.4622    0.9618  0.7806 10.3461  0.0000       6.29397  0.0206   0.0172   0.0416    0.0862   0.0000      0.827782   440.7208      0.714604       18.5981     -0.384006      -1.44229      -1.22936      0.784565       1.04202       1.12468       1.22138       1.26450       1.28030
  33   8 2360.9570    1.4421  1.0249 10.4579  0.0000       3.39889  0.0241   0.0224   0.0480    0.1383   0.0000      0.631839   440.2129       2.82409       20.0176      -1.25681      -4.39795       1.80529      0.911238       1.23911       1.38848       1.53525       1.56619       1.48054
  33   9 2529.2317    1.9626  1.2152 11.1745  0.0000       1.81740  0.0287   0.0293   0.0547    0.1441   0.0000      0.631720   441.2340       2.03840       20.5111      0.712242      -3.65314      -1.51478      0.948088       1.28908       1.39268       1.48928       1.51173       1.58829
  33  10 2695.0965    2.6435  1.1360 11.4050  0.0000       1.26679  0.0264   0.0389   0.0486    0.1858   0.0000      0.517339   439.9259       3.87469       18.8106       4.83875     -0.609898      -2.11759      0.916359       1.21950       1.31868       1.45002       1.50949       1.44166
  33  11 2858.6845    3.3055  1.0367 12.2526  0.0000       2.36902  0.0241   0.0509   0.0463    0.1363   0.0000      0.609757   439.8673       4.87759       16.7452      0.700025      -3.07876     -0.748262      0.875998       1.14797       1.28917       1.37646       1.41531       1.39661
  33  12 3018.8805    4.0895  1.0603 12.4531  0.0000      0.185428  0.0251   0.0618   0.0452    0.1682   0.0000      0.550956   440.9970       4.76220       19.8259       2.67419      -3.59619     -0.290880      0.939889       1.24648       1.40023       1.46953       1.48619       1.47823
  33  13 3176.1810    4.0870  1.4300 11.9170  0.0000      0.750431  0.0296   0.0524   0.0531    0.1739   0.0000      0.332688   440.5992       4.99716       15.0912       1.08807      -3.67313      -2.77923       1.01638       1.36939       1.49362       1.56329       1.58943       1.58639
  33  14 3331.6298    3.6615  1.9150 12.1671 -0.0001      0.949841  0.0371   0.0416   0.0637    0.0988   0.0000      0.287554   440.0743       7.59506       13.5010       2.97800     -0.171427     -0.461939       1.25359       1.63248       1.77932       1.92107       1.98617       1.95855
  33  15 3485.8927    2.9683  3.1180 11.6236  0.0000      0.414718  0.0484   0.0269   0.0849    0.0638   0.0000      0.148085   442.8646       9.99884       15.0559      0.993949       5.18039     -0.425939       1.61204       2.12450       2.37209       2.52679       2.58859       2.61557
  33  16 3639.6049    2.4036  4.4795 11.2663  0.0000      0.662860  0.0605   0.0188   0.1104    0.0470   0.0000     0.0965451   440.7811       13.4898       14.1831       4.75396       3.33513      0.583052       1.97082       2.63186       2.90258       3.11156       3.18234       3.17831
  33  17 3792.2421    2.0139  6.6436 10.7896  0.0000      0.459225  0.0797   0.0133   0.1462    0.0415   0.0000     0.0680492   437.3983       7.39705       21.6858       7.72955       4.88634      -1.24511       2.57454       3.39531       3.79726       4.10565       4.21870       4.11067
  33  18 3944.2361    1.7007  9.2536 10.5793  0.0002      0.394026  0.1098   0.0101   0.1958    0.0362   0.0000     0.0582280   437.3314       4.27982       15.8807       5.40365      -12.2126      -6.68153       3.35596       4.45234       4.93437       5.34893       5.51136       5.44288
  33  19 4095.3982    1.3993 11.4739 10.4781  0.0005      0.291134  0.1486   0.0078   0.2531    0.0328   0.0000     0.0651871   444.1884       6.34142       23.4074       6.70955       3.14389       2.76517       4.19276       5.53861       6.21444       6.57587       6.88635       6.77305
  34   3 1441.1468    0.1582  0.1236 10.0124  0.0000       11.3794  0.0135   0.0091   0.0266    0.0230   0.0000       22.3386   441.6050     -0.255921       21.7412  -0.000490168      -3.43014     -0.199291      0.657361      0.897011       1.06897       1.17939       1.23087      0.960708
  34   4 1649.7552    0.2672  0.2323  9.9190  0.0000       28.0980  0.0115   0.0087   0.0228    0.0318   0.0000       5.98252   440.8507      0.511576       20.3541     -0.516742      -2.27081      0.213850      0.482303      0.639667      0.710111      0.672247      0.716466      0.769784
  34   5 1841.3139    0.4479  0.4732  9.8797  0.0000       12.3055  0.0164   0.0104   0.0328    0.0458   0.0000       1.79809   440.6300      0.225264       21.0145      0.203015      -2.60283     0.0956197      0.647167      0.839823      0.890621       1.03145      0.978009       1.00490
  34   6 2026.4427    0.6836  0.6622  9.9463  0.0005       7.26460  0.0184   0.0131   0.0379    0.0673   0.0000       1.01099   441.1746      -1.13521       20.7193       1.41678      -5.63405      -1.62725      0.755677      0.981397       1.10770       1.19229       1.20627       1.23253
  34   7 2207.1911    1.0460  0.9551 10.1017  0.0000       6.25631  0.0231   0.0168   0.0456    0.1112   0.0000      0.694260   441.6617       2.57649       19.0463      0.498503      -3.30152       1.23992      0.863485       1.15517       1.28144       1.37099       1.42401       1.43887
  34   8 2381.3298    1.4437  1.1728 10.7630  0.0000       3.46952  0.0281   0.0218   0.0530    0.1190   0.0000      0.686399   440.7253      0.208685       20.0371       3.49767      -1.94961      0.159367      0.958339       1.27998       1.40191       1.53323       1.57785       1.57981
  34   9 2550.7834    2.0468  1.1982 11.3806  0.0000       2.31698  0.0280   0.0308   0.0529    0.1409   0.0000      0.588566   441.4802       2.94014       18.6325     0.0294701      -3.98352       1.06440      0.950308       1.25485       1.40592       1.55760       1.53676       1.52725
  34  10 2718.1075    2.7243  1.0755 11.8131  0.0000       2.99893  0.0249   0.0409   0.0467    0.1379   0.0000      0.688374   440.7879       2.87827       17.5048       2.18719      -2.08956      -1.38508      0.872224       1.11245       1.22894       1.34380       1.45288       1.42112
  34  11 2882.9868    3.4706  1.1395 11.6805  0.0000    -0.0922118  0.0246   0.0501   0.0494    0.2282   0.0000      0.531795   440.0949       2.04545       17.1497       1.09911    0.00813730     -0.240232      0.882253       1.13937       1.22023       1.29948       1.33715       1.33553
  34  12 3044.5667    4.0623  1.1430 12.7753  0.0000       1.04775  0.0271   0.0590   0.0490    0.1325   0.0000      0.479253   438.9608       4.62452       17.7823       2.76652      -1.43316      0.334540      0.919583       1.18336       1.35030       1.43159       1.44850       1.43045
  34  13 3202.9573    3.9706  1.4936 12.3400  0.0040       1.18855  0.0310   0.0511   0.0566    0.1357   0.0000      0.413362   439.9896       7.42055       17.2509       1.08404     -0.523089     -0.270989       1.03889       1.35573       1.52998       1.58441       1.64729       1.65728
  34  14 3359.3505    3.5902  2.1003 12.0778  0.0000      0.550453  0.0382   0.0388   0.0666    0.0898   0.0000      0.260972   439.7782       8.39506       16.2373       4.66446      -6.06461      -1.14434       1.24144       1.65414       1.83641       1.89617       1.98987       1.95958
  34  15 3514.6486    2.8584  3.3233 11.7143  0.0000      0.467563  0.0495   0.0253   0.0905    0.0565   0.0000      0.134646   439.3144       5.14271       17.2123       2.72364       3.69657      -1.60099       1.61989       2.13310       2.30821       2.54868       2.60284       2.58593
  34  16 3669.0803    2.3137  4.6687 11.3165  0.0001      0.657203  0.0629   0.0176   0.1115    0.0425   0.0000     0.0950120   441.2719       15.6224       9.42274       3.67887     -0.695445       5.29523       1.99343       2.67931       2.93780       3.19623       3.17842       3.16994
  34  17 3822.3612    1.9025  7.1471 10.8156  0.0000      0.399295  0.0869   0.0122   0.1546    0.0390   0.0000     0.0711428   439.2987       11.7556       14.5932       3.48771      -1.78212      -1.83062       2.71723       3.57424       4.03658       4.29934       4.47555       4.48258
  34  18 3974.8625    1.6490  9.7156 10.5740  0.0000      0.161163  0.1176   0.0093   0.2028    0.0349   0.0000     0.0593581   439.2255       14.5519       12.7688       10.9519      0.756602       4.45477       3.40699       4.45769       5.00639       5.31594       5.58072       5.50813
  34  19 4127.0671    1.3355 12.7982 10.4594 -0.0002      0.287806  0.1703   0.0069   0.2814    0.0309   0.0000     0.0655253   448.1234       16.6439       1.51864      -1.29843       5.67907      -4.24419       4.37007       5.78190       6.45318       7.04697       7.20001       7.13869
  35   2 1221.9282    0.0738  0.0552 10.1733  0.0000       16.7985  0.0190   0.0091   0.0178    0.0206   0.0000       182.698   440.4196      -1.69345       20.4108     0.0301165      -2.22599      -2.92354      0.953546       1.34339       1.45598       1.61455       1.61912       1.50155
  35   3 1456.6180    0.1583  0.1361 10.0112  0.0000       13.5413  0.0110   0.0080   0.0234    0.0228   0.0000       20.8821   441.7643     -0.539528       21.1741      0.976526      -3.66626     -0.331922      0.420265      0.528175      0.606115      0.749753      0.620396      0.663720
  35   4 1665.9896    0.2993  0.2615  9.9099  0.0000       29.2328  0.0114   0.0092   0.0243    0.0319   0.0000       4.55984   441.3973     -0.585133       21.1322     -0.723258      -1.69886      0.415769      0.481195      0.606846      0.686574      0.727178      0.771178      0.788227
  35   5 1858.5246    0.4838  0.4772  9.7985  0.0000       12.6724  0.0157   0.0105   0.0304    0.0486   0.0000       1.64696   441.1367       1.05163       20.2479      0.289713      -1.24336      0.272036      0.636434      0.797543      0.906142       1.00639      0.989698       1.00362
  35   6 2044.9521    0.7231  0.6589 10.0352  0.0010       7.57362  0.0176   0.0136   0.0373    0.0653   0.0000       1.01445   441.2515     0.0176253       21.4035       1.17110      -1.13058     -0.230591      0.661985      0.885001      0.971212       1.05830       1.03292       1.09516
  35   7 2226.4900    1.1042  0.9379 10.0510  0.0000       4.28758  0.0228   0.0173   0.0423    0.1223   0.0000      0.675858   439.5692       1.39041       20.5390      0.811041      -3.75590    -0.0828826      0.776879       1.01258       1.15443       1.21305       1.28864       1.27542
  35   8 2401.4226    1.5497  1.2052 10.5730  0.0000       2.67201  0.0281   0.0222   0.0520    0.1509   0.0000      0.643767   439.6001       1.17557       20.1774      -2.32554      -4.35082     -0.175469      0.889527       1.18386       1.30781       1.43479       1.45857       1.45429
  35   9 2571.9006    2.0809  1.2518 11.2045  0.0000       1.47557  0.0295   0.0291   0.0502    0.1406   0.0000      0.556784   439.8454       3.98929       21.0596      0.777122     -0.580964       1.50408      0.969202       1.25488       1.41197       1.53638       1.54314       1.52678
  35  10 2740.6487    2.8305  1.1225 11.8884  0.0000       1.69950  0.0258   0.0411   0.0479    0.1434   0.0000      0.535512   442.7203       5.24042       18.8816       2.01455      -3.46371    -0.0952080      0.854634       1.13766       1.25342       1.35602       1.32858       1.36289
  35  11 2906.9676    3.6230  1.1193 11.3054  0.0000       1.97567  0.0248   0.0509   0.0456    0.3393   0.0000      0.484492   441.1642       4.49625       18.1056       3.06174      -1.71878       1.58228      0.842555       1.11226       1.21634       1.30555       1.37965       1.34854
  35  12 3069.7692    4.0435  1.1513 12.8278  0.0000       1.86227  0.0273   0.0588   0.0478    0.1308   0.0000      0.569448   439.8571       7.28798       18.4760       3.93304     -0.239937      -1.92059      0.908579       1.15714       1.28012       1.44733       1.47759       1.49057
  35  13 3229.3239    4.0137  1.5502 12.4911 -0.0003       1.46913  0.0316   0.0494   0.0544    0.1026   0.0000      0.370926   441.2248       9.89083       15.9856       2.96104     -0.853828       1.66029      0.995780       1.34987       1.43141       1.63772       1.60194       1.64698
  35  14 3386.8738    3.3457  2.2929 12.1587  0.0000      0.865665  0.0398   0.0342   0.0700    0.0691   0.0000      0.240246   441.1456       12.8312       15.7328       2.88656      -3.77746       1.07581       1.24569       1.64199       1.78911       1.97150       1.99417       2.05140
  35  15 3543.0375    2.7183  3.4351 11.7616 -0.0004      0.498920  0.0512   0.0234   0.0919    0.0513   0.0000      0.140023   438.9098       9.48855       14.8429       5.58621     -0.916170      -2.09747       1.62033       2.11636       2.36065       2.52130       2.59297       2.57745
  35  16 3698.3167    2.2598  5.3588 11.0810  0.0000      0.602531  0.0660   0.0158   0.1194    0.0428   0.0000     0.0761952   441.0300       9.98595       22.5540       4.98879      0.752034     -0.928276       2.08675       2.74072       3.03296       3.26787       3.38365       3.36181
  35  17 3852.5012    1.8474  7.4217 10.8181  0.0000      0.569028  0.0879   0.0116   0.1610    0.0371   0.0000     0.0683392   441.5994       12.3134       13.5830       10.4320       1.89111      -2.04055       2.65914       3.48044       3.93503       4.14708       4.27126       4.24223
  35  18 4005.7833    1.5420  9.9795 10.5991  0.0004      0.307596  0.1250   0.0087   0.2116    0.0339   0.0000     0.0648380   435.5525       13.9704       8.79624       6.23567       1.02477      -5.86822       3.43055       4.62231       5.10072       5.50633       5.67975       5.71929
  35  19 4158.4378    1.2912 13.3490 10.4938 -0.0008      0.275998  0.1826   0.0066   0.2892    0.0291   0.0000     0.0668149   441.0999       7.67982       12.9795       12.5188      -1.41995       2.44868       4.44503       5.93514       6.61532       7.17433       7.41351       7.34667
  36   2 1235.7049    0.0902  0.0796 10.1784  0.0000       16.4320  0.0174   0.0086   0.0250    0.0208   0.0000       111.830   441.6895      -1.43404       21.1715      0.674557      -4.20915     -0.695806      0.510745      0.842645      0.856022       1.00550      0.784796      0.871446
  36   3 1471.8421    0.1676  0.1291 10.0407  0.0000       17.5341  0.0112   0.0082   0.0203    0.0227   0.0000       19.7351   441.8460     -0.274974       20.1811     -0.140946      -2.68444      0.196137      0.408949      0.511567      0.586956      0.571092      0.676674      0.719385
  36   4 1681.9492    0.3012  0.2688  9.9355  0.0000       23.4342  0.0116   0.0090   0.0252    0.0309   0.0000       4.35010   440.9666      0.372359       22.3218    -0.0935165      -2.91920      0.927011      0.430993      0.583341      0.612166      0.727420      0.700932      0.711636
  36   5 1875.5383    0.5017  0.4927  9.8597  0.0000       15.6068  0.0158   0.0107   0.0305    0.0460   0.0000       1.67112   440.6852    -0.0559643       22.3790      0.549915      -4.07189      0.305112      0.582432      0.730945      0.837215      0.868036      0.894908      0.915163
  36   6 2063.2365    0.7371  0.7650  9.9445  0.0000       7.75838  0.0192   0.0130   0.0415    0.0756   0.0000      0.918139   441.3811       1.54404       21.7833      0.520010      -1.50363      0.498040      0.669858      0.899401      0.987757       1.03701       1.10517       1.13454
  36   7 2245.6170    1.1275  0.9924 10.3544  0.0000       5.01821  0.0238   0.0174   0.0458    0.1034   0.0000      0.705773   442.1863      0.665450       20.2418       2.36104      -2.35490       1.82203      0.838030       1.13059       1.31025       1.43745       1.43789       1.38501
  36   8 2421.2888    1.5908  1.2184 10.9245  0.0000       3.71834  0.0287   0.0233   0.0523    0.1271   0.0000      0.658545   441.8236       3.28900       20.4816      0.923058      -1.59358      -1.48115      0.918600       1.16606       1.29399       1.47855       1.50109       1.48158
  36   9 2592.8807    2.1623  1.3056 11.0116  0.0000       2.75444  0.0288   0.0287   0.0503    0.1564   0.0000      0.504960   438.9891       4.52554       21.1086      0.395321      -2.17639      0.194030      0.934114       1.24375       1.34931       1.44694       1.51228       1.55740
  36  10 2762.8157    2.9816  1.1556 11.9115  0.0000       1.36021  0.0262   0.0423   0.0485    0.1531   0.0000      0.543199   439.3847       3.70975       20.7683      0.450589     -0.589150       2.29961      0.863352       1.14007       1.20973       1.35159       1.40322       1.42396
  36  11 2930.4140    3.6576  1.1597 12.5255 -0.0002       2.74228  0.0271   0.0526   0.0479    0.1338   0.0000      0.621870   440.2622       4.15802       19.0710     -0.768453      -3.36683      -2.78139      0.898829       1.21178       1.30461       1.44871       1.48482       1.52247
  36  12 3094.4244    4.2289  1.2251 12.6988  0.0000      0.399958  0.0277   0.0581   0.0477    0.1349   0.0000      0.555803   439.0450       5.43165       17.9760       1.09280      -2.69491      0.849770      0.859162       1.11174       1.24198       1.34126       1.29351       1.34459
  36  13 3255.2504    3.8136  1.7086 12.1994  0.0000      0.755001  0.0322   0.0434   0.0572    0.1044   0.0000      0.281414   441.7546       6.39206       17.8271       5.85723      -3.10741      -1.48989       1.03377       1.35666       1.49056       1.60146       1.68637       1.67035
  36  14 3414.0338    3.3423  2.3283 12.1921  0.0000      0.909082  0.0395   0.0332   0.0691    0.0590   0.0000      0.212601   440.7967       7.86335       14.0412       5.71115      -6.06161      0.332560       1.23586       1.62110       1.79343       1.90879       1.93676       1.97300
  36  15 3571.1771    2.6416  3.6639 11.5607 -0.0001      0.887838  0.0516   0.0218   0.0943    0.0516   0.0000      0.130655   439.2989       11.3593       13.3644       3.31364     -0.465426      0.235348       1.57151       2.08873       2.29034       2.48597       2.56123       2.54979
  36  16 3726.9209    2.1787  5.5921 11.0610  0.0000      0.447734  0.0684   0.0148   0.1228    0.0403   0.0000     0.0791712   439.0933       11.8682       17.1312      -2.09114      0.567340      0.990653       2.06988       2.74791       3.07987       3.29527       3.40783       3.39631
  36  17 3881.8875    1.7965  8.0261 10.8020  0.0000      0.521694  0.0941   0.0109   0.1711    0.0355   0.0000     0.0650384   442.9008       12.2213       16.8585       9.04589       1.12434     -0.918113       2.72264       3.60388       4.00336       4.27185       4.47711       4.47894
  36  18 4035.9895    1.4647 10.3900 10.6557 -0.0011      0.284608  0.1317   0.0081   0.2248    0.0316   0.0000     0.0687901   440.9184       22.2995       11.6877       12.0096      -12.3162      0.801553       3.49967       4.55779       5.10207       5.51056       5.67770       5.77909
  36  19 4189.2396    1.2387 13.5628 10.5368 -0.0015      0.194354  0.1881   0.0063   0.2940    0.0278   0.0000     0.0715333   437.7601     -0.133385       10.0645       10.7255      -1.46012      -11.1086       4.35266       5.91803       6.55927       7.00148       7.24803       7.11141
  37   3 1486.8062    0.1687  0.1550  9.9933  0.0000       13.5253  0.0107   0.0077   0.0241    0.0233   0.0000       17.4213   441.1809     -0.199556       21.2678     -0.873268      -3.49430      0.758324      0.449423      0.635822      0.660223      0.746468      0.734701      0.838806
  37   4 1697.6145    0.3175  0.3050  9.8362  0.0000       15.2383  0.0136   0.0087   0.0245    0.0330   0.0000       3.47992   441.1705     0.0626527       21.3158      0.381289      -3.43053     -0.211387      0.474455      0.692530      0.719444      0.818671      0.783671      0.771428
  37   5 1892.2931    0.5141  0.4951  9.8782  0.0000       12.4477  0.0156   0.0108   0.0310    0.0471   0.0000       1.56003   441.7138     0.0176726       20.4512     -0.144100      -1.18604      -1.03796      0.571202      0.790721      0.868137      0.948605      0.968898      0.919285
  37   6 2081.2510    0.8048  0.7483  9.9324  0.0000       8.15831  0.0190   0.0137   0.0372    0.0776   0.0000      0.850168   441.7067      0.577788       21.5722      0.170307      -1.36684      -1.87603      0.643078      0.853481      0.923634       1.05083       1.04065       1.01176
  37   7 2264.4577    1.1903  1.0246 10.1349  0.0000       3.90048  0.0239   0.0175   0.0449    0.1277   0.0000      0.667751   440.6781       2.26299       20.7676     -0.540431      -1.59342      0.142694      0.747470       1.01280       1.07769       1.21086       1.23123       1.25218
  37   8 2440.8471    1.6995  1.2355 10.7098  0.0000       3.01287  0.0279   0.0233   0.0489    0.1372   0.0000      0.552198   441.6696       3.90987       20.1750      0.223083      -3.88388       1.91852      0.835981       1.12349       1.21585       1.31021       1.32794       1.36029
  37   9 2613.5017    2.2963  1.2645 11.4220  0.0000       2.74326  0.0274   0.0311   0.0510    0.1316   0.0000      0.530487   440.6551       1.75113       20.7611      0.698440     -0.625405       1.19230      0.852398       1.09167       1.23990       1.34470       1.39547       1.36473
  37  10 2784.6951    3.0978  1.0878 12.1782  0.0000       2.24704  0.0239   0.0450   0.0461    0.1310   0.0000      0.554828   440.5448       4.26277       20.6689      0.433775      -2.71315     -0.523280      0.799551       1.04046       1.11662       1.25306       1.29346       1.31776
  37  11 2953.4488    3.8085  1.1709 12.1898  0.0000       1.64492  0.0258   0.0526   0.0463    0.1784   0.0000      0.529198   441.8347       4.90158       18.2411       2.12884      -1.85559    -0.0574039      0.801329       1.08741       1.18773       1.31411       1.33434       1.38280
  37  12 3118.6730    4.2102  1.2947 12.4174  0.0000       1.11289  0.0275   0.0548   0.0485    0.1474   0.0000      0.448686   440.6091       6.80486       18.3352       2.85429      -2.67343      -2.98525      0.850418       1.12600       1.22806       1.34383       1.38014       1.37062
  37  13 3280.8629    3.7315  1.8605 12.4882  0.0000       1.27180  0.0342   0.0415   0.0618    0.0768   0.0000      0.303628   439.7936       7.65990       16.0398       2.98804      -3.92800       1.92665       1.05732       1.40126       1.56926       1.69753       1.78819       1.77012
  37  14 3440.5829    3.1469  2.7202 11.9078  0.0000      0.751155  0.0424   0.0285   0.0742    0.0568   0.0000      0.175906   437.7481       5.61505       15.7922       2.39656      -2.63390      -3.04826       1.25645       1.70345       1.86477       2.02585       2.04239       2.05825
  37  15 3598.7722    2.5518  4.0932 11.4358  0.0000      0.635510  0.0545   0.0196   0.0996    0.0469   0.0000      0.112899   441.9119       9.09901       13.5370       7.59712       5.03529     -0.989113       1.56968       2.13628       2.35521       2.53541       2.62795       2.60512
  37  16 3755.4844    2.1215  6.1633 10.8776  0.0000      0.422264  0.0719   0.0134   0.1307    0.0399   0.0000     0.0718497   438.9605       10.7604       13.8575     -0.507961       6.88653      0.857410       2.09030       2.73544       3.11891       3.28812       3.44793       3.45556
  37  17 3911.2308    1.7696  8.8781 10.6596  0.0000      0.360950  0.1027   0.0099   0.1804    0.0356   0.0000     0.0598969   440.7469       9.18344       16.6293       9.48159      0.926266      -2.37371       2.76624       3.71052       4.09833       4.48103       4.51665       4.53177
  37  18 4066.0816    1.4340 11.7579 10.5806  0.0013      0.420043  0.1528   0.0073   0.2449    0.0303   0.0000     0.0701940   442.8883       13.7485       22.0607       1.57590       7.18371     -0.571293       3.69098       4.91260       5.42125       5.93531       6.06974       6.08607
  38   3 1501.5628    0.1774  0.1855 10.0140  0.0000       35.1417  0.0128   0.0073   0.0247    0.0251   0.0000       13.7964   441.6174     -0.300332       21.6084      0.301124      -2.13836     -0.520758      0.603934      0.733614      0.945255      0.940350      0.859111      0.878001
  38   4 1713.0688    0.3232  0.3887  9.9755  0.0000       17.9837  0.0149   0.0084   0.0326    0.0324   0.0000       3.40646   442.1422       1.37477       20.2701     -0.882924      -2.82866      0.294184      0.511673      0.658938      0.752364      0.845864      0.794157      0.866334
  38   5 1908.8681    0.5415  0.4952  9.9791  0.0000       11.4148  0.0150   0.0112   0.0307    0.0483   0.0000       1.48929   442.1400    0.00748207       21.3231     -0.838364      -2.68168       1.48083      0.536287      0.722905      0.769634      0.853473      0.938210      0.911879
  38   6 2099.0794    0.8173  0.7793 10.1689  0.0001       7.16503  0.0199   0.0137   0.0403    0.0735   0.0000      0.884995   441.3968       2.25375       21.3945       1.24650      -1.01694      0.610606      0.629069      0.872249      0.955486       1.01257       1.08553       1.04338
  38   7 2283.0813    1.2235  1.0227 10.3371  0.0000       6.21543  0.0230   0.0181   0.0458    0.1138   0.0000      0.707989   441.3547       2.80161       20.8405     -0.979947      -3.39115      0.260735      0.701251      0.925630       1.02992       1.14024       1.15555       1.16712
  38   8 2460.0383    1.7627  1.2020 10.8891  0.0000       1.50570  0.0271   0.0244   0.0496    0.1489   0.0000      0.598895   443.0900       3.72170       20.8260       1.97484      -2.25682      0.841932      0.861542       1.14245       1.26226       1.34889       1.39152       1.42485
  38   9 2633.8422    2.4328  1.2815 11.2995  0.0000       2.43345  0.0272   0.0322   0.0496    0.1538   0.0000      0.482653   439.7369       2.05068       20.4397       2.34862      -4.72234      -1.34473      0.857617       1.13669       1.30599       1.41650       1.42057       1.42345
  38  10 2806.2075    3.2017  1.1685 11.9010  0.0000       2.25382  0.0250   0.0444   0.0476    0.1719   0.0000      0.570143   441.4224       3.14690       18.0420     -0.289552      -1.98971       1.10994      0.806252       1.03720       1.13080       1.23642       1.25994       1.28523
  38  11 2975.9995    3.9011  1.1669 12.4416  0.0000      0.724232  0.0253   0.0534   0.0470    0.1519   0.0000      0.559429   440.9927       5.69087       19.1248      0.113048      -3.79702       2.08537      0.783153       1.06985       1.13607       1.28975       1.30316       1.31188
  38  12 3142.4867    4.2225  1.3113 12.4005  0.0000      0.738484  0.0270   0.0539   0.0483    0.1537   0.0000      0.414395   440.8159       6.69298       17.0622       3.19305     -0.545152      0.724958      0.813337       1.07000       1.17839       1.27616       1.33122       1.35317
  38  13 3305.9014    3.8269  1.8784 12.2549  0.0000      0.885227  0.0338   0.0404   0.0572    0.0837   0.0000      0.264078   440.7046       7.28385       16.0033       1.91715      -2.35329     -0.163168       1.04605       1.37913       1.49260       1.65207       1.71426       1.68700
  38  14 3466.9718    3.0359  2.7478 12.1414  0.0000      0.621132  0.0421   0.0275   0.0789    0.0484   0.0000      0.180294   440.8515       8.97355       17.8421       3.19247      -2.15565      -3.37881       1.23480       1.61176       1.79542       1.94955       2.07785       2.07100
  38  15 3626.2886    2.4564  4.4043 11.4101  0.0000      0.891743  0.0565   0.0179   0.1026    0.0416   0.0000      0.106706   442.5788       7.88112       16.5928       3.52473      -2.99089      -5.23431       1.63738       2.15899       2.40052       2.60059       2.73301       2.74127
  38  16 3783.5188    2.0677  6.7745 10.7957  0.0000      0.274682  0.0774   0.0122   0.1356    0.0388   0.0000     0.0680680   439.4393       8.14981       23.2043     -0.978153      -3.80583      0.723906       2.15952       2.88904       3.24192       3.48586       3.65279       3.61333
  38  17 3940.2181    1.6825  9.3492 10.7091  0.0000      0.347674  0.1103   0.0090   0.1920    0.0331   0.0000     0.0628152   432.7246       7.23806       16.5975       7.29012       3.59128      -3.54763       2.84111       3.73845       4.21764       4.57452       4.67454       4.73888
  38  18 4095.6843    1.3870 12.4126 10.5738 -0.0003      0.276607  0.1621   0.0067   0.2574    0.0298   0.0000     0.0709187   441.5156       7.82030       18.2251       2.70212     -0.314492      -6.15093       3.71403       5.00776       5.56751       6.06813       6.26677       6.36373
  39   3 1516.0660    0.1874  0.1795  9.9929  0.0000       28.1716  0.0122   0.0074   0.0225    0.0244   0.0000       12.5748   441.9861      0.341910       22.1464    -0.0696668      -3.12510      0.387837      0.476650      0.526128      0.600650      0.631561      0.697438      0.664095
  39   4 1728.2943    0.3509  0.3109  9.9202  0.0000       18.9544  0.0126   0.0091   0.0241    0.0323   0.0000       3.09981   441.5175    -0.0927182       21.1046     -0.603834      -3.55203      0.336833      0.452857      0.595738      0.683818      0.706593      0.785088      0.772274
  39   5 1925.2598    0.5493  0.5857  9.9085  0.0000       12.8191  0.0174   0.0106   0.0335    0.0506   0.0000       1.38600   441.5476      0.590757       20.5464      0.532614      -3.08308      0.718523      0.616497      0.862393      0.945821       1.03014       1.05314       1.02021
  39   6 2116.6711    0.8410  0.8714 10.0704  0.0000       6.73995  0.0215   0.0134   0.0412    0.0851   0.0000      0.807137   441.1354       1.41689       22.0292       1.40893      -3.64880     -0.306387      0.664780      0.881765       1.00389       1.12255       1.15760       1.11106
  39   7 2301.3725    1.2817  1.0395 10.5335  0.0000       4.22358  0.0236   0.0188   0.0460    0.1161   0.0000      0.635581   441.1092      0.706610       20.4939      0.394564      -2.61907       1.03405      0.728842       1.00450       1.11802       1.23472       1.21169       1.25572
  39   8 2479.2361    1.8090  1.2083 10.9675  0.0000       3.61267  0.0270   0.0248   0.0491    0.1444   0.0000      0.603158   440.0758       1.12675       20.2791       1.76661      -3.63123      -1.96566      0.767085       1.02287       1.11337       1.27077       1.24447       1.28045
  39   9 2653.9835    2.5027  1.1380 11.7947  0.0000       1.97384  0.0255   0.0353   0.0462    0.1270   0.0000      0.620312   440.5246       3.49539       19.2338       1.38712      -3.13395      0.786903      0.755728       1.01042       1.07069       1.18286       1.27155       1.29257
  39  10 2827.3858    3.3262  1.2295 11.7698  0.0000       1.15821  0.0251   0.0433   0.0465    0.1666   0.0000      0.496636   442.0088       5.01936       18.4209       2.23827      -2.40020   -0.00669655      0.747943      0.973800       1.05662       1.17482       1.24037       1.23994
  39  11 2998.2924    3.9947  1.2140 12.3980  0.0000      0.901563  0.0262   0.0535   0.0470    0.1718   0.0000      0.539284   442.0096       4.99729       19.0823       1.29289      -2.62815      -1.62376      0.761062      0.996580       1.10250       1.21667       1.23532       1.23774
  39  12 3165.8512    4.1526  1.3284 12.9371  0.0000      0.699245  0.0281   0.0542   0.0506    0.1072   0.0000      0.479563   440.8676       6.00365       17.1500       1.41447     -0.953370     -0.463707      0.827343       1.09712       1.23293       1.32417       1.34057       1.33304
  39  13 3330.5648    3.6199  2.0752 12.3463  0.0000      0.676463  0.0354   0.0364   0.0624    0.0646   0.0000      0.238071   442.5055       6.42615       19.5074       5.48790      -2.67357       1.16396       1.03365       1.37839       1.47502       1.65803       1.66625       1.70846
  39  14 3492.8700    2.9655  3.1434 11.8584  0.0000      0.850964  0.0452   0.0246   0.0807    0.0490   0.0000      0.145864   443.3353       12.2134       12.5939       6.22828      0.850214      0.615457       1.27832       1.67316       1.86196       2.00522       2.07492       2.02882
  39  15 3653.2206    2.3902  4.8271 11.3629 -0.0000      0.679409  0.0600   0.0164   0.1062    0.0381   0.0000     0.0973719   440.8199       5.35948       20.4509       2.55027      -1.18186      -3.90450       1.65881       2.20443       2.45947       2.63017       2.70447       2.74584
  39  16 3811.5703    1.9887  7.1882 10.8062 -0.0003      0.268177  0.0802   0.0114   0.1477    0.0376   0.0000     0.0673685   440.0941       9.53262       15.6191       4.16136      -5.04963     0.0204043       2.16583       2.86005       3.19338       3.40799       3.50371       3.51308
  39  17 3969.0354    1.6426  9.5277 10.6623 -0.0005      0.323551  0.1137   0.0086   0.1921    0.0335   0.0000     0.0635176   444.0923       11.8828       15.1590       11.2594    -0.0874978       1.39558       2.84976       3.71101       4.22104       4.57776       4.68999       4.70442
  39  18 4124.9717    1.3346 12.5824 10.5771 -0.0008      0.226022  0.1690   0.0064   0.2653    0.0286   0.0000     0.0701326   438.0087       4.75295       14.3614       6.73926      -2.01993      -3.32078       3.73309       5.01941       5.57223       6.06613       6.20077       6.32717
  40   2 1288.7541    0.0774  0.0854 10.0813  0.0000       29.5495  0.0190   0.0071   0.0258    0.0201   0.0000       123.782   442.7735     -0.641185       19.8634      0.355607      -2.29534      0.929968      0.554568      0.774286      0.871771      0.950084      0.954211       1.01807
  40   3 1530.3305    0.2098  0.1632 10.0136  0.0000       22.8963  0.0108   0.0082   0.0205    0.0235   0.0000       11.5167   441.2174     -0.649622       20.6604      -1.03968      -3.32452     -0.184087      0.519022      0.676911      0.758586      0.788575      0.810207      0.752603
  40   4 1743.2784    0.3713  0.3487  9.8366  0.0000       17.7255  0.0120   0.0091   0.0260    0.0341   0.0000       2.60376   441.5994     0.0147408       20.0397     -0.766768      -3.01505      0.816813      0.449229      0.569532      0.634995      0.696139      0.734943      0.786952
  40   5 1941.4938    0.5529  0.6727  9.7985  0.0000       10.4308  0.0180   0.0098   0.0373    0.0543   0.0000       1.20202   441.7701     -0.402272       20.2194     -0.650474      -2.31051      -1.83241      0.581040      0.755385      0.842622      0.885424      0.982132      0.994021
  40   6 2134.0599    0.8778  0.8638 10.0615  0.0000       6.65850  0.0204   0.0138   0.0411    0.0883   0.0000      0.784052   439.4918       2.30062       19.7887     -0.110296      -1.03481      0.670255      0.624483      0.833895      0.942612       1.01220       1.06442       1.02389
  40   7 2319.4675    1.3236  1.1210 10.5730  0.0000       4.38774  0.0248   0.0188   0.0471    0.1104   0.0000      0.640629   441.8255      0.523035       23.3175       1.38094      -3.20280      0.639202      0.740917      0.954395       1.06260       1.15259       1.15897       1.20136
  40   8 2498.0735    1.9117  1.2868 11.1177  0.0000       3.30968  0.0269   0.0248   0.0486    0.1074   0.0000      0.523110   442.2822       2.05288       20.9211       2.33455      -3.28879     -0.802388      0.780376       1.03090       1.14227       1.26150       1.32293       1.30344
  40   9 2673.8591    2.6545  1.2254 11.4816  0.0005       1.80152  0.0257   0.0349   0.0474    0.1622   0.0000      0.545295   441.0051       1.87627       20.3694       1.49491      -4.09375      0.497351      0.728045      0.957630       1.06009       1.18367       1.21241       1.21210
  40  10 2848.3927    3.3600  1.1847 12.2268  0.0000       1.61225  0.0255   0.0456   0.0465    0.1386   0.0000      0.544778   441.2597       4.96942       20.6969       2.55620      -4.38687      0.354181      0.726099      0.944297       1.05305       1.09460       1.17174       1.23302
  40  11 3020.2186    4.0296  1.2163 12.6257  0.0000       2.30870  0.0265   0.0542   0.0474    0.1416   0.0000      0.577468   440.5336       6.70380       20.6086       1.78208      -1.08978      -1.11322      0.759402       1.00276       1.12822       1.26316       1.30013       1.29379
  40  12 3188.8653    4.1213  1.5657 12.4970  0.0000      0.794013  0.0301   0.0471   0.0518    0.0989   0.0000      0.398849   441.9811       5.85717       17.0537       1.73994      -2.05800      -3.07631      0.842312       1.15109       1.23778       1.36664       1.41046       1.47555
  40  13 3354.8464    3.5736  2.1510 12.2599  0.0000      0.443209  0.0361   0.0350   0.0625    0.0652   0.0000      0.232542   440.5469       7.14106       19.7019       4.67732      -2.08071      -1.88311       1.01841       1.33884       1.49012       1.59259       1.67185       1.64422
  40  14 3518.4872    2.8942  3.3346 11.8812 -0.0006      0.878587  0.0464   0.0232   0.0854    0.0431   0.0000      0.138346   443.2332       9.78224       16.7805       6.03971     -0.108424      0.294868       1.26750       1.68428       1.90798       2.07689       2.10223       2.14743
  40  15 3679.9638    2.3218  5.0968 11.3605  0.0000      0.729122  0.0609   0.0155   0.1123    0.0355   0.0000     0.0916319   442.2157       6.70956       16.3224       8.88260      -9.44918      -3.89746       1.66022       2.20069       2.48494       2.67048       2.70751       2.72614
  40  16 3839.2555    1.8972  7.6578 10.9011  0.0000      0.339796  0.0879   0.0107   0.1559    0.0336   0.0000     0.0705945   438.5020       7.01901       19.0248       8.70458       4.04750      -2.00580       2.25086       3.00560       3.35377       3.65225       3.76486       3.82864
  40  17 3997.5307    1.5999 10.5135 10.6876  0.0005      0.360701  0.1271   0.0078   0.2104    0.0309   0.0000     0.0642685   444.0280       12.1765       20.5595       10.0698      -4.36098      -3.26024       2.94389       3.94473       4.41197       4.77977       4.94835       4.98754
  40  18 4154.3998    1.3203 13.7812 10.5242  0.0005      0.351959  0.1824   0.0060   0.2764    0.0273   0.0000     0.0709491   431.7712       10.3010       19.9200      -3.28697      -3.58023      -3.38200       3.77836       5.06433       5.69803       6.14396       6.35207       6.42223
  41   3 1544.3730    0.2064  0.1667 10.0120  0.0000       17.3409  0.0098   0.0077   0.0184    0.0231   0.0000       11.4312   441.5389     -0.743018       21.5637      0.818016      -4.01586      0.803324      0.368632      0.483517      0.533994      0.588940      0.612578      0.617306
  41   4 1758.0792    0.3963  0.3725  9.9462  0.0000       15.8421  0.0127   0.0093   0.0264    0.0339   0.0000       2.40351   441.7641     -0.465287       21.3590     -0.181414      -3.45748      0.826500      0.414420      0.580052      0.622533      0.702476      0.709238      0.732201
  41   5 1957.5422    0.6045  0.6020  9.9527  0.0000       8.87322  0.0161   0.0111   0.0340    0.0560   0.0000       1.16603   441.4248     -0.218995       21.7332      0.302663      -2.78962     -0.100309      0.547589      0.692989      0.758783      0.794148      0.897988      0.842453
  41   6 2151.2491    0.9584  0.8883  9.9075  0.0000       6.72553  0.0190   0.0145   0.0413    0.1026   0.0000      0.723662   441.8460     -0.282137       20.1769       1.66962      -1.17501      -1.58907      0.589973      0.763607      0.853487      0.959226      0.960555      0.973948
  41   7 2337.2600    1.3698  1.2330 10.5183  0.0000       3.03251  0.0263   0.0182   0.0499    0.1193   0.0000      0.593009   441.7427      0.682040       20.9362     -0.931830      -1.36058      -2.35704      0.724786      0.985140       1.05586       1.19232       1.18648       1.21008
  41   8 2516.6861    1.9895  1.2290 11.0752  0.0000       2.17801  0.0254   0.0259   0.0470    0.1325   0.0000      0.531227   442.7219      0.884395       20.1719       3.85240      -3.22086     0.0136855      0.701224      0.933064       1.04013       1.11273       1.15578       1.16852
  41   9 2693.6224    2.6706  1.2756 11.4159 -0.0001       1.31319  0.0262   0.0339   0.0474    0.1662   0.0000      0.502025   440.6725       4.06783       21.3525       1.99617      -3.40350      -1.73218      0.747109       1.01148       1.11533       1.25291       1.29103       1.28739
  41  10 2869.0589    3.5161  1.1176 12.2047  0.0000       1.35414  0.0236   0.0472   0.0429    0.1549   0.0000      0.502731   441.9488       3.58527       18.8973      0.942669     -0.465493     -0.346805      0.695775      0.907668      0.963888       1.08325       1.10832       1.13195
  41  11 3041.8092    4.1806  1.1457 12.5676  0.0000       1.15750  0.0245   0.0557   0.0432    0.1576   0.0000      0.508786   441.7450       5.65858       18.9119       2.79197      -2.60759     -0.735432      0.754369       1.03974       1.17807       1.27838       1.24458       1.30573
  41  12 3211.5035    4.0842  1.5758 12.7047  0.0000      0.823624  0.0307   0.0467   0.0523    0.0894   0.0000      0.388804   440.1989       6.72820       19.3293       3.17463      -5.03346     -0.868373      0.826932       1.11017       1.20275       1.34100       1.35090       1.38826
  41  13 3378.7289    3.4895  2.3339 12.2079  0.0000      0.553711  0.0365   0.0323   0.0656    0.0618   0.0000      0.202106   441.2766       8.12595       15.4975       4.84894      -2.10878      -1.33741       1.00038       1.35347       1.46141       1.63523       1.62494       1.66655
  41  14 3543.6601    2.7772  3.6001 11.9237  0.0000      0.846581  0.0496   0.0214   0.0872    0.0400   0.0000      0.132563   442.1795       8.07205       19.1841       4.39396      0.393196      -1.47879       1.31155       1.73894       1.90295       2.09910       2.17147       2.23006
  41  15 3706.1302    2.2566  5.5939 11.3042  0.0000      0.542505  0.0652   0.0142   0.1174    0.0339   0.0000     0.0864881   440.4003       9.71391       19.1382       6.38809      -5.35372      -3.48693       1.68119       2.26281       2.47407       2.74806       2.82817       2.86303
  41  16 3866.2459    1.8828  8.4320 10.8477  0.0015      0.153343  0.0951   0.0099   0.1646    0.0337   0.0000     0.0666665   438.3051       10.2102       14.3315      -1.72527       2.87749      0.724943       2.31496       3.13351       3.47251       3.80387       3.96807       3.95004
  41  17 4024.9628    1.5365 11.2272 10.7041  0.0000      0.100084  0.1392   0.0072   0.2257    0.0300   0.0000     0.0691550   438.4544       8.41378       7.66712       3.97975      -2.63215      -8.89157       3.06317       4.15089       4.58073       4.91478       5.11480       5.18410
  42   2 1314.2538    0.0904  0.0933 10.1076  0.0000       31.1559  0.0144   0.0074   0.0246    0.0199   0.0000       81.5119   441.6752     -0.779290       21.9540      0.734085      -3.18902      0.206574      0.516309      0.584017      0.636788      0.709808      0.742524      0.694043
  42   3 1558.2040    0.2173  0.1876  9.9923  0.0000       26.7795  0.0100   0.0076   0.0222    0.0244   0.0000       9.18612   441.1563     -0.554209       21.1578       1.37422      -2.48570     -0.120821      0.368928      0.476333      0.586582      0.586439      0.662191      0.616651
  42   4 1772.6807    0.3972  0.4206  9.9505  0.0000       13.5164  0.0137   0.0088   0.0293    0.0361   0.0000       2.20299   441.0240      0.204462       21.7273      0.427832      -2.96122     -0.360028      0.443700      0.588980      0.680019      0.728730      0.745641      0.680820
  42   5 1973.4360    0.6246  0.6410 10.0229  0.0000       11.1044  0.0172   0.0110   0.0335    0.0523   0.0000       1.14768   442.1184      0.272022       20.5575      0.639662      -2.75906      0.417100      0.520182      0.686987      0.770909      0.847855      0.891553      0.849535
  42   6 2168.2334    0.9427  0.8832 10.2633  0.0000       6.00499  0.0216   0.0141   0.0392    0.0823   0.0000      0.796375   441.8333       2.40295       20.3276     -0.227032      -2.05212       1.09452      0.635109      0.883424      0.988357       1.07775       1.13723       1.14939
  42   7 2354.9555    1.4263  1.1852 10.9877  0.0000       3.60573  0.0267   0.0197   0.0482    0.0975   0.0000      0.710348   441.8956       2.07674       21.3148       3.22570      -3.45557       2.54672      0.731243      0.969154       1.07172       1.19883       1.22068       1.28897
  42   8 2535.1304    2.0435  1.2867 11.0285  0.0000       1.46948  0.0264   0.0252   0.0474    0.1278   0.0000      0.512406   442.3785       3.12324       20.1989       2.37500     -0.245380     -0.437837      0.707434      0.951090       1.08128       1.17490       1.21382       1.24927
  42   9 2713.1585    2.8142  1.2244 11.7424 -0.0039       1.76065  0.0257   0.0362   0.0458    0.1647   0.0000      0.530245   441.0798       2.99273       21.2735       1.53638      -1.05233      -2.45354      0.701079      0.972346       1.05528       1.14179       1.17138       1.17080
  42  10 2889.5413    3.6355  1.1731 12.1330 -0.0004      0.805243  0.0241   0.0476   0.0460    0.1723   0.0000      0.570099   441.1287       4.92322       20.7038       3.04740      -3.02053       1.92398      0.678046      0.902662       1.01119       1.10117       1.09244       1.12691
  42  11 3063.0701    4.2678  1.2228 12.7561  0.0000      0.544687  0.0245   0.0549   0.0470    0.1277   0.0000      0.468083   441.9842       6.50679       20.9946       2.89593      -3.17201      0.349807      0.669755      0.873743      0.982271       1.08358       1.10524       1.13906
  42  12 3233.8627    4.0425  1.6642 12.6441  0.0000       1.33413  0.0310   0.0445   0.0533    0.0866   0.0000      0.353381   440.3567       6.95391       20.3304      0.806902     -0.752056     -0.194885      0.827718       1.12127       1.21768       1.31867       1.35240       1.41473
  42  13 3402.1486    3.3900  2.4576 12.3726 -0.0000      0.281826  0.0383   0.0305   0.0679    0.0516   0.0000      0.212671   441.3965       7.96593       18.1638       5.03676    -0.0146284      0.954239      0.990667       1.33520       1.49142       1.60983       1.68048       1.68386
  42  14 3568.4284    2.7254  3.9286 11.7440  0.0002      0.702784  0.0496   0.0196   0.0918    0.0386   0.0000      0.111749   440.0311       10.4763       18.0790       3.37706      -5.50761      -1.20330       1.27362       1.72206       1.92106       2.07307       2.14307       2.17156
  42  15 3731.9015    2.1886  5.8302 11.2562 -0.0000      0.365227  0.0664   0.0133   0.1236    0.0333   0.0000     0.0858304   442.6383       9.51544       16.5556       3.57675      -7.75011      -3.13338       1.69452       2.23930       2.55823       2.71778       2.84870       2.83812
  42  16 3893.2224    1.7812  8.6943 10.9287  0.0002      0.197713  0.1008   0.0092   0.1736    0.0309   0.0000     0.0694059   440.5784       13.3216       14.3492       4.28632      -3.64873     -0.637962       2.33482       3.13236       3.49891       3.82117       3.93634       4.02413
  42  17 4053.2608    1.4551 11.4246 10.7305 -0.0004      0.233646  0.1478   0.0068   0.2355    0.0293   0.0000     0.0731705   440.1182       15.8146       20.6984     -0.161264      -1.36889       2.72848       3.10597       4.12037       4.60187       5.02708       5.16508       5.24176
  43   3 1571.8173    0.2171  0.2219 10.0130  0.0000       31.4434  0.0121   0.0074   0.0224    0.0252   0.0000       8.23376   442.1703      0.433079       20.8754     0.0713647      -2.37272     -0.127903      0.389229      0.479771      0.589153      0.622863      0.660819      0.717216
  43   4 1787.0893    0.4109  0.4260  9.9045  0.0000       16.8855  0.0137   0.0089   0.0275    0.0352   0.0000       2.15069   442.0567      0.964588       22.3200     -0.858850      -3.21620     -0.453543      0.438341      0.549847      0.643465      0.708732      0.705612      0.708915
  43   5 1989.1409    0.6510  0.6908  9.9565  0.0000       7.41845  0.0173   0.0110   0.0348    0.0590   0.0000      0.997943   441.0288     -0.342758       21.7487     -0.232061      -4.25094      0.642068      0.531017      0.707293      0.790865      0.863532      0.911785      0.878016
  43   6 2185.0032    1.0259  0.8628 10.3106  0.0000       7.12650  0.0192   0.0154   0.0391    0.0845   0.0000      0.757243   442.1679      -1.35733       20.6500      0.606323      -3.38115     -0.962444      0.573834      0.760044      0.806672      0.899136      0.912853      0.938021
  43   7 2372.3439    1.5230  1.2616 10.2056  0.0000       2.88881  0.0250   0.0191   0.0482    0.1696   0.0000      0.522232   441.8127      0.987884       21.4822      0.493447      -3.37880      0.521436      0.652281      0.884323       1.00389       1.09445       1.07272       1.10621
  43   8 2553.5080    2.1480  1.3304 10.9162  0.0000       3.18078  0.0261   0.0263   0.0474    0.1525   0.0000      0.455985   442.1589       1.72607       20.8320       1.53009      -2.27167     -0.983129      0.697224      0.925387       1.01181       1.12509       1.15925       1.19751
  43   9 2732.5742    2.8946  1.2984 11.4755  0.0000       2.73046  0.0249   0.0350   0.0465    0.1435   0.0000      0.455111   440.6289       3.15222       19.7409       1.34174      -3.57657      0.255306      0.683396      0.910163      0.966111       1.06709       1.11581       1.14781
  43  10 2909.7977    3.7410  1.1584 12.5709  0.0000       2.36314  0.0241   0.0491   0.0448    0.1238   0.0000      0.586274   440.7329       4.65526       20.2992       3.84432      -1.15358      0.191293      0.647608      0.891509      0.982830       1.08800       1.08325       1.14681
  43  11 3084.1127    4.2104  1.3697 12.3388  0.0000      0.947664  0.0259   0.0497   0.0478    0.1358   0.0000      0.441871   440.8162       4.81381       21.9743       1.42653      -2.40728      -3.25508      0.728554      0.984134       1.06924       1.18833       1.19222       1.21197
  43  12 3255.8385    3.8917  1.7452 12.8547  0.0000      0.784771  0.0313   0.0422   0.0563    0.0667   0.0000      0.323017   441.2743       6.10640       18.9943       3.31211     -0.166891      -2.55182      0.823680       1.08433       1.19184       1.31553       1.39563       1.41453
  43  13 3425.4095    3.2972  2.5542 12.3796  0.0000      0.902016  0.0387   0.0293   0.0714    0.0496   0.0000      0.207221   441.2299       8.01483       16.3033       2.24514      -1.82650      -1.31322       1.01411       1.36139       1.50839       1.61815       1.68471       1.68100
  43  14 3592.7909    2.6601  4.2174 11.5783  0.0000      0.565542  0.0514   0.0182   0.0947    0.0395   0.0000      0.107010   438.4385       6.34214       20.2826       4.90233      -2.03108      -2.55490       1.29085       1.73016       1.96224       2.11357       2.18091       2.20430
  43  15 3757.7271    2.0858  6.4407 11.1950 -0.0006      0.586201  0.0736   0.0119   0.1329    0.0318   0.0000     0.0830000   437.8711       9.27788       13.8022       3.38078      -6.96535       2.56908       1.76789       2.36388       2.63983       2.88728       3.06865       3.05511
  43  16 3919.8416    1.7062  8.9525 10.9186 -0.0000      0.167182  0.1069   0.0087   0.1806    0.0307   0.0000     0.0734396   443.3487       13.1709       15.7237       1.76766       6.11571      -1.03204       2.41200       3.18828       3.60437       3.91777       4.09732       4.12098
  43  17 4080.9083    1.4271 12.7105 10.6916 -0.0014      0.370131  0.1679   0.0063   0.2547    0.0278   0.0000     0.0735719   432.4700       6.73613       13.8123       6.18608      -9.42241      -6.61004       3.30298       4.38096       5.01535       5.36559       5.60631       5.64643
  44   2 1339.0754    0.1077  0.1085 10.0904  0.0000       19.5790  0.0144   0.0068   0.0203    0.0194   0.0000       51.8538   441.5265      0.449026       21.6540      -1.19354      -1.92417       1.88183      0.406795      0.597182      0.623339      0.675000      0.729291      0.819519
  44   3 1585.2289    0.2244  0.1787 10.0307  0.0000       25.7989  0.0091   0.0077   0.0190    0.0239   0.0000       9.07128   441.2870     -0.255329       21.4982      0.189182      -3.36686      0.176372      0.299225      0.400756      0.476741      0.522986      0.545373      0.546853
  44   4 1801.2889    0.4358  0.4475  9.9221  0.0000       13.2652  0.0137   0.0091   0.0288    0.0377   0.0000       1.93759   442.0586     -0.257362       21.0832      -1.07145      -1.84166      0.287545      0.439817      0.603895      0.674636      0.726162      0.746145      0.740009
  44   5 2004.6983    0.6774  0.6836  9.9250  0.0000       7.69016  0.0167   0.0113   0.0345    0.0632   0.0000      0.967325   440.9761     -0.175115       20.5547       1.07866      -3.78308      0.104372      0.480173      0.630041      0.734635      0.799046      0.805346      0.824206
  44   6 2201.5844    1.0343  1.0156 10.2163  0.0000       5.79646  0.0224   0.0146   0.0428    0.1018   0.0000      0.690246   440.7948      0.667214       21.9473      0.514693      -2.96709      0.791106      0.613519      0.814511      0.902618      0.998715       1.02521       1.03458
  44   7 2389.6231    1.5482  1.2612 10.6679  0.0000       4.01099  0.0255   0.0197   0.0497    0.1273   0.0000      0.591295   442.4885       2.50050       21.0685      0.457613      -2.79052       1.69876      0.644661      0.857255      0.926210       1.03063       1.09350       1.12570
  44   8 2571.5884    2.1596  1.2581 11.2240  0.0001       1.95569  0.0264   0.0270   0.0454    0.1400   0.0000      0.549829   440.5032       2.44403       19.4708     0.0326204      -2.90934      0.772907      0.698264      0.892415       1.00808       1.08882       1.10773       1.13768
  44   9 2751.6598    2.9323  1.3100 11.8056  0.0000       1.29528  0.0255   0.0354   0.0459    0.1216   0.0000      0.455481   441.9557       3.08899       20.9263      0.856738      -2.15776     -0.218194      0.658216      0.856395      0.992060       1.06855       1.08166       1.12213
  44  10 2929.7996    3.8657  1.1735 12.0515  0.0000       1.80075  0.0230   0.0487   0.0428    0.1965   0.0000      0.486880   442.2400       5.88573       20.8233       2.70265      -2.47288      -2.26586      0.616670      0.828840      0.900890      0.994871       1.01929       1.07846
  44  11 3104.9316    4.2730  1.3582 12.5363  0.0000      0.848730  0.0258   0.0500   0.0465    0.1197   0.0000      0.437966   442.2273       4.35943       21.7665       2.17720      -3.06601    -0.0117419      0.652484      0.846846      0.955556       1.06301       1.09553       1.08944
  44  12 3277.5772    3.9365  1.8241 12.6823  0.0000      0.826958  0.0310   0.0405   0.0557    0.0692   0.0000      0.283748   441.2843       7.07197       18.9327       1.71970      0.201805      -2.08057      0.801501       1.04801       1.20503       1.33921       1.39537       1.38227
  44  13 3448.2691    3.2474  2.9851 12.0766  0.0000      0.921005  0.0410   0.0257   0.0744    0.0463   0.0000      0.160632   442.5224       8.06301       21.1794       3.89275      0.989436      -3.26472       1.05284       1.39856       1.57195       1.65766       1.79361       1.82361
  44  14 3616.7958    2.5546  4.6560 11.5087  0.0000      0.598868  0.0550   0.0165   0.0995    0.0375   0.0000     0.0973128   439.4160       8.12495       12.1556       2.84249     -0.585592      -1.85220       1.35868       1.77853       2.01593       2.20275       2.25085       2.32245
  44  15 3782.9140    2.0492  7.1179 11.0778  0.0002      0.652105  0.0793   0.0111   0.1430    0.0334   0.0000     0.0744249   442.7251       10.6348       16.5620       5.73524      -4.10017      -1.40637       1.85710       2.48943       2.76518       3.03956       3.11868       3.14741
  44  16 3946.3670    1.6776  9.7357 10.8850  0.0010      0.448950  0.1172   0.0080   0.1909    0.0303   0.0000     0.0754541   437.5888       8.12159       19.0487      -3.42632       4.20591       5.13417       2.48195       3.32276       3.75762       4.07588       4.31108       4.36674
  44  17 4107.6693    1.4106 13.2234 10.6367  0.0020      0.177706  0.1701   0.0060   0.2572    0.0276   0.0000     0.0780187   436.6215       6.54777       19.2216       6.61755      0.680471      0.667202       3.27950       4.44127       4.91073       5.40962       5.68683       5.71413
  45   2 1351.2733    0.1118  0.1113 10.0427  0.0000       25.4494  0.0145   0.0066   0.0199    0.0196   0.0000       50.2124   442.3785      -1.29528       22.5806      0.588834      -3.35613     -0.170137      0.471006      0.599443      0.594201      0.661920      0.648680      0.742771
  45   3 1598.4330    0.2423  0.2327  9.9245  0.0000       21.7935  0.0107   0.0073   0.0210    0.0250   0.0000       6.63848   442.2023     -0.372154       21.6966      0.587269      -2.89982      0.252266      0.334313      0.448495      0.534218      0.491302      0.518631      0.568244
  45   4 1815.3834    0.4483  0.4136  9.8746  0.0000       15.4486  0.0126   0.0095   0.0262    0.0373   0.0000       1.91001   442.1697     -0.830685       21.8691      0.167170      -3.75613     -0.823076      0.384189      0.533465      0.575313      0.649239      0.662146      0.658894
  45   5 2020.1058    0.7062  0.7312  9.9082  0.0000       8.86626  0.0174   0.0112   0.0350    0.0631   0.0000      0.975762   442.3128       1.40876       20.7849       1.15566      -2.71080      0.135552      0.494976      0.642870      0.743356      0.779719      0.814701      0.881370
  45   6 2217.8964    1.0830  1.0182 10.2875  0.0000       5.00156  0.0223   0.0151   0.0425    0.0991   0.0000      0.684462   441.0184       1.66895       20.6120      0.477168      -2.47488      -1.67882      0.610730      0.810786      0.874880      0.980911       1.00735       1.03733
  45   7 2406.6731    1.6140  1.2123 10.6845  0.0000       4.98001  0.0247   0.0209   0.0472    0.1362   0.0000      0.608841   441.2047       1.64736       20.7447      0.550544      -2.12297      -1.33871      0.637139      0.830986      0.927507      0.991370       1.02814       1.05682
  45   8 2589.5467    2.2599  1.3548 11.1024  0.0000       2.45444  0.0269   0.0264   0.0467    0.1347   0.0000      0.485762   440.9094       1.68946       20.4526     -0.100779      -3.44504     -0.539820      0.687059      0.948507       1.01448       1.14810       1.16346       1.19222
  45   9 2770.6523    3.0449  1.2172 12.0945  0.0000       1.40375  0.0247   0.0387   0.0458    0.1277   0.0000      0.551755   441.3195       3.53895       21.6503      0.891912      -4.31098      -1.00590      0.621899      0.832161      0.929756       1.01691       1.05901       1.10334
  45  10 2949.6144    3.9064  1.2196 12.5064  0.0000       1.78840  0.0249   0.0490   0.0442    0.1384   0.0000      0.516227   440.4702       5.56850       20.9942     -0.807304      -3.29910     -0.559080      0.619033      0.801532      0.867078      0.990811       1.03410       1.06184
  45  11 3125.5294    4.2474  1.3994 12.7107 -0.0043       1.28725  0.0274   0.0488   0.0463    0.1040   0.0000      0.446997   441.3044       7.81205       21.1921       2.01062      -3.70629     0.0634383      0.676419      0.918659      0.992183       1.12356       1.15915       1.16879
  45  12 3298.9941    3.8487  1.9715 12.4784 -0.0000      0.422432  0.0316   0.0372   0.0578    0.0653   0.0000      0.272554   441.7638       7.24846       19.1683       2.14361      -3.17294       1.58993      0.787109       1.04357       1.15796       1.25186       1.34872       1.36805
  45  13 3470.7535    3.0684  3.1082 12.1706  0.0000      0.865855  0.0428   0.0240   0.0781    0.0406   0.0000      0.158179   442.6945       7.03202       19.8135       3.10717     -0.673720      -1.12802       1.01354       1.35172       1.50062       1.68093       1.74413       1.77155
  45  14 3640.2815    2.4730  4.8381 11.4180  0.0000      0.458911  0.0569   0.0155   0.1023    0.0372   0.0000     0.0972758   442.3420       6.57469       22.3424       1.24975      -4.11089      -2.69523       1.36862       1.81083       2.01850       2.20245       2.30029       2.32024
  45  15 3807.5392    2.0127  7.2580 11.0583  0.0001      0.568507  0.0811   0.0108   0.1435    0.0324   0.0000     0.0787239   442.9569       11.3022       21.2848       3.05759     -0.892857      0.803325       1.87252       2.49279       2.76050       3.01935       3.20964       3.20143
  45  16 3971.8118    1.6284 10.3005 10.8170 -0.0009     0.0403507  0.1272   0.0073   0.2046    0.0295   0.0000     0.0782342   438.2652       10.3466       13.8116       1.21777      -6.87419      -3.25987       2.52759       3.39232       3.79188       4.14118       4.32122       4.35866
  46   2 1363.3042    0.1179  0.1255 10.0570  0.0000       12.4337  0.0126   0.0065   0.0237    0.0193   0.0000       39.1700   442.2890     -0.155586       21.7102    -0.0507519      -3.51253      0.609259      0.361528      0.482829      0.458680      0.571214      0.531301      0.587184
  46   3 1611.4688    0.2612  0.2204  9.9652  0.0000       28.1432  0.0097   0.0078   0.0203    0.0256   0.0000       6.07442   442.3853     0.0502304       21.5526    -0.0433007      -2.60106     -0.528007      0.298425      0.408103      0.436921      0.474984      0.492452      0.528124
  46   4 1829.2541    0.4679  0.4605  9.9247  0.0000       14.0297  0.0129   0.0094   0.0286    0.0380   0.0000       1.74674   442.9103     -0.232609       22.4789     0.0333857      -4.02849     -0.630410      0.380289      0.500132      0.569958      0.597033      0.615236      0.648817
  46   5 2035.3639    0.7390  0.7551  9.9044  0.0000       9.63416  0.0173   0.0115   0.0356    0.0682   0.0000      0.914767   441.7305     -0.208143       22.7569     -0.549736      -2.91992      0.184289      0.483060      0.653375      0.719799      0.783795      0.801531      0.819054
  46   6 2234.1136    1.1297  1.0612 10.0435  0.0000       5.85600  0.0222   0.0148   0.0420    0.1164   0.0000      0.664410   441.4502      0.925933       22.1317      0.784902      -3.97033      -1.84933      0.579200      0.755822      0.859469      0.930177      0.948739      0.954419
  46   7 2423.4841    1.7068  1.2672 10.5459  0.0000       3.66552  0.0247   0.0209   0.0467    0.1510   0.0000      0.526669   441.0297     0.0815948       22.5603       1.20316      -3.98235      -1.84579      0.628945      0.793275      0.866530      0.984107       1.05665       1.04870
  46   8 2607.4785    2.3592  1.3462 11.1554  0.0006       4.37312  0.0262   0.0274   0.0451    0.1350   0.0000      0.476888   441.3618       3.20761       23.5182    -0.0349529      -2.98804      -2.83590      0.627626      0.839724      0.928116       1.05062       1.05844       1.10247
  46   9 2789.5095    3.2114  1.2222 12.0328  0.0000       1.87564  0.0239   0.0393   0.0437    0.1268   0.0000      0.521802   441.6781       3.74403       20.6782   0.000724631      -2.03684      0.420560      0.613831      0.824468      0.887729      0.968881       1.00965       1.04742
  46  10 2969.1528    4.0237  1.2273 12.4584  0.0000       1.18423  0.0235   0.0492   0.0442    0.1385   0.0000      0.501876   440.9752       4.77058       22.6741    -0.0507488      -2.40421    -0.0363009      0.601088      0.763975      0.851300      0.941699      0.985176      0.977881
  46  11 3145.8717    4.2777  1.4756 12.5961 -0.0011      0.936696  0.0269   0.0471   0.0472    0.1004   0.0000      0.386585   441.2844       5.22506       20.3845       1.96096     -0.717229      -2.48655      0.643987      0.869547      0.939427       1.05449       1.06814       1.06652
  46  12 3320.2482    3.7866  2.0202 12.4427  0.0000      0.506995  0.0331   0.0357   0.0569    0.0669   0.0000      0.258280   441.6643       5.67869       20.8102       1.48656      -3.31655      -1.68415      0.789055       1.06212       1.15296       1.25046       1.32410       1.35069
  46  13 3492.9434    3.0227  3.6225 11.8169  0.0000      0.661227  0.0454   0.0211   0.0809    0.0420   0.0000      0.118258   440.4995       7.81692       19.5910       2.96471      -2.64178      -3.56538       1.07777       1.45249       1.61559       1.74981       1.83961       1.83430
  46  14 3663.7867    2.4083  5.2590 11.4396  0.0002      0.764181  0.0606   0.0145   0.1094    0.0353   0.0000     0.0928283   439.8456       13.6546       17.6151       3.73688     -0.833495       5.20240       1.41869       1.89885       2.13891       2.33980       2.46863       2.48647
  46  15 3832.0295    1.9166  7.5952 11.1014 -0.0009      0.515876  0.0884   0.0099   0.1544    0.0324   0.0000     0.0796743   444.2736       4.77193       19.0835       10.2724      -4.60371      -5.63737       1.93889       2.60385       2.92257       3.16494       3.28471       3.31925
  46  16 3998.2705    1.5546 10.1370 10.8732 -0.0016      0.722949  0.1270   0.0073   0.2080    0.0290   0.0000     0.0838088   444.2226       10.5758       13.2400      -4.91233      -3.27574      -9.14329       2.55058       3.37616       3.76125       4.12054       4.28814       4.34361
  47   1 1081.8708    0.0464  0.0272 10.2742  0.0000       13.7397  0.0245   0.0104   0.0185    0.0173   0.0000       1014.05   441.1891     -0.752273       20.9696      0.194978      -3.30598      0.301863      0.820721      0.893597      0.894531      0.890058       1.33666       1.24638
  47   2 1375.1962    0.1254  0.1333 10.0520  0.0000       28.8351  0.0115   0.0064   0.0260    0.0195   0.0000       35.5295   442.3837     0.0698371       22.2132      0.166784      -2.99050     -0.185546      0.352523      0.415221      0.458051      0.518660      0.532705      0.599885
  47   3 1624.2857    0.2733  0.2616  9.9504  0.0000       30.5031  0.0103   0.0076   0.0234    0.0254   0.0000       5.36137   442.0716     -0.174015       21.9461      0.306392      -2.84710     -0.482467      0.319039      0.396418      0.466192      0.519803      0.543375      0.527152
  47   4 1843.0018    0.4866  0.4747  9.9666  0.0000       14.1258  0.0134   0.0095   0.0278    0.0381   0.0000       1.64121   441.5357     -0.177339       22.0645     -0.452940      -2.53893      0.114255      0.402174      0.524036      0.613443      0.631946      0.709094      0.714417
  47   5 2050.4511    0.7683  0.7366  9.9488  0.0000       8.74974  0.0167   0.0118   0.0343    0.0662   0.0000      0.919426   441.8347      0.425664       22.1558     0.0185437      -2.35388      -1.11467      0.443493      0.589031      0.667260      0.725254      0.735234      0.767129
  47   6 2250.0689    1.1777  1.0945 10.1044  0.0000       5.52555  0.0230   0.0152   0.0420    0.1227   0.0000      0.639166   441.4682       1.72848       22.0654       1.93523      -1.90299     -0.656007      0.581011      0.745747      0.825955      0.888992      0.943027      0.945445
  47   7 2440.1486    1.7275  1.3202 11.0149 -0.0003       4.20838  0.0254   0.0210   0.0486    0.1004   0.0000      0.523932   441.4034       1.21013       21.8262     -0.348459      -5.19532     -0.245923      0.630018      0.819725      0.905520       1.02120       1.04777       1.04363
  47   8 2625.0717    2.4434  1.2835 11.4589  0.0000       2.86952  0.0246   0.0292   0.0468    0.1308   0.0000      0.547124   441.1123       3.56860       21.4863       2.17956      -3.87724      -1.74518      0.619994      0.795853      0.929428      0.986632       1.05804       1.07894
  47   9 2808.1236    3.3378  1.1883 12.0941  0.0000       1.04729  0.0233   0.0418   0.0433    0.1453   0.0000      0.527180   441.0301       2.61890       21.2429      0.705255      -3.82097     -0.412206      0.556482      0.733708      0.816837      0.924372      0.941610      0.990697
  47  10 2988.6703    4.0435  1.2788 12.5328  0.0000       1.77434  0.0248   0.0483   0.0438    0.1256   0.0000      0.500636   441.3155       4.54195       21.3300       1.36802      -4.57373     -0.837183      0.591969      0.764191      0.867087      0.963766      0.975971      0.998004
  47  11 3166.0245    4.2464  1.5112 12.6618  0.0000      0.519316  0.0270   0.0468   0.0494    0.1005   0.0000      0.380715   441.0845       5.65516       20.4069      0.651847      -3.91054      -1.58263      0.648069      0.881002      0.935558       1.05661       1.08496       1.11652
  47  12 3341.3457    3.7368  2.1812 12.1860  0.0000       1.00842  0.0328   0.0329   0.0591    0.0681   0.0000      0.223355   439.9182       6.06854       21.9609       1.50243     -0.687209      -1.85213      0.791638       1.04091       1.14886       1.25958       1.32831       1.32728
  47  13 3514.8834    3.0044  3.5443 11.7697  0.0000      0.546423  0.0441   0.0209   0.0792    0.0432   0.0000      0.126066   441.3005       8.39177       21.9455       2.40898      -2.90380      0.202448       1.03092       1.39366       1.54091       1.66810       1.77603       1.78134
  47  14 3686.6566    2.3939  5.6731 11.3575 -0.0002      0.622055  0.0630   0.0137   0.1132    0.0341   0.0000     0.0816631   442.5219       10.8642       20.1532       3.81008       1.75710      -3.99312       1.42131       1.90723       2.13427       2.31953       2.46144       2.48411
  47  15 3856.2081    1.9416  8.6970 11.0070  0.0009      0.652418  0.0984   0.0091   0.1680    0.0318   0.0000     0.0786640   439.9732       5.59680       17.3264       5.67480       5.50280       6.99785       2.01942       2.67799       3.03274       3.30271       3.38984       3.45749
  47  16 4022.8599    1.5776 12.2960 10.8274  0.0025      0.225061  0.1551   0.0065   0.2331    0.0266   0.0000     0.0742456   439.6022      -2.41349       11.4628       8.03085       3.43842       6.71462       2.79877       3.77092       4.27730       4.63883       4.86857       4.97350
  48   2 1386.9406    0.1304  0.1087 10.0503  0.0000       30.6552  0.0107   0.0066   0.0191    0.0193   0.0000       35.6914   442.0061     -0.638898       21.8717     -0.316543      -3.27192     -0.692913      0.326870      0.443202      0.414072      0.436191      0.520086      0.639221
  48   3 1636.8761    0.2839  0.2264 10.0016  0.0000       14.5178  0.0096   0.0079   0.0188    0.0250   0.0000       5.08695   442.2565     -0.275342       20.9437      0.464687      -2.60921     -0.260976      0.299653      0.376743      0.394233      0.456073      0.495129      0.517727
  48   4 1856.5443    0.5023  0.5510  9.9201  0.0000       10.0055  0.0150   0.0089   0.0296    0.0422   0.0000       1.35813   441.5399     -0.393782       22.6777     -0.115711      -2.25546     -0.832454      0.405785      0.553530      0.627211      0.700094      0.694540      0.692927
  48   5 2065.4172    0.7926  0.7820  9.9024 -0.0000       9.32026  0.0175   0.0117   0.0337    0.0726   0.0000      0.851207   442.2096      0.751763       22.5300      0.862341      -2.92113     -0.990882      0.461399      0.617252      0.693766      0.768047      0.792990      0.803234
  48   6 2265.8776    1.2209  1.0941 10.2035  0.0000       5.42290  0.0218   0.0157   0.0430    0.1251   0.0000      0.646116   442.0993       1.83580       22.8468      0.725402      -2.58243     -0.481980      0.538765      0.708988      0.811525      0.885034      0.926500      0.964205
  48   7 2456.6126    1.7685  1.4162 10.6641  0.0003       2.47708  0.0261   0.0195   0.0462    0.1085   0.0000      0.444117   442.2586      0.391331       21.9776       2.35164      -3.80100      -1.58475      0.637592      0.845325      0.940460       1.01946       1.08156       1.09313
  48   8 2642.5559    2.5403  1.3810 11.2782 -0.0001       2.08725  0.0252   0.0284   0.0454    0.1310   0.0000      0.432067   440.8396       2.10517       20.6963       1.93817      -4.24046     -0.552802      0.608073      0.810416      0.904273      0.993479       1.03783       1.03152
  48   9 2826.5956    3.3723  1.2276 12.0811  0.0000       1.66312  0.0229   0.0401   0.0435    0.1303   0.0000      0.494760   441.3285       2.63135       21.1119       1.99757      -4.13058      0.174528      0.569156      0.760071      0.845080      0.926829      0.955497      0.977967
  48  10 3007.8574    4.2001  1.1942 12.6985  0.0000       1.23485  0.0235   0.0512   0.0426    0.1347   0.0000      0.522304   441.7122       5.32398       20.2540       2.56653      -2.65339     -0.891275      0.591034      0.772602      0.864077      0.983580       1.02857       1.01704
  48  11 3186.0367    4.1723  1.6016 12.6274  0.0000       1.05460  0.0277   0.0439   0.0496    0.0929   0.0000      0.342647   441.7760       5.93773       22.0126       1.19926      -3.59449      -2.16845      0.651326      0.867326      0.971709       1.08049       1.10220       1.13360
  48  12 3362.1445    3.5969  2.4754 12.1073  0.0000       1.17514  0.0349   0.0294   0.0628    0.0600   0.0000      0.197654   441.2571       6.88868       18.2164       1.78471     -0.980486      0.485581      0.816129       1.08003       1.19907       1.34048       1.40378       1.43822
  48  13 3536.6931    2.8673  3.9415 11.7998  0.0001      0.594459  0.0473   0.0190   0.0858    0.0389   0.0000      0.125464   441.4264       8.96575       18.7436       3.02734       2.84395      -4.76522       1.06235       1.44547       1.58322       1.76534       1.83972       1.87233
  48  14 3709.1774    2.3218  6.2444 11.3208  0.0000      0.281044  0.0681   0.0125   0.1231    0.0341   0.0000     0.0828480   444.4072       10.3004       18.4861       3.94558       1.88476      -5.02883       1.49849       1.98810       2.21479       2.39151       2.51444       2.57754
  48  15 3879.6437    1.8478  8.6347 11.0702 -0.0005      0.310094  0.1030   0.0086   0.1717    0.0317   0.0000     0.0849136   443.2678       8.07320       18.8048       5.84332     -0.883449       2.74357       2.01854       2.72370       3.03992       3.30559       3.45225       3.53406
  49   2 1398.5121    0.1353  0.1236 10.0727  0.0000       30.8300  0.0104   0.0065   0.0217    0.0194   0.0000       32.1855   442.1568     -0.183061       21.6292       1.00896      -2.90892     -0.446753      0.265108      0.364508      0.405961      0.458713      0.474206      0.462104
  49   3 1649.3552    0.2906  0.2919  9.9965  0.0000       20.3541  0.0110   0.0074   0.0233    0.0256   0.0000       4.41081   441.7104     -0.309632       20.7013      0.251868      -3.74246     -0.428275      0.320773      0.406681      0.459675      0.489035      0.532514      0.536510
  49   4 1870.0411    0.5035  0.5813  9.9679  0.0000       10.5292  0.0154   0.0089   0.0311    0.0420   0.0000       1.40633   442.4724     -0.880546       20.7864       1.05955      -2.57673      0.302311      0.420852      0.565842      0.626188      0.678712      0.762855      0.794482
  49   5 2080.1504    0.8406  0.8333 10.0390  0.0000       7.32214  0.0182   0.0121   0.0355    0.0730   0.0000      0.797522   441.9626      0.709878       22.6461       1.07722      -2.39040      -1.67528      0.462084      0.643248      0.697831      0.784950      0.785681      0.806961
  49   6 2281.4631    1.2666  1.1743 10.3685  0.0000       5.56105  0.0236   0.0158   0.0445    0.1116   0.0000      0.654644   442.3719       1.68722       20.8478       2.30351      -4.06414    -0.0108307      0.535201      0.713401      0.775578      0.860431      0.871881      0.920405
  49   7 2472.9964    1.8513  1.3734 10.9410  0.0001       2.95479  0.0253   0.0210   0.0459    0.1042   0.0000      0.471922   441.1840       2.02206       21.1546      0.138449      -2.67006     -0.916133      0.592540      0.786664      0.879381      0.966159       1.02237       1.03991
  49   8 2659.9272    2.5787  1.3266 11.6617  0.0000       2.16388  0.0247   0.0300   0.0456    0.1158   0.0000      0.472817   441.0862       1.97738       21.7925     0.0893527      -3.34308      0.431322      0.581996      0.750740      0.836466      0.924499      0.976140       1.00013
  49   9 2844.9444    3.4745  1.2343 12.3082  0.0000       2.00958  0.0235   0.0414   0.0427    0.1154   0.0000      0.528339   441.8041       4.32193       21.1714       1.38967      -3.82679     -0.304439      0.552096      0.747824      0.836624      0.938980      0.958341      0.987444
  49  10 3026.8824    4.1834  1.2531 12.6733 -0.0000      0.856639  0.0236   0.0492   0.0431    0.1232   0.0000      0.494083   441.2028       4.64638       22.7767       2.50807      -2.15554      -1.43322      0.564454      0.760920      0.833955      0.945276      0.950970      0.965161
  49  11 3205.7768    4.2140  1.6388 12.7679  0.0000      0.812383  0.0264   0.0433   0.0513    0.0778   0.0000      0.306814   441.2140       5.99132       20.8806       2.26057      -2.79336     -0.647804      0.623799      0.831728      0.935757       1.02490       1.07680       1.08349
  49  12 3382.8283    3.4536  2.6269 12.4022 -0.0000       1.29878  0.0370   0.0281   0.0660    0.0480   0.0000      0.196798   440.8339       4.84944       20.2596       3.04450     -0.201731      -2.12173      0.827064       1.11961       1.24538       1.36148       1.43854       1.43955
  49  13 3558.0262    2.7626  4.2833 11.7958 -0.0000      0.388254  0.0504   0.0176   0.0914    0.0363   0.0000      0.116994   442.0935       9.33148       18.1510      0.520831      -2.74816       1.39147       1.12873       1.47238       1.69202       1.79579       1.90256       1.94498
  49  14 3731.8201    2.2206  6.2650 11.4368  0.0000      0.516181  0.0706   0.0121   0.1269    0.0325   0.0000     0.0872467   441.9557       10.9344       22.4566      -3.91317      -8.16078     -0.134712       1.48944       1.98296       2.22384       2.42377       2.50193       2.58896
  49  15 3903.2711    1.8234  9.6764 11.0053  0.0005      0.513216  0.1174   0.0078   0.1870    0.0313   0.0000     0.0865853   444.2865       10.6102       18.2008       3.98881      -7.63209       4.74957       2.19927       2.92501       3.27779       3.56612       3.73737       3.80891
  50   2 1409.9762    0.1437  0.1409 10.0341  0.0000       9.98356  0.0109   0.0061   0.0191    0.0193   0.0000       25.7578   442.2724     -0.349765       21.6974     0.0112340      -2.58022     0.0483530      0.273997      0.376780      0.459721      0.436678      0.531205      0.548155
  50   3 1661.6515    0.2872  0.2887  9.9068  0.0000       20.1984  0.0114   0.0072   0.0215    0.0263   0.0000       4.25269   441.7702     -0.576700       21.7491      0.129426      -2.70499     -0.244390      0.325524      0.451527      0.516693      0.535391      0.549741      0.534852
  50   4 1883.3874    0.5245  0.5508  9.9409 -0.0005       11.4339  0.0144   0.0092   0.0295    0.0436   0.0000       1.40350   441.9527    -0.0420203       21.3939       1.60906      -3.29189      0.265282      0.384541      0.534205      0.596638      0.657686      0.692341      0.677434
  50   5 2094.7754    0.8633  0.8824  9.9322  0.0000       5.91655  0.0188   0.0119   0.0356    0.0800   0.0000      0.748675   441.8553      0.903866       21.7430      0.701547      -3.22301      0.594746      0.468792      0.625337      0.685741      0.753429      0.791378      0.794697
  50   6 2296.9055    1.2958  1.1020 10.6976  0.0000       4.58161  0.0223   0.0167   0.0431    0.0963   0.0000      0.664854   442.6722       1.37819       22.9268       1.27765      -3.06703      0.837662      0.537640      0.734574      0.823014      0.910012      0.935687      0.981141
  50   7 2489.1262    1.9117  1.3564 10.9373  0.0002       2.13372  0.0246   0.0213   0.0452    0.1086   0.0000      0.454742   442.6066      0.367491       22.7644      0.664674      -1.66942      -1.07646      0.575362      0.758241      0.850533      0.951345      0.977392      0.988831
  50   8 2677.1659    2.6253  1.3048 11.8847  0.0000       2.41792  0.0244   0.0307   0.0453    0.0987   0.0000      0.519268   442.7642       3.38515       20.4935      0.870578      -1.79299      0.651839      0.553508      0.740602      0.813892      0.906982      0.929997      0.976519
  50   9 2863.0760    3.5558  1.1851 12.4941  0.0000      0.955784  0.0231   0.0431   0.0427    0.1194   0.0000      0.567394   442.3168       3.15991       23.0456       1.46391      -3.92714      0.957790      0.552430      0.724944      0.812485      0.885583      0.879651      0.953426
  50  10 3045.7918    4.2050  1.3178 12.6087  0.0000      0.907451  0.0242   0.0476   0.0439    0.1188   0.0000      0.443717   442.5346       5.66953       21.9443       3.08170      -1.68904     -0.891002      0.576060      0.767071      0.862188      0.949478      0.979773       1.02185
  50  11 3225.4154    4.1408  1.6821 12.6833  0.0000      0.707523  0.0280   0.0414   0.0497    0.0763   0.0000      0.317777   441.5297       6.61679       20.5569      0.758555      -2.90130       1.21814      0.626976      0.853551      0.943795       1.04393       1.04507       1.11060
  50  12 3403.2057    3.4330  2.7340 12.2759  0.0000      0.769717  0.0371   0.0266   0.0659    0.0461   0.0000      0.176035   441.3193       5.72067       20.5248      0.930521      0.174242      0.251313      0.816717       1.08283       1.18242       1.34136       1.38059       1.43043
  50  13 3579.3411    2.7074  4.3465 11.8081 -0.0000      0.550674  0.0499   0.0171   0.0944    0.0353   0.0000      0.115735   441.8840       8.70932       19.3958       3.56819      -2.79756      -2.24615       1.11132       1.47885       1.67123       1.84479       1.96469       1.98522
  50  14 3753.7668    2.1958  7.0861 11.3131  0.0007      0.354623  0.0791   0.0111   0.1369    0.0334   0.0000     0.0818577   439.6959       6.55763       18.9940      -2.37720      -3.52425      0.343853       1.63489       2.17219       2.43062       2.60825       2.78349       2.86532
  50  15 3926.4708    1.7497  9.7893 11.0110 -0.0012      0.512390  0.1203   0.0075   0.1917    0.0303   0.0000     0.0875042   443.2763       10.0213       12.1431       4.65793       3.14707       1.00973       2.16004       2.92763       3.28830       3.59213       3.76412       3.84763
  51   1 1120.2221    0.0488  0.0195 10.2747 -0.0002       45.5688  0.0247   0.0109   0.0149    0.0168   0.0000       966.376   441.1459     -0.381093       22.0831     -0.483348      -5.09344      0.252645      0.608963      0.631624      0.518742      0.683535       1.26914      0.875388
  51   2 1421.3094    0.1528  0.1273 10.0836  0.0000       53.1236  0.0099   0.0067   0.0190    0.0206   0.0000       25.1060   441.9509      0.691297       20.8528      0.184325      -3.42975     -0.245677      0.336050      0.457531      0.507077      0.513678      0.661084      0.585440
  51   3 1673.7715    0.2979  0.3177 10.0135 -0.0009       21.0491  0.0117   0.0073   0.0249    0.0271   0.0000       4.11832   441.6383     -0.337090       22.3218     -0.820678      -1.90694      0.508521      0.326090      0.436512      0.457312      0.581690      0.547286      0.566345
  51   4 1896.5683    0.5515  0.5630  9.9283  0.0000       13.3780  0.0139   0.0095   0.0289    0.0441   0.0000       1.35910   441.7262      0.173102       21.0472     -0.559733      -3.54361     0.0948676      0.382969      0.504842      0.576047      0.639468      0.664753      0.692003
  51   5 2109.2692    0.8677  0.9192 10.1178  0.0000       6.13126  0.0198   0.0119   0.0379    0.0783   0.0000      0.774182   442.2838    -0.0275745       21.2953    -0.0931577      -2.00235      0.160475      0.496959      0.667929      0.734514      0.798122      0.803044      0.828889
  51   6 2312.1179    1.3442  1.1856 10.4086  0.0000       3.42232  0.0232   0.0163   0.0448    0.1275   0.0000      0.634869   442.1919       1.67702       21.7036       1.57115      -4.18416      0.799859      0.513501      0.687353      0.768442      0.858757      0.870432      0.897883
  51   7 2505.1871    1.9559  1.3982 11.1593  0.0000       3.04440  0.0255   0.0216   0.0464    0.0977   0.0000      0.470298   443.7410       2.78190       21.0203       1.70751      -2.62117      0.293510      0.558129      0.740717      0.822276      0.902317      0.969171      0.983041
  51   8 2694.2843    2.7240  1.3565 11.7111  0.0000       2.24814  0.0247   0.0301   0.0446    0.1088   0.0000      0.444507   442.0376       2.91160       21.9012      0.937265      -2.11531       2.02248      0.536561      0.769841      0.827363      0.905014      0.959335       1.00291
  51   9 2881.1002    3.6626  1.2681 11.9003  0.0000       1.33207  0.0228   0.0411   0.0415    0.1691   0.0000      0.466959   441.5796       4.80635       20.4141       2.02103      -3.24449     -0.516978      0.517339      0.680917      0.760538      0.856422      0.895194      0.930888
  51  10 3064.5366    4.2760  1.3938 12.5586  0.0000      0.946507  0.0240   0.0464   0.0449    0.1165   0.0000      0.394421   441.8479       4.70765       22.3634       1.73353      -1.98217      0.984182      0.549619      0.724949      0.811228      0.864970      0.928078      0.938904
  51  11 3244.9270    4.1248  1.7925 12.7061  0.0000       1.01373  0.0295   0.0398   0.0511    0.0734   0.0000      0.316366   441.2148       5.61622       20.5050       3.08715     -0.763336     -0.179807      0.627576      0.861312      0.929318       1.04362       1.08961       1.11925
  51  12 3423.4249    3.3488  2.9166 12.1806  0.0000      0.477288  0.0375   0.0249   0.0687    0.0461   0.0000      0.164521   440.9342       7.09109       22.3276       6.12837      -2.27596      -2.64166      0.840805       1.13137       1.26230       1.36758       1.43551       1.46068
  51  13 3600.4199    2.6504  4.8348 11.6672  0.0000      0.436337  0.0537   0.0156   0.0980    0.0351   0.0000      0.101275   441.1306       7.78016       18.7909       3.91660      -1.40434      -1.98197       1.13595       1.52782       1.68258       1.85734       1.93919       1.99730
  51  14 3775.6486    2.1182  7.1578 11.3214 -0.0008      0.219062  0.0825   0.0105   0.1396    0.0333   0.0000     0.0873772   444.3484       9.82105       19.5546       4.70755      -1.75327     0.0261668       1.60305       2.16510       2.46402       2.67900       2.78566       2.90539
  51  15 3949.3745    1.7422 10.5841 11.0288  0.0011      0.386304  0.1315   0.0072   0.2005    0.0293   0.0000     0.0866660   443.5342       4.77221       10.9295       12.9689       1.21908      -9.09123       2.26139       3.02302       3.40668       3.73844       3.90398       4.01303
  52   2 1432.4562    0.1566  0.1363 10.0288  0.0000       37.6519  0.0092   0.0065   0.0191    0.0195   0.0000       22.2605   442.2136     -0.345448       21.8077     -0.756995      -3.21278     -0.726915      0.231261      0.310090      0.376049      0.363810      0.416664      0.414459
  52   3 1685.7300    0.3204  0.3035  9.9744  0.0000       26.8025  0.0108   0.0076   0.0216    0.0266   0.0000       3.93301   442.0893      0.187702       22.0093      0.240397      -3.44859     0.0389148      0.291320      0.373980      0.400014      0.455214      0.511233      0.474549
  52   4 1909.6618    0.5683  0.6364  9.8666  0.0000       12.0936  0.0155   0.0093   0.0310    0.0494   0.0000       1.21311   442.0384      0.321513       22.5890      0.506704      -2.99446     -0.279810      0.382542      0.520495      0.571632      0.632891      0.680425      0.683669
  52   5 2123.6301    0.9061  0.9736  9.9730  0.0000       5.80443  0.0197   0.0119   0.0388    0.0881   0.0000      0.705211   441.2295     0.0843655       20.7506     -0.208291      -3.03901       1.15334      0.481018      0.615632      0.710580      0.781352      0.807746      0.808753
  52   6 2327.2727    1.3953  1.2061 10.7577  0.0000       5.54519  0.0248   0.0175   0.0441    0.1071   0.0000      0.649874   442.1223      0.532976       21.1363      0.608429      -3.04166      -1.32802      0.515293      0.718251      0.784597      0.889301      0.928814      0.962881
  52   7 2521.1102    2.0977  1.3427 11.1151  0.0001       2.53635  0.0251   0.0234   0.0438    0.1231   0.0000      0.481341   442.3732       1.58031       21.1938       2.04383      -2.31232     -0.631814      0.554450      0.732432      0.794183      0.898555      0.931030      0.977822
  52   8 2711.1829    2.8089  1.3360 11.7933  0.0000       1.85760  0.0241   0.0312   0.0443    0.1118   0.0000      0.483280   442.3028       3.40284       22.4216     0.0283407      -3.13828      0.382777      0.532075      0.711910      0.781023      0.855280      0.892668      0.919656
  52   9 2898.9137    3.7511  1.3213 11.7617  0.0000       1.10551  0.0230   0.0405   0.0417    0.1687   0.0000      0.480481   441.6061       3.38305       23.2556       1.06783      -3.96551     -0.175022      0.527025      0.694850      0.768782      0.833297      0.869025      0.855874
  52  10 3083.0506    4.2982  1.3811 12.8447  0.0000      0.155954  0.0245   0.0472   0.0447    0.0937   0.0000      0.416311   442.1493       5.38374       21.6085       1.34929      -4.18160     -0.411560      0.534913      0.693788      0.762847      0.848703      0.879116      0.893923
  52  11 3264.3037    3.9499  1.8122 12.7872  0.0000       1.18404  0.0288   0.0378   0.0521    0.0616   0.0000      0.274883   441.8632       5.52794       21.2818       1.43976      -2.90374      -2.30133      0.620759      0.830126      0.899525       1.02260       1.06418       1.09283
  52  12 3443.5288    3.2435  3.0974 12.1010  0.0000      0.611052  0.0391   0.0232   0.0716    0.0433   0.0000      0.168104   442.6963       8.42005       19.8874       2.96583      -2.44593      -1.01275      0.829043       1.13471       1.25953       1.40910       1.44515       1.46066
  52  13 3621.1539    2.5633  5.0216 11.6460 -0.0003      0.267093  0.0563   0.0146   0.1021    0.0339   0.0000      0.101131   442.0679       7.66596       20.7268     -0.339351      -2.99296     -0.364573       1.15253       1.52658       1.69832       1.86500       1.98208       1.97802
  52  14 3797.4979    2.0520  7.7223 11.2800  0.0000      0.505023  0.0898   0.0097   0.1507    0.0328   0.0000     0.0894237   443.1421       7.79485       17.7291       2.16430     -0.492592      -7.05329       1.65364       2.22873       2.51507       2.73241       2.85156       2.93000
  52  15 3971.5571    1.6718 10.7323 11.0908  0.0002      0.185062  0.1359   0.0070   0.2076    0.0277   0.0000     0.0931621   440.9768       6.75649       18.9130     -0.947423      -1.20344       1.03960       2.28250       3.08392       3.45750       3.78774       3.95996       4.06305
  53   1 1138.7701    0.0616  0.0294 10.2496  0.0000       51.5002  0.0133   0.0080   0.0125    0.0166   0.0000       533.590   441.1247     -0.825400       21.9666      0.826074      -3.71803     -0.711185      0.328822      0.422448      0.545736      0.448951      0.542430      0.488797
  53   2 1443.4882    0.1662  0.1361 10.0770  0.0000       8.91313  0.0087   0.0067   0.0191    0.0186   0.0000       20.1235   441.9828    -0.0669159       21.3959      0.474261      -3.73677     -0.796890      0.226475      0.315294      0.361471      0.363292      0.414880      0.411975
  53   3 1697.5196    0.3404  0.3765  9.9135  0.0000       19.2674  0.0120   0.0073   0.0256    0.0284   0.0000       2.99761   442.3050      0.118909       21.8203      0.605400      -3.54379     -0.915012      0.334905      0.422521      0.465596      0.512642      0.545589      0.560225
  53   4 1922.5649    0.5901  0.6556  9.9014  0.0000       9.57476  0.0151   0.0092   0.0321    0.0493   0.0000       1.16183   441.9930     -0.127475       21.7907     -0.967594      -4.40224     0.0536259      0.379337      0.500084      0.565046      0.596645      0.624550      0.687576
  53   5 2137.8592    0.9107  0.9707 10.1811  0.0000       7.13753  0.0199   0.0120   0.0389    0.0756   0.0000      0.755623   441.5656       2.16986       20.9297       2.03577      -2.05222      0.239837      0.449553      0.612554      0.690212      0.751450      0.795624      0.802691
  53   6 2342.1538    1.4001  1.2503 10.8378  0.0000       5.03520  0.0244   0.0168   0.0454    0.0911   0.0000      0.631812   442.7110      0.457311       22.2556      0.480177      -4.33230      -1.01004      0.544952      0.741865      0.818567      0.922093      0.960709      0.988762
  53   7 2536.8669    2.1347  1.3753 11.1874 -0.0001       2.15320  0.0242   0.0232   0.0449    0.1067   0.0000      0.454661   441.4177      0.675576       21.2200     -0.119560      -2.11460      -1.28621      0.525830      0.684991      0.767170      0.861724      0.917332      0.941080
  53   8 2728.0448    2.8952  1.3474 11.7140  0.0000       2.39265  0.0247   0.0316   0.0421    0.1210   0.0000      0.470122   442.1449       3.75521       21.6183      0.677194      -2.13055     -0.527537      0.532084      0.694769      0.785745      0.883566      0.924933      0.940801
  53   9 2916.6262    3.7576  1.2311 12.5182  0.0000       1.30527  0.0230   0.0430   0.0406    0.1141   0.0000      0.505768   442.5438       3.72847       23.2830       1.34862      -2.99889     -0.263066      0.502085      0.648169      0.741749      0.818362      0.830156      0.866182
  53  10 3101.5093    4.3392  1.4166 12.5885  0.0000       1.12750  0.0241   0.0453   0.0438    0.1054   0.0000      0.392941   441.3872       5.40605       21.7587       1.22872      -2.33783       1.21907      0.506757      0.700930      0.764917      0.847241      0.866097      0.915147
  53  11 3283.4291    3.9389  2.0301 12.4092  0.0001      0.621842  0.0294   0.0341   0.0533    0.0658   0.0000      0.244396   441.9496       4.01133       19.8077       2.82759      -1.45256     -0.413128      0.647208      0.858723      0.960962       1.05905       1.10181       1.12838
  53  12 3463.5301    3.2463  3.2412 12.0898  0.0000      0.612778  0.0394   0.0224   0.0727    0.0419   0.0000      0.139669   442.3899       5.44593       20.9710       3.33275      -1.45867     -0.679265      0.817377       1.09997       1.23222       1.33948       1.40532       1.42396
  53  13 3642.1155    2.5422  5.3089 11.5328 -0.0003      0.659913  0.0584   0.0139   0.1047    0.0359   0.0000     0.0996921   442.6664       5.65977       17.8734       4.51359      -3.63635    -0.0471388       1.15841       1.54405       1.75097       1.90913       2.01827       2.05023
  53  14 3818.8597    2.0237  8.6491 11.2070  0.0003      0.285726  0.1024   0.0087   0.1635    0.0331   0.0000     0.0989787   439.9793       9.08141       21.3459       5.45995      0.509105       2.02852       1.81647       2.41636       2.73230       2.95519       3.16685       3.22073
  54   1 1147.9185    0.0569  0.0501 10.2346  0.0000       11.7569  0.0209   0.0080   0.0187    0.0165   0.0000       375.517   440.0266     -0.627732       22.9849     -0.290819      -2.60359       1.25351      0.507338      0.626511      0.673059      0.815794      0.757418      0.925972
  54   2 1454.3780    0.1681  0.1422 10.0839  0.0000       16.2521  0.0095   0.0066   0.0173    0.0185   0.0000       19.2085   442.0334     0.0123369       21.2164      0.170868      -2.76743      0.697112      0.229462      0.324218      0.424273      0.619998      0.923714      0.889574
  54   3 1709.1560    0.3529  0.3556  9.9694  0.0000       17.4162  0.0116   0.0075   0.0230    0.0281   0.0000       2.85358   441.9737     -0.238939       22.6996     -0.253064      -2.44397     -0.736952      0.309543      0.399063      0.475625      0.500691      0.524350      0.512064
  54   4 1935.4481    0.6073  0.6802  9.9527  0.0000       13.0651  0.0160   0.0094   0.0311    0.0501   0.0000       1.16128   442.1568     -0.277103       21.6339      -1.08144      -2.78875    -0.0375363      0.371475      0.497940      0.554038      0.603603      0.637808      0.645453
  54   5 2151.8484    0.9636  0.9467 10.2610  0.0000       5.97865  0.0191   0.0127   0.0375    0.0802   0.0000      0.735180   442.2625       1.44646       21.7621     -0.561065      -2.01980       2.12010      0.418785      0.573211      0.632373      0.697844      0.729360      0.765639
  54   6 2356.8974    1.4670  1.3586 10.4811  0.0000       3.58542  0.0242   0.0160   0.0455    0.1051   0.0000      0.500836   441.4953      0.840081       22.7353      0.781184      -3.22561     -0.371783      0.517264      0.701025      0.768017      0.862334      0.898607      0.938800
  54   7 2552.5075    2.1410  1.4068 11.4256  0.0000       2.77994  0.0250   0.0235   0.0471    0.1004   0.0000      0.502046   441.2881       4.18488       21.8985      0.371528      -2.97306      0.335369      0.528186      0.704099      0.775520      0.874266      0.919096      0.943049
  54   8 2744.7139    3.0401  1.3150 11.9773  0.0000      0.971456  0.0236   0.0331   0.0418    0.1061   0.0000      0.470928   441.5686       1.71080       20.1887      0.641735      -3.97895     -0.683184      0.511799      0.666811      0.734069      0.833307      0.874012      0.883094
  54   9 2934.1893    3.9088  1.2890 12.2835 -0.0000       1.35843  0.0222   0.0426   0.0413    0.1304   0.0000      0.414346   441.5081       5.10263       20.1772       2.42947      -3.21381      0.990369      0.489929      0.626988      0.716963      0.771912      0.828008      0.837309
  54  10 3119.7426    4.3276  1.4959 12.6817 -0.0002       1.00670  0.0253   0.0438   0.0448    0.0937   0.0000      0.387360   441.0758       5.25920       23.2557       1.72947      -4.18550     -0.525572      0.538189      0.716445      0.793448      0.865896      0.896439      0.935198
  54  11 3302.4039    3.8737  2.1023 12.5631  0.0000      0.592324  0.0305   0.0330   0.0555    0.0580   0.0000      0.247368   442.5045       5.09255       22.0440       1.57410      -3.28175      -3.51116      0.621949      0.830566      0.923414       1.01384       1.06395       1.09520
  54  12 3483.2846    3.1232  3.4397 11.9095  0.0000      0.600724  0.0407   0.0206   0.0746    0.0444   0.0000      0.131658   443.1664       6.33437       21.1999   -0.00949700      -1.97316      0.859749      0.840631       1.13917       1.27153       1.36835       1.45731       1.49927
  54  13 3662.5834    2.4926  5.8576 11.4875 -0.0006      0.491283  0.0628   0.0129   0.1115    0.0358   0.0000     0.0914808   441.8976       6.29145       19.4969       2.92088      -1.08973      -3.95706       1.22848       1.63418       1.84328       2.00477       2.10898       2.18862
  54  14 3840.1787    1.9254  8.5639 11.3110 -0.0013      0.384482  0.1060   0.0084   0.1703    0.0313   0.0000      0.101275   443.8209       15.9645       18.2187       7.07034      -4.62489      -4.26717       1.79019       2.41109       2.73441       2.97422       3.14726       3.19897
  55   2 1465.1502    0.1646  0.1494 10.0685  0.0000       10.2894  0.0090   0.0061   0.0185    0.0185   0.0000       19.3385   442.1424     -0.371675       20.9113    -0.0109380      -4.09968      -1.04862      0.246937      0.361404      0.363952      0.434917      0.458489      0.537609
  55   3 1720.6677    0.3549  0.3678  9.9773  0.0000       19.0739  0.0112   0.0075   0.0246    0.0276   0.0000       2.79069   442.7032     0.0878988       21.9187     0.0694037      -3.11875     0.0521356      0.278018      0.345935      0.410526      0.451764      0.464643      0.496552
  55   4 1948.1504    0.6142  0.6431  9.9905 -0.0000       11.1334  0.0149   0.0095   0.0304    0.0498   0.0000       1.15178   441.9141      0.299958       22.1259      0.565106      -2.10006     -0.997094      0.356211      0.471037      0.542138      0.610083      0.640886      0.651074
  55   5 2165.7715    0.9949  0.9842 10.2169  0.0000       5.15462  0.0198   0.0127   0.0379    0.0888   0.0000      0.702807   442.1551       1.23734       22.1738      0.520036      -4.54495     -0.508928      0.447227      0.565686      0.633762      0.713786      0.733954      0.742358
  55   6 2371.5295    1.5381  1.2739 10.8154  0.0000       4.17641  0.0239   0.0177   0.0438    0.1020   0.0000      0.584863   441.4566       1.67946       21.7466       1.35577      -3.05589      0.308017      0.476429      0.634538      0.693277      0.787823      0.824996      0.842261
  55   7 2568.0398    2.2493  1.4283 11.0303  0.0000       2.57207  0.0243   0.0233   0.0438    0.1218   0.0000      0.423870   442.5955       2.41025       21.3253      0.972042      -1.78468    -0.0894308      0.525250      0.706411      0.770335      0.864421      0.894445      0.940975
  55   8 2761.3340    3.0795  1.3418 11.8386 -0.0029       1.55312  0.0235   0.0327   0.0419    0.1171   0.0000      0.430534   442.0702       3.77053       21.1046      0.557576      -2.80067     -0.311359      0.505096      0.647299      0.719409      0.810266      0.844522      0.880624
  55   9 2951.5836    3.9335  1.3208 12.5118  0.0000       1.45922  0.0227   0.0433   0.0434    0.1133   0.0000      0.430158   441.1189       4.31471       20.8305       1.35167      -3.52921       1.53578      0.502119      0.661840      0.732112      0.827396      0.843912      0.837037
  55  10 3137.9090    4.3172  1.5761 12.4241  0.0004       1.72369  0.0255   0.0419   0.0450    0.1034   0.0000      0.345497   441.9877       5.03065       21.9921       2.76317     -0.863862     -0.878403      0.528256      0.679132      0.763983      0.840999      0.879867      0.910993
  55  11 3321.2507    3.8665  2.2294 12.4626  0.0000      0.645078  0.0318   0.0315   0.0549    0.0578   0.0000      0.232150   443.5896       4.93372       21.4942       2.45045      -2.46674      -3.23258      0.633330      0.850345      0.959247       1.05340       1.10244       1.14425
  55  12 3502.9715    3.0180  3.8031 11.8998  0.0000      0.766674  0.0430   0.0189   0.0799    0.0396   0.0000      0.125529   441.0136       8.59730       19.2321     -0.356621      -1.99149      -1.64055      0.867697       1.16224       1.30337       1.43805       1.52045       1.57557
  55  13 3682.8087    2.4351  6.0972 11.4613  0.0007      0.289453  0.0658   0.0124   0.1174    0.0361   0.0000     0.0918952   443.7914       7.48629       21.3070       5.46164      -2.64347      -2.37921       1.25892       1.66461       1.91506       2.08377       2.20901       2.26310
  55  14 3861.4715    1.9467  9.2845 11.2322  0.0000      0.564036  0.1132   0.0081   0.1760    0.0311   0.0000     0.0899700   442.3039       8.21343       23.5688       3.26808      -3.73424     -0.799478       1.83922       2.50193       2.78616       3.09492       3.22818       3.25082
  56   1 1165.9065    0.0583  0.0415 10.2108  0.0000       44.6055  0.0150   0.0080   0.0181    0.0163   0.0000       424.350   441.2955      0.236306       21.8936       1.14408      -4.87658      -1.52270      0.358505      0.558698      0.703163      0.847165      0.873353      0.909543
  56   2 1475.8166    0.1681  0.2120 10.0288  0.0000       29.0097  0.0119   0.0058   0.0227    0.0198   0.0000       14.3548   442.3931     -0.344716       21.8594      0.581481      -3.67165    -0.0563658      0.287094      0.382300      0.433033      0.460913      0.501876      0.510901
  56   3 1732.0060    0.3883  0.3596  9.9596  0.0000       13.0912  0.0107   0.0079   0.0219    0.0297   0.0000       2.44181   441.9287     -0.429023       21.5756     -0.462409      -2.90197      0.488993      0.274655      0.369490      0.423776      0.459201      0.481452      0.477414
  56   4 1960.7692    0.6577  0.6844  9.9744  0.0000       10.5645  0.0151   0.0097   0.0307    0.0502   0.0000       1.05728   442.2586      0.570460       22.3303       1.29516      -3.96627      0.732802      0.350190      0.475292      0.537753      0.592921      0.639095      0.664881
  56   5 2179.5618    1.0331  1.0228 10.3745 -0.0007       6.31977  0.0200   0.0129   0.0395    0.0818   0.0000      0.731239   441.8741     -0.177785       22.6009      0.621606      -1.81318     -0.231788      0.425164      0.576838      0.657629      0.710830      0.741562      0.772954
  56   6 2385.9396    1.6173  1.3095 10.7212  0.0000       3.79664  0.0234   0.0179   0.0429    0.1070   0.0000      0.511268   441.8739       1.65977       21.4958      -1.50121      -3.61359       1.04578      0.481467      0.658655      0.720005      0.830875      0.842256      0.885723
  56   7 2583.4743    2.3318  1.4228 11.1009  0.0002       2.95266  0.0235   0.0236   0.0427    0.1143   0.0000      0.395850   441.8574       1.58696       23.2199       1.53259      -3.44519     -0.619041      0.488764      0.636157      0.729665      0.795723      0.841084      0.867060
  56   8 2777.7623    3.1719  1.4238 11.6452 -0.0004       2.17792  0.0231   0.0322   0.0428    0.1210   0.0000      0.400474   441.1121       3.67724       20.9908      0.702062      -1.02299      0.852387      0.481182      0.635902      0.698678      0.784484      0.795541      0.837963
  56   9 2968.8272    4.0694  1.3528 12.4784  0.0011      0.949011  0.0233   0.0436   0.0419    0.1257   0.0000      0.433853   441.7336       4.06514       21.4462      0.886931      -2.39197      0.244268      0.482721      0.652130      0.712025      0.795132      0.810844      0.853387
  56  10 3155.8458    4.2392  1.5700 12.8808 -0.0005       1.13153  0.0252   0.0424   0.0468    0.0767   0.0000      0.361514   441.9747       4.92171       21.0314       1.45282      -2.32662      -2.09788      0.510956      0.705331      0.777770      0.878121      0.908729      0.936549
  56  11 3340.0105    3.7718  2.2851 12.4163  0.0000      0.647570  0.0318   0.0300   0.0563    0.0552   0.0000      0.224875   442.7021       7.18105       20.2589       4.60419      -1.76167     -0.869549      0.609127      0.821111      0.917953      0.997407       1.06709       1.08351
  56  12 3522.4105    2.9885  4.0158 11.9003  0.0000      0.572673  0.0454   0.0182   0.0813    0.0383   0.0000      0.121256   440.8445       8.85545       22.0302       2.00790      -1.64394      -1.68490      0.875253       1.17585       1.31106       1.44758       1.54053       1.58461
  56  13 3703.0927    2.3499  6.3143 11.5141 -0.0010      0.262707  0.0697   0.0117   0.1222    0.0345   0.0000     0.0994036   441.1980       6.10999       23.5828       2.14145      -2.88725     -0.879629       1.25611       1.68800       1.89476       2.06227       2.21166       2.26749
  56  14 3882.1209    1.8953  9.7624 11.2257  0.0008      0.236539  0.1207   0.0076   0.1852    0.0303   0.0000     0.0921717   440.1857       6.82464       22.0361       6.25916     -0.103671      -4.24765       1.89181       2.55321       2.89420       3.13442       3.36476       3.43176
  57   1 1174.7489    0.0736  0.0339 10.1545 -0.0509      -4.49995  0.0174   0.0075   0.0088    0.0160   0.0000       246.154   440.6119     -0.532324       22.7791    -0.0304256      -4.02215     -0.580800      0.413481      0.535418      0.680931      0.600810      0.719491      0.956547
  57   2 1486.3106    0.1801  0.1441 10.0008  0.0000       35.0964  0.0085   0.0063   0.0152    0.0196   0.0000       15.5674   442.3470      0.386861       22.3490    -0.0307841      -2.87049      0.233272      0.193780      0.275554      0.282126      0.339874      0.313339      0.338038
  57   3 1743.2825    0.3915  0.4187  9.8815  0.0002       17.8376  0.0119   0.0075   0.0253    0.0316   0.0000       2.32920   442.3957     -0.153503       22.4204      0.328864      -3.10378    -0.0305782      0.311823      0.400850      0.474772      0.524663      0.569647      0.573254
  57   4 1973.2668    0.6740  0.7554  9.9108  0.0000       9.46017  0.0162   0.0095   0.0323    0.0556   0.0000      0.955221   442.7346    0.00663498       22.4375     -0.390210      -3.67536      -1.09763      0.363954      0.496920      0.542901      0.611149      0.639106      0.655400
  57   5 2193.1963    1.0695  1.0638 10.2531  0.0000       7.19331  0.0205   0.0131   0.0396    0.0889   0.0000      0.716375   441.8156      0.729095       21.1991       1.02433      -3.17440      0.957726      0.409729      0.545695      0.615136      0.683023      0.706733      0.743565
  57   6 2400.2670    1.6247  1.3585 10.7994  0.0000       3.04620  0.0238   0.0176   0.0445    0.0952   0.0000      0.505666   441.8230       2.02651       22.3825      0.121518      -2.24282      0.676072      0.479301      0.623581      0.705771      0.762264      0.795638      0.836198
  57   7 2598.7289    2.3762  1.4081 11.4365  0.0000       2.20733  0.0242   0.0250   0.0440    0.1049   0.0000      0.458707   442.3705       2.44344       21.9184      0.200104      -2.61022      -1.04964      0.484606      0.642226      0.714375      0.796774      0.817237      0.876272
  57   8 2794.0796    3.3021  1.2825 12.0098 -0.0055       1.37444  0.0223   0.0350   0.0395    0.1194   0.0000      0.494004   442.2293       2.52588       21.6613      0.979574      -1.45400       1.34013      0.462607      0.599324      0.671686      0.753158      0.771452      0.817864
  57   9 2985.8764    4.1847  1.3613 12.2082  0.0002      0.317133  0.0221   0.0429   0.0408    0.1288   0.0000      0.417406   441.7270       3.45871       22.4479       1.40654      -3.54299     -0.323472      0.451082      0.588968      0.651848      0.742156      0.767250      0.772231
  57  10 3173.6624    4.3026  1.5936 12.5600 -0.0000      0.348278  0.0252   0.0412   0.0455    0.0927   0.0000      0.321277   441.8450       6.91959       21.2348       2.40967      -3.08943      -1.28613      0.508304      0.669542      0.744189      0.835864      0.889601      0.869993
  57  11 3358.6609    3.7499  2.4374 12.4142  0.0003      0.512178  0.0323   0.0291   0.0585    0.0523   0.0000      0.186729   440.8440       5.87894       21.0835       2.16120      -1.24959      -2.95779      0.634654      0.863068      0.962241       1.07179       1.11105       1.15683
  57  12 3541.8402    2.8773  4.0661 11.9325 -0.0001      0.622059  0.0467   0.0175   0.0830    0.0366   0.0000      0.119379   442.3171       5.71586       19.8870       1.09433    -0.0645131      0.914324      0.878834       1.18890       1.33949       1.45661       1.54252       1.59352
  57  13 3723.2719    2.2885  6.7650 11.4433 -0.0009      0.492378  0.0763   0.0108   0.1283    0.0344   0.0000      0.101370   441.2661       5.92311       18.4247       5.45323      -4.65686      -4.97275       1.33013       1.79022       2.03456       2.22129       2.37819       2.46462
  58   2 1496.7172    0.1912  0.1831  9.9766  0.0000       27.6213  0.0106   0.0061   0.0184    0.0200   0.0000       12.8018   441.9345     -0.100621       21.7986     -0.245418      -3.32812      0.543400      0.290163      0.398962      0.436951      0.482266      0.486967      0.481173
  58   3 1754.3664    0.4077  0.3984  9.8486  0.0000       20.7568  0.0116   0.0076   0.0218    0.0314   0.0000       2.27642   442.1896    -0.0248920       21.4838      0.217861      -2.92456     -0.311330      0.282991      0.375243      0.422779      0.446681      0.481391      0.481724
  58   4 1985.6703    0.6927  0.7893  9.9488  0.0000       8.23233  0.0163   0.0096   0.0337    0.0571   0.0000      0.923568   443.0279      0.468984       21.0297      0.511186      -2.58200      -1.34484      0.362695      0.494521      0.555489      0.613690      0.647123      0.677016
  58   5 2206.6914    1.0890  1.1183 10.0474  0.0000       5.91879  0.0211   0.0127   0.0396    0.1057   0.0000      0.663486   442.2091      0.871292       22.7232      0.322892      -3.34774     0.0602083      0.435536      0.577300      0.637435      0.721907      0.763222      0.778143
  58   6 2414.4485    1.6705  1.3831 10.9888 -0.0014       3.55350  0.0245   0.0179   0.0450    0.0855   0.0000      0.516622   441.2058      0.816440       20.7590       1.21583      -2.33518      -1.05752      0.472890      0.643995      0.699084      0.773934      0.808125      0.817187
  58   7 2613.9020    2.4170  1.4238 11.5412  0.0000       2.66285  0.0245   0.0246   0.0432    0.0873   0.0000      0.438604   441.5634       2.24524       21.5518      0.476858      -3.23060      0.444153      0.479865      0.657385      0.715730      0.810903      0.850932      0.886779
  58   8 2810.2953    3.4112  1.3483 11.7585  0.0000       1.89541  0.0224   0.0355   0.0411    0.1476   0.0000      0.473157   442.0101       3.36916       21.3241      0.581903      -3.80112      -1.20773      0.455335      0.597730      0.671758      0.713100      0.760385      0.812835
  58   9 3002.8566    4.2458  1.3554 12.4140  0.0000      0.543119  0.0219   0.0435   0.0409    0.1116   0.0000      0.395574   441.2518       3.75084       21.1974       1.08737      -3.81501      0.120710      0.439859      0.583295      0.645847      0.709212      0.756341      0.785748
  58  10 3191.4002    4.3450  1.7028 12.4755  0.0000       1.34282  0.0260   0.0397   0.0460    0.0879   0.0000      0.309024   441.5277       5.73958       19.5167       2.72583      -3.20861      0.671372      0.515062      0.688571      0.737353      0.837581      0.881766      0.902984
  58  11 3377.0713    3.5644  2.5159 12.4982 -0.0000      0.225257  0.0333   0.0270   0.0600    0.0451   0.0000      0.207779   442.2932       5.97232       18.5507       4.36400      -1.31848    -0.0175835      0.639972      0.872751      0.954059       1.05542       1.11032       1.14968
  58  12 3561.0767    2.8731  4.6773 11.6502  0.0000      0.513490  0.0498   0.0159   0.0894    0.0404   0.0000     0.0969735   441.7532       6.72832       20.1734       1.13678       1.75577       1.96073      0.944033       1.24641       1.42692       1.55310       1.66524       1.69229
  58  13 3743.2034    2.2795  7.0621 11.3797  0.0009      0.365638  0.0789   0.0104   0.1319    0.0352   0.0000     0.0967766   442.2933       8.60742       20.1768    -0.0751505      -1.58689      -1.72933       1.32807       1.78946       2.01952       2.22741       2.37031       2.42718
  59   1 1192.2190    0.0787  0.0581 10.1850  0.0000       4.77212  0.0139   0.0073   0.0149    0.0159   0.0000       181.072   440.8602      0.522662       21.3890      0.851942      -3.37046      0.245920      0.299670      0.416462      0.508682      0.472106      0.685360      0.587569
  59   2 1506.9819    0.1976  0.1829  9.9834  0.0001       37.8724  0.0084   0.0062   0.0183    0.0202   0.0000       11.3364   442.3251     0.0108084       21.8641      0.618979      -3.34259     -0.650219      0.199939      0.261699      0.295793      0.321402      0.327967      0.348284
  59   3 1765.3669    0.4054  0.4228  9.9779  0.0000       21.0042  0.0115   0.0077   0.0247    0.0300   0.0000       2.34905   441.5931     -0.359628       22.2683    -0.0531248      -3.40080     -0.268523      0.271348      0.355775      0.402314      0.438862      0.448711      0.481588
  59   4 1997.9377    0.7273  0.8324  9.8988  0.0000       7.72393  0.0167   0.0097   0.0342    0.0634   0.0000      0.849132   442.8553     0.0516285       22.6268      0.616221      -3.64395      0.771343      0.348929      0.466125      0.535396      0.606001      0.616487      0.642266
  59   5 2220.0039    1.1329  1.1874 10.3242  0.0000       5.05061  0.0225   0.0133   0.0423    0.0990   0.0000      0.674402   442.6347      0.634487       21.8262       1.36141      -3.56692     -0.445695      0.438468      0.597109      0.651875      0.728591      0.756298      0.779856
  59   6 2428.5016    1.7497  1.5401 10.6137 -0.0061       3.06474  0.0252   0.0167   0.0440    0.0943   0.0000      0.392814   442.2502       1.11970       21.3504      0.553193      -3.60855     -0.600790      0.481597      0.640668      0.692899      0.776742      0.798515      0.829712
  59   7 2628.9809    2.4914  1.4401 11.5394 -0.0001       2.54760  0.0247   0.0251   0.0416    0.0958   0.0000      0.420204   442.7420       2.32508       21.4731       2.14385      -3.15457     -0.769455      0.464215      0.640609      0.709407      0.787778      0.826209      0.842438
  59   8 2826.3577    3.4317  1.3450 11.9740 -0.0023       1.39659  0.0227   0.0350   0.0395    0.1157   0.0000      0.491221   442.4692       3.92035       21.9964       2.04560      -2.86613     -0.273324      0.448230      0.583650      0.646261      0.723112      0.742369      0.796320
  59   9 3019.7103    4.2410  1.2991 12.9439  0.0000      0.103949  0.0222   0.0452   0.0408    0.0882   0.0000      0.464410   442.1826       3.74296       20.5407       1.46953      -4.51045     -0.116106      0.423415      0.561275      0.630005      0.708932      0.720833      0.754100
  59  10 3208.9337    4.2820  1.7672 12.5653  0.0000      0.768922  0.0261   0.0385   0.0469    0.0792   0.0000      0.254984   441.2573       4.54048       21.3267       2.46566      -2.88641      0.378426      0.511224      0.688490      0.749778      0.836972      0.868591      0.911683
  59  11 3395.4589    3.5431  2.7395 12.3125  0.0000      0.708091  0.0342   0.0252   0.0624    0.0461   0.0000      0.174581   441.0891       5.47993       18.6666       3.19574      -1.84229      -1.36735      0.644262      0.874465      0.970365       1.07655       1.13292       1.17018
  59  12 3580.1660    2.7754  4.7351 11.6635  0.0000      0.664512  0.0507   0.0151   0.0905    0.0389   0.0000      0.106163   441.0121       7.06542       18.5747       5.56088      0.765126     -0.725229      0.923819       1.23579       1.40202       1.55598       1.64866       1.69254
  59  13 3763.0472    2.1817  7.2949 11.4138 -0.0005      0.378420  0.0846   0.0098   0.1397    0.0352   0.0000      0.110170   444.2913       7.78583       17.3795      0.583855      -5.56381       3.64262       1.36211       1.85952       2.09277       2.31257       2.41783       2.49629
  60   1 1200.8601    0.0776  0.0617 10.1999  0.0000       21.9395  0.0166   0.0065   0.0160    0.0158   0.0000       192.715   440.8459      0.106935       21.2245      0.193176      -4.03973      0.680991      0.296635      0.418708      0.466398      0.499982      0.589132      0.569609
  60   2 1517.1169    0.2055  0.2048 10.0004  0.0000       30.7705  0.0093   0.0061   0.0188    0.0202   0.0000       10.0447   442.2854      0.210251       22.1178      0.820294      -2.81534  -0.000606117      0.221615      0.285062      0.311566      0.362431      0.355716      0.373806
  60   3 1776.1896    0.4293  0.4977  9.9429  0.0000       14.0762  0.0133   0.0075   0.0260    0.0332   0.0000       1.84403   442.1530      0.609141       21.3118     -0.571296      -3.81018      0.225558      0.293234      0.396980      0.451800      0.491016      0.537011      0.552298
  60   4 2010.1621    0.7189  0.7823 10.0649  0.0000       9.14675  0.0161   0.0099   0.0329    0.0574   0.0000      0.935792   443.0336    -0.0716085       22.2080       1.45423      -3.36608      -1.24045      0.355756      0.473702      0.536539      0.569331      0.602648      0.617453
  60   5 2233.1836    1.1621  1.2347 10.1904  0.0000       4.63445  0.0221   0.0128   0.0417    0.1004   0.0000      0.607757   442.3192       2.09112       21.4658     -0.249441      -2.56368       1.39844      0.423608      0.568561      0.647911      0.705275      0.759532      0.758776
  60   6 2442.4235    1.7716  1.5088 10.9392  0.0000       2.82013  0.0249   0.0173   0.0448    0.0819   0.0000      0.444453   441.8879       2.36407       22.3938      0.208279      -2.84858     -0.229423      0.467064      0.620466      0.696076      0.767363      0.787235      0.821284
  60   7 2643.9231    2.5478  1.5006 11.3981  0.0000       1.89423  0.0239   0.0245   0.0425    0.0968   0.0000      0.395261   441.6452       1.29252       22.7415       1.54977      -2.43206      -1.09241      0.454991      0.604455      0.666703      0.741850      0.791728      0.800634
  60   8 2842.2917    3.5010  1.3432 12.2450 -0.0085      0.968906  0.0221   0.0353   0.0397    0.1038   0.0000      0.422215   441.9321       3.46294       21.3873      0.861384      -1.96111     -0.464787      0.430244      0.582092      0.648653      0.735568      0.791024      0.810835
  60   9 3036.4246    4.3614  1.3298 12.6948  0.0000      0.775629  0.0223   0.0452   0.0410    0.1158   0.0000      0.438665   442.2600       2.96589       22.0521       2.09130      -2.52405     -0.587071      0.432732      0.560733      0.635023      0.685210      0.727348      0.739599
  60  10 3226.3465    4.3266  1.8562 12.5291 -0.0000      0.549166  0.0264   0.0376   0.0487    0.0784   0.0000      0.271527   442.4886       4.57114       21.5478       1.57559     -0.531245       1.31723      0.505362      0.680710      0.745945      0.834038      0.886537      0.917310
  60  11 3413.6915    3.4666  3.0592 12.1380 -0.0000      0.515349  0.0361   0.0229   0.0652    0.0455   0.0000      0.150814   442.8170       6.69112       21.0918       4.74827      -1.03954     -0.985601      0.683839      0.921458       1.03764       1.15775       1.23021       1.23165
  60  12 3599.1277    2.7108  5.1107 11.6942  0.0004      0.388259  0.0538   0.0142   0.0979    0.0369   0.0000     0.0974098   442.5878       6.12591       21.1831       3.49605      -3.90651    -0.0138633      0.954400       1.27705       1.44732       1.57279       1.68214       1.71866
  60  13 3782.8640    2.1333  7.9791 11.4720 -0.0001      0.707025  0.0934   0.0091   0.1512    0.0323   0.0000      0.101218   444.2492       10.2105       20.0162       5.08458      -9.13193       2.44506       1.44317       1.94557       2.20528       2.44622       2.53489       2.62434
  61   2 1527.1409    0.2005  0.2172  9.9842  0.0000       26.0197  0.0096   0.0059   0.0202    0.0204   0.0000       10.0763   442.1195     -0.231372       22.6525      0.894498      -3.37905     -0.214610      0.224315      0.296850      0.342711      0.352071      0.384831      0.405276
  61   3 1786.9328    0.4299  0.4893  9.9351  0.0000       12.7874  0.0130   0.0074   0.0261    0.0328   0.0000       1.85418   442.3727      0.506096       22.0886      0.168512      -3.19887     0.0312886      0.275624      0.379358      0.400898      0.453284      0.497634      0.506908
  61   4 2022.2406    0.7506  0.7702 10.0907  0.0000       8.71550  0.0157   0.0101   0.0314    0.0552   0.0000      0.924715   443.2135      0.986193       21.6537     -0.433468      -4.16751     -0.367705      0.321989      0.444743      0.500579      0.563870      0.583469      0.607816
  61   5 2246.3022    1.1934  1.2728 10.1618  0.0000       5.07003  0.0228   0.0131   0.0419    0.1098   0.0000      0.601869   442.9715     -0.570853       22.3470     -0.147611      -2.44331     -0.891490      0.422162      0.562578      0.636269      0.710471      0.747986      0.766065
  61   6 2456.2189    1.8429  1.5081 10.9513  0.0002       2.62160  0.0246   0.0179   0.0442    0.0850   0.0000      0.429942   442.2412       1.25142       21.6441      0.641448      -3.57299     -0.733210      0.453932      0.613828      0.659885      0.777501      0.802232      0.826037
  61   7 2658.7765    2.6677  1.4484 11.5292  0.0000       1.82745  0.0230   0.0262   0.0428    0.1020   0.0000      0.420146   442.0757       1.94822       21.3775      -1.56963      -3.98637    -0.0963807      0.436485      0.581502      0.652400      0.725663      0.752836      0.769030
  61   8 2858.1094    3.5864  1.3241 12.2436  0.0000       1.09728  0.0221   0.0367   0.0397    0.1096   0.0000      0.464767   442.3915       3.45174       22.2028      0.996690      -3.19312     -0.721899      0.409956      0.545021      0.618964      0.685034      0.700701      0.746509
  61   9 3052.9393    4.3036  1.4388 12.8851  0.0000      0.723267  0.0240   0.0427   0.0411    0.0826   0.0000      0.414502   442.0954       4.14598       21.6762      0.752918      -2.48413     -0.134136      0.446207      0.587331      0.638608      0.729360      0.769788      0.783422
  61  10 3243.6649    4.0827  1.9686 12.6863 -0.0008      0.445066  0.0279   0.0341   0.0508    0.0597   0.0000      0.258633   441.8971       5.20501       21.1951       1.75777      -3.19604      -1.37544      0.515608      0.694708      0.764636      0.846056      0.904262      0.928060
  61  11 3431.8505    3.3540  3.2033 12.1255  0.0000      0.721283  0.0370   0.0217   0.0682    0.0431   0.0000      0.140410   443.3070       6.06615       21.0709       1.12096      -3.72699      -1.59606      0.672226      0.904940       1.00519       1.12270       1.18552       1.22772
  61  12 3618.1163    2.6518  5.0941 11.7248 -0.0001      0.762259  0.0538   0.0140   0.0983    0.0361   0.0000      0.112008   443.5457       8.39494       23.2093       3.28926      -3.11776       1.13251      0.938836       1.23957       1.40567       1.54945       1.64818       1.68791
  61  13 3801.9350    2.0975  8.4302 11.4345 -0.0009      0.149887  0.1004   0.0086   0.1576    0.0316   0.0000      0.104198   443.2342       6.57570       19.7520       8.82140      0.136445     -0.939446       1.48276       2.03949       2.29478       2.53199       2.65070       2.73526
  62   1 1217.8631    0.0929  0.0794 10.1656  0.0000       18.3255  0.0117   0.0063   0.0175    0.0159   0.0000       109.751   441.1885     -0.554030       22.2102      0.486657      -3.32108     -0.118980      0.254100      0.290731      0.359670      0.393637      0.421099      0.374308
  62   2 1537.0469    0.2050  0.2261  9.9801  0.0000       38.8588  0.0101   0.0059   0.0200    0.0203   0.0000       9.78074   441.9231    -0.0880717       21.8879      0.190448      -3.19655     -0.849026      0.225692      0.275417      0.357094      0.386741      0.387159      0.411020
  62   3 1797.5722    0.4488  0.4832  9.9573  0.0000       15.6900  0.0127   0.0078   0.0246    0.0326   0.0000       1.85614   442.0771      0.354258       21.8826     -0.418851      -3.03414     -0.484674      0.281061      0.376382      0.400691      0.458285      0.478452      0.506712
  62   4 2034.2712    0.7541  0.8407  9.9697  0.0000       8.72861  0.0167   0.0098   0.0335    0.0643   0.0000      0.886035   442.3583      0.293107       22.7027     -0.269328      -3.01483     -0.291160      0.336321      0.447647      0.501160      0.564098      0.574311      0.603444
  62   5 2259.1861    1.2393  1.2055 10.4008 -0.0009       4.24751  0.0224   0.0139   0.0410    0.1029   0.0000      0.671697   442.2983       1.01211       22.3093      0.779688      -3.56477    -0.0516174      0.408491      0.542085      0.600806      0.692727      0.717355      0.749357
  62   6 2469.8735    1.9210  1.4640 11.1131 -0.0002       2.63117  0.0241   0.0188   0.0438    0.0850   0.0000      0.456657   442.1721      0.765504       22.8341      0.456552      -4.28014     0.0982765      0.431045      0.595159      0.653192      0.732221      0.771111      0.806767
  62   7 2673.5050    2.7516  1.5251 11.3822  0.0000       1.67504  0.0231   0.0257   0.0436    0.1074   0.0000      0.374723   441.7292       3.34816       21.8311       2.94423      -4.30582       1.01168      0.429977      0.565516      0.651212      0.720858      0.736197      0.792849
  62   8 2873.8221    3.6587  1.3887 12.1975  0.0000       1.30930  0.0222   0.0360   0.0405    0.1046   0.0000      0.450758   442.4672       2.59324       21.9182      0.833865      -3.31934      -1.06127      0.411571      0.542609      0.599555      0.674137      0.701480      0.744097
  62   9 3069.4490    4.3773  1.4479 12.6927 -0.0001      0.285384  0.0230   0.0430   0.0421    0.0934   0.0000      0.402501   441.5632       4.01600       22.4297       1.68575      -2.51115      -1.31265      0.416492      0.558084      0.620313      0.706388      0.738014      0.764234
  62  10 3260.8960    4.1416  2.0518 12.4558 -0.0032      0.642627  0.0279   0.0328   0.0501    0.0632   0.0000      0.222842   442.2430       5.31958       22.7105       1.69089      -2.19755       1.08121      0.531975      0.718710      0.799378      0.891891      0.936763      0.956769
  62  11 3449.8021    3.2937  3.4039 12.0745 -0.0001      0.427908  0.0387   0.0206   0.0691    0.0421   0.0000      0.139166   442.7267       4.67594       21.4546       2.63507      -2.61019      0.239989      0.684055      0.913211       1.04858       1.12988       1.20180       1.27549
  62  12 3636.6958    2.5545  5.5830 11.6877 -0.0001      0.396508  0.0600   0.0130   0.1056    0.0360   0.0000      0.101411   442.6849       5.49888       18.6229       3.88219     -0.439863      -3.67065      0.988132       1.32031       1.49693       1.66470       1.75767       1.80749
  62  13 3821.7778    1.9842  8.2879 11.4501 -0.0028      0.550670  0.1030   0.0085   0.1612    0.0317   0.0000      0.109030   436.8844       5.76117       22.7081       6.14176     -0.290463      -3.15398       1.49920       2.01621       2.31157       2.49894       2.66516       2.76710
  63   1 1226.2229    0.0844  0.1008 10.1268  0.0000      0.917891  0.0149   0.0059   0.0252    0.0160   0.0000       109.346   441.1574     0.0257911       21.8612     -0.422722      -3.01352     -0.592505      0.356064      0.472453      0.529057      0.536015      0.529736      0.582708
  63   2 1546.8313    0.2257  0.2253 10.0184  0.0000       27.5280  0.0093   0.0061   0.0196    0.0199   0.0000       7.55408   442.7116     -0.350465       22.0389      0.619215      -3.13687      0.303116      0.219216      0.301057      0.323569      0.354978      0.384516      0.404122
  63   3 1808.1006    0.4604  0.5187  9.9313  0.0001       14.1530  0.0131   0.0076   0.0256    0.0343   0.0000       1.69496   442.3333   -0.00118792       21.3464     -0.803337      -2.99957      0.416495      0.277292      0.382270      0.409766      0.473957      0.481280      0.521652
  63   4 2046.1338    0.7881  0.9364  9.9460  0.0000       8.66339  0.0182   0.0098   0.0352    0.0692   0.0000      0.828364   442.2666      0.484878       21.5107      0.161147      -3.24554      0.367399      0.354077      0.481932      0.540218      0.589442      0.626042      0.640323
  63   5 2272.0708    1.2599  1.3429 10.2027 -0.0025       5.81647  0.0228   0.0129   0.0424    0.0966   0.0000      0.543435   442.7045       1.84843       22.0702     -0.397347      -3.04680     -0.105699      0.410841      0.559886      0.604884      0.694398      0.740841      0.760949
  63   6 2483.4287    1.9434  1.5292 11.0184 -0.0026       2.63643  0.0245   0.0186   0.0447    0.0888   0.0000      0.441767   442.2756       1.98393       21.3249       1.14116      -3.32459     -0.677686      0.445996      0.596205      0.646263      0.719326      0.771341      0.808103
  63   7 2688.1421    2.7834  1.4480 11.5653  0.0000       1.48748  0.0225   0.0267   0.0424    0.1050   0.0000      0.421725   442.7346       2.74692       22.5280      0.639645      -3.22026     -0.938663      0.420070      0.543140      0.626439      0.697616      0.736315      0.759890
  63   8 2889.4407    3.7315  1.3572 12.3068  0.0000      0.946711  0.0217   0.0369   0.0397    0.1022   0.0000      0.413542   442.9800       2.36465       22.1924       1.77457      -2.46618     -0.455022      0.387884      0.516433      0.581619      0.649519      0.700204      0.716596
  63   9 3085.7739    4.3517  1.6105 12.3721  0.0002      0.960925  0.0234   0.0390   0.0431    0.0938   0.0000      0.295954   442.2133       3.80613       22.2626      0.862051      -3.70050     -0.750454      0.446425      0.585159      0.661597      0.733525      0.763133      0.789505
  63  10 3278.0953    4.0275  2.1253 12.6390  0.0003       1.25508  0.0281   0.0317   0.0522    0.0538   0.0000      0.240764   442.8069       4.05615       22.3318       3.34960      -1.87030      -2.01835      0.500159      0.662218      0.746248      0.828110      0.856744      0.881069
  63  11 3467.6380    3.1665  3.4823 12.2534  0.0000      0.554479  0.0396   0.0199   0.0737    0.0373   0.0000      0.152172   441.6960       6.20577       20.3301       2.44870      0.241014     -0.486187      0.685128      0.929319       1.04426       1.15704       1.22621       1.25329
  63  12 3655.2881    2.5608  6.0072 11.5799  0.0019      0.422998  0.0645   0.0121   0.1103    0.0373   0.0000     0.0983118   441.3883       6.38613       22.5107       5.98116      -3.61363      -1.17669       1.05535       1.41540       1.57972       1.75201       1.85744       1.90322
  63  13 3840.8928    2.0160  9.0731 11.3789  0.0019      0.523616  0.1082   0.0080   0.1662    0.0305   0.0000      0.100406   442.0106       4.71042       21.1750       11.2198      -1.74448      -1.76239       1.52736       2.06000       2.32469       2.54950       2.70151       2.78789
  64   1 1234.5420    0.0900  0.0992 10.1590  0.0000       60.6955  0.0129   0.0061   0.0254    0.0164   0.0000       103.939   441.3258     0.0444208       21.1527     -0.677701      -3.69288      0.240890      0.224184      0.326000      0.333237      0.445520      0.443470      0.443707
  64   2 1556.4758    0.2289  0.2482 10.0040  0.0000       18.9215  0.0106   0.0060   0.0193    0.0200   0.0000       7.32916   442.3348    -0.0455385       22.1339      0.223772      -4.11018     -0.238583      0.235127      0.320822      0.383267      0.409363      0.442687      0.469645
  64   3 1818.5149    0.4745  0.5807  9.9289  0.0000       11.6621  0.0139   0.0075   0.0284    0.0368   0.0000       1.54006   442.2190     -0.117604       21.9865    -0.0606139      -3.35872     -0.206281      0.278029      0.384916      0.440397      0.480643      0.511060      0.511667
  64   4 2058.0185    0.7857  1.0085 10.0478  0.0000       8.30934  0.0196   0.0096   0.0381    0.0665   0.0000      0.855497   442.6544      0.510289       23.3110      0.496371      -3.74063      0.571830      0.356187      0.482682      0.530820      0.576230      0.625418      0.645004
  64   5 2284.7172    1.3001  1.2608 10.6163  0.0000       4.85345  0.0227   0.0141   0.0412    0.0888   0.0000      0.624596   442.0122      0.851140       22.2608      0.667548      -3.22428    -0.0312387      0.404106      0.528278      0.604427      0.677202      0.692453      0.759389
  64   7 2702.7455    2.8297  1.5174 11.4348 -0.0000       2.30391  0.0236   0.0261   0.0415    0.1101   0.0000      0.390970   442.3718       3.22983       21.7425      0.754839      -1.99776     -0.417025      0.412084      0.551913      0.617606      0.689093      0.727257      0.766020
  64   8 2904.8810    3.8876  1.3166 12.3171  0.0000       1.06195  0.0206   0.0392   0.0400    0.1157   0.0000      0.478236   441.8913       3.33499       22.4034       1.25234      -3.62306      0.442036      0.375123      0.502516      0.559327      0.630231      0.651030      0.677268
  64   9 3101.9590    4.4230  1.5492 12.6075  0.0028      0.356709  0.0233   0.0407   0.0428    0.0950   0.0000      0.350067   442.0530       4.94407       22.2044       2.71411      -3.40326     -0.471396      0.411993      0.557403      0.628179      0.718573      0.743476      0.771364
  64  10 3295.0146    4.0282  2.2150 12.5059  0.0000      0.696051  0.0290   0.0308   0.0514    0.0587   0.0000      0.202273   442.3661       4.48450       20.0681       1.00039      -2.12072     -0.490744      0.511003      0.691069      0.770186      0.863512      0.891023      0.937615
  64  11 3485.4278    3.1558  3.7852 12.1241 -0.0000      0.619935  0.0409   0.0186   0.0766    0.0370   0.0000      0.129657   443.4838       6.86598       21.8680       2.78417      -3.35038       1.12351      0.696452      0.939091       1.05975       1.16456       1.23529       1.26037
  64  12 3673.7794    2.4367  6.1836 11.7309 -0.0016      0.498667  0.0679   0.0117   0.1180    0.0342   0.0000      0.116916   442.9744       4.05612       19.4153       4.64127      -2.60409     -0.482654       1.06366       1.42590       1.63161       1.78024       1.86218       1.94681
  65   1 1242.7928    0.0964  0.1139 10.1071  0.0000       54.0049  0.0129   0.0057   0.0224    0.0165   0.0000       78.0357   440.8475     -0.522671       22.5103     -0.133329      -3.43543      0.208107      0.250614      0.335775      0.395691      0.471102      0.485468      0.439451
  65   2 1566.0500    0.2334  0.2779  9.9606  0.0000       17.1625  0.0103   0.0058   0.0225    0.0205   0.0000       6.53986   442.0843      0.208576       21.9607    -0.0294839      -3.31458    -0.0953243      0.221017      0.273088      0.318366      0.352989      0.366556      0.378336
  65   3 1828.8528    0.5009  0.5703  9.8536  0.0000       14.2635  0.0135   0.0077   0.0260    0.0380   0.0000       1.43178   442.0855      0.409081       22.0893      0.109034      -3.62002       1.11549      0.266056      0.378432      0.424680      0.461157      0.491203      0.488060
  65   4 2069.6750    0.8471  0.9298  9.9400  0.0000       6.66107  0.0171   0.0102   0.0340    0.0738   0.0000      0.759126   442.4920      0.416901       22.3244      0.462970      -2.89554     -0.438998      0.328303      0.431353      0.484939      0.540939      0.579164      0.601949
  65   5 2297.2833    1.3459  1.3284 10.6060  0.0000       4.83488  0.0229   0.0143   0.0424    0.0888   0.0000      0.570864   443.0595      0.297740       21.8886       1.09117      -2.37499     -0.764915      0.402621      0.551737      0.611780      0.685611      0.721036      0.735314
  65   6 2510.3141    2.0221  1.5482 11.2496  0.0000       2.85535  0.0245   0.0189   0.0433    0.0737   0.0000      0.414655   442.5587       1.96365       20.9250       1.18143      -1.40335     -0.901136      0.422666      0.563907      0.646603      0.710490      0.768586      0.804476
  65   7 2717.2318    2.9047  1.4748 12.0024  0.0000       2.00393  0.0236   0.0279   0.0425    0.0825   0.0000      0.439824   443.2987       2.61085       22.4479      0.868848      -3.68626      0.100244      0.413793      0.543646      0.624253      0.690129      0.721028      0.746709
  65   8 2920.2085    3.9465  1.3330 12.4854  0.0000       1.36199  0.0219   0.0391   0.0391    0.1035   0.0000      0.524662   442.9272       4.02840       21.5156       2.31562      -2.78289     -0.977788      0.379223      0.525025      0.575921      0.632440      0.678395      0.705028
  65   9 3118.0161    4.3555  1.6282 12.5447 -0.0000     0.0294080  0.0237   0.0385   0.0438    0.0858   0.0000      0.339280   442.5111       4.29049       21.3585       2.34504      -3.49721      0.548732      0.415735      0.568974      0.638557      0.716506      0.749547      0.761215
  65  10 3311.8317    3.8927  2.3563 12.5020 -0.0001      0.517057  0.0303   0.0286   0.0536    0.0529   0.0000      0.185673   442.8638       5.38998       23.1645       1.16453      -1.23530     -0.670931      0.530006      0.701501      0.795810      0.887604      0.934996      0.965623
  65  11 3503.1766    3.0693  3.9088 11.9774  0.0000      0.659598  0.0422   0.0174   0.0770    0.0389   0.0000      0.126747   442.6721       6.60962       20.7353       1.86347     -0.986327      -1.32675      0.716537      0.964642       1.09856       1.20982       1.27766       1.31147
  65  12 3692.0610    2.4275  6.5162 11.6383 -0.0007      0.392877  0.0721   0.0110   0.1212    0.0351   0.0000      0.107062   441.8622       6.94198       19.6121       4.36674      -2.75696      -2.07208       1.08448       1.45619       1.63965       1.80590       1.91686       1.97804
  66   1 1250.9468    0.0919  0.0874 10.1403  0.0000       25.3854  0.0141   0.0057   0.0167    0.0154   0.0000       101.212   440.4762     -0.677528       21.8094     -0.202390      -3.91957     -0.535377      0.215673      0.366832      0.393149      0.447405      0.420858      0.501910
  66   2 1575.4942    0.2419  0.2896  9.9633  0.0000       22.7636  0.0111   0.0058   0.0214    0.0213   0.0000       6.12493   442.1020    -0.0575253       22.4105     -0.165435      -3.30024     -0.450898      0.260346      0.341521      0.362906      0.365928      0.409265      0.460601
  66   3 1839.0910    0.5036  0.5908  9.9668  0.0000       12.5386  0.0132   0.0077   0.0286    0.0374   0.0000       1.47507   442.2927     0.0894894       21.9118    -0.0919695      -3.13533     -0.404194      0.260888      0.339442      0.400298      0.458819      0.461094      0.491031
  66   4 2081.2979    0.8423  1.0385 10.0949  0.0000       7.08547  0.0193   0.0100   0.0387    0.0716   0.0000      0.814292   442.8746      0.520968       21.4314      0.819651      -2.76408     -0.662918      0.339826      0.448108      0.506927      0.564151      0.613645      0.615656
  66   5 2309.7133    1.4024  1.3586 10.4734 -0.0001       3.65224  0.0221   0.0143   0.0418    0.0975   0.0000      0.495122   442.2830       1.13070       22.3347      0.722734      -2.95183      -1.14143      0.391871      0.523105      0.613265      0.662661      0.693742      0.721644
  66   6 2523.5853    2.1019  1.5173 11.1308 -0.0004       2.70422  0.0235   0.0196   0.0434    0.0914   0.0000      0.412282   442.9378       2.83362       22.6419       1.34060      -3.38088     -0.438070      0.415788      0.548629      0.609668      0.680336      0.711333      0.748560
  66   7 2731.5415    3.0072  1.4187 12.0011  0.0000       2.34567  0.0220   0.0287   0.0406    0.0841   0.0000      0.434019   441.8064       2.42185       21.3457       1.67704      -1.87329      0.134810      0.393586      0.514688      0.577885      0.655139      0.678610      0.726237
  66   8 2935.4409    3.9601  1.3917 12.6078 -0.0006      0.818431  0.0221   0.0388   0.0406    0.0959   0.0000      0.416428   442.7203       2.76032       22.0787      0.852498      -2.61657       1.02571      0.402885      0.529999      0.605880      0.662498      0.681682      0.710288
  66   9 3134.0787    4.4479  1.6698 12.4606 -0.0002       1.44251  0.0243   0.0386   0.0433    0.0966   0.0000      0.308048   441.6765       5.65320       21.4246       3.29513      -4.03048     -0.498963      0.426781      0.555670      0.613342      0.678468      0.726561      0.754604
  66  10 3328.6511    3.8749  2.4244 12.5391 -0.0001      0.751577  0.0304   0.0280   0.0549    0.0508   0.0000      0.207412   443.0376       5.14528       22.3249       4.05159      -3.20718     -0.155049      0.520595      0.708445      0.780782      0.877281      0.920402      0.971603
  66  11 3520.6702    3.0463  4.2400 11.9664  0.0000      0.683842  0.0446   0.0167   0.0804    0.0373   0.0000      0.121393   442.5568       6.08358       21.2872       3.76592     -0.613932      -1.21216      0.724655      0.979885       1.11313       1.24237       1.29778       1.37398
  66  12 3710.3383    2.4124  6.8489 11.6036  0.0005      0.375789  0.0759   0.0103   0.1244    0.0343   0.0000      0.107544   440.0136       4.83167       24.1156       4.86820     -0.997779      -3.23442       1.10790       1.49760       1.70232       1.84151       1.99796       2.06370
  67   1 1258.9924    0.0934  0.1028 10.1357  0.0000       25.5284  0.0148   0.0055   0.0215    0.0155   0.0000       88.9811   439.8337     -0.675532       20.2447      -1.64948      -5.22134     -0.463017      0.311713      0.453908      0.483120      0.556384      0.609053      0.545003
  67   2 1584.8292    0.2447  0.2750  9.9624  0.0000       28.6815  0.0101   0.0058   0.0199    0.0212   0.0000       6.16649   442.5118      0.295000       22.4632     -0.688962      -4.33347      0.180488      0.211611      0.272184      0.325187      0.371517      0.389837      0.403405
  67   3 1849.2574    0.5166  0.6099  9.9432  0.0000       14.3935  0.0133   0.0077   0.0281    0.0370   0.0000       1.42471   442.2620      0.326670       21.8718    -0.0456929      -3.17771      0.155889      0.263476      0.345389      0.392702      0.429853      0.456621      0.483630
  67   4 2092.7839    0.8844  0.9865 10.0443  0.0000       6.39180  0.0186   0.0104   0.0346    0.0773   0.0000      0.771899   442.6343      0.473846       22.7116     -0.227683      -3.37076     0.0511642      0.332679      0.447498      0.505947      0.565756      0.580626      0.606473
  67   5 2322.0541    1.4022  1.3564 10.7659  0.0000       3.87146  0.0229   0.0143   0.0423    0.0792   0.0000      0.545154   442.2228       1.59274       22.2177      0.319018      -3.36993      0.407029      0.382376      0.516710      0.584636      0.652864      0.677635      0.692561
  67   6 2536.7483    2.1730  1.5484 11.2186  0.0000       3.22176  0.0229   0.0198   0.0434    0.0802   0.0000      0.394267   442.2089       1.40340       21.2024      0.682948      -2.39658      -1.66921      0.389215      0.520768      0.584738      0.662344      0.702059      0.726153
  67   7 2745.7975    3.0463  1.4474 12.0597 -0.0001       1.71686  0.0226   0.0288   0.0408    0.0834   0.0000      0.431175   442.3554       2.55192       22.0613       1.69475      -3.80885     -0.452823      0.392366      0.507546      0.581132      0.649095      0.684520      0.707894
  67   8 2950.5827    4.0914  1.3436 12.6515 -0.0004       1.25359  0.0208   0.0404   0.0407    0.0986   0.0000      0.448650   442.7402       2.76169       22.6046       1.09623      -3.52612     -0.622593      0.360038      0.482770      0.537183      0.614009      0.639704      0.661797
  67   9 3149.9139    4.4217  1.6063 12.8577  0.0000      0.947221  0.0244   0.0397   0.0430    0.0778   0.0000      0.359930   442.0417       4.60147       22.0194       2.22198      -3.76061    -0.0484424      0.406508      0.542170      0.596063      0.669065      0.706801      0.745076
  67  10 3345.2405    3.7912  2.4692 12.5390  0.0000      0.641703  0.0304   0.0271   0.0553    0.0490   0.0000      0.202183   442.5954       5.66591       21.7807       3.08625      -1.36014      -1.84251      0.515100      0.685603      0.768661      0.859928      0.918074      0.943833
  67  11 3538.0482    2.9426  4.4286 11.9661  0.0000      0.446975  0.0466   0.0159   0.0840    0.0368   0.0000      0.123550   440.7577       6.53683       22.9682       1.88056      -2.80221       2.00897      0.736896       1.00380       1.12911       1.25905       1.35154       1.40469
  67  12 3728.4017    2.3071  7.3517 11.6515 -0.0007      0.197138  0.0847   0.0096   0.1353    0.0329   0.0000      0.107456   442.7384       4.37054       21.9500       1.31983      -3.57234      0.977212       1.16834       1.56878       1.78315       1.95026       2.08589       2.14942
  68   1 1267.0512    0.0989  0.0961 10.1338  0.0000       3.82876  0.0108   0.0058   0.0205    0.0153   0.0000       80.5694   440.8355     -0.434882       22.4775      0.699238      -4.22097     -0.429218      0.201359      0.267767      0.327786      0.316643      0.388225      0.411826
  68   2 1594.0396    0.2513  0.2684  9.9593  0.0000       30.5458  0.0099   0.0059   0.0190    0.0213   0.0000       5.88189   441.9234     -0.668446       22.2180      0.179861      -3.46924      0.571990      0.206297      0.250495      0.273579      0.333769      0.344796      0.371296
  68   3 1859.2984    0.5462  0.5924  9.9028  0.0000       10.9920  0.0128   0.0080   0.0262    0.0400   0.0000       1.25902   442.5073      0.120287       22.2317      0.288370      -2.70556     -0.322569      0.249481      0.335050      0.380723      0.422308      0.444259      0.455428
  68   4 2104.2409    0.9126  1.0421 10.0621 -0.0000       7.37054  0.0197   0.0103   0.0356    0.0790   0.0000      0.774935   442.2756      0.249400       22.0810       1.04364      -2.68880    -0.0452744      0.336946      0.444462      0.495275      0.551046      0.579143      0.588808
  68   5 2334.2497    1.4541  1.3763 10.6718  0.0000       4.18691  0.0227   0.0145   0.0422    0.0874   0.0000      0.557533   442.5515       1.41884       21.9411      0.623090      -3.76726     -0.665993      0.378710      0.503919      0.570754      0.627775      0.652265      0.670819
  68   6 2549.7417    2.2462  1.5553 11.4149 -0.0000       1.63923  0.0234   0.0205   0.0431    0.0758   0.0000      0.393788   441.9202       2.57933       22.5597       1.46379      -2.67146     -0.321875      0.408154      0.544328      0.602453      0.672342      0.725129      0.739677
  68   7 2759.9580    3.1269  1.4887 11.7693  0.0001       1.88285  0.0219   0.0281   0.0401    0.0931   0.0000      0.374387   442.4734       2.79759       21.1448     -0.446082      -2.69044     -0.276268      0.378369      0.498733      0.559363      0.617734      0.664147      0.686121
  68   8 2965.5825    4.0770  1.4119 12.6500 -0.0017      0.786667  0.0214   0.0383   0.0401    0.0834   0.0000      0.399180   442.9477       3.36932       21.6667       1.40062      -3.31390    -0.0449449      0.377455      0.492404      0.553780      0.607159      0.641375      0.685028
  68   9 3165.6935    4.4707  1.6288 12.7889  0.0000       1.07634  0.0235   0.0388   0.0427    0.0735   0.0000      0.330043   441.7190       3.74252       21.6199       2.41451      -2.58412      -2.51005      0.385778      0.513908      0.569887      0.635011      0.664271      0.691026
  68  10 3361.7838    3.7429  2.7818 12.1742  0.0000      0.548844  0.0321   0.0239   0.0571    0.0498   0.0000      0.174113   442.6820       6.08315       21.8886       1.14096      -2.86285      0.310684      0.525166      0.691853      0.794456      0.873586      0.923075      0.956079
  68  11 3555.3797    2.8921  4.6872 11.9123 -0.0002      0.417841  0.0492   0.0150   0.0876    0.0370   0.0000      0.120295   443.0006       5.12496       20.7993       1.83370      -1.62250      -1.46834      0.758289       1.02014       1.16074       1.29165       1.35523       1.41333
  68  12 3746.4831    2.2673  7.7659 11.6802  0.0013      0.187336  0.0907   0.0093   0.1441    0.0317   0.0000      0.107667   443.4271       5.44461       21.5775       4.10678      -4.19142      -6.48489       1.21985       1.64494       1.86612       2.05468       2.16756       2.24336
  69   1 1275.0334    0.0927  0.1068 10.1171  0.0000       45.5570  0.0123   0.0055   0.0226    0.0158   0.0000       84.3633   440.7461      0.794804       20.3927       1.55076      -4.53569      0.984426      0.242582      0.342515      0.397074      0.466970      0.484121      0.481068
  69   2 1603.1653    0.2653  0.3056  9.9817  0.0000       27.7524  0.0105   0.0059   0.0212    0.0211   0.0000       5.24777   442.1901      0.196043       22.0962     -0.299847      -3.42782     -0.457089      0.194218      0.263795      0.314330      0.337251      0.353769      0.360598
  69   3 1869.2597    0.5535  0.6170  9.9509  0.0001       12.4714  0.0136   0.0079   0.0264    0.0391   0.0000       1.30321   442.3803      0.145832       22.4136      0.851578      -3.14427      0.685336      0.257320      0.343011      0.391367      0.413301      0.457861      0.479956
  69   4 2115.6114    0.9266  1.0297 10.1373 -0.0003       8.24541  0.0187   0.0106   0.0361    0.0749   0.0000      0.766600   442.3150      0.545054       22.1489     -0.176041      -2.77303     -0.852633      0.324656      0.441811      0.486897      0.544729      0.581610      0.589289
  69   5 2346.3639    1.4912  1.4549 10.5573  0.0000       4.77615  0.0235   0.0141   0.0418    0.0872   0.0000      0.498785   442.7468     -0.258841       22.5048       1.23528      -1.96339      -1.35465      0.379292      0.507721      0.577766      0.642032      0.681776      0.720850
  69   6 2562.7859    2.2690  1.5349 11.6314 -0.0000       2.50233  0.0236   0.0213   0.0437    0.0724   0.0000      0.438273   442.2186       1.89106       21.3839      0.361953      -2.92069      0.360575      0.382805      0.513058      0.586349      0.649729      0.681539      0.715048
  69   7 2774.0328    3.1915  1.5149 12.1061  0.0000       1.52960  0.0227   0.0290   0.0416    0.0804   0.0000      0.395798   442.8672       2.09938       21.0461       1.56025      -2.97059      0.569690      0.381858      0.501900      0.559951      0.640488      0.652539      0.686163
  69   8 2980.4848    4.1880  1.3896 12.5206  0.0000       1.21869  0.0214   0.0393   0.0389    0.0995   0.0000      0.450545   442.5155       4.45509       21.8194       2.53171      -2.34115      0.291029      0.352048      0.479481      0.536163      0.599352      0.639838      0.664671
  69   9 3181.2839    4.4666  1.7751 12.5750 -0.0000      0.412822  0.0245   0.0368   0.0437    0.0766   0.0000      0.281281   441.8958       3.61966       22.1125       1.04853      -2.55650     -0.500661      0.412895      0.548923      0.610483      0.671509      0.697169      0.731596
  69  10 3378.3200    3.6434  2.7596 12.4497  0.0001       1.01035  0.0330   0.0242   0.0591    0.0446   0.0000      0.182426   442.4599       4.02734       21.9006       2.48355      -1.94019     -0.546849      0.527537      0.708746      0.795988      0.883875      0.934815      0.969968
  69  11 3572.5393    2.8809  5.0359 11.8715  0.0001      0.339300  0.0523   0.0143   0.0923    0.0370   0.0000      0.122859   442.2665       5.02223       20.9876       2.32289      -3.53566      0.917160      0.791982       1.07784       1.22274       1.33508       1.43307       1.45647
  69  12 3764.3075    2.1864  7.6431 11.6771 -0.0002     0.0679019  0.0914   0.0092   0.1465    0.0316   0.0000      0.112574   442.3313       7.85700       21.8949       2.52615      -1.59605      -2.22671       1.22154       1.65237       1.87139       2.06173       2.18395       2.27486
  70   1 1282.8968    0.1144  0.1224 10.1354  0.0000       32.8492  0.0111   0.0055   0.0201    0.0156   0.0000       53.6039   441.2849     0.0960980       21.4909      0.131344      -3.53909   -0.00761018      0.182937      0.268089      0.311615      0.305780      0.358576      0.361818
  70   2 1612.1611    0.2797  0.3028  9.9892  0.0000       18.1396  0.0099   0.0060   0.0196    0.0215   0.0000       4.61467   442.1562     -0.260486       22.5516     -0.773939      -3.31475    -0.0450669      0.199006      0.264820      0.307715      0.343961      0.364510      0.381406
  70   3 1879.1583    0.5601  0.6539  9.9264  0.0000       10.7001  0.0139   0.0077   0.0276    0.0424   0.0000       1.24873   441.9170      0.556812       22.5000     0.0585383      -4.05612      0.142187      0.253676      0.331367      0.384378      0.409682      0.457514      0.468094
  70   4 2126.8071    0.9545  1.0283 10.2975  0.0000       6.28978  0.0185   0.0108   0.0362    0.0723   0.0000      0.760729   442.1496      0.180185       22.2943      0.532943      -3.71450      0.324772      0.312814      0.420918      0.466343      0.530294      0.559902      0.589604
  70   5 2358.3088    1.5562  1.4866 10.5133  0.0000       4.00055  0.0227   0.0143   0.0424    0.0935   0.0000      0.454761   442.9275      0.982656       21.3123      0.456348      -3.87711      -1.76527      0.367719      0.509231      0.555415      0.630659      0.669601      0.712839
  70   6 2575.6208    2.3204  1.6545 11.3199  0.0000       1.88847  0.0243   0.0200   0.0434    0.0822   0.0000      0.372944   442.3669       1.67487       21.4648      0.428635      -3.46574     -0.258113      0.398517      0.535070      0.610115      0.676295      0.701253      0.733810
  70   7 2787.9934    3.2782  1.5050 12.1240  0.0001       1.61288  0.0225   0.0295   0.0405    0.0832   0.0000      0.366854   442.6346       2.13556       22.5713       1.17881      -1.79663      0.115578      0.383582      0.520597      0.571744      0.637956      0.672886      0.709249
  70   8 2995.3323    4.2952  1.4451 12.4725  0.0000       1.57234  0.0214   0.0389   0.0382    0.1022   0.0000      0.370517   442.6359       3.20365       21.8049      0.415977      -4.49620      -1.09162      0.348880      0.458270      0.513114      0.578344      0.603460      0.634330
  70   9 3196.8749    4.3189  1.7787 12.8161  0.0000       1.00253  0.0251   0.0356   0.0444    0.0664   0.0000      0.302786   442.4071       5.11034       21.5458       1.87491      -2.36686      0.555527      0.405632      0.542203      0.609040      0.671279      0.713907      0.740648
  70  10 3394.6403    3.5571  3.0136 12.3538  0.0003      0.963381  0.0340   0.0223   0.0618    0.0429   0.0000      0.168944   442.9384       5.87889       21.6514       2.10219     -0.254500      -2.31229      0.534694      0.727681      0.808000      0.912601      0.959711      0.995423
  70  11 3589.7404    2.7683  4.9609 11.9738  0.0000      0.406533  0.0532   0.0141   0.0924    0.0362   0.0000      0.118827   441.4460       4.24259       20.5732       2.09663      -2.10180     -0.555723      0.794997       1.07963       1.21233       1.35441       1.40992       1.48189
  70  12 3782.6081    2.1021  7.9820 11.6946 -0.0007      0.767852  0.0986   0.0088   0.1526    0.0314   0.0000      0.117300   441.1729       5.74533       16.3226       4.98595      -8.36608       3.03045       1.26867       1.72033       1.95181       2.16676       2.31137       2.38920
  71   2 1621.1021    0.2830  0.3283  9.9720  0.0006       20.8865  0.0102   0.0059   0.0218    0.0219   0.0000       4.45641   441.8374      0.113480       22.5259      0.509539      -3.41383      0.237030      0.206698      0.272522      0.310765      0.347233      0.363537      0.367207
  71   3 1889.0023    0.5578  0.6820  9.9232  0.0000       13.3958  0.0145   0.0077   0.0295    0.0427   0.0000       1.28152   442.0760     0.0442192       22.4664     -0.843275      -3.31396      0.205454      0.252611      0.375130      0.385243      0.460760      0.464787      0.526180
  71   4 2137.9504    0.9859  1.1239 10.0847  0.0000       6.08254  0.0199   0.0107   0.0373    0.0886   0.0000      0.724568   442.4107      0.407153       22.3081      0.207413      -3.46284      0.682695      0.322468      0.437031      0.482173      0.539434      0.576477      0.593598
  71   5 2370.1788    1.6116  1.5380 10.5918 -0.0031       3.80077  0.0233   0.0144   0.0429    0.0845   0.0000      0.444354   442.7765      0.954087       21.8272      0.970265      -4.25558      0.773474      0.367304      0.499903      0.562333      0.634452      0.661615      0.693732
  71   6 2588.4792    2.4150  1.5732 11.2566  0.0000       1.85831  0.0230   0.0210   0.0425    0.0949   0.0000      0.408063   442.1863       2.21686       20.4758      0.344032      -3.03429     -0.186686      0.366025      0.494349      0.551193      0.598195      0.639394      0.669386
  71   7 2801.8684    3.2993  1.4963 11.9855  0.0001      0.986341  0.0213   0.0292   0.0413    0.0890   0.0000      0.409184   443.1466       3.05084       21.7129       1.39502      -3.55764      0.270753      0.346075      0.465515      0.519497      0.589110      0.606607      0.647049
  71   8 3009.9236    4.2221  1.4575 12.8210  0.0000      0.386300  0.0220   0.0388   0.0403    0.0795   0.0000      0.400987   442.5759       4.02125       21.8118       1.81487      -3.24215      0.337256      0.354807      0.473535      0.532891      0.597498      0.624518      0.637385
  71   9 3212.3037    4.4416  1.8567 12.5718  0.0000      0.610411  0.0249   0.0353   0.0445    0.0750   0.0000      0.254484   442.9960       5.05515       21.7393       2.84377      -2.59497      -1.80720      0.403779      0.537025      0.600072      0.684088      0.726488      0.755057
  71  10 3410.9378    3.4900  3.2242 12.2741  0.0002      0.783863  0.0346   0.0210   0.0653    0.0409   0.0000      0.149920   443.1620       5.35509       22.1114       2.60344      0.611056     -0.640601      0.548137      0.733211      0.825919      0.908985      0.966511      0.997507
  71  11 3606.7326    2.6876  5.3915 11.9085  0.0006      0.460330  0.0573   0.0130   0.1012    0.0357   0.0000      0.120306   442.0065       7.17366       19.0819      0.929301     0.0390162     -0.688354      0.839031       1.11015       1.27865       1.38983       1.49116       1.54660
  72   1 1298.5258    0.1115  0.1179 10.1158  0.0000       33.6462  0.0111   0.0052   0.0189    0.0154   0.0000       56.4927   440.3863     -0.397413       22.8608      0.734024      -3.96942     -0.537856      0.186047      0.262625      0.297705      0.299968      0.353742      0.329179
  72   2 1629.9256    0.2955  0.3332  9.9364  0.0000       21.2393  0.0101   0.0059   0.0208    0.0227   0.0000       3.98573   442.0599    -0.0439955       22.5993     0.0447343      -3.26461     -0.446641      0.192055      0.244612      0.301699      0.322675      0.352546      0.351584
  72   3 1898.7519    0.5958  0.7045  9.9884  0.0000       13.0753  0.0142   0.0080   0.0286    0.0427   0.0000       1.21133   442.5422      0.778863       22.1612      0.251897      -3.92660     -0.308757      0.246447      0.332397      0.374485      0.412297      0.434799      0.453546
  72   4 2149.0242    1.0169  1.1319 10.0949  0.0000       7.35767  0.0197   0.0108   0.0372    0.0909   0.0000      0.713635   442.7920      0.219468       22.2902      0.219494      -3.13523      0.719798      0.310091      0.422276      0.470590      0.534105      0.558962      0.583842
  72   5 2381.9504    1.6561  1.5909 10.5987  0.0000       3.44582  0.0234   0.0145   0.0430    0.0912   0.0000      0.406712   443.3659      0.980920       22.2348       1.82885      -3.20027      -1.15073      0.372599      0.488893      0.554412      0.612729      0.666418      0.683985
  72   6 2601.2766    2.4489  1.7113 11.1040 -0.0001       2.99488  0.0233   0.0200   0.0437    0.0948   0.0000      0.339493   442.4560       1.37999       22.1960      0.902025      -4.16054    -0.0497251      0.370630      0.499621      0.566176      0.635322      0.659732      0.693503
  72   7 2815.6507    3.4363  1.4807 11.9467  0.0000       1.55970  0.0213   0.0302   0.0395    0.0977   0.0000      0.392684   442.5978       2.94708       21.4873       1.81239      -1.93587      0.137651      0.343238      0.469606      0.524132      0.590213      0.631505      0.666048
  72   8 3024.5140    4.3716  1.4868 12.5267  0.0000      0.958515  0.0209   0.0382   0.0402    0.0909   0.0000      0.369477   442.6126       3.67016       21.8795       1.16460      -3.28461     -0.743359      0.330893      0.448399      0.491360      0.552606      0.598110      0.611994
  72   9 3227.6382    4.3521  2.0238 12.5705  0.0000      0.852689  0.0262   0.0322   0.0457    0.0621   0.0000      0.242253   442.5981       3.13163       20.3143       2.46736      -2.95653     -0.685259      0.405383      0.555830      0.632244      0.703938      0.743861      0.790731
  72  10 3426.9975    3.4155  3.2846 12.3828  0.0003      0.714540  0.0360   0.0204   0.0660    0.0385   0.0000      0.156238   442.0523       6.08488       20.5972      0.530928      -2.13513     -0.583824      0.550229      0.735753      0.837461      0.915518      0.962934       1.01051
  72  11 3623.7895    2.6890  5.7501 11.8580  0.0010      0.580994  0.0618   0.0124   0.1043    0.0371   0.0000      0.121496   441.7220       6.14650       21.4655       1.05270      -2.05786      0.423561      0.876115       1.16749       1.32812       1.46898       1.58659       1.64220
  73   1 1306.2218    0.1096  0.1316 10.1053  0.0000       31.1959  0.0106   0.0052   0.0220    0.0154   0.0000       52.2488   441.0936      -1.06156       22.2041      0.133804      -3.93392     -0.109968      0.203907      0.292583      0.318931      0.387169      0.382865      0.381125
  73   2 1638.6454    0.2949  0.3274  9.9837  0.0000       25.9541  0.0100   0.0059   0.0203    0.0228   0.0000       4.21046   442.1668      0.169759       21.7669      0.264553      -3.68285      0.579594      0.189172      0.246517      0.289456      0.321901      0.334345      0.345061
  73   3 1908.3975    0.6056  0.7016 10.0077  0.0000       10.6403  0.0141   0.0080   0.0285    0.0442   0.0000       1.14452   441.8574    -0.0487281       22.0329      0.386874      -3.62799      0.247178      0.248023      0.336254      0.384219      0.424537      0.452484      0.475833
  73   4 2159.9559    1.0178  1.2290 10.2150  0.0000       5.95048  0.0215   0.0106   0.0392    0.0812   0.0000      0.708394   441.6821      0.134652       22.9727      0.189873      -3.44288     -0.249616      0.329437      0.446144      0.492519      0.564617      0.574690      0.606688
  73   5 2393.5771    1.6511  1.5415 11.1080  0.0001       3.14587  0.0239   0.0151   0.0440    0.0669   0.0000      0.485614   442.7489      0.614303       22.4137       1.16188      -3.24619     -0.743596      0.363167      0.491454      0.555399      0.624146      0.657507      0.686169
  73   6 2613.8686    2.4814  1.6323 11.5485  0.0000       2.44366  0.0229   0.0210   0.0433    0.0753   0.0000      0.380790   442.6905       2.37303       22.6062     -0.231824      -3.71178      0.827057      0.364075      0.482750      0.539409      0.596697      0.637610      0.666746
  73   7 2829.3428    3.4877  1.5467 12.1807  0.0017       1.45755  0.0220   0.0304   0.0405    0.0860   0.0000      0.372162   442.9415       3.21238       22.5889       1.61543      -3.34049     -0.267138      0.347141      0.469980      0.520203      0.588895      0.635245      0.674949
  73   8 3039.0362    4.3129  1.5414 12.7865  0.0000       1.66637  0.0228   0.0377   0.0403    0.0816   0.0000      0.392677   443.0241       3.87900       21.0771       1.90727      -3.42670     0.0599879      0.354536      0.474896      0.517956      0.584773      0.616383      0.634546
  73   9 3242.8371    4.2436  2.0168 12.7509  0.0000      0.402535  0.0260   0.0320   0.0469    0.0574   0.0000      0.256711   442.1941       5.11390       20.9288       1.97628      -3.88445     -0.377899      0.401419      0.535796      0.602448      0.661303      0.700375      0.733617
  73  10 3443.1225    3.4450  3.4247 12.2119 -0.0001      0.829341  0.0361   0.0199   0.0667    0.0428   0.0000      0.136997   442.8878       4.61432       20.6967       1.78715      -1.25321      0.995879      0.544840      0.732884      0.823892      0.933690      0.989022       1.03206
  73  11 3640.4476    2.5979  5.9150 11.9040 -0.0039      0.455542  0.0658   0.0118   0.1092    0.0362   0.0000      0.126327   442.4714       3.22440       22.4473       4.98307      -2.50846      -2.80616      0.879138       1.18613       1.33333       1.45189       1.55685       1.61386
  74   1 1313.8726    0.1132  0.1422 10.0956  0.0000       30.7214  0.0121   0.0051   0.0230    0.0154   0.0000       45.6910   440.9461     -0.753771       21.1794      0.262831      -3.09584     -0.244260      0.175009      0.263007      0.287770      0.355920      0.336870      0.340849
  74   2 1647.2682    0.3102  0.3757  9.9462  0.0000       24.5180  0.0107   0.0059   0.0222    0.0236   0.0000       3.61691   441.9548     -0.135526       22.4471     -0.450991      -3.26589     0.0268615      0.198720      0.267885      0.302904      0.343008      0.350250      0.373312
  74   3 1917.9976    0.6297  0.6978  9.9702  0.0000       11.2056  0.0137   0.0082   0.0276    0.0455   0.0000       1.10441   442.4954    -0.0330832       22.4721     -0.906911      -4.01160     -0.327783      0.245529      0.328205      0.375793      0.399452      0.436038      0.455407
  74   4 2170.8472    1.0542  1.1965 10.3191  0.0000       7.02600  0.0207   0.0112   0.0390    0.0817   0.0000      0.741824   442.3335      0.698036       22.8564      0.434187      -2.31114     0.0100488      0.320370      0.427552      0.479384      0.532694      0.547542      0.593905
  74   5 2405.1489    1.7016  1.5334 10.9992  0.0000       3.33862  0.0234   0.0152   0.0431    0.0745   0.0000      0.470770   442.3092       2.53616       21.0699      0.184048      -2.31463     -0.858311      0.359006      0.479364      0.531166      0.584568      0.625182      0.643342
  74   6 2626.4519    2.5608  1.6481 11.4279  0.0000       2.69182  0.0230   0.0214   0.0425    0.0851   0.0000      0.373789   442.9543       1.82283       21.3984      0.829829      -2.99596      -1.41106      0.352004      0.477365      0.537006      0.598440      0.634066      0.659356
  74   7 2842.9253    3.5965  1.5070 12.1704 -0.0000       1.10039  0.0215   0.0313   0.0396    0.0897   0.0000      0.403053   442.3446       3.06643       22.3759       1.70911      -4.08424      -1.06902      0.337396      0.442781      0.496448      0.548686      0.574381      0.603332
  74   8 3053.3917    4.4687  1.5636 12.7608  0.0000      0.812693  0.0218   0.0381   0.0403    0.0767   0.0000      0.358844   442.5444       4.19312       22.2856      0.542334      -2.63245      -1.52859      0.332564      0.451147      0.499482      0.566491      0.578970      0.623908
  74   9 3258.0115    4.1799  2.2317 12.5296  0.0000      0.426440  0.0272   0.0292   0.0495    0.0563   0.0000      0.224243   442.9469       3.79132       21.7505       1.59721      -3.17198      -1.20922      0.406342      0.554649      0.627496      0.700352      0.726241      0.769728
  74  10 3459.0543    3.3181  3.8485 12.1587  0.0001      0.632990  0.0401   0.0179   0.0712    0.0391   0.0000      0.129454   441.6003       4.52290       21.3897       3.08094      -2.13967      0.633963      0.582316      0.790158      0.886579      0.987645       1.05335       1.09400
  74  11 3657.1870    2.6261  6.5020 11.7861  0.0029      0.510280  0.0704   0.0111   0.1147    0.0370   0.0000      0.114553   441.0819       6.28496       19.7576       3.84329      -4.56115      -4.29032      0.916396       1.22322       1.40530       1.52800       1.64687       1.70053
  75   1 1321.4317    0.1234  0.1248 10.0945  0.0000       4.48395  0.0096   0.0051   0.0167    0.0150   0.0000       43.4258   441.1004     -0.265968       22.7925      0.191275      -3.47736    -0.0844353      0.162686      0.224505      0.253117      0.283678      0.324242      0.338511
  75   2 1655.7951    0.3170  0.3857  9.9531  0.0000       23.5502  0.0109   0.0059   0.0221    0.0233   0.0000       3.38188   441.9461     -0.545882       22.2058    -0.0687605      -3.48465     -0.259583      0.197412      0.269746      0.301801      0.327862      0.353158      0.368318
  75   3 1927.5375    0.6514  0.7952  9.9707  0.0000       10.5697  0.0150   0.0080   0.0308    0.0479   0.0000       1.04003   442.0427      0.823201       21.9551     -0.398919      -3.62323     0.0956914      0.246352      0.345824      0.373163      0.428659      0.454551      0.475195
  75   4 2181.5679    1.1127  1.2404 10.1207  0.0000       5.55067  0.0204   0.0112   0.0375    0.0940   0.0000      0.626065   442.4255       1.85441       22.4250      0.481454      -2.90665      0.228797      0.303083      0.408996      0.455374      0.502524      0.530409      0.559731
  75   5 2416.6348    1.7485  1.6157 10.8772  0.0000       3.47007  0.0231   0.0149   0.0439    0.0762   0.0000      0.408345   442.2985       2.17743       21.6296      0.573029      -3.43253       1.64265      0.352291      0.472086      0.528785      0.588327      0.630987      0.652872
  75   6 2638.9774    2.5906  1.5980 11.6100  0.0000       2.44549  0.0234   0.0221   0.0412    0.0825   0.0000      0.392010   442.7833       2.70842       21.8818      0.824778      -3.39498     -0.409731      0.360516      0.485244      0.537015      0.593323      0.633719      0.662205
  75   7 2856.4445    3.6431  1.4539 12.3008  0.0002       1.56964  0.0214   0.0321   0.0391    0.0890   0.0000      0.424524   442.3666       2.77761       21.5140    -0.0565359      -3.02402     -0.918648      0.327388      0.441401      0.490847      0.540901      0.579740      0.612218
  75   8 3067.7038    4.4674  1.4811 13.1006  0.0000       1.01789  0.0212   0.0398   0.0399    0.0661   0.0000      0.379113   442.7838       4.01508       21.0865       1.64586      -2.92847      0.321652      0.327876      0.436700      0.501270      0.566558      0.598930      0.629409
  75   9 3273.1646    4.0846  2.2951 12.7381 -0.0001       1.22085  0.0282   0.0283   0.0508    0.0479   0.0000      0.237026   442.0972       5.12699       21.5285       2.57361      -3.81535     -0.985677      0.410228      0.552343      0.626442      0.691549      0.725194      0.766573
  75  10 3474.8932    3.3021  3.8811 12.1486  0.0000      0.408868  0.0401   0.0177   0.0719    0.0400   0.0000      0.152637   443.0279       5.16617       20.3834       4.33345      -1.57894      -1.91981      0.571998      0.764786      0.858887      0.961399       1.03346       1.07222
  75  11 3673.5436    2.4981  6.4780 11.8729  0.0001    -0.0920294  0.0730   0.0107   0.1198    0.0350   0.0000      0.121244   441.5871       4.07432       19.1518      0.852069      -4.14101     -0.139060      0.920956       1.24361       1.38184       1.55729       1.63708       1.71052
  76   1 1328.9437    0.1287  0.1403 10.0515  0.0000       31.2247  0.0116   0.0050   0.0184    0.0157   0.0000       36.4283   440.7406     -0.383986       21.4575    -0.0719488      -3.77011     -0.183533      0.296799      0.548355      0.474287      0.658038      0.864154      0.915408
  76   2 1664.2377    0.3332  0.3834  9.9236  0.0000       18.4031  0.0104   0.0060   0.0214    0.0239   0.0000       3.15461   442.0258     -0.342928       22.3830     0.0552098      -4.06256     0.0773327      0.190844      0.260858      0.287975      0.317537      0.344485      0.352119
  76   3 1937.0049    0.6417  0.7878 10.0472  0.0000       9.67559  0.0152   0.0080   0.0304    0.0479   0.0000       1.06644   442.3613      0.342467       21.6104      0.342302      -3.54403     -0.256908      0.257593      0.337178      0.384766      0.433104      0.462833      0.485437
  76   4 2192.2617    1.0931  1.1946 10.4290  0.0003       5.42421  0.0205   0.0114   0.0382    0.0789   0.0000      0.724611   442.8982      0.109848       22.6439      0.453804      -3.87687     -0.225680      0.297919      0.398221      0.457222      0.520173      0.544875      0.580483
  76   5 2428.0153    1.8158  1.6409 10.7581  0.0005       3.37422  0.0232   0.0152   0.0426    0.0852   0.0000      0.391849   442.0061       1.43666       22.2681    -0.0714903      -3.04674     -0.945703      0.354739      0.476625      0.535672      0.578466      0.615647      0.634088
  76   6 2651.4167    2.6690  1.6931 11.4185  0.0000       2.16694  0.0227   0.0213   0.0424    0.0820   0.0000      0.337977   442.7352       1.20642       22.3621    -0.0278193      -2.90960      0.454561      0.341470      0.455455      0.511718      0.581443      0.598419      0.629908
  76   7 2869.9007    3.7155  1.5322 12.2051  0.0000       2.08214  0.0213   0.0314   0.0401    0.0898   0.0000      0.393188   442.1350       3.44343       22.7036      0.828076      -3.37567      -1.30427      0.320718      0.426964      0.480674      0.545065      0.556294      0.585828
  76   8 3081.8528    4.4411  1.5558 12.7331  0.0001      0.706016  0.0220   0.0374   0.0390    0.0782   0.0000      0.358403   442.7352       3.90979       22.5076       2.32120      -2.33724     -0.935221      0.332292      0.439084      0.490126      0.554168      0.577209      0.611529
  76   9 3288.1516    4.0154  2.3754 12.7449  0.0000      0.848252  0.0286   0.0276   0.0517    0.0462   0.0000      0.213369   442.3747       5.22737       21.5780       1.98063      -3.17838      0.110609      0.420325      0.557902      0.643649      0.703121      0.748598      0.770553
  76  10 3490.7712    3.1672  3.9515 12.2808  0.0000      0.720302  0.0417   0.0174   0.0753    0.0368   0.0000      0.140988   442.8489       7.00886       20.6469       1.12186      -2.04570     -0.118151      0.588463      0.806732      0.893647       1.00994       1.06799       1.12549
  76  11 3690.3699    2.4247  6.9256 11.8871 -0.0021      0.538218  0.0814   0.0101   0.1290    0.0335   0.0000      0.131505   439.6972       5.04005       20.5933      0.224954      -2.17253       4.33773      0.989701       1.33516       1.50389       1.69570       1.79218       1.85554
  77   1 1336.4222    0.1221  0.1413 10.0781  0.0000       60.1876  0.0106   0.0050   0.0189    0.0163   0.0000       40.4229   440.7898    -0.0902860       22.2239     0.0471431      -3.40120   -0.00809649      0.187992      0.243947      0.246515      0.273125      0.316595      0.337430
  77   2 1672.5780    0.3247  0.4208  9.9441  0.0000       23.3552  0.0116   0.0057   0.0232    0.0237   0.0000       3.20473   441.8206      0.129597       22.2111      0.262541      -3.33692     -0.182750      0.200589      0.270909      0.311278      0.332656      0.361617      0.382593
  77   3 1946.4044    0.6577  0.8450  9.9811  0.0000       10.3329  0.0162   0.0079   0.0310    0.0500   0.0000       1.04546   442.8813      0.335395       22.4130     0.0767964      -4.00620      0.771824      0.260047      0.354142      0.385548      0.429949      0.456937      0.474746
  77   4 2202.8549    1.1137  1.2872 10.4026  0.0002       4.62037  0.0216   0.0111   0.0395    0.0772   0.0000      0.643354   443.0214      0.333553       22.9196     -0.855012      -3.73086      0.566477      0.312104      0.435461      0.473658      0.525727      0.566440      0.596041
  77   5 2439.2963    1.8506  1.7183 10.8106 -0.0000       2.69685  0.0241   0.0150   0.0428    0.0811   0.0000      0.369703   442.6347       1.73285       22.7535       1.23454      -3.81901      0.678689      0.348550      0.467768      0.513693      0.595191      0.608055      0.642768
  77   6 2663.7507    2.7197  1.6526 11.6695  0.0000       2.43650  0.0232   0.0223   0.0419    0.0775   0.0000      0.371771   442.7757       2.42674       22.0178       1.15832      -3.22028     -0.750282      0.340981      0.464405      0.513384      0.586107      0.616519      0.656984
  77   7 2883.2226    3.7331  1.5909 12.3704 -0.0002       1.78597  0.0219   0.0315   0.0410    0.0806   0.0000      0.367537   442.8760       2.60535       21.9410       1.08142      -2.59675      -1.03127      0.326277      0.431454      0.487814      0.541172      0.574195      0.596249
  77   8 3095.9703    4.5043  1.6030 12.8609  0.0000       1.09549  0.0217   0.0375   0.0416    0.0739   0.0000      0.362455   443.4568       2.63682       21.4824       2.62591      -3.04297     -0.814027      0.319789      0.429420      0.486008      0.549749      0.571336      0.602858
  77   9 3302.9837    4.0313  2.4650 12.7590  0.0000      0.708493  0.0290   0.0269   0.0527    0.0435   0.0000      0.222745   442.8175       5.16111       22.8548       1.69586      -2.85557      -1.15683      0.410312      0.557714      0.621939      0.694845      0.730443      0.778018
  77  10 3506.3146    3.0680  4.2756 12.2652  0.0000      0.263233  0.0452   0.0160   0.0803    0.0358   0.0000      0.135471   443.0362       6.17154       21.8577      0.377307      -4.05715     0.0820786      0.613993      0.841179      0.943592       1.04216       1.13193       1.15741
  77  11 3706.7684    2.3862  6.9493 11.8613 -0.0006      0.622097  0.0808   0.0099   0.1277    0.0339   0.0000      0.123499   442.9058       7.01948       22.4068       3.06246      -1.06594     -0.599596      0.964058       1.28843       1.46096       1.62224       1.73498       1.79639
  78   1 1343.8268    0.1239  0.1200 10.0586  0.0000       79.1809  0.0087   0.0052   0.0173    0.0162   0.0000       41.9587   440.7868     -0.105373       22.0553     0.0795036      -3.76061     -0.242358      0.163015      0.224327      0.257074      0.279490      0.284475      0.292928
  78   2 1680.8354    0.3369  0.4225  9.9163  0.0000       18.0814  0.0110   0.0058   0.0229    0.0249   0.0000       2.89446   441.9655     -0.296721       22.2382     -0.227892      -3.94572      0.128128      0.195982      0.262213      0.290454      0.329948      0.356326      0.383615
  78   3 1955.7573    0.6804  0.8246  9.9221  0.0000       10.1831  0.0151   0.0081   0.0305    0.0539   0.0000      0.985210   442.7478      0.560091       22.1286    -0.0517661      -3.64303     -0.808059      0.242827      0.326452      0.374078      0.421441      0.435496      0.446156
  78   4 2213.3748    1.1656  1.3130 10.3611 -0.0009       5.90310  0.0213   0.0115   0.0399    0.0846   0.0000      0.648439   442.3552      0.758033       21.8511     -0.358061      -3.24389     -0.111465      0.306388      0.415100      0.477080      0.536980      0.571082      0.582133
  78   5 2450.4972    1.8603  1.6712 11.1313 -0.0001       2.29035  0.0242   0.0155   0.0434    0.0693   0.0000      0.415974   442.8384       2.43133       23.3983      0.432968      -4.58056      0.800038      0.348545      0.467715      0.528131      0.580970      0.630013      0.662246
  78   6 2676.0114    2.7370  1.6625 11.9259 -0.0001       2.58599  0.0234   0.0227   0.0431    0.0670   0.0000      0.396454   442.2842       2.71633       22.4720      0.724240      -2.58536     -0.305519      0.346602      0.457499      0.511004      0.577540      0.616939      0.650434
  78   7 2896.4022    3.8338  1.5302 12.5177 -0.0047       1.32870  0.0213   0.0322   0.0397    0.0712   0.0000      0.390663   442.3388       2.10269       22.1285       1.69934      -3.26310     -0.377412      0.316150      0.431482      0.476290      0.536167      0.569203      0.595593
  78   8 3109.9228    4.5083  1.7339 12.6525 -0.0029      0.967795  0.0226   0.0353   0.0418    0.0710   0.0000      0.309847   442.6262       4.82091       22.4069       1.52576      -2.44001     -0.831328      0.332931      0.451216      0.504797      0.554178      0.581854      0.609205
  78   9 3317.7534    3.9990  2.4628 12.7045  0.0000      0.547632  0.0286   0.0264   0.0520    0.0452   0.0000      0.198424   442.9198       4.44325       22.0121       1.01214      -2.31889     -0.519161      0.415451      0.554532      0.621181      0.700125      0.756696      0.779716
  78  10 3522.1068    3.0883  4.5764 12.2083 -0.0002      0.895633  0.0466   0.0155   0.0847    0.0358   0.0000      0.131449   442.2686       6.81677       22.1089       2.06139      -2.39996      0.743584      0.619645      0.835257      0.957622       1.06201       1.13702       1.17946
  78  11 3723.0077    2.4205  7.6980 11.7382  0.0013      0.274620  0.0881   0.0093   0.1338    0.0344   0.0000      0.123052   442.9526       6.17696       23.4255       1.91821      -2.77227      -3.36731       1.02603       1.37755       1.57000       1.73934       1.85739       1.92624
  79   1 1351.1728    0.1274  0.1844 10.0891  0.0000       11.2018  0.0109   0.0050   0.0248    0.0153   0.0000       30.4707   440.8808     0.0156379       22.2975      0.339588      -3.61085    -0.0454170      0.187669      0.259488      0.286085      0.333659      0.342846      0.346171
  79   2 1688.9984    0.3532  0.4269  9.9049  0.0000       18.6294  0.0106   0.0059   0.0228    0.0260   0.0000       2.70635   441.9276     0.0213991       22.3638      0.483452      -2.96415      0.387732      0.193263      0.247538      0.281782      0.325606      0.350988      0.367823
  79   3 1965.0479    0.6909  0.8823 10.0087  0.0000       10.4370  0.0161   0.0082   0.0324    0.0543   0.0000      0.979047   441.7884     -0.434498       22.3243      0.153422      -3.14788      0.500670      0.250298      0.334022      0.376602      0.431533      0.457319      0.476843
  79   4 2223.7863    1.1923  1.3487 10.3889 -0.0022       5.68625  0.0212   0.0113   0.0405    0.0776   0.0000      0.614420   442.6283      0.477429       23.0580      0.726668      -3.01595     -0.298366      0.303133      0.414033      0.455593      0.513432      0.541252      0.569797
  79   5 2461.6245    1.9458  1.7386 10.7768  0.0000       2.35517  0.0231   0.0152   0.0433    0.0840   0.0000      0.358924   442.6957       1.42561       22.6028      0.821513      -4.21432     -0.281870      0.343370      0.464311      0.514787      0.575397      0.621317      0.646535
  79   6 2688.2008    2.8332  1.7420 11.5764 -0.0001       2.08090  0.0225   0.0218   0.0423    0.0756   0.0000      0.319560   443.7767       2.11299       21.2488       1.02896      -2.30136     -0.226942      0.318665      0.434163      0.483994      0.540996      0.567275      0.597469
  79   7 2909.6033    3.9079  1.5256 12.4904  0.0001       1.45162  0.0212   0.0329   0.0391    0.0812   0.0000      0.379536   442.9813       2.76448       22.2802       1.24706      -2.64688     0.0709298      0.315020      0.404186      0.458721      0.515811      0.548158      0.573897
  79   8 3123.8590    4.4611  1.7661 12.7378 -0.0006       1.10925  0.0227   0.0347   0.0424    0.0667   0.0000      0.309180   442.9214       4.12350       21.7084       2.22426      -2.53463     -0.642050      0.324292      0.433027      0.483797      0.538863      0.578918      0.607465
  79   9 3332.5062    3.9202  2.6171 12.6207  0.0001      0.720715  0.0294   0.0250   0.0543    0.0448   0.0000      0.213788   443.1631       4.83760       21.2347       1.65492      -1.68295      -1.37553      0.413980      0.556437      0.631663      0.709379      0.737671      0.784562
  79  10 3537.3541    3.0014  4.7154 12.2068 -0.0004     0.0956240  0.0490   0.0149   0.0868    0.0363   0.0000      0.144493   443.4617       5.27473       21.7136       1.60262      -1.41451     0.0934941      0.648359      0.859364      0.981229       1.08402       1.17361       1.20244
  79  11 3739.0835    2.3189  7.7639 11.7601 -0.0002    -0.0257296  0.0931   0.0089   0.1389    0.0333   0.0000      0.118553   442.5925       4.41682       21.9124       2.80937      -3.86674      0.149987       1.05773       1.41640       1.61607       1.80330       1.92107       1.97510
  80   1 1358.4555    0.1431  0.1629 10.0099  0.0000       7.21236  0.0089   0.0049   0.0197    0.0151   0.0000       26.5626   440.6564      0.344025       21.9958      0.240695      -3.83169      0.144911      0.137267      0.201279      0.217126      0.258754      0.270647      0.267541
  80   2 1697.0946    0.3607  0.4296  9.9569  0.0000       23.6701  0.0109   0.0060   0.0224    0.0253   0.0000       2.79040   441.6532     -0.295913       22.4645    -0.0341399      -3.14581     -0.100629      0.181468      0.255827      0.282294      0.320666      0.329779      0.354721
  80   3 1974.2650    0.7238  0.8743  9.9515  0.0000       9.07249  0.0155   0.0083   0.0309    0.0576   0.0000      0.899273   442.1350      0.765170       22.4276      0.110623      -3.61750      0.211149      0.239165      0.318651      0.363562      0.413014      0.429739      0.436253
  80   4 2234.0847    1.2137  1.3549 10.4166  0.0000       5.86294  0.0213   0.0114   0.0393    0.0783   0.0000      0.587932   442.8794       1.12455       21.7715      0.701638      -3.32590      0.545139      0.298414      0.407949      0.454249      0.519435      0.550295      0.591335
  80   5 2472.6851    2.0039  1.7000 11.0149  0.0000       3.28944  0.0229   0.0158   0.0425    0.0725   0.0000      0.392323   442.7899      0.859925       21.9941       1.53085      -2.99800     -0.347373      0.335120      0.448993      0.501333      0.570962      0.593285      0.628964
  80   6 2700.3264    2.8780  1.7120 11.8167 -0.0000       1.52924  0.0234   0.0226   0.0413    0.0705   0.0000      0.361900   443.0368       2.11843       22.0845      0.371604      -2.76881     -0.151477      0.322695      0.434448      0.493281      0.544701      0.576581      0.607460
  80   7 2922.6614    4.0183  1.5201 12.5462 -0.0009       1.36201  0.0214   0.0337   0.0384    0.0828   0.0000      0.369203   442.3708       3.45448       21.8395       1.51295      -2.59758     -0.458311      0.305834      0.410613      0.457296      0.516822      0.552150      0.566219
  80   8 3137.7110    4.4595  1.7701 12.9189  0.0000       1.21133  0.0232   0.0351   0.0425    0.0623   0.0000      0.324108   442.6772       4.89592       22.3370      0.882583      -2.90999     -0.544648      0.331812      0.445981      0.486890      0.545230      0.587311      0.614476
  80   9 3347.0917    3.8674  2.9054 12.5043  0.0000      0.420086  0.0309   0.0230   0.0576    0.0425   0.0000      0.175001   442.7286       4.59874       21.1040       3.35714      -2.48112     -0.425577      0.417890      0.578393      0.645839      0.712053      0.765647      0.797924
  80  10 3553.0129    2.9583  4.9731 12.2040  0.0017      0.509382  0.0521   0.0145   0.0913    0.0371   0.0000      0.129056   443.6732       6.02820       21.9733       1.03360      -1.29113     -0.782715      0.670171      0.915917       1.01886       1.13604       1.20356       1.26600
  81   1 1365.7112    0.1430  0.1761 10.0690  0.0000       28.2732  0.0094   0.0049   0.0197    0.0154   0.0000       25.2357   440.6782   -0.00672900       22.0867     -0.220203      -3.52939      0.457513      0.156950      0.200714      0.235727      0.258083      0.267097      0.282766
  81   2 1705.0738    0.3664  0.4384  9.9626  0.0000       20.9583  0.0110   0.0060   0.0222    0.0255   0.0000       2.72957   441.9381      0.116765       22.2320     -0.101613      -3.01056     -0.192099      0.177057      0.244389      0.271761      0.296603      0.327687      0.349583
  81   3 1983.3820    0.7391  0.9248  9.9940  0.0000       8.52738  0.0164   0.0083   0.0323    0.0584   0.0000      0.904883   442.0450      0.689305       22.8834      0.605560      -3.98796     -0.752431      0.243541      0.329137      0.375994      0.421600      0.443436      0.466686
  81   4 2244.3473    1.2463  1.4153 10.5230  0.0000       5.85468  0.0215   0.0113   0.0403    0.0697   0.0000      0.572908   442.5623      0.419536       22.8313      0.484692      -3.38033     -0.314358      0.299982      0.402878      0.460050      0.502242      0.534563      0.560561
  81   5 2483.5854    1.9934  1.7274 11.2820  0.0000       2.06788  0.0245   0.0159   0.0437    0.0652   0.0000      0.415744   442.5520       1.25174       21.8257       1.25047      -3.17576      0.340943      0.327442      0.452544      0.498813      0.575405      0.602358      0.641375
  81   6 2712.4005    2.9668  1.6693 11.8452  0.0000       1.71246  0.0225   0.0235   0.0412    0.0749   0.0000      0.369808   442.2628       2.51137       21.8455      0.504057      -3.49767     -0.339899      0.320452      0.415371      0.483156      0.539036      0.566701      0.589751
  81   7 2935.6669    4.0638  1.6079 12.1959  0.0011       1.28061  0.0214   0.0322   0.0388    0.0942   0.0000      0.361954   443.0950       2.87518       21.5509       1.19820      -3.52182     -0.606474      0.303931      0.405623      0.439928      0.505289      0.547258      0.570351
  81   8 3151.4178    4.5046  1.8486 12.9584  0.0000      0.575831  0.0236   0.0339   0.0435    0.0559   0.0000      0.321630   443.0487       4.31689       22.5729       1.66268      -3.38239     -0.948013      0.325819      0.440104      0.487246      0.557627      0.593902      0.610556
  81   9 3361.6105    3.7993  2.9211 12.6511  0.0000      0.194500  0.0315   0.0230   0.0583    0.0403   0.0000      0.176705   442.6164       5.62986       22.3972       2.30438      -2.10460      -1.45333      0.436622      0.586688      0.672246      0.748790      0.792677      0.826146
  81  10 3568.2771    2.8884  5.0817 12.2169  0.0028      0.257425  0.0542   0.0139   0.0930    0.0363   0.0000      0.127418   442.8336       4.58957       21.2530       1.77909      -1.17406     -0.323013      0.665539      0.912710       1.02526       1.13607       1.24232       1.26025
  82   1 1372.9004    0.1499  0.1612 10.0535 -0.0004       19.6344  0.0082   0.0050   0.0181    0.0149   0.0000       24.9072   440.6590     -0.446668       22.3736      0.215916      -4.24996      0.412418      0.135926      0.173822      0.189274      0.216797      0.252106      0.272542
  82   2 1713.0233    0.3773  0.4812  9.9518  0.0000       19.3311  0.0114   0.0060   0.0241    0.0272   0.0000       2.46230   442.0919      0.403680       21.8126      0.344890      -3.08103      0.125730      0.191597      0.252000      0.282708      0.321244      0.343351      0.354138
  82   3 1992.5428    0.7309  0.9392 10.0725  0.0000       9.44738  0.0165   0.0081   0.0338    0.0551   0.0000      0.980181   442.3655      0.492200       21.8542      0.476637      -2.69135      0.490843      0.242958      0.317226      0.365378      0.419595      0.444657      0.460875
  82   4 2254.4867    1.2772  1.4597 10.3548  0.0000       4.76308  0.0218   0.0113   0.0404    0.0823   0.0000      0.535843   442.8674    0.00605085       22.1260       1.41489      -4.21680    -0.0690636      0.305095      0.408380      0.465168      0.516500      0.559624      0.588074
  82   5 2494.5317    2.0176  1.7577 11.2760  0.0000       3.26699  0.0241   0.0160   0.0438    0.0652   0.0000      0.388899   442.1819       1.57028       22.0492      0.222689      -3.51785     -0.793442      0.326841      0.437478      0.506244      0.554439      0.596289      0.619752
  82   6 2724.4071    3.0539  1.6626 11.8215 -0.0001       2.12074  0.0220   0.0240   0.0405    0.0782   0.0000      0.368184   442.9410       3.02349       22.2382       1.24827      -4.47166     -0.379475      0.302547      0.407827      0.446292      0.511053      0.541181      0.571237
  82   7 2948.5525    4.1095  1.5824 12.5444  0.0000       1.09189  0.0213   0.0332   0.0394    0.0792   0.0000      0.381139   442.7878       2.63570       22.1727       1.67009      -3.05119     0.0366754      0.294633      0.391342      0.439632      0.489450      0.520551      0.545243
  82   8 3165.0641    4.5266  1.7833 12.9225 -0.0000      0.641308  0.0229   0.0346   0.0424    0.0614   0.0000      0.330028   443.0352       4.01766       22.1112       1.88112      -3.26993      -1.59478      0.313304      0.425779      0.468712      0.537261      0.561535      0.586520
  82   9 3376.1298    3.6887  2.9770 12.6550  0.0000      0.208265  0.0321   0.0219   0.0597    0.0380   0.0000      0.189442   442.9836       4.53319       22.4249       1.25174      -2.25497      -1.73514      0.431446      0.576654      0.648659      0.726181      0.779323      0.817539
  83   1 1380.0338    0.1416  0.1546 10.0543  0.0000       22.5908  0.0086   0.0049   0.0174    0.0148   0.0000       28.0169   440.9522      0.162906       21.6080    -0.0938907      -2.93826     -0.574308      0.130009      0.180761      0.212471      0.240148      0.272152      0.290335
  83   2 1720.8737    0.3927  0.4668  9.9030  0.0000       21.0318  0.0110   0.0061   0.0223    0.0272   0.0000       2.34409   441.7312      0.179463       22.1899    -0.0292206      -3.14464     0.0454050      0.175693      0.232991      0.269745      0.293735      0.327643      0.332037
  83   3 2001.5531    0.7540  0.9926  9.9996  0.0000       10.0609  0.0171   0.0083   0.0342    0.0609   0.0000      0.898059   442.0715      0.203590       21.9948      0.615622      -3.76750     -0.870406      0.246701      0.342102      0.374185      0.415536      0.447857      0.458618
  83   4 2264.5428    1.3126  1.4475 10.5300  0.0000       4.79520  0.0215   0.0117   0.0407    0.0747   0.0000      0.550779   442.6381      0.210004       22.3063       1.22905      -3.53656     -0.459485      0.291131      0.390566      0.440163      0.491729      0.522935      0.543996
  83   5 2505.3203    2.0828  1.7556 11.1042  0.0000       2.62861  0.0231   0.0159   0.0427    0.0712   0.0000      0.386097   442.2933       1.82506       22.9003      0.624969      -4.12105      0.454010      0.313574      0.428027      0.472502      0.531718      0.561978      0.601274
  83   6 2736.3031    3.1117  1.6823 11.8903  0.0000       1.03081  0.0222   0.0242   0.0400    0.0756   0.0000      0.342326   443.2270       1.88313       21.9130      0.794349      -2.97126     -0.725851      0.303560      0.407874      0.453145      0.515493      0.541632      0.565117
  83   7 2961.3802    4.1843  1.5682 12.3825  0.0004       1.26799  0.0206   0.0333   0.0383    0.0866   0.0000      0.338215   443.0024       2.45148       22.5318      0.743138      -2.77049     -0.589816      0.290771      0.380200      0.430041      0.477383      0.509671      0.535806
  83   8 3178.6714    4.4595  1.9425 12.8144  0.0000      0.956511  0.0236   0.0317   0.0440    0.0539   0.0000      0.294984   443.0472       3.79970       22.4266       2.46254      -2.14675     -0.751055      0.321339      0.431768      0.485339      0.535489      0.575195      0.612345
  83   9 3390.5274    3.6320  3.1140 12.4657 -0.0002      0.289953  0.0335   0.0207   0.0604    0.0423   0.0000      0.156660   442.5127       4.55609       20.9459       1.41047      -1.76267      0.149052      0.447566      0.596649      0.672302      0.748095      0.799944      0.847430
  83  10 3599.2191    2.5928  5.1498 12.1204 -0.0112       2.26221  0.0590   0.0116   0.1004    0.0332   0.0000      0.160049   442.2407       6.97744       21.3917      0.427158     -0.793084      -1.25918      0.689267      0.928549       1.05784       1.19980       1.27210       1.33494
  84   1 1387.1103    0.1441  0.1515 10.0418  0.0000       11.1915  0.0081   0.0049   0.0170    0.0149   0.0000       27.2552   440.6861     -0.402696       22.1922     0.0563560      -3.55214      0.515594      0.142051      0.186515      0.209022      0.213879      0.243332      0.261671
  84   2 1728.6335    0.3936  0.4913  9.8996  0.0000       19.2915  0.0112   0.0059   0.0237    0.0279   0.0000       2.28045   441.3409     -0.410209       22.1246      0.333766      -3.38181      0.147280      0.178858      0.225076      0.267090      0.300697      0.319013      0.338180
  84   3 2010.5174    0.7875  0.9718 10.0893  0.0000       7.68233  0.0168   0.0086   0.0329    0.0589   0.0000      0.878616   442.2154       1.14525       21.9575     -0.165014      -2.85734      0.869793      0.240172      0.335148      0.367134      0.417031      0.444113      0.487227
  84   4 2274.5147    1.3214  1.4873 10.6767  0.0000       4.91443  0.0220   0.0116   0.0414    0.0650   0.0000      0.550891   442.5187       1.44836       20.9926      0.356504      -4.03022      0.758013      0.294845      0.394446      0.448073      0.507148      0.538511      0.568405
  84   5 2516.0569    2.1188  1.7532 11.3991 -0.0000       2.30749  0.0238   0.0164   0.0430    0.0611   0.0000      0.389262   442.7733       1.92319       22.0376      0.453024      -2.43557     -0.763615      0.315374      0.425280      0.475440      0.534869      0.563271      0.589564
  84   6 2748.2065    3.0621  1.6697 12.2081 -0.0033       1.79166  0.0228   0.0243   0.0423    0.0601   0.0000      0.389243   442.4904       2.38676       22.1063       1.23251      -3.22736     -0.856680      0.314300      0.417857      0.459268      0.521432      0.568502      0.589689
  84   7 2974.0645    4.2206  1.5483 12.7230  0.0000       1.33400  0.0209   0.0340   0.0384    0.0700   0.0000      0.376567   443.4258       2.73067       21.7621      0.384403      -3.77148      0.326949      0.285859      0.388328      0.440889      0.493164      0.528659      0.552748
  84   8 3192.1582    4.4519  2.0571 12.6861  0.0000      0.946264  0.0245   0.0308   0.0449    0.0586   0.0000      0.253553   443.3306       5.17659       22.2870       1.40149      -3.55327     -0.431252      0.323334      0.440690      0.486560      0.560210      0.582068      0.617233
  84   9 3404.9294    3.5896  3.3302 12.4407 -0.0006      0.918461  0.0348   0.0198   0.0638    0.0414   0.0000      0.167701   442.6333       4.79270       23.0312       2.49557      -1.75125      -1.54175      0.458155      0.626596      0.705912      0.799192      0.841280      0.871418
  85   1 1394.1425    0.1517  0.1740 10.0670  0.0000       40.5808  0.0089   0.0049   0.0172    0.0154   0.0000       22.6079   440.8277     0.0831697       22.1440    -0.0890807      -3.79316      0.320872      0.143097      0.185042      0.214188      0.237631      0.263597      0.288050
  85   2 1736.3444    0.4046  0.5044  9.9205  0.0000       21.1125  0.0114   0.0060   0.0238    0.0288   0.0000       2.24103   441.2669     0.0108932       22.5099     -0.395546      -3.94676    -0.0924128      0.176372      0.241594      0.276451      0.312176      0.342986      0.346799
  85   3 2019.4783    0.7768  0.9836 10.1611  0.0000       8.42972  0.0172   0.0085   0.0334    0.0582   0.0000      0.932152   442.4806      0.610299       21.3114      0.306902      -3.76754      0.402919      0.241251      0.329171      0.362470      0.413426      0.451299      0.467726
  85   4 2284.3924    1.3458  1.6001 10.6352  0.0000       4.05356  0.0231   0.0114   0.0431    0.0677   0.0000      0.506275   443.0159      0.641352       22.2004      0.711425      -3.51726     -0.535541      0.303686      0.409661      0.456429      0.521675      0.554589      0.584410
  85   5 2526.7859    2.1639  1.8059 11.2862  0.0000       2.66257  0.0233   0.0163   0.0438    0.0676   0.0000      0.352813   442.5981       1.33468       22.4728       1.77003      -3.31229      -1.30049      0.314726      0.421820      0.474342      0.526788      0.563349      0.595968
  85   6 2760.0107    3.2014  1.6471 12.1676  0.0000       2.31990  0.0218   0.0249   0.0408    0.0654   0.0000      0.374826   443.0283       2.71865       21.3143      0.793144      -3.39588      0.415986      0.284462      0.391011      0.435031      0.494375      0.520741      0.549819
  85   7 2986.7328    4.3338  1.5721 12.4379  0.0000       1.80107  0.0207   0.0343   0.0379    0.0898   0.0000      0.399336   442.3010       3.28943       22.3514      0.776838      -2.73068    -0.0747105      0.279881      0.387655      0.427016      0.483410      0.514876      0.545041
  85   8 3205.5382    4.3649  2.1002 12.8121 -0.0000      0.264940  0.0253   0.0298   0.0455    0.0533   0.0000      0.267748   443.0905       2.94037       22.9816      0.739098      -2.57154     -0.627274      0.336763      0.452750      0.508401      0.577376      0.615061      0.639868
  85   9 3419.1395    3.5966  3.6265 12.3220 -0.0001      0.665590  0.0365   0.0190   0.0666    0.0440   0.0000      0.174624   442.5197       5.11581       21.6366       1.13130      -1.98056     -0.925466      0.470628      0.634934      0.714166      0.796364      0.847085      0.885984
  85  10 3628.4394    2.5927  5.7488 12.0616 -0.0062      -1.17037  0.0658   0.0111   0.1093    0.0369   0.0000      0.155579   440.9425       5.60501       22.4378       1.31279      -1.06952      -2.92014      0.717599      0.980631       1.10606       1.23581       1.32310       1.37323
  86   1 1401.1124    0.1590  0.1740 10.0605  0.0000       30.9101  0.0095   0.0049   0.0158    0.0154   0.0000       20.9575   440.5133     -0.455699       22.3482      0.374447      -2.87081    -0.0261126      0.157695      0.213884      0.260186      0.263214      0.290393      0.290604
  86   2 1743.9696    0.4187  0.5454  9.9186  0.0000       18.2283  0.0116   0.0060   0.0253    0.0297   0.0000       2.07815   441.7154     -0.281259       22.7138     0.0313816      -3.01053     -0.153582      0.178095      0.243114      0.271467      0.311597      0.342298      0.351517
  86   3 2028.3554    0.8061  0.9967 10.0330  0.0000       8.45108  0.0173   0.0085   0.0321    0.0648   0.0000      0.872826   442.7908      0.373830       22.7025       1.05619      -2.86474      0.184038      0.234338      0.309451      0.345168      0.406744      0.424064      0.452433
  86   4 2294.1819    1.3899  1.5573 10.4388  0.0000       4.30026  0.0218   0.0114   0.0416    0.0790   0.0000      0.496497   441.9643      0.454395       22.8265      0.447026      -3.04776      0.560149      0.293543      0.394890      0.440702      0.488120      0.529701      0.551721
  86   5 2537.3676    2.1889  1.8862 11.4095  0.0001       2.11109  0.0248   0.0159   0.0440    0.0590   0.0000      0.356419   442.7336       1.20582       22.1359       1.22322      -3.79145     -0.130366      0.327350      0.442116      0.513783      0.560104      0.602855      0.627835
  86   6 2771.7182    3.3076  1.7206 11.9273  0.0000       1.85050  0.0218   0.0249   0.0403    0.0782   0.0000      0.330282   443.0527       2.56587       22.3517       1.05506      -4.12107      0.472165      0.296149      0.399807      0.442564      0.502500      0.534798      0.556205
  86   7 2999.3003    4.3353  1.6692 12.5654  0.0000       1.35031  0.0213   0.0330   0.0397    0.0763   0.0000      0.335755   442.9265       3.42302       22.4056       1.40141      -3.54448     -0.986099      0.273847      0.380694      0.420165      0.476126      0.508255      0.531112
  86   8 3218.9606    4.3352  2.1774 12.7404  0.0000       1.17478  0.0252   0.0288   0.0470    0.0538   0.0000      0.255256   442.6536       4.07459       22.4919       1.55866      -2.02884      -1.29598      0.336606      0.445473      0.498040      0.572400      0.599054      0.630569
  86   9 3433.3033    3.5001  3.6492 12.3630  0.0002      0.568670  0.0378   0.0184   0.0665    0.0418   0.0000      0.160740   442.8939       4.87970       21.9069       2.16219      -2.26343      -2.07501      0.471736      0.628561      0.706620      0.788801      0.844300      0.883263
  86  10 3643.8692    2.5945  6.1545 12.1277  0.0002      0.546317  0.0722   0.0108   0.1187    0.0346   0.0000      0.152094   442.8825       4.11175       19.8244       1.31490      -3.95488      -3.77204      0.798215       1.06304       1.22183       1.34182       1.45011       1.52196
  87   1 1408.0487    0.1643  0.1946 10.0677  0.0000       32.1390  0.0094   0.0048   0.0173    0.0157   0.0000       18.7081   440.6935     -0.116460       21.9249    -0.0895356      -3.05491      0.588060      0.146703      0.198307      0.224726      0.241622      0.261687      0.280022
  87   2 1751.4935    0.4144  0.5329  9.9623  0.0000       20.9696  0.0117   0.0059   0.0241    0.0288   0.0000       2.17373   441.2296    0.00743338       22.0041    0.00489504      -3.17086      0.228005      0.178996      0.245351      0.282243      0.309250      0.326724      0.344883
  87   3 2037.1816    0.8177  1.0700 10.1706  0.0000       9.14524  0.0180   0.0086   0.0346    0.0612   0.0000      0.871855   442.5123      0.713167       22.6306      0.460475      -4.02138    -0.0693141      0.238902      0.327436      0.367395      0.420217      0.437425      0.451764
  87   4 2303.9467    1.4412  1.5896 10.5755  0.0000       4.74459  0.0223   0.0118   0.0419    0.0765   0.0000      0.484599   442.4137      0.964889       21.7046      0.742985      -3.73003     -0.961745      0.292182      0.394937      0.434462      0.488172      0.534146      0.563404
  87   5 2547.9698    2.2431  1.8440 11.4869 -0.0000       2.94999  0.0240   0.0166   0.0437    0.0612   0.0000      0.389202   442.7027       1.64575       22.3770      0.185865      -2.90978      -1.03648      0.312305      0.423674      0.485510      0.543707      0.571243      0.597750
  87   6 2783.3130    3.3650  1.7109 12.0381 -0.0001       1.05540  0.0217   0.0251   0.0398    0.0732   0.0000      0.357235   443.5652       2.29994       21.8779       1.30558      -3.12038     -0.460226      0.283863      0.379609      0.418552      0.474037      0.501290      0.526050
  87   7 3011.7842    4.3790  1.6527 12.5319  0.0000      0.815167  0.0211   0.0331   0.0387    0.0811   0.0000      0.330008   442.6891       3.98278       21.7332       1.37409      -4.03921      0.153291      0.276885      0.375026      0.420640      0.478010      0.515411      0.541283
  87   8 3232.1839    4.3243  2.2994 12.7466  0.0004      0.708795  0.0265   0.0280   0.0466    0.0517   0.0000      0.225026   443.1980       4.10234       22.0339       1.84692      -3.03311     0.0409307      0.339989      0.457963      0.513584      0.570373      0.607888      0.628553
  87   9 3447.3917    3.3903  3.8518 12.4989  0.0002      0.550892  0.0392   0.0174   0.0723    0.0370   0.0000      0.149842   442.9534       4.23297       21.4193       1.21047      -3.22861     -0.696235      0.479125      0.645809      0.731641      0.817267      0.870758      0.901476
  87  10 3658.7706    2.5679  6.5853 12.0921  0.0014      0.971078  0.0754   0.0104   0.1211    0.0350   0.0000      0.145630   443.4334       5.66800       21.9479       2.45195      -1.26531     -0.521789      0.791556       1.07565       1.21476       1.35709       1.45513       1.52731
  88   1 1414.9238    0.1617  0.1906 10.0479  0.0000       46.1158  0.0085   0.0047   0.0193    0.0156   0.0000       19.1718   440.5849    -0.0449840       21.6309     -0.254580      -3.22013     -0.387635      0.128570      0.191163      0.203895      0.254250      0.278809      0.274580
  88   2 1759.0064    0.4380  0.5712  9.9206  0.0000       18.1282  0.0120   0.0061   0.0257    0.0308   0.0000       1.93173   441.7656      0.473576       22.2065      0.361205      -3.34615     -0.517460      0.173555      0.249433      0.279166      0.301668      0.320539      0.332290
  88   3 2045.9098    0.8479  1.0773 10.1189  0.0000       5.92468  0.0176   0.0086   0.0348    0.0649   0.0000      0.834779   442.1678      0.272568       22.0654     -0.243819      -3.39693     -0.620431      0.233389      0.316839      0.350591      0.393447      0.413077      0.434431
  88   4 2313.5692    1.4403  1.5920 10.8130  0.0002       4.65200  0.0226   0.0120   0.0426    0.0652   0.0000      0.519291   442.7640      0.333623       22.1930      0.497205      -3.03353     -0.123309      0.285312      0.384400      0.433624      0.499049      0.524183      0.555867
  88   5 2558.4408    2.2796  1.9201 11.5521  0.0001       2.07673  0.0245   0.0164   0.0454    0.0573   0.0000      0.360250   442.6915       1.94118       22.9827      0.516711      -2.56967    -0.0548970      0.309944      0.422311      0.480082      0.526186      0.568809      0.602074
  88   6 2794.9634    3.3516  1.6677 12.3772  0.0000       1.58161  0.0224   0.0262   0.0403    0.0657   0.0000      0.375311   443.1561       2.31178       22.7847      0.678924      -2.99933     -0.536710      0.284429      0.392116      0.437562      0.497131      0.515302      0.548968
  88   7 3024.1774    4.3609  1.7560 12.7594  0.0000       1.38123  0.0222   0.0321   0.0401    0.0632   0.0000      0.337277   443.2176       2.98261       21.7786      0.614088      -3.24843     -0.968952      0.286288      0.381657      0.423835      0.481854      0.506301      0.537814
  88   8 3245.3154    4.2691  2.2537 13.0234  0.0058      0.548968  0.0262   0.0281   0.0483    0.0434   0.0000      0.276270   442.5933       3.70682       20.6793       1.87294      -4.27414     -0.654953      0.326638      0.443799      0.498540      0.559857      0.601740      0.623191
  88   9 3461.3074    3.4104  4.1219 12.3786  0.0006      0.170974  0.0418   0.0169   0.0740    0.0398   0.0000      0.147481   442.7648       4.52787       21.6879       1.96393      -3.17363      -1.45673      0.501299      0.675692      0.774573      0.863230      0.929983      0.977478
  89   1 1421.7598    0.1705  0.1852 10.0530  0.0000       37.2067  0.0084   0.0048   0.0166    0.0153   0.0000       17.5658   440.7380     -0.260615       21.9618     -0.224633      -3.90858     -0.106477      0.130370      0.167716      0.195568      0.210898      0.227257      0.232131
  89   2 1766.4139    0.4484  0.5620  9.9212  0.0000       16.6802  0.0118   0.0062   0.0239    0.0319   0.0000       1.82954   441.4245    -0.0373439       21.8941     -0.148544      -3.53576      0.332620      0.191119      0.258049      0.297420      0.335111      0.347786      0.371345
  89   3 2054.6533    0.8415  1.0774 10.2174  0.0000       7.69555  0.0181   0.0087   0.0350    0.0636   0.0000      0.898404   442.1943      0.306813       22.2293      0.286502      -3.34128     -0.702494      0.233595      0.313157      0.359542      0.402916      0.424616      0.432784
  89   4 2323.1155    1.4881  1.7019 10.5807  0.0000       3.79205  0.0233   0.0115   0.0422    0.0738   0.0000      0.450832   442.8113       1.12233       21.7157       1.16221      -4.05091     -0.972745      0.294310      0.398495      0.450668      0.514074      0.543692      0.565340
  89   5 2568.8558    2.3349  1.8399 11.6226  0.0000       2.39120  0.0239   0.0172   0.0436    0.0598   0.0000      0.385971   442.9259       2.38721       22.1693      0.714293      -2.62602       1.93619      0.301317      0.406317      0.458454      0.516960      0.546381      0.577117
  89   6 2806.4396    3.4120  1.6777 12.4145 -0.0000       1.21997  0.0221   0.0259   0.0393    0.0598   0.0000      0.366403   443.2771       2.94049       22.6243      0.243813      -3.18525      0.315474      0.283178      0.380320      0.423409      0.485663      0.516460      0.543050
  89   7 3036.5265    4.4572  1.6633 12.8526 -0.0000       1.10419  0.0215   0.0340   0.0394    0.0684   0.0000      0.355511   442.9855       3.37054       22.0902       1.01729      -3.21161      0.455203      0.279509      0.378862      0.418615      0.465619      0.493226      0.515905
  89   8 3258.4401    4.2401  2.3999 12.7755  0.0002      0.594820  0.0267   0.0262   0.0489    0.0462   0.0000      0.224188   442.8741       3.65884       21.2485       1.67080      -2.82092     -0.264373      0.332554      0.452880      0.507663      0.568880      0.603744      0.636394
  89   9 3475.3597    3.2703  4.0863 12.4421  0.0000      0.666566  0.0427   0.0165   0.0757    0.0395   0.0000      0.163794   443.6012       6.30286       23.0968       2.26345      -5.78014     0.0459547      0.501960      0.670706      0.768769      0.851348      0.915383      0.958033
  90   1 1428.5330    0.1713  0.2108 10.0021  0.0000       13.1350  0.0090   0.0047   0.0189    0.0154   0.0000       15.4522   440.6778    -0.0124510       22.2077     0.0794739      -3.94278     0.0655814      0.144755      0.193487      0.230512      0.247941      0.262484      0.275275
  90   2 1773.7630    0.4528  0.5683  9.9332  0.0000       17.5563  0.0117   0.0061   0.0244    0.0309   0.0000       1.89433   441.6752     -0.128283       22.2461     0.0166751      -3.61964     -0.170017      0.173464      0.229295      0.258424      0.288369      0.297477      0.316627
  90   3 2063.3374    0.8749  1.0638 10.2556  0.0000       8.95634  0.0179   0.0091   0.0338    0.0646   0.0000      0.877768   442.1318      0.499064       22.3617    -0.0279767      -3.25667     -0.787704      0.233738      0.314602      0.360689      0.392440      0.416393      0.452762
  90   4 2332.6459    1.5022  1.7338 10.6715  0.0000       3.99916  0.0237   0.0117   0.0436    0.0700   0.0000      0.469840   442.1517       1.37285       21.6322      0.853520      -3.83664     -0.848195      0.298826      0.400841      0.454766      0.509456      0.544215      0.579080
  90   5 2579.2547    2.4229  1.8873 11.6037 -0.0001       1.87307  0.0237   0.0175   0.0438    0.0605   0.0000      0.349379   442.7277       1.42357       22.5093       1.20410      -3.25026      0.327303      0.297182      0.398927      0.448460      0.505017      0.533610      0.565300
  90   6 2817.9423    3.4862  1.6764 12.4061  0.0000       1.70763  0.0217   0.0266   0.0395    0.0621   0.0000      0.382612   442.5614       2.57821       21.5966      0.311743      -3.68135      -1.91294      0.276192      0.372129      0.415053      0.461532      0.485914      0.509871
  90   7 3048.7787    4.4561  1.8028 12.5375  0.0001      0.602603  0.0213   0.0312   0.0396    0.0665   0.0000      0.286951   442.9165       2.93537       23.0770       1.14673      -3.30922     -0.177008      0.275103      0.367605      0.413751      0.462237      0.489547      0.512857
  90   8 3271.5456    4.1829  2.4232 12.8836 -0.0000       1.04087  0.0268   0.0261   0.0500    0.0429   0.0000      0.235218   443.6952       4.86018       22.0231       2.00549      -3.16691     0.0264080      0.334298      0.445184      0.506188      0.566515      0.597502      0.639069
  90   9 3489.1299    3.3347  4.5249 12.3863  0.0009      0.158328  0.0461   0.0159   0.0811    0.0394   0.0000      0.153955   443.1987       4.95402       23.0440       2.49912      -2.11483      -1.77950      0.529348      0.722152      0.818466      0.912589      0.982426       1.03278
  91   1 1435.2549    0.1803  0.2085 10.0125  0.0000       20.0494  0.0081   0.0047   0.0183    0.0157   0.0000       14.3089   440.6692     -0.552463       21.9604      0.506725      -3.18777      0.294282      0.115662      0.161473      0.171683      0.203162      0.203969      0.230627
  91   2 1781.0640    0.4587  0.5911  9.9378  0.0000       19.2579  0.0123   0.0062   0.0242    0.0321   0.0000       1.82837   441.2566    -0.0317661       22.1425      0.708208      -3.28097    -0.0691398      0.177522      0.233807      0.277869      0.300377      0.319042      0.335140
  91   3 2071.9144    0.8800  1.2573 10.1182  0.0000       6.61331  0.0198   0.0084   0.0388    0.0676   0.0000      0.784390   441.8168       1.23105       22.5299     0.0433708      -3.83709      -1.74532      0.245240      0.327237      0.369245      0.412842      0.441809      0.468611
  91   4 2342.0744    1.5393  1.6549 10.8467  0.0000       4.48301  0.0225   0.0124   0.0432    0.0700   0.0000      0.488931   442.7037      0.983066       22.4289      0.847198      -3.79294       1.01732      0.281708      0.369864      0.421440      0.471859      0.507841      0.532200
  91   5 2589.5360    2.4414  1.8726 11.5664 -0.0000       1.67580  0.0234   0.0172   0.0435    0.0623   0.0000      0.361884   442.8699       2.16278       22.1773       1.43690      -3.11702     -0.906241      0.284617      0.393212      0.440682      0.498500      0.531567      0.561374
  91   6 2829.3368    3.5411  1.6600 12.4566  0.0000       1.28747  0.0219   0.0268   0.0388    0.0626   0.0000      0.418794   442.7775       2.64039       22.0676       1.43825      -3.72998      0.802733      0.269379      0.363828      0.411266      0.454581      0.473398      0.506331
  91   7 3060.9515    4.4673  1.7221 12.7005  0.0001      0.263132  0.0211   0.0328   0.0401    0.0726   0.0000      0.325946   442.8514       3.52326       22.6501       1.53468      -4.06259     -0.435908      0.267878      0.368957      0.403867      0.461075      0.487772      0.512801
  91   8 3284.5160    4.1574  2.6100 12.8239  0.0002      0.695408  0.0283   0.0249   0.0511    0.0426   0.0000      0.204844   443.3985       4.61500       22.2718       1.02249      -2.88368     -0.734883      0.346870      0.463094      0.520782      0.579215      0.620876      0.644639
  91   9 3502.9911    3.1563  4.4874 12.4803 -0.0006      0.169129  0.0483   0.0154   0.0832    0.0380   0.0000      0.173059   443.7399       4.13527       20.6169       2.09277      -3.31903      -1.58201      0.539997      0.732432      0.828054      0.921397      0.973905       1.01317
  92   1 1441.9502    0.1756  0.2432 10.0506  0.0000       45.7727  0.0100   0.0046   0.0205    0.0162   0.0000       14.5168   440.4871     -0.292431       21.9513      0.177587      -3.83832     -0.370201      0.149070      0.204248      0.218948      0.248497      0.256645      0.286684
  92   2 1788.2784    0.4766  0.6483  9.9140  0.0000       15.6834  0.0125   0.0061   0.0262    0.0342   0.0000       1.64270   441.4685      0.214549       21.9020      0.848277      -3.48818     -0.497589      0.183341      0.247807      0.290196      0.322849      0.335203      0.348127
  92   3 2080.4855    0.8953  1.2019 10.2938  0.0000       7.37590  0.0200   0.0089   0.0369    0.0683   0.0000      0.851536   442.4068      0.224643       22.0436      0.197856      -4.37149     -0.386906      0.238513      0.328802      0.372027      0.415050      0.425798      0.460491
  92   4 2351.3685    1.5973  1.7050 11.0067  0.0000       3.83637  0.0234   0.0125   0.0425    0.0622   0.0000      0.462954   442.5242       1.75989       21.7032      0.785447      -3.86847     -0.213847      0.287674      0.386877      0.435513      0.488292      0.519391      0.545411
  92   5 2599.8624    2.5042  1.8776 11.7178  0.0000       2.25883  0.0233   0.0177   0.0434    0.0576   0.0000      0.372831   442.3380       2.53552       21.0177      0.362848      -2.80097      0.326091      0.283501      0.380886      0.435424      0.490123      0.504017      0.541935
  92   6 2840.6517    3.6476  1.7187 12.3088 -0.0001       1.11587  0.0219   0.0266   0.0390    0.0711   0.0000      0.346583   443.0058       2.55035       21.9132       1.34854      -4.00358     -0.432799      0.273696      0.371137      0.413300      0.458641      0.482888      0.503070
  92   7 3073.1053    4.5445  1.7747 12.7726 -0.0000       1.45873  0.0219   0.0326   0.0394    0.0659   0.0000      0.337861   443.2811       3.14983       22.4428       2.09906      -2.22564     -0.174908      0.272585      0.369538      0.406837      0.464811      0.494483      0.519278
  92   8 3297.3791    4.1293  2.6418 12.8891  0.0000      0.268782  0.0279   0.0246   0.0520    0.0405   0.0000      0.209424   442.7037       5.35801       22.5214       1.78499      -1.93464      -1.50809      0.339269      0.454731      0.522992      0.584995      0.612767      0.649041
  92   9 3516.7937    3.1491  4.7759 12.4544  0.0020      0.621664  0.0510   0.0147   0.0862    0.0386   0.0000      0.145829   444.0129       5.67588       21.6166       3.68045      -1.53535      0.149397      0.556441      0.750639      0.855435      0.949671       1.01292       1.05801
  93   1 1448.5785    0.1803  0.2392 10.0197  0.0000       30.0103  0.0094   0.0045   0.0198    0.0162   0.0000       13.3614   440.7721      0.185084       22.0899     0.0157636      -3.52421      0.138592      0.139247      0.181332      0.226470      0.249910      0.272860      0.269759
  93   2 1795.4272    0.4925  0.6370  9.9372 -0.0000       15.4812  0.0124   0.0063   0.0249    0.0343   0.0000       1.57692   440.9530     -0.216557       22.1348     0.0349518      -3.69079     -0.897850      0.175593      0.233543      0.269750      0.301168      0.329435      0.347068
  93   3 2088.9658    0.9113  1.1034 10.3338 -0.0002       7.54578  0.0177   0.0091   0.0355    0.0654   0.0000      0.896841   442.3539      0.445282       22.3200     -0.131070      -3.27384     -0.744230      0.222435      0.293087      0.334793      0.379677      0.401934      0.427709
  93   4 2360.6543    1.5991  1.8501 10.8930  0.0000       3.33709  0.0242   0.0119   0.0452    0.0640   0.0000      0.431774   442.2833       1.05809       22.1164      0.122916      -3.29285    -0.0102619      0.290914      0.391510      0.445823      0.504827      0.538919      0.566495
  93   5 2610.0507    2.5321  1.8448 11.8676  0.0005       2.13695  0.0236   0.0182   0.0431    0.0561   0.0000      0.375412   442.5828       1.48975       22.7328       1.50631      -2.97557     0.0993970      0.284292      0.387710      0.442777      0.495631      0.532593      0.560608
  93   6 2851.9404    3.6914  1.7372 12.3611  0.0003       1.73345  0.0214   0.0267   0.0395    0.0671   0.0000      0.345653   443.3191       2.63986       21.3134      0.765221      -2.84622      -1.18330      0.262974      0.356774      0.399924      0.448635      0.484481      0.505807
  93   7 3085.1118    4.4906  1.8608 12.9607 -0.0000      0.827083  0.0227   0.0316   0.0411    0.0564   0.0000      0.386761   443.1365       3.04754       21.3920       2.23558      -4.23858      -1.04000      0.276109      0.367534      0.418525      0.461637      0.497952      0.508995
  93   8 3310.1259    4.0214  2.7612 12.8714  0.0002     -0.395389  0.0297   0.0233   0.0539    0.0398   0.0000      0.212722   442.7646       3.73306       21.8640       1.93502      -3.94198      -1.27684      0.348025      0.466959      0.534376      0.596581      0.644854      0.661216
  93   9 3530.4016    3.1330  5.0839 12.4915  0.0003      0.277252  0.0549   0.0141   0.0911    0.0364   0.0000      0.131295   444.2546       4.91076       20.9784      0.455118      -1.33944    0.00942469      0.579852      0.792123      0.892370      0.998854       1.08569       1.14071
  94   1 1455.1693    0.1871  0.2344 10.0240  0.0000       45.7138  0.0088   0.0046   0.0187    0.0163   0.0000       12.9604   440.5212      0.113647       22.0531      0.314471      -3.31763    -0.0977230      0.125942      0.172461      0.187788      0.203591      0.220941      0.239127
  94   2 1802.5500    0.4769  0.6801  9.9991  0.0000       14.4160  0.0133   0.0061   0.0278    0.0346   0.0000       1.66340   441.0843      0.179796       22.1164      0.380900      -3.13919      0.346608      0.176536      0.239051      0.279957      0.302309      0.335093      0.347320
  94   3 2097.4402    0.9270  1.2622 10.3730  0.0000       8.55816  0.0202   0.0089   0.0385    0.0621   0.0000      0.838288   442.2737      0.597101       22.0519     -0.841654      -3.29403     0.0563453      0.237325      0.319725      0.365021      0.402532      0.430062      0.458831
  94   4 2369.8553    1.6152  1.8984 10.7528  0.0000       3.06323  0.0244   0.0115   0.0454    0.0693   0.0000      0.412817   442.5933      0.955706       22.5465      0.556343      -3.29877      0.105288      0.295291      0.388256      0.440578      0.494627      0.528790      0.560053
  94   5 2620.1774    2.5687  1.9022 11.6903 -0.0000       2.40384  0.0234   0.0179   0.0438    0.0628   0.0000      0.356500   441.9969       1.53473       23.0455      0.847808      -4.21689     -0.462414      0.274209      0.378895      0.423495      0.479361      0.518758      0.535625
  94   6 2863.1404    3.7255  1.7390 12.4441  0.0000       1.65207  0.0212   0.0265   0.0394    0.0608   0.0000      0.381508   442.9413       2.37995       22.8444      0.659783      -2.97029     -0.469144      0.256326      0.342152      0.386158      0.428511      0.461063      0.487198
  94   7 3097.0563    4.5796  1.8155 12.9745  0.0000      0.372210  0.0218   0.0324   0.0407    0.0578   0.0000      0.327804   443.2225       3.06818       22.0392       1.26060      -3.11747      0.754774      0.264218      0.360148      0.406166      0.462963      0.485754      0.508822
  94   8 3323.0641    3.9623  2.7666 12.9135 -0.0001      0.473212  0.0298   0.0230   0.0551    0.0391   0.0000      0.209720   443.2192       4.29297       21.7147       1.99520      -1.71129     -0.686776      0.350758      0.468133      0.522005      0.592326      0.627559      0.664461
  94   9 3543.9722    2.9842  4.9108 12.5259 -0.0047      0.284723  0.0548   0.0140   0.0918    0.0364   0.0000      0.163411   444.7665       5.32202       22.1369       3.14618      -3.76691       1.90515      0.567982      0.770588      0.873143      0.975205       1.03365       1.08839
  95   1 1461.7225    0.1789  0.2510 10.0098  0.0000       41.4637  0.0096   0.0044   0.0207    0.0163   0.0000       13.1622   440.4122      0.183655       22.2092      0.152800      -3.34987     -0.197950      0.136832      0.184936      0.215691      0.233491      0.253651      0.267851
  95   2 1809.6327    0.4911  0.6990  9.8987  0.0000       16.2912  0.0134   0.0061   0.0274    0.0372   0.0000       1.59403   441.2658     0.0859049       22.2744     -0.325111      -3.80145      0.289435      0.180713      0.243958      0.274345      0.308436      0.343215      0.375652
  95   3 2105.8137    0.9489  1.3172 10.2170  0.0000       6.20380  0.0199   0.0086   0.0387    0.0667   0.0000      0.726987   442.5098      0.820615       22.3721      0.543458      -3.41831      0.480377      0.236180      0.317407      0.357233      0.402466      0.428727      0.450592
  95   4 2379.0380    1.6643  1.8873 10.8986  0.0000       3.63822  0.0240   0.0119   0.0458    0.0635   0.0000      0.417977   442.9702      0.846671       22.2997      0.397220      -3.73645     -0.616228      0.277343      0.380889      0.430329      0.483597      0.510180      0.532039
  95   5 2630.3273    2.6141  1.9453 11.8537  0.0001       2.49215  0.0241   0.0180   0.0439    0.0553   0.0000      0.357025   442.8476       2.52246       21.7441     0.0583393      -3.72845     -0.499018      0.287109      0.395352      0.438292      0.495348      0.533587      0.552618
  95   6 2874.2589    3.7955  1.7891 12.4772 -0.0001       1.52090  0.0217   0.0270   0.0401    0.0624   0.0000      0.340316   443.1410       2.14630       21.9583      0.241437      -3.02016     -0.668912      0.261044      0.342804      0.387342      0.433480      0.458117      0.479518
  95   7 3109.0141    4.5633  1.8565 12.9089 -0.0001       1.14825  0.0222   0.0317   0.0409    0.0600   0.0000      0.311092   443.3718       3.27645       22.1920      0.965848      -2.77217      0.281071      0.262637      0.346838      0.394747      0.447433      0.466733      0.496822
  95   8 3335.7980    3.8892  3.0313 12.8212  0.0000      0.818595  0.0314   0.0216   0.0591    0.0392   0.0000      0.200606   442.8064       4.83244       22.4719       1.08427      -2.55881     -0.353803      0.364065      0.498466      0.568368      0.621640      0.677852      0.708686
  95   9 3557.6622    3.0776  5.5396 12.3843  0.0061      0.616275  0.0600   0.0109   0.0961    0.0263   0.0000      0.153938   442.6450       5.16936       20.1190       2.00375      -2.89056      -2.88590      0.599488      0.819502      0.932228       1.03647       1.11662       1.17932
  96   1 1468.2288    0.1907  0.2179 10.0159  0.0000       45.3250  0.0082   0.0046   0.0172    0.0159   0.0000       13.0305   440.4509    -0.0118337       22.1766      0.373110      -3.78256     -0.251423      0.107783      0.150197      0.160432      0.188799      0.200273      0.209280
  96   2 1816.6331    0.5034  0.6976  9.8659  0.0000       16.0912  0.0131   0.0061   0.0264    0.0385   0.0000       1.52210   441.2206     0.0446637       22.6661      0.161065      -3.29884      0.187492      0.176509      0.235779      0.271394      0.299721      0.332856      0.332680
  96   3 2114.1559    0.9686  1.3137 10.2999  0.0000       6.56524  0.0205   0.0088   0.0376    0.0646   0.0000      0.758612   442.0353      0.340511       21.9920      0.934148      -3.05624     -0.732636      0.236262      0.320893      0.360226      0.409121      0.432716      0.450574
  96   4 2388.0551    1.6895  1.8908 11.0255  0.0000       3.31852  0.0240   0.0120   0.0458    0.0591   0.0000      0.428965   442.1991       1.74896       22.5821      0.555682      -3.38603     -0.423784      0.281484      0.381053      0.428023      0.479587      0.519644      0.539823
  96   5 2640.2940    2.6714  2.0370 11.7696 -0.0000       1.87860  0.0240   0.0178   0.0451    0.0584   0.0000      0.342659   442.8870       2.21828       22.6521       1.20120      -2.61509      -1.46756      0.281010      0.377002      0.426564      0.469267      0.507111      0.529191
  96   6 2885.3039    3.8630  1.7256 12.5553  0.0000      0.966495  0.0215   0.0279   0.0387    0.0640   0.0000      0.373493   442.6288       2.52382       22.3679       1.09838      -3.98336     -0.833352      0.255893      0.341609      0.392794      0.426885      0.454690      0.480727
  96   7 3120.7905    4.6193  1.9275 12.8185  0.0001      0.469137  0.0227   0.0311   0.0411    0.0628   0.0000      0.276545   442.8179       2.76732       22.6897       1.35041      -1.74654     -0.140488      0.274194      0.372482      0.417809      0.462933      0.487183      0.517963
  96   8 3348.4427    3.9332  3.2051 12.6786  0.0001       1.01653  0.0323   0.0210   0.0599    0.0421   0.0000      0.195076   443.4972       4.15688       22.0554       1.19100     -0.810936      -1.13893      0.369558      0.499339      0.564980      0.629128      0.677926      0.709886
  96   9 3570.9321    2.9762  5.5729 12.4193  0.0008     -0.174806  0.0626   0.0123   0.1007    0.0357   0.0000      0.166720   442.2089       3.52000       22.6690       3.45396      -1.90722     -0.894764      0.606003      0.823608      0.931720       1.03862       1.11904       1.16084
  97   1 1474.6656    0.2001  0.2330  9.9957  0.0000       38.6568  0.0084   0.0046   0.0166    0.0159   0.0000       11.1065   440.5762     0.0733232       21.8807      0.210434      -3.52336     -0.334948      0.117286      0.162329      0.183044      0.200523      0.219386      0.234389
  97   2 1823.5446    0.5298  0.6572  9.9958  0.0000       16.7780  0.0124   0.0064   0.0250    0.0360   0.0000       1.58385   441.3733      0.624449       22.0782      0.607441      -3.55438     -0.234854      0.166914      0.231555      0.257694      0.287461      0.301767      0.316350
  97   3 2122.4418    0.9997  1.3970 10.2664 -0.0001       6.04379  0.0210   0.0088   0.0388    0.0679   0.0000      0.692921   442.3383      0.701303       22.2481     0.0111153      -4.05147     -0.634560      0.247760      0.337225      0.381461      0.427979      0.455160      0.471871
  97   4 2397.0754    1.7145  1.9406 11.1607  0.0000       3.13667  0.0250   0.0122   0.0459    0.0570   0.0000      0.423972   442.1446      0.929385       22.0384      0.867890      -3.71799      0.223185      0.287822      0.394201      0.436916      0.505349      0.531881      0.567959
  97   5 2650.3275    2.7171  1.8763 11.9466 -0.0001       1.95419  0.0233   0.0189   0.0421    0.0579   0.0000      0.405964   442.7471       2.17716       21.8256    -0.0606229      -2.96736     -0.316743      0.271968      0.363962      0.414955      0.464379      0.501104      0.520503
  97   6 2896.3003    3.9699  1.7630 12.4498  0.0000      0.416694  0.0209   0.0275   0.0387    0.0642   0.0000      0.331640   442.9501       3.31590       22.1971      0.706672      -3.38071      -1.45753      0.242951      0.324179      0.369290      0.416741      0.440485      0.475569
  97   7 3132.6183    4.5505  1.9487 12.9094  0.0000       1.07491  0.0228   0.0305   0.0414    0.0572   0.0000      0.281885   443.0710       4.46065       22.1339       2.18774      -3.50582      0.537443      0.265958      0.367880      0.412543      0.468108      0.495618      0.516770
  97   8 3360.9781    3.8906  3.2490 12.7807 -0.0001      0.298536  0.0331   0.0208   0.0607    0.0403   0.0000      0.191066   443.2120       4.97388       21.0618       1.17167      -2.64500     -0.386760      0.370760      0.505679      0.572473      0.633036      0.669815      0.705158
  97   9 3584.3745    2.8059  5.6136 12.4668 -0.0028      0.449520  0.0685   0.0118   0.1071    0.0352   0.0000      0.173888   442.8129       5.00484       21.2181      0.778389      -2.16546     -0.140799      0.657076      0.891135       1.01907       1.13561       1.22589       1.28832
  98   1 1481.0895    0.1972  0.2951 10.0127  0.0000       25.3690  0.0107   0.0045   0.0214    0.0164   0.0000       9.91959   440.2368     -0.198986       21.9840      0.383870      -3.33683     0.0349782      0.146347      0.179211      0.224125      0.241866      0.270865      0.295340
  98   2 1830.4428    0.5233  0.7265 10.0155  0.0000       16.6070  0.0132   0.0062   0.0284    0.0372   0.0000       1.52553   441.2129      0.460236       22.2254      0.193604      -3.23526    -0.0909732      0.172771      0.229565      0.254525      0.291765      0.311560      0.321980
  98   3 2130.6684    1.0081  1.3979 10.2289  0.0000       5.74598  0.0208   0.0087   0.0388    0.0698   0.0000      0.692972   442.9317      0.442771       22.7039     0.0389536      -3.37487     0.0681494      0.236997      0.315723      0.365000      0.402763      0.418672      0.445364
  98   4 2405.9942    1.7722  1.9530 11.0593  0.0000       2.90309  0.0243   0.0124   0.0459    0.0634   0.0000      0.397932   442.1875       1.62507       23.4338      0.808608      -4.15037     -0.502750      0.277887      0.378703      0.421670      0.477839      0.518471      0.533365
  98   5 2660.2949    2.7484  1.9293 11.9660  0.0000       2.41481  0.0234   0.0187   0.0432    0.0556   0.0000      0.363634   442.7167       2.19629       22.0059      0.546262      -2.37886     -0.134906      0.264618      0.360392      0.402884      0.461827      0.489934      0.520303
  98   6 2907.2605    3.9330  1.7449 12.6675 -0.0001       1.03797  0.0213   0.0278   0.0388    0.0588   0.0000      0.364008   442.7203       2.81712       22.0267      0.891403      -3.80143     -0.549359      0.250333      0.339607      0.379701      0.430635      0.463686      0.482237
  98   7 3144.2993    4.5465  2.1097 12.8548  0.0002      0.665181  0.0239   0.0288   0.0433    0.0538   0.0000      0.280362   443.5251       3.94861       22.5575       1.73967      -3.40572    -0.0955914      0.272174      0.359471      0.412278      0.464894      0.492554      0.517937
  98   8 3373.5619    3.7935  3.4106 12.7815 -0.0001      0.395519  0.0346   0.0197   0.0640    0.0389   0.0000      0.171653   443.3417       4.36931       22.4213       2.08225      -2.22629      -1.00571      0.382993      0.514801      0.582756      0.656531      0.709042      0.742562
  99   1 1487.4597    0.2037  0.2558 10.0124  0.0000       32.0569  0.0089   0.0045   0.0182    0.0162   0.0000       10.1591   440.4035     -0.142969       22.1508      0.372009      -3.42682    -0.0238749      0.119854      0.170513      0.191995      0.214908      0.234381      0.233963
[truncated: 178,675 more chars]
