# Supplementary material for: Global-Mode Analysis of Full-Disk Data from the Michelson Doppler Imager and the Helioseismic and Magnetic Imager
Source: Sol Phys. 2018 Jan 31;293(2):29. doi: 10.1007/s11207-017-1201-5 (PMC6566312; doi:10.1007/s11207-017-1201-5)
Supplement: Supplementary file 2 — (TAR 362.4 MB) [file 11207_2017_1201_MOESM2_ESM.tar › HMI/hmiv72d.8416.36]

   0  12 1822.1958    0.4265  0.3520  9.8430  0.0000  0.0888   0.0909   0.2598    0.3411   0.0000    -0.0000       0.00000       0.00000       0.00000       0.00000       0.00000       0.00000       0.00000       0.00000       0.00000       0.00000       0.00000       0.00000       0.00000       0.00000       0.00000       0.00000       0.00000       0.00000       0.00000       0.00000       0.00000       0.00000       0.00000       0.00000       0.00000       0.00000       0.00000       0.00000       0.00000       0.00000       0.00000       0.00000       0.00000       0.00000       0.00000       0.00000       0.00000       0.00000       0.00000       0.00000       0.00000       0.00000       0.00000       0.00000       0.00000       0.00000       0.00000       0.00000       0.00000       0.00000       0.00000       0.00000       0.00000       0.00000       0.00000       0.00000       0.00000       0.00000       0.00000       0.00000       0.00000       0.00000       0.00000       0.00000       0.00000       0.00000       0.00000       0.00000       0.00000       0.00000       0.00000
   0  13 1957.3800    0.5205  0.4422 10.2221  0.0000  0.0977   0.1022   0.2786    0.3573   0.0000    -0.0000       0.00000       0.00000       0.00000       0.00000       0.00000       0.00000       0.00000       0.00000       0.00000       0.00000       0.00000       0.00000       0.00000       0.00000       0.00000       0.00000       0.00000       0.00000       0.00000       0.00000       0.00000       0.00000       0.00000       0.00000       0.00000       0.00000       0.00000       0.00000       0.00000       0.00000       0.00000       0.00000       0.00000       0.00000       0.00000       0.00000       0.00000       0.00000       0.00000       0.00000       0.00000       0.00000       0.00000       0.00000       0.00000       0.00000       0.00000       0.00000       0.00000       0.00000       0.00000       0.00000       0.00000       0.00000       0.00000       0.00000       0.00000       0.00000       0.00000       0.00000       0.00000       0.00000       0.00000       0.00000       0.00000       0.00000       0.00000       0.00000       0.00000       0.00000       0.00000
   0  14 2093.5340    0.7500  0.7116  9.6988  0.0000  0.1221   0.1199   0.3662    1.2216   0.0000    -0.0000       0.00000       0.00000       0.00000       0.00000       0.00000       0.00000       0.00000       0.00000       0.00000       0.00000       0.00000       0.00000       0.00000       0.00000       0.00000       0.00000       0.00000       0.00000       0.00000       0.00000       0.00000       0.00000       0.00000       0.00000       0.00000       0.00000       0.00000       0.00000       0.00000       0.00000       0.00000       0.00000       0.00000       0.00000       0.00000       0.00000       0.00000       0.00000       0.00000       0.00000       0.00000       0.00000       0.00000       0.00000       0.00000       0.00000       0.00000       0.00000       0.00000       0.00000       0.00000       0.00000       0.00000       0.00000       0.00000       0.00000       0.00000       0.00000       0.00000       0.00000       0.00000       0.00000       0.00000       0.00000       0.00000       0.00000       0.00000       0.00000       0.00000       0.00000       0.00000
   0  17 2496.1428    1.7546  1.3475  5.6783 -0.0001  0.1555   0.2656   0.6653  145.3975   0.0000    -0.0000       0.00000       0.00000       0.00000       0.00000       0.00000       0.00000       0.00000       0.00000       0.00000       0.00000       0.00000       0.00000       0.00000       0.00000       0.00000       0.00000       0.00000       0.00000       0.00000       0.00000       0.00000       0.00000       0.00000       0.00000       0.00000       0.00000       0.00000       0.00000       0.00000       0.00000       0.00000       0.00000       0.00000       0.00000       0.00000       0.00000       0.00000       0.00000       0.00000       0.00000       0.00000       0.00000       0.00000       0.00000       0.00000       0.00000       0.00000       0.00000       0.00000       0.00000       0.00000       0.00000       0.00000       0.00000       0.00000       0.00000       0.00000       0.00000       0.00000       0.00000       0.00000       0.00000       0.00000       0.00000       0.00000       0.00000       0.00000       0.00000       0.00000       0.00000       0.00000
   1  11 1749.2838    0.3560  0.1512  9.9883  0.0000  0.0700   0.0742   0.0841    0.1234   0.0000   465.5493      -19.2839       0.00000       0.00000       0.00000       0.00000       0.00000       0.00000       0.00000       0.00000       0.00000       0.00000       0.00000       0.00000       0.00000       0.00000       0.00000       0.00000       0.00000       0.00000       0.00000       0.00000       0.00000       0.00000       0.00000       0.00000       0.00000       0.00000       0.00000       0.00000       0.00000       0.00000       0.00000       0.00000       0.00000       0.00000       44.6589       62.4813       0.00000       0.00000       0.00000       0.00000       0.00000       0.00000       0.00000       0.00000       0.00000       0.00000       0.00000       0.00000       0.00000       0.00000       0.00000       0.00000       0.00000       0.00000       0.00000       0.00000       0.00000       0.00000       0.00000       0.00000       0.00000       0.00000       0.00000       0.00000       0.00000       0.00000       0.00000       0.00000       0.00000       0.00000
   1  14 2156.6804    0.9065  0.5775 10.1746  0.0000  0.1026   0.0971   0.2039    0.4140   0.0000   388.5711      -52.8146       0.00000       0.00000       0.00000       0.00000       0.00000       0.00000       0.00000       0.00000       0.00000       0.00000       0.00000       0.00000       0.00000       0.00000       0.00000       0.00000       0.00000       0.00000       0.00000       0.00000       0.00000       0.00000       0.00000       0.00000       0.00000       0.00000       0.00000       0.00000       0.00000       0.00000       0.00000       0.00000       0.00000       0.00000       143.563       52.1758       0.00000       0.00000       0.00000       0.00000       0.00000       0.00000       0.00000       0.00000       0.00000       0.00000       0.00000       0.00000       0.00000       0.00000       0.00000       0.00000       0.00000       0.00000       0.00000       0.00000       0.00000       0.00000       0.00000       0.00000       0.00000       0.00000       0.00000       0.00000       0.00000       0.00000       0.00000       0.00000       0.00000       0.00000
   1  15 2292.1033    1.2663  0.6151  9.9267  0.0000  0.1812   0.1169   0.1672    0.9748   0.0000   273.1348       17.3664       0.00000       0.00000       0.00000       0.00000       0.00000       0.00000       0.00000       0.00000       0.00000       0.00000       0.00000       0.00000       0.00000       0.00000       0.00000       0.00000       0.00000       0.00000       0.00000       0.00000       0.00000       0.00000       0.00000       0.00000       0.00000       0.00000       0.00000       0.00000       0.00000       0.00000       0.00000       0.00000       0.00000       0.00000       259.382       94.3348       0.00000       0.00000       0.00000       0.00000       0.00000       0.00000       0.00000       0.00000       0.00000       0.00000       0.00000       0.00000       0.00000       0.00000       0.00000       0.00000       0.00000       0.00000       0.00000       0.00000       0.00000       0.00000       0.00000       0.00000       0.00000       0.00000       0.00000       0.00000       0.00000       0.00000       0.00000       0.00000       0.00000       0.00000
   1  16 2425.5527    1.5721  0.7913  2.2379  0.0000  0.0699   0.1218   0.1814 1000.0000   0.0000   481.4058      -37.8001       0.00000       0.00000       0.00000       0.00000       0.00000       0.00000       0.00000       0.00000       0.00000       0.00000       0.00000       0.00000       0.00000       0.00000       0.00000       0.00000       0.00000       0.00000       0.00000       0.00000       0.00000       0.00000       0.00000       0.00000       0.00000       0.00000       0.00000       0.00000       0.00000       0.00000       0.00000       0.00000       0.00000       0.00000       87.5688       51.2074       0.00000       0.00000       0.00000       0.00000       0.00000       0.00000       0.00000       0.00000       0.00000       0.00000       0.00000       0.00000       0.00000       0.00000       0.00000       0.00000       0.00000       0.00000       0.00000       0.00000       0.00000       0.00000       0.00000       0.00000       0.00000       0.00000       0.00000       0.00000       0.00000       0.00000       0.00000       0.00000       0.00000       0.00000
   1  18 2693.3694    2.4224  1.2899  5.8570  0.0006  0.0937   0.1851   0.3512   66.8199   0.0000   613.9867       7.79683       0.00000       0.00000       0.00000       0.00000       0.00000       0.00000       0.00000       0.00000       0.00000       0.00000       0.00000       0.00000       0.00000       0.00000       0.00000       0.00000       0.00000       0.00000       0.00000       0.00000       0.00000       0.00000       0.00000       0.00000       0.00000       0.00000       0.00000       0.00000       0.00000       0.00000       0.00000       0.00000       0.00000       0.00000       124.316       60.0673       0.00000       0.00000       0.00000       0.00000       0.00000       0.00000       0.00000       0.00000       0.00000       0.00000       0.00000       0.00000       0.00000       0.00000       0.00000       0.00000       0.00000       0.00000       0.00000       0.00000       0.00000       0.00000       0.00000       0.00000       0.00000       0.00000       0.00000       0.00000       0.00000       0.00000       0.00000       0.00000       0.00000       0.00000
   1  19 2828.2009    2.8073  1.0828 11.3269  0.0000  0.0857   0.2220   0.2714    2.1319   0.0000   267.2507       45.3002       0.00000       0.00000       0.00000       0.00000       0.00000       0.00000       0.00000       0.00000       0.00000       0.00000       0.00000       0.00000       0.00000       0.00000       0.00000       0.00000       0.00000       0.00000       0.00000       0.00000       0.00000       0.00000       0.00000       0.00000       0.00000       0.00000       0.00000       0.00000       0.00000       0.00000       0.00000       0.00000       0.00000       0.00000       108.310       59.4684       0.00000       0.00000       0.00000       0.00000       0.00000       0.00000       0.00000       0.00000       0.00000       0.00000       0.00000       0.00000       0.00000       0.00000       0.00000       0.00000       0.00000       0.00000       0.00000       0.00000       0.00000       0.00000       0.00000       0.00000       0.00000       0.00000       0.00000       0.00000       0.00000       0.00000       0.00000       0.00000       0.00000       0.00000
   1  22 3233.3553    3.6925  1.2320 13.6476  0.0082  0.1126   0.3918   0.4157    0.7392   0.0000   619.2961       109.347       0.00000       0.00000       0.00000       0.00000       0.00000       0.00000       0.00000       0.00000       0.00000       0.00000       0.00000       0.00000       0.00000       0.00000       0.00000       0.00000       0.00000       0.00000       0.00000       0.00000       0.00000       0.00000       0.00000       0.00000       0.00000       0.00000       0.00000       0.00000       0.00000       0.00000       0.00000       0.00000       0.00000       0.00000       147.491       78.5191       0.00000       0.00000       0.00000       0.00000       0.00000       0.00000       0.00000       0.00000       0.00000       0.00000       0.00000       0.00000       0.00000       0.00000       0.00000       0.00000       0.00000       0.00000       0.00000       0.00000       0.00000       0.00000       0.00000       0.00000       0.00000       0.00000       0.00000       0.00000       0.00000       0.00000       0.00000       0.00000       0.00000       0.00000
   1  23 3368.5962    3.3205  1.2832 12.9252  0.0000  0.1049   0.2965   0.3613    0.9424   0.0000   390.8993       86.9875       0.00000       0.00000       0.00000       0.00000       0.00000       0.00000       0.00000       0.00000       0.00000       0.00000       0.00000       0.00000       0.00000       0.00000       0.00000       0.00000       0.00000       0.00000       0.00000       0.00000       0.00000       0.00000       0.00000       0.00000       0.00000       0.00000       0.00000       0.00000       0.00000       0.00000       0.00000       0.00000       0.00000       0.00000       135.047       72.1493       0.00000       0.00000       0.00000       0.00000       0.00000       0.00000       0.00000       0.00000       0.00000       0.00000       0.00000       0.00000       0.00000       0.00000       0.00000       0.00000       0.00000       0.00000       0.00000       0.00000       0.00000       0.00000       0.00000       0.00000       0.00000       0.00000       0.00000       0.00000       0.00000       0.00000       0.00000       0.00000       0.00000       0.00000
   1  24 3504.4453    2.7232  2.1617 12.3691  0.0000  0.1369   0.1951   0.5101    0.6196   0.0000   199.3344       95.0842       0.00000       0.00000       0.00000       0.00000       0.00000       0.00000       0.00000       0.00000       0.00000       0.00000       0.00000       0.00000       0.00000       0.00000       0.00000       0.00000       0.00000       0.00000       0.00000       0.00000       0.00000       0.00000       0.00000       0.00000       0.00000       0.00000       0.00000       0.00000       0.00000       0.00000       0.00000       0.00000       0.00000       0.00000       173.374       94.2302       0.00000       0.00000       0.00000       0.00000       0.00000       0.00000       0.00000       0.00000       0.00000       0.00000       0.00000       0.00000       0.00000       0.00000       0.00000       0.00000       0.00000       0.00000       0.00000       0.00000       0.00000       0.00000       0.00000       0.00000       0.00000       0.00000       0.00000       0.00000       0.00000       0.00000       0.00000       0.00000       0.00000       0.00000
   1  25 3640.6373    2.2454  2.9077 11.9551 -0.0045  0.1905   0.1692   0.6430    0.5918   0.0000   320.3093       17.0143       0.00000       0.00000       0.00000       0.00000       0.00000       0.00000       0.00000       0.00000       0.00000       0.00000       0.00000       0.00000       0.00000       0.00000       0.00000       0.00000       0.00000       0.00000       0.00000       0.00000       0.00000       0.00000       0.00000       0.00000       0.00000       0.00000       0.00000       0.00000       0.00000       0.00000       0.00000       0.00000       0.00000       0.00000       259.311       119.311       0.00000       0.00000       0.00000       0.00000       0.00000       0.00000       0.00000       0.00000       0.00000       0.00000       0.00000       0.00000       0.00000       0.00000       0.00000       0.00000       0.00000       0.00000       0.00000       0.00000       0.00000       0.00000       0.00000       0.00000       0.00000       0.00000       0.00000       0.00000       0.00000       0.00000       0.00000       0.00000       0.00000       0.00000
   2  12 1945.6667    0.4838  0.4526 10.0290  0.0000  0.0689   0.0434   0.1131    0.1699   0.0000   442.2776      -12.2823      -29.2672      -4.98812       0.00000       0.00000       0.00000       0.00000       0.00000       0.00000       0.00000       0.00000       0.00000       0.00000       0.00000       0.00000       0.00000       0.00000       0.00000       0.00000       0.00000       0.00000       0.00000       0.00000       0.00000       0.00000       0.00000       0.00000       0.00000       0.00000       0.00000       0.00000       0.00000       0.00000       0.00000       0.00000       35.0842       38.7881       23.1589       10.0013       0.00000       0.00000       0.00000       0.00000       0.00000       0.00000       0.00000       0.00000       0.00000       0.00000       0.00000       0.00000       0.00000       0.00000       0.00000       0.00000       0.00000       0.00000       0.00000       0.00000       0.00000       0.00000       0.00000       0.00000       0.00000       0.00000       0.00000       0.00000       0.00000       0.00000       0.00000       0.00000
   2  13 2082.1440    0.6780  0.5308 10.5129  0.0000  0.0768   0.0575   0.1260    0.1827   0.0000   475.6086      -21.6172      -31.5586      -1.54732       0.00000       0.00000       0.00000       0.00000       0.00000       0.00000       0.00000       0.00000       0.00000       0.00000       0.00000       0.00000       0.00000       0.00000       0.00000       0.00000       0.00000       0.00000       0.00000       0.00000       0.00000       0.00000       0.00000       0.00000       0.00000       0.00000       0.00000       0.00000       0.00000       0.00000       0.00000       0.00000       43.3954       36.7584       24.3846       8.87207       0.00000       0.00000       0.00000       0.00000       0.00000       0.00000       0.00000       0.00000       0.00000       0.00000       0.00000       0.00000       0.00000       0.00000       0.00000       0.00000       0.00000       0.00000       0.00000       0.00000       0.00000       0.00000       0.00000       0.00000       0.00000       0.00000       0.00000       0.00000       0.00000       0.00000       0.00000       0.00000
   2  14 2217.5928    0.8543  0.4900 10.8482  0.0000  0.0574   0.0678   0.1096    0.1764   0.0000   404.0185      -31.1467       37.7694       12.5498       0.00000       0.00000       0.00000       0.00000       0.00000       0.00000       0.00000       0.00000       0.00000       0.00000       0.00000       0.00000       0.00000       0.00000       0.00000       0.00000       0.00000       0.00000       0.00000       0.00000       0.00000       0.00000       0.00000       0.00000       0.00000       0.00000       0.00000       0.00000       0.00000       0.00000       0.00000       0.00000       35.1916       28.7107       25.1126       8.05768       0.00000       0.00000       0.00000       0.00000       0.00000       0.00000       0.00000       0.00000       0.00000       0.00000       0.00000       0.00000       0.00000       0.00000       0.00000       0.00000       0.00000       0.00000       0.00000       0.00000       0.00000       0.00000       0.00000       0.00000       0.00000       0.00000       0.00000       0.00000       0.00000       0.00000       0.00000       0.00000
   2  16 2485.8029    1.7486  0.7977 11.2166  0.0000  0.0621   0.1123   0.1443    0.4745   0.0000   439.2313       69.4676       1.80617      -9.63468       0.00000       0.00000       0.00000       0.00000       0.00000       0.00000       0.00000       0.00000       0.00000       0.00000       0.00000       0.00000       0.00000       0.00000       0.00000       0.00000       0.00000       0.00000       0.00000       0.00000       0.00000       0.00000       0.00000       0.00000       0.00000       0.00000       0.00000       0.00000       0.00000       0.00000       0.00000       0.00000       47.3076       41.3427       19.5909       8.24676       0.00000       0.00000       0.00000       0.00000       0.00000       0.00000       0.00000       0.00000       0.00000       0.00000       0.00000       0.00000       0.00000       0.00000       0.00000       0.00000       0.00000       0.00000       0.00000       0.00000       0.00000       0.00000       0.00000       0.00000       0.00000       0.00000       0.00000       0.00000       0.00000       0.00000       0.00000       0.00000
   2  18 2754.5546    2.8496  0.9499 10.8719  0.0000  0.0632   0.1700   0.1617    1.7918   0.0000   401.2574       47.7969       15.1971      -13.7677       0.00000       0.00000       0.00000       0.00000       0.00000       0.00000       0.00000       0.00000       0.00000       0.00000       0.00000       0.00000       0.00000       0.00000       0.00000       0.00000       0.00000       0.00000       0.00000       0.00000       0.00000       0.00000       0.00000       0.00000       0.00000       0.00000       0.00000       0.00000       0.00000       0.00000       0.00000       0.00000       50.5120       39.1182       22.1175       7.07227       0.00000       0.00000       0.00000       0.00000       0.00000       0.00000       0.00000       0.00000       0.00000       0.00000       0.00000       0.00000       0.00000       0.00000       0.00000       0.00000       0.00000       0.00000       0.00000       0.00000       0.00000       0.00000       0.00000       0.00000       0.00000       0.00000       0.00000       0.00000       0.00000       0.00000       0.00000       0.00000
   2  19 2889.7212    3.5905  0.7241 12.2178  0.0006  0.0674   0.2320   0.1350    0.7354   0.0000   481.7966      -22.9105      -20.9623       5.94589       0.00000       0.00000       0.00000       0.00000       0.00000       0.00000       0.00000       0.00000       0.00000       0.00000       0.00000       0.00000       0.00000       0.00000       0.00000       0.00000       0.00000       0.00000       0.00000       0.00000       0.00000       0.00000       0.00000       0.00000       0.00000       0.00000       0.00000       0.00000       0.00000       0.00000       0.00000       0.00000       47.8801       40.8144       26.1764       9.09546       0.00000       0.00000       0.00000       0.00000       0.00000       0.00000       0.00000       0.00000       0.00000       0.00000       0.00000       0.00000       0.00000       0.00000       0.00000       0.00000       0.00000       0.00000       0.00000       0.00000       0.00000       0.00000       0.00000       0.00000       0.00000       0.00000       0.00000       0.00000       0.00000       0.00000       0.00000       0.00000
   2  21 3159.8350    4.1531  1.0364  2.8828  0.0000  0.0585   0.2458   0.1918 1000.0000   0.0000   444.7424       30.6075      -9.07488       11.3288       0.00000       0.00000       0.00000       0.00000       0.00000       0.00000       0.00000       0.00000       0.00000       0.00000       0.00000       0.00000       0.00000       0.00000       0.00000       0.00000       0.00000       0.00000       0.00000       0.00000       0.00000       0.00000       0.00000       0.00000       0.00000       0.00000       0.00000       0.00000       0.00000       0.00000       0.00000       0.00000       42.0232       35.4445       21.7565       7.79009       0.00000       0.00000       0.00000       0.00000       0.00000       0.00000       0.00000       0.00000       0.00000       0.00000       0.00000       0.00000       0.00000       0.00000       0.00000       0.00000       0.00000       0.00000       0.00000       0.00000       0.00000       0.00000       0.00000       0.00000       0.00000       0.00000       0.00000       0.00000       0.00000       0.00000       0.00000       0.00000
   2  23 3430.7529    2.9663  1.9067 11.8918  0.0000  0.0943   0.1424   0.2508    0.6603   0.0000   497.5971      -23.9972      -42.4545       6.84245       0.00000       0.00000       0.00000       0.00000       0.00000       0.00000       0.00000       0.00000       0.00000       0.00000       0.00000       0.00000       0.00000       0.00000       0.00000       0.00000       0.00000       0.00000       0.00000       0.00000       0.00000       0.00000       0.00000       0.00000       0.00000       0.00000       0.00000       0.00000       0.00000       0.00000       0.00000       0.00000       64.9346       55.5428       34.0949       12.9427       0.00000       0.00000       0.00000       0.00000       0.00000       0.00000       0.00000       0.00000       0.00000       0.00000       0.00000       0.00000       0.00000       0.00000       0.00000       0.00000       0.00000       0.00000       0.00000       0.00000       0.00000       0.00000       0.00000       0.00000       0.00000       0.00000       0.00000       0.00000       0.00000       0.00000       0.00000       0.00000
   3  11 1865.2170    0.4391  0.4582 10.0275  0.0000  0.0449   0.0322   0.1004    0.1389   0.0000   448.9699       1.92121      0.687800      -4.14034      -4.93519      0.961950       0.00000       0.00000       0.00000       0.00000       0.00000       0.00000       0.00000       0.00000       0.00000       0.00000       0.00000       0.00000       0.00000       0.00000       0.00000       0.00000       0.00000       0.00000       0.00000       0.00000       0.00000       0.00000       0.00000       0.00000       0.00000       0.00000       0.00000       0.00000       0.00000       0.00000       21.5300       21.8334       15.3264       10.0961       4.09679       1.37480       0.00000       0.00000       0.00000       0.00000       0.00000       0.00000       0.00000       0.00000       0.00000       0.00000       0.00000       0.00000       0.00000       0.00000       0.00000       0.00000       0.00000       0.00000       0.00000       0.00000       0.00000       0.00000       0.00000       0.00000       0.00000       0.00000       0.00000       0.00000       0.00000       0.00000
   3  12 2001.1943    0.6137  0.4603 10.2187  0.0000  0.0477   0.0468   0.1123    0.1660   0.0000   464.9407      -7.42129      -7.90877       10.6547      -4.70448      0.234920       0.00000       0.00000       0.00000       0.00000       0.00000       0.00000       0.00000       0.00000       0.00000       0.00000       0.00000       0.00000       0.00000       0.00000       0.00000       0.00000       0.00000       0.00000       0.00000       0.00000       0.00000       0.00000       0.00000       0.00000       0.00000       0.00000       0.00000       0.00000       0.00000       0.00000       28.4435       26.7608       17.2422       9.31219       3.68200       1.28555       0.00000       0.00000       0.00000       0.00000       0.00000       0.00000       0.00000       0.00000       0.00000       0.00000       0.00000       0.00000       0.00000       0.00000       0.00000       0.00000       0.00000       0.00000       0.00000       0.00000       0.00000       0.00000       0.00000       0.00000       0.00000       0.00000       0.00000       0.00000       0.00000       0.00000
   3  13 2137.7600    0.8966  0.4438  9.9681  0.0000  0.0474   0.0729   0.1082    0.2288   0.0000   450.5664      -3.13325       27.3667       6.78680       4.93319     -0.252193       0.00000       0.00000       0.00000       0.00000       0.00000       0.00000       0.00000       0.00000       0.00000       0.00000       0.00000       0.00000       0.00000       0.00000       0.00000       0.00000       0.00000       0.00000       0.00000       0.00000       0.00000       0.00000       0.00000       0.00000       0.00000       0.00000       0.00000       0.00000       0.00000       0.00000       18.9575       16.0499       13.8209       10.3615       4.00643       1.49335       0.00000       0.00000       0.00000       0.00000       0.00000       0.00000       0.00000       0.00000       0.00000       0.00000       0.00000       0.00000       0.00000       0.00000       0.00000       0.00000       0.00000       0.00000       0.00000       0.00000       0.00000       0.00000       0.00000       0.00000       0.00000       0.00000       0.00000       0.00000       0.00000       0.00000
   3  14 2273.4401    1.0794  0.7554  9.9891  0.0000  0.0493   0.0598   0.1308    0.3899   0.0000   401.5728       4.98943       29.5795      -10.6938       3.34310      -2.37126       0.00000       0.00000       0.00000       0.00000       0.00000       0.00000       0.00000       0.00000       0.00000       0.00000       0.00000       0.00000       0.00000       0.00000       0.00000       0.00000       0.00000       0.00000       0.00000       0.00000       0.00000       0.00000       0.00000       0.00000       0.00000       0.00000       0.00000       0.00000       0.00000       0.00000       22.0773       19.0173       17.6982       11.8178       5.15446       1.40523       0.00000       0.00000       0.00000       0.00000       0.00000       0.00000       0.00000       0.00000       0.00000       0.00000       0.00000       0.00000       0.00000       0.00000       0.00000       0.00000       0.00000       0.00000       0.00000       0.00000       0.00000       0.00000       0.00000       0.00000       0.00000       0.00000       0.00000       0.00000       0.00000       0.00000
   3  15 2407.6680    1.2829  0.9098 11.4048  0.0000  0.0617   0.0740   0.1502    0.2404   0.0000   425.6553       3.87625       15.8131      -9.87235       7.90504       1.17290       0.00000       0.00000       0.00000       0.00000       0.00000       0.00000       0.00000       0.00000       0.00000       0.00000       0.00000       0.00000       0.00000       0.00000       0.00000       0.00000       0.00000       0.00000       0.00000       0.00000       0.00000       0.00000       0.00000       0.00000       0.00000       0.00000       0.00000       0.00000       0.00000       0.00000       29.2240       24.3663       22.3328       15.1162       6.16385       1.70689       0.00000       0.00000       0.00000       0.00000       0.00000       0.00000       0.00000       0.00000       0.00000       0.00000       0.00000       0.00000       0.00000       0.00000       0.00000       0.00000       0.00000       0.00000       0.00000       0.00000       0.00000       0.00000       0.00000       0.00000       0.00000       0.00000       0.00000       0.00000       0.00000       0.00000
   3  16 2541.5976    1.9254  0.8827 11.1097  0.0000  0.0515   0.1062   0.1536    0.4881   0.0000   448.4898       14.4178       7.99288       14.9690      -6.78527      -2.54018       0.00000       0.00000       0.00000       0.00000       0.00000       0.00000       0.00000       0.00000       0.00000       0.00000       0.00000       0.00000       0.00000       0.00000       0.00000       0.00000       0.00000       0.00000       0.00000       0.00000       0.00000       0.00000       0.00000       0.00000       0.00000       0.00000       0.00000       0.00000       0.00000       0.00000       25.2987       22.0109       17.8168       10.7082       4.95302       1.41365       0.00000       0.00000       0.00000       0.00000       0.00000       0.00000       0.00000       0.00000       0.00000       0.00000       0.00000       0.00000       0.00000       0.00000       0.00000       0.00000       0.00000       0.00000       0.00000       0.00000       0.00000       0.00000       0.00000       0.00000       0.00000       0.00000       0.00000       0.00000       0.00000       0.00000
   3  17 2676.1681    2.5265  0.9434 -1.6966  0.0000  0.0516   0.1247   0.1293 1000.0000   0.0000   410.7220       23.3446       18.8928      -2.12531       5.04764       1.23819       0.00000       0.00000       0.00000       0.00000       0.00000       0.00000       0.00000       0.00000       0.00000       0.00000       0.00000       0.00000       0.00000       0.00000       0.00000       0.00000       0.00000       0.00000       0.00000       0.00000       0.00000       0.00000       0.00000       0.00000       0.00000       0.00000       0.00000       0.00000       0.00000       0.00000       28.8698       26.9944       19.1870       10.3550       4.69582       1.27562       0.00000       0.00000       0.00000       0.00000       0.00000       0.00000       0.00000       0.00000       0.00000       0.00000       0.00000       0.00000       0.00000       0.00000       0.00000       0.00000       0.00000       0.00000       0.00000       0.00000       0.00000       0.00000       0.00000       0.00000       0.00000       0.00000       0.00000       0.00000       0.00000       0.00000
   3  18 2811.3330    3.1394  0.7937 11.3061  0.0000  0.0468   0.1705   0.1222    0.9218   0.0000   476.8842      -6.51604       4.57950      -8.57468       3.11621       1.96771       0.00000       0.00000       0.00000       0.00000       0.00000       0.00000       0.00000       0.00000       0.00000       0.00000       0.00000       0.00000       0.00000       0.00000       0.00000       0.00000       0.00000       0.00000       0.00000       0.00000       0.00000       0.00000       0.00000       0.00000       0.00000       0.00000       0.00000       0.00000       0.00000       0.00000       22.1222       21.1837       17.3500       9.21215       5.04998       1.38102       0.00000       0.00000       0.00000       0.00000       0.00000       0.00000       0.00000       0.00000       0.00000       0.00000       0.00000       0.00000       0.00000       0.00000       0.00000       0.00000       0.00000       0.00000       0.00000       0.00000       0.00000       0.00000       0.00000       0.00000       0.00000       0.00000       0.00000       0.00000       0.00000       0.00000
   3  19 2946.9337    3.5793  0.8462 12.0537  0.0000  0.0472   0.1874   0.1325    0.7151   0.0000   436.7969       38.7212       18.0133      -6.36748       2.81512       1.03214       0.00000       0.00000       0.00000       0.00000       0.00000       0.00000       0.00000       0.00000       0.00000       0.00000       0.00000       0.00000       0.00000       0.00000       0.00000       0.00000       0.00000       0.00000       0.00000       0.00000       0.00000       0.00000       0.00000       0.00000       0.00000       0.00000       0.00000       0.00000       0.00000       0.00000       24.3219       22.8138       17.4405       9.51382       4.82845       1.34856       0.00000       0.00000       0.00000       0.00000       0.00000       0.00000       0.00000       0.00000       0.00000       0.00000       0.00000       0.00000       0.00000       0.00000       0.00000       0.00000       0.00000       0.00000       0.00000       0.00000       0.00000       0.00000       0.00000       0.00000       0.00000       0.00000       0.00000       0.00000       0.00000       0.00000
   3  20 3082.2786    4.0382  0.7568 12.8816  0.0000  0.0466   0.2224   0.1225    0.4089   0.0000   434.3451       32.2956       21.5189       19.9230      -2.84774     -0.938636       0.00000       0.00000       0.00000       0.00000       0.00000       0.00000       0.00000       0.00000       0.00000       0.00000       0.00000       0.00000       0.00000       0.00000       0.00000       0.00000       0.00000       0.00000       0.00000       0.00000       0.00000       0.00000       0.00000       0.00000       0.00000       0.00000       0.00000       0.00000       0.00000       0.00000       25.8073       24.6850       16.7416       9.77388       3.95444       1.20055       0.00000       0.00000       0.00000       0.00000       0.00000       0.00000       0.00000       0.00000       0.00000       0.00000       0.00000       0.00000       0.00000       0.00000       0.00000       0.00000       0.00000       0.00000       0.00000       0.00000       0.00000       0.00000       0.00000       0.00000       0.00000       0.00000       0.00000       0.00000       0.00000       0.00000
   3  21 3217.7716    3.7902  0.9838 12.9038  0.0000  0.0572   0.1953   0.1524    0.4780   0.0000   405.6517      -59.1477      -17.5275       42.6012       8.61641     -0.635402       0.00000       0.00000       0.00000       0.00000       0.00000       0.00000       0.00000       0.00000       0.00000       0.00000       0.00000       0.00000       0.00000       0.00000       0.00000       0.00000       0.00000       0.00000       0.00000       0.00000       0.00000       0.00000       0.00000       0.00000       0.00000       0.00000       0.00000       0.00000       0.00000       0.00000       28.4877       28.7611       20.5979       11.4295       5.39941       1.74512       0.00000       0.00000       0.00000       0.00000       0.00000       0.00000       0.00000       0.00000       0.00000       0.00000       0.00000       0.00000       0.00000       0.00000       0.00000       0.00000       0.00000       0.00000       0.00000       0.00000       0.00000       0.00000       0.00000       0.00000       0.00000       0.00000       0.00000       0.00000       0.00000       0.00000
   3  22 3353.5622    3.4282  1.3749 12.8808  0.0000  0.0790   0.1661   0.1961    0.4079   0.0000   444.5125       115.927       2.27953       22.5505       3.03564     -0.684734       0.00000       0.00000       0.00000       0.00000       0.00000       0.00000       0.00000       0.00000       0.00000       0.00000       0.00000       0.00000       0.00000       0.00000       0.00000       0.00000       0.00000       0.00000       0.00000       0.00000       0.00000       0.00000       0.00000       0.00000       0.00000       0.00000       0.00000       0.00000       0.00000       0.00000       41.6877       41.3900       29.4268       13.5529       7.58173       2.16760       0.00000       0.00000       0.00000       0.00000       0.00000       0.00000       0.00000       0.00000       0.00000       0.00000       0.00000       0.00000       0.00000       0.00000       0.00000       0.00000       0.00000       0.00000       0.00000       0.00000       0.00000       0.00000       0.00000       0.00000       0.00000       0.00000       0.00000       0.00000       0.00000       0.00000
   3  23 3489.3861    2.9892  3.2637  9.6866 -0.0044  0.1026   0.0816   0.2585    1.7456   0.0000   441.6166       51.2948       11.9671       40.4311       3.89058     0.0145583       0.00000       0.00000       0.00000       0.00000       0.00000       0.00000       0.00000       0.00000       0.00000       0.00000       0.00000       0.00000       0.00000       0.00000       0.00000       0.00000       0.00000       0.00000       0.00000       0.00000       0.00000       0.00000       0.00000       0.00000       0.00000       0.00000       0.00000       0.00000       0.00000       0.00000       47.4896       48.0125       36.5749       20.8824       10.2587       3.16001       0.00000       0.00000       0.00000       0.00000       0.00000       0.00000       0.00000       0.00000       0.00000       0.00000       0.00000       0.00000       0.00000       0.00000       0.00000       0.00000       0.00000       0.00000       0.00000       0.00000       0.00000       0.00000       0.00000       0.00000       0.00000       0.00000       0.00000       0.00000       0.00000       0.00000
   3  24 3625.9772    2.6142  3.3266 11.4134  0.0000  0.1061   0.0804   0.2954    0.3039   0.0000   531.5969       69.5755       17.6084       5.23287      -2.90192     -0.438293       0.00000       0.00000       0.00000       0.00000       0.00000       0.00000       0.00000       0.00000       0.00000       0.00000       0.00000       0.00000       0.00000       0.00000       0.00000       0.00000       0.00000       0.00000       0.00000       0.00000       0.00000       0.00000       0.00000       0.00000       0.00000       0.00000       0.00000       0.00000       0.00000       0.00000       54.2868       52.7109       37.9178       22.7734       9.77216       3.05938       0.00000       0.00000       0.00000       0.00000       0.00000       0.00000       0.00000       0.00000       0.00000       0.00000       0.00000       0.00000       0.00000       0.00000       0.00000       0.00000       0.00000       0.00000       0.00000       0.00000       0.00000       0.00000       0.00000       0.00000       0.00000       0.00000       0.00000       0.00000       0.00000       0.00000
   3  25 3762.7308    1.9990  6.1563 10.6304  0.0000  0.1553   0.0470   0.4398    0.2302   0.0000   400.3193       171.161       31.8836       10.0499      0.172298      -1.14791       0.00000       0.00000       0.00000       0.00000       0.00000       0.00000       0.00000       0.00000       0.00000       0.00000       0.00000       0.00000       0.00000       0.00000       0.00000       0.00000       0.00000       0.00000       0.00000       0.00000       0.00000       0.00000       0.00000       0.00000       0.00000       0.00000       0.00000       0.00000       0.00000       0.00000       76.1178       76.9848       55.4987       31.6245       15.0634       4.76693       0.00000       0.00000       0.00000       0.00000       0.00000       0.00000       0.00000       0.00000       0.00000       0.00000       0.00000       0.00000       0.00000       0.00000       0.00000       0.00000       0.00000       0.00000       0.00000       0.00000       0.00000       0.00000       0.00000       0.00000       0.00000       0.00000       0.00000       0.00000       0.00000       0.00000
   4  10 1778.0086    0.3506  0.4172 10.0653 -0.0076  0.0755   0.0306   0.1133    0.0987   0.0000   428.1471      -21.1612       22.0618       6.27531      -6.62049       1.80116      0.370822     -0.313808       0.00000       0.00000       0.00000       0.00000       0.00000       0.00000       0.00000       0.00000       0.00000       0.00000       0.00000       0.00000       0.00000       0.00000       0.00000       0.00000       0.00000       0.00000       0.00000       0.00000       0.00000       0.00000       0.00000       0.00000       0.00000       0.00000       0.00000       0.00000       20.8360       28.7128       22.0357       13.9958       11.0375       3.80216       2.16753      0.570742       0.00000       0.00000       0.00000       0.00000       0.00000       0.00000       0.00000       0.00000       0.00000       0.00000       0.00000       0.00000       0.00000       0.00000       0.00000       0.00000       0.00000       0.00000       0.00000       0.00000       0.00000       0.00000       0.00000       0.00000       0.00000       0.00000       0.00000       0.00000
   4  13 2188.3488    0.9361  0.6608 10.2504  0.0001  0.0580   0.0519   0.1105    0.2919   0.0000   441.8374      -24.2114      -5.07564       24.9018       1.77905       1.12583      -1.14167   -0.00188082       0.00000       0.00000       0.00000       0.00000       0.00000       0.00000       0.00000       0.00000       0.00000       0.00000       0.00000       0.00000       0.00000       0.00000       0.00000       0.00000       0.00000       0.00000       0.00000       0.00000       0.00000       0.00000       0.00000       0.00000       0.00000       0.00000       0.00000       0.00000       18.0815       19.7291       19.4765       14.2147       6.75857       5.22622       1.68450      0.482320       0.00000       0.00000       0.00000       0.00000       0.00000       0.00000       0.00000       0.00000       0.00000       0.00000       0.00000       0.00000       0.00000       0.00000       0.00000       0.00000       0.00000       0.00000       0.00000       0.00000       0.00000       0.00000       0.00000       0.00000       0.00000       0.00000       0.00000       0.00000
   4  14 2324.2046    1.3487  0.7972  2.9589  0.0000  0.0835   0.0660   0.1189  422.4791   0.0000   446.7456      -29.4577       2.62596      -9.17737     -0.946088      -1.00320       0.00000       0.00000       0.00000       0.00000       0.00000       0.00000       0.00000       0.00000       0.00000       0.00000       0.00000       0.00000       0.00000       0.00000       0.00000       0.00000       0.00000       0.00000       0.00000       0.00000       0.00000       0.00000       0.00000       0.00000       0.00000       0.00000       0.00000       0.00000       0.00000       0.00000       43.2467       44.5649       32.3557       19.2151       9.72928       3.31969       1.16197      0.291178       0.00000       0.00000       0.00000       0.00000       0.00000       0.00000       0.00000       0.00000       0.00000       0.00000       0.00000       0.00000       0.00000       0.00000       0.00000       0.00000       0.00000       0.00000       0.00000       0.00000       0.00000       0.00000       0.00000       0.00000       0.00000       0.00000       0.00000       0.00000
   4  15 2458.6185    1.4773  0.8658 11.0307 -0.0043  0.0540   0.0764   0.1328    0.5003   0.0000   448.9725       5.17366       10.3486      -6.45310      -3.48357      -3.33699      0.819983     0.0996345       0.00000       0.00000       0.00000       0.00000       0.00000       0.00000       0.00000       0.00000       0.00000       0.00000       0.00000       0.00000       0.00000       0.00000       0.00000       0.00000       0.00000       0.00000       0.00000       0.00000       0.00000       0.00000       0.00000       0.00000       0.00000       0.00000       0.00000       0.00000       20.1050       19.3256       19.5607       11.8439       7.54768       3.96245       1.63656      0.332625       0.00000       0.00000       0.00000       0.00000       0.00000       0.00000       0.00000       0.00000       0.00000       0.00000       0.00000       0.00000       0.00000       0.00000       0.00000       0.00000       0.00000       0.00000       0.00000       0.00000       0.00000       0.00000       0.00000       0.00000       0.00000       0.00000       0.00000       0.00000
   4  17 2728.3401    2.7665  1.0476  9.5932  0.0017  0.0537   0.1165   0.1210    3.3794   0.0000   447.7603       28.3492       20.6186       13.4749       2.86207    -0.0691881      0.683124    0.00996210       0.00000       0.00000       0.00000       0.00000       0.00000       0.00000       0.00000       0.00000       0.00000       0.00000       0.00000       0.00000       0.00000       0.00000       0.00000       0.00000       0.00000       0.00000       0.00000       0.00000       0.00000       0.00000       0.00000       0.00000       0.00000       0.00000       0.00000       0.00000       23.8638       24.9762       19.7648       12.2687       7.04957       3.18152       1.30809      0.314728       0.00000       0.00000       0.00000       0.00000       0.00000       0.00000       0.00000       0.00000       0.00000       0.00000       0.00000       0.00000       0.00000       0.00000       0.00000       0.00000       0.00000       0.00000       0.00000       0.00000       0.00000       0.00000       0.00000       0.00000       0.00000       0.00000       0.00000       0.00000
   4  18 2864.2862    3.1760  0.7926 12.7178 -0.0079  0.0435   0.1646   0.1118    0.3333   0.0000   444.6465       1.47665       20.8552       5.82100       5.23181       3.26570       2.67384      0.204121       0.00000       0.00000       0.00000       0.00000       0.00000       0.00000       0.00000       0.00000       0.00000       0.00000       0.00000       0.00000       0.00000       0.00000       0.00000       0.00000       0.00000       0.00000       0.00000       0.00000       0.00000       0.00000       0.00000       0.00000       0.00000       0.00000       0.00000       0.00000       16.7226       17.6965       14.9030       9.89913       5.95548       2.85543       1.22244      0.300116       0.00000       0.00000       0.00000       0.00000       0.00000       0.00000       0.00000       0.00000       0.00000       0.00000       0.00000       0.00000       0.00000       0.00000       0.00000       0.00000       0.00000       0.00000       0.00000       0.00000       0.00000       0.00000       0.00000       0.00000       0.00000       0.00000       0.00000       0.00000
   4  19 3000.2217    3.8963  0.8502  1.5275  0.0007  0.0415   0.1872   0.1088   27.3202   0.0000   473.2546       11.2689       10.2761     -0.999424       7.36102      -8.11926      -1.03185      0.852300       0.00000       0.00000       0.00000       0.00000       0.00000       0.00000       0.00000       0.00000       0.00000       0.00000       0.00000       0.00000       0.00000       0.00000       0.00000       0.00000       0.00000       0.00000       0.00000       0.00000       0.00000       0.00000       0.00000       0.00000       0.00000       0.00000       0.00000       0.00000       15.4098       15.8186       13.8347       9.69339       5.91945       2.96135       1.12266      0.294746       0.00000       0.00000       0.00000       0.00000       0.00000       0.00000       0.00000       0.00000       0.00000       0.00000       0.00000       0.00000       0.00000       0.00000       0.00000       0.00000       0.00000       0.00000       0.00000       0.00000       0.00000       0.00000       0.00000       0.00000       0.00000       0.00000       0.00000       0.00000
   4  20 3135.9245    3.9509  1.2142  2.0054  0.0000  0.0512   0.1586   0.1433 1000.0000   0.0000   434.9412       33.8714       20.6923       5.53299       12.5925      -5.05957       0.00000       0.00000       0.00000       0.00000       0.00000       0.00000       0.00000       0.00000       0.00000       0.00000       0.00000       0.00000       0.00000       0.00000       0.00000       0.00000       0.00000       0.00000       0.00000       0.00000       0.00000       0.00000       0.00000       0.00000       0.00000       0.00000       0.00000       0.00000       0.00000       0.00000       18.3259       20.3604       16.0901       12.3527       6.75501       3.65926       1.27966      0.384317       0.00000       0.00000       0.00000       0.00000       0.00000       0.00000       0.00000       0.00000       0.00000       0.00000       0.00000       0.00000       0.00000       0.00000       0.00000       0.00000       0.00000       0.00000       0.00000       0.00000       0.00000       0.00000       0.00000       0.00000       0.00000       0.00000       0.00000       0.00000
   4  21 3271.7952    3.8138  1.4531 11.9375  0.0050  0.0584   0.1495   0.1590    0.7499   0.0000   448.2864       20.1628       20.1052      -5.84585       8.93920     -0.950725    -0.0619814     -0.308898       0.00000       0.00000       0.00000       0.00000       0.00000       0.00000       0.00000       0.00000       0.00000       0.00000       0.00000       0.00000       0.00000       0.00000       0.00000       0.00000       0.00000       0.00000       0.00000       0.00000       0.00000       0.00000       0.00000       0.00000       0.00000       0.00000       0.00000       0.00000       22.7525       22.8176       18.9747       14.3238       8.61132       3.96088       1.44527      0.388293       0.00000       0.00000       0.00000       0.00000       0.00000       0.00000       0.00000       0.00000       0.00000       0.00000       0.00000       0.00000       0.00000       0.00000       0.00000       0.00000       0.00000       0.00000       0.00000       0.00000       0.00000       0.00000       0.00000       0.00000       0.00000       0.00000       0.00000       0.00000
   4  22 3408.2643    3.2539  2.1501 11.6089  0.0023  0.0739   0.1034   0.2092    0.4218   0.0000   451.9895      -14.1830       22.5760       36.1834       16.2959       3.16198      -1.23104     -0.760761       0.00000       0.00000       0.00000       0.00000       0.00000       0.00000       0.00000       0.00000       0.00000       0.00000       0.00000       0.00000       0.00000       0.00000       0.00000       0.00000       0.00000       0.00000       0.00000       0.00000       0.00000       0.00000       0.00000       0.00000       0.00000       0.00000       0.00000       0.00000       25.5477       29.7995       22.4860       17.0473       10.1179       4.81528       1.90963      0.580998       0.00000       0.00000       0.00000       0.00000       0.00000       0.00000       0.00000       0.00000       0.00000       0.00000       0.00000       0.00000       0.00000       0.00000       0.00000       0.00000       0.00000       0.00000       0.00000       0.00000       0.00000       0.00000       0.00000       0.00000       0.00000       0.00000       0.00000       0.00000
   4  23 3544.5637    2.6128  3.3771 11.2494 -0.0009  0.0928   0.0724   0.2859    0.3085   0.0000   408.7275       53.2513      -21.9137       11.3593      -3.04695      -5.24835      0.460765     -0.238334       0.00000       0.00000       0.00000       0.00000       0.00000       0.00000       0.00000       0.00000       0.00000       0.00000       0.00000       0.00000       0.00000       0.00000       0.00000       0.00000       0.00000       0.00000       0.00000       0.00000       0.00000       0.00000       0.00000       0.00000       0.00000       0.00000       0.00000       0.00000       36.1077       36.8834       30.8139       21.9811       13.6046       6.05105       2.38152      0.606103       0.00000       0.00000       0.00000       0.00000       0.00000       0.00000       0.00000       0.00000       0.00000       0.00000       0.00000       0.00000       0.00000       0.00000       0.00000       0.00000       0.00000       0.00000       0.00000       0.00000       0.00000       0.00000       0.00000       0.00000       0.00000       0.00000       0.00000       0.00000
   4  24 3681.6232    2.2543  3.8338 11.3320  0.0029  0.1062   0.0597   0.2904    0.2114   0.0000   462.7939      -39.1863      -2.21761       54.6805       8.20874      -3.77414       2.23572      0.906384       0.00000       0.00000       0.00000       0.00000       0.00000       0.00000       0.00000       0.00000       0.00000       0.00000       0.00000       0.00000       0.00000       0.00000       0.00000       0.00000       0.00000       0.00000       0.00000       0.00000       0.00000       0.00000       0.00000       0.00000       0.00000       0.00000       0.00000       0.00000       39.4125       41.8732       35.3691       24.6819       15.0971       7.25006       2.89383      0.743147       0.00000       0.00000       0.00000       0.00000       0.00000       0.00000       0.00000       0.00000       0.00000       0.00000       0.00000       0.00000       0.00000       0.00000       0.00000       0.00000       0.00000       0.00000       0.00000       0.00000       0.00000       0.00000       0.00000       0.00000       0.00000       0.00000       0.00000       0.00000
   4  26 3956.1510    1.5447  7.6147 10.5426 -0.0016  0.1689   0.0332   0.4878    0.1546   0.0000   397.8043       2.10197       87.1003       25.2485      -11.2642      -6.55927       2.66848      0.718906       0.00000       0.00000       0.00000       0.00000       0.00000       0.00000       0.00000       0.00000       0.00000       0.00000       0.00000       0.00000       0.00000       0.00000       0.00000       0.00000       0.00000       0.00000       0.00000       0.00000       0.00000       0.00000       0.00000       0.00000       0.00000       0.00000       0.00000       0.00000       63.9519       70.2264       56.5154       39.1688       23.8843       10.9058       4.51811       1.21959       0.00000       0.00000       0.00000       0.00000       0.00000       0.00000       0.00000       0.00000       0.00000       0.00000       0.00000       0.00000       0.00000       0.00000       0.00000       0.00000       0.00000       0.00000       0.00000       0.00000       0.00000       0.00000       0.00000       0.00000       0.00000       0.00000       0.00000       0.00000
   5  11 1960.5761    0.5487  0.4317 10.1851 -0.0187  0.0364   0.0347   0.0757    0.1111   0.0000   440.1257       7.79907       12.4157     -0.116874      0.354682      0.384096      -1.42226      -1.35586    -0.0684851     0.0331332       0.00000       0.00000       0.00000       0.00000       0.00000       0.00000       0.00000       0.00000       0.00000       0.00000       0.00000       0.00000       0.00000       0.00000       0.00000       0.00000       0.00000       0.00000       0.00000       0.00000       0.00000       0.00000       0.00000       0.00000       0.00000       0.00000       9.92704       11.9749       10.4612       8.02757       5.40734       3.05462       1.77172      0.760344      0.266714     0.0655514       0.00000       0.00000       0.00000       0.00000       0.00000       0.00000       0.00000       0.00000       0.00000       0.00000       0.00000       0.00000       0.00000       0.00000       0.00000       0.00000       0.00000       0.00000       0.00000       0.00000       0.00000       0.00000       0.00000       0.00000       0.00000       0.00000
   5  12 2098.3748    0.7592  0.5935 10.0230 -0.0110  0.0477   0.0410   0.0839    0.1783   0.0000   454.4265     -0.445921       11.3208      -9.34063     -0.921078       1.92956      -5.15170      0.477603      0.125307    -0.0424138       0.00000       0.00000       0.00000       0.00000       0.00000       0.00000       0.00000       0.00000       0.00000       0.00000       0.00000       0.00000       0.00000       0.00000       0.00000       0.00000       0.00000       0.00000       0.00000       0.00000       0.00000       0.00000       0.00000       0.00000       0.00000       0.00000       16.0561       14.7178       13.5504       10.6687       9.10520       5.20172       2.14348      0.871253      0.316341     0.0559179       0.00000       0.00000       0.00000       0.00000       0.00000       0.00000       0.00000       0.00000       0.00000       0.00000       0.00000       0.00000       0.00000       0.00000       0.00000       0.00000       0.00000       0.00000       0.00000       0.00000       0.00000       0.00000       0.00000       0.00000       0.00000       0.00000
   5  13 2235.3564    0.9811  0.6690 10.4965 -0.0026  0.0519   0.0486   0.1055    0.2043   0.0000   429.3270      -4.44492      -21.1791      0.942994       7.77297     0.0596352      0.711002      0.294287      0.105807     0.0286568       0.00000       0.00000       0.00000       0.00000       0.00000       0.00000       0.00000       0.00000       0.00000       0.00000       0.00000       0.00000       0.00000       0.00000       0.00000       0.00000       0.00000       0.00000       0.00000       0.00000       0.00000       0.00000       0.00000       0.00000       0.00000       0.00000       14.5970       18.5082       14.4958       11.9533       6.31611       3.76154       2.09542      0.872698      0.284583     0.0924540       0.00000       0.00000       0.00000       0.00000       0.00000       0.00000       0.00000       0.00000       0.00000       0.00000       0.00000       0.00000       0.00000       0.00000       0.00000       0.00000       0.00000       0.00000       0.00000       0.00000       0.00000       0.00000       0.00000       0.00000       0.00000       0.00000
   5  14 2371.0712    1.4224  0.8312 10.2134  0.0016  0.0392   0.0629   0.0989    0.3811   0.0000   433.1840      -6.69433       1.15783      -8.59333      -2.33457     -0.426677       2.23010     -0.315226      0.453787     0.0972875       0.00000       0.00000       0.00000       0.00000       0.00000       0.00000       0.00000       0.00000       0.00000       0.00000       0.00000       0.00000       0.00000       0.00000       0.00000       0.00000       0.00000       0.00000       0.00000       0.00000       0.00000       0.00000       0.00000       0.00000       0.00000       0.00000       12.6734       13.3574       12.3272       9.64635       5.95894       3.78173       1.89663      0.849915      0.261655     0.0595670       0.00000       0.00000       0.00000       0.00000       0.00000       0.00000       0.00000       0.00000       0.00000       0.00000       0.00000       0.00000       0.00000       0.00000       0.00000       0.00000       0.00000       0.00000       0.00000       0.00000       0.00000       0.00000       0.00000       0.00000       0.00000       0.00000
   5  15 2506.0013    1.7402  0.8073 11.0175 -0.0135  0.0401   0.0872   0.1073    0.3349   0.0000   442.5172       34.8123       14.2389      -16.7927       13.4392       4.13227      -5.16723      -1.04318    -0.0998527      0.129390       0.00000       0.00000       0.00000       0.00000       0.00000       0.00000       0.00000       0.00000       0.00000       0.00000       0.00000       0.00000       0.00000       0.00000       0.00000       0.00000       0.00000       0.00000       0.00000       0.00000       0.00000       0.00000       0.00000       0.00000       0.00000       0.00000       12.4822       14.4685       13.1274       8.92303       6.07324       3.50777       1.82578      0.790982      0.283948     0.0675515       0.00000       0.00000       0.00000       0.00000       0.00000       0.00000       0.00000       0.00000       0.00000       0.00000       0.00000       0.00000       0.00000       0.00000       0.00000       0.00000       0.00000       0.00000       0.00000       0.00000       0.00000       0.00000       0.00000       0.00000       0.00000       0.00000
   5  16 2641.2125    2.1636  0.9156 12.0802 -0.0062  0.0477   0.0999   0.1189    0.2695   0.0000   430.6873      -10.9790       8.56113      -3.40004      -5.25470      -1.38885      0.743632      0.235034   -0.00835001     -0.135356       0.00000       0.00000       0.00000       0.00000       0.00000       0.00000       0.00000       0.00000       0.00000       0.00000       0.00000       0.00000       0.00000       0.00000       0.00000       0.00000       0.00000       0.00000       0.00000       0.00000       0.00000       0.00000       0.00000       0.00000       0.00000       0.00000       14.3721       16.1339       13.8612       10.4822       7.95896       4.33560       2.22419      0.869427      0.335650     0.0767207       0.00000       0.00000       0.00000       0.00000       0.00000       0.00000       0.00000       0.00000       0.00000       0.00000       0.00000       0.00000       0.00000       0.00000       0.00000       0.00000       0.00000       0.00000       0.00000       0.00000       0.00000       0.00000       0.00000       0.00000       0.00000       0.00000
   5  18 2913.6743    3.1674  0.8250 12.4952  0.0002  0.0451   0.1407   0.0990    0.3593   0.0000   439.8573       9.41723      -14.4025       9.49171      -1.70824      -3.09577   -0.00267020       1.57806      0.452701     0.0636124       0.00000       0.00000       0.00000       0.00000       0.00000       0.00000       0.00000       0.00000       0.00000       0.00000       0.00000       0.00000       0.00000       0.00000       0.00000       0.00000       0.00000       0.00000       0.00000       0.00000       0.00000       0.00000       0.00000       0.00000       0.00000       0.00000       13.8651       14.4436       12.7525       10.1906       7.74254       4.69075       1.99271      0.959738      0.314709     0.0701600       0.00000       0.00000       0.00000       0.00000       0.00000       0.00000       0.00000       0.00000       0.00000       0.00000       0.00000       0.00000       0.00000       0.00000       0.00000       0.00000       0.00000       0.00000       0.00000       0.00000       0.00000       0.00000       0.00000       0.00000       0.00000       0.00000
   5  19 3049.9373    3.8734  0.8693 12.4495 -0.0187  0.0457   0.1784   0.1063    0.9788   0.0000   444.9957       18.7594       45.4793       17.1059      -6.93172     -0.481235       3.11894     0.0804340      0.378173    -0.0901897       0.00000       0.00000       0.00000       0.00000       0.00000       0.00000       0.00000       0.00000       0.00000       0.00000       0.00000       0.00000       0.00000       0.00000       0.00000       0.00000       0.00000       0.00000       0.00000       0.00000       0.00000       0.00000       0.00000       0.00000       0.00000       0.00000       14.4115       17.3465       14.9453       10.3997       7.61309       3.70227       2.24722      0.797637      0.354114     0.0802350       0.00000       0.00000       0.00000       0.00000       0.00000       0.00000       0.00000       0.00000       0.00000       0.00000       0.00000       0.00000       0.00000       0.00000       0.00000       0.00000       0.00000       0.00000       0.00000       0.00000       0.00000       0.00000       0.00000       0.00000       0.00000       0.00000
   5  21 3322.7012    3.3264  1.1642 13.6464  0.0094  0.0768   0.1726   0.1704    0.3101   0.0000   474.6797      -4.22287      -17.7988       26.4892      -12.7105      -12.1890       5.06892      -2.77979      0.320483      0.102947       0.00000       0.00000       0.00000       0.00000       0.00000       0.00000       0.00000       0.00000       0.00000       0.00000       0.00000       0.00000       0.00000       0.00000       0.00000       0.00000       0.00000       0.00000       0.00000       0.00000       0.00000       0.00000       0.00000       0.00000       0.00000       0.00000       22.2387       22.9978       23.9865       17.8503       11.5886       7.28892       4.30650       1.94697      0.560357      0.118765       0.00000       0.00000       0.00000       0.00000       0.00000       0.00000       0.00000       0.00000       0.00000       0.00000       0.00000       0.00000       0.00000       0.00000       0.00000       0.00000       0.00000       0.00000       0.00000       0.00000       0.00000       0.00000       0.00000       0.00000       0.00000       0.00000
   5  23 3596.4932    2.4628  3.5012 11.4571 -0.0030  0.0952   0.0625   0.2435    0.2614   0.0000   465.0520       1.35470      -18.6557       29.2129      -18.3742       1.12570      -1.87173      -1.14642      0.390805    -0.0219623       0.00000       0.00000       0.00000       0.00000       0.00000       0.00000       0.00000       0.00000       0.00000       0.00000       0.00000       0.00000       0.00000       0.00000       0.00000       0.00000       0.00000       0.00000       0.00000       0.00000       0.00000       0.00000       0.00000       0.00000       0.00000       0.00000       28.3839       32.4023       28.8377       22.4066       15.4889       8.88556       4.82755       1.98139      0.711622      0.159013       0.00000       0.00000       0.00000       0.00000       0.00000       0.00000       0.00000       0.00000       0.00000       0.00000       0.00000       0.00000       0.00000       0.00000       0.00000       0.00000       0.00000       0.00000       0.00000       0.00000       0.00000       0.00000       0.00000       0.00000       0.00000       0.00000
   5  24 3733.9344    2.0540  4.4536 11.1038 -0.0001  0.1147   0.0477   0.3032    0.2034   0.0000   468.7023       31.5109      -9.16914       48.9168       2.10828      0.432643     -0.569922      0.607485      -1.29243      0.131454       0.00000       0.00000       0.00000       0.00000       0.00000       0.00000       0.00000       0.00000       0.00000       0.00000       0.00000       0.00000       0.00000       0.00000       0.00000       0.00000       0.00000       0.00000       0.00000       0.00000       0.00000       0.00000       0.00000       0.00000       0.00000       0.00000       34.0988       39.1852       35.1770       26.7876       17.7067       10.2537       5.75413       2.33941      0.838002      0.194561       0.00000       0.00000       0.00000       0.00000       0.00000       0.00000       0.00000       0.00000       0.00000       0.00000       0.00000       0.00000       0.00000       0.00000       0.00000       0.00000       0.00000       0.00000       0.00000       0.00000       0.00000       0.00000       0.00000       0.00000       0.00000       0.00000
   5  25 3871.6480    1.7240  6.4386 10.5343  0.0016  0.1359   0.0323   0.3815    0.1503   0.0000   369.5805       34.0372       12.5218      -21.9479       7.83929       3.01592      -6.65875     -0.584273      0.610691    -0.0184835       0.00000       0.00000       0.00000       0.00000       0.00000       0.00000       0.00000       0.00000       0.00000       0.00000       0.00000       0.00000       0.00000       0.00000       0.00000       0.00000       0.00000       0.00000       0.00000       0.00000       0.00000       0.00000       0.00000       0.00000       0.00000       0.00000       38.9394       45.1769       39.1379       32.3299       22.5522       12.9684       7.21319       2.81927       1.01753      0.242744       0.00000       0.00000       0.00000       0.00000       0.00000       0.00000       0.00000       0.00000       0.00000       0.00000       0.00000       0.00000       0.00000       0.00000       0.00000       0.00000       0.00000       0.00000       0.00000       0.00000       0.00000       0.00000       0.00000       0.00000       0.00000       0.00000
   5  26 4009.6351    1.5453  8.8316 10.0401  0.0000  0.1684   0.0263   0.4646    0.1582   0.0000   439.1902       9.95253      -79.9203      -25.8572       18.8808       7.01660      -1.61504      -2.01236      0.206654     0.0865465       0.00000       0.00000       0.00000       0.00000       0.00000       0.00000       0.00000       0.00000       0.00000       0.00000       0.00000       0.00000       0.00000       0.00000       0.00000       0.00000       0.00000       0.00000       0.00000       0.00000       0.00000       0.00000       0.00000       0.00000       0.00000       0.00000       50.6761       57.8398       51.8566       40.0526       26.7632       16.0872       8.45461       3.64346       1.24007      0.288887       0.00000       0.00000       0.00000       0.00000       0.00000       0.00000       0.00000       0.00000       0.00000       0.00000       0.00000       0.00000       0.00000       0.00000       0.00000       0.00000       0.00000       0.00000       0.00000       0.00000       0.00000       0.00000       0.00000       0.00000       0.00000       0.00000
   6  11 2004.0713    0.6015  0.4569 10.1395 -0.0032  0.0312   0.0319   0.0713    0.1059   0.0000   450.4284       19.1882       1.46973      -5.66664      -2.34214      -1.19193      0.805686   -0.00354865     0.0753713      0.247882    -0.0287289    0.00312423       0.00000       0.00000       0.00000       0.00000       0.00000       0.00000       0.00000       0.00000       0.00000       0.00000       0.00000       0.00000       0.00000       0.00000       0.00000       0.00000       0.00000       0.00000       0.00000       0.00000       0.00000       0.00000       0.00000       0.00000       8.36861       9.12403       8.84610       6.80780       5.38731       3.65911       2.07987       1.01592      0.483106      0.195214     0.0582263     0.0107247       0.00000       0.00000       0.00000       0.00000       0.00000       0.00000       0.00000       0.00000       0.00000       0.00000       0.00000       0.00000       0.00000       0.00000       0.00000       0.00000       0.00000       0.00000       0.00000       0.00000       0.00000       0.00000       0.00000       0.00000
   6  12 2142.4881    0.8109  0.5374 10.3896 -0.0087  0.0503   0.0430   0.0843    0.1265   0.0000   437.6193      -5.17431       10.7969      -4.63151       4.68195       2.25631      -2.17807     -0.492984     -0.190066      0.207093    -0.0149559   -0.00423636       0.00000       0.00000       0.00000       0.00000       0.00000       0.00000       0.00000       0.00000       0.00000       0.00000       0.00000       0.00000       0.00000       0.00000       0.00000       0.00000       0.00000       0.00000       0.00000       0.00000       0.00000       0.00000       0.00000       0.00000       18.9510       21.8552       19.8878       14.6379       8.45952       4.56173       2.29357       1.20461      0.486722      0.176145     0.0440426     0.0106451       0.00000       0.00000       0.00000       0.00000       0.00000       0.00000       0.00000       0.00000       0.00000       0.00000       0.00000       0.00000       0.00000       0.00000       0.00000       0.00000       0.00000       0.00000       0.00000       0.00000       0.00000       0.00000       0.00000       0.00000
   6  13 2279.8079    1.0612  0.7383 10.7712 -0.0023  0.0402   0.0468   0.1035    0.1546   0.0000   437.9656      -2.00251       7.05430      -4.58264       2.88998       8.02064       2.58387     -0.369532       1.40755      0.279272    -0.0737568    0.00277464       0.00000       0.00000       0.00000       0.00000       0.00000       0.00000       0.00000       0.00000       0.00000       0.00000       0.00000       0.00000       0.00000       0.00000       0.00000       0.00000       0.00000       0.00000       0.00000       0.00000       0.00000       0.00000       0.00000       0.00000       9.76833       12.3408       10.6628       8.70237       6.61042       4.80592       2.70838       1.07969      0.694847      0.230936     0.0771656     0.0172619       0.00000       0.00000       0.00000       0.00000       0.00000       0.00000       0.00000       0.00000       0.00000       0.00000       0.00000       0.00000       0.00000       0.00000       0.00000       0.00000       0.00000       0.00000       0.00000       0.00000       0.00000       0.00000       0.00000       0.00000
   6  14 2415.5706    1.3492  0.9169 11.3095 -0.0048  0.0459   0.0563   0.1073    0.1980   0.0000   431.3777      -3.21989      -5.38262       18.0201      -1.38893       7.95902      0.980860     -0.780463      0.582440     -0.394770    -0.0124015     0.0168847       0.00000       0.00000       0.00000       0.00000       0.00000       0.00000       0.00000       0.00000       0.00000       0.00000       0.00000       0.00000       0.00000       0.00000       0.00000       0.00000       0.00000       0.00000       0.00000       0.00000       0.00000       0.00000       0.00000       0.00000       11.8291       12.9580       12.1044       9.60365       8.03978       5.19396       3.03035       1.52889      0.674901      0.259042     0.0858570     0.0158671       0.00000       0.00000       0.00000       0.00000       0.00000       0.00000       0.00000       0.00000       0.00000       0.00000       0.00000       0.00000       0.00000       0.00000       0.00000       0.00000       0.00000       0.00000       0.00000       0.00000       0.00000       0.00000       0.00000       0.00000
   6  15 2551.0582    1.9271  1.0312 10.8959  0.0011  0.0436   0.0772   0.1254    0.3642   0.0000   444.9470      -2.62518       14.2533       8.93193      -14.4804       5.11778       1.62212       2.71788    -0.0364925     0.0333756    -0.0682431   -0.00832214       0.00000       0.00000       0.00000       0.00000       0.00000       0.00000       0.00000       0.00000       0.00000       0.00000       0.00000       0.00000       0.00000       0.00000       0.00000       0.00000       0.00000       0.00000       0.00000       0.00000       0.00000       0.00000       0.00000       0.00000       12.0344       11.5360       11.8479       9.08024       7.76086       5.51479       2.98603       1.44028      0.679488      0.267617     0.0773701     0.0124813       0.00000       0.00000       0.00000       0.00000       0.00000       0.00000       0.00000       0.00000       0.00000       0.00000       0.00000       0.00000       0.00000       0.00000       0.00000       0.00000       0.00000       0.00000       0.00000       0.00000       0.00000       0.00000       0.00000       0.00000
   6  16 2687.1304    2.4862  1.0100 11.0666 -0.0037  0.0588   0.0868   0.0970    0.4573   0.0000   432.8368       13.3712      -4.41695     -0.779665       3.75962       1.17103     -0.783167      0.706306     -0.707287    0.00396092    -0.0256109     0.0198299       0.00000       0.00000       0.00000       0.00000       0.00000       0.00000       0.00000       0.00000       0.00000       0.00000       0.00000       0.00000       0.00000       0.00000       0.00000       0.00000       0.00000       0.00000       0.00000       0.00000       0.00000       0.00000       0.00000       0.00000       11.9398       14.4440       16.4421       8.94641       10.8140       5.76064       3.44449       2.34701      0.668803      0.398751      0.148780     0.0221849       0.00000       0.00000       0.00000       0.00000       0.00000       0.00000       0.00000       0.00000       0.00000       0.00000       0.00000       0.00000       0.00000       0.00000       0.00000       0.00000       0.00000       0.00000       0.00000       0.00000       0.00000       0.00000       0.00000       0.00000
   6  17 2823.7261    3.2730  0.7258 12.6198 -0.0036  0.0339   0.1472   0.0889    0.2135   0.0000   430.4128      -4.94619      0.429747      -1.03917       4.29927       4.43687     -0.896727      0.806146      0.375229     -0.275978    -0.0683505    0.00157488       0.00000       0.00000       0.00000       0.00000       0.00000       0.00000       0.00000       0.00000       0.00000       0.00000       0.00000       0.00000       0.00000       0.00000       0.00000       0.00000       0.00000       0.00000       0.00000       0.00000       0.00000       0.00000       0.00000       0.00000       8.52618       10.5262       9.36937       7.84881       5.27473       3.39561       2.14836       1.00679      0.534903      0.186274     0.0610541     0.0143444       0.00000       0.00000       0.00000       0.00000       0.00000       0.00000       0.00000       0.00000       0.00000       0.00000       0.00000       0.00000       0.00000       0.00000       0.00000       0.00000       0.00000       0.00000       0.00000       0.00000       0.00000       0.00000       0.00000       0.00000
   6  18 2960.6729    3.5686  0.7466 12.7415 -0.0041  0.0477   0.1528   0.0862    0.2709   0.0000   410.5815       15.5911       17.0008       9.20451       3.38036       2.40128       4.33933       2.30341     -0.427557     -0.117376    -0.0805038    -0.0102928       0.00000       0.00000       0.00000       0.00000       0.00000       0.00000       0.00000       0.00000       0.00000       0.00000       0.00000       0.00000       0.00000       0.00000       0.00000       0.00000       0.00000       0.00000       0.00000       0.00000       0.00000       0.00000       0.00000       0.00000       11.6144       14.2802       11.4158       10.7193       8.15670       5.10652       3.32708       1.37965      0.794032      0.233130     0.0856171     0.0207092       0.00000       0.00000       0.00000       0.00000       0.00000       0.00000       0.00000       0.00000       0.00000       0.00000       0.00000       0.00000       0.00000       0.00000       0.00000       0.00000       0.00000       0.00000       0.00000       0.00000       0.00000       0.00000       0.00000       0.00000
   6  19 3097.2921    4.0185  0.9569 12.8867 -0.0068  0.0460   0.1659   0.1084    0.3729   0.0000   436.4364       8.78850       23.3651       7.90077       9.14998      -1.53510     -0.689268      -3.25661    -0.0467403     -0.205014    -0.0377011     0.0108535       0.00000       0.00000       0.00000       0.00000       0.00000       0.00000       0.00000       0.00000       0.00000       0.00000       0.00000       0.00000       0.00000       0.00000       0.00000       0.00000       0.00000       0.00000       0.00000       0.00000       0.00000       0.00000       0.00000       0.00000       13.0341       13.4462       12.9760       10.6196       7.63678       5.37988       3.04799       1.49043      0.725355      0.261733     0.0695811     0.0138447       0.00000       0.00000       0.00000       0.00000       0.00000       0.00000       0.00000       0.00000       0.00000       0.00000       0.00000       0.00000       0.00000       0.00000       0.00000       0.00000       0.00000       0.00000       0.00000       0.00000       0.00000       0.00000       0.00000       0.00000
   6  20 3234.0807    3.9744  1.1951 12.8561  0.0042  0.0518   0.1474   0.1166    0.3989   0.0000   452.6168       28.6148      -9.88436       34.6378      -5.58572      -4.16878       3.16699      0.584601     -0.272491     -0.150465    -0.0968299   -0.00795762       0.00000       0.00000       0.00000       0.00000       0.00000       0.00000       0.00000       0.00000       0.00000       0.00000       0.00000       0.00000       0.00000       0.00000       0.00000       0.00000       0.00000       0.00000       0.00000       0.00000       0.00000       0.00000       0.00000       0.00000       15.3764       16.5522       15.2556       11.6773       9.61611       6.14387       3.54195       1.65505      0.746308      0.279831     0.0931540     0.0158118       0.00000       0.00000       0.00000       0.00000       0.00000       0.00000       0.00000       0.00000       0.00000       0.00000       0.00000       0.00000       0.00000       0.00000       0.00000       0.00000       0.00000       0.00000       0.00000       0.00000       0.00000       0.00000       0.00000       0.00000
   6  21 3370.9498    3.2463  1.8905 12.4821 -0.0022  0.0609   0.0977   0.1733    0.2775   0.0000   449.1370       12.4225      0.954483     -0.268823       16.2128       4.67838      -3.47231      -1.18243     -0.117660      0.347135    -0.0709778     0.0171260       0.00000       0.00000       0.00000       0.00000       0.00000       0.00000       0.00000       0.00000       0.00000       0.00000       0.00000       0.00000       0.00000       0.00000       0.00000       0.00000       0.00000       0.00000       0.00000       0.00000       0.00000       0.00000       0.00000       0.00000       15.6576       17.5211       16.4396       13.8172       10.0930       7.27589       3.93553       2.22877      0.929614      0.400408      0.108857     0.0235962       0.00000       0.00000       0.00000       0.00000       0.00000       0.00000       0.00000       0.00000       0.00000       0.00000       0.00000       0.00000       0.00000       0.00000       0.00000       0.00000       0.00000       0.00000       0.00000       0.00000       0.00000       0.00000       0.00000       0.00000
   6  22 3508.2159    2.7655  2.5002 11.5273 -0.0077  0.0710   0.0711   0.1846    0.3582   0.0000   462.5708       48.5131       18.2657      -15.1533      -8.21435       11.4367     -0.812967      -6.23478       1.02218    -0.0582782    -0.0347092     0.0244631       0.00000       0.00000       0.00000       0.00000       0.00000       0.00000       0.00000       0.00000       0.00000       0.00000       0.00000       0.00000       0.00000       0.00000       0.00000       0.00000       0.00000       0.00000       0.00000       0.00000       0.00000       0.00000       0.00000       0.00000       18.9415       21.6792       20.4711       16.9337       11.8481       7.93046       4.70531       2.48885       1.15631      0.439323      0.131172     0.0281187       0.00000       0.00000       0.00000       0.00000       0.00000       0.00000       0.00000       0.00000       0.00000       0.00000       0.00000       0.00000       0.00000       0.00000       0.00000       0.00000       0.00000       0.00000       0.00000       0.00000       0.00000       0.00000       0.00000       0.00000
   6  23 3646.0278    2.3468  3.5713 11.3199  0.0014  0.0951   0.0533   0.2472    0.2110   0.0000   459.1074       45.5667      -21.8842      -13.4806       9.51093       5.74888      -5.39435       2.82863     -0.604114      0.161974     -0.183772    -0.0115255       0.00000       0.00000       0.00000       0.00000       0.00000       0.00000       0.00000       0.00000       0.00000       0.00000       0.00000       0.00000       0.00000       0.00000       0.00000       0.00000       0.00000       0.00000       0.00000       0.00000       0.00000       0.00000       0.00000       0.00000       22.0096       28.0270       22.8361       23.5009       15.0369       11.7610       6.05145       3.73977       1.42825      0.677996      0.165707     0.0463246       0.00000       0.00000       0.00000       0.00000       0.00000       0.00000       0.00000       0.00000       0.00000       0.00000       0.00000       0.00000       0.00000       0.00000       0.00000       0.00000       0.00000       0.00000       0.00000       0.00000       0.00000       0.00000       0.00000       0.00000
   6  24 3783.8415    1.9947  5.5981 10.4929 -0.0004  0.1120   0.0353   0.3051    0.1820   0.0000   399.2776       10.2099       25.0731       35.4019      -10.3799      -13.3190      -1.28452       3.02049      -2.60466     -0.239270     -0.160798   -0.00617480       0.00000       0.00000       0.00000       0.00000       0.00000       0.00000       0.00000       0.00000       0.00000       0.00000       0.00000       0.00000       0.00000       0.00000       0.00000       0.00000       0.00000       0.00000       0.00000       0.00000       0.00000       0.00000       0.00000       0.00000       28.7151       33.6076       31.2168       25.7689       19.6571       12.9075       7.56142       4.01381       1.76152      0.709418      0.226749     0.0463304       0.00000       0.00000       0.00000       0.00000       0.00000       0.00000       0.00000       0.00000       0.00000       0.00000       0.00000       0.00000       0.00000       0.00000       0.00000       0.00000       0.00000       0.00000       0.00000       0.00000       0.00000       0.00000       0.00000       0.00000
   7   9 1767.6938    0.3325  0.2209 10.0227 -0.0084  0.0297   0.0295   0.0462    0.0652   0.0000   443.7217      -2.73821       20.3591       1.19265      -4.49420      -3.60536     -0.656991      0.698628      0.243683     -0.198452     -0.187234    -0.0194695   -0.00353389    0.00178527       0.00000       0.00000       0.00000       0.00000       0.00000       0.00000       0.00000       0.00000       0.00000       0.00000       0.00000       0.00000       0.00000       0.00000       0.00000       0.00000       0.00000       0.00000       0.00000       0.00000       0.00000       0.00000       8.44246       10.1418       10.3754       7.73049       5.43180       3.58039       1.94372       1.25166      0.645185      0.272606      0.121188     0.0480425     0.0112747    0.00201773       0.00000       0.00000       0.00000       0.00000       0.00000       0.00000       0.00000       0.00000       0.00000       0.00000       0.00000       0.00000       0.00000       0.00000       0.00000       0.00000       0.00000       0.00000       0.00000       0.00000       0.00000       0.00000
   7  10 1906.8536    0.4829  0.3873 10.0905 -0.0031  0.0292   0.0283   0.0625    0.0823   0.0000   443.0397      -7.65766       11.0166     -0.879325       2.86376     -0.546961      0.524964     -0.877805      0.615193      0.300815    -0.0681252     0.0294670   8.98059e-05  -0.000861141       0.00000       0.00000       0.00000       0.00000       0.00000       0.00000       0.00000       0.00000       0.00000       0.00000       0.00000       0.00000       0.00000       0.00000       0.00000       0.00000       0.00000       0.00000       0.00000       0.00000       0.00000       0.00000       7.16285       7.53966       8.16248       6.60150       4.90301       3.50262       2.45218       1.32298      0.664570      0.385912      0.153402     0.0511415     0.0133733    0.00213659       0.00000       0.00000       0.00000       0.00000       0.00000       0.00000       0.00000       0.00000       0.00000       0.00000       0.00000       0.00000       0.00000       0.00000       0.00000       0.00000       0.00000       0.00000       0.00000       0.00000       0.00000       0.00000
   7  11 2045.8319    0.5781  0.4528 10.3233 -0.0050  0.0367   0.0318   0.0720    0.0918   0.0000   435.8032    -0.0424571     -0.605742       2.91702      0.557763      0.781119      -2.55153     -0.728686      0.366147     -0.185348      0.176427    -0.0116650    0.00233468   0.000960105       0.00000       0.00000       0.00000       0.00000       0.00000       0.00000       0.00000       0.00000       0.00000       0.00000       0.00000       0.00000       0.00000       0.00000       0.00000       0.00000       0.00000       0.00000       0.00000       0.00000       0.00000       0.00000       7.89849       8.30118       8.00968       7.89728       6.44486       3.87593       2.80405       1.87137       1.06524      0.445304      0.170260     0.0560889     0.0170509    0.00335714       0.00000       0.00000       0.00000       0.00000       0.00000       0.00000       0.00000       0.00000       0.00000       0.00000       0.00000       0.00000       0.00000       0.00000       0.00000       0.00000       0.00000       0.00000       0.00000       0.00000       0.00000       0.00000
   7  12 2184.5629    0.8848  0.7913 10.1625 -0.0029  0.0536   0.0350   0.0919    0.1581   0.0000   428.0709      -9.29637       3.20158       3.24624      -1.53107      -2.64353      -2.16105     0.0909852    -0.0772966     -0.246575     0.0680838    -0.0423567   -0.00778209    0.00163976       0.00000       0.00000       0.00000       0.00000       0.00000       0.00000       0.00000       0.00000       0.00000       0.00000       0.00000       0.00000       0.00000       0.00000       0.00000       0.00000       0.00000       0.00000       0.00000       0.00000       0.00000       0.00000       10.1210       10.1448       14.2774       7.73486       8.51219       6.92928       2.84775       2.65389       1.48472      0.425534      0.271682      0.124421     0.0287523    0.00341402       0.00000       0.00000       0.00000       0.00000       0.00000       0.00000       0.00000       0.00000       0.00000       0.00000       0.00000       0.00000       0.00000       0.00000       0.00000       0.00000       0.00000       0.00000       0.00000       0.00000       0.00000       0.00000
   7  13 2322.1550    1.1887  0.7700 10.8787 -0.0016  0.0367   0.0467   0.0882    0.1602   0.0000   419.8865       5.02037       5.21115      -8.70009      -15.0876      -1.22704       1.05789      0.398357      -1.09576     -0.213544     -0.148971    -0.0235443     0.0143731   -0.00340450       0.00000       0.00000       0.00000       0.00000       0.00000       0.00000       0.00000       0.00000       0.00000       0.00000       0.00000       0.00000       0.00000       0.00000       0.00000       0.00000       0.00000       0.00000       0.00000       0.00000       0.00000       0.00000       8.71792       9.02964       8.54349       8.07105       6.24516       4.65744       3.12691       1.73509      0.930403      0.439098      0.179984     0.0558477     0.0150001    0.00306147       0.00000       0.00000       0.00000       0.00000       0.00000       0.00000       0.00000       0.00000       0.00000       0.00000       0.00000       0.00000       0.00000       0.00000       0.00000       0.00000       0.00000       0.00000       0.00000       0.00000       0.00000       0.00000
   7  15 2594.2541    1.9719  0.9370 11.6939  0.0062  0.0430   0.0755   0.0984    0.2039   0.0000   443.9740       11.3200       20.5700       14.4917       2.37524      0.182449      -1.00411      0.689858       1.30509     -0.287040      0.233708    -0.0947856    0.00732385   -0.00420361       0.00000       0.00000       0.00000       0.00000       0.00000       0.00000       0.00000       0.00000       0.00000       0.00000       0.00000       0.00000       0.00000       0.00000       0.00000       0.00000       0.00000       0.00000       0.00000       0.00000       0.00000       0.00000       10.9117       11.5010       10.7760       9.53558       7.76583       5.51464       3.66301       2.07120      0.993828      0.511966      0.187967     0.0628865     0.0172854    0.00318967       0.00000       0.00000       0.00000       0.00000       0.00000       0.00000       0.00000       0.00000       0.00000       0.00000       0.00000       0.00000       0.00000       0.00000       0.00000       0.00000       0.00000       0.00000       0.00000       0.00000       0.00000       0.00000
   7  17 2868.3744    3.4051  0.7629 12.6419 -0.0092  0.0402   0.1388   0.0891    0.2080   0.0000   424.5335       6.07969       8.93795       4.01614      -3.02841      -2.54248      -1.09033      -4.74912      0.216284      0.164583    -0.0947854    -0.0101240     0.0172220   0.000309847       0.00000       0.00000       0.00000       0.00000       0.00000       0.00000       0.00000       0.00000       0.00000       0.00000       0.00000       0.00000       0.00000       0.00000       0.00000       0.00000       0.00000       0.00000       0.00000       0.00000       0.00000       0.00000       8.52935       10.7509       10.3832       9.44225       5.59432       4.75273       3.28926       1.48174      0.900667      0.457257      0.231991     0.0647542     0.0177284    0.00420892       0.00000       0.00000       0.00000       0.00000       0.00000       0.00000       0.00000       0.00000       0.00000       0.00000       0.00000       0.00000       0.00000       0.00000       0.00000       0.00000       0.00000       0.00000       0.00000       0.00000       0.00000       0.00000
   7  18 3005.6893    3.9209  0.7720 12.9983 -0.0048  0.0351   0.1527   0.0803    0.2251   0.0000   428.1855       6.68998       2.75835       5.03647      -3.45671      -1.20869     -0.566810      0.436426     -0.854377      0.295847     -0.191191    -0.0151127    -0.0335406    0.00135544       0.00000       0.00000       0.00000       0.00000       0.00000       0.00000       0.00000       0.00000       0.00000       0.00000       0.00000       0.00000       0.00000       0.00000       0.00000       0.00000       0.00000       0.00000       0.00000       0.00000       0.00000       0.00000       7.35875       9.12007       8.17585       7.54690       5.72069       4.36633       2.48328       1.73457      0.871417      0.404393      0.156786     0.0646528     0.0166159    0.00371603       0.00000       0.00000       0.00000       0.00000       0.00000       0.00000       0.00000       0.00000       0.00000       0.00000       0.00000       0.00000       0.00000       0.00000       0.00000       0.00000       0.00000       0.00000       0.00000       0.00000       0.00000       0.00000
   7  19 3142.7671    4.0704  0.7873 12.9982 -0.0101  0.0383   0.1630   0.0816    0.2277   0.0000   449.7930       19.8092       1.54281       1.97214     -0.422479     -0.339026      0.875780      -4.83547     -0.411756     -0.518875     -0.239257    -0.0508714   -0.00122523  -1.73469e-05       0.00000       0.00000       0.00000       0.00000       0.00000       0.00000       0.00000       0.00000       0.00000       0.00000       0.00000       0.00000       0.00000       0.00000       0.00000       0.00000       0.00000       0.00000       0.00000       0.00000       0.00000       0.00000       8.10052       9.51346       9.82948       8.30590       6.18853       4.16316       3.00526       1.78639      0.876791      0.508427      0.194691     0.0677553     0.0195338    0.00359590       0.00000       0.00000       0.00000       0.00000       0.00000       0.00000       0.00000       0.00000       0.00000       0.00000       0.00000       0.00000       0.00000       0.00000       0.00000       0.00000       0.00000       0.00000       0.00000       0.00000       0.00000       0.00000
   7  20 3279.9459    3.6599  1.2852 13.1635  0.0075  0.0508   0.1218   0.1272    0.1988   0.0000   453.1464      -18.8778      -27.6500       15.9860       3.73381      -11.7806       5.43105       2.29477      -1.80237     0.0788145     0.0712495      0.174898    -0.0137558   -0.00348064       0.00000       0.00000       0.00000       0.00000       0.00000       0.00000       0.00000       0.00000       0.00000       0.00000       0.00000       0.00000       0.00000       0.00000       0.00000       0.00000       0.00000       0.00000       0.00000       0.00000       0.00000       0.00000       11.6750       13.4950       11.8643       11.7341       8.43109       6.36853       3.84580       2.48540       1.30823      0.595280      0.228123     0.0828147     0.0197447    0.00512132       0.00000       0.00000       0.00000       0.00000       0.00000       0.00000       0.00000       0.00000       0.00000       0.00000       0.00000       0.00000       0.00000       0.00000       0.00000       0.00000       0.00000       0.00000       0.00000       0.00000       0.00000       0.00000
   7  21 3417.5249    3.3068  1.8516 12.5197 -0.0020  0.0581   0.0907   0.1471    0.1949   0.0000   422.2252       10.4019       5.64903      0.722176       2.45572      -1.28872      -3.65329       1.78411       1.45259      0.360295      0.175029     -0.180306   -0.00328496   -0.00308545       0.00000       0.00000       0.00000       0.00000       0.00000       0.00000       0.00000       0.00000       0.00000       0.00000       0.00000       0.00000       0.00000       0.00000       0.00000       0.00000       0.00000       0.00000       0.00000       0.00000       0.00000       0.00000       11.2810       15.1685       13.5573       12.1053       9.32320       6.82651       4.27329       2.60067       1.44799      0.620859      0.284785      0.102676     0.0297001    0.00643795       0.00000       0.00000       0.00000       0.00000       0.00000       0.00000       0.00000       0.00000       0.00000       0.00000       0.00000       0.00000       0.00000       0.00000       0.00000       0.00000       0.00000       0.00000       0.00000       0.00000       0.00000       0.00000
   7  22 3555.4271    2.7356  3.0455 11.1178 -0.0008  0.0746   0.0561   0.1780    0.2763   0.0000   441.7469       22.5735      -14.4845       4.68027      -2.42869       2.39258      -3.86082       2.20650     -0.636734     -0.454001     -0.755871    0.00606059     0.0574530   -0.00346382       0.00000       0.00000       0.00000       0.00000       0.00000       0.00000       0.00000       0.00000       0.00000       0.00000       0.00000       0.00000       0.00000       0.00000       0.00000       0.00000       0.00000       0.00000       0.00000       0.00000       0.00000       0.00000       16.1671       20.7245       19.8372       16.4804       12.6063       8.81271       5.65833       3.20019       1.84418      0.782665      0.380365      0.130740     0.0395459    0.00748388       0.00000       0.00000       0.00000       0.00000       0.00000       0.00000       0.00000       0.00000       0.00000       0.00000       0.00000       0.00000       0.00000       0.00000       0.00000       0.00000       0.00000       0.00000       0.00000       0.00000       0.00000       0.00000
   7  23 3693.4300    2.3487  4.5724 10.2791 -0.0002  0.0858   0.0395   0.2380    0.2715   0.0000   455.1780       26.9502       17.7445      -28.0919       21.4050       6.28552       7.22860      -1.23595       1.29932      -1.25820     -0.870686      0.237362   -0.00381455   -0.00179067       0.00000       0.00000       0.00000       0.00000       0.00000       0.00000       0.00000       0.00000       0.00000       0.00000       0.00000       0.00000       0.00000       0.00000       0.00000       0.00000       0.00000       0.00000       0.00000       0.00000       0.00000       0.00000       19.5385       22.7935       21.8245       19.0392       14.8440       10.4154       6.87102       4.02078       2.17366       1.01523      0.426522      0.145922     0.0420478    0.00802107       0.00000       0.00000       0.00000       0.00000       0.00000       0.00000       0.00000       0.00000       0.00000       0.00000       0.00000       0.00000       0.00000       0.00000       0.00000       0.00000       0.00000       0.00000       0.00000       0.00000       0.00000       0.00000
   7  24 3832.0246    1.8912  6.8061 10.1098  0.0007  0.1156   0.0275   0.3188    0.1645   0.0000   411.9823      -26.6333       32.8891       36.2466       16.0896      -7.73439       7.65972       5.24439       3.33394      0.454545     -0.146045    0.00139087    -0.0305961    0.00771066       0.00000       0.00000       0.00000       0.00000       0.00000       0.00000       0.00000       0.00000       0.00000       0.00000       0.00000       0.00000       0.00000       0.00000       0.00000       0.00000       0.00000       0.00000       0.00000       0.00000       0.00000       0.00000       25.5504       30.3161       27.5067       25.5580       19.7093       14.4762       9.30881       5.61045       2.89777       1.40410      0.555616      0.199716     0.0554501     0.0116762       0.00000       0.00000       0.00000       0.00000       0.00000       0.00000       0.00000       0.00000       0.00000       0.00000       0.00000       0.00000       0.00000       0.00000       0.00000       0.00000       0.00000       0.00000       0.00000       0.00000       0.00000       0.00000
   7  25 3970.5268    1.5832  7.6144 10.3741 -0.0011  0.1320   0.0238   0.3769    0.1088   0.0000   455.0463      -24.2980       26.3124       22.3134      -16.3675      -9.81993      -4.90246      -16.7614     0.0988631       2.35035     0.0419811     -0.214913    -0.0168059     0.0296336       0.00000       0.00000       0.00000       0.00000       0.00000       0.00000       0.00000       0.00000       0.00000       0.00000       0.00000       0.00000       0.00000       0.00000       0.00000       0.00000       0.00000       0.00000       0.00000       0.00000       0.00000       0.00000       28.1889       36.0121       32.3386       29.2268       22.6951       16.8446       10.7023       6.35677       3.27842       1.58979      0.655274      0.244469     0.0689868     0.0144060       0.00000       0.00000       0.00000       0.00000       0.00000       0.00000       0.00000       0.00000       0.00000       0.00000       0.00000       0.00000       0.00000       0.00000       0.00000       0.00000       0.00000       0.00000       0.00000       0.00000       0.00000       0.00000
   7  26 4109.3238    1.3079 10.1118 10.2214 -0.0016  0.1601   0.0186   0.4791    0.0816   0.0000   442.4981       20.7806       26.7292       34.1340      -36.4211      -11.2523      -12.2263       7.84991     -0.770127     -0.188351       1.17584      0.364094    -0.0508075    -0.0256141       0.00000       0.00000       0.00000       0.00000       0.00000       0.00000       0.00000       0.00000       0.00000       0.00000       0.00000       0.00000       0.00000       0.00000       0.00000       0.00000       0.00000       0.00000       0.00000       0.00000       0.00000       0.00000       34.8626       40.8191       40.8307       34.1786       28.3345       20.0748       13.5142       7.76942       4.37890       1.97209      0.884108      0.303253     0.0886750     0.0153318       0.00000       0.00000       0.00000       0.00000       0.00000       0.00000       0.00000       0.00000       0.00000       0.00000       0.00000       0.00000       0.00000       0.00000       0.00000       0.00000       0.00000       0.00000       0.00000       0.00000       0.00000       0.00000
   8  10 1946.0537    0.5430  0.5041 10.2137  0.0043  0.0384   0.0268   0.0718    0.0906   0.0000   435.5410      -13.9812       15.9047       4.90017      -10.5369      -2.13269      0.863888       3.02811      0.934510    -0.0877567    -0.0317014      0.134920    -0.0340957    0.00286594  -0.000260957    0.00115199       0.00000       0.00000       0.00000       0.00000       0.00000       0.00000       0.00000       0.00000       0.00000       0.00000       0.00000       0.00000       0.00000       0.00000       0.00000       0.00000       0.00000       0.00000       0.00000       0.00000       6.83102       10.1876       7.01204       8.44132       5.58927       5.85463       3.28985       2.51979       1.12617      0.780076      0.267856      0.169641     0.0446595     0.0218367    0.00381604    0.00126748       0.00000       0.00000       0.00000       0.00000       0.00000       0.00000       0.00000       0.00000       0.00000       0.00000       0.00000       0.00000       0.00000       0.00000       0.00000       0.00000       0.00000       0.00000       0.00000       0.00000
   8  13 2362.8728    1.2944  0.7588 11.1420  0.0037  0.0380   0.0494   0.0814    0.1516   0.0000   442.5147      -1.76837       6.24833       2.16653      -1.48997      -1.54112     -0.741219       1.75768      0.338303      0.231852     -0.209510     -0.100151     0.0654797     0.0389543    0.00315548   4.01760e-05       0.00000       0.00000       0.00000       0.00000       0.00000       0.00000       0.00000       0.00000       0.00000       0.00000       0.00000       0.00000       0.00000       0.00000       0.00000       0.00000       0.00000       0.00000       0.00000       0.00000       7.15968       8.85522       8.91047       7.71383       6.14965       4.79871       2.94379       2.20456       1.12029      0.664027      0.323425      0.144852     0.0509383     0.0210966    0.00461501   0.000883069       0.00000       0.00000       0.00000       0.00000       0.00000       0.00000       0.00000       0.00000       0.00000       0.00000       0.00000       0.00000       0.00000       0.00000       0.00000       0.00000       0.00000       0.00000       0.00000       0.00000
   8  14 2499.4269    1.7304  0.8643 11.4810 -0.0127  0.0347   0.0696   0.0960    0.1794   0.0000   441.0403      -3.99933       4.99382       7.35668       8.01439      -8.41822      -8.09829     -0.242305       1.31828      -1.46811    -0.0557144     0.0233984      0.109902   -0.00187649   0.000983239   0.000451291       0.00000       0.00000       0.00000       0.00000       0.00000       0.00000       0.00000       0.00000       0.00000       0.00000       0.00000       0.00000       0.00000       0.00000       0.00000       0.00000       0.00000       0.00000       0.00000       0.00000       7.12426       7.78068       8.05917       7.44493       5.58578       4.26939       3.27608       1.94343       1.11719      0.633788      0.328604      0.136243     0.0533422     0.0150751    0.00377916   0.000707112       0.00000       0.00000       0.00000       0.00000       0.00000       0.00000       0.00000       0.00000       0.00000       0.00000       0.00000       0.00000       0.00000       0.00000       0.00000       0.00000       0.00000       0.00000       0.00000       0.00000
   8  16 2773.7462    2.6084  0.8599 12.1033 -0.0163  0.0430   0.0918   0.0877    0.2289   0.0000   427.6458       10.0823       10.8514       1.98424       1.17595      -1.81230      -3.84251       1.27780     0.0136665      0.484091     -0.115572      0.123866     0.0505239    -0.0143010   -0.00218014   -0.00118601       0.00000       0.00000       0.00000       0.00000       0.00000       0.00000       0.00000       0.00000       0.00000       0.00000       0.00000       0.00000       0.00000       0.00000       0.00000       0.00000       0.00000       0.00000       0.00000       0.00000       11.0991       14.1055       14.2622       11.3886       8.31382       5.30040       3.34776       1.94681       1.14630      0.618573      0.276104      0.127826     0.0468508     0.0161496    0.00438699   0.000775400       0.00000       0.00000       0.00000       0.00000       0.00000       0.00000       0.00000       0.00000       0.00000       0.00000       0.00000       0.00000       0.00000       0.00000       0.00000       0.00000       0.00000       0.00000       0.00000       0.00000
   8  17 2911.5423    3.2546  0.8353 12.8556 -0.0091  0.0335   0.1197   0.0924    0.1722   0.0000   438.5976       7.73646       17.4296      -4.96400       6.35439       4.61580      0.413675    -0.0120794      -1.23191      -1.12944     -0.489307     -0.258947    -0.0245794    -0.0138807   0.000663341   -0.00146345       0.00000       0.00000       0.00000       0.00000       0.00000       0.00000       0.00000       0.00000       0.00000       0.00000       0.00000       0.00000       0.00000       0.00000       0.00000       0.00000       0.00000       0.00000       0.00000       0.00000       6.50269       7.65434       7.18061       6.55911       5.36917       4.41912       3.02503       1.87717       1.12784      0.560984      0.288373      0.120216     0.0488042     0.0150118    0.00399213   0.000774096       0.00000       0.00000       0.00000       0.00000       0.00000       0.00000       0.00000       0.00000       0.00000       0.00000       0.00000       0.00000       0.00000       0.00000       0.00000       0.00000       0.00000       0.00000       0.00000       0.00000
   8  19 3186.7107    3.7879  1.0132 13.1882 -0.0059  0.0425   0.1293   0.0887    0.2164   0.0000   443.2488       19.5854       25.0864       13.6353      0.708805      -3.08712      -2.99720      0.212228      0.434698     -0.778412      0.394644      0.119496   -0.00400543     0.0172637  -0.000448177   0.000628363       0.00000       0.00000       0.00000       0.00000       0.00000       0.00000       0.00000       0.00000       0.00000       0.00000       0.00000       0.00000       0.00000       0.00000       0.00000       0.00000       0.00000       0.00000       0.00000       0.00000       7.72864       9.38187       9.50211       8.65225       7.01061       4.65568       3.87783       2.30760       1.28864      0.779844      0.380810      0.186356     0.0611729     0.0192814    0.00583671   0.000997444       0.00000       0.00000       0.00000       0.00000       0.00000       0.00000       0.00000       0.00000       0.00000       0.00000       0.00000       0.00000       0.00000       0.00000       0.00000       0.00000       0.00000       0.00000       0.00000       0.00000
   8  20 3324.4380    3.4659  1.3531 13.1906 -0.0043  0.0460   0.1048   0.1215    0.1628   0.0000   427.5780       18.8697       4.98185       7.71277       3.05011       5.62003      -7.60303       3.77734       1.85994     -0.673447      -1.06720     -0.225292     0.0996187    0.00792166   0.000129269   -0.00115714       0.00000       0.00000       0.00000       0.00000       0.00000       0.00000       0.00000       0.00000       0.00000       0.00000       0.00000       0.00000       0.00000       0.00000       0.00000       0.00000       0.00000       0.00000       0.00000       0.00000       9.74238       11.0082       10.7821       10.2752       7.90558       5.74772       4.01050       2.63933       1.52161      0.848208      0.422843      0.176184     0.0629448     0.0200861    0.00509022   0.000970217       0.00000       0.00000       0.00000       0.00000       0.00000       0.00000       0.00000       0.00000       0.00000       0.00000       0.00000       0.00000       0.00000       0.00000       0.00000       0.00000       0.00000       0.00000       0.00000       0.00000
   8  21 3462.3613    2.9997  2.1719 12.1572  0.0011  0.0582   0.0709   0.1452    0.1621   0.0000   446.3360       30.9284      -5.84106       11.8273       7.36742       6.41275      -1.75999      -1.30572       3.43593      0.460462    -0.0108533    -0.0839207      0.223263     0.0138976   -0.00352129    0.00186791       0.00000       0.00000       0.00000       0.00000       0.00000       0.00000       0.00000       0.00000       0.00000       0.00000       0.00000       0.00000       0.00000       0.00000       0.00000       0.00000       0.00000       0.00000       0.00000       0.00000       11.4537       12.9514       12.8854       12.0502       9.52901       7.16823       5.47884       3.29312       1.93019      0.989479      0.563749      0.225236     0.0900079     0.0256026    0.00716485    0.00128174       0.00000       0.00000       0.00000       0.00000       0.00000       0.00000       0.00000       0.00000       0.00000       0.00000       0.00000       0.00000       0.00000       0.00000       0.00000       0.00000       0.00000       0.00000       0.00000       0.00000
   8  22 3600.8833    2.4532  3.4413 11.6372 -0.0034  0.0742   0.0469   0.1970    0.1276   0.0000   443.8778       34.7629       14.2430       52.3752       10.0615       8.38193       1.77180      -5.70322      -1.86251      0.322081    -0.0346694    -0.0848656     -0.359145    -0.0631922    0.00184901   0.000337950       0.00000       0.00000       0.00000       0.00000       0.00000       0.00000       0.00000       0.00000       0.00000       0.00000       0.00000       0.00000       0.00000       0.00000       0.00000       0.00000       0.00000       0.00000       0.00000       0.00000       14.4349       16.7645       16.1421       15.2166       12.2503       9.51735       6.71305       4.30282       2.51196       1.37944      0.654460      0.295086      0.110068     0.0351073    0.00900689    0.00171414       0.00000       0.00000       0.00000       0.00000       0.00000       0.00000       0.00000       0.00000       0.00000       0.00000       0.00000       0.00000       0.00000       0.00000       0.00000       0.00000       0.00000       0.00000       0.00000       0.00000
   8  23 3739.4006    2.1073  4.8736 10.7200  0.0019  0.0908   0.0336   0.2356    0.1489   0.0000   456.4063       8.28512      -16.9087       41.1807       10.7507       1.34094       3.22923      -13.6694       4.95594      0.723781   0.000881774     -0.387875    -0.0479029   -0.00352799     0.0152446   -0.00377325       0.00000       0.00000       0.00000       0.00000       0.00000       0.00000       0.00000       0.00000       0.00000       0.00000       0.00000       0.00000       0.00000       0.00000       0.00000       0.00000       0.00000       0.00000       0.00000       0.00000       17.0019       19.9172       20.3915       17.6529       14.8836       11.6981       8.02272       5.05986       3.20791       1.65361      0.796194      0.352120      0.144792     0.0455182     0.0119752    0.00205858       0.00000       0.00000       0.00000       0.00000       0.00000       0.00000       0.00000       0.00000       0.00000       0.00000       0.00000       0.00000       0.00000       0.00000       0.00000       0.00000       0.00000       0.00000       0.00000       0.00000
   8  24 3878.3654    1.7416  6.6412 10.4829 -0.0007  0.1131   0.0248   0.3060    0.1075   0.0000   447.1160       8.20166       11.2696       10.3825       8.55058       7.21843      -21.4446     -0.362511       3.75241      -3.37493      -1.54148      0.452549      0.355636    -0.0591328    -0.0297370   0.000426310       0.00000       0.00000       0.00000       0.00000       0.00000       0.00000       0.00000       0.00000       0.00000       0.00000       0.00000       0.00000       0.00000       0.00000       0.00000       0.00000       0.00000       0.00000       0.00000       0.00000       21.0477       25.9850       26.0361       23.0141       19.0168       14.4510       9.93958       6.22687       3.96012       1.98201       1.02754      0.420952      0.182103     0.0571360     0.0156663    0.00273154       0.00000       0.00000       0.00000       0.00000       0.00000       0.00000       0.00000       0.00000       0.00000       0.00000       0.00000       0.00000       0.00000       0.00000       0.00000       0.00000       0.00000       0.00000       0.00000       0.00000
   8  28 4436.8737    0.8252 15.8957 10.1761 -0.0038  0.2740   0.0125   0.7893    0.0525   0.0000   411.1309       2.97070       55.1492       39.9319       42.9967      -5.64032      -21.7035       19.0744       3.72381       10.3055       3.86458      -1.20899     -0.484966      0.111628    -0.0718595    0.00281103       0.00000       0.00000       0.00000       0.00000       0.00000       0.00000       0.00000       0.00000       0.00000       0.00000       0.00000       0.00000       0.00000       0.00000       0.00000       0.00000       0.00000       0.00000       0.00000       0.00000       50.2652       63.0645       61.6491       56.7068       46.3747       35.9845       25.7900       16.6688       10.0864       5.65148       2.70640       1.25318      0.472621      0.151390     0.0389789    0.00693382       0.00000       0.00000       0.00000       0.00000       0.00000       0.00000       0.00000       0.00000       0.00000       0.00000       0.00000       0.00000       0.00000       0.00000       0.00000       0.00000       0.00000       0.00000       0.00000       0.00000
   9  10 1984.1775    0.5442  0.4173 10.2493 -0.0055  0.0327   0.0282   0.0611    0.0795   0.0000   438.2935       1.50513       15.5265       3.27411       3.77121      -1.15728      -1.05822       1.13586    0.00821592      0.362585     -0.575360     -0.231821     -0.101035     0.0121545     0.0117489    0.00182074   0.000461855   0.000135790       0.00000       0.00000       0.00000       0.00000       0.00000       0.00000       0.00000       0.00000       0.00000       0.00000       0.00000       0.00000       0.00000       0.00000       0.00000       0.00000       0.00000       0.00000       5.13797       6.80454       6.71975       6.25794       5.15423       4.07367       2.76400       1.93745       1.25121      0.683298      0.381092      0.237200     0.0798486     0.0400750     0.0140707    0.00435617    0.00106817   0.000207527       0.00000       0.00000       0.00000       0.00000       0.00000       0.00000       0.00000       0.00000       0.00000       0.00000       0.00000       0.00000       0.00000       0.00000       0.00000       0.00000       0.00000       0.00000
   9  11 2125.0707    0.7742  0.6117 10.3026  0.0027  0.0339   0.0305   0.0739    0.1106   0.0000   449.1694      -11.1299       6.21759       11.4430       7.41219      -3.06177      -3.23811       2.33953      0.581889     -0.158722     -0.351206    0.00116290     -0.119406     0.0260044   0.000720016   -0.00400041    0.00107799   0.000237749       0.00000       0.00000       0.00000       0.00000       0.00000       0.00000       0.00000       0.00000       0.00000       0.00000       0.00000       0.00000       0.00000       0.00000       0.00000       0.00000       0.00000       0.00000       4.90731       6.34759       6.61705       5.84365       5.13199       3.78444       2.88937       2.27445       1.11128      0.773936      0.400596      0.224416      0.105224     0.0422029     0.0128961    0.00511639    0.00115188   0.000196516       0.00000       0.00000       0.00000       0.00000       0.00000       0.00000       0.00000       0.00000       0.00000       0.00000       0.00000       0.00000       0.00000       0.00000       0.00000       0.00000       0.00000       0.00000
   9  13 2402.3033    1.4845  0.8366 11.0801 -0.0090  0.0343   0.0530   0.0818    0.1807   0.0000   438.8322      -1.68012       14.0952      -7.73303      -2.02894       7.51705     -0.607167      -2.77728      0.773139      -1.59425      0.106240    -0.0293023     0.0810337    -0.0223915    -0.0204779    0.00189374   0.000627369   0.000251847       0.00000       0.00000       0.00000       0.00000       0.00000       0.00000       0.00000       0.00000       0.00000       0.00000       0.00000       0.00000       0.00000       0.00000       0.00000       0.00000       0.00000       0.00000       6.20833       7.41516       6.75457       6.19967       5.75281       4.67385       3.45120       2.37537       1.44189      0.921474      0.431078      0.217459     0.0910013     0.0408283     0.0131566    0.00448324    0.00109813   0.000185845       0.00000       0.00000       0.00000       0.00000       0.00000       0.00000       0.00000       0.00000       0.00000       0.00000       0.00000       0.00000       0.00000       0.00000       0.00000       0.00000       0.00000       0.00000
   9  14 2539.6034    2.0094  0.8982 11.4088  0.0018  0.0344   0.0660   0.0766    0.1959   0.0000   446.1801       1.65735       9.57773       10.3471     -0.127221      -2.32345      -6.28776       3.21499      0.319442     -0.294605      0.362860     -0.134197     0.0966971    -0.0131283  -0.000200999   -0.00756194  -0.000535980   0.000307644       0.00000       0.00000       0.00000       0.00000       0.00000       0.00000       0.00000       0.00000       0.00000       0.00000       0.00000       0.00000       0.00000       0.00000       0.00000       0.00000       0.00000       0.00000       6.08830       7.33955       7.43814       7.18536       5.17250       4.69289       3.37851       2.04084       1.40281      0.847698      0.447255      0.191113      0.107637     0.0437857     0.0162053    0.00430804   0.000972803   0.000198630       0.00000       0.00000       0.00000       0.00000       0.00000       0.00000       0.00000       0.00000       0.00000       0.00000       0.00000       0.00000       0.00000       0.00000       0.00000       0.00000       0.00000       0.00000
   9  15 2677.0230    2.2350  0.9673 11.9085 -0.0046  0.0374   0.0721   0.0901    0.1787   0.0000   433.8600       3.29026       12.2695       7.99873      -1.50284      -8.19391      -1.53956     -0.165676      0.804109      -1.44374      0.328448      0.103018     0.0136257    -0.0283047    -0.0267372   -0.00268008    0.00114392   0.000225843       0.00000       0.00000       0.00000       0.00000       0.00000       0.00000       0.00000       0.00000       0.00000       0.00000       0.00000       0.00000       0.00000       0.00000       0.00000       0.00000       0.00000       0.00000       6.44377       7.32780       7.20684       7.76529       5.80673       4.38787       3.58622       2.45728       1.49242      0.839073      0.520539      0.260311      0.127654     0.0444593     0.0156783    0.00422138    0.00108089   0.000215428       0.00000       0.00000       0.00000       0.00000       0.00000       0.00000       0.00000       0.00000       0.00000       0.00000       0.00000       0.00000       0.00000       0.00000       0.00000       0.00000       0.00000       0.00000
   9  16 2815.1784    2.9909  0.6474 12.7970 -0.0077  0.0277   0.1256   0.0715    0.1355   0.0000   427.6368       12.8310       16.9734       23.6209       6.20288      -2.79425      -3.54314       2.05308      0.469131      -1.40193     -0.276739    -0.0332458     -0.103118     0.0245793   0.000408193    0.00234398  -0.000889104   0.000264712       0.00000       0.00000       0.00000       0.00000       0.00000       0.00000       0.00000       0.00000       0.00000       0.00000       0.00000       0.00000       0.00000       0.00000       0.00000       0.00000       0.00000       0.00000       5.28460       5.88802       5.31459       5.69253       4.72809       3.68140       2.59790       1.81330       1.20998      0.736412      0.398198      0.184288     0.0852191     0.0300338     0.0107576    0.00297155   0.000729531   0.000143781       0.00000       0.00000       0.00000       0.00000       0.00000       0.00000       0.00000       0.00000       0.00000       0.00000       0.00000       0.00000       0.00000       0.00000       0.00000       0.00000       0.00000       0.00000
   9  17 2953.5389    3.6012  0.8740 12.7792  0.0024  0.0427   0.1175   0.0806    0.1797   0.0000   439.0511       28.0258       11.7099       9.21083       2.51495      -1.10293       1.07523      -2.21486     -0.642586      0.362098      0.247723    -0.0305052     -0.107064    -0.0493034    0.00844451    0.00214466   -0.00133838  -0.000178464       0.00000       0.00000       0.00000       0.00000       0.00000       0.00000       0.00000       0.00000       0.00000       0.00000       0.00000       0.00000       0.00000       0.00000       0.00000       0.00000       0.00000       0.00000       8.79090       8.47772       6.27696       7.93410       8.07510       6.22861       3.82869       2.82415       2.17439       1.34946      0.692493      0.287395      0.107743     0.0364873     0.0126657    0.00377697   0.000926889   0.000175189       0.00000       0.00000       0.00000       0.00000       0.00000       0.00000       0.00000       0.00000       0.00000       0.00000       0.00000       0.00000       0.00000       0.00000       0.00000       0.00000       0.00000       0.00000
   9  18 3091.5570    3.7964  0.9625 13.0694 -0.0117  0.0360   0.1245   0.0913    0.1917   0.0000   450.0581       6.91322       14.2443       2.91283     -0.910290       8.98794      -5.86338      -1.51703     0.0515153     -0.165400      0.529838     -0.124483     -0.148515     0.0195776   -0.00812022   -0.00523102    0.00174148   6.61280e-05       0.00000       0.00000       0.00000       0.00000       0.00000       0.00000       0.00000       0.00000       0.00000       0.00000       0.00000       0.00000       0.00000       0.00000       0.00000       0.00000       0.00000       0.00000       6.84049       7.98319       8.12583       7.60483       6.08886       4.47474       3.30254       2.27763       1.38930      0.757827      0.453566      0.230373      0.103356     0.0383985     0.0139672    0.00406680   0.000995520   0.000170762       0.00000       0.00000       0.00000       0.00000       0.00000       0.00000       0.00000       0.00000       0.00000       0.00000       0.00000       0.00000       0.00000       0.00000       0.00000       0.00000       0.00000       0.00000
   9  19 3229.4946    3.5171  0.9862 13.8396 -0.0059  0.0416   0.1259   0.1056    0.1406   0.0000   430.9916       21.1848       6.85110       5.56172      -14.3192     -0.494446       1.45501       2.86150       2.65464      0.785020     -0.213824      0.171459      0.158101    -0.0652780   -0.00569942    0.00225700  -0.000111527   0.000106163       0.00000       0.00000       0.00000       0.00000       0.00000       0.00000       0.00000       0.00000       0.00000       0.00000       0.00000       0.00000       0.00000       0.00000       0.00000       0.00000       0.00000       0.00000       7.87869       8.90618       8.74319       8.50026       7.16587       5.42074       3.84167       2.86002       1.76977       1.02724      0.567087      0.307645      0.117721     0.0491167     0.0164829    0.00527044    0.00116047   0.000200385       0.00000       0.00000       0.00000       0.00000       0.00000       0.00000       0.00000       0.00000       0.00000       0.00000       0.00000       0.00000       0.00000       0.00000       0.00000       0.00000       0.00000       0.00000
   9  20 3367.7493    3.1544  1.7529 12.9161 -0.0013  0.0512   0.0825   0.1312    0.1299   0.0000   443.2226       10.2153      -3.08309      -8.90807       3.78395       1.19107      -12.4469      -3.78705       3.36163      0.543413      0.261820    -0.0433552      0.152562    -0.0381025    -0.0171739   0.000260289   -0.00182125   0.000367876       0.00000       0.00000       0.00000       0.00000       0.00000       0.00000       0.00000       0.00000       0.00000       0.00000       0.00000       0.00000       0.00000       0.00000       0.00000       0.00000       0.00000       0.00000       8.78529       10.3325       10.4158       9.38384       8.33538       6.48739       5.14773       3.36724       2.10904       1.27008      0.655973      0.335576      0.150963     0.0642328     0.0217036    0.00680377    0.00174114   0.000275142       0.00000       0.00000       0.00000       0.00000       0.00000       0.00000       0.00000       0.00000       0.00000       0.00000       0.00000       0.00000       0.00000       0.00000       0.00000       0.00000       0.00000       0.00000
   9  21 3506.3020    2.7339  2.3955 12.2393 -0.0086  0.0593   0.0595   0.1502    0.1190   0.0000   455.9150       27.5907      -8.86677       5.88332      -13.5530       14.6172       4.84548      0.708180      -2.47661       1.95893       2.29206     0.0638600     -0.309351     0.0594676     0.0521314    0.00381090   -0.00104296  -0.000611835       0.00000       0.00000       0.00000       0.00000       0.00000       0.00000       0.00000       0.00000       0.00000       0.00000       0.00000       0.00000       0.00000       0.00000       0.00000       0.00000       0.00000       0.00000       10.4108       12.8497       12.0863       11.7554       9.64966       7.73286       5.61642       3.78498       2.46765       1.40721      0.795410      0.368701      0.177431     0.0676096     0.0252645    0.00727066    0.00185824   0.000348151       0.00000       0.00000       0.00000       0.00000       0.00000       0.00000       0.00000       0.00000       0.00000       0.00000       0.00000       0.00000       0.00000       0.00000       0.00000       0.00000       0.00000       0.00000
   9  22 3645.2197    2.4115  3.4330 11.5605  0.0019  0.0717   0.0449   0.1775    0.1161   0.0000   427.7531       12.7192       8.13952      -3.94592      -5.86532       12.0032       5.32893      -4.83001      -2.28116     -0.378422      0.531352     -0.287544     0.0455016    0.00235656   -0.00167554    0.00511955    0.00323476  -6.28205e-05       0.00000       0.00000       0.00000       0.00000       0.00000       0.00000       0.00000       0.00000       0.00000       0.00000       0.00000       0.00000       0.00000       0.00000       0.00000       0.00000       0.00000       0.00000       12.5878       14.9663       14.3181       14.0892       11.5163       9.33566       6.90136       4.58382       3.03754       1.75179      0.960819      0.470837      0.213524     0.0858174     0.0310031    0.00872729    0.00220501   0.000406231       0.00000       0.00000       0.00000       0.00000       0.00000       0.00000       0.00000       0.00000       0.00000       0.00000       0.00000       0.00000       0.00000       0.00000       0.00000       0.00000       0.00000       0.00000
   9  23 3784.1130    1.9370  5.4297 10.9823 -0.0001  0.0948   0.0300   0.2414    0.0986   0.0000   458.2649       24.5861       43.6132       19.4765       20.4180       10.6477      -3.86101      -2.75510       4.17846      -5.69230    -0.0936935       1.54848     -0.350499     -0.255250    -0.0653708    0.00967679    0.00290783   0.000251609       0.00000       0.00000       0.00000       0.00000       0.00000       0.00000       0.00000       0.00000       0.00000       0.00000       0.00000       0.00000       0.00000       0.00000       0.00000       0.00000       0.00000       0.00000       16.5347       19.8348       19.8698       18.7350       15.6419       12.1166       9.21398       6.04006       3.94059       2.36498       1.26714      0.625965      0.292743      0.119277     0.0416107     0.0121792    0.00317576   0.000532717       0.00000       0.00000       0.00000       0.00000       0.00000       0.00000       0.00000       0.00000       0.00000       0.00000       0.00000       0.00000       0.00000       0.00000       0.00000       0.00000       0.00000       0.00000
   9  24 3923.5254    1.5985  6.6698 10.7486 -0.0027  0.1100   0.0231   0.2991    0.0807   0.0000   437.7990       27.7042       24.6062      -9.23507       6.73391      -16.8005       3.24787       6.65272       1.45220      0.191395      0.493244     -0.748899      0.242959    -0.0120057    -0.0768989     0.0294506    0.00289113   0.000112623       0.00000       0.00000       0.00000       0.00000       0.00000       0.00000       0.00000       0.00000       0.00000       0.00000       0.00000       0.00000       0.00000       0.00000       0.00000       0.00000       0.00000       0.00000       18.4335       22.7534       22.7735       21.4187       17.5764       14.1731       10.6823       7.22087       4.53046       2.68128       1.47150      0.732638      0.348447      0.140007     0.0498211     0.0150840    0.00375334   0.000649817       0.00000       0.00000       0.00000       0.00000       0.00000       0.00000       0.00000       0.00000       0.00000       0.00000       0.00000       0.00000       0.00000       0.00000       0.00000       0.00000       0.00000       0.00000
   9  25 4063.0309    1.3699  8.0512 10.4921 -0.0004  0.1296   0.0196   0.3496    0.0756   0.0000   432.4981       12.1258      -50.2313       43.5203       5.43778      -24.0327      -12.9227       12.5568       3.54543      -1.71052      -1.52725     -0.459856      0.464473    -0.0977987     -0.114052     0.0316328    0.00301938   0.000672537       0.00000       0.00000       0.00000       0.00000       0.00000       0.00000       0.00000       0.00000       0.00000       0.00000       0.00000       0.00000       0.00000       0.00000       0.00000       0.00000       0.00000       0.00000       22.7902       27.9943       28.2071       25.3551       21.8990       16.7492       12.7479       8.61438       5.43741       3.13931       1.75342      0.863013      0.406533      0.160064     0.0586349     0.0176895    0.00453187   0.000718549       0.00000       0.00000       0.00000       0.00000       0.00000       0.00000       0.00000       0.00000       0.00000       0.00000       0.00000       0.00000       0.00000       0.00000       0.00000       0.00000       0.00000       0.00000
   9  26 4202.7845    1.1397 11.5652 10.1656 -0.0028  0.1689   0.0148   0.4805    0.0648   0.0000   479.3773       59.2390       34.6164       4.99619       9.43128       26.4560      -9.65270      -6.96485      -8.08858       6.42583       3.63312      -1.27514      -1.49619   -0.00565683      0.112752   -0.00984695   0.000389280    0.00115476       0.00000       0.00000       0.00000       0.00000       0.00000       0.00000       0.00000       0.00000       0.00000       0.00000       0.00000       0.00000       0.00000       0.00000       0.00000       0.00000       0.00000       0.00000       29.2992       36.5847       36.6269       33.8116       28.4370       22.2922       16.3921       11.4012       7.11051       4.28656       2.33829       1.18836      0.543496      0.221963     0.0781819     0.0246414    0.00591952   0.000983304       0.00000       0.00000       0.00000       0.00000       0.00000       0.00000       0.00000       0.00000       0.00000       0.00000       0.00000       0.00000       0.00000       0.00000       0.00000       0.00000       0.00000       0.00000
  10  11 2162.9185    0.9205  0.5021 10.2996 -0.0028  0.0277   0.0392   0.0587    0.1158   0.0000   435.7903      -4.08884       9.29073      0.243222     -0.501233      -2.77804      -1.57301      -1.01357     -0.717628     -0.883066     -0.463790     0.0939221    0.00860171     0.0275900     0.0131261  -0.000808937    0.00275151  -0.000305857  -6.98533e-05  -1.12112e-05       0.00000       0.00000       0.00000       0.00000       0.00000       0.00000       0.00000       0.00000       0.00000       0.00000       0.00000       0.00000       0.00000       0.00000       0.00000       0.00000       4.41856       5.57648       5.56877       5.21737       4.65497       3.22632       2.81056       1.71326       1.35274      0.749751      0.458384      0.275869      0.125808     0.0668670     0.0234232     0.0105616    0.00331378   0.000838682   0.000264140   3.63894e-05       0.00000       0.00000       0.00000       0.00000       0.00000       0.00000       0.00000       0.00000       0.00000       0.00000       0.00000       0.00000       0.00000       0.00000       0.00000       0.00000
  10  12 2302.8275    1.1246  0.6980 10.8510  0.0038  0.0319   0.0416   0.0747    0.1330   0.0000   433.4266       6.29761       17.5636      -8.44218       2.48509      -1.59468      -4.37143       3.44478      0.927850      0.263691    -0.0497665     -0.268914     0.0440222    -0.0736181     0.0165207    -0.0166880   -0.00237079   0.000995074   2.30235e-05   5.44057e-05       0.00000       0.00000       0.00000       0.00000       0.00000       0.00000       0.00000       0.00000       0.00000       0.00000       0.00000       0.00000       0.00000       0.00000       0.00000       0.00000       5.35243       5.56428       6.02531       5.93064       4.49012       4.28044       3.34351       2.43884       1.58069      0.984869      0.524992      0.306484      0.155751     0.0734526     0.0310266     0.0123956    0.00376138   0.000990410   0.000192359   3.51041e-05       0.00000       0.00000       0.00000       0.00000       0.00000       0.00000       0.00000       0.00000       0.00000       0.00000       0.00000       0.00000       0.00000       0.00000       0.00000       0.00000
  10  14 2578.6290    1.9124  1.0936 11.5283  0.0015  0.0401   0.0553   0.0922    0.1760   0.0000   433.1225       8.22742       22.3548      0.886879      -4.03483      -2.61514      -2.42537     -0.659929       1.03699      0.932078      0.171824     -0.516830    -0.0859607     0.0354561    -0.0373714    0.00739088   0.000113711    0.00156226   0.000313197   5.53924e-05       0.00000       0.00000       0.00000       0.00000       0.00000       0.00000       0.00000       0.00000       0.00000       0.00000       0.00000       0.00000       0.00000       0.00000       0.00000       0.00000       6.52791       7.82432       6.91547       6.80657       6.10045       5.47117       4.12196       3.15599       2.04340       1.26534      0.687236      0.388737      0.199895     0.0797221     0.0366011     0.0134527    0.00454192    0.00143149   0.000315516   5.73414e-05       0.00000       0.00000       0.00000       0.00000       0.00000       0.00000       0.00000       0.00000       0.00000       0.00000       0.00000       0.00000       0.00000       0.00000       0.00000       0.00000
  10  15 2716.9824    2.4949  0.8051 12.3558 -0.0073  0.0316   0.0838   0.0739    0.1415   0.0000   438.2750      -4.37561       5.62492       7.04303      -10.2266      -5.65574      -5.50956     -0.993656      0.264078      0.307808     -0.666168     -0.413536     -0.300258     0.0995426   -0.00660250   -0.00741203    0.00749781    0.00121139   0.000205229   8.18309e-08       0.00000       0.00000       0.00000       0.00000       0.00000       0.00000       0.00000       0.00000       0.00000       0.00000       0.00000       0.00000       0.00000       0.00000       0.00000       0.00000       5.61662       6.36740       5.76459       5.09511       5.00330       4.44907       3.65038       2.64443       1.72312       1.02190      0.565465      0.299982      0.144914     0.0661445     0.0260357     0.0102858    0.00346873    0.00103575   0.000236411   3.66559e-05       0.00000       0.00000       0.00000       0.00000       0.00000       0.00000       0.00000       0.00000       0.00000       0.00000       0.00000       0.00000       0.00000       0.00000       0.00000       0.00000
  10  16 2855.7099    3.2736  0.7666 12.5970 -0.0115  0.0471   0.1185   0.0790    0.1569   0.0000   437.8587       7.00426       24.5437       5.59766      0.203707      -3.27755       2.00196      0.528947      0.985235      0.314386     -0.515003     0.0215322     -0.317726     0.0792647     0.0199283   0.000276972   0.000643182   0.000636339  -0.000163790  -1.75831e-05       0.00000       0.00000       0.00000       0.00000       0.00000       0.00000       0.00000       0.00000       0.00000       0.00000       0.00000       0.00000       0.00000       0.00000       0.00000       0.00000       5.21885       9.83217       6.39394       8.42397       5.39838       5.78230       4.33828       3.20560       2.17512       1.07097      0.842495      0.298396      0.264359     0.0593313     0.0519559     0.0108069    0.00652123    0.00138947   0.000406457   9.96063e-05       0.00000       0.00000       0.00000       0.00000       0.00000       0.00000       0.00000       0.00000       0.00000       0.00000       0.00000       0.00000       0.00000       0.00000       0.00000       0.00000
  10  17 2994.4303    3.6315  0.8700 12.7897 -0.0044  0.0327   0.1131   0.0749    0.1809   0.0000   445.5355     -0.622432       19.8556      -3.34177       5.53016     -0.357492     -0.246591     -0.210288       2.53429     -0.230663       1.53808     -0.129914      0.118157     0.0249849   -0.00531487    -0.0256514    0.00294921  -0.000734761  -0.000369718   1.09105e-05       0.00000       0.00000       0.00000       0.00000       0.00000       0.00000       0.00000       0.00000       0.00000       0.00000       0.00000       0.00000       0.00000       0.00000       0.00000       0.00000       5.78571       7.51762       7.47609       7.22052       5.70793       4.54787       3.14263       2.10765       1.45500      0.939345      0.556294      0.298716      0.144127     0.0680182     0.0283937     0.0117056    0.00374044    0.00104954   0.000241342   4.53799e-05       0.00000       0.00000       0.00000       0.00000       0.00000       0.00000       0.00000       0.00000       0.00000       0.00000       0.00000       0.00000       0.00000       0.00000       0.00000       0.00000
  10  18 3132.9094    3.9519  0.9764 13.4130 -0.0001  0.0416   0.1213   0.0856    0.1511   0.0000   434.0608      -11.3331       27.9823      -3.87329       1.54124       4.38596      -7.72403      0.360241       1.16265     -0.971997     -0.137094      0.206313     -0.301525    -0.0238606    -0.0324671   -0.00371383   -0.00314458   -0.00136705   0.000149508   8.38644e-05       0.00000       0.00000       0.00000       0.00000       0.00000       0.00000       0.00000       0.00000       0.00000       0.00000       0.00000       0.00000       0.00000       0.00000       0.00000       0.00000       5.47759       8.20022       6.93737       7.53269       5.88686       5.20088       4.05989       2.67192       1.97390       1.11425      0.744565      0.351990      0.201801     0.0868417     0.0413321     0.0143093    0.00560196    0.00134204   0.000385560   7.50743e-05       0.00000       0.00000       0.00000       0.00000       0.00000       0.00000       0.00000       0.00000       0.00000       0.00000       0.00000       0.00000       0.00000       0.00000       0.00000       0.00000
  10  19 3271.4466    3.5800  1.1313 13.2941 -0.0004  0.0371   0.1037   0.1010    0.1619   0.0000   444.9801      0.412737       12.4414       6.76492     -0.128081       2.22294       2.12446       4.57490      0.883974     -0.622482      0.719879      0.255646    -0.0570779    -0.0223519     0.0170116    0.00651150   -0.00234156    0.00135649   0.000161382   2.76566e-05       0.00000       0.00000       0.00000       0.00000       0.00000       0.00000       0.00000       0.00000       0.00000       0.00000       0.00000       0.00000       0.00000       0.00000       0.00000       0.00000       6.30784       7.02121       7.37490       6.90863       5.98629       4.76228       3.79539       2.79498       1.77024       1.09978      0.658181      0.352961      0.176714     0.0893735     0.0352203     0.0130077    0.00421554    0.00122458   0.000272669   4.19970e-05       0.00000       0.00000       0.00000       0.00000       0.00000       0.00000       0.00000       0.00000       0.00000       0.00000       0.00000       0.00000       0.00000       0.00000       0.00000       0.00000
  10  20 3410.0364    3.1719  1.9985 12.4942 -0.0002  0.0494   0.0708   0.1286    0.1216   0.0000   443.5940       17.8868       12.4859       1.19713      -1.04220       2.48786       10.5176      -1.62175       2.79944       1.67025     -0.813279    -0.0895612      0.427716     -0.166163      0.112638    -0.0242962    0.00104346    0.00273632   0.000516924  -0.000127925       0.00000       0.00000       0.00000       0.00000       0.00000       0.00000       0.00000       0.00000       0.00000       0.00000       0.00000       0.00000       0.00000       0.00000       0.00000       0.00000       7.44594       9.47436       9.50306       8.92298       7.69555       6.32818       4.97369       3.45717       2.30703       1.46909      0.840803      0.455135      0.241086      0.105777     0.0495777     0.0182624    0.00621279    0.00183796   0.000433994   7.02227e-05       0.00000       0.00000       0.00000       0.00000       0.00000       0.00000       0.00000       0.00000       0.00000       0.00000       0.00000       0.00000       0.00000       0.00000       0.00000       0.00000
  10  21 3549.1997    2.6884  2.9661 12.0864 -0.0049  0.0634   0.0514   0.1703    0.0945   0.0000   422.0028     -0.522829       12.8042      -5.30879      -7.71868      -1.94827       5.08576      -3.03067       6.59997      -2.01821     -0.237528     -0.340647     -0.244884    -0.0958149     0.0745807    -0.0135072    -0.0111353    0.00109038   0.000329390  -3.16371e-05       0.00000       0.00000       0.00000       0.00000       0.00000       0.00000       0.00000       0.00000       0.00000       0.00000       0.00000       0.00000       0.00000       0.00000       0.00000       0.00000       11.6598       14.6176       14.9616       13.8529       11.6636       8.57211       6.23126       4.32001       2.88436       1.73440       1.03580      0.572400      0.290552      0.133798     0.0548599     0.0204684    0.00696865    0.00199361   0.000480944   7.48130e-05       0.00000       0.00000       0.00000       0.00000       0.00000       0.00000       0.00000       0.00000       0.00000       0.00000       0.00000       0.00000       0.00000       0.00000       0.00000       0.00000
  10  22 3688.4921    2.2009  4.1036 11.3958 -0.0018  0.0749   0.0359   0.1908    0.0895   0.0000   453.1021       2.41280       11.4930       7.90902      -5.18430    -0.0957956      -6.88568      -6.05467       10.9612       2.12013     -0.597529       1.70044     -0.392376    -0.0713522    -0.0130117     0.0273562    -0.0100600   -0.00146593   0.000105917  -2.70608e-05       0.00000       0.00000       0.00000       0.00000       0.00000       0.00000       0.00000       0.00000       0.00000       0.00000       0.00000       0.00000       0.00000       0.00000       0.00000       0.00000       12.4750       14.8585       14.9245       13.6578       12.0235       10.2925       7.74388       5.48470       3.77937       2.28901       1.32809      0.720888      0.353577      0.164161     0.0687516     0.0275291    0.00942073    0.00260782   0.000595144   9.57321e-05       0.00000       0.00000       0.00000       0.00000       0.00000       0.00000       0.00000       0.00000       0.00000       0.00000       0.00000       0.00000       0.00000       0.00000       0.00000       0.00000
  10  23 3827.8933    1.8123  5.5843 11.0781 -0.0061  0.0936   0.0263   0.2411    0.0760   0.0000   447.9519       28.5566      -16.8616      -4.06724       39.2104      -10.3777      -10.6752       1.94169      0.124584      -5.07059      0.950794      0.361356      0.248906     -0.541086     -0.104529     0.0203707    -0.0125433   -0.00242181  -0.000100100  -0.000437943       0.00000       0.00000       0.00000       0.00000       0.00000       0.00000       0.00000       0.00000       0.00000       0.00000       0.00000       0.00000       0.00000       0.00000       0.00000       0.00000       14.1355       18.0850       17.5051       16.5336       14.7882       11.9850       9.65526       6.75754       4.62215       2.82183       1.68165      0.900902      0.463436      0.216673     0.0924217     0.0350102     0.0121080    0.00342667   0.000865267   0.000138202       0.00000       0.00000       0.00000       0.00000       0.00000       0.00000       0.00000       0.00000       0.00000       0.00000       0.00000       0.00000       0.00000       0.00000       0.00000       0.00000
  10  24 3967.4007    1.5474  7.3693 10.7247 -0.0005  0.1126   0.0211   0.3113    0.0719   0.0000   430.2453       23.3243       20.8067      -3.60237       14.5871     -0.774958       4.68729    -0.0272830      -1.42684       4.00475       2.21760      -2.11366     -0.564975     -0.119520     -0.139662     0.0108858     0.0108130   -0.00281182    0.00147812   0.000377242       0.00000       0.00000       0.00000       0.00000       0.00000       0.00000       0.00000       0.00000       0.00000       0.00000       0.00000       0.00000       0.00000       0.00000       0.00000       0.00000       17.0065       21.5813       20.8429       20.3593       17.7528       14.7939       11.0076       8.05707       5.38013       3.50337       2.05307       1.12400      0.558204      0.263997      0.111317     0.0428023     0.0144653    0.00430737   0.000988166   0.000168108       0.00000       0.00000       0.00000       0.00000       0.00000       0.00000       0.00000       0.00000       0.00000       0.00000       0.00000       0.00000       0.00000       0.00000       0.00000       0.00000
  10  25 4107.6216    1.2921  9.7493 10.3300 -0.0011  0.1337   0.0160   0.3942    0.0651   0.0000   429.4635       41.0085       5.44655       29.4441       13.9558      -18.2202      -4.71123       9.85044      -6.82872       2.68824      -4.03891     -0.508968     -0.455537      0.102360    -0.0614008     0.0646942    -0.0199551    0.00536868    0.00123551   0.000165826       0.00000       0.00000       0.00000       0.00000       0.00000       0.00000       0.00000       0.00000       0.00000       0.00000       0.00000       0.00000       0.00000       0.00000       0.00000       0.00000       20.4737       25.8793       25.8763       25.0249       21.5292       17.5049       13.4341       9.46857       6.52196       4.03803       2.44796       1.31985      0.664034      0.320979      0.133817     0.0518421     0.0178804    0.00502636    0.00121152   0.000195037       0.00000       0.00000       0.00000       0.00000       0.00000       0.00000       0.00000       0.00000       0.00000       0.00000       0.00000       0.00000       0.00000       0.00000       0.00000       0.00000
  10  26 4247.6069    1.0721 11.9126 10.2226 -0.0000  0.1670   0.0137   0.4883    0.0577   0.0000   402.4214      -22.7787       51.0815       21.5967      -19.6035       17.0253      -40.9573       27.2611      -1.90975      -10.5453      0.812320      -1.46991       1.17247     -0.340502      0.240258   -0.00893216    0.00937207   -0.00177796   0.000903561  -0.000601506       0.00000       0.00000       0.00000       0.00000       0.00000       0.00000       0.00000       0.00000       0.00000       0.00000       0.00000       0.00000       0.00000       0.00000       0.00000       0.00000       25.8115       31.9624       32.2061       30.5481       26.9047       22.1646       16.9292       12.6741       8.16177       5.37073       3.09609       1.71556      0.875636      0.408380      0.175655     0.0669140     0.0221985    0.00679671    0.00148829   0.000237641       0.00000       0.00000       0.00000       0.00000       0.00000       0.00000       0.00000       0.00000       0.00000       0.00000       0.00000       0.00000       0.00000       0.00000       0.00000       0.00000
  10  27 4388.6146    0.8568 13.8329 10.2582  0.0001  0.2179   0.0122   0.6271    0.0484   0.0000   438.6293       34.9702       34.9102      -34.9206      -24.6733       8.42561       52.3066      -7.66159      -14.5499       19.5304      -7.36972      -3.31425     0.0549017       1.33908     -0.186685     0.0205561    -0.0165765   -0.00255254   -0.00326815  -8.52767e-05       0.00000       0.00000       0.00000       0.00000       0.00000       0.00000       0.00000       0.00000       0.00000       0.00000       0.00000       0.00000       0.00000       0.00000       0.00000       0.00000       32.3408       41.7020       40.7656       39.6346       34.1588       29.3035       21.9909       16.4121       10.9878       7.01579       4.20658       2.27676       1.21072      0.543958      0.245136     0.0897890     0.0314527    0.00902820    0.00198561   0.000333077       0.00000       0.00000       0.00000       0.00000       0.00000       0.00000       0.00000       0.00000       0.00000       0.00000       0.00000       0.00000       0.00000       0.00000       0.00000       0.00000
  10  29 4669.8199    0.5727 17.9857 10.0670 -0.0002  0.3497   0.0086   0.9345    0.0383   0.0000   455.1280       6.65381       102.302       57.7049      -5.98445       3.44194       37.9588       11.7415      -23.5275       7.47100       5.19743      -10.5232      -4.26079       3.36776    -0.0236705    -0.0562516    -0.0694149     0.0212724  -0.000327965  -0.000598661       0.00000       0.00000       0.00000       0.00000       0.00000       0.00000       0.00000       0.00000       0.00000       0.00000       0.00000       0.00000       0.00000       0.00000       0.00000       0.00000       52.3016       66.4439       66.9661       64.7170       56.1200       46.7401       36.0674       26.2105       17.8473       11.7826       6.99804       3.84646       2.04952      0.912784      0.418499      0.154418     0.0517879     0.0146850    0.00324591   0.000517193       0.00000       0.00000       0.00000       0.00000       0.00000       0.00000       0.00000       0.00000       0.00000       0.00000       0.00000       0.00000       0.00000       0.00000       0.00000       0.00000
  11   9 1915.4464    0.5188  0.3750  9.9836 -0.0134  0.0320   0.0263   0.0515    0.0722   0.0000   434.8385     -0.612886       15.1164      -1.12172      -4.69560      0.940312      0.734414      -1.87452       1.51930    0.00710725     0.0675885     -0.363862    -0.0660775    -0.0382896     0.0552435    0.00265204   -0.00557005  -0.000364788  -0.000107763  -0.000340021  -6.36309e-06  -8.74650e-07       0.00000       0.00000       0.00000       0.00000       0.00000       0.00000       0.00000       0.00000       0.00000       0.00000       0.00000       0.00000       0.00000       0.00000       4.67832       4.39774       6.19682       5.55622       4.07223       4.55534       3.18125       1.65133       1.67674       1.23290      0.625485      0.405674      0.285429      0.133199     0.0419294     0.0246892     0.0126325    0.00479433    0.00130214   0.000270797   4.92996e-05   7.78963e-06       0.00000       0.00000       0.00000       0.00000       0.00000       0.00000       0.00000       0.00000       0.00000       0.00000       0.00000       0.00000       0.00000       0.00000
  11  10 2057.9917    0.6872  0.5260 10.2061  0.0047  0.0316   0.0262   0.0564    0.0882   0.0000   436.3536       2.70547       6.53025      -1.89654      -2.88074     -0.125866     -0.184021      0.968647      0.682082      0.236713     -0.112126     -0.458881    -0.0109253      0.125235     0.0277066     0.0298236    0.00922207   -0.00374558  -0.000514368  -0.000294442  -0.000109475   5.66794e-06       0.00000       0.00000       0.00000       0.00000       0.00000       0.00000       0.00000       0.00000       0.00000       0.00000       0.00000       0.00000       0.00000       0.00000       5.14974       6.60574       6.74395       6.85283       5.60651       4.26842       3.00379       2.32893       1.64624      0.915001      0.588344      0.349160      0.224413      0.112816     0.0568769     0.0211751    0.00891042    0.00272721    0.00101889   0.000232483   5.55031e-05   1.01201e-05       0.00000       0.00000       0.00000       0.00000       0.00000       0.00000       0.00000       0.00000       0.00000       0.00000       0.00000       0.00000       0.00000       0.00000
  11  11 2199.7588    0.9031  0.6660 10.6118 -0.0082  0.0284   0.0321   0.0688    0.1146   0.0000   445.9292       1.02214       5.77231       2.11165      -1.68795     -0.120252       2.25093      0.106356       2.21575     -0.663891     -0.190605     -0.666056      0.182697     0.0521509    -0.0538026     0.0110128   0.000419849    0.00256375  -7.46491e-05   2.07315e-05  -1.62510e-05  -7.40847e-06       0.00000       0.00000       0.00000       0.00000       0.00000       0.00000       0.00000       0.00000       0.00000       0.00000       0.00000       0.00000       0.00000       0.00000       3.96509       4.67206       5.07985       4.95403       4.17436       3.57279       2.82560       1.91853       1.54391      0.907434      0.615160      0.369732      0.191227      0.106660     0.0492723     0.0226878    0.00833371    0.00342629    0.00107755   0.000243693   6.01210e-05   8.99220e-06       0.00000       0.00000       0.00000       0.00000       0.00000       0.00000       0.00000       0.00000       0.00000       0.00000       0.00000       0.00000       0.00000       0.00000
  11  12 2340.0440    1.1969  0.8468 10.9218 -0.0106  0.0358   0.0398   0.0802    0.1426   0.0000   439.9317       1.11298       11.9122      -5.64674       1.74081      -2.58845      0.967278   -0.00955825     -0.359977      0.826570     -0.901164      0.189404      0.297294    -0.0318119    -0.0309651     0.0377370  -0.000111099    0.00455604   -0.00184637   0.000284522   8.03214e-05   1.10431e-05       0.00000       0.00000       0.00000       0.00000       0.00000       0.00000       0.00000       0.00000       0.00000       0.00000       0.00000       0.00000       0.00000       0.00000       4.86842       5.50902       6.20216       5.42300       5.27115       4.50787       3.24618       2.50087       1.90061       1.14605      0.746270      0.503201      0.226252      0.126300     0.0683626     0.0236974    0.00953500    0.00430702    0.00132360   0.000344489   7.11777e-05   9.68927e-06       0.00000       0.00000       0.00000       0.00000       0.00000       0.00000       0.00000       0.00000       0.00000       0.00000       0.00000       0.00000       0.00000       0.00000
  11  14 2616.9200    2.0051  0.8082 12.2507 -0.0090  0.0324   0.0672   0.0757    0.1254   0.0000   442.9997     -0.703870       13.6540       2.53120       8.80307       1.27128     -0.980697     -0.694043     0.0961231     -0.505207      0.661800      0.227353     -0.523313      0.121574    -0.0415646     0.0127973    0.00301239   -0.00723981    0.00178085  -0.000168102  -6.43055e-05   2.27097e-06       0.00000       0.00000       0.00000       0.00000       0.00000       0.00000       0.00000       0.00000       0.00000       0.00000       0.00000       0.00000       0.00000       0.00000       4.69283       5.09248       5.69770       5.45048       4.82615       4.13190       3.08847       2.46228       1.83508       1.09121      0.697558      0.417905      0.252253      0.129065     0.0602995     0.0254413    0.00989375    0.00378920    0.00127006   0.000309098   6.66354e-05   9.55648e-06       0.00000       0.00000       0.00000       0.00000       0.00000       0.00000       0.00000       0.00000       0.00000       0.00000       0.00000       0.00000       0.00000       0.00000
  11  15 2756.1200    2.6560  0.8497 12.3229 -0.0120  0.0318   0.0855   0.0750    0.1465   0.0000   438.8807      -1.77643       13.7350     -0.333109       1.23035      0.318993      -6.81333       2.26961    -0.0744763      -1.57221      -1.45000     0.0197782     -0.110268     0.0504738    -0.0136739     0.0152658   -0.00120763   -0.00808279  -0.000107172  -0.000365328  -2.56700e-06   1.16619e-06       0.00000       0.00000       0.00000       0.00000       0.00000       0.00000       0.00000       0.00000       0.00000       0.00000       0.00000       0.00000       0.00000       0.00000       4.42242       5.10077       5.21726       5.37239       4.58929       4.01251       3.12817       2.45840       1.80637       1.04960      0.730088      0.409670      0.232786      0.117563     0.0632827     0.0232513    0.00994111    0.00344968    0.00124352   0.000290898   6.23619e-05   1.04578e-05       0.00000       0.00000       0.00000       0.00000       0.00000       0.00000       0.00000       0.00000       0.00000       0.00000       0.00000       0.00000       0.00000       0.00000
  11  16 2895.4256    3.4631  0.7111 12.6875 -0.0030  0.0273   0.1106   0.0589    0.1431   0.0000   439.9565       2.26257       21.4209       1.47008      -11.0425      -2.18543      -4.19856      -2.26837     -0.279792     -0.852987     -0.829206     -0.422853     -0.131780   -0.00666089   -0.00349282     0.0139626    0.00911280    0.00234284   5.00120e-05  -8.01712e-05  -0.000105389   3.29941e-06       0.00000       0.00000       0.00000       0.00000       0.00000       0.00000       0.00000       0.00000       0.00000       0.00000       0.00000       0.00000       0.00000       0.00000       3.82780       4.54518       5.02030       4.83273       4.09092       3.49416       2.68179       2.00210       1.33750      0.964639      0.578665      0.330576      0.203092     0.0984854     0.0461466     0.0211273    0.00920895    0.00305596   0.000990188   0.000274576   5.51632e-05   8.74708e-06       0.00000       0.00000       0.00000       0.00000       0.00000       0.00000       0.00000       0.00000       0.00000       0.00000       0.00000       0.00000       0.00000       0.00000
  11  17 3034.5363    3.7576  0.8861 13.2464 -0.0021  0.0321   0.1149   0.0789    0.1358   0.0000   442.4610       8.53212       9.33333       2.01822      -3.33529       1.95993     -0.435317      -1.29296      0.878770      -1.23555     -0.180394    -0.0185478      0.104338    -0.0463606   0.000490194   -0.00702028   -0.00695815    0.00214072    0.00128383  -0.000170922   1.91102e-05   1.70483e-05       0.00000       0.00000       0.00000       0.00000       0.00000       0.00000       0.00000       0.00000       0.00000       0.00000       0.00000       0.00000       0.00000       0.00000       4.57332       5.45275       5.41111       5.35470       4.92420       4.15772       3.19973       2.39298       1.61928       1.22240      0.722986      0.459746      0.222749      0.115102     0.0585230     0.0236171    0.00974551    0.00363953    0.00105762   0.000327705   6.56551e-05   1.06351e-05       0.00000       0.00000       0.00000       0.00000       0.00000       0.00000       0.00000       0.00000       0.00000       0.00000       0.00000       0.00000       0.00000       0.00000
  11  18 3173.4507    3.9160  0.9077 13.4613 -0.0086  0.0404   0.1200   0.0779    0.1444   0.0000   430.3294       12.5291       13.3297       7.92416      -4.46322      -1.50232       1.68493      -3.67018       2.05083   -0.00256512      0.426549     -0.169013    -0.0511522     0.0124633   -0.00825775     0.0169630    0.00647103   -0.00463046   -0.00109398   9.75350e-06   3.04890e-05  -2.72640e-05       0.00000       0.00000       0.00000       0.00000       0.00000       0.00000       0.00000       0.00000       0.00000       0.00000       0.00000       0.00000       0.00000       0.00000       6.87687       9.35735       9.01541       8.84871       7.26841       5.85995       4.26582       3.02647       2.12108       1.30878      0.786733      0.452611      0.266057      0.129260     0.0613649     0.0251881     0.0106107    0.00369132    0.00121977   0.000309195   7.63033e-05   1.41933e-05       0.00000       0.00000       0.00000       0.00000       0.00000       0.00000       0.00000       0.00000       0.00000       0.00000       0.00000       0.00000       0.00000       0.00000
  11  19 3312.3861    3.4827  1.3222 12.9631 -0.0098  0.0448   0.0945   0.0973    0.1483   0.0000   431.2621       17.9516       19.4455      -2.61478      -4.33494      -4.03750      -5.17362       1.43939       2.89695     -0.537046       1.37404     -0.475008      0.153346     0.0952597     0.0337224     0.0386081     0.0260430   -0.00770523   -0.00131453   0.000172609   0.000150411   6.49894e-06       0.00000       0.00000       0.00000       0.00000       0.00000       0.00000       0.00000       0.00000       0.00000       0.00000       0.00000       0.00000       0.00000       0.00000       6.05940       8.69442       8.23104       8.28651       6.93613       5.64342       4.57461       3.04964       2.26895       1.41071      0.958287      0.508412      0.303659      0.143555     0.0738572     0.0319601     0.0143235    0.00453367    0.00160592   0.000394807   0.000107194   1.77348e-05       0.00000       0.00000       0.00000       0.00000       0.00000       0.00000       0.00000       0.00000       0.00000       0.00000       0.00000       0.00000       0.00000       0.00000
  11  20 3451.5835    2.9522  2.2033 12.2188  0.0009  0.0496   0.0593   0.1260    0.1093   0.0000   437.6471       22.0002     -0.374614       7.96180      -8.49838       5.86984       2.40631     -0.271476       1.62641      -1.62556     -0.374696      0.126477      0.779522     -0.242191    -0.0407126     0.0597935     0.0427725    0.00546852   0.000782432   2.80745e-05  -0.000160132  -3.97963e-06       0.00000       0.00000       0.00000       0.00000       0.00000       0.00000       0.00000       0.00000       0.00000       0.00000       0.00000       0.00000       0.00000       0.00000       7.51102       9.01359       9.11550       8.50107       7.62039       6.38307       5.26686       3.95623       2.69255       1.76231       1.12847      0.610776      0.352157      0.171472     0.0857750     0.0372892     0.0154609    0.00494612    0.00169287   0.000452609   0.000101005   1.49696e-05       0.00000       0.00000       0.00000       0.00000       0.00000       0.00000       0.00000       0.00000       0.00000       0.00000       0.00000       0.00000       0.00000       0.00000
  11  21 3591.1012    2.4741  3.0733 11.8498 -0.0020  0.0587   0.0425   0.1600    0.0833   0.0000   448.4882       20.5766      -5.61606       21.1372      -6.26708       7.65396      -2.65274      -4.83514       3.38247      -3.56110       1.49671     -0.198009      0.270163     -0.248993     -0.184652    -0.0238293    -0.0147154    0.00619509   -0.00221073  -0.000306063   0.000153491   2.99554e-06       0.00000       0.00000       0.00000       0.00000       0.00000       0.00000       0.00000       0.00000       0.00000       0.00000       0.00000       0.00000       0.00000       0.00000       8.43389       10.5838       10.1267       10.1906       8.68640       7.75622       6.06398       4.63959       3.20551       2.14461       1.29551      0.761075      0.414534      0.210423      0.102936     0.0433673     0.0179514    0.00642987    0.00204090   0.000568053   0.000123017   2.12292e-05       0.00000       0.00000       0.00000       0.00000       0.00000       0.00000       0.00000       0.00000       0.00000       0.00000       0.00000       0.00000       0.00000       0.00000
  11  22 3730.8496    2.0259  4.4900 11.2625 -0.0033  0.0762   0.0299   0.1949    0.0752   0.0000   423.2156       14.1199       10.2179       1.05416       13.7498      -8.25234       4.28389       8.88985    -0.0662405      -1.78727       2.74164      -1.34661      0.588860     -0.269269     -0.131728     0.0275117    0.00602502   -0.00197238   -0.00151508   0.000193269  -6.96881e-05  -1.12510e-05       0.00000       0.00000       0.00000       0.00000       0.00000       0.00000       0.00000       0.00000       0.00000       0.00000       0.00000       0.00000       0.00000       0.00000       10.9980       14.0146       14.5467       13.6894       12.4346       9.80099       7.81399       5.65709       3.97599       2.62365       1.70761      0.992730      0.538248      0.280184      0.133248     0.0601158     0.0233761    0.00852838    0.00279799   0.000767883   0.000176786   2.51795e-05       0.00000       0.00000       0.00000       0.00000       0.00000       0.00000       0.00000       0.00000       0.00000       0.00000       0.00000       0.00000       0.00000       0.00000
  11  23 3870.7762    1.6824  5.7857 11.0876 -0.0045  0.0940   0.0241   0.2425    0.0651   0.0000   460.3342       25.1594       18.1965      -26.2187       9.14649       24.1920       12.2765      -10.7189       3.76729      0.814082      -2.31861      -1.14484      0.500125   5.93581e-06      0.174572      0.184939   -0.00376405    0.00152804   -0.00541235   -0.00151770   8.27505e-05  -5.77944e-05       0.00000       0.00000       0.00000       0.00000       0.00000       0.00000       0.00000       0.00000       0.00000       0.00000       0.00000       0.00000       0.00000       0.00000       13.2824       16.8901       16.6889       16.6761       14.1004       12.5685       9.59854       7.17268       4.95867       3.43787       2.09590       1.25350      0.677785      0.345373      0.164926     0.0732669     0.0300485     0.0109833    0.00338743   0.000951873   0.000200650   3.42797e-05       0.00000       0.00000       0.00000       0.00000       0.00000       0.00000       0.00000       0.00000       0.00000       0.00000       0.00000       0.00000       0.00000       0.00000
  11  24 4010.7829    1.4796  8.1027 10.5023 -0.0036  0.1123   0.0180   0.3043    0.0659   0.0000   447.8981       32.1375       44.7855      -62.2073      -16.2834       38.0279       16.7277     0.0225987       5.47542      -5.54583      -2.83833       2.17806     -0.433407      -1.13900     -0.280378    -0.0210809   -0.00923725    -0.0138210  -0.000204345   0.000172248   0.000491342  -2.66176e-05       0.00000       0.00000       0.00000       0.00000       0.00000       0.00000       0.00000       0.00000       0.00000       0.00000       0.00000       0.00000       0.00000       0.00000       15.8023       19.5811       20.8024       19.0825       17.4393       14.5089       11.4727       8.53923       5.95771       3.89190       2.56809       1.45506      0.792305      0.418213      0.196151     0.0917394     0.0350178     0.0128821    0.00431547    0.00115882   0.000257693   3.65772e-05       0.00000       0.00000       0.00000       0.00000       0.00000       0.00000       0.00000       0.00000       0.00000       0.00000       0.00000       0.00000       0.00000       0.00000
  11  25 4151.4709    1.2313 10.1554 10.2807 -0.0020  0.1385   0.0147   0.3809    0.0601   0.0000   467.8352       30.5035       37.2696       6.21107       10.0975      -19.2788     -0.337797       20.7760      0.514676      -6.48416      -4.85876      -1.19025       2.14168      0.162972     -0.182906     0.0149724     0.0855557     0.0138715   -0.00515621   -0.00252464   0.000362239  -2.68763e-05       0.00000       0.00000       0.00000       0.00000       0.00000       0.00000       0.00000       0.00000       0.00000       0.00000       0.00000       0.00000       0.00000       0.00000       19.5472       24.4941       25.2662       24.2906       21.4841       18.0444       13.8079       10.9127       7.48198       4.95426       3.04413       1.81037       1.03081      0.531457      0.256025      0.110712     0.0449414     0.0161633    0.00529210    0.00147669   0.000305394   4.76705e-05       0.00000       0.00000       0.00000       0.00000       0.00000       0.00000       0.00000       0.00000       0.00000       0.00000       0.00000       0.00000       0.00000       0.00000
  11  27 4432.3910    0.8226 14.1562 10.2041 -0.0031  0.2204   0.0113   0.6102    0.0455   0.0000   418.0421       62.8567       41.5510      -38.3348       51.9997       18.4308      -18.7366      -50.1066       1.09376       4.54786      -5.35828     -0.495850      0.193703     -0.626592      0.785797      0.499056     -0.174192     0.0106103     0.0153424   -0.00157882  -0.000750695  -2.05246e-05       0.00000       0.00000       0.00000       0.00000       0.00000       0.00000       0.00000       0.00000       0.00000       0.00000       0.00000       0.00000       0.00000       0.00000       31.0300       38.5550       39.9899       37.9739       34.1604       28.8983       23.1526       17.1716       12.2431       8.22873       5.21555       3.09655       1.68176      0.903073      0.412887      0.195063     0.0749603     0.0281787    0.00878662    0.00237899   0.000515663   7.47043e-05       0.00000       0.00000       0.00000       0.00000       0.00000       0.00000       0.00000       0.00000       0.00000       0.00000       0.00000       0.00000       0.00000       0.00000
  11  28 4573.4888    0.7068 18.4450 10.0304 -0.0010  0.3021   0.0084   0.7738    0.0390   0.0000   405.7078       60.9221       34.9579       43.7804      -22.8923      -31.0402       5.47893       22.0525      -19.3019    -0.0710831       6.46966      0.268677      -2.58643      0.280134     0.0174436     -0.137845     -0.109240     0.0538775    0.00718384   -0.00585145   0.000577110   6.97957e-05       0.00000       0.00000       0.00000       0.00000       0.00000       0.00000       0.00000       0.00000       0.00000       0.00000       0.00000       0.00000       0.00000       0.00000       39.9048       52.5853       53.7583       52.3182       46.6811       38.7335       31.6651       23.2895       16.7950       11.2273       7.31164       4.24067       2.41073       1.22681      0.611025      0.268043      0.111775     0.0394356     0.0128153    0.00340265   0.000757237   0.000110938       0.00000       0.00000       0.00000       0.00000       0.00000       0.00000       0.00000       0.00000       0.00000       0.00000       0.00000       0.00000       0.00000       0.00000
  12  11 2235.7924    1.0413  0.6383 10.6543  0.0010  0.0239   0.0365   0.0635    0.1075   0.0000   435.2701      -1.01437       8.23975       2.59029       4.33475       7.85020      -2.88077      -2.40917       1.30795      -2.07050      -1.08224      0.548668      0.217292    -0.0626580     0.0188189    0.00567991   -0.00761705    0.00785576   -0.00355748   -0.00160691   0.000176453   4.16941e-05  -9.69692e-06   7.02153e-08       0.00000       0.00000       0.00000       0.00000       0.00000       0.00000       0.00000       0.00000       0.00000       0.00000       0.00000       0.00000       3.13509       3.94575       4.08633       3.97475       3.54734       2.97602       2.41667       1.81902       1.41217      0.915428      0.590632      0.369956      0.217033      0.118182     0.0659930     0.0299564     0.0144769    0.00539062    0.00226619   0.000781534   0.000235210   5.87816e-05   1.30202e-05   1.87294e-06       0.00000       0.00000       0.00000       0.00000       0.00000       0.00000       0.00000       0.00000       0.00000       0.00000       0.00000       0.00000
  12  12 2376.3280    1.4090  0.7647 11.1763 -0.0073  0.0290   0.0464   0.0658    0.1330   0.0000   431.5547      -4.79180       9.75273       3.31355      0.781500      -2.35745      -5.21471       1.23401      0.665910     -0.740607      -1.31139     -0.273999      0.304259      0.132646    -0.0822670    -0.0907640   -0.00611169    0.00808349    0.00553847   0.000605058   9.88782e-06  -4.82123e-05   2.03609e-05  -3.32099e-06       0.00000       0.00000       0.00000       0.00000       0.00000       0.00000       0.00000       0.00000       0.00000       0.00000       0.00000       0.00000       3.97087       4.68696       5.46175       5.19482       4.35527       3.68797       3.10249       2.21073       1.56438       1.15119      0.701492      0.412067      0.271910      0.145640     0.0777622     0.0388023     0.0166175    0.00789196    0.00310337   0.000949585   0.000283562   7.25912e-05   1.44122e-05   2.00949e-06       0.00000       0.00000       0.00000       0.00000       0.00000       0.00000       0.00000       0.00000       0.00000       0.00000       0.00000       0.00000
  12  13 2515.4464    1.7214  0.8781 11.8067  0.0038  0.0318   0.0532   0.0725    0.1314   0.0000   437.0679       1.83207       14.0455       4.09562    -0.0874596       3.04901      -4.69906      0.501662       2.89062     -0.357462      0.505493     -0.255178      0.192097      0.154129     0.0417500    -0.0162884    -0.0109223   -0.00991322  -0.000273854   -0.00153445   0.000224733   8.00813e-05  -3.21377e-05   9.51254e-07       0.00000       0.00000       0.00000       0.00000       0.00000       0.00000       0.00000       0.00000       0.00000       0.00000       0.00000       0.00000       4.44582       4.81347       5.27914       5.18080       4.55540       4.11162       3.33117       2.51265       1.87726       1.26203      0.885934      0.540625      0.312744      0.168569     0.0871044     0.0434231     0.0192786    0.00815076    0.00303471    0.00104608   0.000312714   7.16316e-05   1.46298e-05   2.13239e-06       0.00000       0.00000       0.00000       0.00000       0.00000       0.00000       0.00000       0.00000       0.00000       0.00000       0.00000       0.00000
  12  14 2654.6665    2.2449  0.7909 12.0311 -0.0028  0.0348   0.0701   0.0720    0.1523   0.0000   437.2901       2.00914       1.36609       7.30361       4.88753      -1.55345      -1.68046       1.02934       1.70589      0.729679     -0.436797     -0.413222      0.303587      0.162691     -0.116626     0.0169242    -0.0123319    0.00671672   -0.00409993  -0.000205313   0.000184823  -7.01303e-05   2.83495e-06  -9.96557e-07       0.00000       0.00000       0.00000       0.00000       0.00000       0.00000       0.00000       0.00000       0.00000       0.00000       0.00000       0.00000       5.98948       6.98162       5.98019       4.50619       4.16598       4.83026       4.65006       4.01094       2.85684       1.82910       1.04525      0.578573      0.292113      0.151489     0.0737786     0.0347783     0.0158463    0.00651311    0.00243026   0.000848102   0.000254258   6.81100e-05   1.27092e-05   2.00675e-06       0.00000       0.00000       0.00000       0.00000       0.00000       0.00000       0.00000       0.00000       0.00000       0.00000       0.00000       0.00000
  12  15 2794.4841    2.8361  0.7182 12.7724 -0.0196  0.0307   0.0975   0.0647    0.1297   0.0000   439.3009       2.22044       6.64180      -2.19455      -5.24965      -5.94819       1.74422      -3.23790      -1.36006      0.623850      0.509578     0.0582561      0.118186    -0.0166561     -0.143981     0.0136098    0.00792602   -0.00804157   -0.00115021   -0.00189995   2.92609e-07   4.60285e-05   4.81080e-06  -2.64938e-06       0.00000       0.00000       0.00000       0.00000       0.00000       0.00000       0.00000       0.00000       0.00000       0.00000       0.00000       0.00000       3.96045       4.95140       5.35659       4.96559       4.53078       3.78909       3.15121       2.45857       1.84486       1.00222      0.880372      0.470345      0.261513      0.160572     0.0758164     0.0403655     0.0194853    0.00820308    0.00245488    0.00103280   0.000351662   7.34656e-05   1.77748e-05   2.37300e-06       0.00000       0.00000       0.00000       0.00000       0.00000       0.00000       0.00000       0.00000       0.00000       0.00000       0.00000       0.00000
  12  16 2934.3612    3.5459  0.8318 12.6550 -0.0028  0.0290   0.1049   0.0663    0.1574   0.0000   441.0504      -1.51594       10.3366       3.11729      -6.96707      0.972890       3.41519     -0.859132       2.81107      -2.20338     0.0898456      0.288539      0.183447    -0.0609967    -0.0459408    -0.0358760    0.00839359   -0.00411927   -0.00249593  -0.000514390  -0.000179874  -4.63414e-05   1.15850e-05   2.49199e-06       0.00000       0.00000       0.00000       0.00000       0.00000       0.00000       0.00000       0.00000       0.00000       0.00000       0.00000       0.00000       3.97343       5.40206       5.17803       5.14495       4.40196       4.04607       2.96129       2.34719       1.57125       1.18816      0.724239      0.473341      0.253517      0.148884     0.0674134     0.0361932     0.0141196    0.00695141    0.00236473   0.000930259   0.000260397   7.87652e-05   1.42160e-05   2.68193e-06       0.00000       0.00000       0.00000       0.00000       0.00000       0.00000       0.00000       0.00000       0.00000       0.00000       0.00000       0.00000
  12  17 3073.8623    3.7588  0.8315 13.2842 -0.0018  0.0414   0.1102   0.0684    0.1365   0.0000   442.7630      -6.35912       10.4205       10.8216      0.503475      -1.10929      -2.12162      -1.58358       1.94897     -0.856578      0.645548     -0.915531     0.0381855      0.234240     0.0467514    -0.0512689    0.00118807   -0.00815972  -0.000474685  -0.000412536  -0.000147668  -3.68670e-05  -1.08619e-05  -1.70210e-06       0.00000       0.00000       0.00000       0.00000       0.00000       0.00000       0.00000       0.00000       0.00000       0.00000       0.00000       0.00000       4.61817       6.20501       7.34923       5.37352       6.63072       4.44355       3.82594       3.60061       1.75354       1.73623       1.08790      0.528764      0.467173      0.169172      0.112426     0.0692505     0.0177919     0.0126158    0.00461844   0.000927790   0.000504808   0.000154490   2.60292e-05   2.70707e-06       0.00000       0.00000       0.00000       0.00000       0.00000       0.00000       0.00000       0.00000       0.00000       0.00000       0.00000       0.00000
  12  19 3352.6584    3.2817  1.7261 12.7515 -0.0094  0.0448   0.0729   0.1075    0.1150   0.0000   437.8362       6.12311       6.45312      -2.47822      -5.83764       4.99837     -0.300945       3.47880      -1.15296       3.69883       1.72509       1.14067      0.471726     0.0849705     0.0582711    -0.0746548     0.0266608    0.00630544    0.00705235    0.00189526  -0.000262424   0.000179257  -2.19851e-05  -5.85320e-06       0.00000       0.00000       0.00000       0.00000       0.00000       0.00000       0.00000       0.00000       0.00000       0.00000       0.00000       0.00000       5.60036       7.43381       6.76557       7.34886       6.24443       5.89600       4.46428       3.47154       2.55277       1.79537       1.18068      0.738948      0.428104      0.241614      0.118212     0.0588725     0.0252724     0.0110405    0.00407368    0.00147587   0.000439327   0.000114798   2.44179e-05   4.36361e-06       0.00000       0.00000       0.00000       0.00000       0.00000       0.00000       0.00000       0.00000       0.00000       0.00000       0.00000       0.00000
  12  20 3492.4842    2.7661  2.4528 12.2486 -0.0040  0.0501   0.0521   0.1407    0.0879   0.0000   423.4793      0.466046       12.3276       3.85696       9.60635      -7.81209      0.461938       2.35640      -2.78983      0.899746       1.44506     -0.152249      -1.20021      0.167461     0.0358642    -0.0250463    -0.0195601    0.00336880   -0.00109478  -0.000869221   9.84801e-06   0.000189145  -1.51704e-05  -2.45084e-06       0.00000       0.00000       0.00000       0.00000       0.00000       0.00000       0.00000       0.00000       0.00000       0.00000       0.00000       0.00000       6.65385       8.26005       8.72335       8.19894       7.61863       6.36479       5.05852       3.90429       2.79766       1.94996       1.27665      0.773366      0.476005      0.251267      0.132506     0.0634104     0.0282411     0.0118841    0.00464713    0.00155241   0.000502628   0.000133001   2.74374e-05   3.80720e-06       0.00000       0.00000       0.00000       0.00000       0.00000       0.00000       0.00000       0.00000       0.00000       0.00000       0.00000       0.00000
  12  21 3632.5088    2.3378  3.6533 11.6633  0.0010  0.0632   0.0362   0.1671    0.0723   0.0000   437.6364       5.33619       14.6444       6.84187       7.63966       5.26029      -16.8407       2.53558       3.29309      -4.35226      -1.80399      0.516964      0.162156      0.145075     -0.340185      0.118285     0.0460730    0.00196332    0.00208831   0.000949594   0.000387608  -0.000133019  -9.53815e-06  -1.09617e-05       0.00000       0.00000       0.00000       0.00000       0.00000       0.00000       0.00000       0.00000       0.00000       0.00000       0.00000       0.00000       8.30645       10.0459       10.5025       10.0609       9.46742       8.22529       6.28140       5.00265       3.56307       2.52441       1.68192       1.08592      0.610366      0.348597      0.174916     0.0872787     0.0381989     0.0161315    0.00585405    0.00217848   0.000655423   0.000175663   3.36321e-05   5.00110e-06       0.00000       0.00000       0.00000       0.00000       0.00000       0.00000       0.00000       0.00000       0.00000       0.00000       0.00000       0.00000
  12  22 3772.5858    1.9587  5.3225 11.1048 -0.0000  0.0790   0.0260   0.2125    0.0670   0.0000   423.8995       19.1285       2.98595       8.12791      -1.08629       3.76594       6.48879      -6.04010       6.52225     -0.733026   -0.00170912     -0.474200      0.164531     0.0917868    -0.0295888     0.0396404    -0.0807346    -0.0237658    0.00518235   -0.00196298   0.000162366   0.000241672   2.95442e-05  -5.87723e-06       0.00000       0.00000       0.00000       0.00000       0.00000       0.00000       0.00000       0.00000       0.00000       0.00000       0.00000       0.00000       10.3523       12.8582       13.1767       13.1805       11.4011       10.0261       8.32759       6.27534       4.55280       3.16784       2.10689       1.27076      0.751988      0.415221      0.211716      0.104500     0.0478722     0.0206472    0.00774809    0.00261730   0.000794164   0.000201989   4.36788e-05   6.63020e-06       0.00000       0.00000       0.00000       0.00000       0.00000       0.00000       0.00000       0.00000       0.00000       0.00000       0.00000       0.00000
  12  23 3913.1083    1.5825  6.5916 10.9150 -0.0037  0.0957   0.0204   0.2593    0.0581   0.0000   463.0649       18.3089       10.8151       13.6927      -5.45845       14.7001       8.96209      -14.4412     -0.126247      -12.9258      0.294614      -1.28581     -0.489281      0.159557     -0.215709     0.0321292     0.0396678    -0.0149619   -0.00239025    0.00481632  -0.000598822   0.000228345  -7.90537e-05   4.85233e-06       0.00000       0.00000       0.00000       0.00000       0.00000       0.00000       0.00000       0.00000       0.00000       0.00000       0.00000       0.00000       12.0668       15.2285       15.6675       15.6632       13.8659       12.0089       9.94941       7.45027       5.46450       3.88242       2.54106       1.60018      0.939739      0.522329      0.272770      0.132495     0.0613360     0.0256674    0.00993940    0.00338525   0.000999972   0.000261229   5.60197e-05   8.23136e-06       0.00000       0.00000       0.00000       0.00000       0.00000       0.00000       0.00000       0.00000       0.00000       0.00000       0.00000       0.00000
  12  24 4053.4535    1.3525  8.2913 10.6103 -0.0012  0.1128   0.0164   0.3165    0.0559   0.0000   437.8354       30.9833       14.3907      -3.32506     -0.763587       12.0553       17.1340      -10.4774      -11.7273       3.70388       1.92955      -1.91423      0.352103      0.118477      0.330640    -0.0546049    -0.0599932     0.0171536    0.00303364   -0.00626091    0.00100071   4.38365e-05   0.000130900  -5.45357e-06       0.00000       0.00000       0.00000       0.00000       0.00000       0.00000       0.00000       0.00000       0.00000       0.00000       0.00000       0.00000       14.5620       18.1140       18.9717       18.3055       16.6000       14.5840       11.7267       8.95832       6.60548       4.66018       2.93281       1.90094       1.08953      0.613105      0.313947      0.155596     0.0678022     0.0294359     0.0112840    0.00404372    0.00117751   0.000318329   6.49472e-05   9.36491e-06       0.00000       0.00000       0.00000       0.00000       0.00000       0.00000       0.00000       0.00000       0.00000       0.00000       0.00000       0.00000
  12  26 4335.3445    0.9486 12.4711 10.2412 -0.0045  0.1766   0.0119   0.4823    0.0488   0.0000   465.7237      -87.7955      -4.07918       20.1555       20.4033       10.1444       14.9287       11.0779       6.58633     -0.434816       7.17617       12.2154     -0.503911      -1.24432       1.03007      0.280709  -0.000943374    -0.0127837    0.00948380   -0.00230816   -0.00177773   0.000242392  -0.000124547   2.54372e-06       0.00000       0.00000       0.00000       0.00000       0.00000       0.00000       0.00000       0.00000       0.00000       0.00000       0.00000       0.00000       22.5613       28.3060       29.3023       28.1695       26.1808       22.7363       18.2937       14.3455       10.5034       7.36153       4.79223       3.06858       1.76966      0.996955      0.519138      0.251434      0.114816     0.0474904     0.0183301    0.00644995    0.00194001   0.000517164   0.000104869   1.48382e-05       0.00000       0.00000       0.00000       0.00000       0.00000       0.00000       0.00000       0.00000       0.00000       0.00000       0.00000       0.00000
  13  11 2271.1486    1.0621  0.7651 10.6998 -0.0073  0.0275   0.0338   0.0672    0.1123   0.0000   435.9285       4.18231       4.17462       7.56008       1.47322      0.719883       1.61599      -4.03469     -0.881246     -0.639730     -0.859210      0.360803      0.392092     -0.120479    -0.0490256     0.0839596    0.00551247    0.00247069    0.00650749    0.00149982  -0.000160583  -0.000371727   1.37361e-05  -3.74986e-06   7.13701e-06   1.40878e-07       0.00000       0.00000       0.00000       0.00000       0.00000       0.00000       0.00000       0.00000       0.00000       0.00000       3.64702       4.27085       4.44197       4.28148       4.18572       3.73722       2.87780       2.09090       1.61946       1.18780      0.814296      0.555155      0.351010      0.200422      0.107236     0.0571695     0.0263606     0.0111766    0.00474595    0.00195491   0.000731011   0.000246696   6.92045e-05   1.66045e-05   3.36294e-06   4.67163e-07       0.00000       0.00000       0.00000       0.00000       0.00000       0.00000       0.00000       0.00000       0.00000       0.00000
  13  12 2411.8276    1.4210  0.9476 11.3115 -0.0115  0.0446   0.0406   0.0854    0.1299   0.0000   438.9537       3.50223       8.11051       1.60225      -12.7006       2.82780       4.34477     -0.425181      -2.27469      -2.44424      0.712999     0.0189117      0.201972     -0.224651     -0.197404     0.0767865    -0.0167513    0.00845437     0.0114890    0.00279637   -0.00152380   3.36436e-05   1.46041e-05  -4.42054e-05   7.90753e-06   4.15649e-07       0.00000       0.00000       0.00000       0.00000       0.00000       0.00000       0.00000       0.00000       0.00000       0.00000       7.40010       10.5088       11.1082       10.9464       9.17393       7.16380       5.11937       3.48082       2.41890       1.47667      0.975431      0.596919      0.379355      0.212232      0.121129     0.0640363     0.0297890     0.0148381    0.00561363    0.00240298   0.000841362   0.000277940   8.51349e-05   1.99629e-05   4.50339e-06   6.53685e-07       0.00000       0.00000       0.00000       0.00000       0.00000       0.00000       0.00000       0.00000       0.00000       0.00000
  13  13 2551.7343    1.8936  0.7748 11.8595 -0.0065  0.0286   0.0579   0.0642    0.1439   0.0000   446.2174       2.81222       20.7753       9.12245       1.24549       1.99368      0.347101      -2.08344     -0.302944      0.599379       1.54250     -0.342912      0.206889     -0.268723     0.0337594    -0.0542388    -0.0319075   -0.00563727    0.00447092   -0.00121840   0.000356645  -0.000318638  -1.72191e-05  -8.63384e-06  -2.38092e-06  -9.42071e-08       0.00000       0.00000       0.00000       0.00000       0.00000       0.00000       0.00000       0.00000       0.00000       0.00000       3.49372       4.18909       4.53933       4.25337       4.08829       3.60652       2.84109       2.29281       1.70987       1.19813      0.884370      0.530463      0.352692      0.200186      0.106635     0.0590453     0.0286757     0.0124624    0.00557494    0.00228319   0.000790343   0.000269226   8.38369e-05   1.88945e-05   3.73317e-06   5.14241e-07       0.00000       0.00000       0.00000       0.00000       0.00000       0.00000       0.00000       0.00000       0.00000       0.00000
  13  14 2691.6809    2.4434  0.8577 12.1866 -0.0068  0.0300   0.0720   0.0705    0.1641   0.0000   437.8170      -5.72262       14.9254      0.699514      -6.12437      0.228444       1.12442     -0.796870       2.58346      0.274896     -0.475466       1.30398     -0.526620     -0.538000     0.0457693     0.0853708    0.00654516    -0.0201890    0.00210004  -0.000414691   0.000409503   7.59037e-05   0.000115399  -4.74447e-05  -1.19058e-05  -3.26079e-07       0.00000       0.00000       0.00000       0.00000       0.00000       0.00000       0.00000       0.00000       0.00000       0.00000       3.56950       4.57885       4.70337       4.74894       4.46233       3.61295       3.14257       2.19647       1.77419       1.26443      0.835439      0.585342      0.345057      0.221448      0.110614     0.0618089     0.0315363     0.0124153    0.00621806    0.00229738   0.000841950   0.000295424   7.45520e-05   2.08844e-05   4.64938e-06   5.92793e-07       0.00000       0.00000       0.00000       0.00000       0.00000       0.00000       0.00000       0.00000       0.00000       0.00000
  13  15 2832.1775    3.0173  0.7113 12.7831  0.0006  0.0326   0.0988   0.0665    0.1303   0.0000   436.9924       2.28563       12.2876       8.82549      -3.43819      -1.23548      -4.07242       2.12191      0.655549     -0.409770    0.00405440    -0.0284763     -0.151160      0.113162     -0.161532     -0.108028    -0.0165616    0.00594386   -0.00112041   0.000983447   0.000240173  -0.000306651  -2.65155e-05   3.50045e-05  -6.55974e-06  -6.25119e-07       0.00000       0.00000       0.00000       0.00000       0.00000       0.00000       0.00000       0.00000       0.00000       0.00000       3.39575       5.02761       5.00795       5.32122       4.01748       4.64925       2.92374       3.07203       1.62710       1.73641      0.747858      0.720743      0.365742      0.239303      0.111854     0.0706187     0.0292391     0.0154599    0.00527790    0.00297880    0.00102326   0.000390078   8.48826e-05   3.41368e-05   3.91206e-06   9.38924e-07       0.00000       0.00000       0.00000       0.00000       0.00000       0.00000       0.00000       0.00000       0.00000       0.00000
  13  16 2972.5656    3.4989  0.9391 13.0779 -0.0057  0.0299   0.0981   0.0709    0.1470   0.0000   443.6618       12.2453       12.1053      -1.44850      -2.76559       3.81510       3.53390      -1.93773     -0.412150      -1.99879       1.24846      0.439018    -0.0603441     -0.287258    -0.0701017     0.0268730    -0.0139546    0.00569171    0.00426647   -0.00442190   8.38099e-06  -0.000325570   1.57667e-05  -6.76411e-06  -5.99717e-06  -3.60896e-07       0.00000       0.00000       0.00000       0.00000       0.00000       0.00000       0.00000       0.00000       0.00000       0.00000       3.56737       4.43807       4.46015       4.82019       4.08760       3.69262       3.10168       2.37721       1.74310       1.29022      0.909264      0.582168      0.359326      0.216173      0.117557     0.0608950     0.0303957     0.0140544    0.00632254    0.00249868   0.000875440   0.000284237   8.08772e-05   1.96464e-05   4.12620e-06   6.48708e-07       0.00000       0.00000       0.00000       0.00000       0.00000       0.00000       0.00000       0.00000       0.00000       0.00000
  13  17 3112.4913    4.1377  0.9024 12.9854 -0.0068  0.0280   0.1110   0.0692    0.1646   0.0000   441.0653       18.0144       12.8020       8.06546       1.21624      -1.79565      0.582863      0.452962      0.346305     -0.228419      0.474932      0.338655     0.0299233    -0.0529392     -0.174789     0.0673310     0.0205639    -0.0342654     0.0105897    0.00211672  -0.000914305   4.74283e-05  -5.14576e-05   1.38993e-05  -8.41347e-07   9.05871e-08       0.00000       0.00000       0.00000       0.00000       0.00000       0.00000       0.00000       0.00000       0.00000       0.00000       3.48020       4.33151       4.12148       4.34951       3.95674       3.36806       2.92988       2.32795       1.77138       1.30581      0.798287      0.577507      0.314508      0.209450      0.103227     0.0611235     0.0285873     0.0131893    0.00550050    0.00225062   0.000725930   0.000275375   6.06976e-05   1.94200e-05   3.87065e-06   5.75119e-07       0.00000       0.00000       0.00000       0.00000       0.00000       0.00000       0.00000       0.00000       0.00000       0.00000
  13  18 3252.3990    3.6815  1.2512 13.1395  0.0106  0.0350   0.0914   0.0938    0.1348   0.0000   437.1115       10.7230       12.4681       2.69613       2.57301      0.945908      -4.17750      -2.33144       2.16754      -1.24295      -1.05967      0.553208      0.322132     0.0799509     0.0923759     0.0877633   -0.00263088    -0.0254959   -0.00518690   -0.00179230   0.000695145  -0.000306401   4.86045e-05  -3.76553e-05   1.27143e-05   3.85810e-07       0.00000       0.00000       0.00000       0.00000       0.00000       0.00000       0.00000       0.00000       0.00000       0.00000       4.23461       5.32368       5.49924       5.33936       4.92421       4.47401       3.56870       2.81116       2.14845       1.49636       1.03721      0.698437      0.404441      0.245787      0.134256     0.0693475     0.0326085     0.0165973    0.00657763    0.00268449   0.000982081   0.000348993   9.64950e-05   2.42798e-05   4.86424e-06   7.05939e-07       0.00000       0.00000       0.00000       0.00000       0.00000       0.00000       0.00000       0.00000       0.00000       0.00000
  13  19 3392.3910    3.2306  1.9657 12.5945 -0.0022  0.0457   0.0630   0.1108    0.0943   0.0000   435.2513       1.16154       25.1360       9.43500       8.83813       2.04103      -1.32338      -3.68975      -2.37027       1.13507     -0.214647    -0.0576608     -0.246990      0.497874     -0.382252      0.126485   -0.00243975     0.0226875  -0.000713244  -1.77870e-06   -0.00197807  -0.000204661  -5.95834e-06   4.44548e-05  -1.07611e-06   3.97681e-07       0.00000       0.00000       0.00000       0.00000       0.00000       0.00000       0.00000       0.00000       0.00000       0.00000       5.44409       6.88446       6.80129       7.54588       6.39599       5.61767       4.39131       3.80344       2.70157       1.91684       1.30940      0.882525      0.553968      0.308963      0.180971     0.0964104     0.0500771     0.0226926    0.00957817    0.00360378    0.00134193   0.000414183   0.000125772   3.11178e-05   5.89204e-06   1.01742e-06       0.00000       0.00000       0.00000       0.00000       0.00000       0.00000       0.00000       0.00000       0.00000       0.00000
  13  20 3532.6111    2.6763  2.4423 12.2140 -0.0123  0.0494   0.0487   0.1267    0.0860   0.0000   433.9789       4.62882       18.0042       4.13434      -6.68257      -4.67782      -4.31088      -5.29256      -3.90570      -3.44156       4.44479       1.40049     -0.374455     -0.332740     0.0173501     0.0739227    -0.0283371     0.0537671    0.00931789   -0.00345418  -0.000487892  -0.000460830   8.39918e-05  -5.84590e-05   1.18120e-05   4.00406e-07       0.00000       0.00000       0.00000       0.00000       0.00000       0.00000       0.00000       0.00000       0.00000       0.00000       6.12481       7.67051       8.19167       8.07035       7.12252       6.37061       5.09509       4.04381       2.89796       2.18462       1.46931      0.921431      0.577094      0.349055      0.187948      0.100511     0.0486345     0.0225549     0.0100406    0.00411630    0.00143599   0.000473412   0.000137391   3.53346e-05   6.59187e-06   9.87105e-07       0.00000       0.00000       0.00000       0.00000       0.00000       0.00000       0.00000       0.00000       0.00000       0.00000
  13  21 3673.0813    2.2647  3.7566 11.5367  0.0018  0.0617   0.0329   0.1634    0.0687   0.0000   445.2338      -1.77958       8.21203       9.66741      0.145937    0.00242128      -5.17422      0.488285       3.78565     -0.537354      -6.63797       1.61696      0.224951     -0.402812    -0.0917411    -0.0269471    -0.0546695     0.0178333    -0.0210517    0.00463915    0.00258321   0.000668896  -8.43908e-05  -2.26274e-05   6.20332e-06  -6.90262e-07       0.00000       0.00000       0.00000       0.00000       0.00000       0.00000       0.00000       0.00000       0.00000       0.00000       7.35121       9.23108       9.83757       9.65394       8.61672       7.87608       6.31192       5.01133       3.65317       2.73578       1.86495       1.19018      0.746430      0.444136      0.238892      0.127500     0.0624181     0.0281273     0.0128336    0.00519818    0.00188135   0.000621264   0.000179049   4.47532e-05   8.54116e-06   1.27444e-06       0.00000       0.00000       0.00000       0.00000       0.00000       0.00000       0.00000       0.00000       0.00000       0.00000
  13  22 3813.6912    1.8779  5.3035 11.1442 -0.0006  0.0770   0.0242   0.2129    0.0600   0.0000   433.4596      -4.39051       26.8625       17.0593      -8.51996       1.80982       2.18784       11.9227      -4.70997      -4.27553      0.830753     -0.136644      0.289370    -0.0275340      0.370347     0.0554651     0.0250950    0.00674931   0.000828318   -0.00277998   0.000374941   0.000485291   0.000234142   8.34929e-06  -7.85057e-06   2.58899e-07       0.00000       0.00000       0.00000       0.00000       0.00000       0.00000       0.00000       0.00000       0.00000       0.00000       9.25682       11.8096       11.9322       11.8931       11.0077       9.81854       7.98814       6.14973       4.67446       3.35519       2.35478       1.51708      0.971513      0.552634      0.307895      0.161296     0.0779415     0.0364191     0.0153996    0.00634740    0.00231707   0.000750203   0.000225147   5.40167e-05   1.12044e-05   1.60468e-06       0.00000       0.00000       0.00000       0.00000       0.00000       0.00000       0.00000       0.00000       0.00000       0.00000
  13  23 3954.3289    1.5375  7.0226 10.9318 -0.0008  0.0980   0.0188   0.2649    0.0522   0.0000   464.5438      -1.68790       30.9233      -21.1388       12.8542       19.0773      -17.6994      -5.99440       8.83567       2.39810       3.13458       1.27790      0.420818     0.0291063      0.430679     0.0748697     0.0265131     0.0803632     0.0256159    0.00313302   -0.00303194   0.000291223   0.000599032   3.76876e-05  -1.10403e-07  -1.17968e-06       0.00000       0.00000       0.00000       0.00000       0.00000       0.00000       0.00000       0.00000       0.00000       0.00000       11.6302       14.8839       15.6903       15.4219       14.0299       12.3198       10.0061       8.07102       5.92307       4.36959       2.92720       1.87911       1.17477      0.701375      0.386118      0.203769      0.103135     0.0449329     0.0209813    0.00811790    0.00298970   0.000984380   0.000289894   7.38250e-05   1.42253e-05   2.03373e-06       0.00000       0.00000       0.00000       0.00000       0.00000       0.00000       0.00000       0.00000       0.00000       0.00000
  13  24 4095.4449    1.2863  9.4405 10.4802 -0.0007  0.1193   0.0144   0.3368    0.0528   0.0000   445.0140      -15.7270       36.5106       23.4561      -7.28542       14.6340      -18.0533       1.37150      -1.87248      -2.87029      -3.69290      -1.07766      -1.46847     -0.643954     -0.512175     -0.186903      0.251832     0.0329311    -0.0361624    -0.0107099    0.00469698  -0.000488718   0.000295256   0.000118915   3.51308e-05   3.31019e-06       0.00000       0.00000       0.00000       0.00000       0.00000       0.00000       0.00000       0.00000       0.00000       0.00000       14.0428       18.1827       19.1205       18.5379       16.8891       15.0848       12.4052       9.82734       7.31506       5.27626       3.59725       2.35866       1.45840      0.841592      0.463220      0.246035      0.123196     0.0562624     0.0247964    0.00998409    0.00369985    0.00122144   0.000358636   8.98929e-05   1.78374e-05   2.51458e-06       0.00000       0.00000       0.00000       0.00000       0.00000       0.00000       0.00000       0.00000       0.00000       0.00000
  13  27 4519.4309    0.7204 15.7468 10.1699 -0.0027  0.2414   0.0087   0.6458    0.0368   0.0000   433.5946       25.0591       66.7984      -27.7795      -36.0009       20.6785      -24.4646       10.7161       38.8844       4.02804      -12.6679      -1.29553      -3.20184      0.931122       1.45250      0.280533     -0.207344    -0.0741755     0.0257325     0.0133682    0.00569580    0.00492271    0.00117780  -6.08916e-05   7.41361e-06   7.92289e-06       0.00000       0.00000       0.00000       0.00000       0.00000       0.00000       0.00000       0.00000       0.00000       0.00000       27.6386       36.2516       37.0361       37.1995       34.3387       29.5734       25.3522       20.0147       15.2333       10.9889       7.53574       5.00085       3.08643       1.83936       1.03211      0.547399      0.277925      0.127244     0.0562364     0.0219607    0.00805933    0.00264719   0.000757396   0.000190358   3.84421e-05   5.25340e-06       0.00000       0.00000       0.00000       0.00000       0.00000       0.00000       0.00000       0.00000       0.00000       0.00000
  14   9 2016.9750    0.6196  0.5268 10.0759 -0.0090  0.0282   0.0268   0.0577    0.0806   0.0000   437.2637      -2.55793       9.82775      -2.32817      0.917938      0.834455      -2.54081       1.81998      0.762927      -1.10382     -0.779523     -0.946267     -0.158191      0.114539     -0.294649     -0.107819    -0.0315434     0.0196629   -0.00273518    0.00457973   0.000306739  -0.000539004   0.000134626  -0.000153496  -1.86879e-06  -4.36746e-06  -1.09449e-06  -8.39034e-08       0.00000       0.00000       0.00000       0.00000       0.00000       0.00000       0.00000       0.00000       2.97441       3.30602       3.67953       3.64047       3.46502       3.06863       2.58675       1.97971       1.61554       1.12472      0.770258      0.627396      0.384576      0.232539      0.145423     0.0801095     0.0381841     0.0230581     0.0112596    0.00407673    0.00163936   0.000653875   0.000237807   8.20195e-05   1.86843e-05   4.80501e-06   9.44307e-07   1.14106e-07       0.00000       0.00000       0.00000       0.00000       0.00000       0.00000       0.00000       0.00000
  14  12 2446.7385    1.5743  0.8192 11.4514 -0.0099  0.0291   0.0462   0.0683    0.1142   0.0000   439.6515       2.02744       15.4527     -0.724471      -6.41033      0.524404      -1.03540      -4.02803      0.865682     -0.229091      0.467409     0.0579630      0.596640      0.170761    -0.0765730    -0.0138735    0.00955320   0.000390822   -0.00153281     0.0102168    0.00154846   -0.00138195   0.000360502   8.17078e-06   7.06739e-06   9.44091e-07  -9.50920e-07   4.38676e-08       0.00000       0.00000       0.00000       0.00000       0.00000       0.00000       0.00000       0.00000       3.01159       4.03615       3.77347       4.26623       3.63979       3.33612       2.76108       2.26863       1.79366       1.27240      0.904703      0.603816      0.388209      0.237777      0.141210     0.0771965     0.0423891     0.0208236    0.00987874    0.00437251    0.00178192   0.000650804   0.000234770   7.32947e-05   2.04436e-05   4.86002e-06   1.03504e-06   1.62831e-07       0.00000       0.00000       0.00000       0.00000       0.00000       0.00000       0.00000       0.00000
  14  13 2587.2962    2.0637  0.7931 11.7861 -0.0055  0.0265   0.0588   0.0614    0.1240   0.0000   439.2402     -0.928172       18.1684       6.51783      -4.97316     -0.167684      0.464029     -0.745666    -0.0387107     -0.913250      0.736384      0.492762    -0.0164691     -0.139867      0.210470     0.0105896    -0.0172175     0.0396837    -0.0108425    0.00548211   -0.00146395    0.00116459  -0.000211481  -7.06124e-05  -1.70664e-05  -4.27301e-06  -1.07132e-06   1.41142e-07       0.00000       0.00000       0.00000       0.00000       0.00000       0.00000       0.00000       0.00000       3.03754       4.12179       3.98590       4.21708       3.80638       3.36511       2.87531       2.11117       1.65617       1.16376      0.902661      0.569670      0.386774      0.227512      0.140151     0.0729632     0.0377948     0.0185233    0.00881847    0.00392823    0.00163818   0.000614338   0.000216682   6.55719e-05   2.00569e-05   4.41281e-06   1.02217e-06   1.42671e-07       0.00000       0.00000       0.00000       0.00000       0.00000       0.00000       0.00000       0.00000
  14  15 2869.2425    3.2971  0.7752 12.5640 -0.0060  0.0281   0.0963   0.0597    0.1666   0.0000   429.7670       3.36597       15.6978       2.07631      -5.35677       1.82875       3.51883     -0.834069       1.02569      -3.20588      0.136217      0.572949     0.0426454     -0.296968    -0.0233901      0.194848     0.0301799    -0.0182249   -0.00502915    0.00299958    0.00238565    0.00111672   0.000239887   7.00229e-05   2.46391e-06   2.54394e-06   4.39354e-07   7.18990e-08       0.00000       0.00000       0.00000       0.00000       0.00000       0.00000       0.00000       0.00000       3.07380       3.70370       4.16835       4.08176       3.64254       3.56281       2.63833       2.22387       1.80478       1.28635      0.840199      0.668378      0.376535      0.238551      0.152115     0.0843716     0.0411193     0.0224576     0.0105506    0.00469650    0.00166112   0.000693852   0.000274550   8.82652e-05   2.11998e-05   5.16079e-06   8.74315e-07   1.34172e-07       0.00000       0.00000       0.00000       0.00000       0.00000       0.00000       0.00000       0.00000
  14  17 3150.5701    3.8910  0.9546 13.3978  0.0025  0.0295   0.1048   0.0737    0.1314   0.0000   440.1123       5.83674       12.1777       3.93230       1.55027       4.95967      -10.5267      -1.26789      -2.07191     -0.812674      0.658759     -0.752992     -0.529248      0.308857     -0.293898    -0.0256870     0.0740165    -0.0138198   -0.00738213   0.000922643  -0.000432592  -0.000614649   0.000164145   8.48554e-05   1.09214e-05   8.28448e-06  -1.31657e-06   1.48901e-07       0.00000       0.00000       0.00000       0.00000       0.00000       0.00000       0.00000       0.00000       3.22060       4.18306       4.63164       4.30916       3.96033       3.65540       2.94938       2.44962       1.83392       1.31591      0.946927      0.647497      0.381537      0.254491      0.144205     0.0817751     0.0421665     0.0210122     0.0105832    0.00459492    0.00194775   0.000720227   0.000256087   9.02700e-05   2.38022e-05   5.66064e-06   9.93101e-07   1.44847e-07       0.00000       0.00000       0.00000       0.00000       0.00000       0.00000       0.00000       0.00000
  14  18 3290.8896    3.6031  1.3385 13.1380 -0.0016  0.0352   0.0832   0.0909    0.1324   0.0000   435.4862       10.5241       16.8073       3.12754      -13.7440      0.525366      -3.35615       3.21770   -0.00732563     -0.917130    -0.0279287      0.507740     -0.925491     0.0862858     0.0343930    -0.0634865     0.0320198     0.0341460   0.000980270   -0.00195764    0.00246855   0.000748575   0.000297692  -1.88864e-05   4.90807e-05   2.44651e-06  -1.74463e-06  -3.18945e-07       0.00000       0.00000       0.00000       0.00000       0.00000       0.00000       0.00000       0.00000       4.07938       5.18598       5.65552       5.61945       4.97803       4.46611       3.73757       2.88520       2.16646       1.69216       1.09073      0.787484      0.502215      0.309005      0.179024     0.0970113     0.0550231     0.0266443     0.0123111    0.00554131    0.00238358   0.000889847   0.000327785   9.67618e-05   2.54218e-05   6.69891e-06   1.21658e-06   1.69853e-07       0.00000       0.00000       0.00000       0.00000       0.00000       0.00000       0.00000       0.00000
  14  19 3431.4708    3.0040  1.8788 12.7108 -0.0107  0.0425   0.0616   0.1099    0.0926   0.0000   443.0037       4.64790       4.69681       4.98165       4.15158      -1.11722       6.32420      -3.69672      -4.00464       3.04268       1.86751     -0.690417      0.423760      0.895179      0.247947     0.0299670     0.0817399    0.00209067     0.0226072   -0.00758752   -0.00521895    0.00108170   0.000212146   8.54069e-05   2.15436e-05  -8.82710e-06  -5.89762e-08  -1.89039e-07       0.00000       0.00000       0.00000       0.00000       0.00000       0.00000       0.00000       0.00000       4.70581       5.83733       6.22318       6.44971       5.61813       5.25108       4.20827       3.53414       2.72676       1.97334       1.39647      0.961642      0.601434      0.373350      0.230739      0.122741     0.0661130     0.0334343     0.0160211    0.00714293    0.00285773    0.00106946   0.000397043   0.000122654   3.37831e-05   7.86283e-06   1.44156e-06   2.17646e-07       0.00000       0.00000       0.00000       0.00000       0.00000       0.00000       0.00000       0.00000
  14  20 3572.1908    2.5450  2.7576 12.1210 -0.0017  0.0538   0.0426   0.1303    0.0789   0.0000   448.3848       1.84410       11.0873       21.4429       10.8563      -7.38944      -7.31551       1.15334       4.27318      -1.20828     -0.918001      0.969999     -0.110676     -0.357818    -0.0510620     0.0436490      0.208765     0.0144522    -0.0102784   -0.00174428   0.000685849  -0.000981789   8.79013e-05   0.000228991   6.58420e-05  -9.40005e-06  -2.00958e-06  -8.50015e-09       0.00000       0.00000       0.00000       0.00000       0.00000       0.00000       0.00000       0.00000       6.16458       7.24360       7.78090       7.77662       7.04440       6.26344       5.43687       4.56386       3.68103       2.61021       1.81116       1.23457      0.768563      0.483592      0.271146      0.158271     0.0860175     0.0439295     0.0201040    0.00903022    0.00360197    0.00137199   0.000466679   0.000156960   4.01831e-05   9.49929e-06   1.84187e-06   2.44566e-07       0.00000       0.00000       0.00000       0.00000       0.00000       0.00000       0.00000       0.00000
  14  21 3713.0479    2.0871  4.3889 11.4851 -0.0030  0.0660   0.0284   0.1776    0.0605   0.0000   448.6973       12.6397      -5.43987       3.39147       4.27244       6.52683      -9.74642       3.63019       2.14174       7.85072     -0.441054      -1.20394       1.07962      0.202250     -0.322214      0.175317     0.0480190     -0.104345    0.00424839     0.0111583   -0.00446099  -0.000583756  -0.000564328   1.16459e-05  -5.39175e-05  -1.02021e-05   4.98220e-07  -8.73688e-08       0.00000       0.00000       0.00000       0.00000       0.00000       0.00000       0.00000       0.00000       7.44166       9.42274       9.92226       9.70985       9.10903       8.22718       6.88338       5.47509       4.22387       3.10247       2.24296       1.49559      0.968662      0.605817      0.344519      0.191550      0.102626     0.0501058     0.0235688     0.0104897    0.00448060    0.00166066   0.000582406   0.000190060   5.30604e-05   1.24089e-05   2.43812e-06   3.24277e-07       0.00000       0.00000       0.00000       0.00000       0.00000       0.00000       0.00000       0.00000
  14  22 3854.2055    1.7402  6.3722 10.9148  0.0002  0.0855   0.0198   0.2237    0.0550   0.0000   454.7367       10.4163       24.1404       9.13533      -2.11115       18.2028      -3.51253      -8.18968       6.73199       3.54868      -1.64478      -3.84280       1.09545      -1.15331      0.313077      0.168963     -0.339961    -0.0286348     0.0431219  -0.000469391   1.81991e-05   -0.00139905   0.000134367   0.000176369  -5.40718e-05  -1.88252e-05  -3.91273e-07   4.37282e-07       0.00000       0.00000       0.00000       0.00000       0.00000       0.00000       0.00000       0.00000       9.17494       12.2304       12.4123       12.6627       11.7671       10.3579       8.67736       7.04257       5.49489       4.09417       2.82721       1.90572       1.23945      0.752864      0.455354      0.255489      0.133967     0.0661056     0.0324041     0.0134643    0.00577526    0.00219645   0.000785705   0.000245049   6.98812e-05   1.71159e-05   3.35519e-06   4.61221e-07       0.00000       0.00000       0.00000       0.00000       0.00000       0.00000       0.00000       0.00000
  14  23 3995.3767    1.4710  7.3460 10.7461 -0.0020  0.0978   0.0168   0.2582    0.0520   0.0000   439.4464       5.10998      -5.68474      -9.54042       9.63949      -6.99817      0.655297      -12.3801      -7.49055       3.83974      -1.04347    -0.0521054      -1.64583       1.05594      0.138874     0.0904272    0.00741407      0.149456    -0.0500436    -0.0301682     0.0144712  -0.000689826  -0.000852682  -0.000228828  -0.000103082  -4.51831e-05   7.13277e-06   4.88443e-07       0.00000       0.00000       0.00000       0.00000       0.00000       0.00000       0.00000       0.00000       10.5942       14.0387       14.0442       14.8208       13.0167       12.1368       9.89770       8.47248       6.17247       4.80749       3.24825       2.28079       1.39757      0.911239      0.505350      0.288964      0.153980     0.0770991     0.0359070     0.0162631    0.00679547    0.00255207   0.000873154   0.000290911   7.72340e-05   2.02736e-05   3.58871e-06   5.55219e-07       0.00000       0.00000       0.00000       0.00000       0.00000       0.00000       0.00000       0.00000
  14  24 4136.5803    1.2142 10.5946 10.4886 -0.0010  0.1308   0.0133   0.3672    0.0469   0.0000   435.7432       35.5502      -16.1402       10.2565       27.4710      -16.8698      -5.65237       10.7393       6.79367       7.09643      0.165029      -10.5653    -0.0926501      0.854130      0.558772      -1.00819     0.0913345     0.0350805    -0.0487603    -0.0417850     0.0152207    0.00234638   0.000810071   0.000119218  -9.39470e-05   1.27458e-05  -7.27966e-07   6.48222e-07       0.00000       0.00000       0.00000       0.00000       0.00000       0.00000       0.00000       0.00000       14.2958       18.1152       19.1165       18.9221       17.7135       15.8249       13.4086       11.0291       8.51491       6.24486       4.46962       3.03702       1.94099       1.21231      0.697875      0.400297      0.207988      0.107030     0.0501874     0.0224784    0.00915495    0.00354847    0.00121095   0.000398145   0.000109602   2.61756e-05   4.98193e-06   6.60535e-07       0.00000       0.00000       0.00000       0.00000       0.00000       0.00000       0.00000       0.00000
  15  10 2195.8106    0.8815  0.6758 10.5913 -0.0074  0.0246   0.0273   0.0599    0.0877   0.0000   438.6690      -5.14853       9.21594       3.85404     -0.339896       3.17406       1.48948      0.726174      0.356742     -0.711184       1.15335     -0.314760     -0.228007   0.000833576      0.134241    -0.0237362     0.0147142    0.00303405    0.00806187    0.00976624  -0.000776370   -0.00139710  -7.31893e-05   0.000439244  -1.27577e-05  -2.00106e-05  -1.04491e-05  -1.13990e-06   2.14617e-07  -2.66048e-08       0.00000       0.00000       0.00000       0.00000       0.00000       0.00000       2.71429       3.04310       3.41540       3.39950       2.97965       2.91834       2.50997       2.09378       1.60341       1.23295      0.911650      0.605459      0.437260      0.286471      0.152343     0.0892165     0.0521346     0.0276570     0.0144054    0.00658943    0.00286206    0.00130484   0.000551815   0.000190511   5.96852e-05   1.88698e-05   4.96221e-06   1.02597e-06   1.77167e-07   2.52323e-08       0.00000       0.00000       0.00000       0.00000       0.00000       0.00000
  15  11 2339.4973    1.2135  0.7595 11.1043 -0.0033  0.0256   0.0353   0.0628    0.0973   0.0000   433.9037       6.30170       14.1537      -3.99272      -1.97834       5.13322      -3.13911      -3.04983       2.90028      0.166343      0.284727       1.11204     -0.604357     0.0606863     0.0195106      0.179336     0.0304399   -0.00484546    -0.0147346   -0.00645830    0.00121055  -0.000198616  -0.000488546   0.000245405   0.000101579  -1.46091e-05  -9.17109e-06  -6.83980e-07   7.26962e-08  -1.75342e-08       0.00000       0.00000       0.00000       0.00000       0.00000       0.00000       2.88337       3.56827       4.02214       3.96856       3.80618       3.14407       2.61042       2.18497       1.66185       1.23883      0.882618      0.586701      0.415107      0.262592      0.152185     0.0936204     0.0534380     0.0289640     0.0150495    0.00704801    0.00307899    0.00128326   0.000524220   0.000185023   5.87611e-05   1.88158e-05   5.26986e-06   1.18571e-06   2.08554e-07   2.53905e-08       0.00000       0.00000       0.00000       0.00000       0.00000       0.00000
  15  12 2481.0059    1.7265  0.8456 11.6183 -0.0058  0.0297   0.0473   0.0672    0.1180   0.0000   431.9319       4.74426       13.8713       10.4479   -0.00807767     -0.471253      -2.02551       2.13020       1.43277      0.534890      -1.38208     -0.376244     -0.395002     -0.778622     -0.432653     -0.163579    -0.0653015    -0.0208109    -0.0213026     0.0126337   -0.00243163    0.00123724  -0.000421495   0.000196662   2.36996e-05   4.99013e-06  -6.57110e-06   5.22952e-07   1.93821e-07   6.77919e-10       0.00000       0.00000       0.00000       0.00000       0.00000       0.00000       2.99412       3.59941       3.94180       4.17456       3.59098       3.20108       3.14206       2.35060       1.77527       1.48505       1.02735      0.710197      0.460299      0.328884      0.190099     0.0962709     0.0628771     0.0336827     0.0158774    0.00756861    0.00340294    0.00175408   0.000661360   0.000226551   7.67392e-05   2.06977e-05   5.28535e-06   1.40411e-06   2.64490e-07   3.38915e-08       0.00000       0.00000       0.00000       0.00000       0.00000       0.00000
  15  13 2622.3481    2.0326  1.0551 12.0137 -0.0046  0.0332   0.0500   0.0753    0.1197   0.0000   441.5114       7.12370       12.5487      0.123288      -3.46887      -4.46283       5.33698     -0.562106      -1.29222     -0.299655       1.03053    -0.0682501      0.131001     -0.103083     0.0283462     0.0105597    -0.0183731    -0.0348087    -0.0388950   -0.00238182    0.00414715   -0.00108845   5.37772e-05  -0.000211830   2.52622e-05  -1.91838e-05  -1.66680e-06   1.06514e-06  -3.49754e-07   1.54243e-08       0.00000       0.00000       0.00000       0.00000       0.00000       0.00000       3.24632       4.44064       4.56731       4.65385       4.25670       3.80741       3.38618       2.65204       2.13274       1.51094       1.19959      0.802897      0.522143      0.350367      0.201879      0.128829     0.0654842     0.0350094     0.0184651    0.00823172    0.00432711    0.00160709   0.000712269   0.000248937   8.06803e-05   2.76909e-05   7.13089e-06   1.63132e-06   3.30760e-07   4.23463e-08       0.00000       0.00000       0.00000       0.00000       0.00000       0.00000
  15  14 2764.1245    2.8230  0.7063 12.5365 -0.0086  0.0245   0.0855   0.0560    0.1164   0.0000   437.7257       9.39255       11.2598      -1.01603      -3.79904       3.55788       2.87355      -3.90006      -3.60432     -0.207265      0.476232     -0.161001     -0.898899      0.249977   -0.00979090    -0.0974993    -0.0572572     0.0324301    -0.0102316   -0.00990621   -0.00556903   -0.00277479  -1.29161e-05  -0.000148800   8.23746e-05  -1.16053e-05  -3.80355e-06   3.95292e-07   4.57895e-07  -2.70631e-08       0.00000       0.00000       0.00000       0.00000       0.00000       0.00000       2.73832       3.41061       3.74727       3.38546       3.10746       2.90244       2.49689       2.28714       1.76592       1.31366      0.999165      0.602813      0.398967      0.271192      0.139796     0.0887105     0.0517471     0.0244698     0.0136347    0.00660060    0.00266131    0.00132587   0.000544043   0.000169105   5.64991e-05   2.04576e-05   5.45785e-06   1.11963e-06   1.93517e-07   2.59267e-08       0.00000       0.00000       0.00000       0.00000       0.00000       0.00000
  15  15 2905.7925    3.4324  0.7144 13.0051 -0.0145  0.0239   0.1026   0.0565    0.1268   0.0000   437.5865       5.07297       9.77066      -2.15974       1.40404       6.00189      -2.62517      -3.63184      -1.37265      0.163883      -1.57663      -1.05917      -1.34075     -0.439526     -0.223414      0.117578    -0.0107980     0.0116430   -0.00766308    0.00508604    0.00230320    0.00236599  -0.000465299   0.000129157  -2.39742e-05  -2.29662e-05  -3.62608e-06  -1.75434e-06  -6.61173e-08   5.47231e-09       0.00000       0.00000       0.00000       0.00000       0.00000       0.00000       2.76174       3.18510       3.22245       3.41597       3.31615       2.88206       2.51157       2.02077       1.61512       1.12181      0.877029      0.630526      0.454725      0.272797      0.166022     0.0948868     0.0508777     0.0284816     0.0141293    0.00704911    0.00296452    0.00125458   0.000446104   0.000175743   5.38348e-05   1.65213e-05   4.60716e-06   9.81609e-07   2.06131e-07   2.56938e-08       0.00000       0.00000       0.00000       0.00000       0.00000       0.00000
  15  16 3047.1274    3.8514  0.8522 13.3779 -0.0082  0.0276   0.1062   0.0662    0.1319   0.0000   437.1216     0.0610269       13.3129     -0.308461       5.08920       2.60444     -0.224863       1.73492       2.28343      -1.03527      0.650541      -1.12141     -0.479947     0.0612547     -0.225706      0.150136    0.00515927     0.0115155    -0.0106239   -0.00571458    0.00137475  -0.000507785   0.000716956   0.000363013   9.78723e-06  -1.23308e-05   1.44426e-06  -7.00891e-07  -1.22236e-07   1.68537e-08       0.00000       0.00000       0.00000       0.00000       0.00000       0.00000       2.97432       4.05904       4.06477       4.33385       3.77757       3.45363       2.97466       2.25762       1.90049       1.28077       1.03197      0.644449      0.475300      0.282028      0.184568     0.0986473     0.0570027     0.0298997     0.0150574    0.00707216    0.00336714    0.00139210   0.000555559   0.000205219   7.04533e-05   1.97928e-05   6.03525e-06   1.10530e-06   2.73775e-07   3.70003e-08       0.00000       0.00000       0.00000       0.00000       0.00000       0.00000
  15  17 3188.0650    3.8432  1.1460 13.2055 -0.0029  0.0347   0.0934   0.0797    0.1639   0.0000   435.1383       3.67711       11.8054     -0.401574      -5.30236      -1.67689      0.540316      -3.88192      -1.09448      -1.04292      0.111867      0.849497      0.467585      0.169479     -0.132419     -0.173989      0.139205     0.0243124     0.0172952    0.00816699    0.00367053    0.00115055   3.01412e-05  -0.000134435  -3.88362e-05   3.93382e-05   5.51175e-06  -2.67127e-06   2.51368e-07   7.30956e-08       0.00000       0.00000       0.00000       0.00000       0.00000       0.00000       4.12251       5.21141       5.42424       5.30735       5.27031       4.52621       3.82638       3.08557       2.24746       1.58337       1.16813      0.891931      0.644046      0.398549      0.223340      0.127601     0.0674457     0.0384190     0.0195792    0.00893371    0.00413836    0.00155741   0.000633394   0.000237566   7.49358e-05   2.42656e-05   6.65625e-06   1.55691e-06   2.91222e-07   3.57988e-08       0.00000       0.00000       0.00000       0.00000       0.00000       0.00000
  15  18 3328.8567    3.4675  1.5481 12.9626 -0.0107  0.0392   0.0740   0.0937    0.1255   0.0000   429.8229       18.0725       13.6398       5.78234      -2.04109       1.07344       3.75900    -0.0742821      -2.55582      -1.14010      0.668833     -0.224959     0.0515406      0.232962    -0.0550461   -0.00356885     0.0671191     0.0418149    -0.0248597    -0.0138156    0.00204963  -0.000289785   0.000748834  -0.000102628  -7.99413e-06   3.10322e-05   1.33018e-05   1.49465e-06   1.43207e-07  -3.70775e-08       0.00000       0.00000       0.00000       0.00000       0.00000       0.00000       4.29237       5.19144       5.31936       5.61780       5.45935       4.76361       3.89361       3.24762       2.73812       1.78901       1.40435      0.987030      0.709468      0.446190      0.260825      0.150201     0.0871158     0.0473306     0.0246084     0.0117175    0.00487519    0.00202347   0.000772704   0.000278960   9.79637e-05   3.12296e-05   8.31535e-06   1.68248e-06   3.57150e-07   4.49507e-08       0.00000       0.00000       0.00000       0.00000       0.00000       0.00000
  15  19 3470.0268    2.8793  2.1541 12.6190 -0.0078  0.0480   0.0537   0.1118    0.0896   0.0000   440.5096       6.41755       12.1518      -5.43379      -5.56542       1.05652       1.37716       1.27085      0.193972     -0.464120       1.65655      0.320297     -0.502573      0.350556     -0.293314    -0.0820105    -0.0347551     0.0127154     0.0500064   -0.00359345    0.00154446  -0.000260629   0.000744205  -0.000256922  -4.44761e-05   6.41550e-05  -9.66015e-06  -2.70842e-06  -1.80843e-07   3.75273e-08       0.00000       0.00000       0.00000       0.00000       0.00000       0.00000       4.77323       6.36825       6.45572       6.74538       6.08620       5.47682       4.71230       3.99045       3.16751       2.40444       1.71507       1.18607      0.771028      0.502059      0.303138      0.178971     0.0993875     0.0566307     0.0270347     0.0135282    0.00589163    0.00264735   0.000972226   0.000378089   0.000121117   3.84018e-05   1.01700e-05   2.41185e-06   4.52876e-07   6.35002e-08       0.00000       0.00000       0.00000       0.00000       0.00000       0.00000
  15  20 3611.1946    2.4207  3.1889 12.0114 -0.0071  0.0553   0.0372   0.1435    0.0676   0.0000   440.1053       11.7871       11.8609       14.3511       2.69842       1.83938       1.60557      -12.8516       4.34488       5.20153      -2.87615      0.750133     -0.917568       1.02716    -0.0841443     -0.323757    -0.0649159     0.0947833    -0.0152334    -0.0313140    0.00296332    0.00668444   -0.00160849  -0.000490389   4.92929e-05   6.43970e-05   2.85744e-06  -4.21266e-07   5.69707e-07   2.38796e-08       0.00000       0.00000       0.00000       0.00000       0.00000       0.00000       5.64030       7.21972       7.39468       7.71706       7.01035       6.55891       5.64524       4.59060       3.59830       2.82743       2.01140       1.42448      0.908296      0.607839      0.368094      0.224197      0.120072     0.0652148     0.0317730     0.0154555    0.00708591    0.00302462    0.00118940   0.000446883   0.000145015   4.55939e-05   1.15043e-05   2.82644e-06   5.22221e-07   7.23314e-08       0.00000       0.00000       0.00000       0.00000       0.00000       0.00000
  15  21 3752.5566    2.0423  5.0545 11.1492 -0.0018  0.0681   0.0243   0.1827    0.0618   0.0000   454.2487       13.3652       18.2727       4.05765       12.8105       8.65280      -6.58933       6.13848       6.31003       4.90893      -2.41161      0.666180      0.318732      0.423280     -0.192750     -0.130771    -0.0557123     0.0124707    0.00970234     0.0104757    0.00438800   -0.00381769    0.00269271   0.000187140  -0.000197101   3.45598e-05   2.29303e-05  -2.23296e-07  -6.41042e-08   5.84668e-08       0.00000       0.00000       0.00000       0.00000       0.00000       0.00000       7.19957       9.27239       9.70280       9.77623       9.11319       8.33808       6.99849       5.72463       4.55926       3.48664       2.43783       1.75928       1.14417      0.729827      0.453883      0.267983      0.148342     0.0781569     0.0396129     0.0193656    0.00843350    0.00361508    0.00141475   0.000536800   0.000183700   5.52333e-05   1.45978e-05   3.47520e-06   6.30237e-07   8.48909e-08       0.00000       0.00000       0.00000       0.00000       0.00000       0.00000
  15  22 3894.0766    1.6889  6.6630 10.8819 -0.0022  0.0868   0.0186   0.2203    0.0529   0.0000   444.5861       3.07682       27.5650       6.57289      -18.0748      -8.19179      -3.00221       8.90291       1.81350     -0.341628      -3.45203       3.67537      0.769721      -1.06569      0.219831      0.710827      0.203475    -0.0905807  -6.83567e-05   -0.00746576    0.00767367    0.00525364    0.00101359   0.000782799   0.000208964   1.70601e-05  -9.77730e-06  -8.50101e-07   1.97111e-06  -2.03649e-07       0.00000       0.00000       0.00000       0.00000       0.00000       0.00000       9.02453       11.2612       11.7880       12.0053       11.5296       9.98232       9.05139       7.04274       5.95231       4.34006       3.17266       2.24123       1.46717      0.957861      0.590225      0.338366      0.196423      0.104239     0.0528123     0.0250577     0.0113362    0.00482203    0.00188636   0.000680692   0.000237503   7.02775e-05   1.82790e-05   4.29057e-06   8.76494e-07   1.03253e-07       0.00000       0.00000       0.00000       0.00000       0.00000       0.00000
  15  23 4035.7899    1.3870  8.5098 10.6988 -0.0022  0.1043   0.0151   0.2853    0.0465   0.0000   440.5837       20.0021      -9.40228      -13.5409       4.30655     -0.812048       2.36164       14.4065      -1.07625       7.56412     -0.834025       2.33118     -0.385588      -1.17328      0.503341     0.0246368     -0.175809     0.0872155     0.0886704    0.00964514   -0.00615922   -0.00155357    0.00523934  -0.000161310  -0.000128726   0.000110203   9.76890e-06   3.67748e-06  -1.16050e-06   4.65851e-09       0.00000       0.00000       0.00000       0.00000       0.00000       0.00000       11.0851       13.8991       14.9541       15.0508       14.2578       12.7790       10.5715       8.90661       6.99184       5.31748       3.85848       2.65963       1.73917       1.12907      0.706787      0.418007      0.234762      0.124881     0.0619773     0.0305224     0.0132779    0.00584627    0.00221962   0.000825110   0.000279600   8.63945e-05   2.33225e-05   5.36095e-06   9.61071e-07   1.25174e-07       0.00000       0.00000       0.00000       0.00000       0.00000       0.00000
  15  24 4177.4219    1.1609 11.0916 10.4400 -0.0016  0.1338   0.0119   0.3627    0.0431   0.0000   435.2986       34.0959       29.8750       29.1897      -17.1615      -21.7471       15.3913      -2.34068      -8.35350      -8.31923      -3.76175      -2.95694     -0.262599       3.84844     -0.504751      0.462747     -0.677240      0.208368      0.157517    -0.0288979     0.0252144   -0.00263165    0.00134493    0.00225241   0.000217785  -6.23984e-05   1.31582e-05  -6.32846e-06   7.94543e-08   1.38626e-07       0.00000       0.00000       0.00000       0.00000       0.00000       0.00000       13.9013       17.5655       18.6403       19.3640       18.0046       15.6728       13.7447       11.3464       9.01300       6.77625       4.96877       3.38375       2.32279       1.47946      0.913990      0.533097      0.306535      0.165474     0.0845833     0.0401864     0.0184129    0.00774646    0.00308529    0.00110680   0.000368963   0.000110129   3.03667e-05   6.83855e-06   1.30562e-06   1.65394e-07       0.00000       0.00000       0.00000       0.00000       0.00000       0.00000
  15  25 4319.0562    0.9708 14.0172 10.3422 -0.0020  0.1765   0.0101   0.4879    0.0396   0.0000   436.9046       11.3393      -6.93185       11.6275       4.59580       5.00309       14.3211      -17.9451     -0.329596      -7.71419       5.67450      -4.19109       5.25184    -0.0983750      0.528484     -0.580599      0.490185   -0.00166373     0.0482181     0.0544607    -0.0215203    -0.0277963    0.00446064    0.00129628   4.81288e-05  -9.76591e-05   1.24006e-05   8.61773e-06   2.10076e-06  -1.29687e-07       0.00000       0.00000       0.00000       0.00000       0.00000       0.00000       17.6925       22.8301       24.4153       24.6609       23.1987       20.9241       18.1521       14.5903       11.6444       8.85836       6.47693       4.54912       3.11217       1.95442       1.24990      0.724453      0.410509      0.218882      0.110861     0.0541677     0.0243073     0.0105038    0.00412122    0.00154078   0.000520186   0.000151991   4.16604e-05   9.43294e-06   1.76866e-06   2.22671e-07       0.00000       0.00000       0.00000       0.00000       0.00000       0.00000
  15  26 4461.8526    0.7882 15.8049 10.2365 -0.0018  0.2211   0.0083   0.5832    0.0345   0.0000   413.7777       4.52908       25.3899      -19.2063       7.78728      -8.12043       33.2613       30.3936      -22.3424      -8.20996       18.0906       6.37980      -4.78260      0.150259       1.55238     -0.134900      0.212252      0.172842     0.0709667     0.0786462    -0.0151280   0.000420348   -0.00151806    0.00219631   -0.00124319   0.000401699   7.29928e-05   1.66491e-05  -2.22814e-06  -3.50912e-07       0.00000       0.00000       0.00000       0.00000       0.00000       0.00000       22.3477       28.6536       31.1253       31.3979       29.3797       26.1899       22.8023       18.5403       14.8321       11.0534       8.31327       5.62999       3.87879       2.52783       1.53148      0.901660      0.514855      0.281035      0.141055     0.0678878     0.0308349     0.0134415    0.00530818    0.00193646   0.000642255   0.000197388   5.29424e-05   1.16915e-05   2.21359e-06   2.74421e-07       0.00000       0.00000       0.00000       0.00000       0.00000       0.00000
  15  27 4603.6150    0.6377 17.1027 10.1536 -0.0009  0.2705   0.0071   0.6820    0.0303   0.0000   494.2620      -26.7267       12.3400       66.9250       1.71906      -52.7590       32.0459       40.9536      -18.9624      -5.33192       3.73563       10.4353       6.36519       5.86001       4.26298      0.431990      0.513992      0.347125      0.126349     -0.141375     0.0689863     0.0173559   -0.00888592   -0.00404629    0.00146068   0.000695275   1.14294e-05  -7.47760e-06  -1.80676e-06   5.87287e-07       0.00000       0.00000       0.00000       0.00000       0.00000       0.00000       26.2318       34.6823       37.2180       37.5126       35.5258       31.5143       27.3996       22.7180       17.7431       13.8745       9.95217       7.00307       4.83245       3.06066       1.92171       1.13225      0.649112      0.342629      0.180298     0.0854796     0.0394224     0.0164195    0.00679138    0.00243887   0.000827569   0.000243232   6.71847e-05   1.53879e-05   2.75698e-06   3.50352e-07       0.00000       0.00000       0.00000       0.00000       0.00000       0.00000
  16   8 1933.1431    0.5259  0.4068 10.1885 -0.0071  0.0204   0.0227   0.0539    0.0579   0.0000   436.1925      -1.59794       13.9073       3.34668      -1.72497      -1.56157      0.676535      0.367941      0.510766     0.0256155     -0.471111      0.773903      0.536964     -0.153556      0.294007     -0.130457     0.0219108    -0.0340087     0.0151268   -0.00768983   -0.00569250  -0.000285162   0.000736342   0.000336808   1.44367e-05  -1.94356e-05   1.37936e-05  -4.18724e-07  -7.12386e-07   4.47918e-07   1.46159e-07   2.04780e-09       0.00000       0.00000       0.00000       0.00000       2.17823       2.84335       2.94946       3.01496       2.97974       2.82906       2.08167       1.75571       1.34952       1.07770      0.776377      0.538444      0.387070      0.228592      0.167867     0.0961886     0.0599606     0.0319162     0.0175900    0.00848439    0.00419474    0.00175032   0.000803965   0.000295716   0.000121323   3.98937e-05   1.44449e-05   3.77612e-06   1.18102e-06   2.50718e-07   4.48677e-08   5.88869e-09       0.00000       0.00000       0.00000       0.00000
  16  10 2228.4038    1.0082  0.6981 10.6662 -0.0017  0.0243   0.0292   0.0556    0.1010   0.0000   435.2976      -1.24215       13.5764     -0.270482      -5.42945     -0.249680       1.58942      -1.11006     0.0164824      -1.74044     -0.749498    -0.0432816      0.792175      0.211797    -0.0166369    -0.0393161    -0.0732556    -0.0175647    -0.0280393    -0.0100620   -0.00510290   -0.00201335  -0.000150863   0.000241998   0.000125171  -6.16447e-05  -2.23948e-05   1.72321e-06   1.04236e-06  -1.63733e-07   8.46883e-08   6.27178e-09       0.00000       0.00000       0.00000       0.00000       2.38093       3.09127       3.51242       3.14981       3.27402       2.82160       2.33816       2.15235       1.56396       1.30800      0.954976      0.620191      0.466033      0.286620      0.179254      0.117371     0.0641982     0.0380544     0.0201784    0.00994240    0.00493642    0.00224854   0.000984143   0.000389717   0.000161293   5.68407e-05   1.63882e-05   5.54601e-06   1.60189e-06   3.35176e-07   5.27515e-08   6.40253e-09       0.00000       0.00000       0.00000       0.00000
  16  11 2372.5026    1.2966  0.9322 11.2386 -0.0015  0.0297   0.0326   0.0668    0.0994   0.0000   440.9821      -2.89945       9.36292     -0.584906     -0.759906      -3.91634      0.986320     -0.353889       1.64146      0.358038       1.40507      0.920802      0.420772      0.316512      0.419867    -0.0910821    0.00565512   -0.00788278     0.0340833    0.00919946  -0.000971396   -0.00136125   -0.00200653   6.72593e-05  -0.000244903   4.58985e-05   2.18952e-05   5.12296e-06   5.14031e-07   2.50782e-07  -3.19464e-08   9.09605e-09       0.00000       0.00000       0.00000       0.00000       2.88863       3.33219       4.07171       4.05490       3.58860       3.41488       2.94798       2.48142       1.86707       1.39328       1.15820      0.779881      0.501088      0.391589      0.226474      0.133275     0.0820097     0.0456732     0.0243276     0.0125245    0.00601486    0.00271946    0.00136780   0.000566795   0.000205036   6.51056e-05   2.26363e-05   7.11023e-06   1.63950e-06   3.44011e-07   5.94476e-08   7.75201e-09       0.00000       0.00000       0.00000       0.00000
  16  12 2514.8203    1.7677  0.9294 11.4642 -0.0136  0.0284   0.0451   0.0686    0.1225   0.0000   436.5219       5.80933       11.4621      -1.73098      -2.10681       5.92952      -7.81824      -1.04262       1.63769     -0.818202     -0.752642     0.0681212     -0.324029     -0.436872     0.0691327      0.242833      0.127956   -0.00195903    -0.0510299     0.0126399    0.00556184   -0.00268975   -0.00151731   0.000818204  -3.57550e-05  -0.000123475  -1.98565e-05   1.06135e-05   6.74947e-07  -1.18375e-07   6.63386e-08   5.72704e-09       0.00000       0.00000       0.00000       0.00000       2.97497       3.43753       4.20770       4.07209       3.47508       3.41089       3.07728       2.36423       2.05520       1.44367       1.10273      0.802465      0.538715      0.347927      0.237786      0.134006     0.0694467     0.0454385     0.0268131     0.0111590    0.00559961    0.00312291    0.00128402   0.000475242   0.000194025   7.10587e-05   2.27488e-05   6.23234e-06   1.48429e-06   2.83144e-07   5.74090e-08   6.89912e-09       0.00000       0.00000       0.00000       0.00000
  16  13 2656.9466    2.2500  0.8413 12.1782 -0.0122  0.0274   0.0594   0.0628    0.1140   0.0000   442.2869       5.09583       7.67054       4.49681      -4.90231      -5.59946      -1.46132       1.40983      -1.83085      -1.73347      0.793276     -0.504881     -0.975782   -0.00632884    -0.0796626     0.0678996      0.104686     0.0723543    0.00980797    -0.0112887   0.000931436   6.49917e-05  -5.95234e-05   0.000241541  -0.000377259  -2.97170e-07   3.08197e-05  -4.50595e-06   2.79499e-06  -9.37802e-08   5.75461e-08  -1.27965e-08       0.00000       0.00000       0.00000       0.00000       2.59885       3.43104       3.39253       3.58370       3.29997       3.00710       2.68385       2.24082       1.87967       1.41924       1.03089      0.764985      0.518075      0.336108      0.207643      0.133742     0.0711200     0.0439897     0.0223671     0.0120061    0.00573756    0.00267116    0.00112343   0.000449523   0.000166680   6.52800e-05   1.89816e-05   5.94310e-06   1.41350e-06   3.40538e-07   6.54741e-08   8.68932e-09       0.00000       0.00000       0.00000       0.00000
  16  14 2799.5412    3.0093  0.7991 12.5765 -0.0014  0.0245   0.0787   0.0590    0.1137   0.0000   439.7168      0.144772       15.5810      0.732986       3.77084      -4.53045      -2.64746     -0.805564     -0.551613     -0.738735     -0.367637      0.265988     0.0989623     -0.149814      0.235513    -0.0517433    -0.0788755     0.0517531    -0.0129060   -0.00617302   -0.00902635    0.00119200   -0.00127680  -0.000410806  -5.15565e-05   3.21246e-05  -1.78489e-05   3.67023e-06  -2.13172e-07  -5.30086e-07  -5.99276e-09   1.10067e-09       0.00000       0.00000       0.00000       0.00000       2.72982       3.41910       3.69667       3.83835       3.50643       3.07598       2.67529       2.19393       1.70785       1.28127      0.972957      0.674638      0.440206      0.298639      0.191829      0.116498     0.0653722     0.0384813     0.0207210    0.00996838    0.00472932    0.00248558    0.00101671   0.000422623   0.000149905   5.13180e-05   1.59064e-05   4.77181e-06   1.20826e-06   2.72847e-07   4.93907e-08   6.41485e-09       0.00000       0.00000       0.00000       0.00000
  16  15 2941.8286    3.6179  0.8382 12.8006 -0.0094  0.0253   0.0940   0.0608    0.1434   0.0000   435.3320       1.15444       9.93934       7.65301      0.312033       2.31159       2.51439       2.57069      0.930765      -1.80553      0.409400      0.291671      0.472134     -0.359228     -0.140122     0.0707297    -0.0534391   -0.00815053   -0.00442689  -0.000280451   -0.00419798   -0.00400679  -0.000135865   0.000164386  -0.000194138   3.06869e-05  -2.68552e-05   7.83415e-07  -9.75176e-07   2.45441e-07  -3.36545e-08  -1.34911e-09       0.00000       0.00000       0.00000       0.00000       2.72387       3.11786       3.30440       3.66576       3.00893       2.77159       2.71562       2.20524       1.69544       1.44168       1.11739      0.692995      0.461781      0.334802      0.212599      0.113144     0.0678708     0.0436547     0.0231748     0.0105237    0.00468942    0.00247770    0.00117330   0.000494596   0.000175604   5.59855e-05   1.65364e-05   4.58933e-06   1.21651e-06   2.62092e-07   5.19412e-08   7.03134e-09       0.00000       0.00000       0.00000       0.00000
  16  16 3083.5009    4.0513  0.8248 13.2353 -0.0066  0.0240   0.1098   0.0632    0.1400   0.0000   437.5081       3.28966       7.39465      0.723462      -2.45028      -8.24017      -1.36025     -0.346488      0.330532      -3.05024      0.186980      0.807270      0.665731    -0.0179039     -0.135626     0.0607583     0.0846871    -0.0390720     0.0223609     0.0192942   -0.00339445  -0.000927298    0.00115860  -0.000302667   0.000304807   5.69493e-06  -2.53343e-05   9.14829e-06   2.09679e-07  -3.03226e-07  -3.45162e-08  -1.13809e-09       0.00000       0.00000       0.00000       0.00000       2.36682       3.17688       3.42831       3.45091       3.05568       2.85325       2.46166       2.02976       1.58601       1.26489      0.872319      0.653611      0.435787      0.281652      0.179299      0.107261     0.0625966     0.0343304     0.0188982    0.00930433    0.00487781    0.00206887    0.00100379   0.000373038   0.000157791   5.40369e-05   1.77160e-05   4.87552e-06   1.27325e-06   3.02101e-07   5.29376e-08   7.43259e-09       0.00000       0.00000       0.00000       0.00000
  16  17 3224.9401    3.8900  1.1674 13.0770 -0.0052  0.0339   0.0923   0.0778    0.1691   0.0000   441.3031       10.0074       11.9790       4.29367      -4.35619      0.212230      -4.34065       7.50561       2.74350      -2.86578      -1.01285     0.0355872       1.36523     -0.710247     -0.244211     0.0504333    -0.0421011     0.0388969    -0.0154276    0.00202333    0.00355185   -0.00479531   -0.00189590  -0.000280489   5.09886e-05  -9.47727e-05   2.08896e-05  -1.15140e-05  -1.41615e-06   4.39940e-07  -9.85021e-08   1.38776e-08       0.00000       0.00000       0.00000       0.00000       3.25663       4.13779       4.60159       4.63601       4.35657       4.13246       3.36050       2.65287       2.30116       1.76910       1.30500      0.902082      0.657177      0.379642      0.286187      0.170240     0.0944556     0.0588457     0.0306964     0.0146678    0.00679962    0.00354729    0.00140146   0.000570845   0.000221539   9.11741e-05   2.77973e-05   7.82941e-06   2.14094e-06   4.21674e-07   8.11476e-08   1.00495e-08       0.00000       0.00000       0.00000       0.00000
  16  18 3366.3922    3.3853  1.7523 12.7532 -0.0030  0.0401   0.0669   0.0969    0.1263   0.0000   441.6812       7.11055       10.3850       8.53852      -5.26530       4.60050      -2.68887       3.89189      0.604015      -2.79163      0.891514      0.930140     -0.454144     -0.964893     -0.568233      0.167948    -0.0297011    -0.0664084     0.0211706    0.00483120    -0.0147041    0.00165907    0.00138191  -6.47482e-05  -0.000494921  -0.000189860   3.16512e-05  -3.21846e-06  -1.93126e-06   2.71799e-07  -1.26342e-07  -5.67245e-09       0.00000       0.00000       0.00000       0.00000       3.92151       4.84056       5.64233       5.20425       5.16962       4.84288       3.95117       3.36073       2.68910       1.88107       1.50901       1.14224      0.730088      0.500867      0.331089      0.191301      0.118946     0.0622320     0.0319562     0.0172958    0.00859517    0.00381098    0.00175757   0.000696610   0.000250489   9.29368e-05   3.44033e-05   9.73226e-06   2.44021e-06   5.18435e-07   8.91854e-08   1.03732e-08       0.00000       0.00000       0.00000       0.00000
  16  19 3507.9519    2.8542  2.4848 12.3476 -0.0098  0.0468   0.0489   0.1165    0.0907   0.0000   435.2352       13.8647       18.8768       7.43098      -8.25947       1.27948      -4.16855      -3.10718       6.71406     -0.970890      0.893893      0.196569      -1.13746     -0.804346      0.254886     -0.254574     0.0140818     0.0450389     0.0740090    -0.0150143    -0.0196037   -0.00426776   -0.00357735   0.000689170   3.76732e-05   0.000172305  -5.08175e-05   1.40591e-05   5.57871e-06   2.87916e-08  -5.19784e-08  -1.71403e-08       0.00000       0.00000       0.00000       0.00000       4.71356       5.73249       6.00783       6.57705       6.11239       5.46594       4.58686       3.99507       3.18972       2.45426       1.74210       1.27726      0.928489      0.608988      0.385233      0.227311      0.135081     0.0778405     0.0428981     0.0221826     0.0106741    0.00476083    0.00205421   0.000815764   0.000309034   0.000108942   3.48065e-05   9.96140e-06   2.67608e-06   5.91316e-07   1.02612e-07   1.40997e-08       0.00000       0.00000       0.00000       0.00000
  16  20 3649.8458    2.2912  3.7471 11.7198  0.0021  0.0598   0.0315   0.1499    0.0693   0.0000   437.9366       1.13973      -5.30442       2.92016       5.79488      -6.52172      -2.36636       3.02859       3.57857      -1.99652     -0.696087       3.05031      0.630469     -0.505319     -0.324694     0.0297155      0.261752      0.122577    -0.0477406    -0.0318429  -0.000657338   -0.00483226  -0.000464662   0.000873284   0.000190952   5.97796e-05  -1.91197e-05  -2.65457e-05  -4.05966e-08   9.92073e-07   5.22292e-08  -4.42292e-08       0.00000       0.00000       0.00000       0.00000       6.05682       7.57687       7.74525       7.97090       7.74392       7.18074       5.97783       5.10060       4.02605       3.30721       2.44853       1.71842       1.11407      0.766733      0.491595      0.306123      0.184803      0.100450     0.0537119     0.0262118     0.0123346    0.00574791    0.00245961    0.00102814   0.000387849   0.000131538   4.47294e-05   1.32615e-05   3.44851e-06   8.01555e-07   1.35054e-07   1.80650e-08       0.00000       0.00000       0.00000       0.00000
  16  21 3791.6116    1.9228  5.2260 11.1647 -0.0007  0.0711   0.0227   0.1854    0.0601   0.0000   440.5865       7.10353       4.74805     -0.270885       1.40325       9.42371      -9.37013      -6.19397       1.84976      -2.12197     -0.301264     -0.797649     0.0814720     -0.356824     -0.891955     -0.469525      0.105971     0.0358446    -0.0442256    0.00699591   -0.00451157    0.00323159   0.000319448  -0.000839940   0.000425605  -4.61913e-05  -3.57182e-06  -5.84192e-06   1.97137e-06   2.94761e-07  -2.00956e-07   1.70027e-08       0.00000       0.00000       0.00000       0.00000       7.05769       9.04579       9.91550       9.77245       9.44396       8.30747       7.28415       6.10615       4.82013       3.79406       2.74927       1.97585       1.33689      0.899950      0.561801      0.344612      0.201485      0.114942     0.0602494     0.0312455     0.0157047    0.00656166    0.00319047    0.00122100   0.000482364   0.000168917   5.43986e-05   1.63197e-05   4.22694e-06   9.84866e-07   1.70098e-07   2.03258e-08       0.00000       0.00000       0.00000       0.00000
  16  22 3933.5605    1.6031  6.9444 10.8921 -0.0024  0.0876   0.0173   0.2300    0.0496   0.0000   435.8745      -6.06324       3.05423       15.0212       5.70735      -12.0257      -7.60192       3.58275      -2.67315      -1.23482       3.29338       1.73101      -1.60994     0.0628794     -0.479009      0.559240     -0.254309    -0.0528349     -0.120050    -0.0210762   -0.00925622     0.0117182   -0.00507866  -0.000614498  -0.000250941   0.000288218   2.80582e-05  -6.26002e-06  -5.50287e-06  -3.97057e-07   2.81040e-07   1.41011e-08       0.00000       0.00000       0.00000       0.00000       8.66093       10.5976       11.8787       11.8438       11.2286       10.3495       8.74622       7.39955       5.98039       4.50646       3.34541       2.47640       1.68756       1.10020      0.723790      0.436612      0.252377      0.143193     0.0785284     0.0388533     0.0193116    0.00913259    0.00391001    0.00153215   0.000598500   0.000214525   7.11775e-05   2.04093e-05   5.26799e-06   1.14826e-06   2.00122e-07   2.47282e-08       0.00000       0.00000       0.00000       0.00000
  16  23 4075.7488    1.3033  8.7322 10.6439 -0.0047  0.1061   0.0136   0.2864    0.0446   0.0000   442.1702       6.05025       7.64026      -16.6485       26.0309      -7.71518      -3.52374      -9.22792      -8.70260      -1.56182       9.11126      -6.22112      -5.18148       1.52391       1.39725      0.447218     0.0328634      0.258617    -0.0613060    -0.0760205    0.00692626    0.00785404    0.00180367    0.00273225   0.000312951  -0.000400815  -0.000156927   3.25554e-06   2.38811e-06   8.28552e-07  -2.82687e-07  -4.25928e-08       0.00000       0.00000       0.00000       0.00000       10.5441       13.5137       14.4847       14.6561       13.7932       12.6963       10.8109       9.09805       7.29334       5.52951       4.19427       2.98383       2.06741       1.37588      0.874695      0.538174      0.313295      0.177263     0.0962174     0.0482094     0.0243056     0.0108004    0.00492556    0.00191282   0.000755558   0.000260902   8.49981e-05   2.51550e-05   6.45302e-06   1.39119e-06   2.50902e-07   3.18956e-08       0.00000       0.00000       0.00000       0.00000
  16  24 4217.8084    1.1022 11.1199 10.4927 -0.0003  0.1371   0.0115   0.3712    0.0406   0.0000   427.3719       2.61020       50.6290       43.9716       9.66470       6.68467       6.45802       14.8146       13.0274      -7.73949       4.42524      -4.41157     -0.822476      0.238505     0.0265155      0.886627      0.912502     -0.168722     -0.279770    -0.0578515   -0.00220572    -0.0138897   -0.00481031  -0.000679518  -0.000818263   0.000252306  -0.000101368  -4.06453e-05  -1.22649e-05   1.23123e-06  -5.64909e-07  -1.83572e-08       0.00000       0.00000       0.00000       0.00000       12.9372       16.7952       18.2289       17.8734       17.4313       15.7991       13.8389       11.5935       9.30234       7.21284       5.38027       3.91452       2.65410       1.81701       1.14677      0.692665      0.416530      0.229454      0.126894     0.0629103     0.0317198     0.0140052    0.00647213    0.00255118    0.00101063   0.000342914   0.000116935   3.39255e-05   8.75293e-06   1.97438e-06   3.44255e-07   4.13340e-08       0.00000       0.00000       0.00000       0.00000
  16  25 4359.9369    0.9192 14.1224 10.3107 -0.0034  0.1823   0.0090   0.4831    0.0370   0.0000   420.9258       11.9336       13.5295      -13.9588       51.0459       2.18644       7.86715       7.75474      -8.09118      -5.69732      -12.8932       4.58939       8.18593      -6.43516      -1.72514     -0.436613     -0.338561     -0.192702      0.230701    0.00965019     0.0285452    -0.0465963     0.0179534  -0.000234229   -0.00105302   0.000424918   0.000331479  -6.25865e-06   8.61850e-06   2.91443e-06  -3.29751e-07   1.28476e-07       0.00000       0.00000       0.00000       0.00000       17.0120       22.7066       23.5316       24.3581       22.7648       21.2359       18.1592       15.6450       12.2207       9.51227       7.33625       5.13666       3.61585       2.37390       1.54312      0.944795      0.565027      0.308865      0.169222     0.0854549     0.0426157     0.0196551    0.00864811    0.00351956    0.00136000   0.000463708   0.000153887   4.48751e-05   1.20617e-05   2.56678e-06   4.57195e-07   6.01207e-08       0.00000       0.00000       0.00000       0.00000
  16  26 4502.2641    0.7201 16.0384 10.2753 -0.0054  0.2267   0.0076   0.5979    0.0318   0.0000   429.8512      -27.9126       35.2193       7.53199       19.2362      -16.7029       32.3516      -2.29379     -0.640353      -12.3543       1.23220      -3.86373       6.18771       6.80333      -2.43106      -1.17745       1.17973       1.13530     0.0216655     -0.206366   -0.00107887     0.0461742  -0.000735311   -0.00210285   0.000665302    0.00148848  -9.19196e-06  -9.77224e-05  -1.12741e-06  -3.39293e-07  -9.61881e-07   1.10950e-07       0.00000       0.00000       0.00000       0.00000       21.7996       27.7512       29.8099       30.1772       29.2227       26.2331       23.0032       19.1716       15.6813       12.1320       8.93814       6.51193       4.61719       3.04447       1.96996       1.19694      0.706324      0.407925      0.219368      0.113356     0.0559545     0.0249694     0.0112310    0.00445036    0.00172238   0.000616314   0.000197082   5.64342e-05   1.46996e-05   3.21342e-06   5.65674e-07   6.77141e-08       0.00000       0.00000       0.00000       0.00000
  17   9 2112.9538    0.7754  0.5598 10.5280 -0.0109  0.0209   0.0263   0.0494    0.0727   0.0000   438.3655     -0.365413       13.1794       2.79908      -2.90846      -3.47514      -2.38343      -3.20792      0.620712    -0.0926210     -0.181996     -0.996344      0.235981      0.724121     -0.420611     0.0225587    -0.0186805    -0.0987345    0.00308671   -0.00743801    0.00188287    0.00377324    0.00163308  -0.000634382  -0.000391695   8.38257e-06  -5.32391e-05  -2.87365e-05   1.37687e-06   1.55664e-06   2.64564e-07  -1.11781e-07   1.03331e-08  -2.80900e-09       0.00000       0.00000       2.01686       2.43498       2.67800       2.58770       2.49199       2.41934       2.04766       1.81112       1.46566       1.13904      0.867191      0.659783      0.441387      0.316680      0.201261      0.127294     0.0751511     0.0446695     0.0248572     0.0127905    0.00671539    0.00322111    0.00150622   0.000680583   0.000278504   0.000106700   4.10519e-05   1.43474e-05   4.49817e-06   1.28978e-06   3.01401e-07   6.57014e-08   1.06902e-08   1.36563e-09       0.00000       0.00000
  17  10 2260.3268    1.0545  0.7915 10.6360 -0.0092  0.0276   0.0285   0.0601    0.1044   0.0000   436.9762      -2.94618       12.9430     -0.806921      -7.50169     -0.311150     0.0302621      -1.64942     -0.743629       1.56910      0.755234     0.0466835     0.0739056    -0.0886666      0.166162     -0.101312    -0.0300556     0.0371316     0.0261225    0.00361846   -0.00158541    0.00273192    0.00154461  -0.000696554  -0.000413016   0.000320728  -3.64821e-05   7.55856e-06   3.48444e-06   1.44216e-06   1.56229e-09  -1.71998e-07  -9.05358e-09   5.73093e-10       0.00000       0.00000       2.67558       3.45102       3.32081       3.39615       3.15774       3.23274       2.96245       2.41503       1.84240       1.36740       1.05639      0.844661      0.623450      0.441995      0.286070      0.174834     0.0985083     0.0550011     0.0305689     0.0153594    0.00752686    0.00390017    0.00174618   0.000868206   0.000316469   0.000136515   4.87240e-05   1.65190e-05   5.28587e-06   1.50057e-06   3.61099e-07   8.29061e-08   1.49927e-08   2.01810e-09       0.00000       0.00000
  17  11 2405.0140    1.4010  0.9406 11.3221 -0.0076  0.0312   0.0344   0.0677    0.1034   0.0000   437.7600      -1.02207       17.5002       4.45375      -1.12808       3.83509       3.28459      0.118423     -0.158331       3.09374      0.579919      -1.12474     -0.695625     -0.383749     -0.113244     -0.125670    -0.0499808    -0.0441413   -0.00783524    -0.0200097     0.0170456   -0.00283185   -0.00160558   0.000663568   0.000135786  -7.24325e-05   5.01191e-05   5.89475e-06  -1.99041e-06   2.76287e-06  -4.28329e-07  -1.31703e-07  -1.02755e-08  -2.52174e-09       0.00000       0.00000       2.85861       3.59383       4.32989       3.85841       3.70450       3.71411       2.99977       2.51676       2.32013       1.57412       1.28308       1.00281      0.586858      0.455450      0.302479      0.172976      0.102360     0.0719913     0.0318525     0.0190262     0.0107361    0.00469499    0.00212288    0.00104585   0.000488469   0.000153679   5.71067e-05   2.49329e-05   8.03304e-06   2.33619e-06   4.67372e-07   9.79645e-08   1.74033e-08   1.97065e-09       0.00000       0.00000
  17  12 2548.0596    1.8674  0.9936 11.7765 -0.0024  0.0352   0.0446   0.0675    0.1106   0.0000   435.6287      -2.99078       12.7063      -3.16477      -1.73698      -2.53637      0.374083      -1.40530      -2.25277      0.234355    -0.0852757       1.17715       1.14423      0.916633     -0.460358     -0.213877     0.0558456     0.0932491    -0.0208590    -0.0111871    0.00310649    0.00611997    0.00370704  -8.93300e-07  -0.000558538  -0.000349420   1.95050e-05   2.69953e-05   1.27157e-05   9.83674e-07   3.09891e-07  -1.17699e-07  -1.26889e-08  -8.44549e-10       0.00000       0.00000       2.77847       4.25035       4.09618       4.19458       4.17135       3.51589       3.43178       2.57034       2.53713       1.73409       1.47170       1.01149      0.684512      0.485386      0.280052      0.208751      0.108950     0.0769864     0.0356181     0.0207679     0.0114686    0.00494015    0.00272218   0.000962740   0.000527091   0.000161532   6.86679e-05   2.49157e-05   6.86283e-06   2.44928e-06   5.24364e-07   1.25020e-07   2.72340e-08   2.95375e-09       0.00000       0.00000
  17  13 2691.0838    2.5103  0.8796 12.0384 -0.0070  0.0297   0.0665   0.0595    0.1343   0.0000   440.1962      -2.51769       11.3742       3.37862       1.64270       6.94191       1.41681       2.66294     -0.821046      -3.10168     -0.596413     -0.854558     -0.502546     -0.535880     -0.329734      0.328381   0.000440313     0.0632524     0.0128661     0.0139671    0.00679514    0.00325443   0.000430728   1.44450e-05  -0.000348008   8.50005e-05   9.41475e-05  -6.36409e-06  -1.07177e-05   7.99154e-08   4.24954e-07   4.16468e-08  -2.19490e-09   6.43569e-10       0.00000       0.00000       3.20419       3.56354       3.14376       3.60139       4.07574       4.03373       3.00714       2.10768       1.88075       1.83567       1.46126       1.00380      0.579224      0.353281      0.262612      0.217583      0.140914     0.0853031     0.0448007     0.0223361    0.00990926    0.00450523    0.00193053   0.000829307   0.000332416   0.000135811   4.86831e-05   1.53113e-05   5.33818e-06   1.47687e-06   3.72954e-07   7.41113e-08   1.40858e-08   1.78748e-09       0.00000       0.00000
  17  14 2834.3690    3.1992  0.7678 12.7537 -0.0021  0.0238   0.0870   0.0619    0.1082   0.0000   436.6712      0.844431       17.2372      -1.34736       1.09971      0.352827      -3.98942      0.535260       1.87151      0.710421       1.25300      -1.12005     -0.452826     0.0143365      0.274590     0.0931569    -0.0706496    -0.0390965    0.00207537    -0.0130557   -0.00415205   -0.00289517    0.00159094  -0.000158464   0.000425409   9.00467e-05  -6.38167e-06  -2.12419e-05   6.97412e-06   5.88372e-07  -1.45655e-07  -1.00111e-07   7.42176e-09   3.81414e-09       0.00000       0.00000       2.18672       2.82156       3.07660       3.18578       2.97903       2.67227       2.44546       1.95709       1.64384       1.23548      0.948216      0.726577      0.500870      0.319164      0.218791      0.143136     0.0855737     0.0506611     0.0267311     0.0148553    0.00753869    0.00382165    0.00194406   0.000778121   0.000347718   0.000127716   4.91451e-05   1.74697e-05   5.16704e-06   1.43183e-06   3.58830e-07   8.01078e-08   1.51682e-08   1.76856e-09       0.00000       0.00000
  17  15 2977.2655    3.7499  0.7840 13.2378 -0.0055  0.0251   0.0969   0.0553    0.1054   0.0000   441.6125       2.90059       13.4540    -0.0543935       3.85450      -7.51390     -0.780448      -2.30737      -1.85882    -0.0197515      0.117495    -0.0538668     -0.346946     -0.588711     -0.156835      0.113520     -0.157705     0.0237447    -0.0278576     0.0128149    0.00748168    0.00708595  -0.000122488  -0.000133500   0.000223629  -3.97951e-05   8.92074e-05   4.61724e-06  -4.88738e-06   2.24489e-07   1.17936e-07   4.53618e-08   1.24489e-08   3.06888e-11       0.00000       0.00000       2.46318       3.10352       3.46746       3.48661       3.27193       3.11895       2.45602       2.22316       1.78451       1.28981       1.00763      0.771258      0.515805      0.346935      0.214356      0.155953     0.0913186     0.0534787     0.0277675     0.0155714    0.00774926    0.00416035    0.00193452   0.000828627   0.000324179   0.000130121   4.70153e-05   1.72895e-05   5.30161e-06   1.66240e-06   3.61980e-07   7.67534e-08   1.25469e-08   1.74511e-09       0.00000       0.00000
  17  16 3119.3908    4.0219  0.9193 13.1377 -0.0107  0.0337   0.1001   0.0597    0.1464   0.0000   436.3460       3.45791       7.93031       1.28636      -2.44863      -1.16472       5.91463      -3.84533       1.62496      0.616245      0.574907     -0.944536     -0.421758      0.127326      0.176924     0.0596302     0.0390638     0.0300126    -0.0500997   -0.00659590    0.00448417    0.00325462  -2.08531e-05  -0.000585150   0.000316237  -2.76298e-05  -6.59558e-05  -1.33575e-05   1.58661e-06   1.68432e-06   5.82839e-07   2.27702e-07   5.87749e-10  -5.59794e-10       0.00000       0.00000       4.43179       6.12226       6.86858       6.82575       6.24239       5.45550       4.57443       3.58052       2.71419       1.95758       1.42307      0.973079      0.666580      0.444416      0.270874      0.165068     0.0973379     0.0526484     0.0297691     0.0156562    0.00789057    0.00402579    0.00180331   0.000813828   0.000322680   0.000135867   4.77268e-05   1.55698e-05   5.15193e-06   1.52371e-06   3.68471e-07   7.56281e-08   1.30268e-08   1.72458e-09       0.00000       0.00000
  17  17 3261.4281    3.8079  1.2663 13.2159 -0.0051  0.0340   0.0856   0.0802    0.1413   0.0000   438.1929     0.0862663       3.50051       3.26390       2.76660      -3.53460      -7.33518      -6.00771      -1.43860      -1.95779       1.24670     -0.878778     -0.369435     -0.178401      0.721012     0.0808129    -0.0269699   -0.00516412     0.0106431   -0.00938079    -0.0116044  -0.000277880   -0.00454634   -0.00258660   0.000342350   0.000143134   1.69045e-05   4.21609e-06  -3.67841e-06   1.21280e-07  -1.18389e-07  -2.70662e-07   1.48000e-08  -1.25619e-09       0.00000       0.00000       3.61055       4.35465       4.39279       4.64026       4.86116       4.46332       3.52096       2.81537       2.27054       1.94434       1.57299       1.07118      0.690520      0.427533      0.312325      0.222557      0.144970     0.0876745     0.0454573     0.0230681     0.0115441    0.00529020    0.00237492    0.00105912   0.000435388   0.000162971   6.00962e-05   2.14088e-05   6.50241e-06   1.91743e-06   4.99826e-07   1.00184e-07   1.71370e-08   2.21894e-09       0.00000       0.00000
  17  18 3403.4580    3.1137  1.7397 12.8860  0.0001  0.0376   0.0612   0.1002    0.1022   0.0000   434.5964       3.41464       15.9372       4.48993       7.68850      -7.79728      -4.69368      -1.13783       3.17067      -2.15379     0.0267745      0.324610      -1.35354      0.424949     0.0663475     0.0639790      0.211804     0.0218965    -0.0103997    -0.0149352   -0.00570060    0.00760240   -0.00387370   -0.00107578   0.000143314  -0.000185942  -0.000143386  -2.93822e-05   7.94560e-06   1.48775e-06  -6.26117e-07  -7.10240e-08   3.89353e-09  -1.38185e-09       0.00000       0.00000       3.52211       4.58079       4.76868       4.81432       4.54625       4.17805       3.77437       3.28499       2.69400       2.10382       1.62767       1.19352      0.812077      0.556209      0.358483      0.227932      0.137664     0.0804313     0.0438362     0.0242109     0.0120526    0.00600615    0.00293542    0.00123365   0.000543445   0.000207543   7.51918e-05   2.61900e-05   8.27863e-06   2.42125e-06   5.93501e-07   1.31657e-07   2.29821e-08   2.82342e-09       0.00000       0.00000
  17  19 3545.5031    2.7291  3.0908 11.8827 -0.0014  0.0498   0.0396   0.1324    0.0876   0.0000   437.3968       10.6250       5.82863      -3.34062      -1.08467     -0.732745      -4.05886       2.10849       2.43647      -5.96532       1.94955      0.838838      0.161978     -0.277346     -0.274681      0.612317      0.299969     0.0586927    -0.0332658    -0.0197105    0.00731975    0.00424040    0.00265248   -0.00118022   6.98575e-05   0.000456543  -6.30584e-05  -1.98622e-05   9.15369e-06   3.06811e-06  -1.04811e-06   9.66254e-08   5.13012e-08  -1.65711e-09       0.00000       0.00000       4.60911       5.90102       6.18547       6.34870       6.24752       5.50182       4.85007       4.21821       3.51238       2.69370       2.13410       1.49419       1.06572      0.705884      0.459893      0.302152      0.182120      0.106865     0.0599225     0.0316938     0.0166233    0.00819884    0.00373712    0.00169766   0.000676142   0.000266045   9.87322e-05   3.32368e-05   1.04429e-05   3.15762e-06   8.11824e-07   1.67577e-07   3.11226e-08   3.62915e-09       0.00000       0.00000
  17  20 3687.8495    2.2856  4.1044 11.3955 -0.0013  0.0596   0.0288   0.1510    0.0745   0.0000   451.2909       18.1523     -0.292691     0.0370944       18.0894      -12.7483      -10.5891       6.31802       3.51537      0.111128      0.478539      0.313173      0.721743     -0.720893    -0.0236530      0.232762    -0.0934856     0.0933515     0.0174086   0.000559272     0.0262146    -0.0162967   0.000135549  -7.14072e-05  -0.000515388  -0.000249630  -0.000202977  -7.76638e-05   8.50620e-06  -4.67693e-06  -2.66559e-07  -3.22988e-07  -2.23690e-09   7.08734e-09       0.00000       0.00000       5.40088       7.20779       7.62235       7.81359       7.44067       6.93768       5.88286       5.12004       4.08511       3.21564       2.43316       1.83296       1.21820      0.871294      0.550778      0.357056      0.217667      0.127428     0.0698560     0.0382441     0.0192505    0.00973600    0.00442089    0.00201950   0.000827969   0.000335036   0.000118077   4.18048e-05   1.34223e-05   3.96612e-06   9.48829e-07   2.17787e-07   3.63664e-08   4.71357e-09       0.00000       0.00000
  17  21 3830.0598    1.8295  5.3900 11.1904 -0.0025  0.0718   0.0217   0.1886    0.0553   0.0000   449.6134       21.0806       9.18927       1.25855       12.4339       3.24093      -9.70594      -3.96959     0.0105190       1.06056     -0.461079     -0.717933       2.55404      -1.00383     -0.519166      0.501785    -0.0983721     -0.241620     0.0663526     0.0467958     0.0179112  -0.000539469    0.00274587  -0.000424246   0.000296156   0.000916784  -2.36088e-06   8.48062e-05  -7.09476e-06   8.34771e-07   2.21414e-07   4.05156e-08  -2.94514e-08  -4.65954e-09       0.00000       0.00000       6.83534       8.62295       9.05130       9.20807       8.72434       8.29798       7.26908       6.09860       5.15201       3.98315       3.08118       2.22640       1.58316       1.08117      0.714802      0.441124      0.270574      0.159648     0.0875766     0.0478432     0.0243546     0.0118246    0.00544036    0.00242570    0.00103064   0.000405623   0.000147120   5.19546e-05   1.62594e-05   4.57064e-06   1.13766e-06   2.37319e-07   4.32615e-08   5.26921e-09       0.00000       0.00000
  17  22 3972.2602    1.5191  7.9623 10.6620 -0.0039  0.0915   0.0148   0.2462    0.0468   0.0000   426.0366       2.47792       8.62900       10.6366       21.7976      -8.34622      -9.36710       1.08257       8.29512       9.96280   -0.00296139      -9.08215       1.77913      0.760460     -0.726732     -0.314682      0.531556      0.252094    -0.0188554     0.0597389    -0.0265114    -0.0436795    0.00301152    0.00351400   -0.00148372  -0.000849877   0.000283759   4.90164e-05  -2.07658e-05  -7.81206e-07   1.71249e-06   4.57542e-08   3.42696e-08  -6.22364e-10       0.00000       0.00000       8.44122       10.6162       11.5591       11.8394       11.2273       10.5395       9.06618       7.76302       6.30277       5.01284       3.78836       2.74029       1.98967       1.34775      0.909648      0.556455      0.335714      0.199593      0.113967     0.0618228     0.0309043     0.0152458    0.00705196    0.00318892    0.00131586   0.000529578   0.000193823   6.75789e-05   2.10127e-05   5.91205e-06   1.52737e-06   3.16666e-07   5.47468e-08   6.80015e-09       0.00000       0.00000
  17  23 4114.7637    1.2815  9.8733 10.5661  0.0001  0.1114   0.0123   0.3100    0.0399   0.0000   429.4220       21.3136      -3.49313       25.6282       3.07293       9.82598       10.4058       13.1346      -7.35635      0.656232       6.82122     -0.739703      -2.16328     -0.432189       2.18710      0.507018     -0.138898     -0.110311      0.202061      0.161127    -0.0752506   -0.00864648    0.00415984   -0.00228959    0.00256868  -0.000236363  -0.000319984   0.000147477   4.20351e-05   1.49144e-05  -3.37409e-06  -2.12998e-07   6.67173e-08  -9.56076e-09       0.00000       0.00000       10.5398       13.0507       14.1425       13.9425       13.9151       12.2750       11.2228       9.75740       7.81175       6.25998       4.80050       3.44182       2.47558       1.69871       1.11545      0.697890      0.411788      0.245960      0.141827     0.0741369     0.0391230     0.0188195    0.00866605    0.00405406    0.00164788   0.000642084   0.000240570   7.89699e-05   2.47938e-05   7.24321e-06   1.86583e-06   3.99418e-07   6.72561e-08   7.54427e-09       0.00000       0.00000
  17  25 4399.9951    0.8688 14.4716 10.2826 -0.0034  0.1822   0.0084   0.4913    0.0345   0.0000   457.3528      -17.9641       67.4787      -30.5384      -3.33925      -8.31700       20.9703       14.6331       6.85056       12.5068      -13.1796       3.52635       3.41922      0.698796      -1.15937       1.76216      0.920062     -0.775180     -0.302811     -0.185332      0.109891    -0.0237628     0.0219503    0.00903944   -0.00327518  -0.000127431   0.000293463  -0.000156031  -3.63219e-05   1.87168e-05   2.90757e-06   6.19663e-07  -9.67457e-08  -1.02410e-08       0.00000       0.00000       16.6899       21.2348       23.2745       23.6631       22.5950       20.3664       18.3713       15.5259       12.6498       10.2142       7.66957       5.65067       3.98475       2.72344       1.76659       1.14390      0.712069      0.415705      0.231834      0.125658     0.0664152     0.0328381     0.0151659    0.00683062    0.00286527    0.00114686   0.000420369   0.000141195   4.38301e-05   1.23422e-05   3.07226e-06   6.68905e-07   1.12340e-07   1.32667e-08       0.00000       0.00000
  17  26 4542.5261    0.6988 17.2167 10.1933 -0.0011  0.2403   0.0070   0.6167    0.0295   0.0000   451.1057       16.3062       54.4387      -54.9014       10.6110       1.96792      -18.6835      -19.1905      -4.47133      -6.25228       2.46750       2.00944      0.228911      -2.45309       3.38143     0.0448905     -0.804171      0.265591      0.616023     -0.146497    -0.0735660    -0.0406815     0.0339509  -0.000152103   -0.00765118   -0.00183272    0.00179615  -0.000176260  -3.87475e-06   9.79718e-06   8.35688e-06  -8.67319e-07  -2.32641e-07  -3.70836e-08       0.00000       0.00000       20.8442       27.3692       29.8472       29.9321       29.2940       26.4935       24.1999       19.6930       16.6617       12.9719       10.0458       7.43831       5.23890       3.61822       2.44988       1.54391      0.961070      0.565937      0.326403      0.178258     0.0901338     0.0455973     0.0215012    0.00971020    0.00403953    0.00162125   0.000584725   0.000201777   6.29915e-05   1.72572e-05   4.26762e-06   9.05952e-07   1.60375e-07   1.79619e-08       0.00000       0.00000
  18  10 2291.5998    1.1179  0.7397 10.8170 -0.0066  0.0241   0.0302   0.0571    0.0990   0.0000   436.0644       4.24399       5.85689      0.159979     -0.938204      -2.39883      -5.61870      0.999668     0.0423508      -1.66406     -0.158006      0.733341      0.242618     -0.379426      0.619353   0.000531226     -0.129984    -0.0640420    -0.0312901    -0.0171517    -0.0233733   -0.00313303   -0.00309940   -0.00163551   0.000754607  -0.000194898  -5.08369e-05   2.31385e-06   1.82528e-05  -5.29578e-06  -1.14595e-06   4.91343e-07  -4.52723e-08   4.35936e-08  -1.87350e-09  -7.76321e-10       2.27209       2.66165       2.73254       3.14821       3.11796       2.63982       2.35064       2.03343       1.66902       1.25498       1.00759      0.771713      0.563316      0.366006      0.244564      0.164294      0.114552     0.0692163     0.0386420     0.0210365     0.0113832    0.00635142    0.00315264    0.00149472   0.000641064   0.000265726   9.91473e-05   3.75833e-05   1.18129e-05   4.06273e-06   1.23427e-06   3.36076e-07   8.53008e-08   1.77411e-08   3.26251e-09   3.78637e-10
  18  11 2436.8141    1.5688  0.9868 10.9348 -0.0095  0.0271   0.0354   0.0621    0.1505   0.0000   437.1885       7.66465       5.43320       3.32517     0.0716875      -3.11819       2.67502     -0.491022       1.30951      -5.35618      -2.21140      0.676945     -0.527946     -0.834138     -0.255057      0.256698     -0.107777    -0.0711672    -0.0121118     0.0179893    -0.0324573   -0.00701183    0.00317839   0.000383579   0.000914320  -0.000473810   0.000339405   3.70324e-05   2.34791e-06  -1.83687e-06   9.17657e-07  -6.63484e-07   1.73465e-07  -1.84070e-08  -5.11031e-09   5.13505e-10       2.49125       3.07059       3.21521       3.24631       3.10239       3.09043       2.69370       2.30942       1.83323       1.58477       1.23137      0.923247      0.641580      0.438799      0.301434      0.198603      0.127873     0.0793533     0.0440143     0.0246432     0.0133581    0.00595882    0.00324451    0.00150776   0.000650468   0.000295179   0.000125263   4.32376e-05   1.64345e-05   5.41963e-06   1.61652e-06   4.49955e-07   1.08872e-07   2.21187e-08   3.55742e-09   4.69264e-10
  18  14 2868.6963    3.2705  0.8129 12.9010 -0.0051  0.0241   0.0843   0.0580    0.1015   0.0000   439.1506       1.97358       18.6253      0.382946      -1.16567       5.63610      0.334634     -0.596087      -1.37099       2.21557       1.26517      0.247677     -0.492327     0.0401436     -0.245541    -0.0880180    -0.0960845    -0.0715729     0.0155709    -0.0258234    0.00627259     0.0175823    0.00288936   -0.00161496   0.000760712   0.000271257   4.80273e-05   2.48160e-05   1.86160e-06   5.31600e-06   4.10245e-07   8.28259e-09   2.38185e-08   1.91441e-11   2.42470e-09  -2.07295e-10       2.28167       2.88975       3.24704       3.41159       3.20979       2.80777       2.58151       2.17926       1.69192       1.25042      0.994636      0.765067      0.536859      0.376533      0.262797      0.168302      0.106901     0.0614879     0.0366490     0.0205275     0.0109257    0.00573147    0.00288491    0.00147833   0.000644041   0.000290964   0.000109674   4.13548e-05   1.38945e-05   4.55066e-06   1.43358e-06   3.68497e-07   9.33793e-08   2.02229e-08   3.37920e-09   3.81622e-10
  18  15 3012.1313    3.9114  0.7864 13.1933 -0.0053  0.0225   0.0988   0.0531    0.1071   0.0000   439.8290       8.29714       13.1760       5.71737     -0.291738       3.16610       3.21154     -0.663351      -2.61317      -2.56545     -0.820320      0.908921      0.133064     -0.405665      0.439737     0.0402435     0.0102076     0.0458544    -0.0273749    0.00190985    -0.0107029    0.00433094   -0.00180600   9.32646e-06   0.000674707   5.88724e-05  -0.000118622   4.43390e-05   1.12392e-05   3.43137e-06  -2.39835e-06  -4.06034e-07   8.12162e-08   5.74389e-09   9.74283e-10   5.93353e-10       2.08441       2.58505       2.67174       2.89164       2.66532       2.49052       2.20247       1.95763       1.64176       1.25958       1.01925      0.763113      0.543841      0.349319      0.250418      0.153400      0.107062     0.0625226     0.0363203     0.0193605     0.0107105    0.00549173    0.00278624    0.00137164   0.000571886   0.000261473   9.74858e-05   3.64767e-05   1.26833e-05   4.27078e-06   1.38428e-06   3.41174e-07   9.07631e-08   1.66997e-08   3.15701e-09   4.06432e-10
  18  16 3154.8219    3.8258  0.9635 13.6062 -0.0143  0.0278   0.0935   0.0665    0.1048   0.0000   439.0561       4.55928       19.2726       1.65429      -5.15100      -1.05760       1.36644      -3.65626    -0.0564590       2.88218     -0.974360     -0.685270     -0.596784      0.422745     -0.296613    -0.0595967     0.0379500      0.124103    0.00986087     0.0123049     0.0164354    0.00713769  -0.000129115   -0.00123048   0.000396370   0.000730334  -0.000229391  -2.92601e-05   1.80050e-06   2.97591e-06  -5.99233e-06   1.05301e-06   2.49337e-07   1.96704e-08  -2.47021e-09   4.43879e-10       2.54662       3.00355       3.38552       3.64788       3.19416       3.02247       2.77933       2.23561       1.98678       1.67803       1.16968      0.857685      0.669356      0.460320      0.293053      0.196441      0.122195     0.0713551     0.0425698     0.0251815     0.0140671    0.00681988    0.00369569    0.00168532   0.000707972   0.000297784   0.000133062   5.10210e-05   1.90823e-05   5.75026e-06   1.66415e-06   4.27807e-07   1.01208e-07   2.19610e-08   3.79228e-09   4.58345e-10
  18  17 3297.3829    3.5515  1.4302 13.0491  0.0066  0.0334   0.0706   0.0831    0.1116   0.0000   434.1542      0.988326       15.9012       7.27970      -6.02277      -3.44413      -2.98848      -1.02051      0.722963       1.89398      -1.03105     -0.440780      0.627358     -0.834943     0.0180024      0.326044     -0.108973    -0.0365829     0.0251541     0.0247286    -0.0101885    0.00625399   0.000267831    0.00111955   0.000373212  -0.000268901   8.22439e-05   2.51944e-05  -5.87682e-06   1.42678e-06  -2.21391e-06   1.43940e-07   4.65724e-08  -3.19257e-08   4.55973e-10   6.94053e-11       3.17079       4.06017       4.19175       4.13121       4.20603       3.95948       3.60764       3.04014       2.38545       1.77761       1.30917       1.08808      0.810006      0.598947      0.399745      0.259037      0.160644     0.0942289     0.0533724     0.0271046     0.0157173    0.00801965    0.00400956    0.00186751   0.000820180   0.000362369   0.000139670   5.24609e-05   1.98752e-05   6.31011e-06   2.03398e-06   5.40536e-07   1.31068e-07   2.98024e-08   4.77187e-09   5.50483e-10
  18  18 3440.0730    3.0081  2.1642 12.5340 -0.0028  0.0415   0.0510   0.1061    0.0921   0.0000   435.5312       8.45508       18.0751       11.3917      -2.31756      -4.66891      0.473987      -3.52696     -0.900653     -0.147809      -1.77825       1.02850       1.85187       1.27647    -0.0981691      0.178211      0.145683      0.159327    -0.0188932     0.0157533     0.0381797    0.00404968   -0.00264400   -0.00193442   0.000633629   0.000172869  -7.67447e-05  -6.47086e-05   1.02639e-05   8.86602e-06   3.80154e-06  -5.33299e-08   2.24075e-08   7.14430e-08  -5.20002e-09   8.95434e-11       3.87812       4.83819       4.83991       5.09507       5.01441       4.83149       4.27978       3.64186       2.93231       2.21500       1.72204       1.31540       1.01193      0.751863      0.502878      0.324112      0.199547      0.119670     0.0676306     0.0379085     0.0211121     0.0103807    0.00546932    0.00236603    0.00112314   0.000442859   0.000198097   6.81292e-05   2.56273e-05   8.15979e-06   2.53097e-06   6.97703e-07   1.63934e-07   3.46822e-08   6.05794e-09   7.37152e-10
  18  19 3582.5749    2.5228  3.3699 11.7225 -0.0052  0.0505   0.0347   0.1309    0.0836   0.0000   438.8883       5.12231       13.7950       13.9650      -1.61829      -5.55169       3.36091       1.74592      -1.61324      -2.52084      -1.62442     0.0958653     -0.976120     -0.400410      0.515280     -0.229510     -0.109702     -0.184806      0.125069   -0.00630241    -0.0315572    -0.0301003   -0.00261931    0.00368362   0.000172576  -0.000759712  -0.000544674   7.16991e-05   1.64231e-05  -1.34538e-05   5.51089e-06   5.98816e-07  -2.82721e-08  -2.93598e-08  -2.32997e-08  -6.45265e-10       4.56967       5.63249       6.15139       6.18872       5.99227       5.63329       4.92581       4.28399       3.71241       2.84430       2.20813       1.69323       1.19520      0.842984      0.569860      0.364949      0.230967      0.138202     0.0808716     0.0461193     0.0246794     0.0128957    0.00639471    0.00303324    0.00135079   0.000570303   0.000230243   8.69180e-05   3.08331e-05   1.06606e-05   3.30841e-06   8.78265e-07   2.08834e-07   4.37286e-08   7.42955e-09   8.41808e-10
  18  20 3725.3563    2.1714  4.6450 11.1218 -0.0016  0.0594   0.0248   0.1594    0.0703   0.0000   439.1670     -0.381439       22.6709       7.71158      -9.89826      -2.93247       12.5515       3.46520       1.97753       3.26295      -1.70744      -2.56389       2.90232     -0.469124     -0.534991     -0.692237      0.518946    -0.0709074    -0.0423343     0.0868493   -0.00403928     0.0311469    0.00131162    0.00140847   0.000792055   0.000369072   0.000106481   0.000207175  -3.04932e-05  -1.12614e-05   1.79184e-06  -1.22403e-06  -1.43713e-07   1.08795e-08  -6.21361e-09   6.78711e-12       5.28780       6.80719       7.08492       7.39674       7.19648       6.71131       5.92762       5.13827       4.19645       3.44412       2.56414       1.97780       1.41338       1.00955      0.651874      0.445294      0.271395      0.165563     0.0971286     0.0529310     0.0292529     0.0150544    0.00744499    0.00349149    0.00156099   0.000664628   0.000264789   0.000102188   3.76236e-05   1.18792e-05   3.65699e-06   1.04489e-06   2.49076e-07   5.69097e-08   9.14463e-09   1.10369e-09
  18  21 3868.2055    1.7565  6.5412 10.9042 -0.0003  0.0777   0.0180   0.2054    0.0512   0.0000   437.0598       1.12355       19.4282       22.8668      -14.2880       6.46014   -0.00488657       5.33402      -1.98018      -4.52062      -6.46858      -4.53572      -3.69111       1.66556     -0.457203     -0.123855    -0.0123126     -0.223297    0.00315912    -0.0635024     0.0327599   -0.00649819   -0.00938602   -0.00244353    0.00151598   0.000399480   0.000160352  -7.16094e-05  -5.41540e-06  -3.72254e-06   1.66635e-06  -1.09887e-06   1.56655e-07   2.35801e-08   2.31431e-09   1.21566e-09       7.01698       9.12957       9.49495       9.92019       9.52746       8.86669       7.94144       6.69192       5.57421       4.44479       3.44428       2.54523       1.86159       1.30889      0.897181      0.568455      0.363135      0.211113      0.128482     0.0716726     0.0389540     0.0195812    0.00971765    0.00468459    0.00202769   0.000899227   0.000357915   0.000138342   4.90737e-05   1.58744e-05   5.01890e-06   1.32456e-06   3.35875e-07   7.03695e-08   1.23537e-08   1.43419e-09
  18  22 4010.9347    1.4326  8.0024 10.6283 -0.0010  0.0914   0.0137   0.2462    0.0446   0.0000   422.8913     -0.819291       19.2887       22.0514       15.0473       17.8619      -14.7757      -5.17389      -1.93481       5.52782       3.74061       2.23015     -0.663129       3.35576      0.744316      -1.10300      0.202013     -0.469342      0.100465     0.0730038    -0.0121301    -0.0192658     0.0265317     0.0100948   -0.00227424   0.000376318   0.000216104   0.000248287  -2.56582e-05   1.70736e-05  -3.86576e-06   8.09554e-07   2.94689e-07  -1.41655e-07  -6.65806e-09   2.13010e-09       7.97881       10.3167       11.1662       11.3956       11.0068       10.3347       9.06689       7.82275       6.39787       5.24515       3.89531       2.99871       2.16607       1.52829       1.03716      0.661478      0.427938      0.253241      0.149116     0.0837414     0.0455444     0.0233852     0.0117872    0.00548638    0.00246883    0.00104674   0.000436075   0.000165594   5.98096e-05   1.98319e-05   6.15141e-06   1.63119e-06   4.12716e-07   8.75817e-08   1.39777e-08   1.67494e-09
  18  23 4153.7196    1.1650  9.8578 10.5440 -0.0021  0.1123   0.0111   0.3230    0.0376   0.0000   446.0784       23.6966       25.2987      -12.3719      -26.1462      -6.76068      -1.38550      -2.00505       9.23652     -0.994102      -5.71543      -3.28350      0.427881       2.07248     -0.517886     -0.283318       1.07673     -0.450106     -0.227831   -0.00559559    -0.0591550    -0.0493487   -0.00866197   0.000178630    0.00212196  -0.000983768  -0.000813719   9.39376e-05  -1.99016e-05   3.59661e-05   1.11905e-06   2.38072e-06  -1.35098e-07  -1.02535e-07   1.13446e-08   4.69122e-09       9.73983       12.6155       13.5679       13.6844       13.6211       12.3435       11.1992       9.56298       7.86665       6.33574       4.91436       3.75694       2.67871       1.84732       1.26044      0.837752      0.527731      0.326274      0.190511      0.103916     0.0569683     0.0298751     0.0146310    0.00700608    0.00320095    0.00138025   0.000543714   0.000208465   7.54330e-05   2.47861e-05   7.53091e-06   2.08212e-06   5.10852e-07   1.08849e-07   1.79564e-08   1.99819e-09
  18  24 4296.8589    1.0049 12.7298 10.3746 -0.0020  0.1500   0.0095   0.3999    0.0363   0.0000   416.1451      -7.10531       16.4419      -1.35215       7.09604       16.4816       7.69659      -16.9267       5.38612      -7.94927      -6.53915      0.282470      -5.36593      0.337613      -1.74274     -0.770920     0.0720779     -0.282581      0.437017      0.405893    -0.0285201    -0.0653617     0.0447598     0.0104071   -0.00664962   -0.00180337   0.000647846   3.33001e-05   4.89064e-05  -2.79433e-06   3.59670e-06  -1.55882e-06  -8.72132e-07   4.89098e-08  -5.35770e-08  -9.82863e-10       12.8800       16.5741       17.7243       18.1064       17.8164       16.6953       14.7412       12.6388       10.4502       8.45433       6.59148       4.97770       3.60597       2.50977       1.69066       1.11966      0.723942      0.438152      0.256402      0.142333     0.0766148     0.0401411     0.0201448    0.00913320    0.00437844    0.00175512   0.000751590   0.000281848   0.000101510   3.34923e-05   1.03366e-05   2.82283e-06   6.92930e-07   1.43987e-07   2.37826e-08   2.74508e-09
  18  25 4439.7346    0.8159 15.3470 10.3085 -0.0030  0.1921   0.0077   0.5167    0.0313   0.0000   465.1899      -2.86345       31.1581       14.9603       8.72001       4.96340       3.62196      -30.1144      -12.8311       7.56858      -20.1782      -2.72803       2.27302       4.05598      -1.33897      -1.00858     -0.706515      0.503581     -0.359250     -0.133665     -0.152074    0.00427459    -0.0365802    -0.0103853     0.0110421    0.00314529   -0.00254143  -0.000342403  -1.72700e-05   3.80201e-05  -3.04727e-07   2.13816e-06  -9.45484e-07  -2.27423e-07   2.13987e-08  -6.15727e-11       16.1903       20.9259       23.1395       23.1283       22.6634       20.8921       18.3168       16.5754       13.3238       10.8185       8.43542       6.34286       4.58346       3.22518       2.20124       1.44860      0.905575      0.565735      0.328497      0.189674      0.103184     0.0539916     0.0271740     0.0130787    0.00592690    0.00257018    0.00103671   0.000389449   0.000137556   4.60149e-05   1.36876e-05   3.83494e-06   9.19346e-07   1.86294e-07   2.94210e-08   3.47239e-09
  18  26 4582.6520    0.6514 17.0088 10.1822 -0.0027  0.2428   0.0065   0.6152    0.0276   0.0000   428.7422       30.4073       13.3980       39.3004       31.4634      -30.9341      -39.0193      -15.4378       42.1427     -0.835098      -2.27832      -3.50622     -0.638880      -5.11185      -5.69458       1.84541     -0.858854      -1.81264    -0.0446228      0.168020     -0.122735    -0.0927167    -0.0576825     0.0333151    0.00338092   -0.00477527   0.000637867   0.000968949  -0.000200797  -2.13392e-05   2.05841e-07  -9.16947e-06  -1.47447e-06   3.16025e-07  -5.01259e-09   2.62199e-09       20.5540       26.6318       29.0571       29.3021       28.9708       26.1716       23.9030       20.7891       16.9302       13.8348       10.5139       8.26518       5.78083       4.14381       2.79729       1.86651       1.16234      0.716769      0.421005      0.240160      0.128262     0.0683458     0.0335221     0.0164713    0.00742490    0.00322332    0.00127008   0.000492803   0.000171900   5.78537e-05   1.73105e-05   4.77440e-06   1.13149e-06   2.45904e-07   3.85146e-08   4.36840e-09
  19   8 2021.7340    0.6375  0.4241 10.3658 -0.0098  0.0188   0.0247   0.0461    0.0605   0.0000   437.5494      0.134773       18.6368      -6.36905      0.251516      -2.03048       3.05659      0.314529      0.635979       1.18708     -0.288947      0.256470      0.685075      0.269166      0.128625      0.360971    -0.0937525     0.0323754     0.0459283     0.0146858   -0.00687139   -0.00790149  -0.000894531  -9.43110e-05  -0.000107981   0.000363506  -5.93857e-06   0.000124183   3.73966e-06   1.24420e-06   7.91501e-07  -4.74057e-07   4.54982e-07   6.96621e-08  -1.80281e-08  -4.81504e-09       1.57242       2.12507       2.18016       2.30559       2.23334       1.95396       1.93463       1.64944       1.37466       1.07874      0.899939      0.618262      0.509451      0.337792      0.248487      0.145972      0.104422     0.0613492     0.0372114     0.0210053     0.0115652    0.00672852    0.00324626    0.00184135   0.000788186   0.000406261   0.000153241   7.24052e-05   2.51902e-05   9.90108e-06   3.10366e-06   9.85684e-07   3.17346e-07   7.56594e-08   2.24989e-08   4.26052e-09
  19  10 2322.3074    1.2824  0.8214 10.7643 -0.0028  0.0219   0.0314   0.0590    0.1008   0.0000   440.3378     -0.522396       16.1135       1.97433      -4.21964     -0.814917     -0.474242      0.719717      -1.68748     -0.796542     -0.617937    -0.0284572      0.187951      0.114448     -0.118648    -0.0426621     -0.194495    -0.0156752     0.0182936     0.0437479    -0.0260996   -0.00762897    0.00163739    0.00363867   0.000398424  -0.000260298   5.14776e-05   3.07821e-05  -3.62983e-05  -1.01661e-05   2.57815e-06   4.38006e-08   6.96068e-09   2.36258e-08   2.53767e-08  -2.05560e-09       1.94177       2.39916       2.60115       2.67820       2.59007       2.30129       2.14788       1.85210       1.58775       1.29211       1.06660      0.802915      0.555285      0.393888      0.260087      0.179276      0.119103     0.0716082     0.0445664     0.0270403     0.0148093    0.00757173    0.00413896    0.00194582   0.000969817   0.000480064   0.000192896   8.15514e-05   3.24081e-05   1.12942e-05   3.81625e-06   1.20942e-06   3.71458e-07   9.85004e-08   2.23941e-08   4.83234e-09
  19  11 2468.1273    1.6539  0.8838 11.7450 -0.0188  0.0251   0.0402   0.0641    0.0993   0.0000   438.6462       5.88226       11.0455      0.716575      -3.23073       3.61261       5.15282       4.26806      0.924241      0.245009       1.25826     -0.372914  -0.000601781     -0.451591     -0.284724     -0.113720     -0.158254      0.161710   -0.00382862     0.0281192   -0.00427800    0.00478697    0.00253523  -5.08293e-05   -0.00152443   7.65420e-05   0.000270772   3.68073e-05   1.81837e-06  -2.68734e-05  -3.42555e-06   1.97614e-06   8.14746e-07  -1.35464e-07   4.47163e-08  -5.39224e-09       2.26828       2.84781       2.93420       2.94604       2.87112       2.76441       2.44199       2.19167       1.84749       1.50322       1.16108      0.912723      0.644923      0.476994      0.321007      0.208676      0.140237     0.0846452     0.0505928     0.0297263     0.0162187    0.00902708    0.00443617    0.00236482    0.00107061   0.000486854   0.000203984   8.75390e-05   3.25930e-05   1.27659e-05   4.01329e-06   1.41560e-06   4.37800e-07   1.06414e-07   2.54661e-08   5.22010e-09
  19  12 2613.0237    2.1095  0.9020 12.0682 -0.0112  0.0241   0.0504   0.0597    0.1095   0.0000   442.2321       2.87249       14.6343     -0.953770       3.28145      -1.10878       2.04385      -2.99952       1.19350      -1.37190       1.45590      0.982159      0.859140      0.318315     -0.131149      0.229157      0.290427     0.0567836    -0.0904594     0.0342148    -0.0204060   -0.00243150    0.00711247   -0.00222638   -0.00104641   0.000164719  -0.000302053  -6.85303e-05   1.23608e-05   2.26589e-05   2.56082e-06  -2.28386e-06   3.70764e-07  -8.78807e-08   1.11497e-08   2.80719e-09       2.02388       2.63309       2.72812       2.95106       2.82284       2.59315       2.30289       2.02243       1.70997       1.39535       1.08434      0.834327      0.610299      0.424014      0.297170      0.195252      0.127706     0.0819362     0.0490304     0.0283761     0.0162478    0.00876073    0.00459203    0.00233784    0.00107516   0.000508685   0.000210358   8.96742e-05   3.31584e-05   1.22916e-05   4.33573e-06   1.38474e-06   4.03700e-07   1.08579e-07   2.60602e-08   5.44679e-09
  19  13 2757.9889    2.7464  0.8196 12.4300 -0.0060  0.0227   0.0654   0.0524    0.1057   0.0000   438.3726      0.972405       14.9808       1.84363       1.95112       1.94478      0.727354      0.894646      -4.21998     -0.922311      -1.12010       1.40092     -0.289548      0.575600    -0.0545483      0.153061    -0.0497716      0.106305    0.00595715    -0.0328076   -0.00382600   -0.00624408   -0.00966637   -0.00248581   -0.00166577   0.000598104  -6.10614e-05  -1.02942e-05  -1.85152e-05   2.27423e-06   1.36616e-06   1.38404e-06   2.04909e-07   5.22180e-08   1.28424e-08  -1.27567e-09       1.97174       2.42788       2.57896       2.70076       2.67015       2.46433       2.28108       1.90888       1.55009       1.25057       1.02680      0.791186      0.556063      0.402706      0.279202      0.186651      0.123364     0.0793068     0.0489372     0.0269399     0.0151674    0.00807628    0.00437920    0.00199878   0.000990134   0.000461696   0.000207220   8.33703e-05   3.31695e-05   1.12348e-05   4.06063e-06   1.22196e-06   3.80987e-07   9.98335e-08   2.34125e-08   4.83259e-09
  19  14 2902.5607    3.3471  0.7520 13.1951 -0.0061  0.0250   0.0870   0.0532    0.0883   0.0000   436.6558       8.37216       9.27200       5.15501       2.32189       4.18029      -2.09819      -4.22037       3.07210       1.63828      0.965691       2.25936     -0.191915    -0.0456868    -0.0452653     0.0311831    -0.0902259    -0.0335097    0.00880905   -0.00662407    -0.0177674   0.000245608    0.00239890  -0.000767981  -0.000943635  -0.000600308   0.000246908   2.11541e-05  -3.26709e-05   8.33053e-06   4.58863e-06  -1.30234e-06   7.09645e-08   9.69617e-08  -2.27517e-08   1.14687e-08       2.72366       3.78795       4.44971       4.64050       4.41411       3.91031       3.27100       2.58606       2.02305       1.44482       1.07519      0.773107      0.539972      0.394673      0.248042      0.174616      0.113461     0.0702086     0.0434635     0.0244760     0.0143515    0.00741860    0.00407075    0.00202117   0.000971796   0.000448386   0.000185023   7.98783e-05   3.11277e-05   1.15972e-05   4.01986e-06   1.19332e-06   3.82190e-07   9.79893e-08   2.09697e-08   4.56392e-09
  19  16 3189.8775    3.7543  1.1453 13.4017 -0.0096  0.0289   0.0847   0.0771    0.1150   0.0000   433.4623       8.62745       9.14319       1.90467      -4.64551       2.70815      0.665020      -5.34913      0.160529       2.61316     -0.390656      0.800764     -0.330561     -0.863746       1.00420     0.0126639     -0.298395      0.141736    0.00749933     0.0415200     0.0119281    -0.0125281   0.000113219    0.00330851  -0.000747723   0.000595742   0.000310397   8.94911e-05  -6.69274e-05   9.43626e-06  -2.60467e-06  -2.21693e-06   3.35907e-07   9.54312e-08  -1.33771e-08   4.45916e-09       2.44994       3.18012       3.42751       3.70455       3.33809       3.41692       2.79373       2.48051       2.13151       1.71795       1.26391       1.03120      0.699056      0.538672      0.362335      0.250683      0.146890      0.101301     0.0563013     0.0357635     0.0186764     0.0113306    0.00540151    0.00293749    0.00123044   0.000648167   0.000246809   0.000116679   3.85212e-05   1.71216e-05   5.38747e-06   2.07072e-06   5.16339e-07   1.57008e-07   2.85756e-08   6.92849e-09
  19  17 3332.9946    3.5036  1.4871 12.9393 -0.0068  0.0341   0.0649   0.0803    0.0986   0.0000   441.2171       2.21980       14.1061       3.27559      -1.46206      -1.65867       6.75971      -1.24054       5.81911      0.171629     -0.191524       3.29306      0.824023     -0.625734      0.578273    -0.0644982     0.0259780      0.326840     0.0362867     0.0536514    0.00162566  -0.000582572    0.00647914    0.00155603  -0.000324371  -0.000161542   9.91365e-05  -0.000112940  -4.30470e-05   4.11581e-06   2.34631e-06   2.08590e-06  -4.41227e-07   3.84131e-07   5.83105e-08  -1.46901e-08       2.96353       3.69543       3.94918       4.22873       4.13745       3.77931       3.19356       2.89635       2.48524       1.93973       1.52575       1.18291      0.884553      0.598549      0.382978      0.258827      0.188876      0.119761     0.0715996     0.0408170     0.0221477     0.0121055    0.00701224    0.00334937    0.00163820   0.000744162   0.000292398   0.000121280   4.96917e-05   1.73206e-05   5.99665e-06   1.95498e-06   5.92933e-07   1.55659e-07   3.70458e-08   7.21735e-09
  19  18 3476.0927    2.9449  2.4361 12.3090 -0.0037  0.0420   0.0444   0.1057    0.0842   0.0000   438.8250       14.1969       19.4269       5.00979       6.29587       5.64317      -2.30177       7.93789       5.94738      -2.96181    -0.0298471      0.730285      0.577955     -0.601803      0.658557     0.0831282     -0.443698     -0.187637    -0.0284326     0.0115307     0.0120832    -0.0340202   -0.00681071    0.00469935   -0.00185741   0.000509224   0.000317758  -0.000221443  -0.000110310  -8.83267e-06   1.47876e-05  -2.88151e-06  -4.72684e-08  -1.34572e-07   7.50122e-08  -2.36606e-09       3.63960       4.56977       4.80890       5.09509       4.94306       4.54116       4.18091       3.58914       3.04887       2.47883       1.92626       1.45319       1.10172      0.763663      0.554635      0.376094      0.229609      0.144625     0.0850354     0.0541810     0.0290956     0.0162690    0.00800499    0.00416453    0.00192938   0.000957053   0.000379975   0.000165120   6.13740e-05   2.37425e-05   7.90231e-06   2.65704e-06   7.00811e-07   1.99470e-07   4.72733e-08   9.61361e-09
  19  19 3619.3544    2.4271  3.5090 11.7252 -0.0064  0.0509   0.0317   0.1325    0.0746   0.0000   444.9359       3.59811       10.3621       14.6341      -6.33797       2.66474       8.26668      -6.59426      -4.73060      -1.44780      -1.53439      -1.41980     -0.255748     -0.350208      0.274261      0.893750     -0.527189     -0.198021    -0.0506980   -0.00308828    -0.0287377    -0.0362015    0.00618280   -0.00800967   -0.00117960  -7.90177e-05   0.000444460  -0.000146463  -6.98025e-05  -7.55182e-06   9.55577e-06   1.00024e-06  -4.22590e-08  -2.89081e-07   4.28823e-08   1.87407e-08       4.40986       5.49812       5.97499       6.22325       5.99771       5.52620       5.16827       4.33086       3.61552       2.92610       2.34305       1.75573       1.29739      0.930602      0.645432      0.425708      0.279225      0.178826      0.108424     0.0606570     0.0345659     0.0187943     0.0101225    0.00480772    0.00232904    0.00106575   0.000482121   0.000196837   7.90450e-05   2.78401e-05   9.86558e-06   3.03478e-06   9.00866e-07   2.38283e-07   5.64411e-08   1.15071e-08
  19  20 3762.5076    2.0136  5.1474 11.1270 -0.0012  0.0637   0.0216   0.1720    0.0593   0.0000   443.1488       14.5334       12.3162       1.12274      -11.5257       8.40208       5.59973     -0.911679     -0.794214      -2.68258       5.50224      -2.69614      -2.67412     -0.460788     -0.347338      0.210881      0.258429      0.186198      0.238518    -0.0842635     0.0206871     0.0219640    0.00101804   -0.00389171   -0.00360265   -0.00163337  -0.000400779  -0.000275926   0.000159039   3.31644e-05   1.94535e-06  -4.23077e-06   1.02953e-06   3.92677e-07  -1.49078e-07  -2.35560e-08       5.24719       6.87531       7.29216       7.53411       7.54497       6.89332       6.22698       5.40175       4.42023       3.66803       2.85321       2.22442       1.61036       1.16573      0.773723      0.536495      0.353832      0.220959      0.134546     0.0779694     0.0439867     0.0231480     0.0124117    0.00614253    0.00297710    0.00136764   0.000578121   0.000243122   9.70821e-05   3.51399e-05   1.22825e-05   3.84222e-06   1.17393e-06   3.19660e-07   7.55933e-08   1.62905e-08
  19  21 3905.7269    1.6828  7.0403 10.7672 -0.0007  0.0776   0.0157   0.2112    0.0476   0.0000   441.0985       10.3633       19.1520      -1.66472       5.69770      -9.83590       5.34395       4.64495       5.76372      -10.8498      -3.43750     -0.188946       4.48505      -1.22565       1.52666       1.83418     -0.752923     0.0615523      0.198562     0.0418584    -0.0307473    -0.0186507     0.0182295    0.00236791   -0.00155631   -0.00224023  -0.000959903   0.000396953   1.45103e-05   1.26761e-06  -7.40732e-06   4.92426e-06   1.34213e-06  -5.88587e-07   9.58147e-09   1.41739e-08       6.64640       8.29561       9.04819       9.46631       9.18599       8.51690       7.68096       6.61563       5.55857       4.44433       3.54036       2.72515       1.98141       1.42783      0.971574      0.649685      0.436153      0.272541      0.164059     0.0953250     0.0535726     0.0288336     0.0151437    0.00770830    0.00366795    0.00168365   0.000723546   0.000306063   0.000118755   4.33414e-05   1.47997e-05   4.78066e-06   1.43421e-06   3.72737e-07   8.68828e-08   1.80769e-08
  19  22 4049.0279    1.4101  9.4828 10.4748 -0.0014  0.0975   0.0121   0.2738    0.0415   0.0000   435.7958      -12.9747       28.5482      -9.49237       2.72785       5.77909       19.3648      -10.5559      -9.25492       11.5475      -1.03827       4.53297      -2.25102      -1.13500      -1.47743     -0.490922      0.405306     -0.184718     -0.598095     0.0967374     0.0897769    -0.0230253    -0.0411493    0.00757297    0.00279816   -0.00466587  -0.000831087  -0.000489296  -5.70609e-06   6.31686e-05   3.82795e-06   2.08608e-06  -9.95681e-07  -6.50964e-07   1.13369e-08   2.44985e-08       8.11653       10.4737       11.0944       11.8006       11.2843       10.6170       9.42699       8.49453       6.85848       5.71705       4.40380       3.43396       2.52992       1.78866       1.24248      0.837222      0.541923      0.339022      0.207909      0.118272     0.0680257     0.0361096     0.0192755    0.00952495    0.00466264    0.00210563   0.000935304   0.000376765   0.000149556   5.41597e-05   1.92843e-05   5.96458e-06   1.79808e-06   4.80030e-07   1.16132e-07   2.36006e-08
  19  23 4192.2880    1.1560 11.8035 10.4452 -0.0013  0.1249   0.0101   0.3522    0.0365   0.0000   418.0852       6.38984       50.3281       9.01128      -30.7896      -21.7043       11.1225       4.00858      -13.7229       6.41650      -12.0351      -3.90608      -3.54771     0.0282018      0.981462       1.91109     -0.235025      0.487501    -0.0778170   -0.00334970     -0.235252     0.0736031     0.0256390     0.0113204   -0.00388854    0.00420015  -0.000283518   0.000196411  -0.000218820   6.25685e-05   8.16874e-06   1.83943e-06   2.07950e-06   1.39309e-07   5.26952e-08   2.09476e-08       10.3882       13.2206       14.3651       14.8893       14.6331       13.5006       12.1364       10.6458       8.90384       7.25468       5.69825       4.37274       3.24051       2.29608       1.61031       1.07272      0.699680      0.445868      0.270545      0.155409     0.0893741     0.0479692     0.0257833     0.0125616    0.00622493    0.00273755    0.00125625   0.000496725   0.000200611   7.11786e-05   2.56477e-05   8.03445e-06   2.38929e-06   6.33356e-07   1.52404e-07   3.06125e-08
  19  25 4479.0677    0.7537 15.4924 10.3251  0.0004  0.2009   0.0073   0.5251    0.0293   0.0000   434.5091      -13.4533       25.7324      -2.68124      -4.20531      -10.8292       6.03666      -3.78477      -9.69559       6.68941       4.84054       4.43355      -2.24787      -3.76526       5.78548       1.77867     -0.199684    -0.0912482     -0.227864      0.561452    -0.0645993    -0.0511599     0.0485140   -0.00876635   -0.00982049     0.0109626    0.00209335   -0.00185684  -0.000159275   0.000136859  -6.08073e-05  -7.61857e-06  -1.95138e-06   6.56119e-07  -8.15873e-08  -9.92856e-10       16.3006       21.1429       23.5923       23.6004       23.3532       21.6060       19.1094       17.1138       14.4173       11.6136       9.27830       7.10660       5.19863       3.74075       2.55409       1.72910       1.15044      0.709746      0.440589      0.258543      0.146564     0.0799040     0.0421844     0.0215583     0.0102213    0.00490946    0.00202991   0.000878458   0.000337094   0.000126612   4.29754e-05   1.38823e-05   4.19280e-06   1.09409e-06   2.54369e-07   5.02431e-08
  20   9 2203.0877    0.9631  0.7618 10.5584 -0.0040  0.0243   0.0242   0.0514    0.0899   0.0000   438.6174      -1.67137       15.9183       2.18517      -2.62235      -4.64360     -0.569243      -3.08612      0.263751     -0.938715     -0.149042     -0.946696    -0.0532423     -0.496017      0.493924      0.581608     0.0455840     -0.162946    0.00998669     0.0274959     0.0131122    -0.0127172    -0.0118285    0.00639333   -0.00111772  -0.000424988   0.000128859  -3.68735e-05   8.15749e-05   2.32130e-06  -3.05660e-05  -3.94369e-06   2.56445e-06   1.86348e-07   3.14746e-07  -1.37568e-08       2.16240       2.81637       2.92781       3.09237       2.89560       2.78006       2.43539       2.11729       1.80192       1.60637       1.21381      0.969187      0.688910      0.509515      0.318268      0.219996      0.147790      0.102449     0.0599168     0.0379279     0.0206390     0.0120109    0.00620798    0.00343357    0.00170823   0.000819200   0.000346983   0.000155112   6.49205e-05   2.82045e-05   1.07047e-05   3.92267e-06   1.20852e-06   4.04103e-07   1.01375e-07   2.81349e-08
  20  10 2352.3694    1.2788  0.8854 11.0746 -0.0148  0.0241   0.0301   0.0583    0.0932   0.0000   437.4179       2.48311       17.4467     -0.772053      0.147708     -0.779923       1.47072      -1.36524    -0.0248680     -0.237084      0.530699       1.44979     -0.153199     -0.691605     -0.405768     -0.468043      0.288965     -0.174298    -0.0141217     0.0487925    0.00462465   -0.00751086    0.00775802  -9.41171e-05  -0.000865422  -0.000289772   0.000641914  -9.99504e-05  -0.000107631   2.54586e-05  -7.30371e-06  -1.36593e-06  -1.55098e-06   1.77105e-07  -6.59458e-08   4.37540e-08       2.09660       2.54507       2.86399       2.99027       2.88610       2.81807       2.49892       2.04663       1.78025       1.34084       1.07986      0.862901      0.659528      0.450729      0.338853      0.229788      0.157180      0.101283     0.0634186     0.0374502     0.0220573     0.0122436    0.00640343    0.00343931    0.00172737   0.000861787   0.000380885   0.000174637   7.08361e-05   2.87587e-05   1.03880e-05   3.96687e-06   1.35134e-06   4.19314e-07   1.15681e-07   2.72289e-08
  20  11 2498.9826    1.8122  0.8266 11.5466 -0.0045  0.0266   0.0441   0.0548    0.1067   0.0000   439.7025      -2.87522       19.7784       1.12687      -1.50025     -0.797208      -1.75648     -0.981333     -0.244308    -0.0907761     -0.708898      0.120809       1.45793      0.518709      0.129096     -0.233741     0.0289748     -0.104519    -0.0580677     0.0253696    0.00207709    0.00719975    -0.0130088   -0.00566917  -0.000308477   0.000823329  -9.02673e-06   2.76582e-05   3.13122e-05  -1.03000e-05   3.03179e-07  -6.37992e-06   3.29842e-07   3.54397e-07   1.20427e-07  -8.66783e-09       1.98430       2.95231       2.73433       3.16741       3.04118       2.73752       2.65635       2.13128       2.01190       1.30871       1.18966      0.863244      0.674444      0.503156      0.344155      0.269925      0.152620      0.108587     0.0563167     0.0386367     0.0221488     0.0123702    0.00663828    0.00335126    0.00181740   0.000896717   0.000413133   0.000187916   6.95167e-05   3.16946e-05   9.11068e-06   4.17129e-06   1.18725e-06   4.09855e-07   1.11151e-07   2.93659e-08
  20  12 2644.8554    2.3214  0.9327 12.2250 -0.0040  0.0258   0.0519   0.0606    0.1042   0.0000   437.3382       5.08000       11.9143       3.31742      -2.04133       1.42041      -3.83276       1.97342      -2.04464     -0.886242    -0.0152442       1.15442      0.930279      0.127290     -0.262938     -0.253475     0.0315194     -0.148654     0.0443946     0.0183525   -0.00132058   -0.00774399   -0.00504948   -0.00148484  -0.000781148  -0.000231218   0.000135564  -0.000182685   3.42745e-05   2.47159e-05   1.50725e-05  -2.90234e-06  -2.00843e-06  -4.88205e-07   1.70906e-07  -1.74641e-08       2.32229       3.01806       3.38257       3.45851       3.32843       3.02257       2.73411       2.28644       1.96731       1.51914       1.30203      0.984032      0.707452      0.484723      0.326880      0.231815      0.148972      0.102953     0.0610182     0.0394915     0.0221545     0.0122046    0.00664587    0.00333362    0.00172523   0.000816643   0.000413098   0.000167360   7.60650e-05   2.84569e-05   1.12967e-05   3.75488e-06   1.31105e-06   4.10305e-07   1.16329e-07   3.23036e-08
  20  13 2790.7102    2.8489  0.8158 12.7055  0.0013  0.0216   0.0679   0.0570    0.0946   0.0000   437.6621       5.30448       15.2774     -0.996655      -4.20769       2.86510     -0.941332       3.63931    -0.0110350     -0.486202     -0.800840      0.517810     -0.466352      0.310824      0.617701     0.0128917     0.0331420      0.108698   0.000999555   -0.00820120    0.00321044   -0.00308942    0.00640253   0.000360068    0.00191663  -0.000917884   0.000827912  -8.67836e-05  -6.26041e-05  -2.38390e-05  -9.86703e-07   4.66814e-06  -7.44563e-07   4.20255e-08   2.47194e-08  -1.01891e-08       1.67944       2.17771       2.43458       2.47335       2.48622       2.34157       2.02229       1.79342       1.52898       1.17921      0.997160      0.709959      0.585484      0.400130      0.283086      0.193715      0.130737     0.0844260     0.0552314     0.0323377     0.0181002     0.0107317    0.00573294    0.00304904    0.00157442   0.000738881   0.000345026   0.000153275   6.42007e-05   2.44172e-05   9.98415e-06   3.61738e-06   1.18666e-06   3.63783e-07   1.10698e-07   2.98730e-08
  20  14 2935.9576    3.5558  0.8658 12.8124 -0.0025  0.0231   0.0813   0.0570    0.1080   0.0000   441.0438       3.32494       16.1727      -1.29575      -2.86397       2.05248      -4.80985       2.03762       1.34813      0.330006       1.06203      -1.24939     -0.383486     -0.253713     -0.294554     -0.276518      0.226530    -0.0866552      0.117555    -0.0639962     0.0331639    0.00484094   -0.00401700   -0.00236853  -0.000484315  -0.000192239   0.000485413  -0.000180061  -5.15610e-05  -3.98030e-05   5.51267e-06   2.79147e-06   2.06735e-06   3.85418e-07   9.39144e-08   3.77766e-08       1.99865       2.28677       2.36441       2.61206       2.55218       2.31654       2.11442       1.89167       1.71200       1.39703       1.13833      0.891384      0.647595      0.447264      0.338470      0.234833      0.146798     0.0917146     0.0575282     0.0369993     0.0220169     0.0127806    0.00659190    0.00341327    0.00171733   0.000835386   0.000386835   0.000175881   6.97940e-05   2.60149e-05   9.72623e-06   3.51030e-06   1.17940e-06   3.65881e-07   9.82922e-08   2.58465e-08
  20  15 3080.4710    4.0605  0.9201 13.0338 -0.0040  0.0233   0.0881   0.0559    0.1267   0.0000   439.5024       7.02610       18.2973     -0.899130      -2.63281      -1.85101      -5.14818      -2.50553      -1.15088       1.82495      0.833011     -0.399643      -1.41024      0.118743    0.00148763      0.153803    -0.0792892    -0.0686895     0.0160693    -0.0437129    -0.0249228    0.00402989    0.00156084    0.00390475  -0.000757908   0.000573897  -6.69897e-06   0.000232638   4.75552e-05  -8.34231e-06  -8.98289e-06   2.14067e-06   1.75513e-06   1.50855e-07  -8.11091e-08   8.71611e-09       1.86774       2.37473       2.49018       2.63760       2.55421       2.32034       2.14962       1.94849       1.69010       1.34505       1.09464      0.856293      0.635637      0.451483      0.322416      0.226372      0.143805     0.0887588     0.0567967     0.0338656     0.0201856     0.0117912    0.00599480    0.00317291    0.00166145   0.000793818   0.000377588   0.000169267   7.09447e-05   2.58290e-05   9.97937e-06   3.65208e-06   1.19878e-06   3.74791e-07   1.09901e-07   2.86173e-08
  20  16 3224.3784    3.9233  1.2001 13.2171 -0.0087  0.0274   0.0798   0.0701    0.1158   0.0000   436.4484       7.95509       12.4377       5.62188      -5.39841     -0.786036       2.20217      0.486871      -2.44167      -2.33893      0.423115      0.978867      -1.83223     -0.556066    -0.0533067     -0.114138    -0.0896789     0.0908876     0.0380479    -0.0918231    -0.0121320    -0.0499969    0.00329651  -0.000981019   -0.00271028   -0.00113087  -0.000362490   0.000480920  -1.07110e-05   2.39759e-05  -1.06918e-05   8.02313e-07  -4.48109e-07   1.10489e-06   9.67129e-08  -3.33661e-08       2.24283       2.71007       3.02634       3.18760       3.12596       2.89391       2.54555       2.26051       1.98572       1.62671       1.26610      0.992234      0.726318      0.536570      0.377277      0.269821      0.163395      0.111996     0.0664051     0.0417582     0.0251828     0.0144725    0.00777748    0.00401285    0.00206718   0.000982265   0.000449187   0.000205084   8.36582e-05   3.35859e-05   1.22073e-05   4.44046e-06   1.57616e-06   4.71076e-07   1.33477e-07   3.61041e-08
  20  17 3368.0456    3.2694  1.7812 12.7321 -0.0057  0.0348   0.0542   0.0862    0.0812   0.0000   437.2676       9.77485       14.9407       2.49682       4.02364      0.667096      -6.04151      0.851998      -1.30666      -3.95943     -0.358687     -0.956622      -1.35012      -1.01008     -0.421045     -0.563599     -0.394336      0.160654    -0.0853780    -0.0173023     0.0184711    0.00196323   -0.00747784   0.000550254   -0.00228955    0.00140393   0.000990968   7.13084e-05  -4.32550e-05   4.49079e-05   1.58388e-05  -5.00699e-06   3.49479e-06  -3.61586e-07  -3.06727e-07  -7.71348e-09       2.82225       3.53727       3.70309       3.93859       3.86309       3.75141       3.41451       2.91446       2.36218       1.99867       1.64492       1.27564      0.931982      0.689942      0.487928      0.337434      0.223560      0.150503     0.0951865     0.0557114     0.0327061     0.0183979    0.00976159    0.00494587    0.00256550    0.00119383   0.000527987   0.000262902   0.000107757   4.38755e-05   1.62030e-05   5.86793e-06   1.94660e-06   6.00281e-07   1.72234e-07   4.51155e-08
  20  18 3511.9271    2.7159  2.6925 12.2325 -0.0075  0.0444   0.0377   0.1116    0.0686   0.0000   443.2053       9.99754       23.8843       4.67886      -3.22493       2.18960       4.75128       1.86815      -2.54803     -0.596478       1.91385     0.0947376       1.28317      0.543620     -0.629549      0.947613     -0.162405     -0.498792    -0.0494613     0.0922902    -0.0108856    -0.0121582   -0.00595567    0.00465766   -0.00434423   -0.00204587    0.00138206  -0.000184946   8.51080e-05   6.16495e-06  -6.86546e-06  -4.60644e-06  -1.11182e-06  -1.20324e-06   2.35494e-07   2.81425e-08       3.47644       4.66209       4.85368       5.21518       5.16167       4.84412       4.24868       3.71586       3.08008       2.53343       2.07481       1.60583       1.20775      0.843984      0.595279      0.406171      0.282396      0.184984      0.117554     0.0702703     0.0411035     0.0229496     0.0122646    0.00637763    0.00330007    0.00154718   0.000736767   0.000312399   0.000137479   5.28170e-05   2.06296e-05   7.33472e-06   2.46669e-06   7.79802e-07   2.25068e-07   5.88504e-08
  20  19 3655.6401    2.2970  3.7647 11.7281 -0.0049  0.0529   0.0286   0.1405    0.0622   0.0000   443.2596       12.0651       28.0407       6.43760       1.40549       1.07459       8.67673       3.78157       1.81994      -4.53738      -5.32169      -2.25971      0.699074      -2.00052     -0.143515      0.547566      0.411346     0.0944106      0.141973    -0.0801100     0.0491480   -0.00232658     0.0207087     0.0120820  -0.000861413    0.00128738   0.000857658    0.00112887   0.000116838  -7.51988e-05  -4.32167e-05   1.00910e-05   1.68073e-06  -1.35579e-06  -9.57454e-08   6.84282e-08       4.18298       5.37365       5.74996       6.07171       6.02811       5.56031       4.97349       4.42412       3.74323       3.12315       2.42942       1.94301       1.42340       1.05031      0.734064      0.498860      0.330292      0.221598      0.138135     0.0823174     0.0472092     0.0270616     0.0148314    0.00784913    0.00394330    0.00189639   0.000854412   0.000393844   0.000161451   6.49268e-05   2.42844e-05   8.77712e-06   2.99479e-06   9.44458e-07   2.64978e-07   6.97946e-08
  20  20 3799.3251    1.9584  5.9578 10.8995  0.0001  0.0674   0.0187   0.1829    0.0545   0.0000   436.1894       15.7921       11.8296       1.47411       13.3509       4.18370      -2.68104      -8.26677      0.946234      -2.47911       2.97186      -3.10061      0.947308      0.775318     -0.124527    -0.0127544     -0.408737      0.299532     0.0151167     0.0230576    -0.0215452     0.0581070   -0.00744634   -0.00480692   -0.00371119    0.00371477   0.000383378  -0.000587420  -6.97538e-05   3.85344e-05  -6.36738e-05  -1.27133e-06   7.03473e-06   6.15891e-07  -1.17532e-07   7.18546e-08       5.28666       6.89559       7.45831       7.64412       7.65545       7.08453       6.29004       5.59258       4.87987       3.93790       3.26771       2.43236       1.83913       1.34584      0.934285      0.646623      0.423547      0.274727      0.170560      0.104411     0.0605344     0.0347670     0.0188425    0.00978899    0.00500376    0.00234793    0.00110772   0.000479645   0.000206339   8.13154e-05   3.15058e-05   1.12174e-05   3.77485e-06   1.20230e-06   3.53797e-07   9.42150e-08
  20  21 3943.0777    1.5856  7.5196 10.7066 -0.0001  0.0808   0.0143   0.2199    0.0437   0.0000   441.2681       16.4528       1.12210       7.65222       4.41313      -3.13711      0.953189      -4.31629      -8.97238       3.01660       1.09097       5.56830      -1.41001      -1.27049     -0.225850     -0.863583     -0.815704     0.0343467    -0.0641947     0.0669704    -0.0692850     0.0142020     0.0315966   -0.00397925   -0.00516776   -0.00352158    0.00169211  -0.000555032  -0.000256095   2.85819e-05   7.25525e-05  -1.95200e-05   1.33496e-06   8.66874e-07  -8.78695e-07  -1.40742e-07       6.39305       8.24512       9.06404       9.23668       9.01910       8.51985       7.83622       6.77077       5.77641       4.69697       3.71917       2.96799       2.17106       1.60270       1.12387      0.788877      0.514146      0.334817      0.208536      0.126309     0.0732030     0.0418043     0.0223307     0.0118868    0.00594578    0.00295235    0.00135765   0.000622113   0.000257887   0.000104690   3.92020e-05   1.43903e-05   4.76065e-06   1.50446e-06   4.19082e-07   1.08296e-07
  20  22 4086.7408    1.3076  9.7924 10.5096 -0.0021  0.1026   0.0112   0.2806    0.0383   0.0000   437.5452       17.4881       12.5270       30.9173       3.21607       3.45855      -20.9312       5.85753      -8.14275      -8.42864     -0.632623       2.20780      -1.01039     0.0277231     -0.743434      -1.41335      -1.37554    -0.0438966     -0.337985     0.0945297      0.158754    0.00595076     0.0250233     0.0209691   -0.00506096   -0.00424161   -0.00213178   0.000864253  -0.000131307  -6.74566e-05   5.86954e-05  -1.72901e-05  -8.55784e-06  -1.30076e-06   7.78441e-07  -5.38865e-08       8.07811       10.5256       11.3408       11.8087       11.4753       10.7993       10.0304       8.56491       7.44290       6.02577       4.82165       3.76520       2.81129       2.08854       1.45830       1.00840      0.675020      0.428019      0.273491      0.160532     0.0952945     0.0532231     0.0289826     0.0153379    0.00765669    0.00374427    0.00172957   0.000769463   0.000327128   0.000132181   5.01969e-05   1.83919e-05   6.08112e-06   1.89318e-06   5.45883e-07   1.37567e-07
  20  23 4230.4130    1.1063 11.1547 10.4134 -0.0018  0.1241   0.0096   0.3291    0.0356   0.0000   455.1084      -3.35275      -4.49807       5.43554      -12.8934      -15.5136      -6.08476       9.80185       8.50405       3.13942      -4.69592      -11.2738       4.92885       3.27171      0.155720     -0.998801       1.73470       1.14174     -0.290214     -0.141173     -0.148803     0.0777436     0.0138056    0.00343994   -0.00652831    0.00434624    0.00438644   0.000926493  -0.000403410   0.000157030   8.29516e-06  -1.82736e-05   4.92688e-06  -1.54424e-07  -1.36619e-06  -1.55476e-07       9.37543       12.5479       13.6045       13.8141       13.7593       12.7789       11.7053       10.1979       8.92156       7.16076       6.01312       4.52745       3.35323       2.53205       1.73915       1.20684      0.796633      0.521305      0.324404      0.196565      0.115502     0.0647900     0.0357897     0.0187716    0.00930533    0.00452181    0.00211486   0.000931360   0.000403206   0.000164677   6.19309e-05   2.21964e-05   7.43576e-06   2.35576e-06   6.95397e-07   1.80321e-07
  20  24 4374.1163    0.8717 13.4764 10.4209 -0.0034  0.1619   0.0080   0.4432    0.0305   0.0000   435.2907       9.85290       48.0557      -16.5402      -2.72243       1.42504       20.9254      -9.78858      -9.57891       13.2256       5.94482       6.99323       3.44608     -0.862343       1.67200       3.63259     -0.540448      0.259139     -0.481118     -0.170155    -0.0605381     -0.105337     0.0200373    0.00560449   -0.00883729    0.00293060    0.00830779   -0.00405536  -0.000105744   0.000297252  -7.00918e-05  -1.77888e-05  -1.22729e-05  -2.42900e-06   1.14975e-06  -2.65814e-08       12.3791       15.9885       17.4012       17.5888       17.6300       16.5045       15.2127       13.4426       11.6075       9.41689       7.61902       5.95688       4.50413       3.30866       2.35194       1.61096       1.08563      0.705350      0.435967      0.268635      0.153784     0.0890313     0.0479027     0.0253986     0.0131106    0.00625566    0.00296701    0.00129339   0.000562775   0.000220076   8.61146e-05   3.05161e-05   1.01658e-05   3.27122e-06   9.09424e-07   2.36880e-07
  20  25 4517.9789    0.7357 16.8329 10.2865 -0.0003  0.2098   0.0066   0.5537    0.0268   0.0000   439.7530       5.81478       24.7207       3.57935      -9.63825      -1.94966      -23.4719       9.68705      -1.66669      -12.7511       3.73647       1.05641      -2.53157      -9.97683       6.30795     -0.193450      -1.73139      0.410795      0.792254     -0.345148     -0.372819      0.109923     0.0802870     0.0353756    -0.0233770    -0.0127702    0.00205880   -0.00151150   4.75694e-05  -0.000294699   1.74555e-05  -2.63677e-05   2.03719e-05  -7.16154e-06  -2.68113e-08  -5.06201e-07       16.0346       20.6856       22.9215       23.2577       23.1087       21.5296       20.0433       17.5004       14.8726       12.3462       9.78821       7.70310       5.86488       4.23870       3.07492       2.12862       1.40594      0.921632      0.576840      0.349462      0.206405      0.118404     0.0635485     0.0339766     0.0172117    0.00853338    0.00384737    0.00180673   0.000738009   0.000305157   0.000112818   4.18909e-05   1.39111e-05   4.30531e-06   1.17975e-06   3.09536e-07
  21   8 2077.7020    0.7305  0.6580 10.3272  0.0006  0.0240   0.0192   0.0486    0.0670   0.0000   439.7293       1.30133       18.2861       1.18262      -2.67068       1.09959       1.74627      -2.21608       2.64591       1.48562    -0.0850063     -0.936221     0.0100904     0.0739311      0.400181     -0.267066     -0.165358    -0.0823150      0.123093   -0.00638137    -0.0640125   -0.00908209    0.00705908    0.00285298   0.000412711   0.000190477  -0.000248362   0.000142553  -0.000129728   4.92286e-05  -1.17765e-06   7.73654e-06  -2.44899e-06   1.02764e-06   5.16855e-07  -2.31492e-07       2.02186       2.60442       3.09025       3.16407       3.13729       2.90384       2.49952       2.19463       1.80954       1.40428       1.11882      0.837479      0.624642      0.460086      0.347511      0.225073      0.163232      0.103505     0.0659163     0.0427076     0.0256855     0.0136585    0.00843656    0.00461807    0.00237537    0.00115965   0.000581646   0.000288952   0.000120808   5.16422e-05   2.15278e-05   9.09490e-06   3.02616e-06   1.01654e-06   3.84901e-07   1.23133e-07
  21   9 2231.8917    1.0312  0.7156 10.7078 -0.0058  0.0236   0.0259   0.0512    0.0856   0.0000   440.1378      -3.14785       14.5346       3.45103      -2.52507      -1.52757       1.40028    0.00618217       1.28244     0.0692253     -0.312902      0.364844     -0.133546     -0.394431      0.384404      0.361135     0.0205006    -0.0837844     0.0628512     0.0419981     0.0376282     0.0186874    0.00387277    0.00240727  -0.000389171   0.000103634   0.000225732   5.50733e-05  -3.93851e-05  -2.14865e-05  -1.46290e-06  -4.47137e-06  -4.41799e-07  -4.08539e-07   2.24769e-07  -2.78157e-08       1.74177       2.31868       2.22782       2.54165       2.42233       2.52260       2.24900       1.79629       1.56365       1.23785       1.11297      0.880883      0.680890      0.444933      0.331126      0.208524      0.163744      0.110570     0.0743939     0.0479554     0.0283617     0.0158865    0.00845816    0.00491524    0.00232511    0.00114557   0.000591406   0.000267429   0.000121894   4.75049e-05   2.17132e-05   7.91193e-06   3.03245e-06   9.86105e-07   3.49308e-07   1.10254e-07
  21  10 2381.8911    1.3796  0.8216 11.3368 -0.0013  0.0241   0.0331   0.0564    0.0859   0.0000   439.1569       2.09059       13.2176      0.849796       3.25384      -1.46971       1.89260      -4.49710       1.10240      0.815897    -0.0401744      0.727957     -0.613890     0.0804287      0.995263    -0.0834069      0.152578     0.0189248    -0.0312600     0.0852384     0.0225949    -0.0259103    0.00501405    0.00217951  -0.000872597   0.000676069  -3.68952e-05   0.000487982  -3.66785e-05  -3.63632e-05  -8.98817e-06  -4.19329e-07   5.61247e-06   2.19601e-08   6.33721e-07   1.67373e-07       1.95149       2.10844       2.55803       2.86428       2.54222       2.28865       2.43324       1.98984       1.52231       1.44855       1.22994      0.833030      0.629190      0.534606      0.372208      0.221192      0.171193      0.119682     0.0736695     0.0418592     0.0282637     0.0175638    0.00880613    0.00469579    0.00272628    0.00146690   0.000666471   0.000268436   0.000130840   6.41723e-05   2.92973e-05   1.13339e-05   3.87997e-06   1.19584e-06   3.45782e-07   1.00538e-07
  21  11 2529.3027    1.8336  0.8284 11.8500 -0.0029  0.0263   0.0467   0.0571    0.0903   0.0000   437.2652      -1.85995       17.5208      -1.89812      0.658911       1.19519      0.767557      -2.63365       2.28952      0.621958       1.87173      0.407396      -1.41751      -1.05731    -0.0540113     0.0123379     -0.125482     0.0791881    -0.0157942    -0.0833119    -0.0450501    0.00233754   -0.00860376    0.00208095   0.000557150  -0.000144786  -0.000831106  -0.000185908  -0.000100629   6.74590e-05   1.84230e-05   2.40042e-06  -3.39471e-06  -2.15019e-06  -1.67850e-07  -2.21647e-08       2.41549       2.94412       2.79036       2.47931       2.42945       2.76751       2.94934       2.74002       2.17558       1.49636       1.02787      0.806135      0.782203      0.652786      0.532036      0.388793      0.260786      0.159709     0.0960226     0.0522018     0.0292164     0.0160034    0.00845988    0.00433383    0.00239770    0.00122210   0.000605580   0.000275157   0.000127779   5.52919e-05   2.15622e-05   8.21998e-06   3.26948e-06   1.13825e-06   3.49558e-07   1.02991e-07
  21  12 2676.1898    2.3570  0.9321 12.4764 -0.0047  0.0269   0.0528   0.0586    0.0928   0.0000   440.6574       4.06034       12.7079       2.94637      0.628568      -1.52947     -0.201727      0.258035       2.18781      -1.73390      0.369632     -0.750273     -0.250650      0.316442    -0.0210451      0.370774     -0.223876     0.0549559      0.158274   -0.00460697     0.0292785    -0.0150798     0.0204019   -0.00467912  -0.000562929   0.000836875   0.000634556  -0.000164824   0.000208630  -2.47018e-05  -9.19675e-06  -2.20618e-06  -1.25871e-07  -2.58794e-06   5.92387e-07  -2.33592e-07       2.09753       2.54128       2.89674       2.89440       2.77670       2.73347       2.53425       2.14346       1.89212       1.65692       1.24589       1.11606      0.779494      0.576063      0.396855      0.288512      0.188191      0.122189     0.0897667     0.0522955     0.0300005     0.0184325    0.00992626    0.00556357    0.00287596    0.00146416   0.000695359   0.000321799   0.000157728   6.74792e-05   2.58746e-05   1.00009e-05   3.97313e-06   1.46763e-06   4.54772e-07   1.30815e-07
  21  13 2822.9842    3.0924  0.7783 12.7892 -0.0045  0.0219   0.0730   0.0501    0.0942   0.0000   438.0365       2.64525       12.9879       2.22715      -1.73369       4.04422      0.445967      0.347602     -0.700041      -1.51025     -0.176797    -0.0281482      0.568121     -0.312422      0.134488      0.183524     -0.330192     0.0493992      0.168371     0.0240329    0.00425593    0.00629798   -0.00971372    0.00793873   -0.00227203  -0.000989551  -0.000314582   0.000122900  -0.000246348  -2.69912e-05   2.45091e-05   2.34226e-06  -2.23522e-06  -5.15663e-07  -3.35293e-07   3.06357e-07       1.80001       2.38497       2.60671       2.63561       2.69226       2.54581       2.31218       1.87161       1.57371       1.25947       1.06765      0.867534      0.633850      0.448136      0.301609      0.217716      0.143934      0.109984     0.0687891     0.0438145     0.0262919     0.0146889    0.00811362    0.00422084    0.00218617    0.00110932   0.000527258   0.000259001   0.000110858   5.13928e-05   2.04127e-05   8.18641e-06   2.79550e-06   1.03149e-06   3.55930e-07   1.06315e-07
  21  14 2968.9222    3.7331  0.8330 13.4621 -0.0031  0.0218   0.0873   0.0570    0.0817   0.0000   441.6682       6.78829       15.8059       1.74515      -1.83311      -1.75623      0.820707      -2.38692      -2.50729     -0.996569     -0.396179      0.754543     -0.370088     -0.381332      0.607722    -0.0637421    -0.0112426     -0.131222    -0.0539032    -0.0319043   7.15728e-05    -0.0214631    0.00577125   -0.00136920  -0.000539646  -0.000851409  -0.000144865   0.000312417  -0.000138440  -5.72987e-06   3.80622e-05   1.29499e-05  -3.46210e-06  -1.71738e-06   2.37987e-08   1.51374e-07       1.73225       2.21078       2.30029       2.37744       2.28873       2.28815       2.12192       1.88109       1.60752       1.30107       1.00176      0.794536      0.584397      0.494994      0.361164      0.261943      0.167976      0.109890     0.0688967     0.0399558     0.0245693     0.0143280    0.00808733    0.00440158    0.00229355    0.00118970   0.000537742   0.000263619   0.000113785   5.36680e-05   2.11805e-05   8.29039e-06   2.93850e-06   1.07620e-06   3.38388e-07   1.03978e-07
  21  15 3113.9761    3.9955  0.9383 13.4227 -0.0018  0.0243   0.0884   0.0587    0.1039   0.0000   434.9033       7.97079       11.4564       8.36681      0.200907      -2.19379     -0.652286      0.262040      -1.97603     -0.376085      -1.88244      0.127551      0.565021      0.169041     -0.390997     -0.275137     0.0580271     -0.113173      0.147425    -0.0120434    0.00178322   0.000417868    0.00718267   0.000241277    0.00245249   0.000956375   0.000843850   0.000179916  -0.000204542  -5.08655e-06   1.51165e-05   1.69905e-05  -2.48420e-06  -1.59758e-06  -5.72215e-09   9.65497e-08       1.98465       2.62114       2.71644       2.95713       2.95806       2.66586       2.45437       2.11487       1.88535       1.43528       1.17634      0.919153      0.711512      0.542750      0.354265      0.253884      0.170647      0.118064     0.0794994     0.0472298     0.0271298     0.0149345    0.00888856    0.00478951    0.00267763    0.00134111   0.000642820   0.000301059   0.000132391   5.62372e-05   2.15959e-05   8.74736e-06   3.12364e-06   1.10174e-06   3.37769e-07   1.04694e-07
  21  16 3258.5340    3.7368  1.2917 13.2896 -0.0100  0.0307   0.0709   0.0695    0.0992   0.0000   437.1396       10.4203       14.0022       2.29956       1.99922     -0.231459       3.33761      -1.04637      -1.13681      -1.49529     -0.503226     -0.568456     -0.708895       1.25911    -0.0109273    -0.0858998    -0.0885732     -0.137830     0.0510520    -0.0222866    -0.0532741     0.0453159   -0.00601705   -0.00871587    0.00284719  -0.000554791  -0.000810080  -0.000297631   0.000294307  -4.94353e-05   1.93307e-05   2.04995e-05   2.35272e-06   7.07005e-07  -1.15694e-06  -2.01460e-07       2.45305       3.34043       3.75880       3.82349       3.80182       3.59485       3.19177       2.74923       2.26296       1.76597       1.45041       1.08819      0.851998      0.626582      0.453337      0.313176      0.211970      0.142122     0.0950556     0.0560578     0.0339121     0.0194709     0.0107862    0.00602232    0.00320682    0.00154210   0.000775909   0.000363036   0.000161027   7.16077e-05   3.04293e-05   1.09948e-05   4.23853e-06   1.53003e-06   4.91164e-07   1.50607e-07
  21  17 3402.9129    3.0934  1.9882 12.7886 -0.0028  0.0358   0.0488   0.0950    0.0673   0.0000   438.5753       1.76322       17.3981      -6.57070      -1.40642       1.42610      -1.02547      -5.57919      -1.39781      0.675049      0.360097     -0.801057      -1.04669     -0.792869     -0.213495     -0.291094    -0.0784232     -0.192150      0.255476     -0.157416    -0.0890006    0.00809284     0.0103202   -0.00876640   -0.00446311    0.00213726  -0.000649645  -0.000798246  -0.000314753   3.53110e-05  -2.84532e-05  -3.05673e-06   4.50339e-06  -2.36394e-06   5.04712e-07   2.03260e-08       2.80591       3.53489       3.70438       4.02466       3.96758       3.81072       3.33724       2.94548       2.59836       2.14721       1.68277       1.31582       1.03081      0.773622      0.546525      0.377916      0.266851      0.171752      0.113682     0.0703343     0.0415935     0.0246346     0.0140377    0.00766962    0.00416135    0.00210134    0.00103830   0.000452594   0.000218475   8.29351e-05   3.66438e-05   1.35729e-05   5.38994e-06   1.79241e-06   5.74565e-07   1.78258e-07
  21  18 3547.2111    2.5935  2.8908 12.2289 -0.0034  0.0440   0.0343   0.1177    0.0578   0.0000   436.1864      -4.59774       15.0487       6.34841      -3.12677       1.13411       2.89000       8.24893      -2.79535      -2.96477     -0.976588      0.627434    -0.0509714     -0.355011     -0.856183      0.416253     -0.210021     -0.284929     -0.133128     0.0814051    0.00340515  -0.000540142   -0.00381193     0.0140298    0.00406379   -0.00166500   0.000229541   0.000703726   6.57941e-05  -8.50906e-05   1.90997e-05   2.98546e-05  -5.53602e-06  -8.80184e-07   6.77337e-07  -8.05615e-08       3.25942       4.24501       4.56840       4.77410       4.61190       4.36026       4.02053       3.60901       3.09309       2.63935       2.14033       1.68068       1.26237      0.940467      0.685318      0.459444      0.320997      0.214701      0.132478     0.0846155     0.0508176     0.0301851     0.0166954    0.00929892    0.00483868    0.00248158    0.00121931   0.000564499   0.000254508   0.000109554   4.70476e-05   1.80589e-05   6.60469e-06   2.26161e-06   7.42287e-07   2.30301e-07
  21  19 3691.5874    2.1663  4.2582 11.5596 -0.0037  0.0538   0.0241   0.1467    0.0524   0.0000   439.7462       4.38111       20.2337     0.0688994       2.28835       13.8375       6.53850      0.108325       4.36556      -1.97069     -0.779942      -3.29777     -0.844312       2.10777      0.391491    -0.0260849    -0.0680133     -0.549707      0.151513      0.200894     -0.114542     0.0526021     0.0156995   0.000691180    -0.0120670   0.000698635   -0.00265360   0.000121568   0.000261127  -5.06032e-06   4.31577e-05   1.88747e-05  -1.80165e-07  -6.28891e-06  -5.95642e-07  -3.74161e-07       4.09768       5.31302       5.77623       6.17609       5.95630       5.64096       5.18920       4.51244       3.87944       3.17740       2.60479       2.01397       1.54588       1.13487      0.837205      0.584748      0.398839      0.259162      0.165512      0.104746     0.0623458     0.0369670     0.0206812     0.0115698    0.00581538    0.00306898    0.00146003   0.000702610   0.000321666   0.000136438   5.58930e-05   2.23233e-05   7.97146e-06   2.84150e-06   8.91493e-07   2.78414e-07
  21  20 3835.7090    1.8200  6.0934 11.0150 -0.0012  0.0704   0.0174   0.1792    0.0471   0.0000   431.1120      -3.91903       18.5344     -0.627346      -3.00687       10.5079      -1.07344      -4.18451      -2.38017      0.383264      -6.24684       4.47947     -0.512829       1.67550     -0.528105      0.656445     -0.390343     -0.131845     -0.109242    -0.0235197    -0.0718558     0.0252278  -0.000898013    0.00412300    0.00915286   0.000777189   -0.00121075   -0.00150748  -8.43817e-05   5.19704e-05  -1.91369e-06   1.29026e-05   5.88973e-06  -5.32520e-06  -1.92684e-06  -1.26674e-09       5.26841       6.90309       7.48659       7.91154       7.70149       7.25358       6.71354       5.80185       5.07130       4.25066       3.37913       2.64055       2.04327       1.53198       1.08233      0.754232      0.520515      0.339854      0.221234      0.137630     0.0809360     0.0471878     0.0266693     0.0149924    0.00781151    0.00392499    0.00193245   0.000903812   0.000401429   0.000171433   7.15421e-05   2.83419e-05   1.06503e-05   3.70391e-06   1.17222e-06   3.58727e-07
  21  21 3979.7546    1.5104  7.8520 10.7578 -0.0006  0.0836   0.0135   0.2294    0.0400   0.0000   425.7524       13.9022      -1.14701       22.2769      -4.27561      -1.32396       14.2672       3.05035      -1.00957      -5.81979       2.92778      0.880930      -4.32911     0.0395928     -0.433893     -0.791264     -0.237866      0.641778     -0.309542     -0.192122     0.0434893     0.0191903     0.0299909    -0.0263228    -0.0131158    0.00320465   -0.00237542    0.00209791   0.000213248  -1.53475e-05  -9.62972e-05   4.36432e-05   7.39308e-06  -2.64267e-06   3.50221e-06   1.03525e-07       6.23113       8.22032       9.06977       9.29986       9.19295       8.75526       7.90814       7.03838       5.98325       4.92398       4.02058       3.13413       2.41074       1.78797       1.28692      0.897687      0.620756      0.407266      0.260902      0.164696     0.0980601     0.0569558     0.0323105     0.0177990    0.00923988    0.00473308    0.00234227    0.00108050   0.000508732   0.000206537   8.95765e-05   3.44649e-05   1.29366e-05   4.48475e-06   1.44116e-06   4.50584e-07
  21  23 4268.3229    1.0330 12.6050 10.4484 -0.0030  0.1370   0.0087   0.3721    0.0322   0.0000   432.2292       35.8351       7.24232       5.97866       9.78921       4.19963       14.7482      -3.53960      -5.14965       4.68911      -5.95963      -15.2507       2.30703      -2.46365      0.178139     -0.172267      0.982632     -0.685640     -0.602925      0.188762      0.241025    -0.0800473    -0.0703712     0.0478446    -0.0212682    -0.0191036    0.00488916    0.00208094   0.000438713   0.000163995   0.000115091   9.84182e-05  -2.46006e-05  -7.96932e-06   1.31614e-06  -2.09367e-07       10.2215       13.0161       14.4276       14.9590       14.6285       14.0341       12.7718       11.2530       9.66977       8.26196       6.57690       5.20471       4.00031       2.93932       2.16334       1.48036       1.02461      0.685321      0.440189      0.273301      0.165758     0.0992114     0.0551330     0.0302857     0.0162801    0.00829293    0.00405968    0.00188696   0.000847617   0.000375349   0.000153900   5.98798e-05   2.22613e-05   7.74854e-06   2.49522e-06   7.52039e-07
  21  25 4556.6215    0.6685 16.8309 10.2776 -0.0012  0.2178   0.0062   0.5815    0.0256   0.0000   449.0547       35.4216       44.6981       23.3224       23.1743       26.3090      -21.3202      -49.3423       13.7415       4.64400      -20.2190       23.8125       12.7681     -0.991010      -6.06470       3.41129       2.91606     -0.269512      -1.24132      0.114639      0.239620     -0.126209    -0.0122400     0.0671463     0.0137550    -0.0139961    -0.0128103    0.00359885    0.00221855   0.000338645   0.000403180   3.47436e-05   4.72250e-05   9.93017e-06   4.13404e-06  -1.51355e-06       15.8461       20.7116       22.7183       23.5720       23.4074       22.0829       20.1995       17.9560       15.4316       13.0048       10.5130       8.26225       6.36271       4.73156       3.45573       2.43571       1.68113       1.10657      0.713436      0.449783      0.276530      0.163115     0.0932776     0.0513584     0.0270622     0.0140985    0.00687564    0.00325950    0.00148408   0.000635436   0.000262358   0.000103902   3.78236e-05   1.32164e-05   4.13220e-06   1.25135e-06
  22   7 1945.0148    0.5452  0.4209 10.1970 -0.0095  0.0189   0.0182   0.0369    0.0518   0.0000   438.8947      -1.48742       14.9725      -1.82780      0.841777      0.791063      -1.25411      0.924171     -0.716148      -1.27175     -0.865641     0.0546921      0.539455     0.0336614     -0.104888      0.183090      0.231701     -0.143943     -0.180903    0.00977658     0.0181135  -0.000906275    0.00809143    0.00649264  -0.000607574   -0.00186394   -0.00108241   7.32503e-05  -8.73113e-05  -1.26758e-05  -5.98176e-05   1.52313e-05  -3.94756e-06  -4.24940e-06   7.37641e-07   1.96264e-07       1.44966       1.82098       2.04798       1.89449       1.91189       1.89140       1.81626       1.51945       1.42178       1.16626      0.880312      0.690199      0.545108      0.432822      0.323388      0.247797      0.168454      0.100225     0.0720323     0.0423989     0.0245856     0.0148119    0.00889826    0.00506450    0.00268062    0.00151873   0.000698566   0.000353840   0.000153620   7.70354e-05   3.47722e-05   1.32767e-05   4.88145e-06   2.26428e-06   8.76018e-07   2.99057e-07
  22   9 2259.9766    1.0544  0.8014 10.8686  0.0012  0.0255   0.0249   0.0558    0.0796   0.0000   437.8061       3.04527       14.7260       2.56902      -5.53779      -5.86768      -1.70853       1.53510       2.99944      0.215039      0.108470       1.05107     -0.497210      0.384745      0.358135     -0.229749     -0.126185      0.118234     0.0961514    -0.0863439    -0.0605018     0.0105044     0.0103420   -0.00786853   -0.00494116    0.00336643  -0.000303504  -1.64000e-05  -2.79599e-05  -5.76296e-05  -3.38097e-05   2.11778e-05  -3.37671e-06  -1.31407e-07  -2.69126e-07   7.46866e-08       1.72097       2.06621       2.60494       2.61450       2.26321       2.53086       2.16284       1.90026       1.77370       1.50197       1.22315      0.987937      0.729033      0.558833      0.421169      0.260182      0.199634      0.135167     0.0817974     0.0544464     0.0375698     0.0190033     0.0110316    0.00729493    0.00394277    0.00184594    0.00103289   0.000507591   0.000259637   0.000103720   4.67390e-05   1.98216e-05   8.98370e-06   3.28856e-06   1.23896e-06   4.06367e-07
  22  10 2410.8360    1.4529  0.9187 11.4358 -0.0161  0.0249   0.0328   0.0567    0.0958   0.0000   437.6939      -4.25790       13.7459      0.273507      -3.48450       2.91520       4.49922      -2.92381       1.90803       3.77503       1.28008       1.24522     -0.584461      0.902969      0.516522     -0.449021    -0.0954562     0.0456636    0.00195263    -0.0895892     0.0237371   -0.00808872    -0.0103841    0.00592854  -0.000594695   -0.00262082   -0.00102369   0.000863867   8.92594e-05  -0.000138586  -8.83548e-05   8.39764e-06  -8.45955e-07  -7.46671e-06  -6.94471e-07  -3.16330e-07       1.85358       2.44952       2.65134       2.72369       2.81093       2.55531       2.43120       2.07474       1.76122       1.41946       1.21113      0.926722      0.750997      0.527938      0.392979      0.288607      0.193883      0.133149     0.0870818     0.0579719     0.0344280     0.0215671     0.0122447    0.00691290    0.00361635    0.00193579    0.00101426   0.000480705   0.000234165   0.000109727   4.89274e-05   1.90932e-05   7.62549e-06   2.96217e-06   1.07095e-06   3.57972e-07
  22  11 2559.1691    2.0047  0.9560 11.8071 -0.0022  0.0235   0.0426   0.0591    0.0996   0.0000   436.9255       3.70541       15.9148       3.27033      -5.58151      -3.18548       1.52667      0.408036       1.12657      -1.83557      -1.53537       1.79217      -1.20467    -0.0927492      0.707353      0.173247      0.144387     -0.173062    -0.0659187    -0.0510832   -0.00915194    -0.0302764     0.0107439    0.00871287   -0.00569485    0.00272464  -0.000305695  -0.000331179   1.17407e-05  -8.52107e-05  -6.69515e-06   1.64422e-05  -3.68316e-06  -1.75064e-06  -8.57150e-07  -3.05196e-07       1.64600       2.19151       2.22293       2.52689       2.43870       2.33958       2.04886       1.85974       1.61993       1.41085       1.15590      0.918908      0.677388      0.518122      0.390987      0.272434      0.189020      0.124945     0.0856433     0.0510045     0.0339071     0.0201529     0.0126749    0.00666600    0.00391859    0.00199902    0.00103953   0.000501197   0.000219115   0.000109068   4.42782e-05   2.09217e-05   7.03108e-06   3.05276e-06   1.01778e-06   3.36550e-07
  22  12 2707.1214    2.5435  0.9241 12.2951 -0.0030  0.0232   0.0548   0.0542    0.1081   0.0000   438.1154      0.329433       14.6208       5.60780      -2.73276      0.137658     -0.946731      -2.05154       1.10959     -0.971181      -1.13049     -0.534801      0.779400       1.04200      0.218242      0.392242     0.0295818     0.0611120    -0.0946784   -0.00213126    -0.0723928     0.0258400   -0.00462984    -0.0105051   -0.00408098   0.000361294  -0.000562509  -2.52322e-05  -0.000106787   0.000192065  -2.60777e-05  -1.72297e-05  -4.53114e-06  -3.08897e-06   1.18871e-06   5.90741e-07       1.71490       2.27873       2.30341       2.49615       2.37116       2.32905       2.05390       1.94036       1.65889       1.41342       1.16026      0.949589      0.762873      0.538479      0.383267      0.269654      0.192852      0.125416     0.0892213     0.0531442     0.0354821     0.0201483     0.0117348    0.00641187    0.00353554    0.00181107   0.000980444   0.000469554   0.000230292   0.000102826   4.40237e-05   1.76349e-05   7.20822e-06   2.58605e-06   9.87344e-07   3.38892e-07
  22  13 2854.7632    3.2986  0.8156 12.8903 -0.0038  0.0206   0.0729   0.0517    0.0943   0.0000   439.6560       5.87300       11.5354       2.95284      -3.40782       1.81771      -2.88725      0.272315      0.381611     -0.667241     -0.471830      -1.15789      0.396845      0.456568      0.156179      0.322607      0.209617    -0.0458634    -0.0151926    -0.0473877     0.0326637    -0.0198289  -8.45772e-05   -0.00742002   -0.00325779   0.000385333   2.29440e-05   0.000290313  -0.000167889  -3.03874e-05  -1.91628e-05   2.57630e-05   2.98745e-06  -1.06787e-06   4.73820e-07  -1.22921e-07       1.64574       2.11893       2.31630       2.49832       2.54277       2.33618       2.10851       1.75239       1.53104       1.31017       1.01507      0.790177      0.613129      0.451413      0.327821      0.240100      0.165045      0.109372     0.0699784     0.0460819     0.0282292     0.0176192     0.0106572    0.00583902    0.00319080    0.00172202   0.000871576   0.000414870   0.000192156   8.74179e-05   3.70725e-05   1.51841e-05   5.92868e-06   2.39174e-06   8.41164e-07   2.88097e-07
  22  14 3001.3824    3.8515  0.8250 13.4019 -0.0038  0.0221   0.0876   0.0516    0.0931   0.0000   442.3195       5.50804       12.7671       1.99109       3.55321      0.124386      -3.76667      0.382261      0.351070     -0.494842     -0.481586     -0.758455      0.405972      0.558558    -0.0246461     -0.192926     0.0115746     0.0144000    -0.0293800    -0.0600842    -0.0245275   -0.00365304     0.0109334   -0.00100876    0.00484071    0.00367131   -0.00121520  -0.000799322   0.000519078  -0.000102641   1.26927e-05   3.84434e-06  -5.73670e-06   2.51284e-06   2.14351e-07  -3.21108e-07       1.54318       2.11899       2.11240       2.46220       2.26402       2.26386       1.94301       1.80783       1.52443       1.38188       1.07729      0.870224      0.650122      0.528497      0.354769      0.265491      0.165311      0.126317     0.0764248     0.0547799     0.0293476     0.0197580     0.0105957    0.00656092    0.00348506    0.00195480   0.000964240   0.000460992   0.000219649   9.43923e-05   4.37472e-05   1.71641e-05   7.19380e-06   2.60100e-06   9.74088e-07   3.18059e-07
  22  15 3147.0431    4.0648  1.0136 13.4600 -0.0043  0.0241   0.0860   0.0601    0.1017   0.0000   437.7900       1.56338       17.6650       4.11659      -2.70575      -3.05783      -4.01486      0.877857      0.151887      0.758528    -0.0146432      -1.93436      0.736941      0.174983     -0.100634     -0.541798      0.206946     -0.100309     -0.129611    -0.0314543     0.0616276    -0.0300561     0.0224545    0.00100996   -0.00288488   -0.00353101   0.000556870   0.000634876  -8.35425e-05  -6.90136e-05   6.84783e-05  -3.81912e-06   1.48082e-05  -1.35859e-07  -1.27373e-06   8.40474e-08       1.84449       2.23019       2.49006       2.60288       2.42232       2.54477       2.32600       2.00714       1.64652       1.40902       1.17326      0.981682      0.728403      0.536993      0.397515      0.281612      0.189780      0.132952     0.0938200     0.0592732     0.0358638     0.0214910     0.0126813    0.00675063    0.00363945    0.00195692   0.000977188   0.000460868   0.000216521   0.000107943   4.85402e-05   2.01732e-05   7.79328e-06   3.00627e-06   1.08393e-06   3.69213e-07
  22  16 3292.2332    3.5746  1.4244 13.2416 -0.0042  0.0296   0.0627   0.0776    0.0819   0.0000   440.1295       9.08316       14.7852       3.97230      -4.83252      -1.79957       4.11936      -1.18507      0.627071      -2.55560      0.172794      0.250085      0.703309    -0.0555744     -0.447374    -0.0602393      0.157903     -0.220375    -0.0444935    -0.0668344    -0.0197901    0.00313164   -0.00955289    -0.0147059    0.00292342    0.00248514    0.00160727  -2.54975e-05   7.07693e-05   1.08836e-05   8.05072e-06   1.49600e-05   1.24919e-05   4.60277e-06  -1.77490e-06   2.08525e-07       2.19181       2.77472       2.88705       3.11029       3.06564       3.20616       2.78092       2.29042       2.03762       1.80691       1.39219       1.21394      0.870198      0.646683      0.493795      0.350339      0.235220      0.172561      0.109179     0.0680916     0.0451677     0.0283107     0.0154686    0.00904605    0.00505047    0.00242489    0.00121724   0.000640059   0.000290864   0.000115738   5.57622e-05   2.48382e-05   9.77180e-06   3.40962e-06   1.32508e-06   5.04078e-07
  22  17 3437.2742    3.0639  2.1133 12.5918 -0.0036  0.0365   0.0441   0.0895    0.0665   0.0000   443.4205       4.74121       10.8784       9.27012      -1.32046      -1.75704      -5.02235     -0.796327       4.16811       1.78241      -4.08505      -2.95031     -0.299724      0.938165      0.953306     -0.478603     -0.466882     0.0779775      0.168265    -0.0436835    -0.0635176     0.0278450     0.0227886     0.0166414    0.00349504  -0.000514792   0.000452900   -0.00111707   9.53627e-06  -2.56543e-05   9.37057e-05  -2.37315e-05  -1.35955e-05   1.89624e-05   4.93717e-07   2.98312e-07       2.64022       3.39463       3.70699       3.90030       3.76771       3.57427       3.39618       2.84825       2.64919       2.24981       1.80143       1.41114       1.12831      0.837503      0.606747      0.436352      0.303659      0.197307      0.134254     0.0850213     0.0513064     0.0317692     0.0186508     0.0104296    0.00579196    0.00312901    0.00156147   0.000789050   0.000353992   0.000172031   7.03083e-05   3.10873e-05   1.14871e-05   4.84077e-06   1.79027e-06   5.97029e-07
  22  18 3582.1839    2.5284  3.1320 12.1123 -0.0033  0.0441   0.0313   0.1200    0.0526   0.0000   446.9848       9.09247       13.3712       7.02906      -4.38804      -1.58861       2.63944       1.26427      -5.08352      -2.01074     -0.352099      -1.36854      0.248898     -0.966056      0.444711      0.194354      0.564005     -0.309137    -0.0861932     0.0876151     -0.167973     0.0402856     0.0328510     0.0127369   -0.00572126   -0.00611856  -0.000570248    0.00233503  -0.000119245   0.000203015   8.60401e-05  -3.22458e-05   6.47901e-06  -1.12412e-05  -2.05046e-06  -8.18082e-07       3.21084       4.06330       4.36219       4.57542       4.58849       4.34162       4.09563       3.55666       3.17898       2.60933       2.10428       1.71806       1.30408      0.989456      0.742516      0.549562      0.374891      0.250702      0.160830      0.107388     0.0637891     0.0393775     0.0230174     0.0131138    0.00718640    0.00374300    0.00188874   0.000942464   0.000452735   0.000209967   9.09853e-05   3.73400e-05   1.45746e-05   5.63913e-06   2.01898e-06   6.81218e-07
  22  19 3726.9758    2.0533  4.5316 11.5526 -0.0042  0.0565   0.0222   0.1493    0.0472   0.0000   437.3012       6.26489       16.2112       13.8701       9.23358       10.6446      -6.80111      -3.93010      -4.39437      -1.94269       4.58163      -1.32417     -0.973224      -2.27516   -0.00253611     -0.106735      0.119384      0.254438     -0.143877     -0.120279      0.114282     0.0418284    -0.0102296     0.0235849   -0.00220827    -0.0148052   -0.00188779   0.000909539   -0.00206204   0.000630400  -6.93343e-05   4.30962e-05  -1.67713e-05  -1.51773e-05  -1.47917e-08  -5.20203e-07       4.11978       5.48377       5.81853       6.06123       5.95579       5.63366       5.32665       4.66425       4.10497       3.47553       2.83774       2.25977       1.75781       1.30852      0.974530      0.688819      0.479054      0.319322      0.210881      0.133921     0.0820645     0.0496757     0.0288887     0.0163546    0.00874707    0.00476621    0.00236014    0.00118080   0.000541126   0.000262260   0.000108910   4.74325e-05   1.82104e-05   7.20184e-06   2.51016e-06   8.73451e-07
  22  20 3871.7163    1.7764  6.5665 10.9531 -0.0008  0.0704   0.0158   0.1857    0.0435   0.0000   439.0113      0.867674     0.0442291       9.84419      -1.37348      -5.39278      -4.42034     -0.121966      -3.07427      -5.64295       4.13415      -2.33908       1.50523       2.26206     -0.210733      -1.32909     -0.648595      0.906550     -0.104078     -0.209385    -0.0429890    -0.0133866    -0.0197224    -0.0239381     0.0107405   -0.00331624  -0.000570253    0.00156074   0.000197794   0.000414763   3.98019e-05  -5.08332e-05   1.24145e-05   2.07028e-06   4.13103e-06  -1.39942e-06       5.11847       6.70639       7.21408       7.31222       7.39952       7.16741       6.64069       5.87449       5.04852       4.21474       3.50752       2.73235       2.12634       1.61063       1.20661      0.871441      0.613981      0.401217      0.264458      0.167320      0.104355     0.0626887     0.0368257     0.0205855     0.0112732    0.00577507    0.00298596    0.00142473   0.000708680   0.000309071   0.000142950   5.69416e-05   2.39535e-05   8.83591e-06   3.23100e-06   1.07154e-06
  22  21 4016.2275    1.4460  8.2106 10.7882 -0.0021  0.0848   0.0126   0.2373    0.0364   0.0000   434.1873       26.2071       2.44562       28.0679       3.70082       15.3177      -3.46415      -24.9713      -6.29529       15.2880      0.341619       6.78986       1.06291       4.10980     -0.805659     -0.663946      0.426851     -0.963182      0.308071      0.220946     0.0331829    -0.0718937     0.0454157     0.0145489     0.0115834    0.00299755   -0.00210548   0.000762011  -0.000162037   0.000182021  -0.000363610   2.21163e-05   1.04828e-05   3.11533e-06   3.08862e-06   9.69023e-07       6.10268       8.00901       8.66964       9.13182       9.10059       8.72469       7.96274       7.01512       6.08077       5.12593       4.23341       3.29685       2.58192       1.92005       1.43768       1.02750      0.721708      0.481262      0.311701      0.201285      0.125889     0.0756154     0.0448095     0.0251074     0.0137378    0.00714759    0.00364457    0.00179448   0.000847560   0.000391900   0.000167181   7.16851e-05   2.83244e-05   1.10418e-05   3.87063e-06   1.31356e-06
  22  22 4161.0076    1.1751 11.1697 10.5725 -0.0009  0.1147   0.0096   0.3196    0.0329   0.0000   438.5517       18.6229       36.1761       7.89453       7.23575       4.66154      -11.6275       2.21270      -1.34304      -2.98308       2.67571      -3.91338       2.64231      0.269720      -3.62813      -1.21302     0.0798587     0.0290220     -0.538485    -0.0842384      0.265350     0.0406085     0.0569433    -0.0552661   -0.00525586   0.000469449     0.0107809  -1.49615e-05   -0.00188938  -0.000167531   7.31242e-05  -9.14554e-07  -4.53741e-05   1.75197e-07  -1.88688e-05   3.38556e-06       8.25387       10.8106       11.6622       12.4096       12.3122       11.6141       10.8077       9.40858       8.26247       6.97144       5.73907       4.50675       3.46566       2.65436       1.94792       1.40913      0.975409      0.648306      0.435001      0.272117      0.172734      0.102519     0.0617974     0.0345298     0.0189948     0.0101309    0.00509072    0.00252149    0.00117984   0.000550038   0.000239270   0.000100975   3.97083e-05   1.54150e-05   5.37852e-06   1.83185e-06
  22  23 4305.8956    1.0058 12.9716 10.4166 -0.0008  0.1368   0.0081   0.3768    0.0311   0.0000   470.2838      -11.3454       4.59065       10.6416      -11.2197      -4.44713      -1.71667      -33.6883       1.98518       6.36835      -2.77199      -4.78661       1.54586     -0.172608     -0.171095       1.40056     0.0600069      -1.18606     -0.481863     -0.358660      0.127617     0.0117257    -0.0562673    -0.0351978    -0.0288565   -0.00512860    0.00128380   -0.00243239    0.00154424   -0.00104531   0.000248112   0.000258616   3.75234e-05   4.97443e-06   1.16787e-06   2.97825e-06       9.66609       12.5381       13.9902       14.2446       14.0770       13.3766       12.5250       11.2728       9.69441       8.20524       6.84933       5.41247       4.23202       3.17358       2.30759       1.67637       1.13699      0.789287      0.512522      0.333024      0.204017      0.124172     0.0719647     0.0407605     0.0226617     0.0117397    0.00618412    0.00299502    0.00146360   0.000664705   0.000295773   0.000124242   5.00026e-05   1.87187e-05   6.74826e-06   2.25366e-06
  23   6 1804.1418    0.3722  0.4063 10.0757 -0.0076  0.0215   0.0130   0.0420    0.0425   0.0000   441.4206      0.359634       18.0242       2.29754      -1.43110      0.838162      -3.32628      0.486821     -0.693208      -1.19372     -0.216740      0.505921    -0.0590841     -0.119143      0.120102     -0.139006     0.0811877     -0.203535     0.0385952    -0.0210841    -0.0172562     0.0557014    -0.0235688   -0.00528584   0.000303697    0.00122584   0.000922785  -0.000303741   2.99324e-05  -7.89410e-05   3.63579e-05  -6.79997e-05   1.55864e-05   4.13970e-06   4.03704e-07  -4.07608e-08       1.53191       1.96521       2.22362       2.21517       2.21758       2.23146       1.95482       1.87469       1.61652       1.23846      0.963016      0.811770      0.563665      0.516952      0.369342      0.266259      0.198966      0.137137     0.0862042     0.0564711     0.0342102     0.0211512     0.0134226    0.00705199    0.00371560    0.00237220    0.00120642   0.000612571   0.000340126   0.000149897   6.10272e-05   3.37473e-05   1.31834e-05   5.03727e-06   2.01713e-06   8.37063e-07
  23   7 1969.5966    0.5545  0.4948 10.3114 -0.0034  0.0262   0.0182   0.0454    0.0540   0.0000   438.3990     -0.657972       22.4178      0.105224      -1.12778       1.21494     -0.786953     0.0841310      -3.79824      0.797685    -0.0135905       1.47485      0.375911    -0.0563662     -0.490947      0.266725      0.288771    -0.0746422     -0.126383     0.0769600   -0.00775507    -0.0231359    0.00237697    0.00346588    0.00472375    0.00166503   -0.00143824  -0.000251125   1.59190e-05  -5.28079e-05  -5.81537e-05  -1.33364e-05  -8.87469e-06   2.85456e-06  -1.59916e-06  -9.63044e-07       1.58393       1.88222       2.18814       2.19642       2.48715       2.10867       2.00998       1.79457       1.69417       1.45772       1.08871      0.954882      0.719862      0.545589      0.401861      0.272389      0.221305      0.155269     0.0948322     0.0574534     0.0401088     0.0279068     0.0155953    0.00994385    0.00471007    0.00277000    0.00155786   0.000759159   0.000440789   0.000193859   9.30468e-05   3.33405e-05   1.59280e-05   6.97150e-06   2.97797e-06   8.94320e-07
  23   8 2131.0772    0.8221  0.6803 10.3898 -0.0046  0.0236   0.0199   0.0461    0.0689   0.0000   440.3641      0.842608       16.7857      0.752227      -5.23729      -1.42751     -0.596139       1.53855       1.17620       1.76171     -0.668179      0.274606     -0.585039     0.0246140      0.508559      0.308030     0.0253713    -0.0768585     0.0630947    -0.0452623   -0.00347082     0.0148327    -0.0198904  -2.12768e-05   -0.00560279   -0.00253510    0.00118573   0.000279126  -0.000393613   0.000173927  -4.39394e-05   6.86167e-06   2.31304e-05   2.28031e-06  -6.86224e-07   7.44386e-07       1.70592       2.02191       2.15705       2.59127       2.33728       1.94747       1.95164       2.06346       1.71616       1.35505       1.22146       1.10914      0.835144      0.547130      0.433163      0.330010      0.228645      0.129520     0.0993926     0.0704636     0.0455583     0.0255714     0.0132467    0.00921738    0.00559977    0.00317150    0.00121093   0.000706752   0.000373308   0.000215491   0.000101438   4.54628e-05   1.88969e-05   6.73078e-06   2.29986e-06   9.32460e-07
  23   9 2287.4546    1.1752  0.7623 10.9589  0.0008  0.0201   0.0276   0.0526    0.0792   0.0000   437.7790      -1.48348       18.1533       3.99696      -3.83989      -1.70061     -0.714596      0.500225       2.65959       1.66867      -1.52394      0.909288      0.373653     -0.396914      0.274430     0.0819615     0.0616311    -0.0423373      0.208857    -0.0921463     0.0113418   -0.00935597   -0.00354683    -0.0129004   -0.00495438   -0.00224456  -0.000621691   -0.00164179  -0.000189211  -7.42058e-05   3.68788e-05  -4.92551e-05  -1.60413e-05  -3.30472e-07   8.26929e-07  -2.42919e-07       1.44455       1.81467       2.01020       2.04250       1.96125       1.97299       1.85642       1.64318       1.45976       1.21698      0.962877      0.769879      0.610196      0.475537      0.356342      0.268216      0.190797      0.128046     0.0864905     0.0542170     0.0344057     0.0205233     0.0127253    0.00701772    0.00409852    0.00220279    0.00117756   0.000596718   0.000303053   0.000144588   6.37268e-05   2.99412e-05   1.21526e-05   5.12448e-06   1.99607e-06   7.64709e-07
  23  11 2588.6842    2.1365  0.8663 12.0710 -0.0038  0.0233   0.0464   0.0524    0.0863   0.0000   437.2465     -0.206835       17.4725      -2.44875      -1.89376      -1.13622      -3.58579      0.127701       2.88585     -0.814681      0.504062     -0.274379     -0.949079      0.246806      0.435453     -0.160562    -0.0353694      0.175514     0.0980804    -0.0588799    0.00397518     0.0184423    0.00344180    -0.0109944    0.00122848    0.00156477    0.00232819  -0.000767032  -7.01644e-05   0.000330051  -6.13832e-05   4.18217e-05   9.79319e-06   9.36971e-06   1.22553e-06   3.19447e-07       1.73794       2.09107       2.06928       2.20354       2.52007       2.45766       2.17760       1.69164       1.60848       1.45629       1.25452      0.973313      0.669053      0.525199      0.412505      0.341891      0.239201      0.159543     0.0946189     0.0576971     0.0410752     0.0271769     0.0184488     0.0105769    0.00595803    0.00316882    0.00151905   0.000763869   0.000365042   0.000169429   7.21680e-05   3.33091e-05   1.42007e-05   5.58410e-06   2.20860e-06   8.17328e-07
  23  12 2737.6211    2.7192  0.8569 12.3309 -0.0077  0.0219   0.0581   0.0482    0.1026   0.0000   441.3197    -0.0591556       19.0055       4.40475      0.531363       1.67925      -3.36326      -2.37317    -0.0862719      0.592942      0.788487     -0.870963     -0.881086     -0.381939      0.333621     -0.225554      0.448862    -0.0479185     -0.109754     0.0624477    -0.0112073    -0.0405171     0.0180570    0.00435172    0.00655398    0.00427320    0.00104915  -0.000186662   7.52780e-06  -5.04551e-05   0.000157331  -4.65108e-05  -1.63032e-05  -9.02490e-06   4.95788e-07  -1.69760e-07       1.50365       1.93437       2.04731       2.25311       2.19691       1.96898       1.97894       1.69025       1.55620       1.26882       1.11466      0.893419      0.662520      0.543012      0.378307      0.284250      0.194592      0.137857     0.0920970     0.0585321     0.0372941     0.0235149     0.0142087    0.00800119    0.00456323    0.00254898    0.00133524   0.000705018   0.000347826   0.000164646   7.61513e-05   3.42000e-05   1.48314e-05   5.95025e-06   2.30397e-06   8.15619e-07
  23  13 2886.0818    3.4027  0.7608 12.9397 -0.0054  0.0194   0.0772   0.0477    0.0950   0.0000   438.9558      0.510654       13.5012       1.84708      0.487696       3.50873     -0.777150     0.0728159       2.46704       1.05105      0.101931       1.19790     -0.556678     -0.100111     -0.316309    -0.0754232     -0.236637      0.284454    -0.0687741   -0.00309416    0.00266929    -0.0410249   -0.00653647    0.00860925    0.00430406  -0.000752338   -0.00127835   -0.00195948   3.27238e-05  -1.48012e-05  -2.48124e-05   1.14090e-05   5.94256e-06   5.48872e-06   1.30444e-07   6.24941e-07       1.47292       1.90092       2.11586       2.23387       2.14109       2.01470       1.89763       1.73440       1.45154       1.20541       1.00519      0.819740      0.612583      0.473783      0.349550      0.254538      0.174113      0.120465     0.0840733     0.0507926     0.0326257     0.0200632     0.0126873    0.00706185    0.00365969    0.00216565    0.00116199   0.000592356   0.000296029   0.000133566   6.51739e-05   3.10985e-05   1.32553e-05   5.10020e-06   2.05178e-06   7.19203e-07
  23  14 3033.4509    4.0145  0.9012 13.2545 -0.0030  0.0223   0.0828   0.0542    0.1033   0.0000   438.1979       6.41483       16.8912       3.36916       1.35125      -3.47509      -1.03439      0.158055     -0.537092      -1.64721      0.634013     -0.906871     -0.131175      0.206055      0.730725      0.429198      0.174264     -0.217720     0.0512482    -0.0221254    0.00567798    -0.0149401   0.000420089   -0.00856667   -0.00125452    0.00126927   0.000255015  -0.000294197  -7.68459e-05   5.04737e-05  -5.95279e-06  -8.02959e-06   1.08906e-06   2.88180e-06   3.34771e-07  -9.95579e-08       1.53192       2.08597       2.10041       2.30368       2.39353       2.11187       2.07084       1.63797       1.68130       1.31971       1.14018      0.880571      0.679203      0.553611      0.395793      0.284370      0.193039      0.137300     0.0922199     0.0606810     0.0376439     0.0230388     0.0139487    0.00814510    0.00464867    0.00262329    0.00142745   0.000718249   0.000355129   0.000163705   7.17567e-05   3.38714e-05   1.32986e-05   5.64554e-06   2.11473e-06   7.82478e-07
  23  15 3179.7148    3.8393  1.0660 13.6269 -0.0054  0.0244   0.0765   0.0635    0.0905   0.0000   440.1462       1.24266       18.4134     -0.770090      -4.63062      -2.07740       4.24316     -0.110487      -2.13325      -1.28288       1.13519      -1.11138     0.0631706      0.345792     -0.172528     -0.312084     -0.122353      0.212610    -0.0534150    -0.0548338    -0.0780836    -0.0107718     0.0106594     0.0107796    0.00680164   0.000279899   0.000611040    0.00104444  -5.49924e-05  -0.000171054   3.51225e-05   6.57687e-07   2.33561e-06   7.97484e-06   7.77021e-06  -2.26870e-06       1.70866       2.19195       2.37808       2.47242       2.44094       2.36149       2.29010       2.04874       1.68769       1.42186       1.23728      0.949473      0.750599      0.578252      0.442792      0.319330      0.231064      0.158250      0.105232     0.0694881     0.0440907     0.0267180     0.0159713    0.00950555    0.00510812    0.00285977    0.00148621   0.000762946   0.000368206   0.000179058   8.62736e-05   3.77260e-05   1.64389e-05   6.68878e-06   2.75731e-06   9.60811e-07
  23  16 3325.5843    3.3820  1.6339 12.9776 -0.0071  0.0319   0.0549   0.0763    0.0775   0.0000   438.4306       4.92267       12.6099       1.10837      -1.29021      -5.11609      -3.13160      -5.34488      -2.93516      -1.39759       1.52115      0.874174      0.191989     -0.822530    -0.0569590     -0.107278      0.222725      0.353733     0.0589966     0.0319697    -0.0207387    0.00163205   -0.00604577   -0.00441207    0.00773229    0.00450747   -0.00371521   -0.00289423   0.000557604   0.000623929   0.000188914  -3.12301e-05  -1.90778e-05  -1.53181e-05   3.46640e-06  -6.02855e-07       2.19087       2.77463       3.11830       3.19320       3.19040       3.12122       2.81940       2.51718       2.23556       1.90507       1.59837       1.21456       1.00369      0.765734      0.578754      0.399021      0.278981      0.196312      0.138161     0.0891811     0.0563225     0.0349622     0.0197273     0.0116858    0.00717633    0.00387178    0.00203962    0.00109490   0.000512074   0.000253835   0.000109797   4.97171e-05   2.16507e-05   9.41525e-06   3.28486e-06   1.33412e-06
  23  17 3471.3123    2.8878  2.2478 12.6440 -0.0043  0.0375   0.0408   0.0954    0.0587   0.0000   433.9418       6.77426       9.46254       7.77170       5.03355      -4.80265      -5.94512       4.30843      0.972978       2.88541       1.31234     -0.102425       2.17344      -1.41378      0.867009      0.841242     -0.225758    -0.0400834     -0.186302    -0.0183600   -0.00106785     0.0335726    -0.0359993     0.0165144   0.000461864   -0.00726188    0.00487044   -0.00129252   0.000213512   0.000326257  -4.87069e-05   0.000109496  -7.56230e-05  -1.22150e-05   4.70842e-06  -5.01124e-08       2.60099       3.32704       3.60380       3.90529       3.84367       3.59861       3.40785       3.05053       2.71619       2.14868       1.91115       1.47629       1.18426      0.901310      0.661809      0.503277      0.334776      0.246765      0.158031      0.107418     0.0638385     0.0429515     0.0245278     0.0146470    0.00812437    0.00441035    0.00245043    0.00123481   0.000620982   0.000298787   0.000137480   6.37844e-05   2.59471e-05   1.10322e-05   3.92007e-06   1.47131e-06
  23  18 3616.6486    2.3908  3.2859 11.9417 -0.0011  0.0447   0.0277   0.1173    0.0494   0.0000   445.0274       16.2817       15.9277       8.43642      -1.08436      -3.56059       3.75176     -0.649122      0.356601      -2.32654      -4.82311       1.56796      0.804373       1.08132      0.648089     -0.595579     -0.547938      0.145232     0.0223505    -0.0417162     -0.110681     0.0508697     0.0180150    0.00469701   0.000532636    0.00237722   0.000758034   -0.00275315   5.37355e-05  -0.000333122   0.000167228   0.000136031  -2.21018e-05   5.24023e-07  -3.76869e-06  -1.25092e-06       3.10253       4.03456       4.30840       4.61245       4.60777       4.37081       4.14927       3.63546       3.13290       2.67130       2.20993       1.78230       1.36807       1.05333      0.807741      0.587611      0.413836      0.283167      0.194033      0.125005     0.0807760     0.0486773     0.0300085     0.0174505    0.00986783    0.00547783    0.00286806    0.00145663   0.000723725   0.000342579   0.000161686   7.26799e-05   3.09532e-05   1.23950e-05   4.81576e-06   1.74851e-06
  23  19 3762.0866    2.0183  4.9493 11.4010 -0.0010  0.0570   0.0199   0.1549    0.0440   0.0000   446.1322       3.34724       19.4583      -6.15856       1.50561      -1.91996      -2.17359       6.14379     -0.603909       3.65698       6.78975     0.0749867       2.62029      0.777581      0.405645     -0.174255      0.313885     -0.302779     -0.293664      0.122010     -0.172236     0.0296090     0.0134341   -0.00657633    -0.0203326   0.000651091   -0.00382244    0.00241252  -0.000758137   0.000841616   4.50255e-05  -0.000136777  -3.80869e-05  -2.36466e-05   5.36739e-06  -1.12897e-07       3.93383       5.13994       5.54728       5.84223       5.90455       5.53507       5.14760       4.67732       4.05319       3.44575       2.84966       2.30795       1.78195       1.37734       1.02614      0.746919      0.539872      0.363611      0.242762      0.160252      0.100372     0.0633824     0.0377275     0.0220220     0.0126719    0.00688016    0.00362337    0.00186929   0.000941519   0.000455750   0.000204559   9.39607e-05   3.84435e-05   1.60663e-05   5.99557e-06   2.26653e-06
  23  20 3907.2681    1.6582  7.0413 10.8914 -0.0014  0.0715   0.0142   0.1994    0.0392   0.0000   434.5724       20.3474       18.9379     -0.314889      -3.25756      -3.67670      -11.7492      0.474460      -2.90034      0.530829      -2.78132     -0.988992       5.80263       1.70610      0.359829      -1.00072       1.10306      0.455472     -0.291845     -0.310798      0.241881   -0.00342894     0.0594858    -0.0267479   -0.00932222   -0.00279887   -0.00785686   -0.00600578  -0.000872753  -0.000350513  -9.36538e-05  -0.000159338  -2.69841e-05   1.51255e-05  -9.96670e-06  -4.29115e-06       4.96335       6.35791       6.98433       7.35126       7.36879       6.97898       6.60968       5.84456       5.09523       4.26761       3.57140       2.85835       2.29482       1.74470       1.27018      0.945364      0.656837      0.459805      0.312057      0.205574      0.129371     0.0804693     0.0482757     0.0275556     0.0158620    0.00855200    0.00458682    0.00240179    0.00115962   0.000575069   0.000260563   0.000117565   4.94252e-05   2.04777e-05   7.58953e-06   2.94444e-06
  23  21 4052.6061    1.3880  8.8381 10.6837 -0.0019  0.0887   0.0113   0.2407    0.0351   0.0000   429.1183       6.43322       4.21559       1.06568      -8.87310       7.51316      -4.84171      -5.03217      0.276190       8.39485      -1.44083      -3.76913      -3.83517     0.0129691     -0.502446      0.611237      0.216532     -0.696954     -0.470848     0.0752898     0.0131913     0.0565512     -0.120346   -0.00765341    0.00266947     0.0127833   -0.00661097   -0.00183394   0.000841450    0.00115075  -0.000299601   2.55262e-05  -5.23504e-06  -2.33206e-05  -5.30666e-06   1.78211e-06       6.16327       8.02945       8.84716       9.23943       9.15891       8.64502       8.06265       7.20613       6.41977       5.46296       4.54385       3.67346       2.84397       2.18620       1.62428       1.17792      0.825401      0.563979      0.386317      0.247201      0.158592     0.0973221     0.0594653     0.0345168     0.0195869     0.0108102    0.00582157    0.00295131    0.00148635   0.000688492   0.000334704   0.000142199   6.38412e-05   2.46802e-05   9.78137e-06   3.55360e-06
  23  22 4197.4555    1.1507 12.2910 10.4908 -0.0013  0.1238   0.0086   0.3425    0.0318   0.0000   442.0245       14.6295       6.64813      -8.68846      -1.63875       6.24914      0.396500      -8.33065       3.32503       8.39789      -3.63844      -5.49778      -2.79825       6.08285       2.03453      -1.58029     -0.645107    -0.0205092     -0.286776     -0.533063     0.0408668    -0.0923456    -0.0257487     0.0177683     0.0203032   -0.00498533    -0.0283212   -0.00103262   0.000384475    0.00135229   1.27955e-05  -1.24329e-05  -9.05192e-05  -1.99534e-05   8.52520e-06  -2.00920e-06       8.30691       10.7467       11.8389       12.4000       12.3093       11.6217       11.0939       9.91220       8.74864       7.56262       6.09988       5.01971       3.93891       3.05319       2.25926       1.65252       1.17589      0.801862      0.549839      0.353087      0.228196      0.137842     0.0850306     0.0489259     0.0277265     0.0154344    0.00821786    0.00427702    0.00210808    0.00102040   0.000472519   0.000210448   8.93206e-05   3.62248e-05   1.40555e-05   5.24941e-06
  23  23 4342.8602    0.9588 13.9687 10.3693 -0.0001  0.1458   0.0072   0.4005    0.0294   0.0000   448.5886       28.4946       31.5340       44.3082       10.6685      -16.2350      -24.3265      -16.0618      -13.4453       7.29053       4.54307    -0.0716180      -10.2150     -0.906366      -1.45774      -1.64517      -1.27033     -0.734552      0.970988      0.144591    -0.0113496     -0.111404      0.124865    -0.0727072    -0.0500729    0.00152336    0.00148362  -6.51085e-05   -0.00175751  -0.000270105   9.67923e-05   0.000322836   5.31098e-05  -3.91013e-05   1.79773e-05   1.00249e-06       9.83346       12.8601       14.2205       14.7636       14.6826       14.1331       13.2727       11.8842       10.2661       8.79293       7.20083       5.91475       4.66868       3.55124       2.63527       1.93419       1.38413      0.949838      0.640264      0.427140      0.269551      0.166761      0.101640     0.0582320     0.0335025     0.0181922    0.00973645    0.00496825    0.00253497    0.00121004   0.000566412   0.000253164   0.000107448   4.33490e-05   1.68030e-05   6.31090e-06
  24   6 1826.3147    0.4164  0.3813 10.0631 -0.0026  0.0172   0.0140   0.0383    0.0414   0.0000   440.4389      -1.32678       19.6826      0.154407      -3.13758      -1.15962       1.33897   -0.00580400     -0.710090      -2.17864      0.436532     -0.586104    0.00103695     -0.141171      0.409055      0.121445    -0.0914960    -0.0544070     0.0228856     0.0700099   0.000626683    -0.0377713    -0.0140914    0.00939032    0.00777058    0.00139927   -0.00159434   8.95223e-05   0.000321859   0.000176799  -7.43756e-05   4.52567e-05  -4.71505e-06   1.06449e-05  -1.38971e-07  -2.02786e-06       1.04548       1.35163       1.46151       1.64105       1.53197       1.55995       1.40978       1.31063       1.13209      0.963722      0.791142      0.650405      0.533293      0.422539      0.293763      0.220148      0.155805      0.114462     0.0758687     0.0559978     0.0330013     0.0227410     0.0133547    0.00883674    0.00441494    0.00247305    0.00141044   0.000861217   0.000397380   0.000200785   9.94639e-05   5.11090e-05   2.03969e-05   9.15139e-06   3.59931e-06   1.73617e-06
  24   7 1993.5547    0.6038  0.5101 10.3492 -0.0112  0.0202   0.0170   0.0412    0.0530   0.0000   440.9808  -0.000661318       15.7375    -0.0116723     -0.868920    -0.0243537     -0.123926       3.45799       1.30672      -2.64688     -0.754254       1.33071    -0.0294030     -0.155834     0.0519234     -0.157255      0.285449     -0.358806    -0.0688777    0.00418028    0.00285491     0.0191708  -0.000866350    0.00167124    0.00109789    0.00528818   -0.00343010  -0.000731257   0.000633535  -0.000178227  -0.000109323  -8.35542e-05   2.08159e-05   6.16052e-06  -2.61598e-06  -3.88727e-06       1.30897       1.65334       1.59689       1.98845       1.89089       1.81599       1.62664       1.58054       1.48600       1.24959      0.907736      0.783200      0.670262      0.544547      0.364774      0.287037      0.221879      0.162185      0.110764     0.0601819     0.0446146     0.0238498     0.0197960    0.00953685    0.00625796    0.00256871    0.00193230   0.000982410   0.000565405   0.000281540   0.000136704   6.03576e-05   2.69331e-05   1.02006e-05   4.26360e-06   1.71352e-06
  24   8 2156.7321    0.8907  0.7449 10.4126 -0.0069  0.0198   0.0206   0.0495    0.0735   0.0000   438.3078      -1.05346       19.1952      0.981579     0.0214958      -1.00932      0.822102       1.90002       1.04895     0.0855256     -0.678353      0.684979      -1.21394      0.404958     -0.704125      0.146250    -0.0856038      0.138578     -0.102441     0.0155169   0.000974903     0.0174771    -0.0154626  -0.000132140    0.00521034    0.00111952   -0.00266803   -0.00122775   0.000343534   0.000324412   0.000100789   9.07098e-05  -1.71234e-05   2.36315e-05   1.02174e-05   1.08939e-06       1.27986       1.71122       1.90887       2.01162       2.04308       1.85447       1.78141       1.56273       1.39674       1.14208      0.992269      0.818339      0.625908      0.479302      0.359943      0.271636      0.186199      0.131335     0.0901746     0.0618061     0.0400501     0.0254544     0.0154277    0.00947345    0.00537368    0.00311509    0.00178420   0.000854876   0.000490923   0.000224498   0.000117402   5.25073e-05   2.61173e-05   1.09956e-05   4.31187e-06   1.72131e-06
  24   9 2314.3112    1.2478  0.8404 10.9394 -0.0023  0.0204   0.0261   0.0506    0.0818   0.0000   439.3810       2.19231       17.6192     -0.316540      -4.15122      0.591975      0.858542      0.113650      0.372266      -1.77666      0.183345      -1.68261     -0.950416     0.0130887      0.140294     0.0743491     -0.390062    -0.0887102    -0.0423991     -0.162181     0.0116914     0.0305354     0.0172312   -0.00933277   -0.00362242   -0.00543159    0.00111152  -0.000374846  -0.000420322  -0.000307866  -6.76712e-05   2.52621e-05  -1.50995e-05  -1.37933e-05   6.10838e-06   3.97785e-06       1.33068       1.80629       1.90148       2.06393       1.97658       1.97781       1.77133       1.62130       1.40043       1.25789       1.04312      0.861077      0.673064      0.522966      0.384721      0.279360      0.207705      0.139402     0.0984317     0.0630959     0.0434780     0.0266131     0.0169208    0.00969312    0.00627795    0.00321746    0.00183924    0.00100443   0.000501466   0.000242744   0.000125803   5.82006e-05   2.49725e-05   1.08415e-05   4.81740e-06   1.80080e-06
  24  10 2467.0227    1.6896  0.9005 11.6637 -0.0110  0.0220   0.0356   0.0535    0.0890   0.0000   436.3063      0.615744       17.5929       4.04382      -2.96770     -0.774675       1.49133     -0.886004      -2.09656       1.80271      0.800329      -1.37372     -0.819573     -0.952407      0.795279     -0.154757      0.132195     -0.128898     0.0715435      0.104396     0.0575473  -0.000743462     0.0286076   -0.00183309   0.000414588   -0.00191204   0.000598097  -0.000327029   0.000449714   0.000200516   6.85246e-05  -6.21849e-05  -1.38396e-05  -6.20781e-06   4.92097e-06  -2.86402e-06       1.49792       1.96067       2.04033       2.31058       2.28300       2.19497       2.00391       1.80877       1.57026       1.32560       1.06070      0.913520      0.731670      0.560381      0.404632      0.291136      0.219039      0.148932      0.108468     0.0693801     0.0460044     0.0304100     0.0184636     0.0111024    0.00625644    0.00348875    0.00194076    0.00101915   0.000560254   0.000279192   0.000135436   6.27598e-05   2.74484e-05   1.17407e-05   4.75662e-06   1.87635e-06
  24  11 2617.6377    2.1720  0.9577 12.2291 -0.0012  0.0222   0.0462   0.0605    0.0886   0.0000   439.2858       2.26773       18.4644      -3.29207       1.22818       2.30426      -4.64617       2.40652      -1.38819      -2.46309      -1.48334       1.08874       1.27751     -0.622290      0.106876      0.674297     -0.744478      0.106079      0.222438      0.124716    -0.0176811    -0.0502026    -0.0168277   -0.00744526   -0.00131729    0.00405395  -0.000403867  -0.000313806    0.00106354  -0.000132759  -0.000172128  -9.67136e-06   1.20670e-05  -1.13136e-05   2.59740e-06   9.30980e-07       1.54494       2.04751       2.08593       2.30650       2.23709       2.16832       1.97912       1.78534       1.59871       1.40896       1.18756      0.962308      0.770384      0.595160      0.436476      0.320395      0.218768      0.155078      0.104620     0.0753365     0.0484252     0.0302529     0.0183011     0.0105994    0.00655913    0.00371975    0.00203723    0.00107791   0.000538342   0.000278029   0.000125609   6.10741e-05   2.54468e-05   1.16596e-05   4.50007e-06   1.88311e-06
  24  12 2767.7045    2.7956  0.9688 12.6726 -0.0053  0.0218   0.0567   0.0574    0.0890   0.0000   436.7612       1.27461       13.4127      -3.48782      -3.54171     -0.304611     -0.199284     -0.535893       2.54318       2.26909      0.952510     -0.659944      -1.54591      0.120834     0.0982708     -0.354023     -0.290628     -0.143934    -0.0115020     -0.124061     0.0381179    -0.0211122    0.00334214    0.00615312    0.00662616    0.00597691    0.00333042   0.000693065  -0.000477420   0.000191277   3.56257e-05   5.23294e-05   1.29158e-05   1.01548e-05   1.66183e-06   1.67805e-06       1.46460       1.93338       2.02063       2.16641       2.20735       2.05274       1.97189       1.77472       1.51340       1.32235       1.09950      0.909763      0.715570      0.536179      0.425026      0.300609      0.214360      0.156786      0.102835     0.0722533     0.0451430     0.0289190     0.0181926     0.0103127    0.00634336    0.00347104    0.00189059    0.00104933   0.000513537   0.000253574   0.000128824   5.80628e-05   2.58600e-05   1.13896e-05   4.89520e-06   1.84911e-06
  24  13 2916.9408    3.4612  0.8554 13.1324 -0.0091  0.0199   0.0759   0.0518    0.0920   0.0000   438.4965       3.29841       12.6638      -1.36447      -4.27472       1.50095       3.09791      -1.78294      -2.04966      -1.59256       2.39804     -0.530266     -0.321300      0.780930     -0.160209     0.0738931      0.186268      0.431818     0.0373327     0.0278351     0.0431244    0.00896900     0.0108598    0.00222627    0.00568680    0.00160625   0.000770810   -0.00163755   2.41356e-05  -8.18035e-05   0.000130608  -8.18636e-05   2.43362e-05   9.03392e-06  -6.76747e-06   1.20679e-06       1.36175       1.71583       1.79632       2.01880       1.94792       1.83112       1.77763       1.65503       1.45048       1.16581       1.01529      0.824634      0.666560      0.516741      0.375174      0.282486      0.205847      0.143538     0.0984222     0.0655801     0.0429497     0.0266363     0.0166488    0.00968687    0.00571834    0.00314119    0.00172043   0.000960129   0.000494206   0.000242205   0.000129373   5.71158e-05   2.67180e-05   1.06411e-05   4.82830e-06   1.66269e-06
  24  14 3065.0355    4.2383  0.8416 13.0911 -0.0030  0.0204   0.0862   0.0473    0.1077   0.0000   440.4410       6.47117       15.0323      0.128671     -0.714732      0.113722       2.12473     -0.296891      0.628775      0.478450       1.38978      0.671611      0.148201     -0.786324      0.207788     -0.363510     -0.134538     -0.124716    -0.0903583     0.0296541     -0.102465     0.0193200     0.0244888    0.00454296    -0.0129125   0.000514793   -0.00137362  -6.77412e-05  -0.000313345   0.000301048  -0.000161939   1.67167e-05   3.79310e-05   1.29043e-05  -7.37073e-06  -5.78998e-07       1.42095       1.87659       1.84077       1.99296       1.97195       1.95985       1.85052       1.72378       1.45126       1.22992       1.03687      0.835968      0.668876      0.510120      0.394965      0.306265      0.217017      0.155107      0.100572     0.0692197     0.0447418     0.0278293     0.0168553    0.00989240    0.00599388    0.00330557    0.00179960   0.000893263   0.000467920   0.000244525   0.000114235   5.62805e-05   2.37187e-05   1.06144e-05   4.08595e-06   1.75247e-06
  24  15 3212.0200    3.9023  1.1250 13.4656 -0.0093  0.0260   0.0773   0.0639    0.1073   0.0000   438.1847       3.99367       14.1673       2.78890       1.88785     0.0803561      0.569663     -0.971853     -0.555110       2.27852     0.0161844      0.601210     -0.520878    -0.0487518      0.494479     -0.250032      0.205969      0.112428     0.0914686     0.0763593     0.0292209    0.00333573    -0.0298142    0.00574254    0.00428339    0.00570939    0.00211452   0.000681649   0.000318679   0.000341386  -0.000327234  -2.92331e-05  -3.17271e-05  -5.80284e-06  -2.29768e-06  -3.06514e-07       1.81250       2.37666       2.37543       2.71626       2.58320       2.55837       2.44312       2.19267       1.84086       1.49365       1.34110       1.06129      0.902018      0.663581      0.517293      0.338331      0.258152      0.176322      0.132832     0.0850215     0.0587088     0.0371321     0.0218561     0.0130157    0.00709173    0.00433912    0.00211393    0.00121905   0.000597047   0.000326074   0.000149766   6.94772e-05   2.97900e-05   1.34030e-05   5.79229e-06   2.14490e-06
  24  16 3358.5336    3.3936  1.6787 12.9875 -0.0022  0.0308   0.0521   0.0780    0.0711   0.0000   437.1734       6.59456       15.0211      0.972350       3.26064      -2.33945       2.13988      -2.76161      -2.87357       1.11676     -0.555333     -0.617398      0.693321      0.924856     -0.155628     -0.433429     -0.377505     0.0562891   -0.00790098   -0.00552012    -0.0429948     0.0828773   0.000288011    -0.0110706     0.0156350    0.00269132    0.00181423   -0.00359742  -0.000793322  -9.83364e-05  -5.92872e-05  -9.60777e-05   1.46447e-05  -2.59784e-05  -7.43065e-06  -2.32674e-07       2.00219       2.59939       2.74328       2.91733       2.93094       2.88420       2.70773       2.40756       2.14729       1.80479       1.55515       1.25152      0.971268      0.771137      0.585181      0.449182      0.313176      0.220397      0.155049      0.100714     0.0651871     0.0430310     0.0252785     0.0152861    0.00935344    0.00510510    0.00289499    0.00148081   0.000784241   0.000376976   0.000187666   8.76127e-05   3.77354e-05   1.73676e-05   7.06481e-06   2.82527e-06
  24  17 3504.8737    2.8107  2.7272 12.3131 -0.0021  0.0384   0.0345   0.1020    0.0526   0.0000   434.2834       7.86621       11.5449       7.42360     -0.562898      -5.50784       3.95386      -5.21508       1.39822       1.55764       3.49161      -1.35716      0.428920     -0.371906      0.222154     -0.271499      0.449903      0.190285     -0.107675      0.113089      0.188736    -0.0516732    -0.0635389  -0.000630390   0.000442958   -0.00237782  -0.000532739   -0.00118703    0.00110888   3.64043e-06  -4.79848e-05   0.000134917   1.37795e-05  -1.86299e-05  -6.15369e-06  -2.65235e-06       2.65472       3.49011       3.84436       4.03297       3.95584       3.83148       3.55991       3.15672       2.81084       2.42423       2.00121       1.64156       1.28439       1.00039      0.733848      0.558360      0.397247      0.276683      0.188032      0.125610     0.0793283     0.0523172     0.0315024     0.0192889     0.0110779    0.00628743    0.00335995    0.00184817   0.000928750   0.000459971   0.000227763   0.000104735   4.67439e-05   2.01096e-05   8.48654e-06   3.26292e-06
  24  18 3651.0251    2.3448  4.0582 11.5361 -0.0017  0.0481   0.0233   0.1272    0.0458   0.0000   437.4034       10.8234       10.0406     -0.872469       4.73151      -6.91776     -0.207075      -1.68813     -0.598664       1.20037      -1.78722      -6.26776      0.443773       1.50059      -1.51283     0.0333060     0.0396247     0.0768265     -0.227075     -0.159418    -0.0879112     0.0536644     -0.130443     0.0102798    0.00118844    -0.0120377   -0.00451854   0.000259827  -0.000644175  -0.000193818   0.000611626  -5.93864e-05   5.12979e-05   9.55622e-06  -1.05451e-05  -4.70124e-06       3.22910       4.34147       4.54032       4.82739       4.79531       4.61649       4.25840       3.86870       3.50469       2.95911       2.54701       2.07463       1.62627       1.24627      0.964028      0.693679      0.502719      0.346334      0.238603      0.156621      0.103029     0.0637476     0.0403320     0.0234333     0.0141403    0.00784518    0.00435389    0.00231230    0.00116254   0.000600187   0.000278167   0.000133076   5.88411e-05   2.54713e-05   1.03885e-05   4.07600e-06
  24  19 3796.9639    1.9102  5.5839 11.2185 -0.0015  0.0604   0.0172   0.1598    0.0404   0.0000   426.7918       11.5760       17.9715       2.06676      -2.73613       22.3424       9.80280      0.121493      -3.12450      0.886222       1.84725       3.14253      0.302257     0.0719270       1.96197      -1.43047     -0.955121      0.177590      0.659812     -0.172364     0.0173164    -0.0184693     0.0497089     0.0270172    -0.0310449   -0.00586927   -0.00847652    0.00153678  -0.000215969  -0.000328315   0.000170273  -0.000126816  -0.000185770  -5.22296e-06   1.07768e-05   1.35770e-06       4.09753       5.37047       5.86455       6.00110       6.06625       5.93098       5.45722       4.96666       4.41994       3.70716       3.11462       2.54226       1.98998       1.57554       1.18633      0.879872      0.629756      0.445995      0.303535      0.202134      0.130101     0.0822322     0.0505150     0.0303326     0.0172651    0.00995773    0.00541085    0.00286905    0.00148167   0.000749050   0.000352987   0.000162456   7.59853e-05   3.17868e-05   1.31119e-05   5.20926e-06
  24  20 3942.5119    1.5843  7.7134 10.8223 -0.0013  0.0756   0.0126   0.2082    0.0354   0.0000   443.3150       13.2286       6.43802       2.92448       2.26994      -4.46807      -9.07255      -4.71355      -6.94272      -1.38350       4.81818       2.72271      -1.68797     -0.721779       1.07163      -1.09558     -0.198629     -0.131394     0.0199958     0.0277850     0.0525606      0.119075     0.0494156    -0.0623544    -0.0220377     0.0153207    0.00544698   -0.00197812   0.000925636  -0.000446576  -0.000546555  -5.49077e-06   0.000187944   1.61410e-05   1.07726e-05  -9.16013e-07       4.94630       6.59947       7.04208       7.66327       7.42004       7.44947       6.68132       6.19660       5.27875       4.65442       3.81083       3.14561       2.44060       1.92856       1.44964       1.07193      0.777486      0.553097      0.370626      0.247890      0.161462      0.102073     0.0638534     0.0388490     0.0223256     0.0124667    0.00695713    0.00372033    0.00191615   0.000949769   0.000459916   0.000214719   9.65340e-05   4.11580e-05   1.70924e-05   6.91851e-06
  24  21 4088.1127    1.3067 10.0549 10.6155 -0.0015  0.0994   0.0101   0.2685    0.0330   0.0000   439.5461       13.7996       26.4085       4.93145      -4.71185       15.9597      -13.8365      -4.09102       14.8676       2.61174       3.99812      -2.94671     -0.445969     -0.388428     -0.582670      0.458660      -1.47283     -0.555470      0.548487      0.705854     -0.316834   -0.00890991    -0.0601584     0.0112131    -0.0173316     0.0210119    -0.0203420   -0.00118063   0.000748214   0.000115301   -0.00194773  -0.000801366   0.000264917   4.44992e-05  -4.09087e-06  -8.94197e-06       6.56476       8.61970       9.43446       9.80999       9.97129       9.56394       8.88607       7.94703       7.26059       6.08085       5.13354       4.13160       3.25607       2.57755       1.94137       1.44665       1.03956      0.729390      0.499014      0.331547      0.213047      0.134806     0.0841287     0.0503892     0.0292863     0.0166098    0.00912366    0.00501701    0.00251577    0.00127256   0.000604744   0.000284494   0.000127552   5.45970e-05   2.23593e-05   8.84631e-06
[truncated: 1,575,085 more chars]
