# Supplementary material for: Global-Mode Analysis of Full-Disk Data from the Michelson Doppler Imager and the Helioseismic and Magnetic Imager
Source: Sol Phys. 2018 Jan 31;293(2):29. doi: 10.1007/s11207-017-1201-5 (PMC6566312; doi:10.1007/s11207-017-1201-5)
Supplement: Supplementary file 2 — (TAR 362.4 MB) [file 11207_2017_1201_MOESM2_ESM.tar › HMI/hmiv72dasym.6616.36]

   0  13 1957.7143    0.6016  0.4350  8.5158  0.0000       13.5543  0.1182   0.1121   0.2060    1.3673   0.0000       8.79690    -0.0000       0.00000       0.00000       0.00000       0.00000       0.00000       0.00000       0.00000       0.00000       0.00000       0.00000       0.00000       0.00000       0.00000       0.00000       0.00000       0.00000       0.00000       0.00000       0.00000       0.00000       0.00000       0.00000       0.00000       0.00000       0.00000       0.00000       0.00000       0.00000       0.00000       0.00000       0.00000       0.00000       0.00000       0.00000       0.00000       0.00000       0.00000       0.00000       0.00000       0.00000       0.00000       0.00000       0.00000       0.00000       0.00000       0.00000       0.00000       0.00000       0.00000       0.00000       0.00000       0.00000       0.00000       0.00000       0.00000       0.00000       0.00000       0.00000       0.00000       0.00000       0.00000       0.00000       0.00000       0.00000       0.00000       0.00000       0.00000       0.00000       0.00000       0.00000       0.00000
   0  19 2764.2289    2.9199  0.6930 11.0669  0.0000      0.260889  0.1200   0.4627   0.4226    3.5000   0.0000       3.26595    -0.0000       0.00000       0.00000       0.00000       0.00000       0.00000       0.00000       0.00000       0.00000       0.00000       0.00000       0.00000       0.00000       0.00000       0.00000       0.00000       0.00000       0.00000       0.00000       0.00000       0.00000       0.00000       0.00000       0.00000       0.00000       0.00000       0.00000       0.00000       0.00000       0.00000       0.00000       0.00000       0.00000       0.00000       0.00000       0.00000       0.00000       0.00000       0.00000       0.00000       0.00000       0.00000       0.00000       0.00000       0.00000       0.00000       0.00000       0.00000       0.00000       0.00000       0.00000       0.00000       0.00000       0.00000       0.00000       0.00000       0.00000       0.00000       0.00000       0.00000       0.00000       0.00000       0.00000       0.00000       0.00000       0.00000       0.00000       0.00000       0.00000       0.00000       0.00000       0.00000
   0  20 2899.0914    3.5580  0.5364  9.8315 -0.0075      0.770976  0.1233   0.6200   0.2688    9.0066   0.0000       2.57426    -0.0000       0.00000       0.00000       0.00000       0.00000       0.00000       0.00000       0.00000       0.00000       0.00000       0.00000       0.00000       0.00000       0.00000       0.00000       0.00000       0.00000       0.00000       0.00000       0.00000       0.00000       0.00000       0.00000       0.00000       0.00000       0.00000       0.00000       0.00000       0.00000       0.00000       0.00000       0.00000       0.00000       0.00000       0.00000       0.00000       0.00000       0.00000       0.00000       0.00000       0.00000       0.00000       0.00000       0.00000       0.00000       0.00000       0.00000       0.00000       0.00000       0.00000       0.00000       0.00000       0.00000       0.00000       0.00000       0.00000       0.00000       0.00000       0.00000       0.00000       0.00000       0.00000       0.00000       0.00000       0.00000       0.00000       0.00000       0.00000       0.00000       0.00000       0.00000       0.00000
   0  21 3033.7116    4.2362  0.7919  9.9425  0.0019       3.05542  0.2050   0.8430   0.6767   32.4933   0.0000       3.52000    -0.0000       0.00000       0.00000       0.00000       0.00000       0.00000       0.00000       0.00000       0.00000       0.00000       0.00000       0.00000       0.00000       0.00000       0.00000       0.00000       0.00000       0.00000       0.00000       0.00000       0.00000       0.00000       0.00000       0.00000       0.00000       0.00000       0.00000       0.00000       0.00000       0.00000       0.00000       0.00000       0.00000       0.00000       0.00000       0.00000       0.00000       0.00000       0.00000       0.00000       0.00000       0.00000       0.00000       0.00000       0.00000       0.00000       0.00000       0.00000       0.00000       0.00000       0.00000       0.00000       0.00000       0.00000       0.00000       0.00000       0.00000       0.00000       0.00000       0.00000       0.00000       0.00000       0.00000       0.00000       0.00000       0.00000       0.00000       0.00000       0.00000       0.00000       0.00000       0.00000
   0  24 3438.3750    3.1465  2.6200  6.4521  0.0000      -3.12636  0.3596   0.4626   1.1656  896.9273   0.0000       2.33794    -0.0000       0.00000       0.00000       0.00000       0.00000       0.00000       0.00000       0.00000       0.00000       0.00000       0.00000       0.00000       0.00000       0.00000       0.00000       0.00000       0.00000       0.00000       0.00000       0.00000       0.00000       0.00000       0.00000       0.00000       0.00000       0.00000       0.00000       0.00000       0.00000       0.00000       0.00000       0.00000       0.00000       0.00000       0.00000       0.00000       0.00000       0.00000       0.00000       0.00000       0.00000       0.00000       0.00000       0.00000       0.00000       0.00000       0.00000       0.00000       0.00000       0.00000       0.00000       0.00000       0.00000       0.00000       0.00000       0.00000       0.00000       0.00000       0.00000       0.00000       0.00000       0.00000       0.00000       0.00000       0.00000       0.00000       0.00000       0.00000       0.00000       0.00000       0.00000       0.00000
   1  12 1885.2234    0.4467  0.4682  9.5747  0.0000       14.9165  0.1240   0.0519   0.2199    0.2912   0.0000       7.70554   456.5244      -36.1141       0.00000       0.00000       0.00000       0.00000       0.00000       0.00000       0.00000       0.00000       0.00000       0.00000       0.00000       0.00000       0.00000       0.00000       0.00000       0.00000       0.00000       0.00000       0.00000       0.00000       0.00000       0.00000       0.00000       0.00000       0.00000       0.00000       0.00000       0.00000       0.00000       0.00000       0.00000       0.00000       0.00000       0.00000       84.6804       76.1272       0.00000       0.00000       0.00000       0.00000       0.00000       0.00000       0.00000       0.00000       0.00000       0.00000       0.00000       0.00000       0.00000       0.00000       0.00000       0.00000       0.00000       0.00000       0.00000       0.00000       0.00000       0.00000       0.00000       0.00000       0.00000       0.00000       0.00000       0.00000       0.00000       0.00000       0.00000       0.00000       0.00000       0.00000
   1  13 2020.8703    0.5082  0.1975 10.4297  0.0000       17.2705  0.0520   0.0931   0.1128    0.1625   0.0000       14.5632   454.6535      -75.6175       0.00000       0.00000       0.00000       0.00000       0.00000       0.00000       0.00000       0.00000       0.00000       0.00000       0.00000       0.00000       0.00000       0.00000       0.00000       0.00000       0.00000       0.00000       0.00000       0.00000       0.00000       0.00000       0.00000       0.00000       0.00000       0.00000       0.00000       0.00000       0.00000       0.00000       0.00000       0.00000       0.00000       0.00000       59.7136       33.3301       0.00000       0.00000       0.00000       0.00000       0.00000       0.00000       0.00000       0.00000       0.00000       0.00000       0.00000       0.00000       0.00000       0.00000       0.00000       0.00000       0.00000       0.00000       0.00000       0.00000       0.00000       0.00000       0.00000       0.00000       0.00000       0.00000       0.00000       0.00000       0.00000       0.00000       0.00000       0.00000       0.00000       0.00000
   1  14 2156.9666    0.7723  0.6218 10.0900  0.0000       7.53666  0.0966   0.0774   0.1792    0.4132   0.0000       4.13783   483.6745       18.1995       0.00000       0.00000       0.00000       0.00000       0.00000       0.00000       0.00000       0.00000       0.00000       0.00000       0.00000       0.00000       0.00000       0.00000       0.00000       0.00000       0.00000       0.00000       0.00000       0.00000       0.00000       0.00000       0.00000       0.00000       0.00000       0.00000       0.00000       0.00000       0.00000       0.00000       0.00000       0.00000       0.00000       0.00000       104.522       49.8747       0.00000       0.00000       0.00000       0.00000       0.00000       0.00000       0.00000       0.00000       0.00000       0.00000       0.00000       0.00000       0.00000       0.00000       0.00000       0.00000       0.00000       0.00000       0.00000       0.00000       0.00000       0.00000       0.00000       0.00000       0.00000       0.00000       0.00000       0.00000       0.00000       0.00000       0.00000       0.00000       0.00000       0.00000
   1  17 2559.1989    2.0547  0.8289  9.8057  0.0000       1.56568  0.0957   0.1848   0.3298    3.8841   0.0000       1.51042   492.4883      -40.2056       0.00000       0.00000       0.00000       0.00000       0.00000       0.00000       0.00000       0.00000       0.00000       0.00000       0.00000       0.00000       0.00000       0.00000       0.00000       0.00000       0.00000       0.00000       0.00000       0.00000       0.00000       0.00000       0.00000       0.00000       0.00000       0.00000       0.00000       0.00000       0.00000       0.00000       0.00000       0.00000       0.00000       0.00000       74.6226       66.2062       0.00000       0.00000       0.00000       0.00000       0.00000       0.00000       0.00000       0.00000       0.00000       0.00000       0.00000       0.00000       0.00000       0.00000       0.00000       0.00000       0.00000       0.00000       0.00000       0.00000       0.00000       0.00000       0.00000       0.00000       0.00000       0.00000       0.00000       0.00000       0.00000       0.00000       0.00000       0.00000       0.00000       0.00000
   1  18 2693.2790    2.5935  0.7458 11.4238  0.0000      -1.85281  0.1105   0.2288   0.1763    1.2302   0.0000       2.39044   322.4775       65.4756       0.00000       0.00000       0.00000       0.00000       0.00000       0.00000       0.00000       0.00000       0.00000       0.00000       0.00000       0.00000       0.00000       0.00000       0.00000       0.00000       0.00000       0.00000       0.00000       0.00000       0.00000       0.00000       0.00000       0.00000       0.00000       0.00000       0.00000       0.00000       0.00000       0.00000       0.00000       0.00000       0.00000       0.00000       83.9971       65.2498       0.00000       0.00000       0.00000       0.00000       0.00000       0.00000       0.00000       0.00000       0.00000       0.00000       0.00000       0.00000       0.00000       0.00000       0.00000       0.00000       0.00000       0.00000       0.00000       0.00000       0.00000       0.00000       0.00000       0.00000       0.00000       0.00000       0.00000       0.00000       0.00000       0.00000       0.00000       0.00000       0.00000       0.00000
   1  19 2828.3149    3.2490  0.8031 12.2156  0.0104       4.33554  0.1179   0.2756   0.1860    0.7183   0.0000       4.11659   354.0383       16.0346       0.00000       0.00000       0.00000       0.00000       0.00000       0.00000       0.00000       0.00000       0.00000       0.00000       0.00000       0.00000       0.00000       0.00000       0.00000       0.00000       0.00000       0.00000       0.00000       0.00000       0.00000       0.00000       0.00000       0.00000       0.00000       0.00000       0.00000       0.00000       0.00000       0.00000       0.00000       0.00000       0.00000       0.00000       99.7107       53.0453       0.00000       0.00000       0.00000       0.00000       0.00000       0.00000       0.00000       0.00000       0.00000       0.00000       0.00000       0.00000       0.00000       0.00000       0.00000       0.00000       0.00000       0.00000       0.00000       0.00000       0.00000       0.00000       0.00000       0.00000       0.00000       0.00000       0.00000       0.00000       0.00000       0.00000       0.00000       0.00000       0.00000       0.00000
   1  20 2963.5168    3.6258  1.0749  5.5450  0.0000       2.34881  0.1124   0.2695   0.3123 1000.0000   0.0000       2.98863   268.5104      -15.2192       0.00000       0.00000       0.00000       0.00000       0.00000       0.00000       0.00000       0.00000       0.00000       0.00000       0.00000       0.00000       0.00000       0.00000       0.00000       0.00000       0.00000       0.00000       0.00000       0.00000       0.00000       0.00000       0.00000       0.00000       0.00000       0.00000       0.00000       0.00000       0.00000       0.00000       0.00000       0.00000       0.00000       0.00000       103.851       50.8105       0.00000       0.00000       0.00000       0.00000       0.00000       0.00000       0.00000       0.00000       0.00000       0.00000       0.00000       0.00000       0.00000       0.00000       0.00000       0.00000       0.00000       0.00000       0.00000       0.00000       0.00000       0.00000       0.00000       0.00000       0.00000       0.00000       0.00000       0.00000       0.00000       0.00000       0.00000       0.00000       0.00000       0.00000
   1  21 3098.2745    3.3401  1.0485 13.1332  0.0000     -0.371702  0.1453   0.3034   0.3300    0.7312   0.0000       3.67522   687.6793       126.274       0.00000       0.00000       0.00000       0.00000       0.00000       0.00000       0.00000       0.00000       0.00000       0.00000       0.00000       0.00000       0.00000       0.00000       0.00000       0.00000       0.00000       0.00000       0.00000       0.00000       0.00000       0.00000       0.00000       0.00000       0.00000       0.00000       0.00000       0.00000       0.00000       0.00000       0.00000       0.00000       0.00000       0.00000       123.053       75.1299       0.00000       0.00000       0.00000       0.00000       0.00000       0.00000       0.00000       0.00000       0.00000       0.00000       0.00000       0.00000       0.00000       0.00000       0.00000       0.00000       0.00000       0.00000       0.00000       0.00000       0.00000       0.00000       0.00000       0.00000       0.00000       0.00000       0.00000       0.00000       0.00000       0.00000       0.00000       0.00000       0.00000       0.00000
   1  22 3233.3067    3.5557  0.9269 12.6870 -0.0002       2.10690  0.1130   0.3004   0.2780    0.9180   0.0000       1.99858   487.3600       65.5108       0.00000       0.00000       0.00000       0.00000       0.00000       0.00000       0.00000       0.00000       0.00000       0.00000       0.00000       0.00000       0.00000       0.00000       0.00000       0.00000       0.00000       0.00000       0.00000       0.00000       0.00000       0.00000       0.00000       0.00000       0.00000       0.00000       0.00000       0.00000       0.00000       0.00000       0.00000       0.00000       0.00000       0.00000       107.113       57.5269       0.00000       0.00000       0.00000       0.00000       0.00000       0.00000       0.00000       0.00000       0.00000       0.00000       0.00000       0.00000       0.00000       0.00000       0.00000       0.00000       0.00000       0.00000       0.00000       0.00000       0.00000       0.00000       0.00000       0.00000       0.00000       0.00000       0.00000       0.00000       0.00000       0.00000       0.00000       0.00000       0.00000       0.00000
   1  23 3368.6870    3.6298  1.6597 11.7287  0.0000     -0.476144  0.1632   0.2591   0.3949    2.2026   0.0000       1.11544   523.2413       10.4154       0.00000       0.00000       0.00000       0.00000       0.00000       0.00000       0.00000       0.00000       0.00000       0.00000       0.00000       0.00000       0.00000       0.00000       0.00000       0.00000       0.00000       0.00000       0.00000       0.00000       0.00000       0.00000       0.00000       0.00000       0.00000       0.00000       0.00000       0.00000       0.00000       0.00000       0.00000       0.00000       0.00000       0.00000       120.366       84.3504       0.00000       0.00000       0.00000       0.00000       0.00000       0.00000       0.00000       0.00000       0.00000       0.00000       0.00000       0.00000       0.00000       0.00000       0.00000       0.00000       0.00000       0.00000       0.00000       0.00000       0.00000       0.00000       0.00000       0.00000       0.00000       0.00000       0.00000       0.00000       0.00000       0.00000       0.00000       0.00000       0.00000       0.00000
   1  24 3504.2682    2.8327  3.6597  4.3100  0.0000      0.478012  0.2745   0.1447   0.5522  776.0063   0.0000      0.435113   609.0275       108.465       0.00000       0.00000       0.00000       0.00000       0.00000       0.00000       0.00000       0.00000       0.00000       0.00000       0.00000       0.00000       0.00000       0.00000       0.00000       0.00000       0.00000       0.00000       0.00000       0.00000       0.00000       0.00000       0.00000       0.00000       0.00000       0.00000       0.00000       0.00000       0.00000       0.00000       0.00000       0.00000       0.00000       0.00000       244.512       115.355       0.00000       0.00000       0.00000       0.00000       0.00000       0.00000       0.00000       0.00000       0.00000       0.00000       0.00000       0.00000       0.00000       0.00000       0.00000       0.00000       0.00000       0.00000       0.00000       0.00000       0.00000       0.00000       0.00000       0.00000       0.00000       0.00000       0.00000       0.00000       0.00000       0.00000       0.00000       0.00000       0.00000       0.00000
   1  25 3640.4201    2.3087  3.5000 11.5530 -0.0391       1.14842  0.2626   0.1381   0.6309    0.8345   0.0000      0.720752   -13.5025       87.6108       0.00000       0.00000       0.00000       0.00000       0.00000       0.00000       0.00000       0.00000       0.00000       0.00000       0.00000       0.00000       0.00000       0.00000       0.00000       0.00000       0.00000       0.00000       0.00000       0.00000       0.00000       0.00000       0.00000       0.00000       0.00000       0.00000       0.00000       0.00000       0.00000       0.00000       0.00000       0.00000       0.00000       0.00000       218.872       131.493       0.00000       0.00000       0.00000       0.00000       0.00000       0.00000       0.00000       0.00000       0.00000       0.00000       0.00000       0.00000       0.00000       0.00000       0.00000       0.00000       0.00000       0.00000       0.00000       0.00000       0.00000       0.00000       0.00000       0.00000       0.00000       0.00000       0.00000       0.00000       0.00000       0.00000       0.00000       0.00000       0.00000       0.00000
   1  27 3914.1837    1.7375  6.4292 10.8325  0.0064       1.11805  0.5240   0.0767   0.8551    0.3226   0.0000      0.594331  -219.6868       427.464       0.00000       0.00000       0.00000       0.00000       0.00000       0.00000       0.00000       0.00000       0.00000       0.00000       0.00000       0.00000       0.00000       0.00000       0.00000       0.00000       0.00000       0.00000       0.00000       0.00000       0.00000       0.00000       0.00000       0.00000       0.00000       0.00000       0.00000       0.00000       0.00000       0.00000       0.00000       0.00000       0.00000       0.00000       364.371       205.101       0.00000       0.00000       0.00000       0.00000       0.00000       0.00000       0.00000       0.00000       0.00000       0.00000       0.00000       0.00000       0.00000       0.00000       0.00000       0.00000       0.00000       0.00000       0.00000       0.00000       0.00000       0.00000       0.00000       0.00000       0.00000       0.00000       0.00000       0.00000       0.00000       0.00000       0.00000       0.00000       0.00000       0.00000
   2  12 1945.8992    0.4604  0.3386 10.2006  0.0000       16.3447  0.0615   0.0437   0.1021    0.1592   0.0000       7.51032   443.5432       5.86477       10.7822      -2.30869       0.00000       0.00000       0.00000       0.00000       0.00000       0.00000       0.00000       0.00000       0.00000       0.00000       0.00000       0.00000       0.00000       0.00000       0.00000       0.00000       0.00000       0.00000       0.00000       0.00000       0.00000       0.00000       0.00000       0.00000       0.00000       0.00000       0.00000       0.00000       0.00000       0.00000       0.00000       0.00000       33.1732       28.8441       24.1857       7.62368       0.00000       0.00000       0.00000       0.00000       0.00000       0.00000       0.00000       0.00000       0.00000       0.00000       0.00000       0.00000       0.00000       0.00000       0.00000       0.00000       0.00000       0.00000       0.00000       0.00000       0.00000       0.00000       0.00000       0.00000       0.00000       0.00000       0.00000       0.00000       0.00000       0.00000       0.00000       0.00000
   2  13 2081.9872    0.7655  0.6414  9.8242  0.0000       1.50723  0.0702   0.0577   0.1529    0.3320   0.0000       3.00509   407.4486       93.7783       12.4158      -19.7225       0.00000       0.00000       0.00000       0.00000       0.00000       0.00000       0.00000       0.00000       0.00000       0.00000       0.00000       0.00000       0.00000       0.00000       0.00000       0.00000       0.00000       0.00000       0.00000       0.00000       0.00000       0.00000       0.00000       0.00000       0.00000       0.00000       0.00000       0.00000       0.00000       0.00000       0.00000       0.00000       39.9681       31.3755       18.6072       7.72184       0.00000       0.00000       0.00000       0.00000       0.00000       0.00000       0.00000       0.00000       0.00000       0.00000       0.00000       0.00000       0.00000       0.00000       0.00000       0.00000       0.00000       0.00000       0.00000       0.00000       0.00000       0.00000       0.00000       0.00000       0.00000       0.00000       0.00000       0.00000       0.00000       0.00000       0.00000       0.00000
   2  14 2217.6504    0.9210  0.7297  9.2393  0.0000       4.76237  0.0945   0.0614   0.1311    0.8670   0.0000       2.19532   422.5698      -20.7837      -5.46712       2.34281       0.00000       0.00000       0.00000       0.00000       0.00000       0.00000       0.00000       0.00000       0.00000       0.00000       0.00000       0.00000       0.00000       0.00000       0.00000       0.00000       0.00000       0.00000       0.00000       0.00000       0.00000       0.00000       0.00000       0.00000       0.00000       0.00000       0.00000       0.00000       0.00000       0.00000       0.00000       0.00000       46.9597       35.5586       29.7914       9.70889       0.00000       0.00000       0.00000       0.00000       0.00000       0.00000       0.00000       0.00000       0.00000       0.00000       0.00000       0.00000       0.00000       0.00000       0.00000       0.00000       0.00000       0.00000       0.00000       0.00000       0.00000       0.00000       0.00000       0.00000       0.00000       0.00000       0.00000       0.00000       0.00000       0.00000       0.00000       0.00000
   2  15 2352.4233    1.2391  0.9399 10.0047  0.0000       7.45399  0.0896   0.0756   0.1816    0.6811   0.0000       2.43021   369.5040       33.6796      -4.78526      -6.05631       0.00000       0.00000       0.00000       0.00000       0.00000       0.00000       0.00000       0.00000       0.00000       0.00000       0.00000       0.00000       0.00000       0.00000       0.00000       0.00000       0.00000       0.00000       0.00000       0.00000       0.00000       0.00000       0.00000       0.00000       0.00000       0.00000       0.00000       0.00000       0.00000       0.00000       0.00000       0.00000       45.9668       41.0812       18.6185       8.41951       0.00000       0.00000       0.00000       0.00000       0.00000       0.00000       0.00000       0.00000       0.00000       0.00000       0.00000       0.00000       0.00000       0.00000       0.00000       0.00000       0.00000       0.00000       0.00000       0.00000       0.00000       0.00000       0.00000       0.00000       0.00000       0.00000       0.00000       0.00000       0.00000       0.00000       0.00000       0.00000
   2  16 2485.8797    1.4851  0.8227 11.6590  0.0000       4.59992  0.0895   0.1026   0.1821    0.3286   0.0000       2.82361   406.4854      -74.7776       2.33938       11.3088       0.00000       0.00000       0.00000       0.00000       0.00000       0.00000       0.00000       0.00000       0.00000       0.00000       0.00000       0.00000       0.00000       0.00000       0.00000       0.00000       0.00000       0.00000       0.00000       0.00000       0.00000       0.00000       0.00000       0.00000       0.00000       0.00000       0.00000       0.00000       0.00000       0.00000       0.00000       0.00000       46.5382       37.2090       28.7600       9.26165       0.00000       0.00000       0.00000       0.00000       0.00000       0.00000       0.00000       0.00000       0.00000       0.00000       0.00000       0.00000       0.00000       0.00000       0.00000       0.00000       0.00000       0.00000       0.00000       0.00000       0.00000       0.00000       0.00000       0.00000       0.00000       0.00000       0.00000       0.00000       0.00000       0.00000       0.00000       0.00000
   2  18 2754.6102    2.9804  0.8490  5.1486  0.0000       2.32118  0.0717   0.1831   0.1503  537.3121   0.0000       1.45955   425.5824       15.4820      -9.15012       4.97006       0.00000       0.00000       0.00000       0.00000       0.00000       0.00000       0.00000       0.00000       0.00000       0.00000       0.00000       0.00000       0.00000       0.00000       0.00000       0.00000       0.00000       0.00000       0.00000       0.00000       0.00000       0.00000       0.00000       0.00000       0.00000       0.00000       0.00000       0.00000       0.00000       0.00000       0.00000       0.00000       36.8893       30.2052       19.0686       6.97030       0.00000       0.00000       0.00000       0.00000       0.00000       0.00000       0.00000       0.00000       0.00000       0.00000       0.00000       0.00000       0.00000       0.00000       0.00000       0.00000       0.00000       0.00000       0.00000       0.00000       0.00000       0.00000       0.00000       0.00000       0.00000       0.00000       0.00000       0.00000       0.00000       0.00000       0.00000       0.00000
   2  19 2889.6470    3.2926  0.9579 11.3554  0.0000       1.31649  0.0848   0.1913   0.1721    1.5342   0.0000       1.52323   473.5337      -26.9802      -8.42282       5.22083       0.00000       0.00000       0.00000       0.00000       0.00000       0.00000       0.00000       0.00000       0.00000       0.00000       0.00000       0.00000       0.00000       0.00000       0.00000       0.00000       0.00000       0.00000       0.00000       0.00000       0.00000       0.00000       0.00000       0.00000       0.00000       0.00000       0.00000       0.00000       0.00000       0.00000       0.00000       0.00000       45.0193       38.4792       20.9049       8.46350       0.00000       0.00000       0.00000       0.00000       0.00000       0.00000       0.00000       0.00000       0.00000       0.00000       0.00000       0.00000       0.00000       0.00000       0.00000       0.00000       0.00000       0.00000       0.00000       0.00000       0.00000       0.00000       0.00000       0.00000       0.00000       0.00000       0.00000       0.00000       0.00000       0.00000       0.00000       0.00000
   2  20 3024.8816    3.9185  0.8002 12.4905  0.0000       3.05834  0.0780   0.2570   0.1491    0.7104   0.0000       1.62508   398.6317       28.9373      -2.04250       7.25083       0.00000       0.00000       0.00000       0.00000       0.00000       0.00000       0.00000       0.00000       0.00000       0.00000       0.00000       0.00000       0.00000       0.00000       0.00000       0.00000       0.00000       0.00000       0.00000       0.00000       0.00000       0.00000       0.00000       0.00000       0.00000       0.00000       0.00000       0.00000       0.00000       0.00000       0.00000       0.00000       44.5704       35.2464       21.6182       7.37812       0.00000       0.00000       0.00000       0.00000       0.00000       0.00000       0.00000       0.00000       0.00000       0.00000       0.00000       0.00000       0.00000       0.00000       0.00000       0.00000       0.00000       0.00000       0.00000       0.00000       0.00000       0.00000       0.00000       0.00000       0.00000       0.00000       0.00000       0.00000       0.00000       0.00000       0.00000       0.00000
   2  21 3160.0748    4.0942  0.9578 13.6273  0.0000       5.05939  0.1027   0.2617   0.2116    0.3547   0.0000       2.43837   345.2690       63.3139      -14.3954      -11.6705       0.00000       0.00000       0.00000       0.00000       0.00000       0.00000       0.00000       0.00000       0.00000       0.00000       0.00000       0.00000       0.00000       0.00000       0.00000       0.00000       0.00000       0.00000       0.00000       0.00000       0.00000       0.00000       0.00000       0.00000       0.00000       0.00000       0.00000       0.00000       0.00000       0.00000       0.00000       0.00000       63.1400       47.2709       22.6622       8.15200       0.00000       0.00000       0.00000       0.00000       0.00000       0.00000       0.00000       0.00000       0.00000       0.00000       0.00000       0.00000       0.00000       0.00000       0.00000       0.00000       0.00000       0.00000       0.00000       0.00000       0.00000       0.00000       0.00000       0.00000       0.00000       0.00000       0.00000       0.00000       0.00000       0.00000       0.00000       0.00000
   2  22 3294.7685    3.5582  1.4598 12.6014  0.0000      -2.48475  0.1253   0.1915   0.2298    0.5740   0.0000       1.18684   411.7718       55.6095      -9.16260       4.26296       0.00000       0.00000       0.00000       0.00000       0.00000       0.00000       0.00000       0.00000       0.00000       0.00000       0.00000       0.00000       0.00000       0.00000       0.00000       0.00000       0.00000       0.00000       0.00000       0.00000       0.00000       0.00000       0.00000       0.00000       0.00000       0.00000       0.00000       0.00000       0.00000       0.00000       0.00000       0.00000       57.7920       47.4890       31.1937       10.6978       0.00000       0.00000       0.00000       0.00000       0.00000       0.00000       0.00000       0.00000       0.00000       0.00000       0.00000       0.00000       0.00000       0.00000       0.00000       0.00000       0.00000       0.00000       0.00000       0.00000       0.00000       0.00000       0.00000       0.00000       0.00000       0.00000       0.00000       0.00000       0.00000       0.00000       0.00000       0.00000
   2  23 3430.8041    3.0918  2.2808 11.1197  0.0000      0.244879  0.1582   0.1260   0.2700    0.9388   0.0000      0.568907   445.0333      -14.9506       7.83363       29.0516       0.00000       0.00000       0.00000       0.00000       0.00000       0.00000       0.00000       0.00000       0.00000       0.00000       0.00000       0.00000       0.00000       0.00000       0.00000       0.00000       0.00000       0.00000       0.00000       0.00000       0.00000       0.00000       0.00000       0.00000       0.00000       0.00000       0.00000       0.00000       0.00000       0.00000       0.00000       0.00000       73.9482       65.7326       33.9970       14.2975       0.00000       0.00000       0.00000       0.00000       0.00000       0.00000       0.00000       0.00000       0.00000       0.00000       0.00000       0.00000       0.00000       0.00000       0.00000       0.00000       0.00000       0.00000       0.00000       0.00000       0.00000       0.00000       0.00000       0.00000       0.00000       0.00000       0.00000       0.00000       0.00000       0.00000       0.00000       0.00000
   2  24 3566.7607    2.5841  2.9770 11.6869  0.0006      0.112046  0.1736   0.0979   0.3861    0.3397   0.0000      0.549056   344.1694       120.157      -19.6619      -4.57194       0.00000       0.00000       0.00000       0.00000       0.00000       0.00000       0.00000       0.00000       0.00000       0.00000       0.00000       0.00000       0.00000       0.00000       0.00000       0.00000       0.00000       0.00000       0.00000       0.00000       0.00000       0.00000       0.00000       0.00000       0.00000       0.00000       0.00000       0.00000       0.00000       0.00000       0.00000       0.00000       78.7501       69.4741       42.4830       16.8035       0.00000       0.00000       0.00000       0.00000       0.00000       0.00000       0.00000       0.00000       0.00000       0.00000       0.00000       0.00000       0.00000       0.00000       0.00000       0.00000       0.00000       0.00000       0.00000       0.00000       0.00000       0.00000       0.00000       0.00000       0.00000       0.00000       0.00000       0.00000       0.00000       0.00000       0.00000       0.00000
   3  13 2137.8620    0.8464  0.7112  8.5739  0.0000       6.21519  0.0600   0.0474   0.1127    1.0261   0.0000       1.67804   424.5200      -3.75226      -23.0287      -1.00387     -0.851708      -1.35052       0.00000       0.00000       0.00000       0.00000       0.00000       0.00000       0.00000       0.00000       0.00000       0.00000       0.00000       0.00000       0.00000       0.00000       0.00000       0.00000       0.00000       0.00000       0.00000       0.00000       0.00000       0.00000       0.00000       0.00000       0.00000       0.00000       0.00000       0.00000       0.00000       0.00000       22.9467       19.5525       16.8465       11.6724       4.79350       1.30259       0.00000       0.00000       0.00000       0.00000       0.00000       0.00000       0.00000       0.00000       0.00000       0.00000       0.00000       0.00000       0.00000       0.00000       0.00000       0.00000       0.00000       0.00000       0.00000       0.00000       0.00000       0.00000       0.00000       0.00000       0.00000       0.00000       0.00000       0.00000       0.00000       0.00000
   3  14 2273.5169    0.9614  0.8845 10.4275  0.0000       8.54451  0.0983   0.0564   0.1337    0.3209   0.0000       2.49593   451.9069       12.9067      -7.50660       7.04861      -2.06806     -0.547597       0.00000       0.00000       0.00000       0.00000       0.00000       0.00000       0.00000       0.00000       0.00000       0.00000       0.00000       0.00000       0.00000       0.00000       0.00000       0.00000       0.00000       0.00000       0.00000       0.00000       0.00000       0.00000       0.00000       0.00000       0.00000       0.00000       0.00000       0.00000       0.00000       0.00000       31.2901       28.6889       23.6480       15.8573       6.47082       1.97877       0.00000       0.00000       0.00000       0.00000       0.00000       0.00000       0.00000       0.00000       0.00000       0.00000       0.00000       0.00000       0.00000       0.00000       0.00000       0.00000       0.00000       0.00000       0.00000       0.00000       0.00000       0.00000       0.00000       0.00000       0.00000       0.00000       0.00000       0.00000       0.00000       0.00000
   3  15 2407.8679    1.4293  0.7741 10.7494  0.0000       7.27295  0.0683   0.0824   0.1178    0.4147   0.0000       2.39249   441.7649       10.1793       9.56163       6.33129      -8.06380     -0.452570       0.00000       0.00000       0.00000       0.00000       0.00000       0.00000       0.00000       0.00000       0.00000       0.00000       0.00000       0.00000       0.00000       0.00000       0.00000       0.00000       0.00000       0.00000       0.00000       0.00000       0.00000       0.00000       0.00000       0.00000       0.00000       0.00000       0.00000       0.00000       0.00000       0.00000       24.6682       23.2646       18.2051       11.7591       4.97135       1.47425       0.00000       0.00000       0.00000       0.00000       0.00000       0.00000       0.00000       0.00000       0.00000       0.00000       0.00000       0.00000       0.00000       0.00000       0.00000       0.00000       0.00000       0.00000       0.00000       0.00000       0.00000       0.00000       0.00000       0.00000       0.00000       0.00000       0.00000       0.00000       0.00000       0.00000
   3  16 2541.6703    1.7116  1.0199 11.2388  0.0000      0.586392  0.0820   0.0918   0.1580    0.4763   0.0000       1.69996   397.2596      -23.1063      -26.6849     -0.259861      -2.91853     -0.759466       0.00000       0.00000       0.00000       0.00000       0.00000       0.00000       0.00000       0.00000       0.00000       0.00000       0.00000       0.00000       0.00000       0.00000       0.00000       0.00000       0.00000       0.00000       0.00000       0.00000       0.00000       0.00000       0.00000       0.00000       0.00000       0.00000       0.00000       0.00000       0.00000       0.00000       30.6461       28.0295       20.8762       12.9345       5.50204       1.62189       0.00000       0.00000       0.00000       0.00000       0.00000       0.00000       0.00000       0.00000       0.00000       0.00000       0.00000       0.00000       0.00000       0.00000       0.00000       0.00000       0.00000       0.00000       0.00000       0.00000       0.00000       0.00000       0.00000       0.00000       0.00000       0.00000       0.00000       0.00000       0.00000       0.00000
   3  18 2811.5123    2.9564  0.9352 11.4770  0.0000      0.914265  0.0882   0.1536   0.1344    1.0323   0.0000       1.28503   421.1505      -15.7245       13.5644       4.09525       9.33715     -0.520216       0.00000       0.00000       0.00000       0.00000       0.00000       0.00000       0.00000       0.00000       0.00000       0.00000       0.00000       0.00000       0.00000       0.00000       0.00000       0.00000       0.00000       0.00000       0.00000       0.00000       0.00000       0.00000       0.00000       0.00000       0.00000       0.00000       0.00000       0.00000       0.00000       0.00000       35.8265       29.9781       24.2432       15.3151       5.96152       1.46282       0.00000       0.00000       0.00000       0.00000       0.00000       0.00000       0.00000       0.00000       0.00000       0.00000       0.00000       0.00000       0.00000       0.00000       0.00000       0.00000       0.00000       0.00000       0.00000       0.00000       0.00000       0.00000       0.00000       0.00000       0.00000       0.00000       0.00000       0.00000       0.00000       0.00000
   3  19 2946.9667    3.1871  0.9043 12.5943  0.0000       2.63375  0.0857   0.1699   0.1320    0.4109   0.0000       1.96539   374.4787       16.9152       15.7455      -12.1020      0.896261      -1.48020       0.00000       0.00000       0.00000       0.00000       0.00000       0.00000       0.00000       0.00000       0.00000       0.00000       0.00000       0.00000       0.00000       0.00000       0.00000       0.00000       0.00000       0.00000       0.00000       0.00000       0.00000       0.00000       0.00000       0.00000       0.00000       0.00000       0.00000       0.00000       0.00000       0.00000       28.1480       30.5754       24.7001       11.2269       7.41087       2.11536       0.00000       0.00000       0.00000       0.00000       0.00000       0.00000       0.00000       0.00000       0.00000       0.00000       0.00000       0.00000       0.00000       0.00000       0.00000       0.00000       0.00000       0.00000       0.00000       0.00000       0.00000       0.00000       0.00000       0.00000       0.00000       0.00000       0.00000       0.00000       0.00000       0.00000
   3  20 3082.3674    4.0556  0.7662 13.0283  0.0000     -0.260766  0.0702   0.2237   0.1214    0.3984   0.0000       2.05220   402.8584       42.7070       8.84375       6.73766       2.10980      0.295346       0.00000       0.00000       0.00000       0.00000       0.00000       0.00000       0.00000       0.00000       0.00000       0.00000       0.00000       0.00000       0.00000       0.00000       0.00000       0.00000       0.00000       0.00000       0.00000       0.00000       0.00000       0.00000       0.00000       0.00000       0.00000       0.00000       0.00000       0.00000       0.00000       0.00000       28.8798       22.5434       21.0407       14.0186       5.75541       1.28601       0.00000       0.00000       0.00000       0.00000       0.00000       0.00000       0.00000       0.00000       0.00000       0.00000       0.00000       0.00000       0.00000       0.00000       0.00000       0.00000       0.00000       0.00000       0.00000       0.00000       0.00000       0.00000       0.00000       0.00000       0.00000       0.00000       0.00000       0.00000       0.00000       0.00000
   3  21 3217.6912    3.6512  1.2677 12.9088 -0.0030     -0.327114  0.0922   0.1774   0.2136    0.4437   0.0000       1.29471   412.9879      -21.0167      -62.6843       10.3922      -6.87770      -1.24130       0.00000       0.00000       0.00000       0.00000       0.00000       0.00000       0.00000       0.00000       0.00000       0.00000       0.00000       0.00000       0.00000       0.00000       0.00000       0.00000       0.00000       0.00000       0.00000       0.00000       0.00000       0.00000       0.00000       0.00000       0.00000       0.00000       0.00000       0.00000       0.00000       0.00000       35.4244       34.1845       24.0589       12.5367       5.87991       1.73434       0.00000       0.00000       0.00000       0.00000       0.00000       0.00000       0.00000       0.00000       0.00000       0.00000       0.00000       0.00000       0.00000       0.00000       0.00000       0.00000       0.00000       0.00000       0.00000       0.00000       0.00000       0.00000       0.00000       0.00000       0.00000       0.00000       0.00000       0.00000       0.00000       0.00000
   3  22 3353.8587    3.4992  1.8722 11.6359  0.0024       1.37552  0.1128   0.1348   0.2092    0.6725   0.0000      0.633414   398.6227       71.1100      -34.4380      -1.49078       3.16920       1.05745       0.00000       0.00000       0.00000       0.00000       0.00000       0.00000       0.00000       0.00000       0.00000       0.00000       0.00000       0.00000       0.00000       0.00000       0.00000       0.00000       0.00000       0.00000       0.00000       0.00000       0.00000       0.00000       0.00000       0.00000       0.00000       0.00000       0.00000       0.00000       0.00000       0.00000       37.5241       32.9453       26.8444       17.4154       7.10786       1.98884       0.00000       0.00000       0.00000       0.00000       0.00000       0.00000       0.00000       0.00000       0.00000       0.00000       0.00000       0.00000       0.00000       0.00000       0.00000       0.00000       0.00000       0.00000       0.00000       0.00000       0.00000       0.00000       0.00000       0.00000       0.00000       0.00000       0.00000       0.00000       0.00000       0.00000
   3  23 3490.0034    2.7213  2.6059 11.5832  0.0000       2.19476  0.1442   0.0932   0.2619    0.3392   0.0000      0.654812   401.2726       74.3977      -12.7296       1.35637       19.4023       2.03768       0.00000       0.00000       0.00000       0.00000       0.00000       0.00000       0.00000       0.00000       0.00000       0.00000       0.00000       0.00000       0.00000       0.00000       0.00000       0.00000       0.00000       0.00000       0.00000       0.00000       0.00000       0.00000       0.00000       0.00000       0.00000       0.00000       0.00000       0.00000       0.00000       0.00000       43.9521       45.5041       35.5957       18.9467       10.4290       3.12997       0.00000       0.00000       0.00000       0.00000       0.00000       0.00000       0.00000       0.00000       0.00000       0.00000       0.00000       0.00000       0.00000       0.00000       0.00000       0.00000       0.00000       0.00000       0.00000       0.00000       0.00000       0.00000       0.00000       0.00000       0.00000       0.00000       0.00000       0.00000       0.00000       0.00000
   3  24 3626.2619    2.5647  3.5603 10.8362  0.0000      0.265891  0.1574   0.0740   0.3097    0.4007   0.0000      0.363585   453.6181      -26.1696       12.7179      0.503132      -13.2508      -2.00419       0.00000       0.00000       0.00000       0.00000       0.00000       0.00000       0.00000       0.00000       0.00000       0.00000       0.00000       0.00000       0.00000       0.00000       0.00000       0.00000       0.00000       0.00000       0.00000       0.00000       0.00000       0.00000       0.00000       0.00000       0.00000       0.00000       0.00000       0.00000       0.00000       0.00000       57.4397       53.7716       39.1529       21.7051       9.99818       2.82441       0.00000       0.00000       0.00000       0.00000       0.00000       0.00000       0.00000       0.00000       0.00000       0.00000       0.00000       0.00000       0.00000       0.00000       0.00000       0.00000       0.00000       0.00000       0.00000       0.00000       0.00000       0.00000       0.00000       0.00000       0.00000       0.00000       0.00000       0.00000       0.00000       0.00000
   4  10 1778.0138    0.3310  0.2586  9.8513 -0.0116       13.6127  0.0464   0.0327   0.0718    0.1006   0.0000       7.65722   432.0253       33.8102      -3.98197      -6.76179      -4.56960      0.791604       1.15463    -0.0442745       0.00000       0.00000       0.00000       0.00000       0.00000       0.00000       0.00000       0.00000       0.00000       0.00000       0.00000       0.00000       0.00000       0.00000       0.00000       0.00000       0.00000       0.00000       0.00000       0.00000       0.00000       0.00000       0.00000       0.00000       0.00000       0.00000       0.00000       0.00000       15.7494       15.2974       12.0657       9.51977       5.35122       2.34785      0.914100      0.235033       0.00000       0.00000       0.00000       0.00000       0.00000       0.00000       0.00000       0.00000       0.00000       0.00000       0.00000       0.00000       0.00000       0.00000       0.00000       0.00000       0.00000       0.00000       0.00000       0.00000       0.00000       0.00000       0.00000       0.00000       0.00000       0.00000       0.00000       0.00000
   4  15 2458.8425    1.6117  0.8815 11.1077 -0.0087       5.88364  0.0808   0.0777   0.1206    0.4574   0.0000       1.79083   409.3558      -43.6918      -8.72718       15.1357       9.34421      -6.75495     -0.226342      0.728351       0.00000       0.00000       0.00000       0.00000       0.00000       0.00000       0.00000       0.00000       0.00000       0.00000       0.00000       0.00000       0.00000       0.00000       0.00000       0.00000       0.00000       0.00000       0.00000       0.00000       0.00000       0.00000       0.00000       0.00000       0.00000       0.00000       0.00000       0.00000       20.1049       24.2789       20.1489       13.4087       10.5508       3.24933       2.04032      0.514134       0.00000       0.00000       0.00000       0.00000       0.00000       0.00000       0.00000       0.00000       0.00000       0.00000       0.00000       0.00000       0.00000       0.00000       0.00000       0.00000       0.00000       0.00000       0.00000       0.00000       0.00000       0.00000       0.00000       0.00000       0.00000       0.00000       0.00000       0.00000
   4  16 2593.0719    2.1070  0.9699 11.4109  0.0027       1.45776  0.0716   0.1000   0.1403    0.5785   0.0000       1.46476   395.2058      -6.45721       12.8424      -20.7378      -10.0167       3.20974      0.350263     0.0252033       0.00000       0.00000       0.00000       0.00000       0.00000       0.00000       0.00000       0.00000       0.00000       0.00000       0.00000       0.00000       0.00000       0.00000       0.00000       0.00000       0.00000       0.00000       0.00000       0.00000       0.00000       0.00000       0.00000       0.00000       0.00000       0.00000       0.00000       0.00000       18.6048       21.7735       17.7387       11.9680       7.88398       3.43048       1.54200      0.424534       0.00000       0.00000       0.00000       0.00000       0.00000       0.00000       0.00000       0.00000       0.00000       0.00000       0.00000       0.00000       0.00000       0.00000       0.00000       0.00000       0.00000       0.00000       0.00000       0.00000       0.00000       0.00000       0.00000       0.00000       0.00000       0.00000       0.00000       0.00000
   4  17 2728.4713    2.6744  0.7199 11.8006 -0.0058       1.66803  0.0807   0.1397   0.1075    0.5862   0.0000       1.72860   425.9933       15.8215      -6.88009      -10.4750     -0.105872      0.386902      0.442973      0.169286       0.00000       0.00000       0.00000       0.00000       0.00000       0.00000       0.00000       0.00000       0.00000       0.00000       0.00000       0.00000       0.00000       0.00000       0.00000       0.00000       0.00000       0.00000       0.00000       0.00000       0.00000       0.00000       0.00000       0.00000       0.00000       0.00000       0.00000       0.00000       24.9372       28.0337       20.0961       12.8280       7.48475       2.90754       1.11359      0.290983       0.00000       0.00000       0.00000       0.00000       0.00000       0.00000       0.00000       0.00000       0.00000       0.00000       0.00000       0.00000       0.00000       0.00000       0.00000       0.00000       0.00000       0.00000       0.00000       0.00000       0.00000       0.00000       0.00000       0.00000       0.00000       0.00000       0.00000       0.00000
   4  18 2864.2554    3.1232  0.7761 12.5266  0.0016      0.564810  0.0572   0.1539   0.1187    0.3732   0.0000       1.41368   417.5160      -18.7083    0.00332317      -15.0062      -7.10308      -4.22474      0.741547     -0.143355       0.00000       0.00000       0.00000       0.00000       0.00000       0.00000       0.00000       0.00000       0.00000       0.00000       0.00000       0.00000       0.00000       0.00000       0.00000       0.00000       0.00000       0.00000       0.00000       0.00000       0.00000       0.00000       0.00000       0.00000       0.00000       0.00000       0.00000       0.00000       17.0024       19.4782       15.3707       9.91921       5.66806       3.08446       1.22966      0.313923       0.00000       0.00000       0.00000       0.00000       0.00000       0.00000       0.00000       0.00000       0.00000       0.00000       0.00000       0.00000       0.00000       0.00000       0.00000       0.00000       0.00000       0.00000       0.00000       0.00000       0.00000       0.00000       0.00000       0.00000       0.00000       0.00000       0.00000       0.00000
   4  19 3000.2266    3.8488  0.6348 13.0837 -0.0037       3.18106  0.0556   0.2168   0.1001    0.3073   0.0000       1.50088   473.0641       24.5299       3.92850       6.25424       1.60487       3.13247      0.744583    -0.0756625       0.00000       0.00000       0.00000       0.00000       0.00000       0.00000       0.00000       0.00000       0.00000       0.00000       0.00000       0.00000       0.00000       0.00000       0.00000       0.00000       0.00000       0.00000       0.00000       0.00000       0.00000       0.00000       0.00000       0.00000       0.00000       0.00000       0.00000       0.00000       17.7010       16.3075       14.9785       10.1966       5.70714       3.04575       1.04357      0.218953       0.00000       0.00000       0.00000       0.00000       0.00000       0.00000       0.00000       0.00000       0.00000       0.00000       0.00000       0.00000       0.00000       0.00000       0.00000       0.00000       0.00000       0.00000       0.00000       0.00000       0.00000       0.00000       0.00000       0.00000       0.00000       0.00000       0.00000       0.00000
   4  20 3136.0874    3.9621  0.9287 12.9074  0.0047       2.40410  0.0671   0.1906   0.1300    0.3989   0.0000       1.63397   455.4114       21.0190       8.75756       14.3802       7.27064      -2.69344      0.248489     -0.648156       0.00000       0.00000       0.00000       0.00000       0.00000       0.00000       0.00000       0.00000       0.00000       0.00000       0.00000       0.00000       0.00000       0.00000       0.00000       0.00000       0.00000       0.00000       0.00000       0.00000       0.00000       0.00000       0.00000       0.00000       0.00000       0.00000       0.00000       0.00000       19.4918       20.7231       16.3696       10.7774       6.50256       2.80513       1.15740      0.303540       0.00000       0.00000       0.00000       0.00000       0.00000       0.00000       0.00000       0.00000       0.00000       0.00000       0.00000       0.00000       0.00000       0.00000       0.00000       0.00000       0.00000       0.00000       0.00000       0.00000       0.00000       0.00000       0.00000       0.00000       0.00000       0.00000       0.00000       0.00000
   4  21 3271.8028    3.6009  1.3586 13.0904 -0.0005       1.21229  0.0984   0.1539   0.1675    0.3268   0.0000       1.28952   466.0316       18.3240       2.06872       10.8481       20.5467      -1.70273     -0.278536      0.306592       0.00000       0.00000       0.00000       0.00000       0.00000       0.00000       0.00000       0.00000       0.00000       0.00000       0.00000       0.00000       0.00000       0.00000       0.00000       0.00000       0.00000       0.00000       0.00000       0.00000       0.00000       0.00000       0.00000       0.00000       0.00000       0.00000       0.00000       0.00000       24.9397       24.8756       21.3929       15.9105       10.7028       4.25115       1.86267      0.459098       0.00000       0.00000       0.00000       0.00000       0.00000       0.00000       0.00000       0.00000       0.00000       0.00000       0.00000       0.00000       0.00000       0.00000       0.00000       0.00000       0.00000       0.00000       0.00000       0.00000       0.00000       0.00000       0.00000       0.00000       0.00000       0.00000       0.00000       0.00000
   4  22 3408.3084    3.2132  1.7516 12.7589  0.0044       1.49711  0.1168   0.1241   0.2028    0.2592   0.0000      0.892570   421.7678      -27.4850       9.88873      -1.51787      -9.48563     -0.727341      0.386304     -0.545714       0.00000       0.00000       0.00000       0.00000       0.00000       0.00000       0.00000       0.00000       0.00000       0.00000       0.00000       0.00000       0.00000       0.00000       0.00000       0.00000       0.00000       0.00000       0.00000       0.00000       0.00000       0.00000       0.00000       0.00000       0.00000       0.00000       0.00000       0.00000       26.9246       30.0858       26.5755       18.4593       11.5685       5.66406       2.40203      0.612237       0.00000       0.00000       0.00000       0.00000       0.00000       0.00000       0.00000       0.00000       0.00000       0.00000       0.00000       0.00000       0.00000       0.00000       0.00000       0.00000       0.00000       0.00000       0.00000       0.00000       0.00000       0.00000       0.00000       0.00000       0.00000       0.00000       0.00000       0.00000
   4  23 3545.1036    2.6891  3.2958 11.4821 -0.0022       1.50037  0.1438   0.0747   0.2688    0.2621   0.0000      0.416677   394.9129      -32.8467      -22.4932       14.6129      -17.9926      -1.09292       1.15745     -0.580677       0.00000       0.00000       0.00000       0.00000       0.00000       0.00000       0.00000       0.00000       0.00000       0.00000       0.00000       0.00000       0.00000       0.00000       0.00000       0.00000       0.00000       0.00000       0.00000       0.00000       0.00000       0.00000       0.00000       0.00000       0.00000       0.00000       0.00000       0.00000       34.5439       37.1226       31.1401       22.2387       12.6053       6.83127       2.50807      0.680454       0.00000       0.00000       0.00000       0.00000       0.00000       0.00000       0.00000       0.00000       0.00000       0.00000       0.00000       0.00000       0.00000       0.00000       0.00000       0.00000       0.00000       0.00000       0.00000       0.00000       0.00000       0.00000       0.00000       0.00000       0.00000       0.00000       0.00000       0.00000
   4  24 3681.4532    2.1945  3.8307 11.4917 -0.0031      0.312333  0.1663   0.0595   0.2980    0.1750   0.0000      0.334782   542.8317       2.56896      -30.0626       6.34875       33.8999      -23.3532      -6.28496      0.276534       0.00000       0.00000       0.00000       0.00000       0.00000       0.00000       0.00000       0.00000       0.00000       0.00000       0.00000       0.00000       0.00000       0.00000       0.00000       0.00000       0.00000       0.00000       0.00000       0.00000       0.00000       0.00000       0.00000       0.00000       0.00000       0.00000       0.00000       0.00000       39.1368       42.8949       35.6773       26.5690       15.9886       7.94059       3.09231      0.840966       0.00000       0.00000       0.00000       0.00000       0.00000       0.00000       0.00000       0.00000       0.00000       0.00000       0.00000       0.00000       0.00000       0.00000       0.00000       0.00000       0.00000       0.00000       0.00000       0.00000       0.00000       0.00000       0.00000       0.00000       0.00000       0.00000       0.00000       0.00000
   4  26 3956.6668    1.5608  7.6255 10.8459 -0.0039      0.304091  0.2571   0.0358   0.5174    0.1238   0.0000      0.186735   475.7183      -69.3022      -72.3832      -4.33059       9.99966      -3.71633      0.735996       1.58537       0.00000       0.00000       0.00000       0.00000       0.00000       0.00000       0.00000       0.00000       0.00000       0.00000       0.00000       0.00000       0.00000       0.00000       0.00000       0.00000       0.00000       0.00000       0.00000       0.00000       0.00000       0.00000       0.00000       0.00000       0.00000       0.00000       0.00000       0.00000       59.9642       64.2536       55.0792       39.3138       24.0980       11.8224       4.69440       1.23334       0.00000       0.00000       0.00000       0.00000       0.00000       0.00000       0.00000       0.00000       0.00000       0.00000       0.00000       0.00000       0.00000       0.00000       0.00000       0.00000       0.00000       0.00000       0.00000       0.00000       0.00000       0.00000       0.00000       0.00000       0.00000       0.00000       0.00000       0.00000
   5  10 1823.4273    0.3597  0.2734  9.9325 -0.0074       17.6497  0.0389   0.0283   0.0643    0.0889   0.0000       6.44188   436.6021      0.207643       6.31105       2.90908       3.16602       2.23320      0.170418     -0.181065    -0.0464272     0.0648354       0.00000       0.00000       0.00000       0.00000       0.00000       0.00000       0.00000       0.00000       0.00000       0.00000       0.00000       0.00000       0.00000       0.00000       0.00000       0.00000       0.00000       0.00000       0.00000       0.00000       0.00000       0.00000       0.00000       0.00000       0.00000       0.00000       10.7590       9.52849       9.07382       8.66057       6.04379       3.72238       1.84851      0.749578      0.226141     0.0497362       0.00000       0.00000       0.00000       0.00000       0.00000       0.00000       0.00000       0.00000       0.00000       0.00000       0.00000       0.00000       0.00000       0.00000       0.00000       0.00000       0.00000       0.00000       0.00000       0.00000       0.00000       0.00000       0.00000       0.00000       0.00000       0.00000
   5  11 1960.5985    0.5780  0.4236  9.7134 -0.0054       6.03922  0.0470   0.0345   0.0786    0.1430   0.0000       2.86548   442.5457      -8.72339       6.48132      0.780828      0.646473     -0.542272     -0.339072     -0.505839     0.0545491    -0.0253793       0.00000       0.00000       0.00000       0.00000       0.00000       0.00000       0.00000       0.00000       0.00000       0.00000       0.00000       0.00000       0.00000       0.00000       0.00000       0.00000       0.00000       0.00000       0.00000       0.00000       0.00000       0.00000       0.00000       0.00000       0.00000       0.00000       12.3351       11.6816       9.55463       10.0186       7.29867       4.13115       1.74603      0.659990      0.214327     0.0502529       0.00000       0.00000       0.00000       0.00000       0.00000       0.00000       0.00000       0.00000       0.00000       0.00000       0.00000       0.00000       0.00000       0.00000       0.00000       0.00000       0.00000       0.00000       0.00000       0.00000       0.00000       0.00000       0.00000       0.00000       0.00000       0.00000
   5  12 2098.5393    0.7159  0.5551 10.0886 -0.0087       8.16490  0.0498   0.0395   0.0842    0.1714   0.0000       2.14174   442.8158       8.02950      -6.28239       3.68464       17.8478       3.81003     -0.659026      -1.24026      0.242673   -0.00992888       0.00000       0.00000       0.00000       0.00000       0.00000       0.00000       0.00000       0.00000       0.00000       0.00000       0.00000       0.00000       0.00000       0.00000       0.00000       0.00000       0.00000       0.00000       0.00000       0.00000       0.00000       0.00000       0.00000       0.00000       0.00000       0.00000       13.0283       12.6272       11.6825       9.54893       6.65836       3.77187       2.04251      0.777215      0.241320     0.0500496       0.00000       0.00000       0.00000       0.00000       0.00000       0.00000       0.00000       0.00000       0.00000       0.00000       0.00000       0.00000       0.00000       0.00000       0.00000       0.00000       0.00000       0.00000       0.00000       0.00000       0.00000       0.00000       0.00000       0.00000       0.00000       0.00000
   5  13 2235.4910    0.9371  0.7214 10.5399  0.0119       4.66721  0.0633   0.0482   0.0981    0.1938   0.0000       2.01839   442.5222       23.7722       19.6088       10.5335      -4.61954      -4.29580      -1.73941       1.21503     -0.134141    -0.0921824       0.00000       0.00000       0.00000       0.00000       0.00000       0.00000       0.00000       0.00000       0.00000       0.00000       0.00000       0.00000       0.00000       0.00000       0.00000       0.00000       0.00000       0.00000       0.00000       0.00000       0.00000       0.00000       0.00000       0.00000       0.00000       0.00000       13.9718       13.4092       15.0131       11.3380       6.36698       4.35907       2.74515       1.16661      0.333646     0.0657505       0.00000       0.00000       0.00000       0.00000       0.00000       0.00000       0.00000       0.00000       0.00000       0.00000       0.00000       0.00000       0.00000       0.00000       0.00000       0.00000       0.00000       0.00000       0.00000       0.00000       0.00000       0.00000       0.00000       0.00000       0.00000       0.00000
   5  14 2371.1039    1.3614  0.7900 10.7764 -0.0004       1.71261  0.0521   0.0619   0.1134    0.2604   0.0000       1.46641   451.0816       7.34950      -21.5453      -23.8181      -8.57205     -0.222571       1.51900     -0.230483     -0.319127     -0.148857       0.00000       0.00000       0.00000       0.00000       0.00000       0.00000       0.00000       0.00000       0.00000       0.00000       0.00000       0.00000       0.00000       0.00000       0.00000       0.00000       0.00000       0.00000       0.00000       0.00000       0.00000       0.00000       0.00000       0.00000       0.00000       0.00000       12.9801       12.6578       12.4161       9.42434       6.32270       3.72400       2.12582      0.834479      0.280666     0.0556747       0.00000       0.00000       0.00000       0.00000       0.00000       0.00000       0.00000       0.00000       0.00000       0.00000       0.00000       0.00000       0.00000       0.00000       0.00000       0.00000       0.00000       0.00000       0.00000       0.00000       0.00000       0.00000       0.00000       0.00000       0.00000       0.00000
   5  15 2506.2635    1.6124  0.8919 11.5331 -0.0230       4.68642  0.0688   0.0765   0.1126    0.2509   0.0000       1.64745   421.7019      -5.00181      -19.7673      -5.24735      0.518574      -6.77319      0.625623      -1.51701     -0.658000     -0.165885       0.00000       0.00000       0.00000       0.00000       0.00000       0.00000       0.00000       0.00000       0.00000       0.00000       0.00000       0.00000       0.00000       0.00000       0.00000       0.00000       0.00000       0.00000       0.00000       0.00000       0.00000       0.00000       0.00000       0.00000       0.00000       0.00000       15.6482       17.2452       14.5127       11.4518       8.25481       4.88182       2.12510      0.983784      0.326500     0.0830603       0.00000       0.00000       0.00000       0.00000       0.00000       0.00000       0.00000       0.00000       0.00000       0.00000       0.00000       0.00000       0.00000       0.00000       0.00000       0.00000       0.00000       0.00000       0.00000       0.00000       0.00000       0.00000       0.00000       0.00000       0.00000       0.00000
   5  18 2913.7520    3.4897  0.8886 12.6617  0.0004       1.64243  0.0585   0.1524   0.1170    0.4034   0.0000       1.33630   429.1958       21.1303      -6.89569      -10.7379      -1.32181      -9.50994      0.279758      0.140106     0.0779523    -0.0253266       0.00000       0.00000       0.00000       0.00000       0.00000       0.00000       0.00000       0.00000       0.00000       0.00000       0.00000       0.00000       0.00000       0.00000       0.00000       0.00000       0.00000       0.00000       0.00000       0.00000       0.00000       0.00000       0.00000       0.00000       0.00000       0.00000       14.3749       14.9842       12.4941       10.8517       7.43671       4.59997       2.04154      0.916431      0.263105     0.0644297       0.00000       0.00000       0.00000       0.00000       0.00000       0.00000       0.00000       0.00000       0.00000       0.00000       0.00000       0.00000       0.00000       0.00000       0.00000       0.00000       0.00000       0.00000       0.00000       0.00000       0.00000       0.00000       0.00000       0.00000       0.00000       0.00000
   5  19 3050.1006    3.9753  0.8429 12.2070 -0.0136       2.80043  0.0577   0.1896   0.1049    1.0616   0.0000       1.51969   445.7019       20.0358      0.106361       5.44298      -5.95773     -0.115255      -3.26188      -1.60201     0.0411301     0.0148470       0.00000       0.00000       0.00000       0.00000       0.00000       0.00000       0.00000       0.00000       0.00000       0.00000       0.00000       0.00000       0.00000       0.00000       0.00000       0.00000       0.00000       0.00000       0.00000       0.00000       0.00000       0.00000       0.00000       0.00000       0.00000       0.00000       13.6495       14.0605       13.2721       10.5914       6.62155       4.39415       2.11526       1.01432      0.288513     0.0685581       0.00000       0.00000       0.00000       0.00000       0.00000       0.00000       0.00000       0.00000       0.00000       0.00000       0.00000       0.00000       0.00000       0.00000       0.00000       0.00000       0.00000       0.00000       0.00000       0.00000       0.00000       0.00000       0.00000       0.00000       0.00000       0.00000
   5  20 3186.2722    3.9499  1.0337 13.4180 -0.0424     -0.132406  0.0853   0.1928   0.1265    0.6460   0.0000       1.31203   426.2489      0.926422       15.5424       1.75624      -6.96667      -4.59879       3.63530      0.393126      0.601268     -0.162701       0.00000       0.00000       0.00000       0.00000       0.00000       0.00000       0.00000       0.00000       0.00000       0.00000       0.00000       0.00000       0.00000       0.00000       0.00000       0.00000       0.00000       0.00000       0.00000       0.00000       0.00000       0.00000       0.00000       0.00000       0.00000       0.00000       16.7769       19.3034       16.5967       13.4900       10.6628       5.57349       3.43165       1.10567      0.477727      0.108494       0.00000       0.00000       0.00000       0.00000       0.00000       0.00000       0.00000       0.00000       0.00000       0.00000       0.00000       0.00000       0.00000       0.00000       0.00000       0.00000       0.00000       0.00000       0.00000       0.00000       0.00000       0.00000       0.00000       0.00000       0.00000       0.00000
   5  21 3322.6912    3.4669  1.6050 12.6751  0.0050       1.02041  0.0861   0.1307   0.1946    0.4023   0.0000      0.768589   440.3283      -4.40130      -2.74979     -0.258360       9.44492       3.58295      -2.66923      -2.58415      0.108813     -0.154977       0.00000       0.00000       0.00000       0.00000       0.00000       0.00000       0.00000       0.00000       0.00000       0.00000       0.00000       0.00000       0.00000       0.00000       0.00000       0.00000       0.00000       0.00000       0.00000       0.00000       0.00000       0.00000       0.00000       0.00000       0.00000       0.00000       18.9806       21.5695       18.4601       14.5619       9.77449       5.99751       2.84401       1.34403      0.427830      0.104679       0.00000       0.00000       0.00000       0.00000       0.00000       0.00000       0.00000       0.00000       0.00000       0.00000       0.00000       0.00000       0.00000       0.00000       0.00000       0.00000       0.00000       0.00000       0.00000       0.00000       0.00000       0.00000       0.00000       0.00000       0.00000       0.00000
   5  22 3459.3939    3.1531  2.3365  2.4008  0.0000      0.211982  0.1045   0.0896   0.1826 1000.0000   0.0000      0.449246   411.0326       55.2167      -33.1165       5.67288      -14.2900      -4.99978       0.00000       0.00000       0.00000       0.00000       0.00000       0.00000       0.00000       0.00000       0.00000       0.00000       0.00000       0.00000       0.00000       0.00000       0.00000       0.00000       0.00000       0.00000       0.00000       0.00000       0.00000       0.00000       0.00000       0.00000       0.00000       0.00000       0.00000       0.00000       0.00000       0.00000       22.9145       24.8327       21.6317       17.7892       11.2543       6.82233       3.70025       1.51063      0.463369      0.114214       0.00000       0.00000       0.00000       0.00000       0.00000       0.00000       0.00000       0.00000       0.00000       0.00000       0.00000       0.00000       0.00000       0.00000       0.00000       0.00000       0.00000       0.00000       0.00000       0.00000       0.00000       0.00000       0.00000       0.00000       0.00000       0.00000
   5  23 3596.8223    2.4498  3.1721 11.9407 -0.0055      0.427684  0.1447   0.0692   0.2427    0.2000   0.0000      0.350308   422.9085      -6.27939      -19.9764      -13.7012      -30.0346       14.2393       2.44170      -3.12269     -0.420993      0.279943       0.00000       0.00000       0.00000       0.00000       0.00000       0.00000       0.00000       0.00000       0.00000       0.00000       0.00000       0.00000       0.00000       0.00000       0.00000       0.00000       0.00000       0.00000       0.00000       0.00000       0.00000       0.00000       0.00000       0.00000       0.00000       0.00000       31.4940       33.7874       30.1685       23.2574       16.0122       9.68730       4.78672       2.03291      0.667292      0.143858       0.00000       0.00000       0.00000       0.00000       0.00000       0.00000       0.00000       0.00000       0.00000       0.00000       0.00000       0.00000       0.00000       0.00000       0.00000       0.00000       0.00000       0.00000       0.00000       0.00000       0.00000       0.00000       0.00000       0.00000       0.00000       0.00000
   5  24 3734.2202    2.1157  4.6767 11.1757  0.0021      0.458187  0.1701   0.0469   0.3283    0.1616   0.0000      0.214324   457.4809       4.75489       18.7870       6.09241       11.9091       1.83017     -0.983123      -2.49621      -1.02006      0.105764       0.00000       0.00000       0.00000       0.00000       0.00000       0.00000       0.00000       0.00000       0.00000       0.00000       0.00000       0.00000       0.00000       0.00000       0.00000       0.00000       0.00000       0.00000       0.00000       0.00000       0.00000       0.00000       0.00000       0.00000       0.00000       0.00000       31.4158       38.2474       32.1355       28.1763       17.5944       11.4143       5.84836       2.66532      0.818746      0.223147       0.00000       0.00000       0.00000       0.00000       0.00000       0.00000       0.00000       0.00000       0.00000       0.00000       0.00000       0.00000       0.00000       0.00000       0.00000       0.00000       0.00000       0.00000       0.00000       0.00000       0.00000       0.00000       0.00000       0.00000       0.00000       0.00000
   5  25 3872.3642    1.6855  6.6940 10.8155  0.0008      0.552473  0.2194   0.0333   0.4018    0.1091   0.0000      0.157813   333.0353      -36.5018       13.4386       42.5728      -6.66358       20.8387       10.7423      -4.57624       3.15247     0.0351823       0.00000       0.00000       0.00000       0.00000       0.00000       0.00000       0.00000       0.00000       0.00000       0.00000       0.00000       0.00000       0.00000       0.00000       0.00000       0.00000       0.00000       0.00000       0.00000       0.00000       0.00000       0.00000       0.00000       0.00000       0.00000       0.00000       45.5478       47.9492       41.8445       36.3507       25.7171       15.9252       7.30453       3.19382       1.02278      0.240334       0.00000       0.00000       0.00000       0.00000       0.00000       0.00000       0.00000       0.00000       0.00000       0.00000       0.00000       0.00000       0.00000       0.00000       0.00000       0.00000       0.00000       0.00000       0.00000       0.00000       0.00000       0.00000       0.00000       0.00000       0.00000       0.00000
   5  26 4009.5408    1.4651  8.1138 10.6896 -0.0006      0.102220  0.2435   0.0290   0.4929    0.0955   0.0000      0.144538   453.5338       86.3083       120.522       16.5608       7.63243      -14.4744       5.12926      -2.18873     -0.966139      0.280985       0.00000       0.00000       0.00000       0.00000       0.00000       0.00000       0.00000       0.00000       0.00000       0.00000       0.00000       0.00000       0.00000       0.00000       0.00000       0.00000       0.00000       0.00000       0.00000       0.00000       0.00000       0.00000       0.00000       0.00000       0.00000       0.00000       48.7179       56.9371       49.1485       39.0704       26.6462       15.9885       8.02800       3.51430       1.21137      0.289864       0.00000       0.00000       0.00000       0.00000       0.00000       0.00000       0.00000       0.00000       0.00000       0.00000       0.00000       0.00000       0.00000       0.00000       0.00000       0.00000       0.00000       0.00000       0.00000       0.00000       0.00000       0.00000       0.00000       0.00000       0.00000       0.00000
   5  28 4286.1574    1.0037 12.9265 10.3801  0.0044    -0.0906375  0.4484   0.0213   0.8066    0.0725   0.0000      0.135181   431.0092       32.7611       59.9206       9.17412     -0.708763       19.3579      -30.1481      -6.96386      -1.95947      0.167244       0.00000       0.00000       0.00000       0.00000       0.00000       0.00000       0.00000       0.00000       0.00000       0.00000       0.00000       0.00000       0.00000       0.00000       0.00000       0.00000       0.00000       0.00000       0.00000       0.00000       0.00000       0.00000       0.00000       0.00000       0.00000       0.00000       74.2638       86.9223       76.9310       60.9455       42.6299       25.7302       13.1339       5.72742       1.98631      0.456839       0.00000       0.00000       0.00000       0.00000       0.00000       0.00000       0.00000       0.00000       0.00000       0.00000       0.00000       0.00000       0.00000       0.00000       0.00000       0.00000       0.00000       0.00000       0.00000       0.00000       0.00000       0.00000       0.00000       0.00000       0.00000       0.00000
   6  11 2004.1725    0.5706  0.5846  9.7423  0.0118       10.3310  0.0647   0.0288   0.0916    0.1340   0.0000       2.44592   431.2660      -9.55820       16.8619       12.8720       4.27784      -9.71000     -0.692258       1.51927    -0.0328020     -0.470087    -0.0369012     0.0302319       0.00000       0.00000       0.00000       0.00000       0.00000       0.00000       0.00000       0.00000       0.00000       0.00000       0.00000       0.00000       0.00000       0.00000       0.00000       0.00000       0.00000       0.00000       0.00000       0.00000       0.00000       0.00000       0.00000       0.00000       17.6691       14.8428       8.95095       11.6609       12.2197       9.00210       4.45927       1.90191      0.630123      0.218264     0.0566899     0.0117711       0.00000       0.00000       0.00000       0.00000       0.00000       0.00000       0.00000       0.00000       0.00000       0.00000       0.00000       0.00000       0.00000       0.00000       0.00000       0.00000       0.00000       0.00000       0.00000       0.00000       0.00000       0.00000       0.00000       0.00000
   6  13 2279.8771    1.0863  0.8538  9.8841 -0.0019       5.13795  0.0540   0.0423   0.0957    0.3173   0.0000       1.32689   431.8243       11.6805       16.5529       5.99562       15.4471      -4.94414     -0.304975      -1.71656     -0.296264    -0.0825542    -0.0519327    0.00542726       0.00000       0.00000       0.00000       0.00000       0.00000       0.00000       0.00000       0.00000       0.00000       0.00000       0.00000       0.00000       0.00000       0.00000       0.00000       0.00000       0.00000       0.00000       0.00000       0.00000       0.00000       0.00000       0.00000       0.00000       10.4625       11.7304       10.2494       9.75475       6.85602       4.43790       2.90889       1.44199      0.688303      0.216121     0.0700433     0.0164141       0.00000       0.00000       0.00000       0.00000       0.00000       0.00000       0.00000       0.00000       0.00000       0.00000       0.00000       0.00000       0.00000       0.00000       0.00000       0.00000       0.00000       0.00000       0.00000       0.00000       0.00000       0.00000       0.00000       0.00000
   6  14 2415.5200    1.4300  0.9030 10.9695 -0.0010       1.01915  0.0567   0.0590   0.1117    0.2489   0.0000       1.30870   430.5739      -16.5893       7.30643       11.9882       6.29283       1.89888       2.94554       1.41606      -1.58929      0.119657     0.0133063    0.00923173       0.00000       0.00000       0.00000       0.00000       0.00000       0.00000       0.00000       0.00000       0.00000       0.00000       0.00000       0.00000       0.00000       0.00000       0.00000       0.00000       0.00000       0.00000       0.00000       0.00000       0.00000       0.00000       0.00000       0.00000       11.4748       12.2375       11.1205       10.4003       7.40147       5.12638       3.06021       1.58150      0.718524      0.251714     0.0749053     0.0161077       0.00000       0.00000       0.00000       0.00000       0.00000       0.00000       0.00000       0.00000       0.00000       0.00000       0.00000       0.00000       0.00000       0.00000       0.00000       0.00000       0.00000       0.00000       0.00000       0.00000       0.00000       0.00000       0.00000       0.00000
   6  15 2551.1919    1.8188  0.8395 11.9298 -0.0066       3.35344  0.1329   0.0836   0.1022    0.1931   0.0000       1.65017   454.2154       6.13382       15.5219       9.49213       9.05694       2.69810      -1.52851      -2.32636       1.00726     0.0890458     0.0703825    -0.0319438       0.00000       0.00000       0.00000       0.00000       0.00000       0.00000       0.00000       0.00000       0.00000       0.00000       0.00000       0.00000       0.00000       0.00000       0.00000       0.00000       0.00000       0.00000       0.00000       0.00000       0.00000       0.00000       0.00000       0.00000       40.6361       48.6543       43.7338       29.3934       16.8843       8.73948       3.58049       1.57047      0.704089      0.264291     0.0748201     0.0178488       0.00000       0.00000       0.00000       0.00000       0.00000       0.00000       0.00000       0.00000       0.00000       0.00000       0.00000       0.00000       0.00000       0.00000       0.00000       0.00000       0.00000       0.00000       0.00000       0.00000       0.00000       0.00000       0.00000       0.00000
   6  16 2687.2599    2.3914  0.8724 12.3684 -0.0164       3.59477  0.0556   0.0985   0.1009    0.2069   0.0000       1.43116   440.0164       11.3047       17.4760       7.60652       5.12369       2.09933      -1.69439      -2.15778       1.34042     -0.582683     0.0790189    -0.0108271       0.00000       0.00000       0.00000       0.00000       0.00000       0.00000       0.00000       0.00000       0.00000       0.00000       0.00000       0.00000       0.00000       0.00000       0.00000       0.00000       0.00000       0.00000       0.00000       0.00000       0.00000       0.00000       0.00000       0.00000       10.6514       12.5757       11.4487       9.22752       6.65717       4.40404       2.49217       1.34034      0.597258      0.241830     0.0718065     0.0156786       0.00000       0.00000       0.00000       0.00000       0.00000       0.00000       0.00000       0.00000       0.00000       0.00000       0.00000       0.00000       0.00000       0.00000       0.00000       0.00000       0.00000       0.00000       0.00000       0.00000       0.00000       0.00000       0.00000       0.00000
   6  17 2823.8038    3.0702  0.8448 12.3894 -0.0003       1.91332  0.0629   0.1215   0.1115    0.2488   0.0000       1.20643   419.6782       2.28515       15.1593       11.8845       2.22209       2.90497     -0.901384     -0.226184     -0.241392      0.211958    -0.0790924   -0.00484545       0.00000       0.00000       0.00000       0.00000       0.00000       0.00000       0.00000       0.00000       0.00000       0.00000       0.00000       0.00000       0.00000       0.00000       0.00000       0.00000       0.00000       0.00000       0.00000       0.00000       0.00000       0.00000       0.00000       0.00000       11.0486       15.9337       12.7247       11.6012       8.44321       4.31529       3.66461       1.49002      0.877721      0.235471      0.102774     0.0235311       0.00000       0.00000       0.00000       0.00000       0.00000       0.00000       0.00000       0.00000       0.00000       0.00000       0.00000       0.00000       0.00000       0.00000       0.00000       0.00000       0.00000       0.00000       0.00000       0.00000       0.00000       0.00000       0.00000       0.00000
   6  18 2960.7065    3.5592  0.7216 12.8915 -0.0176       2.45395  0.0492   0.1603   0.0855    0.2308   0.0000       1.35643   435.8054     -0.885647       8.87507       3.77478      -7.02043       2.25425      -6.16026      -1.38563     -0.355808    -0.0501110    -0.0415650    -0.0296811       0.00000       0.00000       0.00000       0.00000       0.00000       0.00000       0.00000       0.00000       0.00000       0.00000       0.00000       0.00000       0.00000       0.00000       0.00000       0.00000       0.00000       0.00000       0.00000       0.00000       0.00000       0.00000       0.00000       0.00000       11.0533       10.9319       10.8110       9.40230       6.45335       3.84511       2.68011       1.37980      0.634833      0.202795     0.0586676     0.0113639       0.00000       0.00000       0.00000       0.00000       0.00000       0.00000       0.00000       0.00000       0.00000       0.00000       0.00000       0.00000       0.00000       0.00000       0.00000       0.00000       0.00000       0.00000       0.00000       0.00000       0.00000       0.00000       0.00000       0.00000
   6  19 3097.3338    3.8941  1.0643 12.6939 -0.0143       1.11981  0.0767   0.1520   0.1130    0.4237   0.0000       1.67114   425.9670       24.1760       8.36681      -1.86270       4.08715      -2.94206      -5.39252     -0.225612     -0.541109     0.0191371     -0.116426    -0.0184441       0.00000       0.00000       0.00000       0.00000       0.00000       0.00000       0.00000       0.00000       0.00000       0.00000       0.00000       0.00000       0.00000       0.00000       0.00000       0.00000       0.00000       0.00000       0.00000       0.00000       0.00000       0.00000       0.00000       0.00000       16.1588       19.9652       17.5175       13.4579       9.20928       5.01231       3.12205       1.44186      0.707419      0.249498     0.0906590     0.0199294       0.00000       0.00000       0.00000       0.00000       0.00000       0.00000       0.00000       0.00000       0.00000       0.00000       0.00000       0.00000       0.00000       0.00000       0.00000       0.00000       0.00000       0.00000       0.00000       0.00000       0.00000       0.00000       0.00000       0.00000
   6  20 3233.9833    3.3885  1.1449 13.7198 -0.0110     -0.794342  0.0946   0.1591   0.1359    0.2218   0.0000       1.87621   423.3935       37.2879       18.9760      -3.59500      -7.17816      -4.18035     -0.155394      -1.92336      -1.18392     0.0618984    -0.0518230   -0.00252770       0.00000       0.00000       0.00000       0.00000       0.00000       0.00000       0.00000       0.00000       0.00000       0.00000       0.00000       0.00000       0.00000       0.00000       0.00000       0.00000       0.00000       0.00000       0.00000       0.00000       0.00000       0.00000       0.00000       0.00000       16.8855       17.7558       17.0357       16.1509       10.8094       5.55191       4.66344       2.58799       1.21262      0.358059      0.111485     0.0236019       0.00000       0.00000       0.00000       0.00000       0.00000       0.00000       0.00000       0.00000       0.00000       0.00000       0.00000       0.00000       0.00000       0.00000       0.00000       0.00000       0.00000       0.00000       0.00000       0.00000       0.00000       0.00000       0.00000       0.00000
   6  21 3370.9622    3.3378  1.5923 12.6954 -0.0088     -0.123060  0.0826   0.1132   0.1464    0.3148   0.0000      0.593390   438.9085      -4.99750      -22.6327       6.51080      -6.23150      0.448276      -3.63122      -3.75702      0.877110     -0.427671    0.00146138   -0.00808142       0.00000       0.00000       0.00000       0.00000       0.00000       0.00000       0.00000       0.00000       0.00000       0.00000       0.00000       0.00000       0.00000       0.00000       0.00000       0.00000       0.00000       0.00000       0.00000       0.00000       0.00000       0.00000       0.00000       0.00000       14.8639       17.0234       15.0736       12.7914       10.1057       7.16315       4.06913       1.92596      0.958929      0.365451      0.107311     0.0236557       0.00000       0.00000       0.00000       0.00000       0.00000       0.00000       0.00000       0.00000       0.00000       0.00000       0.00000       0.00000       0.00000       0.00000       0.00000       0.00000       0.00000       0.00000       0.00000       0.00000       0.00000       0.00000       0.00000       0.00000
   6  22 3508.4396    2.8264  2.7975 11.7577  0.0027       1.08806  0.1169   0.0687   0.2040    0.2189   0.0000      0.342792   461.1816       29.0538       15.3329      -28.6734      -13.1491       2.69592      -1.00138      -1.44309      0.965177      0.231397      0.197804    -0.0467561       0.00000       0.00000       0.00000       0.00000       0.00000       0.00000       0.00000       0.00000       0.00000       0.00000       0.00000       0.00000       0.00000       0.00000       0.00000       0.00000       0.00000       0.00000       0.00000       0.00000       0.00000       0.00000       0.00000       0.00000       19.7566       25.6549       21.3028       19.3404       13.2259       9.35065       4.96858       2.96356       1.13005      0.531246      0.149768     0.0381679       0.00000       0.00000       0.00000       0.00000       0.00000       0.00000       0.00000       0.00000       0.00000       0.00000       0.00000       0.00000       0.00000       0.00000       0.00000       0.00000       0.00000       0.00000       0.00000       0.00000       0.00000       0.00000       0.00000       0.00000
   6  23 3646.5066    2.3057  3.7374 11.5245 -0.0042       1.01246  0.1334   0.0506   0.2537    0.1529   0.0000      0.293085   434.0479      -32.9256       58.0810      -1.92330       11.1100      -12.5796      -5.18411      -1.00734     0.0909609      0.483965      0.323956    -0.0179227       0.00000       0.00000       0.00000       0.00000       0.00000       0.00000       0.00000       0.00000       0.00000       0.00000       0.00000       0.00000       0.00000       0.00000       0.00000       0.00000       0.00000       0.00000       0.00000       0.00000       0.00000       0.00000       0.00000       0.00000       23.1226       26.5024       25.6096       20.6287       15.4085       10.1152       6.03613       3.24142       1.47963      0.577083      0.179431     0.0349878       0.00000       0.00000       0.00000       0.00000       0.00000       0.00000       0.00000       0.00000       0.00000       0.00000       0.00000       0.00000       0.00000       0.00000       0.00000       0.00000       0.00000       0.00000       0.00000       0.00000       0.00000       0.00000       0.00000       0.00000
   6  24 3783.8048    1.8755  4.9397 11.3551  0.0016      0.203144  0.1795   0.0402   0.3178    0.1189   0.0000      0.233636   413.3363       2.38041      -2.73048       1.59494      -35.7728       3.71896       6.19139      -4.80951     -0.723436       1.17280     -0.182069    -0.0426828       0.00000       0.00000       0.00000       0.00000       0.00000       0.00000       0.00000       0.00000       0.00000       0.00000       0.00000       0.00000       0.00000       0.00000       0.00000       0.00000       0.00000       0.00000       0.00000       0.00000       0.00000       0.00000       0.00000       0.00000       29.5511       37.7229       33.0969       29.1814       20.5701       13.7198       8.31661       4.52556       2.07696      0.792963      0.242180     0.0565286       0.00000       0.00000       0.00000       0.00000       0.00000       0.00000       0.00000       0.00000       0.00000       0.00000       0.00000       0.00000       0.00000       0.00000       0.00000       0.00000       0.00000       0.00000       0.00000       0.00000       0.00000       0.00000       0.00000       0.00000
   6  25 3922.1363    1.7111  7.9233 10.6234 -0.0051      0.201605  0.2197   0.0277   0.4055    0.0919   0.0000      0.109979   405.8527       21.8815       40.2937       5.62855      -29.6033       5.97771       15.1456      -13.5320     -0.998731      -1.34811    -0.0965919     0.0514886       0.00000       0.00000       0.00000       0.00000       0.00000       0.00000       0.00000       0.00000       0.00000       0.00000       0.00000       0.00000       0.00000       0.00000       0.00000       0.00000       0.00000       0.00000       0.00000       0.00000       0.00000       0.00000       0.00000       0.00000       33.7656       41.7556       38.3980       32.9368       24.7350       16.3276       9.92059       5.43620       2.41432      0.949301      0.306930     0.0658895       0.00000       0.00000       0.00000       0.00000       0.00000       0.00000       0.00000       0.00000       0.00000       0.00000       0.00000       0.00000       0.00000       0.00000       0.00000       0.00000       0.00000       0.00000       0.00000       0.00000       0.00000       0.00000       0.00000       0.00000
   6  26 4061.1503    1.3866 10.5859 10.3791 -0.0008      0.184546  0.2796   0.0214   0.5310    0.0738   0.0000      0.102619   468.4017       24.7971       3.56359     -0.932147       15.1225       8.88652      -3.15512      -11.7598       1.72366      0.717063      -1.15802    0.00329752       0.00000       0.00000       0.00000       0.00000       0.00000       0.00000       0.00000       0.00000       0.00000       0.00000       0.00000       0.00000       0.00000       0.00000       0.00000       0.00000       0.00000       0.00000       0.00000       0.00000       0.00000       0.00000       0.00000       0.00000       43.3217       50.6605       48.8337       40.4395       30.5523       20.1555       12.2187       6.62441       3.01292       1.18068      0.370565     0.0733154       0.00000       0.00000       0.00000       0.00000       0.00000       0.00000       0.00000       0.00000       0.00000       0.00000       0.00000       0.00000       0.00000       0.00000       0.00000       0.00000       0.00000       0.00000       0.00000       0.00000       0.00000       0.00000       0.00000       0.00000
   6  27 4198.6239    1.2082 11.6609 10.2988 -0.0002     -0.180160  0.3166   0.0198   0.6055    0.0694   0.0000      0.105441   464.9650       29.8681      -44.8695      -13.2704      -41.1658       5.32431       1.84479      -1.77898      -3.15535       2.04963      0.167674    -0.0505484       0.00000       0.00000       0.00000       0.00000       0.00000       0.00000       0.00000       0.00000       0.00000       0.00000       0.00000       0.00000       0.00000       0.00000       0.00000       0.00000       0.00000       0.00000       0.00000       0.00000       0.00000       0.00000       0.00000       0.00000       46.4363       55.3907       53.9119       42.7097       34.1221       22.3859       13.3332       7.22269       3.22921       1.31547      0.425059     0.0818548       0.00000       0.00000       0.00000       0.00000       0.00000       0.00000       0.00000       0.00000       0.00000       0.00000       0.00000       0.00000       0.00000       0.00000       0.00000       0.00000       0.00000       0.00000       0.00000       0.00000       0.00000       0.00000       0.00000       0.00000
   6  28 4337.5140    0.9878 13.9866 10.2574  0.0018     -0.114333  0.4243   0.0190   0.7859    0.0659   0.0000      0.109265   554.1337       39.2933       29.5083      -47.8836      -36.0465       35.1701       22.5902      -8.80609      -4.69085      -1.97114      0.432336   -0.00103637       0.00000       0.00000       0.00000       0.00000       0.00000       0.00000       0.00000       0.00000       0.00000       0.00000       0.00000       0.00000       0.00000       0.00000       0.00000       0.00000       0.00000       0.00000       0.00000       0.00000       0.00000       0.00000       0.00000       0.00000       58.6277       71.1483       67.5048       56.1913       42.1502       29.1740       17.4774       8.65322       4.40258       1.69383      0.525399      0.107431       0.00000       0.00000       0.00000       0.00000       0.00000       0.00000       0.00000       0.00000       0.00000       0.00000       0.00000       0.00000       0.00000       0.00000       0.00000       0.00000       0.00000       0.00000       0.00000       0.00000       0.00000       0.00000       0.00000       0.00000
   7  11 2045.9247    0.5953  0.5906 10.0215 -0.0136       9.39971  0.0467   0.0292   0.0857    0.1204   0.0000       2.34767   424.2540       7.05738       3.27577      0.270204       3.19756     -0.703043     -0.526538     -0.703139      0.211355     -0.351490      0.197198     -0.123404  -0.000468261   -0.00759155       0.00000       0.00000       0.00000       0.00000       0.00000       0.00000       0.00000       0.00000       0.00000       0.00000       0.00000       0.00000       0.00000       0.00000       0.00000       0.00000       0.00000       0.00000       0.00000       0.00000       0.00000       0.00000       8.75550       9.46852       8.66447       7.81103       6.54502       4.90248       2.77246       1.87654      0.974699      0.394554      0.164312     0.0678476     0.0154891    0.00322443       0.00000       0.00000       0.00000       0.00000       0.00000       0.00000       0.00000       0.00000       0.00000       0.00000       0.00000       0.00000       0.00000       0.00000       0.00000       0.00000       0.00000       0.00000       0.00000       0.00000       0.00000       0.00000
   7  12 2184.5711    0.8479  0.6298 10.2723  0.0127       3.59395  0.0536   0.0366   0.0782    0.1553   0.0000       1.69392   431.7122       13.2444       2.23675       1.53784      -5.61144       5.13625      -1.16828     -0.686613       2.11282      0.752814     0.0458582    -0.0642906     0.0175979    0.00163243       0.00000       0.00000       0.00000       0.00000       0.00000       0.00000       0.00000       0.00000       0.00000       0.00000       0.00000       0.00000       0.00000       0.00000       0.00000       0.00000       0.00000       0.00000       0.00000       0.00000       0.00000       0.00000       12.2088       15.0395       13.1916       10.8362       8.00669       5.41866       3.33030       1.78122      0.954742      0.350200      0.151557     0.0464027     0.0143678    0.00314974       0.00000       0.00000       0.00000       0.00000       0.00000       0.00000       0.00000       0.00000       0.00000       0.00000       0.00000       0.00000       0.00000       0.00000       0.00000       0.00000       0.00000       0.00000       0.00000       0.00000       0.00000       0.00000
   7  13 2322.2307    1.0494  0.7742 10.6872 -0.0065       6.00700  0.0654   0.0452   0.0952    0.1867   0.0000       1.52291   444.1387       5.67887       22.8537      -5.05266       9.83143      -6.63976       1.75396     -0.345739     -0.695999    -0.0942945      0.218036    -0.0383542    0.00741431   -0.00449092       0.00000       0.00000       0.00000       0.00000       0.00000       0.00000       0.00000       0.00000       0.00000       0.00000       0.00000       0.00000       0.00000       0.00000       0.00000       0.00000       0.00000       0.00000       0.00000       0.00000       0.00000       0.00000       8.67008       14.1893       10.1073       11.5584       7.66757       5.87671       4.31891       1.81711       1.48932      0.422657      0.314744     0.0688826     0.0269853    0.00731261       0.00000       0.00000       0.00000       0.00000       0.00000       0.00000       0.00000       0.00000       0.00000       0.00000       0.00000       0.00000       0.00000       0.00000       0.00000       0.00000       0.00000       0.00000       0.00000       0.00000       0.00000       0.00000
   7  14 2458.3226    1.6087  0.8787 11.2131 -0.0079       4.22287  0.0685   0.0586   0.0944    0.2025   0.0000       1.39771   435.2376      -14.3993       1.79815       1.06914       17.9331      -6.27736     -0.576523       1.94616     -0.263751      0.499823     0.0479066     0.0407923  -2.03411e-05    0.00135360       0.00000       0.00000       0.00000       0.00000       0.00000       0.00000       0.00000       0.00000       0.00000       0.00000       0.00000       0.00000       0.00000       0.00000       0.00000       0.00000       0.00000       0.00000       0.00000       0.00000       0.00000       0.00000       10.8652       11.8588       13.1881       10.5832       6.83577       5.77304       3.97173       1.94991      0.921845      0.678515      0.264105     0.0837581     0.0188883    0.00393706       0.00000       0.00000       0.00000       0.00000       0.00000       0.00000       0.00000       0.00000       0.00000       0.00000       0.00000       0.00000       0.00000       0.00000       0.00000       0.00000       0.00000       0.00000       0.00000       0.00000       0.00000       0.00000
   7  15 2594.2881    1.8349  0.8938 11.9788  0.0014       1.94364  0.0588   0.0689   0.1138    0.1673   0.0000       1.47590   451.4256       1.70821       11.4563      -7.88500      -3.68605      -1.05617      0.105013      0.839092      0.505484     -0.104682     0.0118809    -0.0127321     0.0230599   -0.00190367       0.00000       0.00000       0.00000       0.00000       0.00000       0.00000       0.00000       0.00000       0.00000       0.00000       0.00000       0.00000       0.00000       0.00000       0.00000       0.00000       0.00000       0.00000       0.00000       0.00000       0.00000       0.00000       11.6009       13.9263       12.1012       10.7786       7.94563       5.53087       3.55456       1.95774       1.02759      0.449804      0.193626     0.0577160     0.0175224    0.00412146       0.00000       0.00000       0.00000       0.00000       0.00000       0.00000       0.00000       0.00000       0.00000       0.00000       0.00000       0.00000       0.00000       0.00000       0.00000       0.00000       0.00000       0.00000       0.00000       0.00000       0.00000       0.00000
   7  17 2868.3575    3.3575  0.8248 12.3460 -0.0080      0.551412  0.0460   0.1290   0.0873    0.3012   0.0000       1.01492   443.0622      -12.5389       14.2573       11.9804      -7.44305      -4.68414      -1.32036     -0.576401      -2.72317     -0.131697    -0.0799469     0.0188283   -0.00752578    0.00137302       0.00000       0.00000       0.00000       0.00000       0.00000       0.00000       0.00000       0.00000       0.00000       0.00000       0.00000       0.00000       0.00000       0.00000       0.00000       0.00000       0.00000       0.00000       0.00000       0.00000       0.00000       0.00000       8.80298       9.87076       9.56890       7.77632       6.16176       4.27891       2.71248       1.53862      0.870822      0.367454      0.160162     0.0544515     0.0151535    0.00268393       0.00000       0.00000       0.00000       0.00000       0.00000       0.00000       0.00000       0.00000       0.00000       0.00000       0.00000       0.00000       0.00000       0.00000       0.00000       0.00000       0.00000       0.00000       0.00000       0.00000       0.00000       0.00000
   7  18 3005.6702    3.8309  0.9269 12.4331 -0.0000       1.67609  0.0486   0.1381   0.0946    0.3180   0.0000       1.15437   431.3847       30.4004       2.42678      -15.2893     -0.100449       3.60371     -0.304766       1.20271    -0.0435171     -0.319272     -0.224361     0.0886216  -0.000349224   -0.00505559       0.00000       0.00000       0.00000       0.00000       0.00000       0.00000       0.00000       0.00000       0.00000       0.00000       0.00000       0.00000       0.00000       0.00000       0.00000       0.00000       0.00000       0.00000       0.00000       0.00000       0.00000       0.00000       8.38020       10.2246       8.87494       7.96182       5.98468       4.65045       2.81306       1.69255      0.800504      0.394853      0.155568     0.0593465     0.0149616    0.00361843       0.00000       0.00000       0.00000       0.00000       0.00000       0.00000       0.00000       0.00000       0.00000       0.00000       0.00000       0.00000       0.00000       0.00000       0.00000       0.00000       0.00000       0.00000       0.00000       0.00000       0.00000       0.00000
   7  19 3142.7490    3.7256  0.9878 13.0756 -0.0018     -0.139914  0.0766   0.1374   0.0983    0.2413   0.0000       1.58899   442.1486       20.0054      -17.6438      -15.5377       2.58590      -14.6011     -0.755767      0.481229     -0.973265      -1.03324     0.0478695    -0.0399237   -0.00435858    0.00209534       0.00000       0.00000       0.00000       0.00000       0.00000       0.00000       0.00000       0.00000       0.00000       0.00000       0.00000       0.00000       0.00000       0.00000       0.00000       0.00000       0.00000       0.00000       0.00000       0.00000       0.00000       0.00000       10.4744       14.2313       14.0363       9.86124       10.1762       5.03801       4.18354       2.33191       1.04374      0.688221      0.215136     0.0938236     0.0368068    0.00567759       0.00000       0.00000       0.00000       0.00000       0.00000       0.00000       0.00000       0.00000       0.00000       0.00000       0.00000       0.00000       0.00000       0.00000       0.00000       0.00000       0.00000       0.00000       0.00000       0.00000       0.00000       0.00000
   7  20 3279.8366    3.5833  1.4658 12.5798 -0.0061     -0.575161  0.0713   0.1052   0.1280    0.2532   0.0000      0.734797   437.3014       9.75138       37.8281      -6.12519      -7.56293      -4.17918      0.330047      -1.51590     0.0101170     -0.142333     -0.178945     0.0277244   -0.00797205   -0.00660632       0.00000       0.00000       0.00000       0.00000       0.00000       0.00000       0.00000       0.00000       0.00000       0.00000       0.00000       0.00000       0.00000       0.00000       0.00000       0.00000       0.00000       0.00000       0.00000       0.00000       0.00000       0.00000       10.5966       12.6198       11.6655       10.4370       8.09441       5.73949       3.71635       2.27355       1.13197      0.583525      0.217342     0.0799931     0.0224725    0.00472269       0.00000       0.00000       0.00000       0.00000       0.00000       0.00000       0.00000       0.00000       0.00000       0.00000       0.00000       0.00000       0.00000       0.00000       0.00000       0.00000       0.00000       0.00000       0.00000       0.00000       0.00000       0.00000
   7  21 3417.6225    3.1011  2.1682 11.7906  0.0028       1.03171  0.0885   0.0760   0.1569    0.2266   0.0000      0.410791   453.5237       7.23407       34.4619      -16.6404     -0.604303      -9.59139     -0.188124      -4.15644     -0.565948      0.256338      0.648926    -0.0834608    -0.0306870    0.00483204       0.00000       0.00000       0.00000       0.00000       0.00000       0.00000       0.00000       0.00000       0.00000       0.00000       0.00000       0.00000       0.00000       0.00000       0.00000       0.00000       0.00000       0.00000       0.00000       0.00000       0.00000       0.00000       13.2025       16.0245       15.3894       12.3879       10.7162       7.11125       4.83342       2.82680       1.44327      0.721988      0.280605      0.102953     0.0320249    0.00570327       0.00000       0.00000       0.00000       0.00000       0.00000       0.00000       0.00000       0.00000       0.00000       0.00000       0.00000       0.00000       0.00000       0.00000       0.00000       0.00000       0.00000       0.00000       0.00000       0.00000       0.00000       0.00000
   7  22 3555.4597    2.6624  3.1927 11.4791 -0.0013      0.588561  0.1149   0.0578   0.2011    0.2057   0.0000      0.292483   449.7033      0.367559       19.4263       25.1592      -2.47341      0.882296      -1.90518      -10.3899      -1.62822      0.104066     -0.312961      0.204284    -0.0396118   -0.00316848       0.00000       0.00000       0.00000       0.00000       0.00000       0.00000       0.00000       0.00000       0.00000       0.00000       0.00000       0.00000       0.00000       0.00000       0.00000       0.00000       0.00000       0.00000       0.00000       0.00000       0.00000       0.00000       17.4481       19.3394       18.7712       18.1494       12.9056       8.80949       5.71335       3.93767       2.07211       1.00375      0.381979      0.131372     0.0326744    0.00713082       0.00000       0.00000       0.00000       0.00000       0.00000       0.00000       0.00000       0.00000       0.00000       0.00000       0.00000       0.00000       0.00000       0.00000       0.00000       0.00000       0.00000       0.00000       0.00000       0.00000       0.00000       0.00000
   7  23 3693.9858    2.1759  4.3854 11.4226 -0.0007      0.837574  0.1379   0.0431   0.2570    0.1253   0.0000      0.205396   442.0771       17.0279       9.57483      -21.8632       14.3949      -13.1886       7.78337      -7.24454     -0.190966      0.758677     0.0285665     -0.168761    -0.0635110    0.00839534       0.00000       0.00000       0.00000       0.00000       0.00000       0.00000       0.00000       0.00000       0.00000       0.00000       0.00000       0.00000       0.00000       0.00000       0.00000       0.00000       0.00000       0.00000       0.00000       0.00000       0.00000       0.00000       20.0163       23.9873       22.8151       20.5623       15.8926       11.9070       7.98124       4.52982       2.32762       1.21085      0.493765      0.174040     0.0491657    0.00972326       0.00000       0.00000       0.00000       0.00000       0.00000       0.00000       0.00000       0.00000       0.00000       0.00000       0.00000       0.00000       0.00000       0.00000       0.00000       0.00000       0.00000       0.00000       0.00000       0.00000       0.00000       0.00000
   7  25 3970.4738    1.5381  8.0857 10.6374 -0.0000      0.246612  0.2124   0.0241   0.3895    0.0781   0.0000      0.116588   458.0767       5.32039       31.6015      -12.9363       39.3251       12.2314      -9.71278      -8.46886       3.99070     -0.970782      0.602943     -0.157824    -0.0744165     0.0163936       0.00000       0.00000       0.00000       0.00000       0.00000       0.00000       0.00000       0.00000       0.00000       0.00000       0.00000       0.00000       0.00000       0.00000       0.00000       0.00000       0.00000       0.00000       0.00000       0.00000       0.00000       0.00000       30.3351       35.8244       35.8897       30.6029       24.1369       17.0448       11.3168       6.62463       3.58974       1.71890      0.730569      0.257137     0.0753066     0.0135634       0.00000       0.00000       0.00000       0.00000       0.00000       0.00000       0.00000       0.00000       0.00000       0.00000       0.00000       0.00000       0.00000       0.00000       0.00000       0.00000       0.00000       0.00000       0.00000       0.00000       0.00000       0.00000
   7  28 4386.8591    0.9365 14.9627 10.2802  0.0031     -0.213258  0.4448   0.0165   0.7720    0.0552   0.0000      0.114603   443.3205       12.7978       82.5778      -51.2163      -5.96711      -21.6661      -20.8311       5.50969      -3.74582     -0.465287     -0.675578      0.269873     0.0856394     0.0198728       0.00000       0.00000       0.00000       0.00000       0.00000       0.00000       0.00000       0.00000       0.00000       0.00000       0.00000       0.00000       0.00000       0.00000       0.00000       0.00000       0.00000       0.00000       0.00000       0.00000       0.00000       0.00000       52.1579       61.9501       62.0166       52.6431       43.1120       30.9110       20.6107       12.4899       6.57653       3.28285       1.33940      0.484748      0.134341     0.0236257       0.00000       0.00000       0.00000       0.00000       0.00000       0.00000       0.00000       0.00000       0.00000       0.00000       0.00000       0.00000       0.00000       0.00000       0.00000       0.00000       0.00000       0.00000       0.00000       0.00000       0.00000       0.00000
   8  11 2086.2187    0.6884  0.5005 10.2714  0.0036       8.17488  0.0371   0.0328   0.0682    0.1075   0.0000       2.00005   440.5257      -2.78702       10.1890      -7.98197      -1.96496     -0.764865     -0.303074       3.15178     0.0409068     -0.150325      0.128778     -0.141914    -0.0353777     0.0105261    0.00421219   0.000205231       0.00000       0.00000       0.00000       0.00000       0.00000       0.00000       0.00000       0.00000       0.00000       0.00000       0.00000       0.00000       0.00000       0.00000       0.00000       0.00000       0.00000       0.00000       0.00000       0.00000       5.86780       6.43091       7.59832       5.90207       4.65190       4.34250       2.64089       1.62150       1.11088      0.586911      0.223096      0.134512     0.0557234     0.0171147    0.00360387   0.000594601       0.00000       0.00000       0.00000       0.00000       0.00000       0.00000       0.00000       0.00000       0.00000       0.00000       0.00000       0.00000       0.00000       0.00000       0.00000       0.00000       0.00000       0.00000       0.00000       0.00000
   8  12 2225.2997    0.9637  0.7160 10.1334 -0.0014       5.63921  0.0447   0.0376   0.0829    0.1686   0.0000       1.31011   440.5125     -0.590978       6.08562       2.26629      -5.58787      -3.29750       2.88569       1.09818     -0.451104     -0.382266     -0.298082      0.111186    -0.0557514     0.0137658  -0.000462752   0.000786477       0.00000       0.00000       0.00000       0.00000       0.00000       0.00000       0.00000       0.00000       0.00000       0.00000       0.00000       0.00000       0.00000       0.00000       0.00000       0.00000       0.00000       0.00000       0.00000       0.00000       5.93220       7.43784       8.14067       6.18648       5.87615       4.61797       2.65648       2.25824       1.15185      0.605127      0.348376      0.120507     0.0565351     0.0215729    0.00506459   0.000843494       0.00000       0.00000       0.00000       0.00000       0.00000       0.00000       0.00000       0.00000       0.00000       0.00000       0.00000       0.00000       0.00000       0.00000       0.00000       0.00000       0.00000       0.00000       0.00000       0.00000
   8  13 2363.0521    1.3505  0.7355 10.6135 -0.0034       5.87696  0.0407   0.0478   0.0756    0.2037   0.0000       1.22277   433.3298       4.15025       16.0645     -0.462724       1.97842      -4.22134      -3.53420       1.04400     -0.290420     -0.220954      0.133397     0.0812388     0.0289385   -0.00497276   -0.00193133   0.000100533       0.00000       0.00000       0.00000       0.00000       0.00000       0.00000       0.00000       0.00000       0.00000       0.00000       0.00000       0.00000       0.00000       0.00000       0.00000       0.00000       0.00000       0.00000       0.00000       0.00000       6.13275       7.43620       7.27055       6.21614       5.50389       3.96305       2.61776       1.80222       1.06349      0.563826      0.275768      0.110019     0.0440207     0.0161891    0.00411562   0.000705551       0.00000       0.00000       0.00000       0.00000       0.00000       0.00000       0.00000       0.00000       0.00000       0.00000       0.00000       0.00000       0.00000       0.00000       0.00000       0.00000       0.00000       0.00000       0.00000       0.00000
   8  14 2499.5478    1.6763  0.8115 11.6607 -0.0095       2.20137  0.0442   0.0639   0.0916    0.1627   0.0000       1.21199   442.7994       12.4847       26.1892       1.24638      -9.83114       3.77972    -0.0960159    -0.0182471     -0.491017     -0.907783     -0.695085      0.156971    -0.0173006    0.00439640    0.00828422   -0.00109910       0.00000       0.00000       0.00000       0.00000       0.00000       0.00000       0.00000       0.00000       0.00000       0.00000       0.00000       0.00000       0.00000       0.00000       0.00000       0.00000       0.00000       0.00000       0.00000       0.00000       6.71387       7.74350       7.46930       6.40460       5.73574       4.66134       3.10945       2.00471       1.20063      0.598698      0.287529      0.119382     0.0497251     0.0165640    0.00424177   0.000742906       0.00000       0.00000       0.00000       0.00000       0.00000       0.00000       0.00000       0.00000       0.00000       0.00000       0.00000       0.00000       0.00000       0.00000       0.00000       0.00000       0.00000       0.00000       0.00000       0.00000
   8  16 2773.8540    2.8026  0.8419 12.1520 -0.0016       2.13336  0.0495   0.1001   0.0873    0.2218   0.0000       1.26338   427.3007       3.95576       10.2908      -1.29803      -1.94218       9.49512     -0.868443      -1.71652      0.744365      0.428621     -0.196366    -0.0667284     0.0711847   -0.00178584    0.00468509   0.000199157       0.00000       0.00000       0.00000       0.00000       0.00000       0.00000       0.00000       0.00000       0.00000       0.00000       0.00000       0.00000       0.00000       0.00000       0.00000       0.00000       0.00000       0.00000       0.00000       0.00000       8.69815       8.53030       7.44357       7.62930       6.93278       5.23321       3.64372       2.37820       1.43695      0.734403      0.333835      0.127161     0.0472005     0.0142412    0.00366210   0.000686183       0.00000       0.00000       0.00000       0.00000       0.00000       0.00000       0.00000       0.00000       0.00000       0.00000       0.00000       0.00000       0.00000       0.00000       0.00000       0.00000       0.00000       0.00000       0.00000       0.00000
   8  17 2911.5836    3.2010  0.8001 13.1046 -0.0087     0.0412349  0.0449   0.1188   0.0867    0.1551   0.0000       1.21783   434.5946       1.36633      -2.52023       1.99432      -2.16456       4.15999      -2.86031      0.329122      -1.74296     -0.806434     -0.146157    -0.0923065    -0.0597373    0.00361790    0.00882191    0.00209208       0.00000       0.00000       0.00000       0.00000       0.00000       0.00000       0.00000       0.00000       0.00000       0.00000       0.00000       0.00000       0.00000       0.00000       0.00000       0.00000       0.00000       0.00000       0.00000       0.00000       6.88056       8.13578       7.97205       7.47273       5.85083       4.10493       3.09881       1.95291       1.08124      0.632373      0.307489      0.139837     0.0465683     0.0152690    0.00418336   0.000792131       0.00000       0.00000       0.00000       0.00000       0.00000       0.00000       0.00000       0.00000       0.00000       0.00000       0.00000       0.00000       0.00000       0.00000       0.00000       0.00000       0.00000       0.00000       0.00000       0.00000
   8  18 3049.1548    3.8552  0.9670 12.9670 -0.0060       1.74391  0.0526   0.1305   0.0968    0.2216   0.0000      0.887759   442.3780       1.72674       9.61906      -8.49936      -6.51371       3.35626       2.03556      0.738587       1.52394   -0.00714041     0.0124943     -0.250064    -0.0534139    -0.0169769   -0.00255778    0.00174723       0.00000       0.00000       0.00000       0.00000       0.00000       0.00000       0.00000       0.00000       0.00000       0.00000       0.00000       0.00000       0.00000       0.00000       0.00000       0.00000       0.00000       0.00000       0.00000       0.00000       6.78254       8.30748       8.06255       7.64076       5.79224       4.44811       3.02490       1.92171       1.23937      0.641359      0.321578      0.136446     0.0560712     0.0169037    0.00438287   0.000891585       0.00000       0.00000       0.00000       0.00000       0.00000       0.00000       0.00000       0.00000       0.00000       0.00000       0.00000       0.00000       0.00000       0.00000       0.00000       0.00000       0.00000       0.00000       0.00000       0.00000
   8  19 3186.7540    3.7237  1.0505 13.1474  0.0049     -0.559339  0.0638   0.1244   0.0980    0.2161   0.0000       1.11462   424.3820       20.5391       6.22958       2.97283      -11.5662      -4.36262       3.22804      -1.29507     -0.421992     -0.189732     -0.149539    -0.0435592    -0.0463742    0.00187049    0.00302108   0.000592704       0.00000       0.00000       0.00000       0.00000       0.00000       0.00000       0.00000       0.00000       0.00000       0.00000       0.00000       0.00000       0.00000       0.00000       0.00000       0.00000       0.00000       0.00000       0.00000       0.00000       8.72866       9.94511       10.2706       7.72216       7.59190       5.91690       3.79144       2.66358       1.42669      0.704522      0.389805      0.139780     0.0631681     0.0233841    0.00563843   0.000889644       0.00000       0.00000       0.00000       0.00000       0.00000       0.00000       0.00000       0.00000       0.00000       0.00000       0.00000       0.00000       0.00000       0.00000       0.00000       0.00000       0.00000       0.00000       0.00000       0.00000
   8  20 3324.4694    3.4131  1.5005 12.9844 -0.0134       2.77244  0.0715   0.0991   0.1252    0.1684   0.0000       1.11641   430.3804       16.3411      -2.75343      -3.47184       10.4520      0.747036      -1.61365      0.807278       1.88042    -0.0635629     -0.712792    -0.0329980     0.0671361    -0.0420025   -0.00242587    0.00270409       0.00000       0.00000       0.00000       0.00000       0.00000       0.00000       0.00000       0.00000       0.00000       0.00000       0.00000       0.00000       0.00000       0.00000       0.00000       0.00000       0.00000       0.00000       0.00000       0.00000       10.0963       11.4260       11.1859       9.75905       8.68229       6.23229       4.46382       2.85623       1.69520      0.915324      0.418432      0.183463     0.0669665     0.0222504    0.00612716   0.000977223       0.00000       0.00000       0.00000       0.00000       0.00000       0.00000       0.00000       0.00000       0.00000       0.00000       0.00000       0.00000       0.00000       0.00000       0.00000       0.00000       0.00000       0.00000       0.00000       0.00000
   8  21 3462.6014    2.8422  2.2258 12.2775 -0.0066      0.823572  0.0905   0.0707   0.1479    0.1494   0.0000      0.517715   435.1431      -10.4630       31.9981       19.5430      -6.40507       9.71558      -6.72347      -3.82080     -0.942717       1.61993     -0.942848    -0.0190762    -0.0145192     0.0643256  -0.000396504    0.00100285       0.00000       0.00000       0.00000       0.00000       0.00000       0.00000       0.00000       0.00000       0.00000       0.00000       0.00000       0.00000       0.00000       0.00000       0.00000       0.00000       0.00000       0.00000       0.00000       0.00000       11.5763       13.9836       14.1271       12.4281       9.87695       8.12639       5.38663       3.49510       2.06277       1.15019      0.505091      0.249790     0.0950634     0.0326944    0.00775328    0.00147620       0.00000       0.00000       0.00000       0.00000       0.00000       0.00000       0.00000       0.00000       0.00000       0.00000       0.00000       0.00000       0.00000       0.00000       0.00000       0.00000       0.00000       0.00000       0.00000       0.00000
   8  23 3739.5891    2.0851  4.8374 11.2220 -0.0056      0.513733  0.1324   0.0371   0.2474    0.1128   0.0000      0.164795   463.4673       3.94608      -4.48361       11.0894       19.3405     -0.946376      -5.94837      -2.70964      -3.90408      -1.73911      -1.24564      0.382397      0.104574    0.00304473    -0.0157994  -0.000812063       0.00000       0.00000       0.00000       0.00000       0.00000       0.00000       0.00000       0.00000       0.00000       0.00000       0.00000       0.00000       0.00000       0.00000       0.00000       0.00000       0.00000       0.00000       0.00000       0.00000       17.9576       20.4949       21.3432       18.5885       15.0203       11.1999       8.11561       4.94749       3.02634       1.60797      0.804537      0.355438      0.139059     0.0422965     0.0112629    0.00184078       0.00000       0.00000       0.00000       0.00000       0.00000       0.00000       0.00000       0.00000       0.00000       0.00000       0.00000       0.00000       0.00000       0.00000       0.00000       0.00000       0.00000       0.00000       0.00000       0.00000
   8  24 3878.4643    1.7384  6.8878 10.8671 -0.0007      0.338606  0.1734   0.0261   0.3202    0.0777   0.0000      0.123026   434.0839       48.2554       30.7651      -43.8046       8.13841       34.3314      -3.60210      -7.97519      0.872475     -0.431462      0.923717     -0.343178     -0.173751    0.00213700    0.00215903   -0.00151095       0.00000       0.00000       0.00000       0.00000       0.00000       0.00000       0.00000       0.00000       0.00000       0.00000       0.00000       0.00000       0.00000       0.00000       0.00000       0.00000       0.00000       0.00000       0.00000       0.00000       22.5647       27.7597       26.6552       24.6660       19.1290       14.9833       10.2155       6.61755       3.79987       2.05786       1.03231      0.446755      0.173016     0.0570250     0.0142397    0.00276300       0.00000       0.00000       0.00000       0.00000       0.00000       0.00000       0.00000       0.00000       0.00000       0.00000       0.00000       0.00000       0.00000       0.00000       0.00000       0.00000       0.00000       0.00000       0.00000       0.00000
   8  25 4017.2223    1.4892  9.5097 10.5456  0.0000      0.151116  0.2228   0.0209   0.4180    0.0662   0.0000     0.0940811   457.0882      -77.1216       31.4465      -26.7975      -7.60756       1.87906      -5.19715      -3.47171       2.46500       2.10046      -1.29801     -0.460946      0.208590    -0.0505882     0.0172241   -0.00261763       0.00000       0.00000       0.00000       0.00000       0.00000       0.00000       0.00000       0.00000       0.00000       0.00000       0.00000       0.00000       0.00000       0.00000       0.00000       0.00000       0.00000       0.00000       0.00000       0.00000       26.6112       33.6366       31.9733       30.1640       24.0160       18.6459       13.1359       8.24120       5.09155       2.65480       1.34382      0.575678      0.233683     0.0732770     0.0198003    0.00374392       0.00000       0.00000       0.00000       0.00000       0.00000       0.00000       0.00000       0.00000       0.00000       0.00000       0.00000       0.00000       0.00000       0.00000       0.00000       0.00000       0.00000       0.00000       0.00000       0.00000
   9  11 2125.1821    0.7417  0.6097 10.1389 -0.0065       7.48455  0.0436   0.0311   0.0687    0.1324   0.0000       1.64707   431.3068       2.92878       10.5060      -12.3054       6.38750      -7.04788      -1.32126       1.69424       3.00323      0.909794     -0.538421     0.0444319     -0.135483     0.0133161    -0.0261012   -0.00241424  -0.000830330  -4.75763e-05       0.00000       0.00000       0.00000       0.00000       0.00000       0.00000       0.00000       0.00000       0.00000       0.00000       0.00000       0.00000       0.00000       0.00000       0.00000       0.00000       0.00000       0.00000       5.52818       8.06026       7.16424       7.16600       5.71769       4.64540       3.23322       2.32013       1.49669      0.830605      0.517622      0.181946      0.125299     0.0365907     0.0171677    0.00513935    0.00121518   0.000254492       0.00000       0.00000       0.00000       0.00000       0.00000       0.00000       0.00000       0.00000       0.00000       0.00000       0.00000       0.00000       0.00000       0.00000       0.00000       0.00000       0.00000       0.00000
   9  12 2264.7063    0.9331  0.6972 10.6721 -0.0180       7.20926  0.0422   0.0390   0.0860    0.1283   0.0000       1.59464   449.8353       3.07413       13.2250       7.12689      -6.62482      -6.78066      -2.71308      0.181769      -1.84440      0.440289       1.24829      0.371067    -0.0992159     0.0729235     0.0100975   -0.00360607  -0.000565372  -0.000127767       0.00000       0.00000       0.00000       0.00000       0.00000       0.00000       0.00000       0.00000       0.00000       0.00000       0.00000       0.00000       0.00000       0.00000       0.00000       0.00000       0.00000       0.00000       5.90871       7.01662       6.17978       5.65609       5.09359       4.34588       3.39044       2.23841       1.39878      0.758818      0.440162      0.187543     0.0925241     0.0353067     0.0125816    0.00368320   0.000897645   0.000162383       0.00000       0.00000       0.00000       0.00000       0.00000       0.00000       0.00000       0.00000       0.00000       0.00000       0.00000       0.00000       0.00000       0.00000       0.00000       0.00000       0.00000       0.00000
   9  13 2402.3982    1.4398  0.7467 11.3951  0.0050       4.96176  0.0477   0.0524   0.0808    0.1277   0.0000       1.52898   434.4860       1.44873       11.3076       1.10637      -5.10376      -5.94631   -0.00609881       1.86759      0.934592     -0.845816    -0.0667293     0.0678568    0.00185012    -0.0542484     0.0201545    0.00303778   0.000385521   0.000292055       0.00000       0.00000       0.00000       0.00000       0.00000       0.00000       0.00000       0.00000       0.00000       0.00000       0.00000       0.00000       0.00000       0.00000       0.00000       0.00000       0.00000       0.00000       7.23711       9.05017       9.31574       8.09990       6.05908       4.50965       3.05995       1.99563       1.23071      0.693622      0.380110      0.193459     0.0860667     0.0352862     0.0129573    0.00381502   0.000881437   0.000156352       0.00000       0.00000       0.00000       0.00000       0.00000       0.00000       0.00000       0.00000       0.00000       0.00000       0.00000       0.00000       0.00000       0.00000       0.00000       0.00000       0.00000       0.00000
   9  14 2539.6129    1.8143  0.7984 11.8627 -0.0141       2.04826  0.0420   0.0658   0.0850    0.1456   0.0000       1.15987   432.7714       21.4991       5.44150      0.373293       4.25156      -5.36711       3.46823     -0.486034      -1.27772      0.258827      0.370924     -0.469286     -0.103731     0.0171467    0.00400192    0.00419337  -0.000901961   0.000227459       0.00000       0.00000       0.00000       0.00000       0.00000       0.00000       0.00000       0.00000       0.00000       0.00000       0.00000       0.00000       0.00000       0.00000       0.00000       0.00000       0.00000       0.00000       5.66519       6.61784       6.72522       5.92358       4.90613       4.33446       3.23723       2.06593       1.35007      0.742404      0.399893      0.194479     0.0908646     0.0374460     0.0142094    0.00401078   0.000954245   0.000165195       0.00000       0.00000       0.00000       0.00000       0.00000       0.00000       0.00000       0.00000       0.00000       0.00000       0.00000       0.00000       0.00000       0.00000       0.00000       0.00000       0.00000       0.00000
   9  15 2677.0766    2.2725  0.8768 12.2483 -0.0080       3.26052  0.0440   0.0781   0.0915    0.1588   0.0000       1.06559   438.6147       8.73187       28.6806     0.0152369      -8.02541     0.0147977       1.97839      -3.25352      0.716322     -0.122656      0.450310     -0.197211     0.0631703    0.00287036    -0.0234985   0.000410990    0.00187529   0.000149761       0.00000       0.00000       0.00000       0.00000       0.00000       0.00000       0.00000       0.00000       0.00000       0.00000       0.00000       0.00000       0.00000       0.00000       0.00000       0.00000       0.00000       0.00000       6.06579       7.25421       7.07851       6.85007       5.58544       4.33480       3.28329       2.25882       1.37779      0.817991      0.455049      0.212548      0.106760     0.0392479     0.0143299    0.00420195    0.00107035   0.000190858       0.00000       0.00000       0.00000       0.00000       0.00000       0.00000       0.00000       0.00000       0.00000       0.00000       0.00000       0.00000       0.00000       0.00000       0.00000       0.00000       0.00000       0.00000
   9  16 2815.3245    2.8619  0.7878 12.7666 -0.0034       2.88456  0.0428   0.1055   0.0843    0.1412   0.0000       1.22945   440.4407       3.52701       3.24406      -12.8011       2.55647       1.59482     -0.258940      -1.77994      -1.19853     0.0308253      0.415250     0.0243145     0.0114734     0.0664499    0.00416690    0.00314055    0.00137512  -0.000111581       0.00000       0.00000       0.00000       0.00000       0.00000       0.00000       0.00000       0.00000       0.00000       0.00000       0.00000       0.00000       0.00000       0.00000       0.00000       0.00000       0.00000       0.00000       5.89483       6.43757       6.35353       6.49124       5.53203       3.73585       3.12327       2.08357       1.39550      0.742569      0.455110      0.237368      0.100512     0.0386748     0.0129985    0.00338057    0.00101946   0.000164411       0.00000       0.00000       0.00000       0.00000       0.00000       0.00000       0.00000       0.00000       0.00000       0.00000       0.00000       0.00000       0.00000       0.00000       0.00000       0.00000       0.00000       0.00000
   9  17 2953.6091    3.6734  0.8750 12.4614 -0.0002       1.25716  0.0433   0.1192   0.0793    0.2203   0.0000      0.927548   446.3579      -2.35472       6.27986       2.15155       6.11103       2.75005      -3.39178       2.12440     -0.690232     -0.103462     -0.167351     -0.162382     0.0507641     0.0254631    0.00730164   -0.00594278   0.000443166   0.000204770       0.00000       0.00000       0.00000       0.00000       0.00000       0.00000       0.00000       0.00000       0.00000       0.00000       0.00000       0.00000       0.00000       0.00000       0.00000       0.00000       0.00000       0.00000       5.20712       7.08586       6.35623       6.45194       5.25776       4.15814       2.94834       2.15258       1.31448      0.753481      0.455231      0.200225      0.105408     0.0354479     0.0143685    0.00452464    0.00112257   0.000224216       0.00000       0.00000       0.00000       0.00000       0.00000       0.00000       0.00000       0.00000       0.00000       0.00000       0.00000       0.00000       0.00000       0.00000       0.00000       0.00000       0.00000       0.00000
   9  18 3091.7174    3.9915  0.9902 12.8657 -0.0009       2.62912  0.0583   0.1230   0.0919    0.2198   0.0000       1.02043   446.1886       20.5271       20.3083       3.28685      0.710602      -8.67889      -1.40162     -0.266460      -1.39975      0.558702      0.530754     -0.106299     -0.132664     0.0398960     0.0155427    0.00343835   0.000298619   0.000391225       0.00000       0.00000       0.00000       0.00000       0.00000       0.00000       0.00000       0.00000       0.00000       0.00000       0.00000       0.00000       0.00000       0.00000       0.00000       0.00000       0.00000       0.00000       6.19989       7.94418       8.40120       7.54508       6.04169       5.17624       3.47365       2.31426       1.65260      0.898924      0.525020      0.261196      0.114846     0.0469396     0.0203221    0.00539269    0.00126466   0.000238292       0.00000       0.00000       0.00000       0.00000       0.00000       0.00000       0.00000       0.00000       0.00000       0.00000       0.00000       0.00000       0.00000       0.00000       0.00000       0.00000       0.00000       0.00000
   9  19 3229.6370    3.6984  1.1423 13.1762 -0.0133       1.72530  0.0588   0.1166   0.1015    0.2011   0.0000       1.17688   417.7249       11.5586       10.0443      -15.7213    -0.0213602       3.53491      -7.02061      -4.89034       2.69835     -0.763464     -0.985093    -0.0254155    -0.0711351  -0.000117998    -0.0119501   -0.00621453   0.000154848   0.000179893       0.00000       0.00000       0.00000       0.00000       0.00000       0.00000       0.00000       0.00000       0.00000       0.00000       0.00000       0.00000       0.00000       0.00000       0.00000       0.00000       0.00000       0.00000       7.38483       8.46667       8.44623       8.48746       6.68811       5.24560       3.58636       2.43723       1.67062       1.05960      0.555125      0.265678      0.119213     0.0495962     0.0166605    0.00483084    0.00112083   0.000217076       0.00000       0.00000       0.00000       0.00000       0.00000       0.00000       0.00000       0.00000       0.00000       0.00000       0.00000       0.00000       0.00000       0.00000       0.00000       0.00000       0.00000       0.00000
   9  20 3367.7525    3.2004  1.8137 12.7556 -0.0029      0.391234  0.0752   0.0796   0.1357    0.1320   0.0000      0.663435   424.1868       32.0425       23.0802      -5.26991       4.24578      -2.67378      -4.02438      -1.31813       1.05761      -1.57363      0.381028      0.158912     0.0969742     0.0717945    -0.0115147   -0.00747880  -0.000934073   0.000126035       0.00000       0.00000       0.00000       0.00000       0.00000       0.00000       0.00000       0.00000       0.00000       0.00000       0.00000       0.00000       0.00000       0.00000       0.00000       0.00000       0.00000       0.00000       9.14690       10.7006       10.0895       9.34575       8.35007       6.82499       4.95695       3.45799       2.13633       1.26714      0.685886      0.310226      0.149292     0.0557174     0.0205710    0.00656605    0.00154528   0.000270462       0.00000       0.00000       0.00000       0.00000       0.00000       0.00000       0.00000       0.00000       0.00000       0.00000       0.00000       0.00000       0.00000       0.00000       0.00000       0.00000       0.00000       0.00000
   9  21 3506.5068    2.7788  2.5017 12.3259 -0.0069      0.961716  0.0931   0.0609   0.1545    0.1060   0.0000      0.382938   429.3963       30.7503       28.0098      -20.8826       6.08132      -3.39746       5.04299      -7.76113      -1.23936     -0.505299     -0.679919      0.584164     -0.329885      0.100861  -0.000938763   -0.00106544   -0.00145207  -0.000459821       0.00000       0.00000       0.00000       0.00000       0.00000       0.00000       0.00000       0.00000       0.00000       0.00000       0.00000       0.00000       0.00000       0.00000       0.00000       0.00000       0.00000       0.00000       10.5627       13.9644       11.9011       12.5588       10.3831       8.51411       5.98927       4.18323       2.70713       1.61266      0.866201      0.417753      0.187449     0.0743940     0.0268959    0.00837030    0.00213894   0.000433580       0.00000       0.00000       0.00000       0.00000       0.00000       0.00000       0.00000       0.00000       0.00000       0.00000       0.00000       0.00000       0.00000       0.00000       0.00000       0.00000       0.00000       0.00000
   9  22 3645.3815    2.3178  3.4962 11.7782 -0.0084      0.524552  0.1134   0.0451   0.1855    0.0943   0.0000      0.258034   424.4311      -7.72180       33.7092      0.705653      -7.21802      -5.22627       12.4813       1.04698      -5.39427       3.78215      -2.35289     -0.131222      0.332250      0.100062   -0.00222500    -0.0145134    0.00327902   0.000498132       0.00000       0.00000       0.00000       0.00000       0.00000       0.00000       0.00000       0.00000       0.00000       0.00000       0.00000       0.00000       0.00000       0.00000       0.00000       0.00000       0.00000       0.00000       13.3166       16.7262       17.3643       14.6017       13.1397       9.82540       6.97695       4.95568       3.04262       1.74350       1.00126      0.474178      0.228555     0.0853985     0.0336265     0.0110055    0.00271223   0.000417016       0.00000       0.00000       0.00000       0.00000       0.00000       0.00000       0.00000       0.00000       0.00000       0.00000       0.00000       0.00000       0.00000       0.00000       0.00000       0.00000       0.00000       0.00000
   9  23 3784.4775    1.9574  5.3874 11.2305 -0.0021      0.337987  0.1370   0.0309   0.2541    0.0804   0.0000      0.151610   450.7604       31.9039      -24.9605      -2.35277      0.383135      -1.34034       1.70858      -3.05051      -6.03399     0.0775447       1.68849     -0.147534     -0.199153      0.143538     0.0357263   -0.00422501    0.00173049  -0.000506060       0.00000       0.00000       0.00000       0.00000       0.00000       0.00000       0.00000       0.00000       0.00000       0.00000       0.00000       0.00000       0.00000       0.00000       0.00000       0.00000       0.00000       0.00000       15.9758       20.5910       20.1089       18.3773       15.4985       11.6693       8.86176       5.73506       3.74859       2.14592       1.17593      0.598571      0.266199      0.111821     0.0399152     0.0119849    0.00323972   0.000539436       0.00000       0.00000       0.00000       0.00000       0.00000       0.00000       0.00000       0.00000       0.00000       0.00000       0.00000       0.00000       0.00000       0.00000       0.00000       0.00000       0.00000       0.00000
   9  24 3923.9241    1.6662  7.2714 10.8479 -0.0029      0.387876  0.1722   0.0243   0.3162    0.0708   0.0000      0.105071   423.7208       28.8672       58.7953       27.8303      -12.5909      -1.85460       10.0873      -16.8036      -3.45899      -2.81695      -1.16277      -1.82665     -0.324464     0.0793276     0.0489502   -0.00487007   -0.00772759   0.000100919       0.00000       0.00000       0.00000       0.00000       0.00000       0.00000       0.00000       0.00000       0.00000       0.00000       0.00000       0.00000       0.00000       0.00000       0.00000       0.00000       0.00000       0.00000       19.0489       23.7997       23.6330       22.3764       18.8000       15.0248       11.2670       7.66078       4.87535       2.86838       1.61124      0.769750      0.380820      0.146418     0.0541716     0.0162246    0.00414030   0.000707624       0.00000       0.00000       0.00000       0.00000       0.00000       0.00000       0.00000       0.00000       0.00000       0.00000       0.00000       0.00000       0.00000       0.00000       0.00000       0.00000       0.00000       0.00000
   9  25 4063.5957    1.4341  9.5727 10.4649 -0.0002      0.319108  0.2058   0.0185   0.3944    0.0595   0.0000     0.0887028   435.6056      -17.4291       3.30384       12.1802       39.9928       2.54341       15.0773      0.527376     -0.962490       5.78858     -0.419931     0.0883468      0.314179    -0.0549466    -0.0980552   -0.00745161  -0.000841354    0.00100868       0.00000       0.00000       0.00000       0.00000       0.00000       0.00000       0.00000       0.00000       0.00000       0.00000       0.00000       0.00000       0.00000       0.00000       0.00000       0.00000       0.00000       0.00000       22.4709       28.4418       27.7989       26.0653       21.4145       17.4522       12.8484       8.58843       5.55179       3.24632       1.77106      0.867359      0.407882      0.166804     0.0614917     0.0182121    0.00449828   0.000791353       0.00000       0.00000       0.00000       0.00000       0.00000       0.00000       0.00000       0.00000       0.00000       0.00000       0.00000       0.00000       0.00000       0.00000       0.00000       0.00000       0.00000       0.00000
   9  26 4203.1776    1.1717 11.7836 10.4018 -0.0008      0.151085  0.2770   0.0162   0.4906    0.0502   0.0000     0.0938816   373.1148       22.7123       112.906      -82.4617      -38.6064      -4.40349       24.2403      -28.1864      -3.24582       4.14440      -1.98440     -0.465603     -0.449478     0.0536801    -0.0203732   -0.00392648   -0.00207925   0.000571233       0.00000       0.00000       0.00000       0.00000       0.00000       0.00000       0.00000       0.00000       0.00000       0.00000       0.00000       0.00000       0.00000       0.00000       0.00000       0.00000       0.00000       0.00000       27.7196       33.8456       35.0759       31.7475       27.4217       21.9953       16.2047       11.2338       7.11592       4.24176       2.28837       1.16412      0.527130      0.221101     0.0798959     0.0249856    0.00601112   0.000964173       0.00000       0.00000       0.00000       0.00000       0.00000       0.00000       0.00000       0.00000       0.00000       0.00000       0.00000       0.00000       0.00000       0.00000       0.00000       0.00000       0.00000       0.00000
  10  10 2021.5813    0.5956  0.4380 10.2206 -0.0069       11.2625  0.0318   0.0274   0.0541    0.0814   0.0000       2.39762   437.6036       12.7700       14.1348    -0.0312897      0.337787       4.77011      -1.84911       1.14120     -0.189897    -0.0329224      -1.16499     -0.123989    -0.0195496    -0.0576667   -0.00778948    0.00757516   0.000201489  -7.67574e-05   0.000218008  -3.02533e-05       0.00000       0.00000       0.00000       0.00000       0.00000       0.00000       0.00000       0.00000       0.00000       0.00000       0.00000       0.00000       0.00000       0.00000       0.00000       0.00000       4.59554       5.84445       5.63512       5.65711       4.51870       3.43002       2.44596       1.80245       1.16434      0.714091      0.446523      0.247672      0.130747     0.0572094     0.0232880    0.00829397    0.00269335   0.000754638   0.000179777   3.45038e-05       0.00000       0.00000       0.00000       0.00000       0.00000       0.00000       0.00000       0.00000       0.00000       0.00000       0.00000       0.00000       0.00000       0.00000       0.00000       0.00000
  10  12 2302.9214    1.1847  0.6528 10.8427 -0.0058       6.02377  0.0370   0.0440   0.0674    0.1366   0.0000       1.26948   441.0901       8.76757       12.1033       6.81747     -0.172785      -1.08776     -0.228599      -2.78865      0.709788      -1.37062     -0.199218     -0.613838      0.176512    -0.0240481    -0.0172154    -0.0108086   -0.00296648    0.00119624   0.000152615  -5.02262e-05       0.00000       0.00000       0.00000       0.00000       0.00000       0.00000       0.00000       0.00000       0.00000       0.00000       0.00000       0.00000       0.00000       0.00000       0.00000       0.00000       5.11194       6.16933       6.19984       5.62057       4.89662       4.10429       2.87865       2.09288       1.34609      0.896289      0.546511      0.270399      0.126229     0.0646559     0.0259098    0.00992182    0.00357060    0.00105532   0.000219648   3.67491e-05       0.00000       0.00000       0.00000       0.00000       0.00000       0.00000       0.00000       0.00000       0.00000       0.00000       0.00000       0.00000       0.00000       0.00000       0.00000       0.00000
  10  13 2440.8685    1.4827  0.9936 11.2370  0.0048       3.91926  0.0499   0.0451   0.0885    0.1490   0.0000      0.924007   436.9475       9.56795       24.6153      -10.2105    -0.0448835       5.20707       2.77047       1.03917     -0.760700     -0.342633     -0.200948     -0.286167    -0.0889463      0.208505    -0.0271869    -0.0186195    0.00856406  -0.000120666   0.000384488  -5.58061e-05       0.00000       0.00000       0.00000       0.00000       0.00000       0.00000       0.00000       0.00000       0.00000       0.00000       0.00000       0.00000       0.00000       0.00000       0.00000       0.00000       5.47625       6.69661       6.70383       6.22066       5.26875       4.65550       3.42306       2.49976       1.70124       1.05694      0.590748      0.347744      0.172260     0.0811566     0.0330998     0.0137320    0.00458715    0.00127200   0.000275364   4.84626e-05       0.00000       0.00000       0.00000       0.00000       0.00000       0.00000       0.00000       0.00000       0.00000       0.00000       0.00000       0.00000       0.00000       0.00000       0.00000       0.00000
  10  14 2578.5756    1.9630  0.9409 11.4642 -0.0013     -0.352668  0.0510   0.0589   0.0802    0.1860   0.0000      0.678726   434.7444      -10.6501       22.1256      -2.48288       3.50597      -3.82389      0.712125      -2.28988       2.46779      0.998091     -0.116753     -0.223430     -0.200421     0.0319161    -0.0196622   -0.00416130    0.00244998  -2.01512e-05   7.92387e-05  -1.52854e-05       0.00000       0.00000       0.00000       0.00000       0.00000       0.00000       0.00000       0.00000       0.00000       0.00000       0.00000       0.00000       0.00000       0.00000       0.00000       0.00000       5.84074       6.22342       7.51087       6.48084       5.30621       4.91080       3.64071       2.38797       1.83394       1.08756      0.591315      0.357958      0.177602     0.0808003     0.0344491     0.0155366    0.00504645    0.00125674   0.000261232   3.69371e-05       0.00000       0.00000       0.00000       0.00000       0.00000       0.00000       0.00000       0.00000       0.00000       0.00000       0.00000       0.00000       0.00000       0.00000       0.00000       0.00000
  10  15 2717.1113    2.4115  0.8748 12.4637 -0.0055       1.60916  0.0517   0.0783   0.0806    0.1400   0.0000      0.970532   435.5185      -9.62730       3.71405      -6.92091     -0.918383      -5.09421      0.362873       1.83710       1.61090     -0.641656      0.733962     -0.261248      0.164013    -0.0452085    -0.0607668    0.00162241    0.00912468    0.00226973  -0.000389059  -8.13754e-05       0.00000       0.00000       0.00000       0.00000       0.00000       0.00000       0.00000       0.00000       0.00000       0.00000       0.00000       0.00000       0.00000       0.00000       0.00000       0.00000       5.51471       7.35380       6.75355       6.99099       5.25895       5.23904       3.82102       2.59305       2.01344       1.08527      0.730189      0.339798      0.211194     0.0710505     0.0424538     0.0136503    0.00579162    0.00128047   0.000318889   6.48960e-05       0.00000       0.00000       0.00000       0.00000       0.00000       0.00000       0.00000       0.00000       0.00000       0.00000       0.00000       0.00000       0.00000       0.00000       0.00000       0.00000
  10  16 2855.7450    3.1372  0.7920 12.6358 -0.0004      0.978426  0.0401   0.1062   0.0773    0.1450   0.0000       1.09504   440.8134      -8.56623       12.5923       3.90800      -3.53794       3.23865     -0.940651      -3.22839       1.58614    -0.0356847      0.507305     0.0355416     0.0323240     0.0599247    -0.0216618    0.00662877  -0.000711861    0.00107761  -0.000131611   4.24414e-06       0.00000       0.00000       0.00000       0.00000       0.00000       0.00000       0.00000       0.00000       0.00000       0.00000       0.00000       0.00000       0.00000       0.00000       0.00000       0.00000       4.99324       6.04088       6.05575       5.60328       5.22328       4.07615       2.89870       2.00797       1.44302      0.911377      0.609524      0.302749      0.138601     0.0728330     0.0273548     0.0104659    0.00392390    0.00107905   0.000265292   3.95015e-05       0.00000       0.00000       0.00000       0.00000       0.00000       0.00000       0.00000       0.00000       0.00000       0.00000       0.00000       0.00000       0.00000       0.00000       0.00000       0.00000
  10  17 2994.5324    3.8630  0.7903 13.0723  0.0011      0.636622  0.0382   0.1258   0.0725    0.1413   0.0000       1.01930   430.7154       2.40764       11.1627       4.59339       4.70946       2.70083       4.48142      -3.06320       2.04129       1.12921      -1.01600     -0.146009     -0.164831    -0.0904234    -0.0103342   -0.00111569  -0.000461109   0.000429118  -0.000127885   5.21743e-05       0.00000       0.00000       0.00000       0.00000       0.00000       0.00000       0.00000       0.00000       0.00000       0.00000       0.00000       0.00000       0.00000       0.00000       0.00000       0.00000       4.49852       5.21833       5.67412       4.96467       4.33337       3.80255       2.81268       1.98212       1.39825      0.854785      0.503392      0.273358      0.132682     0.0640969     0.0260809     0.0111065    0.00372780   0.000992303   0.000221580   3.51099e-05       0.00000       0.00000       0.00000       0.00000       0.00000       0.00000       0.00000       0.00000       0.00000       0.00000       0.00000       0.00000       0.00000       0.00000       0.00000       0.00000
  10  18 3133.0142    3.9174  0.9623 13.2472 -0.0005       1.43701  0.0464   0.1216   0.0854    0.1700   0.0000      0.898483   443.0550       6.88514       11.1154      -13.5291      -2.70272      0.616878      -2.43941      0.619231       3.51199       1.38252     0.0335021     0.0794568     -0.135586    0.00159659    -0.0212544    -0.0108916   -0.00106321    0.00126345  -0.000114806  -6.17706e-05       0.00000       0.00000       0.00000       0.00000       0.00000       0.00000       0.00000       0.00000       0.00000       0.00000       0.00000       0.00000       0.00000       0.00000       0.00000       0.00000       5.74934       6.59045       6.73588       6.86978       5.65831       4.22405       3.30538       2.58481       1.64848      0.958404      0.589144      0.335764      0.187967     0.0842241     0.0347553     0.0114497    0.00396024    0.00113061   0.000256963   4.42293e-05       0.00000       0.00000       0.00000       0.00000       0.00000       0.00000       0.00000       0.00000       0.00000       0.00000       0.00000       0.00000       0.00000       0.00000       0.00000       0.00000
  10  19 3271.4958    3.4742  1.1703 13.3805  0.0097       1.70094  0.0624   0.1068   0.1014    0.1598   0.0000       1.17720   447.5110       16.3603       16.1193       8.50037     -0.125101      -6.01950       4.65419       9.50768      0.325988      -2.56617      -1.02714      0.139268      0.111229     -0.147602    0.00521468    0.00592256  -0.000508028   -0.00119733  -0.000161390  -4.27140e-06       0.00000       0.00000       0.00000       0.00000       0.00000       0.00000       0.00000       0.00000       0.00000       0.00000       0.00000       0.00000       0.00000       0.00000       0.00000       0.00000       6.79593       8.07015       8.20794       7.77413       6.73401       5.31461       4.03479       2.84241       1.96618       1.22428      0.738784      0.398872      0.194372     0.0936007     0.0374239     0.0144858    0.00492274    0.00131121   0.000322632   5.15828e-05       0.00000       0.00000       0.00000       0.00000       0.00000       0.00000       0.00000       0.00000       0.00000       0.00000       0.00000       0.00000       0.00000       0.00000       0.00000       0.00000
  10  20 3410.2607    3.1237  1.8873 12.4440 -0.0055       1.07590  0.0717   0.0701   0.1186    0.1217   0.0000      0.512229   441.1382       22.9836    -0.0817685      -2.26325      -17.3105      -1.01288       7.31274      -5.00996      -7.15049      -1.24938      -1.05737     -0.488108      0.258715     -0.113501    -0.0172440    -0.0115587    0.00711489   -0.00123057   0.000890812  -1.00643e-05       0.00000       0.00000       0.00000       0.00000       0.00000       0.00000       0.00000       0.00000       0.00000       0.00000       0.00000       0.00000       0.00000       0.00000       0.00000       0.00000       7.57605       9.43981       10.0428       9.26953       7.76534       6.31545       4.86404       3.26233       2.34541       1.40390      0.814371      0.468416      0.235925      0.110164     0.0472647     0.0193378    0.00643028    0.00175808   0.000430453   6.70497e-05       0.00000       0.00000       0.00000       0.00000       0.00000       0.00000       0.00000       0.00000       0.00000       0.00000       0.00000       0.00000       0.00000       0.00000       0.00000       0.00000
  10  21 3549.3713    2.6132  3.0319 11.7642 -0.0015      0.930997  0.0891   0.0471   0.1584    0.0992   0.0000      0.274264   440.9567       18.4897       26.7303       1.36822       9.20335      -12.3202     -0.565806       3.12863      -1.94772      -2.34222      -2.43972      0.524501     0.0419918     -0.141977     0.0627260    -0.0142309   0.000232147  -0.000788389   0.000753889   3.54546e-06       0.00000       0.00000       0.00000       0.00000       0.00000       0.00000       0.00000       0.00000       0.00000       0.00000       0.00000       0.00000       0.00000       0.00000       0.00000       0.00000       9.50217       12.4728       12.2276       11.6648       9.90306       7.96219       6.11961       4.26110       2.84983       1.84757       1.07361      0.575894      0.301163      0.132872     0.0620127     0.0229697    0.00768081    0.00225134   0.000543429   9.13862e-05       0.00000       0.00000       0.00000       0.00000       0.00000       0.00000       0.00000       0.00000       0.00000       0.00000       0.00000       0.00000       0.00000       0.00000       0.00000       0.00000
  10  22 3688.6486    2.1560  3.9480 11.6731 -0.0004      0.436804  0.1112   0.0371   0.2060    0.0751   0.0000      0.231563   441.3330       3.12751       17.4587       1.13429      -9.71454      -18.9960      -4.47173      -7.54148      -2.82530      -3.54673      -1.87742      0.450097    -0.0808524      0.192670    -0.0569279     0.0295951    0.00717347  -0.000631664   0.000115629  -4.24680e-05       0.00000       0.00000       0.00000       0.00000       0.00000       0.00000       0.00000       0.00000       0.00000       0.00000       0.00000       0.00000       0.00000       0.00000       0.00000       0.00000       11.3694       14.5363       13.9850       13.9573       11.8084       9.70450       7.19579       5.08203       3.58243       2.19460       1.34645      0.715346      0.379906      0.163309     0.0736454     0.0267588    0.00956859    0.00259001   0.000643287   0.000111410       0.00000       0.00000       0.00000       0.00000       0.00000       0.00000       0.00000       0.00000       0.00000       0.00000       0.00000       0.00000       0.00000       0.00000       0.00000       0.00000
  10  23 3828.1248    1.8970  5.6571 11.1813 -0.0018      0.258116  0.1370   0.0280   0.2408    0.0706   0.0000      0.127897   458.3367      -6.78775       10.3282      -4.68969      -7.08100      -3.53166      -13.2106      -7.36090       4.98356      -2.07049       1.95203    -0.0509098     -0.350379    -0.0226461    -0.0436656     0.0116921     0.0123067   -0.00175301  -0.000536880   2.62712e-05       0.00000       0.00000       0.00000       0.00000       0.00000       0.00000       0.00000       0.00000       0.00000       0.00000       0.00000       0.00000       0.00000       0.00000       0.00000       0.00000       14.3687       18.0081       18.1412       17.2343       14.8291       11.9696       8.86942       6.44573       4.34328       2.67964       1.63255      0.879876      0.451276      0.210412     0.0888410     0.0334143     0.0117797    0.00336933   0.000779511   0.000127408       0.00000       0.00000       0.00000       0.00000       0.00000       0.00000       0.00000       0.00000       0.00000       0.00000       0.00000       0.00000       0.00000       0.00000       0.00000       0.00000
  10  24 3968.5020    1.5498  7.8456 10.7769 -0.0003      0.657320  0.1757   0.0210   0.3127    0.0577   0.0000      0.100975   448.0755       12.0152       12.9118       7.23886       2.05442       10.6653      0.692944      -12.7363    0.00603605      -3.39992       2.81276       1.70227     -0.600329    -0.0773511     0.0693304     0.0403864   -0.00345517    -0.0107011   0.000207207   0.000531116       0.00000       0.00000       0.00000       0.00000       0.00000       0.00000       0.00000       0.00000       0.00000       0.00000       0.00000       0.00000       0.00000       0.00000       0.00000       0.00000       17.3018       21.8297       21.4878       20.8930       18.5093       14.8654       11.6394       8.34024       5.74491       3.54980       2.11472       1.16059      0.605708      0.269888      0.118376     0.0444777     0.0154291    0.00441970    0.00107233   0.000170688       0.00000       0.00000       0.00000       0.00000       0.00000       0.00000       0.00000       0.00000       0.00000       0.00000       0.00000       0.00000       0.00000       0.00000       0.00000       0.00000
  10  25 4108.0188    1.2824  9.7092 10.6688 -0.0046      0.246551  0.2158   0.0177   0.4148    0.0494   0.0000      0.104753   449.7067       64.6050      -13.6497      -4.32251       16.6509     -0.391192      -27.9072      -13.3079       8.74036      -6.85555     -0.981806       1.69391     -0.248647     -0.603819      0.290803    -0.0165720   -0.00335510   -0.00588594   0.000656782   0.000290170       0.00000       0.00000       0.00000       0.00000       0.00000       0.00000       0.00000       0.00000       0.00000       0.00000       0.00000       0.00000       0.00000       0.00000       0.00000       0.00000       21.1127       26.0339       27.0089       24.5294       22.1153       18.1453       14.0104       10.0646       6.77507       4.31552       2.48561       1.38795      0.694605      0.326095      0.140192     0.0551046     0.0185616    0.00551534    0.00126785   0.000189149       0.00000       0.00000       0.00000       0.00000       0.00000       0.00000       0.00000       0.00000       0.00000       0.00000       0.00000       0.00000       0.00000       0.00000       0.00000       0.00000
  10  26 4247.3019    1.0863 13.5370 10.3834 -0.0013     -0.206172  0.3151   0.0148   0.5499    0.0463   0.0000     0.0901083   423.6880       12.8049      -38.2714      -54.9904       46.6982       11.0117      -11.8742      -16.1159       8.87017       2.59619     -0.451721      0.966881      0.522469     -0.178814      0.121419      0.124392    -0.0136394   -0.00687868    0.00310333   0.000206639       0.00000       0.00000       0.00000       0.00000       0.00000       0.00000       0.00000       0.00000       0.00000       0.00000       0.00000       0.00000       0.00000       0.00000       0.00000       0.00000       26.8351       34.8357       34.0713       33.2589       28.9431       23.8273       18.2852       13.3787       8.92963       5.77335       3.41179       1.90065      0.940744      0.468774      0.190223     0.0753511     0.0248856    0.00738455    0.00168954   0.000275528       0.00000       0.00000       0.00000       0.00000       0.00000       0.00000       0.00000       0.00000       0.00000       0.00000       0.00000       0.00000       0.00000       0.00000       0.00000       0.00000
  11   9 1915.4346    0.4957  0.3792  9.9931 -0.0009       7.46374  0.0346   0.0278   0.0617    0.0759   0.0000       2.43275   436.6559      -3.12859       12.4925      0.482810       4.19746       2.80778      0.519378       2.82043      0.766972      -1.12201     -0.476088     -0.171852     0.0951296    -0.0347459     0.0228207    -0.0122992   -0.00130281   -0.00106525  -0.000710329   0.000100406   7.25387e-05  -1.28452e-05       0.00000       0.00000       0.00000       0.00000       0.00000       0.00000       0.00000       0.00000       0.00000       0.00000       0.00000       0.00000       0.00000       0.00000       4.35651       5.51799       4.47942       5.47220       5.22573       4.07874       2.56848       1.99456       1.48181       1.23817      0.786592      0.452812      0.260470      0.114935     0.0549692     0.0200774    0.00745388    0.00266079   0.000904746   0.000244819   5.84273e-05   1.01828e-05       0.00000       0.00000       0.00000       0.00000       0.00000       0.00000       0.00000       0.00000       0.00000       0.00000       0.00000       0.00000       0.00000       0.00000
  11  10 2058.0682    0.6746  0.5356 10.1489 -0.0018       6.41543  0.0433   0.0275   0.0682    0.1012   0.0000       1.83699   433.4636       9.14553       9.42974      0.556227       3.19402      -1.00059    -0.0962743    -0.0874088       3.52861      0.778140     -0.236727     -0.135360     0.0855804     -0.115535     0.0422919    -0.0455910    -0.0132734    0.00415549   1.28728e-05    0.00118030  -1.31282e-05   3.44453e-06       0.00000       0.00000       0.00000       0.00000       0.00000       0.00000       0.00000       0.00000       0.00000       0.00000       0.00000       0.00000       0.00000       0.00000       4.82405       5.47456       7.14299       5.60258       4.60160       4.89161       3.16138       2.18990       1.90929       1.06510      0.655098      0.431714      0.221121      0.111626     0.0595563     0.0214889     0.0100039    0.00430871    0.00138549   0.000311429   5.39309e-05   7.71388e-06       0.00000       0.00000       0.00000       0.00000       0.00000       0.00000       0.00000       0.00000       0.00000       0.00000       0.00000       0.00000       0.00000       0.00000
  11  11 2199.9118    0.8832  0.6806 10.2861 -0.0094       5.86298  0.0381   0.0298   0.0653    0.1311   0.0000       1.36415   433.0632      -3.04744       16.1980       3.05663      -3.01209      0.364344       1.79944    -0.0984802      -2.45098      0.908551     -0.323055      0.480311     -0.475427     0.0175794     0.0639473   -0.00595547    -0.0137079   1.82475e-05    0.00200511   1.80685e-05  -3.01364e-05   1.71149e-06       0.00000       0.00000       0.00000       0.00000       0.00000       0.00000       0.00000       0.00000       0.00000       0.00000       0.00000       0.00000       0.00000       0.00000       4.36655       5.31851       5.78812       5.43071       4.63257       3.65884       2.96852       2.06807       1.39175      0.956625      0.648920      0.347453      0.194662     0.0954257     0.0497400     0.0227437    0.00929526    0.00300446   0.000992589   0.000257069   5.74347e-05   8.29673e-06       0.00000       0.00000       0.00000       0.00000       0.00000       0.00000       0.00000       0.00000       0.00000       0.00000       0.00000       0.00000       0.00000       0.00000
  11  12 2340.0791    1.2130  0.7222 10.7950 -0.0046       2.02615  0.0403   0.0405   0.0673    0.1603   0.0000       1.35816   447.2499      -11.5366       6.81415      0.418647       4.31126       4.22417      -3.05112      -3.00555      -1.45462      -1.12383   -0.00849201    -0.0595939      0.117474     0.0303081    -0.0905432   -0.00346836     0.0102486   0.000851259   0.000580873   0.000289096   3.54425e-05  -8.10052e-06       0.00000       0.00000       0.00000       0.00000       0.00000       0.00000       0.00000       0.00000       0.00000       0.00000       0.00000       0.00000       0.00000       0.00000       4.95344       6.04276       6.37331       6.43882       5.23400       4.05978       3.26532       2.35749       1.51238       1.05099      0.678236      0.382991      0.210472      0.104735     0.0558991     0.0236049    0.00963474    0.00305626   0.000956913   0.000264527   6.06771e-05   9.56282e-06       0.00000       0.00000       0.00000       0.00000       0.00000       0.00000       0.00000       0.00000       0.00000       0.00000       0.00000       0.00000       0.00000       0.00000
  11  14 2616.9981    2.1157  0.8373 11.9441 -0.0036       1.56667  0.0417   0.0652   0.0699    0.1482   0.0000      0.866515   437.6822      -1.44052       10.3553      -5.89820      0.789042       2.86885      -2.20871      0.841338     -0.371263      0.627546      0.737837     -0.619137      0.352682     0.0821357   -0.00828540    0.00971745    0.00917883    0.00424800   -0.00190475  -0.000254413   5.52635e-05   4.60466e-06       0.00000       0.00000       0.00000       0.00000       0.00000       0.00000       0.00000       0.00000       0.00000       0.00000       0.00000       0.00000       0.00000       0.00000       4.41754       4.98862       5.67049       5.16377       4.58842       4.21808       3.02671       2.18479       1.73769       1.06852      0.713140      0.439110      0.223359      0.114431     0.0607130     0.0231248    0.00982071    0.00394588    0.00125339   0.000299191   6.28999e-05   9.43145e-06       0.00000       0.00000       0.00000       0.00000       0.00000       0.00000       0.00000       0.00000       0.00000       0.00000       0.00000       0.00000       0.00000       0.00000
  11  15 2756.2910    2.7003  0.8419 12.3729 -0.0059       3.41460  0.0411   0.0830   0.0684    0.1407   0.0000      0.983415   435.8570       5.10373       11.7220       1.29218      -3.06037      -8.55690     -0.215154      -1.27287       1.29638     -0.283698     -0.319573      0.255711      0.308631     0.0130303     0.0197963     0.0386939   -0.00871523    0.00270556   -0.00169208   0.000291684   9.04144e-05  -4.61234e-06       0.00000       0.00000       0.00000       0.00000       0.00000       0.00000       0.00000       0.00000       0.00000       0.00000       0.00000       0.00000       0.00000       0.00000       4.46574       5.60712       5.78292       5.66509       4.77706       3.84703       3.05387       2.31871       1.61579       1.00991      0.644583      0.377937      0.212592      0.116214     0.0524152     0.0256015    0.00925643    0.00338759    0.00110227   0.000289955   6.54330e-05   1.02482e-05       0.00000       0.00000       0.00000       0.00000       0.00000       0.00000       0.00000       0.00000       0.00000       0.00000       0.00000       0.00000       0.00000       0.00000
  11  16 2895.4663    3.1673  0.8181 13.1880 -0.0017      0.991690  0.0452   0.1035   0.0819    0.1180   0.0000       1.29790   432.5042       3.57218       7.10220      -2.99914     -0.946045      -7.26675      -2.58067      0.957621     -0.847398      0.582439     -0.738750     0.0339653      0.212361     0.0999905    -0.0385993     0.0267172    0.00331292   -0.00188310    0.00198741  -9.41112e-05  -2.89243e-05  -1.64356e-07       0.00000       0.00000       0.00000       0.00000       0.00000       0.00000       0.00000       0.00000       0.00000       0.00000       0.00000       0.00000       0.00000       0.00000       4.78967       6.55878       5.49978       5.92276       4.58310       4.83908       3.50632       3.08150       1.82156       1.39845      0.674075      0.483739      0.193393      0.130857     0.0535021     0.0285430    0.00862694    0.00430194   0.000971154   0.000391281   6.24245e-05   1.48639e-05       0.00000       0.00000       0.00000       0.00000       0.00000       0.00000       0.00000       0.00000       0.00000       0.00000       0.00000       0.00000       0.00000       0.00000
  11  17 3034.5977    3.7105  0.8495 13.2470  0.0020      0.465425  0.0470   0.1155   0.0700    0.1374   0.0000       1.08511   440.2725       5.19799       2.83311       15.4240      -4.63842      -2.15601     -0.415909       2.34370      0.648664      -1.48681      0.807864      0.769847      0.335299    -0.0147452     0.0187532     0.0100822   -0.00474578    0.00628226  -0.000395704  -0.000523186   5.11313e-05   7.36697e-06       0.00000       0.00000       0.00000       0.00000       0.00000       0.00000       0.00000       0.00000       0.00000       0.00000       0.00000       0.00000       0.00000       0.00000       5.13346       6.50794       6.76194       6.43216       5.10202       4.56899       3.43293       2.50707       1.80904       1.10713      0.682237      0.390665      0.225910      0.113706     0.0545587     0.0239788    0.00999213    0.00371938    0.00118828   0.000277479   5.94285e-05   1.07181e-05       0.00000       0.00000       0.00000       0.00000       0.00000       0.00000       0.00000       0.00000       0.00000       0.00000       0.00000       0.00000       0.00000       0.00000
  11  18 3173.4933    3.5812  1.0121 13.3101 -0.0097      0.742998  0.0458   0.1090   0.0862    0.1508   0.0000      0.882545   449.4646       14.1979       13.0847     0.0816119     -0.495767      -10.0214       1.75929      -2.61654      0.835631    -0.0909573      0.422667     -0.954369     -0.195472     0.0342386    -0.0560736     0.0209775    -0.0108452   0.000116699  -0.000921033   0.000461459   7.72861e-05  -2.82334e-05       0.00000       0.00000       0.00000       0.00000       0.00000       0.00000       0.00000       0.00000       0.00000       0.00000       0.00000       0.00000       0.00000       0.00000       4.73247       5.81085       6.16564       6.08574       5.02464       4.22512       3.33633       2.48833       1.77392       1.08792      0.733990      0.405657      0.246401      0.117363     0.0629774     0.0251287     0.0113652    0.00352545    0.00128720   0.000309806   6.89501e-05   1.12948e-05       0.00000       0.00000       0.00000       0.00000       0.00000       0.00000       0.00000       0.00000       0.00000       0.00000       0.00000       0.00000       0.00000       0.00000
  11  19 3312.4199    3.4050  1.2364 13.4564 -0.0113       1.65345  0.0604   0.0974   0.1047    0.1343   0.0000       1.08085   444.6858       24.8596       9.87735       2.61548      -5.81097       4.64898       2.50687      0.277543      0.975404     -0.684905     -0.581612     -0.109963     -0.174927    -0.0813556     0.0769416    -0.0330654    -0.0102379    0.00186687    0.00233309   7.70353e-05  -0.000146601   1.83617e-05       0.00000       0.00000       0.00000       0.00000       0.00000       0.00000       0.00000       0.00000       0.00000       0.00000       0.00000       0.00000       0.00000       0.00000       6.03090       7.91991       8.28866       7.75847       6.67663       5.42275       4.09407       2.78944       2.05976       1.34615      0.829561      0.504369      0.271993      0.146552     0.0633135     0.0311911     0.0118841    0.00472497    0.00145390   0.000374659   8.61168e-05   1.30547e-05       0.00000       0.00000       0.00000       0.00000       0.00000       0.00000       0.00000       0.00000       0.00000       0.00000       0.00000       0.00000       0.00000       0.00000
  11  20 3451.6371    3.0180  2.2985 12.1313  0.0036      0.206082  0.0737   0.0582   0.1275    0.1079   0.0000      0.385752   431.2388       16.9540       19.5257       2.93035      -3.81791       2.65116      -5.40953       3.37256     -0.486213      -3.91818     -0.972048     -0.204391      0.818251    -0.0173568     0.0302609     0.0591268     0.0263933    0.00590799   0.000216393   0.000467800   7.01392e-05  -2.54958e-05       0.00000       0.00000       0.00000       0.00000       0.00000       0.00000       0.00000       0.00000       0.00000       0.00000       0.00000       0.00000       0.00000       0.00000       7.18065       8.76996       8.95869       8.50927       7.58103       6.35590       5.19030       3.77923       2.63281       1.75433       1.11069      0.650587      0.333493      0.174709     0.0872858     0.0381314     0.0149652    0.00556127    0.00174421   0.000475948   0.000107638   1.62270e-05       0.00000       0.00000       0.00000       0.00000       0.00000       0.00000       0.00000       0.00000       0.00000       0.00000       0.00000       0.00000       0.00000       0.00000
  11  21 3591.3849    2.4843  3.2100 11.8576 -0.0020      0.682430  0.0928   0.0436   0.1624    0.0820   0.0000      0.239720   431.0338      -10.6701       16.3904       17.3078       1.71077      -19.4490       1.15812      -4.33162      -2.75770      -3.21952       2.55123       2.05499     -0.381040     -0.120555     -0.141235      0.113933    0.00214686    0.00773934   -0.00263201   9.83966e-05   0.000218743   2.27101e-06       0.00000       0.00000       0.00000       0.00000       0.00000       0.00000       0.00000       0.00000       0.00000       0.00000       0.00000       0.00000       0.00000       0.00000       9.01132       11.3195       11.5058       11.1485       9.85187       8.10915       6.38514       4.34561       3.29893       2.16084       1.34285      0.805963      0.437776      0.224681      0.100439     0.0460003     0.0183579    0.00707181    0.00217825   0.000568028   0.000139305   2.05287e-05       0.00000       0.00000       0.00000       0.00000       0.00000       0.00000       0.00000       0.00000       0.00000       0.00000       0.00000       0.00000       0.00000       0.00000
  11  22 3731.0189    2.0698  4.6275 11.3002 -0.0046      0.631504  0.1148   0.0303   0.1977    0.0699   0.0000      0.161460   443.9569       38.0424       30.3755      -10.1724      -20.7818       3.73249       8.40631      -5.33418      -4.50911      -2.91764      0.947163       1.33589     -0.575522     -0.857331      0.114057     0.0544051    -0.0280581   -0.00635003    0.00215824   -0.00138701   2.25562e-05   1.65328e-05       0.00000       0.00000       0.00000       0.00000       0.00000       0.00000       0.00000       0.00000       0.00000       0.00000       0.00000       0.00000       0.00000       0.00000       11.0623       13.4934       13.7088       13.0327       11.8646       9.94792       7.88225       5.88665       4.24950       2.70349       1.68901       1.00086      0.540969      0.290368      0.129479     0.0592467     0.0222789    0.00860205    0.00272957   0.000744245   0.000168972   2.51909e-05       0.00000       0.00000       0.00000       0.00000       0.00000       0.00000       0.00000       0.00000       0.00000       0.00000       0.00000       0.00000       0.00000       0.00000
  11  23 3870.9720    1.7555  6.2871 11.0598 -0.0005      0.332479  0.1457   0.0239   0.2547    0.0601   0.0000      0.124843   442.3533      -2.75385       5.97959     -0.795873       10.9864      -3.28159       8.08704       15.8395       4.34831      -1.47691     -0.232426       2.85943      0.715233     -0.313660      0.343363     0.0383315    0.00280386    -0.0160953   0.000263502   0.000658567   4.90199e-05   8.97378e-06       0.00000       0.00000       0.00000       0.00000       0.00000       0.00000       0.00000       0.00000       0.00000       0.00000       0.00000       0.00000       0.00000       0.00000       13.5110       17.2880       16.8653       16.4895       14.6244       12.3700       9.89186       7.41647       5.21323       3.36217       2.15439       1.24583      0.677299      0.351143      0.170722     0.0746850     0.0295010     0.0107326    0.00350091   0.000943199   0.000215857   3.37311e-05       0.00000       0.00000       0.00000       0.00000       0.00000       0.00000       0.00000       0.00000       0.00000       0.00000       0.00000       0.00000       0.00000       0.00000
  11  24 4011.5491    1.4548  8.5439 10.7043 -0.0038      0.353437  0.1775   0.0187   0.3264    0.0531   0.0000     0.0885109   451.2240       22.8889       28.3382      -31.7153       11.1587       9.50815       4.63940      -10.9731      -12.4850       3.37971       2.61446      0.595706      0.145817      0.559164     0.0629048      0.104642     0.0393131    -0.0126217    0.00247287  -0.000504073   0.000341566   1.96141e-06       0.00000       0.00000       0.00000       0.00000       0.00000       0.00000       0.00000       0.00000       0.00000       0.00000       0.00000       0.00000       0.00000       0.00000       16.2065       20.2487       20.6610       20.0544       17.7941       15.0310       12.0734       8.84989       6.35233       4.23613       2.63916       1.54680      0.861613      0.438944      0.208359     0.0925279     0.0381192     0.0137442    0.00439067    0.00119715   0.000269350   4.02786e-05       0.00000       0.00000       0.00000       0.00000       0.00000       0.00000       0.00000       0.00000       0.00000       0.00000       0.00000       0.00000       0.00000       0.00000
  11  25 4151.7559    1.2234 10.6384 10.5748 -0.0057      0.257193  0.2275   0.0163   0.4202    0.0477   0.0000     0.0894029   460.1039       51.9180       1.48846      -32.7500      -1.40296       2.61964       17.9447      -6.05162     -0.298231      -3.59482       5.94274     -0.468611      -1.15990      0.942803      0.213964      0.257650    -0.0952412     0.0150417   -0.00363515   0.000538591   0.000119459   1.38226e-05       0.00000       0.00000       0.00000       0.00000       0.00000       0.00000       0.00000       0.00000       0.00000       0.00000       0.00000       0.00000       0.00000       0.00000       20.1567       25.5962       26.0896       25.2367       21.7616       18.8794       14.6395       11.2673       7.67879       5.15453       3.21516       1.83672       1.05354      0.529297      0.258767      0.113847     0.0474075     0.0164610    0.00547190    0.00150478   0.000315715   5.01883e-05       0.00000       0.00000       0.00000       0.00000       0.00000       0.00000       0.00000       0.00000       0.00000       0.00000       0.00000       0.00000       0.00000       0.00000
  11  26 4291.8405    1.0324 13.5713 10.3558 -0.0035    -0.0197015  0.3115   0.0135   0.5437    0.0453   0.0000     0.0915114   452.9342       18.8410      -10.1163      -6.54601       17.0981      -1.53082      -26.6931      -8.11281       5.63352       14.3924       4.60594      -2.10305       1.66210      0.453259      0.109695     -0.181285     -0.148147     0.0108256   -0.00155502  -0.000655926   0.000231385  -3.32022e-05       0.00000       0.00000       0.00000       0.00000       0.00000       0.00000       0.00000       0.00000       0.00000       0.00000       0.00000       0.00000       0.00000       0.00000       24.6381       31.4443       32.1426       31.1466       28.0980       23.3252       18.9560       13.9533       9.95208       6.65231       4.23350       2.48600       1.38559      0.699253      0.351475      0.149010     0.0625154     0.0221520    0.00722522    0.00196267   0.000438576   6.42238e-05       0.00000       0.00000       0.00000       0.00000       0.00000       0.00000       0.00000       0.00000       0.00000       0.00000       0.00000       0.00000       0.00000       0.00000
  11  27 4431.9617    0.8820 17.4080 10.2164 -0.0022     -0.207251  0.4393   0.0104   0.6968    0.0386   0.0000     0.0974386   437.2604      -98.5826       32.6581       28.7670     -0.573329      -8.38416       22.0945       7.95702      -5.09741       3.34226      -2.99977      -1.81658      -3.54198     -0.246889      0.345965    -0.0277015     -0.101788    -0.0171360    0.00787647   -0.00173438   9.42614e-05  -3.20609e-05       0.00000       0.00000       0.00000       0.00000       0.00000       0.00000       0.00000       0.00000       0.00000       0.00000       0.00000       0.00000       0.00000       0.00000       30.9005       39.3141       41.8197       38.8722       35.1723       29.6104       23.0888       17.0751       12.1546       8.41303       5.16310       3.13291       1.76630      0.889551      0.438004      0.188232     0.0804831     0.0291281    0.00918009    0.00252776   0.000530949   7.63006e-05       0.00000       0.00000       0.00000       0.00000       0.00000       0.00000       0.00000       0.00000       0.00000       0.00000       0.00000       0.00000       0.00000       0.00000
  12  11 2235.9329    1.0013  0.7075 10.3438 -0.0049       5.14756  0.0464   0.0327   0.0677    0.1305   0.0000       1.19028   435.5210       2.84557       17.1600      -1.98140       3.95504       2.28161      0.347945      -2.77157     -0.618738      0.325284       1.08932     -0.617035      0.116380     0.0629408     0.0699582    -0.0414480     0.0237791    0.00423631   -0.00188473  -0.000336083   0.000484904  -2.96543e-05   4.76592e-07   6.22592e-06       0.00000       0.00000       0.00000       0.00000       0.00000       0.00000       0.00000       0.00000       0.00000       0.00000       0.00000       0.00000       3.94285       5.13805       6.17918       4.29684       5.60470       3.72773       3.18821       2.86219       1.51790       1.49221      0.824829      0.471546      0.359085      0.144439     0.0939129     0.0509002     0.0172953    0.00944088    0.00369221   0.000877594   0.000399541   0.000126038   2.31294e-05   2.27335e-06       0.00000       0.00000       0.00000       0.00000       0.00000       0.00000       0.00000       0.00000       0.00000       0.00000       0.00000       0.00000
  12  13 2515.4901    1.6837  0.9755 11.4264 -0.0068       3.64893  0.0462   0.0492   0.0775    0.1749   0.0000       1.04508   438.5149       12.3082       8.39009      -3.38211      -2.67519       1.72035      -1.13025       1.00212     -0.720379     -0.184510      0.498231     -0.367896    -0.0530235    -0.0114082    -0.0610300     0.0414548    0.00466249   -0.00295412    0.00238495   0.000185591  -0.000472108   0.000164249  -1.32654e-05  -1.00452e-06       0.00000       0.00000       0.00000       0.00000       0.00000       0.00000       0.00000       0.00000       0.00000       0.00000       0.00000       0.00000       4.08518       5.30091       5.72230       5.64672       4.65217       4.23174       3.37806       2.53220       1.77797       1.33498      0.813476      0.522058      0.291008      0.179719     0.0843069     0.0427196     0.0198131    0.00907020    0.00330161    0.00121760   0.000332672   9.56710e-05   1.83959e-05   2.90599e-06       0.00000       0.00000       0.00000       0.00000       0.00000       0.00000       0.00000       0.00000       0.00000       0.00000       0.00000       0.00000
  12  14 2654.6382    2.2376  0.9060 12.0303 -0.0033       1.65161  0.0423   0.0659   0.0781    0.1592   0.0000       1.14978   436.3540       10.9113       16.9988      -1.48490     -0.608707       2.30841       5.36456     -0.392285       1.82920     -0.475607      0.766781     -0.546846     -0.369420     -0.137257     0.0341186   0.000902842    -0.0253895    0.00119193   -0.00464149  -0.000962270   0.000218622   0.000142400  -1.94124e-05  -5.61634e-06       0.00000       0.00000       0.00000       0.00000       0.00000       0.00000       0.00000       0.00000       0.00000       0.00000       0.00000       0.00000       4.04492       5.27544       5.27803       5.21712       4.67528       3.76934       3.48424       2.21955       1.85903       1.18643      0.812875      0.503055      0.284110      0.169502     0.0800885     0.0435497     0.0178842    0.00847692    0.00291267    0.00109058   0.000298680   7.31494e-05   1.98263e-05   2.62295e-06       0.00000       0.00000       0.00000       0.00000       0.00000       0.00000       0.00000       0.00000       0.00000       0.00000       0.00000       0.00000
  12  15 2794.5584    2.9461  0.7515 12.5231 -0.0061      0.141903  0.0369   0.0893   0.0623    0.1428   0.0000      0.937531   432.0851      -5.43091       2.01168     -0.116932       1.95098      -9.30867      -4.36552       1.73984     -0.854066      0.319856      0.792476     -0.642252      0.148660      0.162793      0.112236    0.00863010    -0.0350936   -0.00161324    0.00657484   0.000803974   0.000138109  -6.81385e-05  -2.02533e-05  -4.18997e-06       0.00000       0.00000       0.00000       0.00000       0.00000       0.00000       0.00000       0.00000       0.00000       0.00000       0.00000       0.00000       3.87577       4.89264       4.62272       4.54527       4.27811       3.62454       2.96993       2.34374       1.67713       1.15959      0.752509      0.463186      0.265244      0.152681     0.0734534     0.0378651     0.0152096    0.00695846    0.00237354   0.000854362   0.000257826   7.07159e-05   1.49404e-05   2.28019e-06       0.00000       0.00000       0.00000       0.00000       0.00000       0.00000       0.00000       0.00000       0.00000       0.00000       0.00000       0.00000
  12  16 2934.4817    3.3928  0.7978 13.1169 -0.0095       3.26305  0.0470   0.1114   0.0793    0.1253   0.0000      0.907788   442.5481      -2.37475       11.1186       3.41779      -2.39943       1.24183       7.78715      -2.83364       2.43241      -1.04922     -0.312745      0.574438      0.106435    0.00340600    -0.0371081    -0.0121307    -0.0273602   0.000894021   0.000160482    0.00148845   0.000271425  -5.10079e-05  -8.24906e-06  -2.11140e-06       0.00000       0.00000       0.00000       0.00000       0.00000       0.00000       0.00000       0.00000       0.00000       0.00000       0.00000       0.00000       4.08071       6.63955       4.81146       6.34061       4.73617       5.08116       3.60269       2.80345       2.00070       1.37857       1.00191      0.564474      0.386853      0.154500      0.109321     0.0344465     0.0240959    0.00597191    0.00386793   0.000866997   0.000390677   8.80720e-05   2.11373e-05   4.58002e-06       0.00000       0.00000       0.00000       0.00000       0.00000       0.00000       0.00000       0.00000       0.00000       0.00000       0.00000       0.00000
  12  17 3073.9802    3.7716  0.9017 13.4479 -0.0062       2.45947  0.0469   0.1122   0.0693    0.1215   0.0000      0.896277   436.4391       4.60456       4.22051       1.10687       2.68427      -9.37125      -4.71084      -3.33168       1.09854     -0.175895     -0.171950      -1.43053    -0.0576641     -0.165410      0.109376     0.0531421   -0.00459362    0.00162039    0.00163199   0.000783061  -9.19150e-05  -6.62255e-05  -1.97990e-06   1.53192e-06       0.00000       0.00000       0.00000       0.00000       0.00000       0.00000       0.00000       0.00000       0.00000       0.00000       0.00000       0.00000       4.17543       5.57120       5.45529       5.64768       4.77541       4.24890       3.14265       2.57183       1.85437       1.24072      0.837722      0.491634      0.326660      0.155516     0.0959192     0.0401500     0.0200903    0.00695575    0.00333300   0.000948900   0.000354456   8.20822e-05   1.72617e-05   2.99146e-06       0.00000       0.00000       0.00000       0.00000       0.00000       0.00000       0.00000       0.00000       0.00000       0.00000       0.00000       0.00000
  12  18 3213.1969    3.5571  1.1830 13.3788 -0.0080     -0.438656  0.0594   0.0988   0.0982    0.1442   0.0000      0.735686   439.2421       3.68449       22.3264      -6.73421      -10.4585      -7.45408      0.931811      -4.17787      -1.33183      -1.23910      -1.17423     -0.253996     0.0232317    -0.0426396     0.0371571     0.0946167    -0.0142553  -0.000268160    0.00632568    0.00168081   0.000584289  -2.15698e-05  -2.01047e-05   1.84626e-06       0.00000       0.00000       0.00000       0.00000       0.00000       0.00000       0.00000       0.00000       0.00000       0.00000       0.00000       0.00000       5.62678       7.40498       7.14087       7.36015       6.41398       5.60936       4.25979       2.98488       2.24386       1.52747       1.12133      0.648359      0.407587      0.206779      0.109467     0.0484918     0.0242594    0.00950398    0.00395718    0.00124385   0.000406030   9.36090e-05   2.27718e-05   3.75427e-06       0.00000       0.00000       0.00000       0.00000       0.00000       0.00000       0.00000       0.00000       0.00000       0.00000       0.00000       0.00000
  12  19 3352.6327    3.4686  1.5551 12.8139 -0.0018     -0.521703  0.0643   0.0781   0.1040    0.1250   0.0000      0.524719   442.0959       2.64494       18.5779       8.15663       1.27603      -10.7399       3.45207       1.21956     -0.498787      -4.42992      -3.30328     -0.117124      0.351305     -0.175183    -0.0740646    -0.0229647     0.0226515   -0.00423294    0.00260591    0.00137937  -0.000106303   0.000259871  -1.33746e-05   3.29293e-06       0.00000       0.00000       0.00000       0.00000       0.00000       0.00000       0.00000       0.00000       0.00000       0.00000       0.00000       0.00000       5.18403       7.59238       6.65909       7.80527       6.11046       5.70569       4.23165       3.42180       2.33991       1.69963       1.14693      0.721829      0.423718      0.219490      0.125382     0.0588760     0.0285747     0.0107395    0.00447564    0.00142996   0.000445998   0.000119118   2.51423e-05   4.91127e-06       0.00000       0.00000       0.00000       0.00000       0.00000       0.00000       0.00000       0.00000       0.00000       0.00000       0.00000       0.00000
  12  20 3492.5194    2.7794  2.1772 12.4644 -0.0039       1.33306  0.0738   0.0550   0.1262    0.0907   0.0000      0.362689   440.1581       12.5860      -4.51177       15.1304       8.23511      -10.7372       6.76660       1.44625    -0.0855983     -0.648009       1.74281     -0.667551     -0.143759     -0.108664    -0.0548455     0.0785364     0.0172862    -0.0183679  -0.000820493    0.00245817  -0.000267705  -0.000164769   2.71055e-05   3.30422e-06       0.00000       0.00000       0.00000       0.00000       0.00000       0.00000       0.00000       0.00000       0.00000       0.00000       0.00000       0.00000       6.38067       8.04438       7.71042       8.22990       7.26453       6.29835       4.95275       3.86786       2.81853       1.97702       1.30640      0.817920      0.484901      0.273811      0.138164     0.0696107     0.0292162     0.0127444    0.00461918    0.00162950   0.000491400   0.000128787   2.70748e-05   4.47423e-06       0.00000       0.00000       0.00000       0.00000       0.00000       0.00000       0.00000       0.00000       0.00000       0.00000       0.00000       0.00000
  12  21 3632.7246    2.3629  3.6011 11.5324  0.0006      0.787661  0.0939   0.0360   0.1602    0.0753   0.0000      0.210910   444.2368       12.6833       11.1514      -21.3868      -24.3316      -1.75160     -0.610403      -6.92998       1.63847       1.46180     -0.342670      -1.83931     0.0594817     0.0295565      0.326423    0.00153440    -0.0254356     0.0322464    0.00733122   -0.00109162  -7.72173e-05   0.000256655  -8.32945e-06  -1.11770e-05       0.00000       0.00000       0.00000       0.00000       0.00000       0.00000       0.00000       0.00000       0.00000       0.00000       0.00000       0.00000       8.18291       10.4888       10.1352       10.6345       8.85004       8.27127       6.26265       5.20130       3.44001       2.63206       1.57838       1.07253      0.583938      0.338623      0.165867     0.0888291     0.0358115     0.0166950    0.00585194    0.00215785   0.000574426   0.000175040   3.09686e-05   5.84009e-06       0.00000       0.00000       0.00000       0.00000       0.00000       0.00000       0.00000       0.00000       0.00000       0.00000       0.00000       0.00000
  12  22 3772.9617    1.9881  5.3578 11.1441  0.0005      0.651519  0.1211   0.0261   0.2055    0.0607   0.0000      0.132664   415.4137       5.12451       29.2219       5.54280       9.82307      -9.82200      -1.33338       5.11909     -0.492484      -3.27134     -0.226418     -0.285096     -0.612948     -0.152706     -0.198227     -0.114105    -0.0435146     0.0122375    0.00521738   -0.00119112   0.000947295  -9.55626e-05  -4.92023e-05   6.77568e-06       0.00000       0.00000       0.00000       0.00000       0.00000       0.00000       0.00000       0.00000       0.00000       0.00000       0.00000       0.00000       10.4247       12.9109       13.2894       13.3201       11.5335       10.3552       8.09603       6.25074       4.66813       3.20062       2.05023       1.32554      0.754779      0.431169      0.222087      0.107962     0.0486765     0.0201767    0.00778894    0.00282769   0.000813158   0.000207533   4.25261e-05   6.66777e-06       0.00000       0.00000       0.00000       0.00000       0.00000       0.00000       0.00000       0.00000       0.00000       0.00000       0.00000       0.00000
  12  23 3913.4061    1.6584  7.5300 10.8028 -0.0024      0.475860  0.1556   0.0201   0.2654    0.0556   0.0000     0.0984365   446.1560       12.9876       6.97801       10.3754       15.2084       9.85527       26.3033      -9.25657      -5.13763       2.18426     -0.265559      -2.06045      -1.64733     -0.354308      0.337384      0.175125      0.103973  -0.000637540    -0.0159157   -0.00315279    0.00266794  -3.31471e-05  -6.78214e-05  -8.30973e-06       0.00000       0.00000       0.00000       0.00000       0.00000       0.00000       0.00000       0.00000       0.00000       0.00000       0.00000       0.00000       13.6336       17.2929       18.2585       17.1142       15.3282       13.1821       10.7741       8.03612       6.02177       3.99675       2.61458       1.65193      0.949011      0.506656      0.274556      0.134090     0.0602578     0.0248125    0.00994469    0.00345781    0.00104664   0.000264528   5.74814e-05   7.93776e-06       0.00000       0.00000       0.00000       0.00000       0.00000       0.00000       0.00000       0.00000       0.00000       0.00000       0.00000       0.00000
  12  24 4053.8986    1.3877  9.6218 10.6650 -0.0022      0.195222  0.1909   0.0163   0.3482    0.0456   0.0000     0.0846467   447.7881      -5.45133       17.4625       20.3014       15.3166      -35.3357      -16.0649      -2.78535       15.3949      -8.44465     -0.989426      -1.84707     -0.285079      0.100196      0.443011      0.162617    -0.0609620     0.0128327    -0.0125807  -0.000807341  -0.000712321   0.000181132   3.49833e-05   1.38519e-05       0.00000       0.00000       0.00000       0.00000       0.00000       0.00000       0.00000       0.00000       0.00000       0.00000       0.00000       0.00000       15.8180       19.2528       20.1578       19.9221       18.4633       15.2542       12.4177       9.43286       7.38473       4.95107       3.18965       1.95469       1.21442      0.709938      0.357896      0.176676     0.0747115     0.0330017     0.0120815    0.00428082    0.00129686   0.000326457   7.17818e-05   9.76858e-06       0.00000       0.00000       0.00000       0.00000       0.00000       0.00000       0.00000       0.00000       0.00000       0.00000       0.00000       0.00000
  12  25 4194.2782    1.1663 12.3934 10.4747 -0.0032      0.156209  0.2542   0.0141   0.4609    0.0428   0.0000     0.0787014   460.1013       43.4589       6.96369       27.2972      -4.80645       1.49949      -14.4598      -34.9238       4.80201       9.36014      -6.98991      -5.38989       1.15110      0.418427      0.472598     -0.275623    -0.0564782     0.0396721     0.0309525   -0.00290997   -0.00201858   0.000278586   2.02612e-05  -1.00719e-05       0.00000       0.00000       0.00000       0.00000       0.00000       0.00000       0.00000       0.00000       0.00000       0.00000       0.00000       0.00000       18.8057       24.8786       25.5112       25.3372       22.4987       19.8518       15.7872       12.3202       8.93331       6.29176       4.16238       2.58457       1.55491      0.842341      0.452767      0.215269      0.101204     0.0414317     0.0166409    0.00559330    0.00175694   0.000457911   9.41970e-05   1.41334e-05       0.00000       0.00000       0.00000       0.00000       0.00000       0.00000       0.00000       0.00000       0.00000       0.00000       0.00000       0.00000
  12  26 4334.9984    0.9983 14.4953 10.3608 -0.0047   0.000956791  0.3242   0.0122   0.5565    0.0405   0.0000     0.0898193   438.9883       33.6957       39.6472      -2.68092      -30.2488      -17.2859      -7.41037       18.3382       15.2468      -29.0849      -5.21280       2.68988      0.638238     -0.339767     0.0556984      0.404540    -0.0116152   -0.00253050     0.0239376     0.0120932   0.000427579   0.000627863   0.000110155   2.60054e-05       0.00000       0.00000       0.00000       0.00000       0.00000       0.00000       0.00000       0.00000       0.00000       0.00000       0.00000       0.00000       22.9749       28.9354       29.9949       28.9440       26.6142       22.9715       18.8964       14.5351       10.8433       7.52215       4.95987       3.10661       1.83857       1.01967      0.536420      0.260212      0.119255     0.0496559     0.0192935    0.00667082    0.00201930   0.000515851   0.000108239   1.51399e-05       0.00000       0.00000       0.00000       0.00000       0.00000       0.00000       0.00000       0.00000       0.00000       0.00000       0.00000       0.00000
  13   9 1983.8646    0.5638  0.4334  9.9590 -0.0116       10.0918  0.0261   0.0239   0.0525    0.0774   0.0000       1.87674   436.8762       4.30860       14.7387       1.30556       1.49901       1.18803      -2.03496     -0.556035       1.73880      -1.03470      0.705591      0.272728    -0.0291167      0.209003     0.0243262    -0.0332870    0.00241751     0.0102219    0.00211466   -0.00240793  -0.000859523  -7.12657e-05  -1.82630e-06  -5.93286e-06   1.66119e-06  -7.07887e-08       0.00000       0.00000       0.00000       0.00000       0.00000       0.00000       0.00000       0.00000       0.00000       0.00000       2.46908       3.30873       3.30540       3.39378       3.01400       2.71982       2.12523       1.64050       1.26053      0.877357      0.642463      0.396320      0.266293      0.145781     0.0844030     0.0435825     0.0218521    0.00973531    0.00428071    0.00172275   0.000625438   0.000202576   6.28120e-05   1.46996e-05   3.19442e-06   4.93845e-07       0.00000       0.00000       0.00000       0.00000       0.00000       0.00000       0.00000       0.00000       0.00000       0.00000
  13  10 2128.6281    0.8071  0.5616 10.2094 -0.0128       9.00913  0.0298   0.0290   0.0560    0.0998   0.0000       1.41546   436.7982      -1.64342       7.85827      0.435778      -5.90242      -5.21714      -2.76169       2.29477      -3.34307      0.488973      0.363907      0.372550     -0.323455    -0.0622063      0.151075     0.0185107    -0.0307145   -0.00726042   -0.00373163   -0.00191714   -0.00112997   0.000197818  -2.51307e-05   2.70730e-05  -1.19229e-06  -1.54774e-07       0.00000       0.00000       0.00000       0.00000       0.00000       0.00000       0.00000       0.00000       0.00000       0.00000       2.81975       3.83529       3.85367       3.79485       3.50235       3.20219       2.31948       1.87813       1.37906      0.959641      0.706553      0.437824      0.293054      0.160240     0.0910576     0.0458420     0.0227371     0.0102256    0.00436878    0.00175571   0.000649699   0.000216615   7.22545e-05   1.69175e-05   3.32988e-06   5.25870e-07       0.00000       0.00000       0.00000       0.00000       0.00000       0.00000       0.00000       0.00000       0.00000       0.00000
  13  11 2271.2768    1.0528  0.7049 10.6575 -0.0099       6.90453  0.0335   0.0327   0.0668    0.1132   0.0000       1.22746   438.5922      -1.29101       13.9601       4.93521      -6.48655       1.88446     -0.119048       5.53495      0.910870      0.834952       1.23220      0.400732     -0.230734     -0.282706     0.0790351    -0.0326300     0.0135727   -0.00361853  -0.000311313  -0.000829735  -0.000643363   0.000258899   4.40384e-06  -3.13485e-05   1.43343e-06  -1.08589e-07       0.00000       0.00000       0.00000       0.00000       0.00000       0.00000       0.00000       0.00000       0.00000       0.00000       3.04649       3.72698       4.21381       3.87503       3.34390       3.26266       2.65849       2.02469       1.59103       1.11728      0.770162      0.481991      0.307156      0.180554     0.0914903     0.0545150     0.0246044     0.0120702    0.00494009    0.00234712   0.000796827   0.000277813   7.66656e-05   1.74775e-05   3.52272e-06   4.96764e-07       0.00000       0.00000       0.00000       0.00000       0.00000       0.00000       0.00000       0.00000       0.00000       0.00000
  13  12 2411.9481    1.4825  0.8810 11.2967 -0.0079       2.92070  0.0404   0.0414   0.0723    0.1286   0.0000       1.01659   437.5224      0.662596       11.4673       2.81223       1.28732      -6.35447      -2.02775     -0.831618      0.555102     -0.732649     -0.809670     0.0178762     0.0565911   -0.00772573      0.135971     0.0130477   -0.00187115    -0.0212065   -0.00309896   1.22609e-05   7.20748e-05  -0.000200397  -2.59529e-05   9.16746e-06   1.97557e-07  -8.88296e-07       0.00000       0.00000       0.00000       0.00000       0.00000       0.00000       0.00000       0.00000       0.00000       0.00000       3.45014       4.53245       4.64925       4.75439       4.27616       3.58608       3.17013       2.39765       1.78934       1.28182      0.888030      0.573578      0.354659      0.198829      0.123798     0.0552661     0.0312520     0.0139128    0.00658131    0.00225331   0.000954443   0.000276270   8.56000e-05   2.17612e-05   4.75471e-06   6.66336e-07       0.00000       0.00000       0.00000       0.00000       0.00000       0.00000       0.00000       0.00000       0.00000       0.00000
  13  13 2551.8595    1.7862  0.8887 11.8334 -0.0224       3.49490  0.0440   0.0541   0.0758    0.1532   0.0000      0.994240   437.2647       1.22973       7.29146       8.49623       4.75723      -2.12719       2.31853       1.32234      -1.36404      -1.44013       2.03004      0.961876     -0.123729     0.0527422      0.293382     0.0880764     0.0355834    0.00828176   -0.00100656   -0.00170803    0.00141104   0.000188807  -0.000103835  -5.50311e-06   4.24153e-07  -7.97471e-08       0.00000       0.00000       0.00000       0.00000       0.00000       0.00000       0.00000       0.00000       0.00000       0.00000       4.25865       5.06003       4.99596       5.19745       4.52515       4.40194       3.62624       2.65077       1.86706       1.51477       1.05549      0.701812      0.423844      0.248617      0.129616     0.0647466     0.0304388     0.0141671    0.00647193    0.00264935   0.000948811   0.000303481   7.89319e-05   2.09299e-05   3.87659e-06   6.47293e-07       0.00000       0.00000       0.00000       0.00000       0.00000       0.00000       0.00000       0.00000       0.00000       0.00000
  13  14 2691.7883    2.5310  0.7861 11.8769 -0.0049       1.72563  0.0350   0.0787   0.0677    0.1809   0.0000      0.865854   436.9529      -5.03447       10.4607      0.488656       8.55409      -3.48775       2.73180       4.10246      0.191604      0.734248     0.0604834     0.0160074      0.192229      0.398396   -0.00770026     0.0357435    -0.0411448     0.0170385   -0.00208380   0.000213464  -0.000759694  -0.000146567   2.67210e-05  -1.29227e-05   4.86344e-06  -2.18512e-07       0.00000       0.00000       0.00000       0.00000       0.00000       0.00000       0.00000       0.00000       0.00000       0.00000       3.02616       3.97560       4.14970       4.18252       3.62703       3.30298       2.77624       2.05947       1.48743       1.11035      0.788310      0.507838      0.311886      0.190418      0.101699     0.0499818     0.0243132     0.0123635    0.00531439    0.00217612   0.000791491   0.000256754   7.54734e-05   1.83248e-05   3.85721e-06   5.74711e-07       0.00000       0.00000       0.00000       0.00000       0.00000       0.00000       0.00000       0.00000       0.00000       0.00000
  13  15 2832.2363    3.0136  0.8346 12.5590 -0.0021       2.64089  0.0363   0.0901   0.0689    0.1641   0.0000      0.861135   432.5115       5.80989       7.78619      -4.60771       1.79991      -3.00391      -2.28527      -2.60357       3.26346       3.04801       1.17698     0.0261065     0.0323554     -0.100709     -0.173023    -0.0659009     0.0320265     0.0251941    -0.0139094   0.000325474    0.00120512   0.000251899  -2.50776e-05   1.80333e-06   1.42510e-06  -2.43664e-08       0.00000       0.00000       0.00000       0.00000       0.00000       0.00000       0.00000       0.00000       0.00000       0.00000       3.43274       4.15189       4.44386       4.66719       3.93317       3.39320       2.92724       2.16287       1.56740       1.22804      0.820591      0.498792      0.313061      0.197646      0.113391     0.0547645     0.0265412     0.0136145    0.00610068    0.00237069   0.000844858   0.000251067   7.00338e-05   1.76150e-05   3.65738e-06   5.53140e-07       0.00000       0.00000       0.00000       0.00000       0.00000       0.00000       0.00000       0.00000       0.00000       0.00000
  13  17 3112.4259    4.0177  0.8627 13.3323 -0.0015     -0.818079  0.0365   0.1159   0.0721    0.1354   0.0000      0.664424   441.8943       1.51083       12.7048       1.31432      -4.63586       3.22173      -3.62886      -3.41185       3.25359      -1.84881      -1.39448     -0.316375      0.544219     -0.268754   0.000941821    -0.0671465    -0.0138710   -0.00324549    0.00159043    0.00363803   0.000843187  -0.000297621  -8.98407e-06  -2.32985e-05   5.70843e-06  -1.23591e-07       0.00000       0.00000       0.00000       0.00000       0.00000       0.00000       0.00000       0.00000       0.00000       0.00000       3.53881       4.03239       4.39644       4.31308       3.97286       3.58143       2.76539       2.19093       1.71538       1.20497      0.813243      0.527866      0.322378      0.198131      0.115215     0.0572639     0.0272396     0.0132277    0.00515364    0.00212302   0.000805626   0.000265307   7.45493e-05   1.72521e-05   3.37998e-06   4.65461e-07       0.00000       0.00000       0.00000       0.00000       0.00000       0.00000       0.00000       0.00000       0.00000       0.00000
  13  18 3252.3625    3.5638  1.0943 13.3633  0.0025     -0.284656  0.0516   0.0966   0.0855    0.1364   0.0000      0.847191   440.8951       10.1373       7.66692       8.30513      -10.3414      -4.45187      0.173659      -6.40946       3.66321    -0.0763413       1.42586       1.15252     -0.636281      0.235376    -0.0259451    -0.0181748     0.0377169    -0.0179999    0.00775365  -0.000887128   0.000844054  -0.000223569  -6.03163e-05  -1.13184e-05  -6.53209e-06  -8.89468e-07       0.00000       0.00000       0.00000       0.00000       0.00000       0.00000       0.00000       0.00000       0.00000       0.00000       4.47691       5.86391       6.21747       5.83708       5.51937       4.60273       3.63485       2.86328       2.09670       1.41871       1.02747      0.649380      0.391101      0.233992      0.130907     0.0643197     0.0330307     0.0145757    0.00667431    0.00238089   0.000923629   0.000319783   9.86811e-05   2.39495e-05   4.93696e-06   6.62661e-07       0.00000       0.00000       0.00000       0.00000       0.00000       0.00000       0.00000       0.00000       0.00000       0.00000
  13  19 3392.4325    3.1533  1.8885 12.7770 -0.0090      0.500125  0.0680   0.0654   0.1142    0.0955   0.0000      0.467276   444.3844       15.7622       12.8104       7.62748      -6.56631      -14.4362      -2.00413       1.50570     -0.839647      -2.46314     -0.297683     -0.684561     -0.297057      0.178860     -0.105878     -0.121462     0.0352833   -0.00775214   -0.00298264    0.00380053    0.00186602  -0.000467092  -0.000231722   4.06963e-05   1.73603e-05   4.78584e-07       0.00000       0.00000       0.00000       0.00000       0.00000       0.00000       0.00000       0.00000       0.00000       0.00000       5.79658       7.27689       6.97866       6.85677       6.07040       5.74601       4.93483       3.96231       3.06075       2.24676       1.39330      0.876565      0.548305      0.312805      0.172003     0.0929346     0.0439919     0.0198437    0.00832921    0.00361819    0.00129842   0.000408533   0.000116256   3.02341e-05   6.14854e-06   9.18026e-07       0.00000       0.00000       0.00000       0.00000       0.00000       0.00000       0.00000       0.00000       0.00000       0.00000
  13  20 3532.7644    2.6991  2.7841 11.9181 -0.0011       1.08589  0.0768   0.0449   0.1311    0.0843   0.0000      0.266182   447.3311       12.6147       18.7095      -18.5580       11.5527      -9.19265      -10.2949       3.57906      -4.97783      -1.19844      -3.18693      0.899369     -0.692484     -0.563066     -0.153979   -0.00733892     0.0478439    -0.0293750    0.00906377   -0.00186179   -0.00128925   0.000382509  -0.000153945  -1.34808e-05   2.19645e-06  -8.02214e-07       0.00000       0.00000       0.00000       0.00000       0.00000       0.00000       0.00000       0.00000       0.00000       0.00000       6.41853       7.82350       7.99323       7.98535       7.48953       6.26281       5.59087       4.20006       3.28827       2.26914       1.62684       1.01903      0.625095      0.375182      0.205557      0.104839     0.0526287     0.0238006     0.0108094    0.00405063    0.00146857   0.000486803   0.000141901   3.42929e-05   7.71274e-06   9.74498e-07       0.00000       0.00000       0.00000       0.00000       0.00000       0.00000       0.00000       0.00000       0.00000       0.00000
  13  21 3673.2192    2.1975  3.7142 11.6469 -0.0055      0.568443  0.0927   0.0325   0.1639    0.0657   0.0000      0.213232   443.0435       8.28070       9.54301     -0.918928      -5.42822      -19.1895      -8.72383      -13.0935       4.45617       5.49987       1.53004      -1.95342     -0.705838      0.371688      0.552951    -0.0718289    -0.0291356     0.0378585     0.0129985    0.00470637   -0.00182411   0.000625331   0.000388247  -1.99178e-05  -6.40028e-06   1.31951e-06       0.00000       0.00000       0.00000       0.00000       0.00000       0.00000       0.00000       0.00000       0.00000       0.00000       7.60553       9.19499       9.88461       9.82444       9.05034       7.73673       6.57899       5.08840       3.84649       2.76502       1.93590       1.23136      0.776763      0.450265      0.267139      0.129303     0.0661635     0.0310214     0.0136252    0.00517544    0.00198977   0.000613770   0.000185506   4.46185e-05   9.24920e-06   1.22700e-06       0.00000       0.00000       0.00000       0.00000       0.00000       0.00000       0.00000       0.00000       0.00000       0.00000
  13  22 3813.7413    1.8706  5.8006 11.1563 -0.0023      0.213935  0.1227   0.0237   0.2140    0.0545   0.0000      0.114272   452.1385       20.1691       13.0704      0.865339      -5.77118      -2.17800      -12.9173      -6.36783      -8.40977      -1.77637     0.0641846      -1.72014    -0.0561325     -0.577099      0.123533     -0.106662    -0.0989104     0.0579683    -0.0277439    0.00579704    0.00512223   -0.00101999  -0.000143715   7.21837e-05   1.81706e-05   1.46685e-06       0.00000       0.00000       0.00000       0.00000       0.00000       0.00000       0.00000       0.00000       0.00000       0.00000       9.89635       12.7336       13.1530       13.0778       11.8405       10.2658       8.72760       6.58966       5.12448       3.60420       2.47956       1.60921       1.00318      0.588037      0.321767      0.175410     0.0846686     0.0404706     0.0169355    0.00713187    0.00251557   0.000840453   0.000236999   5.81161e-05   1.24488e-05   1.71145e-06       0.00000       0.00000       0.00000       0.00000       0.00000       0.00000       0.00000       0.00000       0.00000       0.00000
  13  23 3954.5382    1.5744  8.1511 10.8444 -0.0019      0.298653  0.1587   0.0182   0.2880    0.0472   0.0000     0.0889440   415.2110       25.1657       12.3392       7.53565       5.04328      -6.32702      -17.6514      -4.24941       1.41369      -4.22614      -1.64418      0.144307     -0.186256       1.63109     -0.222280     -0.142970    -0.0160811     0.0844833     0.0265927   -0.00602115   -0.00300551    0.00182095  -4.73312e-05   6.72904e-05  -1.28644e-05  -1.50726e-06       0.00000       0.00000       0.00000       0.00000       0.00000       0.00000       0.00000       0.00000       0.00000       0.00000       12.0943       15.0372       16.7169       15.7418       14.4495       12.9356       10.3772       8.43681       6.28838       4.59772       3.03175       1.96888       1.24271      0.728783      0.403492      0.217136      0.110001     0.0475996     0.0219429    0.00867179    0.00324987    0.00106913   0.000312786   7.82711e-05   1.46005e-05   2.00487e-06       0.00000       0.00000       0.00000       0.00000       0.00000       0.00000       0.00000       0.00000       0.00000       0.00000
  13  24 4095.3960    1.3074 10.0563 10.6435 -0.0003      0.159109  0.1985   0.0157   0.3597    0.0449   0.0000     0.0838054   437.2168       27.2862       23.3836      -18.7507       33.8922       22.7137       5.06699      -14.7206      -6.46032      -3.85739      -2.93745     -0.170746       1.23285     -0.324342      -1.04807      0.359155     -0.177174      0.133583    -0.0255144    -0.0239800    0.00343994    0.00153516  -0.000158186  -3.82544e-05   1.42707e-05   2.44217e-06       0.00000       0.00000       0.00000       0.00000       0.00000       0.00000       0.00000       0.00000       0.00000       0.00000       15.1564       19.0754       19.8954       19.8632       18.0187       15.8413       13.0308       10.3563       7.64947       5.56136       3.81299       2.48633       1.54543      0.898018      0.508225      0.261646      0.129570     0.0615433     0.0260916     0.0104752    0.00384059    0.00123796   0.000367738   9.16462e-05   1.79278e-05   2.54842e-06       0.00000       0.00000       0.00000       0.00000       0.00000       0.00000       0.00000       0.00000       0.00000       0.00000
  13  25 4237.0495    1.1158 12.6914 10.4559 -0.0060     0.0962383  0.2587   0.0132   0.4601    0.0416   0.0000     0.0806494   430.1769       24.8918      -39.6284       17.4457      -4.25982      -25.2802      -29.9122      -12.3496      -1.78657       4.13525      -9.97186      -2.74219      -1.01825       1.84063    -0.0857497     0.0631573      0.431608    -0.0373438    -0.0477093    0.00467805    0.00789696   0.000561633   0.000164368  -2.48759e-05  -1.95719e-05   1.57558e-06       0.00000       0.00000       0.00000       0.00000       0.00000       0.00000       0.00000       0.00000       0.00000       0.00000       18.0721       22.4874       23.8999       23.4181       22.0100       18.8943       15.9119       12.5344       9.46502       6.93403       4.64999       3.12601       1.92370       1.13724      0.633858      0.337820      0.167819     0.0775935     0.0332168     0.0134284    0.00490120    0.00160725   0.000457404   0.000117498   2.29632e-05   3.04563e-06       0.00000       0.00000       0.00000       0.00000       0.00000       0.00000       0.00000       0.00000       0.00000       0.00000
  13  26 4377.4217    0.9389 15.6194 10.3223  0.0013    -0.0564459  0.3652   0.0108   0.5859    0.0366   0.0000     0.0904997   400.1108       43.1421       37.1325      -16.3144       7.76968       27.4580      -15.9025      -15.5469       6.59895       6.55917      -6.06342      -3.37155      -2.43981       1.24906     -0.317925     -0.448919     -0.164187     0.0292065     0.0101347     0.0235144   -0.00719597   -0.00223443   0.000923709   5.47537e-05  -2.55651e-05  -1.38740e-06       0.00000       0.00000       0.00000       0.00000       0.00000       0.00000       0.00000       0.00000       0.00000       0.00000       23.0469       29.2509       31.5546       29.4606       28.4915       24.6688       20.2872       16.6712       12.3579       9.03653       6.09539       4.07466       2.45905       1.47688      0.841162      0.431378      0.215951      0.102507     0.0437865     0.0172340    0.00645412    0.00216169   0.000629015   0.000160436   3.00548e-05   3.93141e-06       0.00000       0.00000       0.00000       0.00000       0.00000       0.00000       0.00000       0.00000       0.00000       0.00000
  14  10 2162.6834    0.8363  0.6391 10.1572 -0.0056       7.63657  0.0345   0.0257   0.0577    0.1057   0.0000       1.27871   436.0319      -3.73961       20.9126       2.79128      -6.76541      0.270553     -0.361647      -2.81302       1.68153       1.83675      0.806472      0.179019    -0.0961130    -0.0219092    -0.0500128    -0.0788064    -0.0462676    0.00606575   -0.00378948   -0.00523845   0.000248129  -0.000192863   0.000219866  -0.000147992  -7.21335e-06   1.25116e-06  -6.53759e-07   4.59421e-08       0.00000       0.00000       0.00000       0.00000       0.00000       0.00000       0.00000       0.00000       2.95669       3.86426       3.89733       4.11182       3.56723       3.08806       2.85970       2.19568       1.68417       1.30974      0.877192      0.598620      0.346340      0.240925      0.129006     0.0821850     0.0359178     0.0203360    0.00954711    0.00437154    0.00175507   0.000733261   0.000215753   7.68536e-05   1.73060e-05   4.96832e-06   9.97764e-07   1.42746e-07       0.00000       0.00000       0.00000       0.00000       0.00000       0.00000       0.00000       0.00000
  14  11 2305.8690    1.1218  0.7409 10.8578 -0.0052       6.54153  0.0335   0.0340   0.0688    0.1107   0.0000       1.15929   435.4389      -2.03581       18.2802       6.77762      -2.28274       1.18373       1.00378      -2.89652       1.63007      -2.47060      -1.17159     -0.667268      0.500093     -0.316253    -0.0227109      0.113732   -0.00481945     0.0199119    -0.0141205    0.00137648   -0.00493159    0.00103886   0.000100024  -0.000145253   1.96751e-05   6.43114e-06   2.75422e-07   1.18827e-07       0.00000       0.00000       0.00000       0.00000       0.00000       0.00000       0.00000       0.00000       3.00647       3.61243       4.04309       4.04022       3.68436       3.33252       2.58556       2.04634       1.59853       1.22928      0.840008      0.528155      0.350876      0.216050      0.137708     0.0785149     0.0391125     0.0189666    0.00965980    0.00379811    0.00173047   0.000646350   0.000228967   6.97158e-05   1.98035e-05   4.63385e-06   8.43450e-07   1.17339e-07       0.00000       0.00000       0.00000       0.00000       0.00000       0.00000       0.00000       0.00000
  14  12 2446.8254    1.4435  0.8436 11.4979 -0.0081       3.04476  0.0573   0.0424   0.0699    0.1074   0.0000       1.11411   435.3553      -4.41246       10.4274       5.81217       5.49589      -3.41992      -1.68328       1.37623     -0.539392     0.0183377      -2.12107     -0.299933     -0.463696     0.0402961     0.0685175     0.0789476     0.0210378   -0.00681032     0.0146151    0.00308290   -0.00146386  -0.000374838  -0.000130109  -0.000110300   1.82992e-05   9.04590e-07  -1.16789e-06  -3.08421e-07       0.00000       0.00000       0.00000       0.00000       0.00000       0.00000       0.00000       0.00000       4.97336       4.21845       7.02469       6.97697       3.64521       5.38347       5.13078       2.66221       2.46266       2.48580       1.31140      0.711179      0.738967      0.453874      0.144464      0.121029     0.0873546     0.0367775     0.0101806    0.00645413    0.00408741    0.00169114   0.000500234   0.000128326   2.57090e-05   5.44061e-06   9.73538e-07   1.61107e-07       0.00000       0.00000       0.00000       0.00000       0.00000       0.00000       0.00000       0.00000
  14  15 2869.3597    3.3040  0.7943 12.6516 -0.0028       2.02338  0.0343   0.0951   0.0638    0.1607   0.0000      0.847695   434.3800       10.3162       8.38438      -3.54439      -5.66504       3.41049       1.93045      0.808176      -1.39753     -0.900414       1.18506     -0.443378      0.128440      0.458217     0.0835001   0.000773914     0.0413856    0.00966539    0.00610819    0.00620017  -0.000559652   0.000242607   0.000254232  -3.73635e-05   1.56334e-05   2.11677e-07  -3.83947e-07  -1.17190e-07       0.00000       0.00000       0.00000       0.00000       0.00000       0.00000       0.00000       0.00000       3.51263       4.33639       4.41060       4.75066       4.14809       3.54236       2.87747       2.34540       1.75021       1.20472      0.841224      0.596872      0.402119      0.234525      0.120967     0.0710339     0.0414683     0.0214186    0.00920594    0.00411594    0.00156425   0.000597804   0.000191392   6.08722e-05   1.62466e-05   3.78155e-06   7.67927e-07   1.21015e-07       0.00000       0.00000       0.00000       0.00000       0.00000       0.00000       0.00000       0.00000
  14  16 3010.2145    3.9092  0.8007 13.1245 -0.0008       1.62132  0.0494   0.1115   0.0641    0.1517   0.0000      0.972358   438.0257       6.01041       9.39933      -3.67401      -3.36014      -2.29877      -6.82971      -1.05343      -1.97475      -2.88402     0.0538353      -1.47963      0.524831      0.260071     0.0386966    0.00964683     0.0482843   -0.00362742    0.00147409    0.00275458   0.000764719   0.000331365  -0.000216549   4.80016e-05   2.14710e-05  -1.61087e-06  -1.22928e-06  -9.11800e-08       0.00000       0.00000       0.00000       0.00000       0.00000       0.00000       0.00000       0.00000       5.18451       5.20349       4.05655       5.74484       6.31248       5.09185       2.94498       2.46509       2.74925       2.35622       1.31404      0.686080      0.419366      0.371113      0.280241      0.158101     0.0784672     0.0339559     0.0125395    0.00491241    0.00177383   0.000638937   0.000232351   6.72189e-05   1.85216e-05   4.92459e-06   8.92419e-07   1.30623e-07       0.00000       0.00000       0.00000       0.00000       0.00000       0.00000       0.00000       0.00000
  14  17 3150.6155    3.9846  0.8882 13.5987 -0.0034       1.18458  0.0493   0.1136   0.0667    0.1271   0.0000       1.10698   432.3750       8.06421       17.8824      0.896717       3.92035      -4.84055      -1.15690      0.733867      0.405458      0.754463     -0.359449    -0.0198915     -0.172998      0.263211     0.0861032    -0.0374804    0.00624688   0.000402911     0.0122848  -0.000487691    0.00218375  -0.000652418  -0.000324782   0.000105634   1.14071e-05   1.49844e-06  -2.16493e-06  -2.32765e-07       0.00000       0.00000       0.00000       0.00000       0.00000       0.00000       0.00000       0.00000       3.80037       4.34235       4.56710       5.35482       4.15250       3.61784       3.52270       2.88884       1.92906       1.51003       1.19337      0.722888      0.415663      0.281924      0.190169     0.0972283     0.0461204     0.0225167     0.0134448    0.00628146    0.00256059   0.000849235   0.000280649   7.83715e-05   2.20381e-05   4.98126e-06   1.07671e-06   1.60685e-07       0.00000       0.00000       0.00000       0.00000       0.00000       0.00000       0.00000       0.00000
  14  18 3290.8788    3.4797  1.1275 13.7844 -0.0068      0.713431  0.0552   0.0965   0.0901    0.1120   0.0000      0.978830   443.9913       3.41162       17.8498      0.801191       3.11870      -5.64175      -2.41712      -2.58597       1.10301       1.96736     -0.910165      0.193470      0.196989      0.675745     -0.766174    0.00294063    -0.0336236     0.0372163   -0.00495315   -0.00897777    0.00424572   0.000522176  -0.000263599   1.65295e-05  -4.49413e-06  -9.84204e-06   1.86212e-06  -1.03340e-07       0.00000       0.00000       0.00000       0.00000       0.00000       0.00000       0.00000       0.00000       4.23013       5.71393       5.41368       5.45470       5.12956       4.40694       3.92803       3.26731       2.60372       1.87708       1.26048      0.887340      0.538137      0.339424      0.194286      0.108416     0.0558233     0.0297421     0.0130304    0.00599220    0.00228073   0.000921154   0.000306067   0.000105118   2.76791e-05   7.41397e-06   1.50492e-06   2.04674e-07       0.00000       0.00000       0.00000       0.00000       0.00000       0.00000       0.00000       0.00000
  14  19 3431.6141    2.9760  1.9066 12.7852 -0.0039       1.21071  0.0643   0.0608   0.1107    0.0927   0.0000      0.484214   441.8993       10.5691       18.2719     -0.232681       6.99022      -6.05937     -0.846634     -0.398002      -2.44414      -2.46325      -3.11699     -0.813519     -0.814990      0.319438     -0.149544      0.124831   -0.00497416    0.00248421    0.00662634     0.0122748   -0.00259369   0.000591076  -4.23020e-05   3.53098e-05  -4.22442e-06   6.91778e-06  -7.85302e-07   1.68525e-07       0.00000       0.00000       0.00000       0.00000       0.00000       0.00000       0.00000       0.00000       5.23298       6.96502       7.20236       6.92416       6.33655       5.53167       4.67127       3.89191       3.10792       2.11788       1.54406      0.956103      0.635121      0.365246      0.218903      0.120992     0.0649565     0.0324638     0.0156236    0.00669914    0.00276381    0.00105632   0.000377299   0.000119855   3.63535e-05   7.82838e-06   1.63077e-06   2.16317e-07       0.00000       0.00000       0.00000       0.00000       0.00000       0.00000       0.00000       0.00000
  14  20 3572.2157    2.4835  3.2307 11.9327 -0.0076      0.509648  0.0794   0.0384   0.1487    0.0704   0.0000      0.227438   447.0678       18.9956       12.7665      -4.93651      0.482180      -16.6011      -6.69564      0.265626      0.458717      0.858213       3.63261      -1.90625      0.995714      0.752427      0.220692     -0.239390   -0.00680643     0.0887653    -0.0231196    0.00637124  -0.000363646  -0.000551104  -6.86841e-05   3.05028e-05   3.01148e-06   1.22100e-05   2.11409e-06  -9.89253e-08       0.00000       0.00000       0.00000       0.00000       0.00000       0.00000       0.00000       0.00000       6.18992       7.72569       8.35212       8.06677       7.42927       6.63654       5.64860       4.54256       3.51470       2.57798       1.83926       1.22126      0.754470      0.483123      0.277912      0.156316     0.0815160     0.0397868     0.0198125    0.00840891    0.00369779    0.00135557   0.000473242   0.000154169   4.18415e-05   1.00156e-05   1.92752e-06   2.53831e-07       0.00000       0.00000       0.00000       0.00000       0.00000       0.00000       0.00000       0.00000
  14  21 3713.3812    2.1154  4.4097 11.5202 -0.0002      0.761277  0.1009   0.0289   0.1765    0.0586   0.0000      0.165924   440.9419       10.7838       10.7988      -7.34359     -0.740983      -7.18256      -8.28740       1.04341       1.40437      0.810660      0.907108      -1.95913      -1.89958     -0.726226     -0.208012     0.0740648     0.0809158     0.0825423   0.000159275    -0.0254318  -0.000698187    0.00103414  -0.000696407  -0.000177546  -1.24160e-05   1.55506e-05   1.15247e-06  -5.29501e-07       0.00000       0.00000       0.00000       0.00000       0.00000       0.00000       0.00000       0.00000       7.16362       9.69187       9.61120       9.95360       9.05624       8.34743       6.72539       5.65090       4.16830       3.22111       2.20086       1.56689      0.955238      0.629671      0.348287      0.205618      0.101069     0.0552217     0.0230651     0.0117940    0.00428654    0.00182678   0.000584741   0.000205344   5.31087e-05   1.40056e-05   2.54274e-06   3.88414e-07       0.00000       0.00000       0.00000       0.00000       0.00000       0.00000       0.00000       0.00000
  14  22 3854.3268    1.7593  6.1531 11.0544 -0.0023      0.177421  0.1260   0.0209   0.2200    0.0529   0.0000      0.114336   433.7898       8.29378       4.77288       8.61953       7.52938       4.44780      -1.82139       6.07012       15.3994      -1.40561      -2.21545      -2.38804      0.621977      0.482797      0.149085      0.237582     0.0872215     0.0546185    -0.0399547    -0.0465472   0.000421576    0.00420612   0.000492303  -4.39146e-05  -9.71351e-05   1.48322e-05   7.36880e-07   2.78117e-07       0.00000       0.00000       0.00000       0.00000       0.00000       0.00000       0.00000       0.00000       9.33662       11.9365       12.4074       12.4620       11.8790       10.2799       8.83824       6.78356       5.32352       3.80051       2.85851       1.89005       1.25858      0.776642      0.448700      0.250439      0.132295     0.0654824     0.0311497     0.0138091    0.00578167    0.00217745   0.000749320   0.000240441   6.87280e-05   1.58742e-05   3.30096e-06   4.16171e-07       0.00000       0.00000       0.00000       0.00000       0.00000       0.00000       0.00000       0.00000
  14  23 3995.7490    1.4421  8.5117 10.8442 -0.0011      0.269511  0.1627   0.0164   0.3046    0.0434   0.0000     0.0877042   421.3031       26.6097     -0.482633      -9.12377       9.96048       6.21190      -13.6718      -9.42531       15.9993       4.80686      -3.81943      -2.02578      0.137375      -1.19339     -0.243186      0.599640    -0.0273450    -0.0365490    -0.0110506    -0.0104656   0.000322235   -0.00136108   -0.00108674   0.000396200  -6.60743e-05  -2.99671e-05  -2.60463e-06   6.80595e-07       0.00000       0.00000       0.00000       0.00000       0.00000       0.00000       0.00000       0.00000       11.5637       14.8128       15.4840       15.1091       14.4893       12.7727       10.9203       8.78112       6.70598       5.09705       3.51751       2.41846       1.56529      0.959949      0.562212      0.308364      0.168113     0.0812698     0.0391074     0.0168290    0.00725328    0.00270212   0.000977736   0.000301804   8.54588e-05   2.13123e-05   4.00785e-06   5.21968e-07       0.00000       0.00000       0.00000       0.00000       0.00000       0.00000       0.00000       0.00000
  14  24 4137.0655    1.2285 10.6344 10.6402 -0.0025      0.292321  0.2053   0.0142   0.3751    0.0410   0.0000     0.0849654   427.8741      -16.6875       2.91729      -4.75989       2.51452      -8.06629      -1.56937      0.555989      -1.16076      -5.70713      -1.14241       3.57416      0.450408      -2.11558      0.377972     -0.331153    -0.0878597    -0.0866221   0.000340507   -0.00317034    -0.0104612   -0.00218659  -1.22420e-05   0.000293725   5.22812e-05  -2.41876e-05   3.40111e-06   1.68542e-06       0.00000       0.00000       0.00000       0.00000       0.00000       0.00000       0.00000       0.00000       14.1275       17.8914       18.8527       18.5759       17.6119       15.5779       13.4287       10.6231       8.14395       5.97013       4.41820       2.94629       1.99102       1.17834      0.703197      0.385077      0.201733      0.104558     0.0472760     0.0224456    0.00873717    0.00351026    0.00120387   0.000371082   0.000108845   2.48730e-05   4.90851e-06   6.24685e-07       0.00000       0.00000       0.00000       0.00000       0.00000       0.00000       0.00000       0.00000
  14  26 4420.4321    0.8639 16.7812 10.3391 -0.0008      0.157747  0.3985   0.0096   0.6300    0.0343   0.0000     0.0941581   492.1668       44.1312      -2.64903       24.6240      -3.64213      -9.91236      -23.9508       9.19179      -9.31523      -14.8304       2.01703       4.04664       1.32073      -1.26350     -0.521528      0.160144    -0.0806852     -0.246653     0.0458999     0.0277629     0.0204607    -0.0101629   -0.00159801    0.00150242  -0.000245176  -4.88758e-05   7.95398e-06   7.03538e-07       0.00000       0.00000       0.00000       0.00000       0.00000       0.00000       0.00000       0.00000       21.8619       28.2751       30.5769       29.5080       28.0511       25.0589       21.1912       17.2102       13.3222       9.90759       7.13968       4.85594       3.13765       1.96676       1.18981      0.657631      0.353311      0.179506     0.0838863     0.0389743     0.0157438    0.00602382    0.00213776   0.000667133   0.000185386   4.33217e-05   8.11236e-06   1.04334e-06       0.00000       0.00000       0.00000       0.00000       0.00000       0.00000       0.00000       0.00000
  15  10 2195.8747    0.9103  0.7090 10.2500  0.0011       5.48889  0.0337   0.0257   0.0576    0.1128   0.0000       1.17442   437.8484     -0.825077       10.9151      -6.62510     -0.818646       3.56959       1.18368       1.09423     -0.731422     -0.839010    -0.0296103      0.956306      0.823973     -0.172111     0.0123266      0.133750    -0.0141330    -0.0494909    0.00313916   -0.00482686   -0.00397813   -0.00173611   9.34997e-05  -0.000144883   1.13798e-05  -1.38574e-05   2.21481e-06   9.67104e-07  -2.69616e-07   2.53796e-08       0.00000       0.00000       0.00000       0.00000       0.00000       0.00000       3.08926       3.65451       3.82616       3.81593       3.61337       2.94837       2.67637       2.39680       1.98890       1.40152      0.946337      0.686115      0.466090      0.280789      0.153352     0.0878653     0.0517591     0.0304946     0.0160688    0.00717369    0.00339457    0.00121202   0.000493335   0.000173909   5.80248e-05   1.77315e-05   4.57505e-06   1.08988e-06   2.03637e-07   2.45358e-08       0.00000       0.00000       0.00000       0.00000       0.00000       0.00000
  15  11 2339.5954    1.2644  0.7972 10.9304  0.0014       4.67656  0.0385   0.0336   0.0659    0.1123   0.0000       1.12402   435.6201      0.934695       6.77015       6.69577       2.09229      -3.11822      -2.46963     -0.139369    -0.0744179     0.0829534     -0.781147     -0.735998      0.456988      0.149080     0.0987963    -0.0398018    -0.0656264    -0.0267160    0.00670804    0.00693830    0.00286227    0.00180862  -0.000665563   2.86122e-05   2.14826e-05  -3.07019e-05   7.76681e-07  -6.61778e-07  -1.25329e-07   4.05568e-08       0.00000       0.00000       0.00000       0.00000       0.00000       0.00000       2.94990       3.65918       3.62545       3.75496       3.41639       3.17198       2.97146       2.29258       1.83040       1.45123       1.00490      0.705120      0.475221      0.307860      0.185896     0.0999249     0.0596143     0.0317038     0.0154527    0.00712865    0.00326990    0.00144640   0.000575391   0.000203406   6.74307e-05   1.96310e-05   5.16364e-06   1.26047e-06   2.44698e-07   3.30015e-08       0.00000       0.00000       0.00000       0.00000       0.00000       0.00000
  15  12 2481.1364    1.6307  0.8530 11.6469 -0.0034       3.60613  0.0423   0.0458   0.0676    0.1117   0.0000       1.03689   439.7568       5.68271       9.20784      -2.87028       1.56092     -0.152807      0.111620       2.33863      0.732723      -2.71293       1.16438      0.320197     -0.992300     -0.224685      0.398216   -0.00757696      0.136542    -0.0563395    -0.0265122    0.00696641  -0.000642673  -0.000511048  -0.000596517  -2.29271e-05   0.000154736   2.49646e-07   1.58204e-06   1.84957e-06   5.39788e-07  -2.28521e-08       0.00000       0.00000       0.00000       0.00000       0.00000       0.00000       3.16180       4.55869       4.45718       5.21614       4.12622       3.92990       3.07984       2.72395       1.82217       1.53985      0.950349      0.762440      0.435548      0.324920      0.170839      0.116019     0.0561736     0.0355080     0.0155184    0.00894651    0.00335104    0.00169833   0.000562474   0.000246824   6.69324e-05   2.46918e-05   5.03681e-06   1.61204e-06   2.47229e-07   4.80079e-08       0.00000       0.00000       0.00000       0.00000       0.00000       0.00000
  15  13 2622.4729    2.1939  0.8620 11.9518 -0.0095       2.64011  0.0432   0.0577   0.0634    0.1259   0.0000      0.949388   440.8228      -1.35697       13.6689       3.58360       4.39876      -2.79502       1.38008      -4.42971       2.48498      -2.03659      0.529037      -1.72393  -0.000522438     0.0259732     -0.208700    -0.0215604     0.0397930    0.00323631    0.00618498    0.00185063    0.00176863  -0.000524016   0.000156073  -0.000159808   0.000149935  -1.15449e-05  -2.87754e-06   8.06465e-07   1.63016e-07   6.96753e-09       0.00000       0.00000       0.00000       0.00000       0.00000       0.00000       3.24827       4.17616       4.89565       4.72775       4.08649       4.16145       2.99857       2.55595       2.09353       1.34048       1.01022      0.846361      0.431125      0.315327      0.214330      0.107585     0.0591631     0.0375034     0.0154282    0.00778699    0.00414866    0.00174735   0.000515021   0.000240181   9.47743e-05   2.91809e-05   6.52695e-06   1.41762e-06   2.34614e-07   3.73015e-08       0.00000       0.00000       0.00000       0.00000       0.00000       0.00000
  15  14 2764.1619    2.7385  0.8208 12.5013 -0.0087       2.12065  0.0499   0.0760   0.0593    0.1286   0.0000      0.921819   436.5002       4.16828       21.1646       6.86908      -3.90276      -2.82665      -1.12448       1.43959      0.637635     -0.996600      0.764358     -0.704181      0.538824     -0.169143     0.0789412      0.220185    -0.0151816    -0.0251241    -0.0138106     0.0100152   0.000969236   0.000765030   0.000603071   0.000428868  -3.86284e-05   3.35863e-05   2.58951e-06  -5.27785e-07  -1.05297e-07   5.54927e-08       0.00000       0.00000       0.00000       0.00000       0.00000       0.00000       3.68491       4.86897       4.24826       4.42663       4.75038       4.58345       3.75247       2.63738       2.48541       1.54472       1.46016      0.835826      0.710186      0.383367      0.288259      0.150335     0.0761648     0.0431533     0.0176814     0.0106508    0.00318950    0.00193926   0.000540145   0.000287130   8.04765e-05   2.40244e-05   8.75500e-06   1.32367e-06   4.03118e-07   4.76286e-08       0.00000       0.00000       0.00000       0.00000       0.00000       0.00000
  15  15 2905.8523    3.5391  0.7329 12.7770  0.0014       2.21100  0.0315   0.1013   0.0524    0.1465   0.0000      0.810543   438.3829       9.11529       11.6213      0.919648      -4.19202      -3.24492       1.21014       2.73937     0.0906681      0.121999      -1.36118     -0.640412     -0.262872     -0.223917     0.0460469    -0.0479917      0.110047    -0.0402322    0.00339484    0.00907949    0.00413740   0.000547085   4.69530e-05   0.000114447  -1.90136e-05   6.87719e-06   1.70231e-06  -2.56708e-07  -4.83463e-07  -1.27805e-08       0.00000       0.00000       0.00000       0.00000       0.00000       0.00000       2.54013       3.14055       3.50202       3.35994       3.14856       3.01062       2.41204       2.01712       1.56014       1.13923      0.885269      0.587031      0.417830      0.260491      0.162657     0.0915659     0.0532515     0.0279209     0.0139593    0.00669882    0.00299234    0.00131126   0.000519513   0.000191764   6.57223e-05   2.01109e-05   5.67747e-06   1.12735e-06   2.10337e-07   2.76646e-08       0.00000       0.00000       0.00000       0.00000       0.00000       0.00000
  15  16 3047.2261    3.8302  0.8958 13.1370  0.0035       2.62462  0.0479   0.1039   0.0660    0.1473   0.0000      0.988338   437.7460       9.18847       7.24373       1.04150       1.07591     0.0508775     -0.989968       1.68332     -0.216948      -1.07961      0.176403      0.114644     0.0881358      0.389455      0.167431     -0.127384     -0.124626     0.0102455    0.00369922   0.000235183    0.00101224  -0.000885099   -0.00118503  -0.000212471  -1.86155e-05  -9.32051e-07   2.04831e-06  -3.40681e-06  -2.08105e-07  -5.33212e-09       0.00000       0.00000       0.00000       0.00000       0.00000       0.00000       4.38245       4.81989       4.45930       4.72147       4.93106       4.62067       4.29473       3.21236       1.98893       1.35721       1.35125       1.08396      0.763746      0.481954      0.285895      0.159483     0.0744517     0.0349117     0.0193154    0.00968847    0.00475861    0.00177408   0.000691558   0.000222349   6.77120e-05   2.15311e-05   5.75227e-06   1.28047e-06   2.48429e-07   3.01381e-08       0.00000       0.00000       0.00000       0.00000       0.00000       0.00000
  15  17 3188.0507    3.7155  0.9538 13.7185 -0.0092      0.554033  0.0435   0.1067   0.0750    0.1255   0.0000      0.991606   438.4554       6.09076       14.9538      -1.46214      -5.88407      -5.32709       2.45158      -1.14433       4.88485      -3.20220      0.840410      0.326454     -0.124880     -0.204401      0.120135     0.0802225     0.0634404     0.0420627    -0.0136295     0.0205736   -0.00952198   0.000942642  -0.000875716  -0.000127396  -0.000102653   1.08395e-05   1.23368e-06   1.00626e-07  -9.38514e-08   1.59397e-08       0.00000       0.00000       0.00000       0.00000       0.00000       0.00000       3.53087       4.54858       4.85886       4.77228       4.24664       3.76281       3.41880       2.84353       2.17453       1.69487       1.19502      0.784497      0.508288      0.332586      0.193882      0.111803     0.0613540     0.0364883     0.0171513    0.00787113    0.00410095    0.00168015   0.000674456   0.000244630   7.56373e-05   2.37790e-05   6.18038e-06   1.50533e-06   2.66592e-07   3.58157e-08       0.00000       0.00000       0.00000       0.00000       0.00000       0.00000
  15  18 3329.0432    3.3134  1.4684 13.2010 -0.0069       2.46014  0.0574   0.0744   0.0957    0.1107   0.0000      0.763209   438.1583       13.4683       19.2167       3.57531       10.2833      -1.67710      -1.48204      -3.34027      -2.59510     -0.144702     -0.769820     -0.304912     -0.768639      0.462805      0.414655     -0.228786     -0.189115      0.126463     0.0214917    0.00950112   -0.00507089    0.00113355   -0.00150478  -0.000113457  -7.08887e-05  -1.74130e-05  -1.36143e-05   8.49350e-07   8.82831e-08   6.24304e-09       0.00000       0.00000       0.00000       0.00000       0.00000       0.00000       4.04829       5.36429       5.51607       5.55921       5.12720       4.52632       3.94405       3.34683       2.59575       2.04042       1.40785      0.998602      0.617291      0.393496      0.257362      0.146997     0.0847838     0.0433666     0.0222293     0.0108174    0.00494599    0.00211128   0.000824322   0.000292451   0.000104876   2.95369e-05   8.07364e-06   2.02471e-06   3.58714e-07   4.89445e-08       0.00000       0.00000       0.00000       0.00000       0.00000       0.00000
  15  19 3469.9482    2.8993  2.2097 12.4459 -0.0075      0.313720  0.0691   0.0529   0.1130    0.0934   0.0000      0.417168   436.6527       6.29453       12.8692       1.93503      -9.76922       5.10003      -6.47717      -7.68184       1.93791       2.09235      -1.12208       1.57744     -0.864706     0.0653861   -0.00729307      0.396872    -0.0720172    0.00830692   -0.00488708    0.00652999   -0.00742300    0.00144231   -0.00136544   6.31219e-05   0.000158774  -2.74050e-05   1.04745e-05   2.26081e-06   8.64229e-08  -5.39211e-08       0.00000       0.00000       0.00000       0.00000       0.00000       0.00000       4.96222       6.03434       6.40487       6.30504       5.73941       5.66854       4.63849       3.95363       3.09211       2.33324       1.65171       1.21320      0.802124      0.517727      0.299483      0.177886     0.0971937     0.0533459     0.0262225     0.0129666    0.00558305    0.00244796   0.000933884   0.000361197   0.000120742   3.76346e-05   9.27179e-06   2.17160e-06   3.67551e-07   5.37207e-08       0.00000       0.00000       0.00000       0.00000       0.00000       0.00000
  15  20 3611.4253    2.4020  3.5580 11.7748 -0.0032      0.309064  0.0842   0.0341   0.1502    0.0674   0.0000      0.190690   444.9605       2.78119       22.2576      -2.57833      -2.03465      -4.03255      -4.21824      -2.74466      -2.22116       1.90305      0.374038     -0.999990      -1.42234     -0.272172     0.0810138     -0.332378    -0.0267502      0.148334    0.00128214    -0.0246358   -0.00760639    0.00138582    0.00149054  -3.71888e-05  -1.54081e-05  -3.64058e-05  -1.12361e-06   1.45717e-06  -1.73907e-07   7.41740e-08       0.00000       0.00000       0.00000       0.00000       0.00000       0.00000       5.84796       7.56338       7.67312       7.99782       7.44472       6.49204       5.73427       4.76606       3.77508       2.71060       2.08275       1.41107      0.960492      0.608477      0.370209      0.215834      0.121922     0.0645727     0.0329937     0.0165416    0.00705012    0.00313253    0.00118676   0.000422894   0.000142089   4.43418e-05   1.21658e-05   2.72154e-06   5.48510e-07   7.06621e-08       0.00000       0.00000       0.00000       0.00000       0.00000       0.00000
  15  21 3752.9160    2.0399  4.9173 11.3273 -0.0030      0.519548  0.1061   0.0253   0.1849    0.0579   0.0000      0.130427   422.6555       9.27926       17.0484      0.756102       2.93802       6.97838     -0.945459      0.728778       1.17539       1.45245       4.27415     -0.795787      -1.57227     -0.302369      0.745714     0.0629362     -0.210683    -0.0817096     0.0383790    0.00562605    -0.0134269   -0.00152526   0.000503697   0.000237421  -0.000339693  -5.08339e-06   5.92866e-06  -2.70933e-06   8.75546e-07   1.01404e-07       0.00000       0.00000       0.00000       0.00000       0.00000       0.00000       7.27933       9.96812       10.2359       10.4709       9.66166       8.42398       7.37035       5.97858       4.73184       3.46966       2.58547       1.74492       1.18021      0.722723      0.459452      0.267044      0.146564     0.0781897     0.0400303     0.0189874    0.00908188    0.00364701    0.00147245   0.000542465   0.000182723   5.55113e-05   1.57559e-05   3.58690e-06   7.20176e-07   9.27658e-08       0.00000       0.00000       0.00000       0.00000       0.00000       0.00000
  15  22 3894.7554    1.7050  6.7505 10.9594 -0.0012      0.566139  0.1301   0.0190   0.2292    0.0482   0.0000     0.0966416   444.1310       1.76912       3.29948       7.57063       21.4874       1.35155      -7.13485      -3.67321      -5.80888      -4.53567      -8.44021    -0.0262376     -0.276414     -0.867087     -0.137290      0.176328      0.358579    -0.0814798    -0.0269825    -0.0193084    -0.0117423   0.000633393   -0.00256586   0.000493025   0.000257804   7.42944e-06   2.82838e-05   3.91885e-06  -2.16428e-07   7.85238e-08       0.00000       0.00000       0.00000       0.00000       0.00000       0.00000       8.71811       11.2947       12.0459       11.7858       11.3965       9.87056       8.77566       7.16008       5.94242       4.40759       3.16616       2.19366       1.45616      0.931836      0.565145      0.337495      0.187800      0.102149     0.0517501     0.0246846     0.0112050    0.00467564    0.00187068   0.000699276   0.000235738   7.28336e-05   1.94225e-05   4.55162e-06   8.73848e-07   1.04468e-07       0.00000       0.00000       0.00000       0.00000       0.00000       0.00000
  15  23 4036.4151    1.3830  9.1175 10.7685 -0.0028      0.489511  0.1713   0.0156   0.3110    0.0419   0.0000     0.0875676   442.0538      -3.57762      -8.04625       28.0497       3.49873       12.6439      -27.1421      -19.8875      -11.5687       9.32378     -0.224245      -3.22011      0.460269       1.41182       1.05176     -0.479663      0.215209      0.128256    -0.0350179    -0.0236406    0.00925991    0.00268676  -0.000713141  -0.000544945   0.000479842   3.41846e-06   2.61674e-06  -9.21492e-06   1.64215e-06   2.18442e-08       0.00000       0.00000       0.00000       0.00000       0.00000       0.00000       11.2687       14.5136       15.5972       15.2743       14.3714       13.1874       11.2778       9.20445       7.34429       5.55377       4.07979       2.76208       1.89427       1.20091      0.737607      0.431198      0.243905      0.128678     0.0642660     0.0319765     0.0135015    0.00622867    0.00240933   0.000907686   0.000304201   9.28372e-05   2.53514e-05   5.62543e-06   1.05588e-06   1.33817e-07       0.00000       0.00000       0.00000       0.00000       0.00000       0.00000
  15  25 4319.9723    1.0031 14.6949 10.3972 -0.0012      0.155932  0.3045   0.0107   0.5091    0.0369   0.0000     0.0852013   447.8968      -44.4978       8.56047       25.6496      -13.5534      -16.2632      -29.8340       6.75344      -5.23547      -5.74144      -12.3349       2.28347       2.88225      -1.24749      -1.11311     -0.989654      0.576587    -0.0472389    -0.0222384    -0.0404276   -0.00215675   -0.00371822   -0.00303466   0.000632402  -2.66007e-05  -0.000132136   1.04590e-06  -1.53975e-05  -1.01333e-06  -2.01688e-07       0.00000       0.00000       0.00000       0.00000       0.00000       0.00000       16.7974       22.2518       23.4252       23.2779       22.7896       19.9381       17.5158       14.3869       11.2109       8.52483       6.26895       4.50004       2.96773       1.94792       1.18233      0.704191      0.394953      0.202601      0.108062     0.0508910     0.0236858    0.00969667    0.00403085    0.00141015   0.000490878   0.000151730   4.05484e-05   9.69294e-06   1.77473e-06   2.18084e-07       0.00000       0.00000       0.00000       0.00000       0.00000       0.00000
  16   9 2081.7079    0.6889  0.5206 10.1996 -0.0110       9.15206  0.0290   0.0232   0.0495    0.0890   0.0000       1.52638   441.1245       5.59080       16.9583      0.671928      -4.61742      -3.62700     -0.785430      -1.43979       2.38203      0.194293       2.08185      -1.08367     -0.362628    -0.0555280     0.0238006     0.0533900    -0.0833367    -0.0142195    -0.0226141   -0.00205711   -0.00336087   -0.00440821   0.000778776   0.000715796   0.000170723   3.06710e-05  -1.38129e-05   2.32672e-06   3.51183e-06   2.07158e-07  -2.73895e-08  -7.14624e-09       0.00000       0.00000       0.00000       0.00000       2.45946       2.84305       3.11815       3.37227       2.83988       2.53383       2.53804       2.11437       1.62810       1.31163       1.11088      0.666329      0.436403      0.312694      0.199509      0.112209     0.0644217     0.0412615     0.0213773     0.0101820    0.00470325    0.00240802    0.00117999   0.000488910   0.000167531   5.44515e-05   1.58728e-05   5.02616e-06   1.35294e-06   2.72468e-07   5.42860e-08   6.63833e-09       0.00000       0.00000       0.00000       0.00000
  16  11 2372.7461    1.3563  0.7393 11.1081 -0.0037       5.62049  0.0304   0.0365   0.0569    0.1057   0.0000       1.06164   439.9758     -0.769852       15.4897       2.68919       2.31411      -2.37254       1.67604      0.206225      0.843057      0.910303      0.498084    -0.0648035    -0.0896857      0.155005     0.0485374     0.0125849     0.0212463    -0.0191682   -0.00861183    0.00853749    0.00289127   -0.00313378  -0.000110863   0.000782810  -0.000227667   1.62455e-05  -8.57790e-06  -9.58670e-07  -1.97855e-06  -2.57770e-08   7.18438e-08  -7.57959e-10       0.00000       0.00000       0.00000       0.00000       2.32415       2.93297       2.79882       3.12595       2.84735       2.79061       2.24927       1.94905       1.63872       1.24111      0.890634      0.651280      0.455781      0.308522      0.189895      0.113115     0.0676072     0.0375562     0.0213206     0.0102654    0.00518062    0.00207995   0.000976247   0.000361962   0.000152188   4.96366e-05   1.74179e-05   4.97386e-06   1.25666e-06   2.80962e-07   5.19736e-08   7.85467e-09       0.00000       0.00000       0.00000       0.00000
  16  12 2514.8655    1.7814  0.9421 11.5374 -0.0003       1.70314  0.0403   0.0437   0.0658    0.1218   0.0000      0.877168   433.4120     -0.622998       14.3231       3.12761      -2.87921       3.97172       2.34269     0.0511654       3.56255       3.03697      -1.18390      -1.16832     -0.515116      0.106532     0.0869310     -0.255130     0.0160917   -0.00200568    -0.0286080    0.00300678    0.00171235    0.00248949    0.00127813  -0.000469676   0.000117159   1.33950e-05  -3.79125e-05  -8.28309e-06   1.29813e-06  -1.55585e-08  -2.72948e-08   6.20619e-09       0.00000       0.00000       0.00000       0.00000       2.95083       3.49328       3.84158       4.06080       3.46531       3.39343       2.94547       2.50078       1.88602       1.56946       1.15623      0.775644      0.558240      0.378678      0.234961      0.139415     0.0814263     0.0461316     0.0264872     0.0121124    0.00598931    0.00279911    0.00127977   0.000521515   0.000208829   6.65411e-05   2.10891e-05   6.02002e-06   1.57667e-06   3.32021e-07   5.64851e-08   8.61131e-09       0.00000       0.00000       0.00000       0.00000
  16  13 2657.0546    2.3326  0.8713 12.1553 -0.0006       3.67209  0.0468   0.0613   0.0689    0.1121   0.0000      0.930316   435.7988    -0.0626359       16.0172      -4.98000      0.264386       3.79774      -1.07346      -2.61467      0.185279     -0.100645      -1.34191       1.13886     -0.417098     0.0484666     -0.316889    -0.0412854    -0.0850335     0.0703453   -0.00817685     0.0190503  -0.000590068   -0.00165245   -0.00171032  -0.000476391  -8.04605e-05  -8.71324e-05  -7.95492e-06   8.49297e-06   1.72642e-06   5.46494e-08  -6.32334e-09  -1.59638e-08       0.00000       0.00000       0.00000       0.00000       2.94638       4.72128       4.65663       4.11143       4.92170       3.04005       3.82677       2.56655       2.34852       1.85574       1.10754       1.03554      0.531329      0.427422      0.244961      0.133968      0.100828     0.0379347     0.0289991     0.0124840    0.00568625    0.00332671   0.000942199   0.000567707   0.000214689   5.82425e-05   2.93824e-05   6.89718e-06   1.70526e-06   6.15413e-07   1.12892e-07   1.06280e-08       0.00000       0.00000       0.00000       0.00000
  16  14 2799.5677    2.8354  0.7210 12.9870 -0.0042       1.94888  0.0363   0.0857   0.0596    0.0972   0.0000       1.05067   439.9947       5.32485       6.45924      -7.24193      -6.91113      -2.47627      -9.96775      0.671001       3.85207      -1.69151      -1.01391    -0.0640134     -0.409073      0.163283     -0.116266     0.0165937    -0.0301096     0.0416072   -0.00101460    -0.0121692    -0.0107484    0.00534746    0.00139092   1.81995e-05   0.000258914   2.21263e-05  -2.41546e-05  -9.58789e-06  -1.58366e-06  -3.24143e-07   2.82137e-08  -7.91121e-09       0.00000       0.00000       0.00000       0.00000       2.69735       3.49212       3.27462       3.65130       3.41325       3.18054       2.80263       2.22957       1.82513       1.31960       1.02340      0.747818      0.520789      0.339662      0.219125      0.138769     0.0771412     0.0426746     0.0231909     0.0107870    0.00605882    0.00237076    0.00117829   0.000367625   0.000170807   5.50831e-05   1.76063e-05   5.38879e-06   1.36408e-06   3.06051e-07   6.04624e-08   8.90864e-09       0.00000       0.00000       0.00000       0.00000
  16  16 3083.5674    3.8328  0.9253 13.4820 -0.0038       1.70575  0.0395   0.0989   0.0689    0.1186   0.0000      0.994449   440.4823       6.29659       17.9673      -2.91460      -1.48969     -0.198214      -1.48172      0.398866       2.03170      -3.19059       1.45497     -0.504080     -0.421351      0.245534    -0.0140351    -0.0544006    -0.0661496    -0.0689147    0.00492628  -0.000111733   -0.00375194  -0.000122485    0.00105751  -0.000428210   4.88830e-05  -1.73413e-05  -2.40784e-05   6.67234e-06   9.60592e-07  -4.01610e-08   2.43837e-08  -7.50177e-09       0.00000       0.00000       0.00000       0.00000       2.65989       3.45391       3.41182       3.69898       3.52813       3.09076       2.69480       2.26664       1.89037       1.47448       1.01897      0.771146      0.528269      0.339567      0.225157      0.127734     0.0793930     0.0437962     0.0244346     0.0123203    0.00584826    0.00276568    0.00110494   0.000457911   0.000169570   6.09268e-05   2.12064e-05   5.64351e-06   1.56505e-06   3.73204e-07   6.80880e-08   8.85744e-09       0.00000       0.00000       0.00000       0.00000
  16  17 3225.0241    3.8354  1.1040 13.1776 -0.0042       1.73311  0.0410   0.0910   0.0759    0.1717   0.0000      0.780971   438.3853       12.6626       13.8799       4.06803       1.65525      -1.44146       1.32850      -4.91623      0.985008      0.485473       1.47867     -0.482200     -0.791706     -0.499610      0.140763     -0.193058    -0.0526342    -0.0328613    0.00300695     0.0135468   -0.00146191   -0.00274587   0.000677154   4.20411e-05  -6.69794e-05  -5.91245e-05   2.18163e-05  -2.81211e-06  -6.29901e-07  -2.14528e-07   9.18051e-08  -7.09959e-09       0.00000       0.00000       0.00000       0.00000       2.93278       3.80912       4.29592       4.13432       3.95275       3.66049       3.04432       2.43805       2.01585       1.48071       1.09162      0.817296      0.546662      0.375363      0.238871      0.141747     0.0838248     0.0468011     0.0254274     0.0128862    0.00607237    0.00291645    0.00121479   0.000512796   0.000193830   7.17515e-05   2.47653e-05   7.07517e-06   1.75071e-06   3.88045e-07   6.94517e-08   8.56896e-09       0.00000       0.00000       0.00000       0.00000
  16  18 3366.5042    3.3015  1.7911 12.7167 -0.0085       1.16306  0.0559   0.0639   0.0994    0.1266   0.0000      0.560271   432.5324    -0.0903629       13.6177      -1.66761      -1.52633      -3.66229      -4.43274      -1.62909      -1.28610       2.06310     -0.267090    -0.0958923     -0.420824     -0.135790      0.378496    -0.0888507   -0.00776224     0.0920858     0.0182463   -0.00674489   -0.00111597   -0.00306137  -0.000102494   8.37318e-05  -6.12622e-05   1.22370e-05  -2.32878e-05  -5.51664e-06   2.75291e-06  -3.12153e-07   4.12861e-08   7.00443e-09       0.00000       0.00000       0.00000       0.00000       3.85582       4.90987       5.02129       5.14727       4.87498       4.45979       3.81513       3.22665       2.67982       1.99425       1.50466       1.05484      0.736549      0.481867      0.301546      0.187849      0.107706     0.0611832     0.0319147     0.0166257    0.00804399    0.00355051    0.00155235   0.000617821   0.000236967   8.49153e-05   2.70211e-05   8.26522e-06   2.11705e-06   4.54193e-07   8.63564e-08   1.11615e-08       0.00000       0.00000       0.00000       0.00000
  16  19 3507.9921    2.8395  2.3669 12.2652 -0.0068      0.130790  0.0685   0.0487   0.1116    0.0992   0.0000      0.340507   439.3856    -0.0276556       12.3699       9.75919      -7.29618      -21.3716       2.84900    -0.0142605    -0.0830563       2.32720      0.976410      -2.04186     -0.592999     -0.867063     -0.260628     -0.125315    -0.0148652    -0.0655124    -0.0223599   -0.00134040    -0.0274238   -0.00540595    0.00384392    0.00108936  -0.000604055  -0.000153247   9.92486e-05   9.74012e-06  -8.56320e-06  -1.05913e-06  -1.13889e-09   4.77106e-09       0.00000       0.00000       0.00000       0.00000       4.53633       5.93229       6.19245       6.50188       5.96303       5.38653       4.66319       3.88334       3.20394       2.43205       1.75865       1.25194      0.871826      0.582597      0.363079      0.213606      0.127973     0.0736546     0.0404918     0.0208416    0.00982019    0.00463236    0.00191798   0.000820441   0.000302750   0.000108130   3.54656e-05   1.00989e-05   2.64831e-06   5.93509e-07   1.10160e-07   1.41682e-08       0.00000       0.00000       0.00000       0.00000
  16  20 3649.9583    2.3198  3.9493 11.6078 -0.0030      0.520145  0.0850   0.0307   0.1615    0.0656   0.0000      0.153817   439.3622       6.04906       5.44056      -3.16855      -1.70563       5.90322       7.28128      -2.37878       1.19529      -3.58266       4.24743      0.816714       1.85475      -1.29186      0.322452      0.153663     -0.113585     0.0120778     0.0448666     0.0150539   -0.00889376   0.000983191    0.00559444    0.00199959  -0.000470506   0.000133767   5.65324e-05   1.21469e-05   1.08190e-06  -4.89335e-07  -1.37866e-07  -4.26476e-08       0.00000       0.00000       0.00000       0.00000       5.74040       7.10780       7.73568       7.67718       7.36698       6.60871       5.85301       4.75103       3.93321       3.00409       2.20537       1.60087       1.08577      0.737599      0.453708      0.277298      0.165150     0.0914866     0.0487966     0.0257599     0.0121825    0.00558233    0.00238091    0.00101384   0.000378576   0.000134190   4.37688e-05   1.28034e-05   3.18847e-06   7.34432e-07   1.31898e-07   1.54016e-08       0.00000       0.00000       0.00000       0.00000
  16  21 3792.0120    1.9368  5.6292 11.1219 -0.0030      0.625895  0.1082   0.0223   0.1918    0.0540   0.0000      0.107988   448.1485       11.2217       12.7918      -12.1559      -10.5865       3.22137       3.58176      -2.17379       2.63558       11.6713     -0.120852       1.40198      0.873606     -0.691569     -0.285360     -0.412986     0.0144261     -0.169192     -0.141293    -0.0184306     0.0160002    0.00498122   -0.00192942    0.00107940   0.000347558  -7.09709e-05  -2.54489e-06  -2.53241e-05   2.80266e-06   9.66542e-07  -2.79507e-07  -3.48250e-08       0.00000       0.00000       0.00000       0.00000       7.01781       9.05202       9.33691       9.64729       9.13863       8.36725       7.34281       6.00044       4.80286       3.79196       2.77594       2.01703       1.36454      0.923093      0.582515      0.357494      0.213157      0.116082     0.0632982     0.0311967     0.0158251    0.00679894    0.00316902    0.00122937   0.000495754   0.000165190   5.53920e-05   1.59495e-05   4.10474e-06   9.65579e-07   1.74949e-07   2.21306e-08       0.00000       0.00000       0.00000       0.00000
  16  22 3933.9915    1.6515  7.6645 10.8745 -0.0019      0.429313  0.1364   0.0174   0.2446    0.0446   0.0000     0.0828568   439.4829       19.0508       19.0810      -17.5953      -17.5463      -8.16408       3.95577      -17.9526      -1.77147      -9.03861      -4.66346      -4.00942      -1.47819       1.85878       1.24723      0.176639     -0.290859     0.0294936      0.162221    -0.0481536    -0.0111795   -0.00548905    0.00163655   0.000634431  -0.000615050  -9.21861e-05  -0.000143945  -2.69558e-05  -1.02987e-05   4.50728e-07   5.48273e-08   3.05155e-08       0.00000       0.00000       0.00000       0.00000       8.75936       11.5348       12.3108       12.5062       11.9331       10.5636       9.32655       7.47510       6.16965       4.64378       3.51212       2.47227       1.72943       1.11185      0.727666      0.446947      0.261782      0.146964     0.0772008     0.0403106     0.0195117    0.00894985    0.00390006    0.00159186   0.000606785   0.000221269   7.06450e-05   2.06815e-05   5.49297e-06   1.20292e-06   2.30615e-07   2.71500e-08       0.00000       0.00000       0.00000       0.00000
  16  23 4075.9790    1.3238  9.6652 10.6899 -0.0048      0.471264  0.1776   0.0139   0.3126    0.0398   0.0000     0.0831077   420.6847       17.3904      0.495155      -9.30516       1.51492      -6.98978      -1.84047      -6.56918      -1.18833      -3.64915       3.06823       1.20269       3.50131       1.33731       1.40566     -0.618350      0.279871    -0.0486969     0.0173342    0.00138062    0.00160351     0.0166180   -0.00804171  -0.000586920    0.00101912  -0.000392600  -8.31825e-05  -9.69926e-06   6.77185e-06   7.14942e-07  -2.53188e-07  -1.92021e-08       0.00000       0.00000       0.00000       0.00000       10.9104       13.6836       15.2126       15.1205       14.5948       12.9144       11.3956       9.27903       7.53064       6.00185       4.31984       3.10434       2.15944       1.39948      0.905408      0.568817      0.337368      0.187701     0.0998503     0.0521448     0.0256660     0.0113989    0.00507207    0.00206333   0.000805995   0.000286369   9.09210e-05   2.58812e-05   6.81653e-06   1.54708e-06   2.70355e-07   3.15164e-08       0.00000       0.00000       0.00000       0.00000
  16  24 4218.0435    1.1387 12.8938 10.5197 -0.0046      0.107595  0.2472   0.0117   0.4141    0.0376   0.0000     0.0795875   460.3627       2.63697       41.4948       16.1341      -9.81305       9.29096      -8.90319      -8.21910       2.71393      -22.2174     -0.439525       2.44440      -5.00402      -2.39815       1.32003       2.17693      0.174489     -0.277111    -0.0943879    -0.0344543     0.0470873    -0.0381929   -0.00655640   -0.00124173   0.000611306   3.89104e-05  -0.000293427   7.76362e-06  -1.49752e-05   2.25999e-06   2.11096e-07  -2.02349e-08       0.00000       0.00000       0.00000       0.00000       13.4845       17.8722       18.4428       19.3258       17.9720       16.6940       14.3256       12.0871       9.74160       7.53494       5.69437       4.06322       2.79348       1.88063       1.20492      0.736829      0.437064      0.243928      0.134507     0.0661536     0.0330085     0.0150562    0.00672381    0.00267453    0.00105386   0.000359919   0.000120841   3.51569e-05   9.04711e-06   1.98245e-06   3.58785e-07   4.68651e-08       0.00000       0.00000       0.00000       0.00000
  16  25 4359.9224    0.9310 15.3217 10.4279 -0.0047     0.0476143  0.3341   0.0095   0.5208    0.0328   0.0000     0.0848810   460.7954       34.9215       28.3124      -38.1471      -14.4511       6.37219      -9.99924      -4.57541       6.96259       1.84654      -5.41193      -2.53856       3.23323      0.942538     -0.826150     -0.541705      -1.58665     0.0431956      0.290945    -0.0381511    -0.0819230   0.000232595     0.0210721   -0.00172109  -0.000900403   0.000240266  -9.87115e-05   8.03150e-05   4.45135e-06   1.74084e-06  -3.83305e-07   3.11400e-08       0.00000       0.00000       0.00000       0.00000       16.5408       21.5127       22.9389       23.1612       22.9237       20.2110       17.8543       14.7142       11.9125       9.42578       6.99070       5.04738       3.43308       2.36560       1.50234      0.922567      0.560817      0.309904      0.170453     0.0861752     0.0414433     0.0194308    0.00831342    0.00349529    0.00132766   0.000456013   0.000152142   4.41843e-05   1.14072e-05   2.61115e-06   4.57164e-07   5.41108e-08       0.00000       0.00000       0.00000       0.00000
  17   8 1963.3895    0.5541  0.4986  9.8630 -0.0062       9.89536  0.0310   0.0194   0.0530    0.0757   0.0000       1.70543   434.2538     -0.796487       16.1241       1.03401      0.800826      -3.03597      0.904758       1.64372     -0.154784      0.836347       1.04881      0.619717     -0.272223     -0.187137      0.237209     -0.105228     0.0790771     0.0705522  -0.000658828    -0.0140977   -0.00257848    0.00349242   -0.00112316   9.46364e-05   3.10259e-06   0.000116353  -6.61565e-06   3.93738e-06  -2.60467e-06  -9.23111e-07   3.54424e-07  -6.73144e-09  -5.61148e-09  -1.36393e-09       0.00000       0.00000       2.74142       3.59496       3.58060       3.15698       2.91358       2.63170       2.57368       2.40317       2.01504       1.82942       1.25685      0.905982      0.583134      0.362801      0.235773      0.132456     0.0913195     0.0517265     0.0252783     0.0154084    0.00713904    0.00346263    0.00164996   0.000593457   0.000315124   0.000124460   4.24152e-05   1.74683e-05   4.82733e-06   1.14842e-06   3.65790e-07   8.39731e-08   1.28422e-08   1.63547e-09       0.00000       0.00000
  17   9 2113.1221    0.7525  0.5070 10.3731  0.0039       9.91788  0.0266   0.0250   0.0478    0.0815   0.0000       1.50581   435.9123      0.584259       12.0717    -0.0868206      -1.59126      0.683542      -2.37880       1.93544       1.69079     -0.974583       1.18696       1.85811    -0.0477903     -0.417830     0.0690083      0.133209     -0.140953    0.00389943    0.00751625    -0.0141729    -0.0150215   -0.00662277    0.00333049  -0.000859890  -0.000140559   6.29128e-07  -8.41100e-06  -4.04723e-06   2.45341e-06   1.09027e-06  -8.08202e-08  -2.01266e-08   2.21599e-09  -1.84582e-09       0.00000       0.00000       2.14770       2.75228       2.79859       2.70881       2.52920       2.39195       2.19144       1.82873       1.70594       1.37483       1.05382      0.703710      0.479458      0.321622      0.192934      0.132955     0.0776265     0.0465760     0.0252363     0.0147271    0.00700963    0.00325024    0.00160348   0.000586500   0.000297458   0.000115895   4.27614e-05   1.47358e-05   4.25586e-06   1.32074e-06   3.08412e-07   6.50731e-08   1.30296e-08   1.48539e-09       0.00000       0.00000
  17  10 2260.4285    1.0626  0.7351 10.8127 -0.0065       5.60938  0.0386   0.0302   0.0588    0.0982   0.0000       1.12676   437.5164      0.980944       13.8312       2.68615      -3.76241      -3.49502      -2.31465       3.06187      -3.12707     -0.139020      0.704923     -0.246255      0.110442      0.342534     -0.223489      0.105340     0.0623496     0.0205483    -0.0206816     0.0103528    -0.0132899   -0.00775195    0.00324152    0.00107879   1.45123e-05  -1.81851e-05   6.02030e-05  -5.84593e-07  -2.27995e-06   3.60108e-07   6.69213e-07  -1.29764e-07   3.86951e-09   4.83997e-09       0.00000       0.00000       2.92773       3.10226       3.29458       3.47655       4.07735       3.25699       2.35861       2.44505       2.14732       1.75718       1.16284      0.703907      0.667650      0.467930      0.291102      0.175090     0.0894914     0.0653548     0.0429420     0.0226185     0.0126842    0.00542783    0.00213602    0.00100863   0.000344982   0.000127985   5.76830e-05   1.73169e-05   4.59963e-06   1.71951e-06   4.88833e-07   9.35532e-08   1.39180e-08   1.59514e-09       0.00000       0.00000
  17  11 2405.1208    1.4089  0.9880 11.2039 -0.0031       4.91139  0.0380   0.0332   0.0693    0.1131   0.0000      0.938882   440.1129       1.55652       16.0389      -1.75981      -6.40230       3.21070      -1.20872      -1.66479      -1.92628      0.660237     -0.679498      -1.05173      0.816683     -0.168613      0.490095    0.00958184     0.0247025    0.00115355    0.00765154    -0.0242999    0.00146903    0.00169792    0.00216047  -0.000170551  -0.000423554  -4.38096e-06   1.34983e-05  -1.14898e-08  -3.51321e-06   1.13646e-06   4.11365e-07   1.15193e-07   1.06935e-08  -5.50012e-10       0.00000       0.00000       2.64305       3.15984       3.26954       3.55062       3.51420       3.01748       2.78246       2.31019       1.85370       1.45119       1.11955      0.826083      0.586526      0.409507      0.266138      0.172189      0.103101     0.0618228     0.0342724     0.0184874    0.00959158    0.00464414    0.00216180   0.000961566   0.000398901   0.000150988   5.46346e-05   1.78202e-05   5.32367e-06   1.57526e-06   3.91716e-07   8.97445e-08   1.59314e-08   1.85814e-09       0.00000       0.00000
  17  12 2548.1589    1.8386  0.8381 11.8654  0.0022       2.33022  0.0351   0.0466   0.0607    0.1084   0.0000      0.950686   434.3688      -1.30743       15.6587       2.88949      -3.56283      0.639584      -4.92337      -1.04895       2.95564      0.494330    -0.0144865      0.198635     -0.302202     -0.574837      0.136609      0.208291    0.00679592    -0.0399942     0.0405802    -0.0178029    0.00696806    0.00365046    0.00220315    0.00145738  -0.000394096   0.000108617   0.000148414   3.84823e-06  -7.67495e-06   3.48005e-07  -2.09671e-07   1.45601e-08   1.43147e-10   4.85420e-10       0.00000       0.00000       2.48251       3.19779       3.16896       3.29983       2.93238       3.07513       2.66123       2.26679       1.83715       1.41959       1.05157      0.812737      0.597952      0.413776      0.257695      0.166043     0.0960367     0.0540016     0.0307462     0.0164127    0.00808815    0.00416746    0.00193020   0.000856681   0.000335664   0.000143336   5.39067e-05   1.80648e-05   5.61166e-06   1.60952e-06   3.79914e-07   8.21046e-08   1.43385e-08   2.10254e-09       0.00000       0.00000
  17  13 2691.1111    2.4153  0.8338 12.2266 -0.0027       1.88771  0.0312   0.0625   0.0644    0.1080   0.0000      0.879590   435.2793       4.30303       15.1201       1.58390      -4.61218      -1.39950      -1.51502       2.41394      0.502520     -0.423621      -1.16190      0.413712      0.673528     -0.379850    -0.0797588    0.00466236      0.212125     0.0817106   -0.00371455   0.000956753    0.00297220   -0.00336054   0.000992840   0.000921056   0.000397978  -2.51335e-05  -4.70106e-05   2.29549e-05   1.13233e-06   4.00519e-07   9.16800e-07   4.81265e-08   7.73813e-09  -5.66100e-10       0.00000       0.00000       2.18237       2.72723       2.94613       3.08920       2.65064       2.60881       2.38569       1.93501       1.61691       1.29110      0.993867      0.699033      0.496515      0.343551      0.213398      0.140248     0.0850741     0.0526012     0.0261618     0.0148546    0.00779312    0.00374790    0.00175234   0.000777666   0.000354275   0.000137867   5.05144e-05   1.73931e-05   4.91378e-06   1.45370e-06   3.34651e-07   7.27655e-08   1.36104e-08   1.78120e-09       0.00000       0.00000
  17  14 2834.4145    3.0991  0.8643 12.6815  0.0021       2.16311  0.0352   0.0757   0.0609    0.1193   0.0000      0.831523   438.1178      -1.01401       9.47951       2.26328       3.52015     -0.572458      -2.57300      0.358933     -0.103125      -1.65371      -1.57569    -0.0484914     -0.341054     -0.534920      0.235801    -0.0441392     0.0815840    -0.0440881    -0.0169587    -0.0141465    0.00234728    0.00273304   0.000573241   0.000654738   0.000198701  -0.000170993  -2.46866e-05  -5.78922e-07   7.44872e-08  -1.30223e-06  -3.13937e-07   4.12451e-08   2.61442e-08   2.64754e-09       0.00000       0.00000       2.61468       3.26859       3.22830       3.45125       3.18550       2.84217       2.56996       2.28172       2.04169       1.54994       1.15513      0.777627      0.593874      0.405949      0.263884      0.147292     0.0828088     0.0522043     0.0316613     0.0174334    0.00900888    0.00412806    0.00188358   0.000828179   0.000347596   0.000129528   4.83303e-05   1.64380e-05   4.98424e-06   1.41943e-06   3.80998e-07   7.44415e-08   1.54052e-08   1.92152e-09       0.00000       0.00000
  17  15 2977.2648    3.6387  0.8935 13.0746 -0.0238       2.03836  0.0363   0.0925   0.0598    0.1287   0.0000       1.01679   440.5117       3.69950       17.1653       5.07641      -4.75817     -0.821659       5.66941      -4.42983       2.22972      -1.34193      0.467207     0.0546747     -0.623238      0.451851     -0.176901     0.0953868     0.0651432    -0.0135401    -0.0251556    -0.0366011   -0.00606226    0.00579931    0.00127466   -0.00146609  -0.000461307   5.79268e-05  -5.37437e-05  -3.67524e-06  -3.80973e-06  -5.98642e-07   1.15928e-07   1.19914e-09  -1.47606e-08   3.48495e-09       0.00000       0.00000       2.39792       3.01776       3.09496       3.61474       3.09989       2.96751       2.63501       2.20908       1.71274       1.41531       1.07303      0.761898      0.536266      0.373392      0.251453      0.156014     0.0945739     0.0553902     0.0338988     0.0174217    0.00908761    0.00412469    0.00214085   0.000904302   0.000408357   0.000146308   5.82271e-05   1.74602e-05   5.61708e-06   1.51432e-06   3.89222e-07   8.29115e-08   1.49412e-08   2.23251e-09       0.00000       0.00000
  17  16 3119.3683    3.7629  0.9376 13.5499 -0.0123     -0.553998  0.0395   0.0951   0.0629    0.1143   0.0000       1.04699   440.7662       2.77299       11.8878      0.886647      -2.99278      -1.62214     -0.343749     -0.714757      -2.31052     0.0858145      0.979277       1.02260     -0.637666    0.00424755     -0.457603     -0.182614    -0.0212317    -0.0151750     0.0420114     0.0247955   -0.00859187    0.00238799   7.16385e-05   0.000490935  -0.000343652  -4.89275e-05   2.35468e-05  -3.17177e-05  -3.30605e-06   4.11874e-06   9.03067e-07  -1.01477e-07  -2.70291e-08   2.97027e-09       0.00000       0.00000       2.61098       3.47348       3.46438       3.81477       3.35104       3.29344       2.75756       2.40932       1.96975       1.49794       1.20975      0.861687      0.590327      0.388017      0.272962      0.164608      0.102768     0.0607135     0.0338388     0.0172923    0.00929147    0.00429470    0.00208207   0.000937671   0.000408274   0.000145691   5.55638e-05   1.89044e-05   6.16850e-06   1.71022e-06   4.45446e-07   8.62046e-08   1.66620e-08   2.39175e-09       0.00000       0.00000
  17  17 3261.3822    3.5698  1.1681 13.6927 -0.0068     -0.266863  0.0506   0.0896   0.0847    0.1231   0.0000      0.885319   440.6885     -0.951665       15.6882       7.65764      -2.91410      -3.94414      -1.24129      -6.66656       1.36557      -1.50424      0.530495      0.578648      -1.29888      0.167944    -0.0299355      0.105395     0.0388248     0.0237373     0.0203493    0.00344188   -0.00236631  -0.000620956    0.00142043   0.000799990   0.000435389  -2.76844e-05  -7.51569e-05  -1.92161e-05   9.33804e-06   2.91855e-06   6.17922e-07   3.46580e-08  -2.39595e-08  -1.27387e-09       0.00000       0.00000       3.11700       3.89939       4.23830       4.40535       3.69290       3.59330       3.37341       2.83171       2.42984       1.88695       1.46270       1.03439      0.732627      0.469439      0.318652      0.196029      0.116376     0.0675697     0.0395848     0.0212461     0.0102160    0.00543622    0.00249395    0.00120131   0.000462231   0.000198373   7.13536e-05   2.47289e-05   7.41367e-06   1.97987e-06   4.96040e-07   1.00191e-07   1.99258e-08   2.43744e-09       0.00000       0.00000
  17  18 3403.4429    3.1059  1.9211 12.6071 -0.0088      0.372216  0.0580   0.0580   0.1031    0.1178   0.0000      0.365502   437.6632       2.34640       23.1654       3.29640       1.51507      -10.8377       6.79388      -6.43516      0.731927      -3.53782      -1.04635      -1.14431      0.260078     -0.275847     0.0943724      0.360869      0.118473    -0.0626166     0.0216217     0.0277277     0.0132612    0.00160471   -0.00188358    0.00234749    0.00111851  -0.000389946  -2.12645e-06   1.17251e-05   1.02331e-05   1.30754e-06   3.94726e-07  -1.38292e-08   3.45673e-08  -4.64369e-09       0.00000       0.00000       3.59947       4.67019       4.91690       5.01623       4.94188       4.32104       3.99647       3.33253       2.69348       2.11850       1.62475       1.22240      0.803886      0.565726      0.375363      0.236537      0.145070     0.0828145     0.0490015     0.0247408     0.0129870    0.00629167    0.00298483    0.00140348   0.000561670   0.000216384   8.04009e-05   2.59395e-05   8.86335e-06   2.46708e-06   6.21795e-07   1.42257e-07   2.45267e-08   2.91188e-09       0.00000       0.00000
  17  19 3545.6336    2.6685  2.7737 12.0294 -0.0056      0.722593  0.0669   0.0405   0.1242    0.0890   0.0000      0.233132   438.0582       14.5165       18.3685      -9.95821      -6.27817      -3.46721      -1.29427      -15.6022      -2.06702      0.790456       1.04206     -0.137319      0.648586      0.170202     -0.978362   -0.00116879     0.0559362      0.104727    -0.0613759    -0.0479060     0.0198991    -0.0117642    0.00197974    0.00351801   -0.00109542  -1.82611e-05   9.29502e-05   1.40693e-05   1.05563e-05   2.39750e-06   2.63610e-07   2.65401e-07  -6.39170e-08   2.94408e-09       0.00000       0.00000       4.23841       5.35844       5.70198       6.00817       5.64763       5.20348       4.51373       3.86275       3.18865       2.52249       1.88298       1.38134      0.962389      0.693445      0.430481      0.281148      0.166037      0.101239     0.0559215     0.0314556     0.0157817    0.00776369    0.00357113    0.00155897   0.000660441   0.000263994   9.52037e-05   3.31809e-05   1.00341e-05   3.01925e-06   7.00958e-07   1.58739e-07   2.73155e-08   3.45511e-09       0.00000       0.00000
  17  20 3687.9456    2.2323  4.3762 11.4853 -0.0005      0.339230  0.0874   0.0273   0.1618    0.0630   0.0000      0.138457   444.9785       13.4144       15.7697      -5.22362      -3.55475      -18.4597      -11.3716      -6.84157       6.87653      -3.99047       2.30193      0.457585      -1.61412   -0.00502298       1.40213     -0.167497     -0.477359      0.107684     0.0800739    -0.0295258   -0.00588876     0.0114857   -0.00683903  -0.000815340   0.000452250   0.000599195   4.58571e-05  -5.97720e-07  -2.93949e-05  -2.11821e-06   2.48730e-07  -1.30791e-07   2.93685e-09   7.35827e-09       0.00000       0.00000       5.68223       7.25454       7.67097       7.64058       7.65926       6.94424       6.19691       5.06255       4.12457       3.23214       2.46895       1.78144       1.31534      0.882541      0.589372      0.370156      0.222421      0.129541     0.0735232     0.0388633     0.0198913    0.00972598    0.00446530    0.00201854   0.000823827   0.000331355   0.000123610   4.16902e-05   1.29762e-05   3.70426e-06   9.59118e-07   2.04175e-07   3.68346e-08   4.20500e-09       0.00000       0.00000
  17  21 3830.3636    1.8946  5.8387 11.0412 -0.0021      0.312803  0.1064   0.0210   0.1934    0.0550   0.0000     0.0979607   428.7049       8.78849       24.5857      -3.54362      -6.73304       5.37796      -8.98177      -6.80412      -1.15939      -1.50018      -5.58803      -2.00153     -0.624961       1.51897     -0.146132     -0.132628      0.415376      0.202176    0.00601236   -0.00464320    -0.0173392    0.00768069   -0.00521463   0.000117971  -0.000556289   0.000179261  -3.84280e-05  -6.22575e-05   1.05587e-05   8.17138e-06   4.27521e-07   2.65501e-07   3.06462e-08  -1.36520e-09       0.00000       0.00000       6.75646       8.46004       9.10235       9.04805       8.96770       8.20564       7.21764       6.05248       4.86066       3.95241       2.93531       2.17665       1.52393       1.04109      0.699573      0.438287      0.260869      0.155576     0.0887245     0.0470928     0.0236638     0.0113870    0.00544540    0.00239360    0.00100946   0.000390174   0.000146990   5.03915e-05   1.55539e-05   4.36932e-06   1.12676e-06   2.50030e-07   4.16456e-08   4.90779e-09       0.00000       0.00000
  17  22 3972.8684    1.5394  8.3375 10.7656 -0.0049      0.333319  0.1402   0.0153   0.2580    0.0421   0.0000     0.0729580   420.9732      -1.10592       9.08678       12.2010      -22.6371      -11.9623      -4.85802       8.67203      -3.06057      -4.49976       12.1423     -0.820063      -1.39803       1.81760      0.950003     -0.379354     -0.408464     -0.116473    -0.0681870     0.0477709   -0.00948614   -0.00693668   -0.00369724   -0.00364232   0.000313829  -9.39688e-05   0.000121077   7.53457e-05  -2.55625e-05  -3.24836e-06  -1.40742e-06  -3.18843e-07  -8.59681e-08   2.21134e-09       0.00000       0.00000       8.55016       10.9821       11.6249       11.7092       11.5684       10.5024       9.21959       7.84418       6.37034       5.05957       3.84925       2.78699       1.99254       1.35402      0.895609      0.565457      0.339833      0.202070      0.113154     0.0616240     0.0307206     0.0154857    0.00693413    0.00322491    0.00127938   0.000525125   0.000187525   6.58958e-05   2.01614e-05   5.88886e-06   1.51385e-06   3.27704e-07   5.65080e-08   6.67297e-09       0.00000       0.00000
  17  23 4115.4067    1.2847 10.9723 10.6102 -0.0032      0.490131  0.1891   0.0127   0.3409    0.0381   0.0000     0.0755670   434.8829       4.73885      -1.93168      -12.4549    -0.0274096      -1.25737       20.5467      -4.50913       8.10099      -1.85607      -6.42741      -6.02107      -1.02333      -1.77448     -0.302716     0.0433115     -0.137329     -0.296467      0.146304    -0.0721182    -0.0535877    -0.0156787    0.00367290   0.000203889   -0.00130994  -0.000795945   0.000278156  -2.95960e-05   4.65250e-06  -1.92588e-06  -1.37794e-06  -5.96082e-07   1.31224e-07   4.58547e-09       0.00000       0.00000       10.6022       13.7566       14.7835       15.2396       14.4038       13.4008       11.7743       9.86731       8.07964       6.29559       4.84911       3.50898       2.53570       1.75334       1.13785      0.724815      0.443531      0.261743      0.146403     0.0783045     0.0424598     0.0196965    0.00977123    0.00403231    0.00186555   0.000687509   0.000266650   8.76168e-05   2.77682e-05   7.89302e-06   1.95323e-06   4.15085e-07   7.35940e-08   8.95323e-09       0.00000       0.00000
  18   8 1992.9131    0.5985  0.4296  9.9877 -0.0037       10.0899  0.0216   0.0212   0.0451    0.0702   0.0000       1.57112   436.9099      -5.17617       16.2167       1.33130      -2.59313      -3.68077       1.72613      0.753694      -2.18504      0.837384     -0.294278     -0.929960     -0.115994      0.584593    -0.0234885    -0.0534363     0.0558256     0.0551287    -0.0334382    0.00349189   -0.00745297   -0.00141738   -0.00266424   2.12628e-05  -0.000792359   4.12301e-05  -0.000106714   5.90364e-05  -7.56149e-06   2.74502e-08   6.17779e-07  -2.94578e-07   6.86854e-08   4.85205e-09  -1.43055e-09   2.22029e-10       1.55805       2.15244       2.00363       2.34526       1.99055       2.06566       1.67076       1.55089       1.25336       1.09794      0.790403      0.628842      0.413587      0.302923      0.187306      0.129566     0.0801630     0.0502856     0.0287309     0.0170566    0.00881857    0.00477446    0.00212521    0.00110229   0.000451236   0.000208960   7.58222e-05   3.32489e-05   1.07052e-05   3.84450e-06   1.07290e-06   3.10359e-07   6.91397e-08   1.68435e-08   2.58074e-09   4.23899e-10
  18   9 2143.8279    0.8373  0.5453 10.1957  0.0014       9.44901  0.0270   0.0254   0.0487    0.0862   0.0000       1.31251   436.4558       3.78489       14.3681      -3.03060     -0.954150       1.08718       1.17549       2.15669      -1.78352      -2.95748     -0.933762       1.06889      0.349744     -0.330883      0.100821     0.0760917     -0.102184    -0.0174150   -0.00704568    -0.0134725    0.00765900    0.00579426   -0.00185491  -0.000840647  -0.000470471   0.000158985   4.26945e-05   4.58202e-05  -1.52187e-06  -2.81928e-07   5.54784e-07   3.92470e-08  -7.46015e-08  -1.99541e-09   1.01237e-09   3.28887e-11       1.86721       2.63631       2.90417       2.84509       2.86663       2.43518       2.32783       1.79626       1.48091       1.33587      0.821414      0.708793      0.486651      0.329626      0.221046      0.141494     0.0987007     0.0503545     0.0320540     0.0193205    0.00938020    0.00494290    0.00259064    0.00124008   0.000567804   0.000206796   9.77350e-05   4.01677e-05   1.33110e-05   4.50338e-06   1.36491e-06   3.06713e-07   9.02119e-08   2.27653e-08   3.59831e-09   3.85784e-10
  18  10 2291.7044    1.1434  0.7615 10.6441 -0.0091       4.24861  0.0370   0.0302   0.0539    0.1123   0.0000      0.972720   435.1039       2.58155       19.8734       2.96593     -0.211498      -2.09512      -2.53303      -1.92039     -0.825639     -0.697001      -1.44278       1.44610       1.03675      0.340061      0.428673      0.426560      0.189691    -0.0652414    0.00423828    -0.0152822    -0.0112975    0.00286687    0.00261257  -0.000372779   0.000281718   7.82418e-05  -0.000144743  -9.16502e-05  -1.54352e-05  -3.37574e-06  -3.78583e-07  -6.79845e-07  -2.71756e-08  -2.33349e-09  -6.55099e-09   1.07204e-10       2.65783       2.99959       2.94176       3.42458       3.49779       2.87723       2.53699       2.43022       2.17862       1.48644       1.05504      0.918928      0.732459      0.489289      0.307451      0.211787      0.134708     0.0819167     0.0442329     0.0225368     0.0143206    0.00809040    0.00413461    0.00192521   0.000762704   0.000307613   0.000103711   4.01860e-05   1.48140e-05   4.66854e-06   1.48799e-06   4.11695e-07   9.43514e-08   2.14082e-08   3.89648e-09   4.21192e-10
  18  11 2437.0019    1.5340  0.8789 11.2880 -0.0025       4.38479  0.0343   0.0378   0.0612    0.1173   0.0000      0.843354   434.9322       1.82872       12.1605      -4.81293       1.94385      -1.92828      -4.05736      -6.00031      -1.92746      0.953678     -0.344946       1.57639     -0.543690     -0.134397      0.257485     -0.120158     -0.175711    -0.0107971     0.0876197     0.0182088  -0.000191980   -0.00844016    0.00284765   0.000730913   0.000440524  -0.000126119  -5.24430e-05   5.32762e-05  -7.30708e-06  -7.59494e-06   1.18658e-06   1.29665e-07   1.26376e-07  -6.66573e-09  -2.13714e-09  -1.75392e-10       2.38944       2.69386       2.84491       3.27271       3.17735       2.75972       2.41901       2.19224       1.87444       1.49874       1.10355      0.781914      0.607801      0.451545      0.299662      0.181711      0.113706     0.0713916     0.0420778     0.0243193     0.0141267    0.00759323    0.00365184    0.00153402   0.000731557   0.000289248   0.000124063   4.39447e-05   1.54401e-05   4.85798e-06   1.45243e-06   4.04350e-07   9.96643e-08   2.02188e-08   3.53238e-09   4.14565e-10
  18  12 2581.0019    1.9440  1.0118 11.7989 -0.0107       5.08878  0.0391   0.0448   0.0677    0.1205   0.0000      0.917359   438.6727       1.42927       11.4630       1.55404      -9.03012      -5.15141       6.12786      -1.32858      0.987206      0.965485       1.15953     -0.128990     -0.203755      0.774910     -0.169640      0.262222     -0.231994     0.0889413    -0.0370513     0.0161626    0.00674730    0.00113428   -0.00456084  -8.92586e-05   8.65704e-05  -0.000370379  -0.000182392  -7.87314e-06  -1.32272e-05  -2.93002e-06  -9.36078e-07   2.39183e-08   8.99833e-08  -1.91698e-10   6.63950e-10   5.86345e-11       2.58857       3.30449       3.57895       3.69359       3.51259       3.23107       2.75922       2.34650       1.94998       1.51695       1.25245      0.849996      0.611120      0.433746      0.286641      0.184882      0.119469     0.0711927     0.0424965     0.0248320     0.0128073    0.00672602    0.00326141    0.00150325   0.000688606   0.000289847   0.000120364   4.62257e-05   1.50269e-05   5.06373e-06   1.60003e-06   4.47347e-07   1.05207e-07   1.99298e-08   3.70446e-09   4.48796e-10
  18  13 2724.7693    2.5422  0.8786 12.2938 -0.0025      0.618581  0.0380   0.0588   0.0558    0.1197   0.0000      0.905739   440.7286       1.49068       16.8171      -6.17392      -2.05398     -0.932842      0.434914      -4.22729     -0.814761     -0.848311     -0.548119      -1.23904      0.283438      0.677111     -0.356019     -0.217598      0.146018     0.0868443    -0.0286186     0.0107916    0.00986347   -0.00555932   -0.00256246   0.000178096    0.00127389  -7.94980e-05  -0.000199408   2.94315e-06   3.43376e-05   4.05212e-07  -2.76841e-06  -1.66291e-07   1.14297e-08  -4.43113e-08  -6.46398e-10   8.27923e-10       2.50948       3.11204       3.44562       3.70028       3.34909       2.97392       2.81335       2.36614       1.84864       1.46737       1.20154      0.843399      0.581336      0.435867      0.289816      0.176425      0.116631     0.0734903     0.0407778     0.0227172     0.0130241    0.00667296    0.00329327    0.00150203   0.000719152   0.000323075   0.000135231   4.70975e-05   1.57286e-05   4.99995e-06   1.53158e-06   4.13897e-07   9.75825e-08   2.07312e-08   3.70065e-09   4.31406e-10
  18  14 2868.7096    3.2557  0.7233 12.9449 -0.0083       1.50685  0.0290   0.0889   0.0552    0.0983   0.0000      0.908791   441.1682     -0.120949       13.7315      -2.51747     -0.884648      -6.97431      0.940281      -4.62699     -0.862839      -1.89213     -0.192176     0.0577122     -0.686007      0.693479      0.221654     -0.217105     0.0106630     0.0693096     0.0260337    -0.0205277   -0.00791781   -0.00145751  -0.000751216   4.18128e-05  -0.000477148   0.000120285   9.21394e-06   3.15030e-05  -1.29156e-05  -9.03486e-06  -6.57307e-07   3.90112e-07  -1.02319e-07  -6.32869e-10  -6.16968e-09  -4.77935e-10       2.08429       2.63605       2.99697       3.09208       2.89164       2.73159       2.30583       2.02312       1.49282       1.16293      0.984722      0.677956      0.491244      0.362019      0.232289      0.160856     0.0989777     0.0596468     0.0347705     0.0204311     0.0100070    0.00531014    0.00255555    0.00128500   0.000585603   0.000255398   0.000103819   4.10848e-05   1.29326e-05   4.31571e-06   1.32262e-06   3.99467e-07   9.03018e-08   1.71093e-08   2.88099e-09   3.84585e-10
  18  15 3012.2068    3.8134  0.8334 13.2397 -0.0131       1.26564  0.0349   0.0968   0.0592    0.1105   0.0000      0.851431   442.9815       1.18233       18.5955      -1.91355      0.696132      -3.22920     -0.336311       2.12179      -1.13224      -1.91374     -0.452476      -1.88061      0.358544     -0.225623      0.274369      0.149688     -0.271095     0.0756728    -0.0114254    -0.0123170   -0.00396736    0.00235068    0.00178887   -0.00138152   -0.00113740   3.86189e-05  -5.94648e-05  -3.07620e-05  -1.88442e-05   5.69111e-06   1.63352e-06   4.61049e-07  -6.50436e-08   3.57330e-08  -3.76645e-09  -1.28000e-09       2.48275       3.23505       3.84117       3.88942       3.58773       3.33743       2.83913       2.20931       1.90466       1.47098       1.01675      0.788775      0.594652      0.365300      0.277173      0.172841      0.105816     0.0641764     0.0390739     0.0216655     0.0121922    0.00621226    0.00302113    0.00154760   0.000622634   0.000296094   0.000106253   4.45334e-05   1.72906e-05   5.74303e-06   1.60627e-06   3.89428e-07   1.04294e-07   2.01129e-08   3.65399e-09   4.20185e-10
  18  16 3154.8959    4.0030  0.9206 13.4529 -0.0048       1.01608  0.0338   0.0970   0.0640    0.1079   0.0000      0.701716   437.8059       5.59603       14.4655      -1.34777     -0.438908      -2.31243      -5.35481      -3.69627      0.807771      -3.74047       1.00583       1.00884      0.638664      0.208069      0.184895     -0.214346    -0.0106512      0.177833     0.0158788    -0.0193713   -0.00158399    0.00837379    0.00103669  -0.000112883  -0.000734792  -4.71910e-05  -7.91337e-05   7.09702e-06  -1.53925e-05  -3.13332e-08  -6.09616e-07  -1.75638e-07  -1.14565e-07   1.53945e-08   2.41968e-09  -7.06770e-10       2.07367       2.80515       2.94757       3.07304       2.91328       2.77563       2.48242       2.07357       1.71957       1.39442       1.04322      0.801665      0.565778      0.422165      0.268145      0.182444      0.117169     0.0657624     0.0422287     0.0217452     0.0125386    0.00613466    0.00309657    0.00152948   0.000623734   0.000293732   0.000112093   4.59955e-05   1.70181e-05   4.98636e-06   1.76366e-06   4.55948e-07   1.09086e-07   2.41192e-08   3.97299e-09   5.01474e-10
  18  17 3297.6085    3.5276  1.2379 13.4925 -0.0107       3.30921  0.0452   0.0805   0.0855    0.1063   0.0000      0.725816   441.0628       7.89430       21.6716       2.55215      -7.59516       2.89157      0.679967      -4.03208   -0.00570692     -0.785252       1.48300     -0.766108     -0.480258     -0.913349     -0.490114      0.278142    -0.0977144     0.0356277      0.125109    0.00926100    -0.0171299     0.0143430    0.00141983  -0.000929622  -0.000848561   9.35315e-05   4.41124e-05  -1.16329e-06   2.36695e-05   4.86183e-06  -3.50219e-07   1.34520e-07  -1.44640e-07  -2.31824e-08   1.09024e-09   1.16282e-09       2.92590       3.80294       3.92939       4.02362       3.50608       3.44095       3.05701       2.84650       2.34668       1.98625       1.51697       1.14174      0.738239      0.552459      0.352047      0.222597      0.137337     0.0846927     0.0494008     0.0278938     0.0150031    0.00744464    0.00382595    0.00169736   0.000839221   0.000342754   0.000153609   5.28391e-05   1.88394e-05   6.36679e-06   1.97919e-06   5.36959e-07   1.20137e-07   2.78463e-08   4.20062e-09   6.00009e-10
  18  18 3440.2263    2.9823  2.0187 12.6117 -0.0017       1.92842  0.0663   0.0537   0.1039    0.0966   0.0000      0.472017   439.3898       8.70347       16.5507      -2.79632     -0.114136      -5.48161      0.825461      -2.03549      -2.49117      0.716892     -0.829409      0.468605      -1.16890       1.96172    -0.0377320    -0.0710367     -0.265058      0.145290     0.0800059     0.0333288    -0.0225210     0.0113702   -0.00931993   -0.00174761    0.00103159   0.000234558   0.000116146   4.04435e-05   4.59546e-05   1.19305e-06  -3.21411e-07  -5.55135e-07   7.09624e-08  -9.80057e-09  -1.18441e-08  -5.89391e-10       3.41421       5.39942       4.59919       5.92441       4.92780       4.99277       4.17251       3.69025       3.17543       2.28899       2.00855       1.33235       1.10641      0.647639      0.513691      0.292347      0.213276      0.116774     0.0736463     0.0382375     0.0213721     0.0115600    0.00534036    0.00287555    0.00110604   0.000561104   0.000186174   8.18512e-05   2.70766e-05   9.05375e-06   3.00203e-06   7.31940e-07   2.22264e-07   3.65996e-08   8.47034e-09   1.16149e-09
  18  19 3582.7004    2.5716  3.2559 11.7519 -0.0029      0.282587  0.0747   0.0355   0.1292    0.0865   0.0000      0.220442   439.2077       17.4433       18.9541      -10.2117      -10.9689     -0.248203      -1.91947      0.178535      -2.29924      -1.81109      -2.88949       3.20255       1.85797     -0.370475      0.755974      0.554125     -0.332929    -0.0900658     0.0606168     0.0549589     0.0193112    -0.0109061   -0.00649324    0.00104310  -0.000792447  -0.000331607   6.02295e-05   2.86288e-05  -2.46944e-05  -8.06176e-06   7.98284e-06   1.53323e-06   4.33457e-08   7.87352e-08   1.36763e-08   5.61091e-10       4.54352       5.65362       5.92096       6.29452       6.16599       5.72703       4.85828       4.19853       3.50623       2.82767       2.19343       1.66846       1.17859      0.796795      0.533841      0.365310      0.233819      0.146480     0.0847651     0.0455699     0.0251405     0.0131357    0.00644393    0.00296109    0.00135816   0.000563238   0.000222884   8.41730e-05   3.11982e-05   1.01653e-05   3.11223e-06   8.56154e-07   2.04315e-07   4.33938e-08   7.25500e-09   8.90830e-10
  18  20 3725.4423    2.1090  4.6683 11.3923 -0.0014      0.140451  0.0902   0.0244   0.1701    0.0565   0.0000      0.126567   430.4016      -5.66466       49.5733       2.63328      -13.6269       11.4835     -0.242170      -4.97843      -1.40747       1.55833       2.15036      -1.79808      -2.96887      0.546344     -0.370839     -0.508813     -0.241820     0.0546659    -0.0666881     0.0424701    -0.0101364   -0.00435980   -0.00541037   -0.00297396   0.000672645   0.000329856   8.33974e-05   0.000180323   2.09359e-06   3.13664e-06   2.04624e-06   5.24648e-07  -2.49763e-07  -1.01517e-07  -1.65373e-08   1.21782e-09       5.14662       6.72690       7.15306       7.38386       7.20355       6.79535       5.82499       5.10086       4.16468       3.37887       2.61476       1.95614       1.42240      0.984649      0.662243      0.442849      0.278168      0.169908     0.0993224     0.0562549     0.0300405     0.0154530    0.00782594    0.00358577    0.00168749   0.000675751   0.000288554   0.000108185   3.92083e-05   1.29134e-05   3.95473e-06   1.12576e-06   2.75979e-07   5.77492e-08   9.54866e-09   1.15974e-09
  18  21 3868.3767    1.7891  6.6001 10.9115 -0.0014      0.424182  0.1141   0.0182   0.2084    0.0478   0.0000     0.0871756   447.0942       6.26263       9.03832      -4.69437       13.2054       7.39812     -0.292054      -9.84684      -7.78893       3.13379      0.664894      -2.62557       1.61049      -1.89445    -0.0563654      0.310051     -0.522676     -0.262463    -0.0428148    -0.0663584     0.0288657   -0.00539555   -0.00205261   0.000664547   0.000214566  -0.000590736  -2.72896e-06   0.000169803  -3.40292e-05   8.65741e-06  -6.47251e-07   2.83630e-06  -8.91391e-08  -8.51895e-08   9.49445e-09  -1.18994e-09       6.54029       8.47668       9.09692       9.36395       8.82943       8.25770       7.47711       6.30999       5.31419       4.25244       3.28606       2.42945       1.78501       1.22730      0.833364      0.532787      0.340123      0.208192      0.118961     0.0666703     0.0361132     0.0192021    0.00920960    0.00447884    0.00193399   0.000885752   0.000345176   0.000137052   4.78830e-05   1.61699e-05   4.80512e-06   1.30758e-06   3.24670e-07   6.75374e-08   1.18520e-08   1.37085e-09
  18  22 4011.2842    1.4681  9.2297 10.6681 -0.0032      0.248180  0.1518   0.0136   0.2757    0.0388   0.0000     0.0708911   442.6830       8.32935       8.29982       17.2719       30.9043      -12.9038      -12.5513      -10.2090       11.2606      -3.24288      0.518903     -0.489024       3.89442      -2.81429     -0.297134     -0.851346     -0.681470    -0.0977381     -0.127768     0.0130443     0.0502606     0.0199361   -0.00263237   -0.00404400   -0.00169379  -0.000399221   0.000310511  -2.72868e-05  -0.000180609   3.73279e-05   1.41276e-05  -9.03688e-07  -2.05627e-07   9.27982e-08  -9.56077e-09   2.40399e-09       8.62940       11.0793       11.8626       12.0743       11.6920       10.8953       9.70391       8.49575       6.93447       5.44319       4.24114       3.17720       2.35051       1.65567       1.12065      0.723886      0.449394      0.274579      0.156956     0.0879165     0.0478551     0.0252333     0.0123442    0.00588346    0.00263133    0.00115092   0.000455405   0.000175000   6.21686e-05   2.08476e-05   6.32510e-06   1.77203e-06   4.32612e-07   8.90121e-08   1.48763e-08   1.73546e-09
  18  23 4154.2655    1.2466 12.4972 10.5401 -0.0017      0.328097  0.2130   0.0113   0.3725    0.0355   0.0000     0.0728971   421.4751       13.9973       17.8929      -4.21622      -25.3049       7.57207      -8.72835     -0.139494       8.24925     -0.158026       7.02532       6.53810      -2.26178       1.40372      -3.36362      0.520437       1.13152     0.0392015     -0.138006    -0.0889794     0.0161698    -0.0561503    0.00530650    0.00507695    0.00442546  -0.000590392   0.000429361  -0.000236261   1.90775e-05   6.45756e-05  -9.26538e-06   2.90371e-06  -7.01213e-07   3.58153e-08  -1.05655e-08  -3.63950e-09       10.6551       14.0010       15.0234       15.5263       15.1076       13.8437       12.1858       10.6352       8.74462       7.11499       5.50727       4.07835       3.01691       2.02837       1.41418      0.927876      0.584609      0.355238      0.212318      0.120487     0.0650373     0.0336048     0.0167391    0.00816355    0.00359547    0.00156676   0.000619031   0.000240492   8.61059e-05   2.84541e-05   8.54268e-06   2.35347e-06   5.95416e-07   1.20233e-07   2.01282e-08   2.35093e-09
  18  25 4439.8658    0.8285 16.2950 10.3705 -0.0039     0.0501302  0.3711   0.0078   0.5575    0.0287   0.0000     0.0984540   420.6223      0.532473      -4.75172      -20.3963      -15.4270       17.6250     -0.512420       15.2856       14.8821       13.5103       7.00468      -6.35417       4.31769      -2.94221       3.20149      -1.15330      0.922914      0.133136      0.311912     0.0490944     -0.107804    -0.0379735    -0.0520315   -0.00758750   -0.00138169    0.00308024   -0.00108258   6.52864e-05  -0.000270543  -9.22820e-05   2.99653e-05  -4.71910e-06  -6.90203e-08  -3.39269e-07   8.08532e-09   2.29901e-09       15.9413       20.9305       22.4512       22.9703       22.0716       20.6948       18.5539       15.9744       13.4699       10.7868       8.47843       6.27470       4.58702       3.25258       2.20676       1.43023      0.918856      0.551098      0.332570      0.184620      0.101706     0.0534558     0.0262216     0.0124364    0.00570523    0.00245539   0.000994736   0.000384457   0.000136595   4.43987e-05   1.38133e-05   3.69918e-06   8.99315e-07   1.83306e-07   3.10557e-08   3.57435e-09
  19   8 2021.8332    0.6188  0.5538 10.0220  0.0004       9.13753  0.0266   0.0182   0.0478    0.0734   0.0000       1.42594   438.6139     0.0865043       14.1002     -0.545153      -3.51158       3.50428      0.560297      -1.48491       1.33727    -0.0479086     -0.568073     -0.184084     0.0987054     -0.350873      0.119242     0.0139056     -0.254456     -0.143126    -0.0314747    -0.0284008    0.00607924     0.0149027   0.000474752  -0.000199357   0.000230736  -4.64626e-05  -0.000111057  -1.28387e-05  -1.97012e-05   6.26059e-06  -5.45376e-06   3.25972e-08   4.50115e-07  -1.07247e-07   2.42530e-09  -3.51521e-09       1.65087       2.27195       2.27797       2.42368       2.28102       2.27948       1.98900       1.76362       1.35603       1.23387      0.939199      0.702352      0.541091      0.369836      0.257685      0.166176      0.119453     0.0723814     0.0432841     0.0252979     0.0141976    0.00763290    0.00373143    0.00201475   0.000956557   0.000393080   0.000183680   7.69489e-05   3.07389e-05   1.17547e-05   3.82104e-06   1.24196e-06   3.71089e-07   9.70967e-08   2.63237e-08   5.04407e-09
  19   9 2173.8867    0.8629  0.5600 10.5721 -0.0033       9.59495  0.0312   0.0277   0.0527    0.0767   0.0000       1.43261   435.6431     -0.954600       13.4882      -1.10459      -4.34805       3.27872     -0.111360      -2.83085       1.53308       1.14131      -2.58742     -0.760321      0.740439    -0.0911529    -0.0701357      0.154507      0.153904    -0.0266925    -0.0293224     0.0554778     0.0211396   -0.00455660    0.00102679   0.000757258   0.000387931   0.000122919  -0.000427685   0.000140384  -1.00521e-05  -8.81252e-06   8.76481e-06  -5.51041e-07  -2.89936e-07   4.65827e-08  -3.13732e-08  -1.54602e-09       2.07839       2.99267       3.02350       2.75387       3.39584       2.62099       2.68375       2.28533       1.59502       1.77506       1.02204       1.19759      0.618569      0.524476      0.336824      0.183230      0.187534     0.0804894     0.0668574     0.0322079     0.0166254     0.0103784    0.00413581    0.00252921    0.00114706   0.000406376   0.000262568   7.95043e-05   3.40706e-05   1.61907e-05   3.49939e-06   1.52579e-06   6.54552e-07   9.62973e-08   4.22999e-08   1.08012e-08
  19  10 2322.4245    1.2420  0.8362 10.8129 -0.0044       4.75987  0.0296   0.0301   0.0587    0.1107   0.0000      0.980259   436.3235       6.78091       15.5569      -1.10100       1.24059       1.28348     -0.595141      -2.72416       1.14745      0.297946      0.875274      0.800075      0.575023     -0.217762     -0.326229    0.00802984     -0.114851     0.0379958    -0.0110687    -0.0192591   -0.00136922    0.00861148   -0.00419457    0.00251945    0.00176132   0.000475326  -0.000318164   4.46845e-05   3.42289e-05   7.87315e-06  -7.12504e-06   4.65524e-07   1.26554e-07   1.94101e-08  -3.33162e-08  -3.85891e-09       2.01416       2.51713       2.74136       2.75516       2.69015       2.47732       2.22295       1.99058       1.60461       1.35939       1.11228      0.828404      0.593929      0.406496      0.268781      0.193413      0.122030     0.0765193     0.0472594     0.0281340     0.0152945    0.00812713    0.00403492    0.00208199   0.000999192   0.000475707   0.000199905   8.43831e-05   3.25298e-05   1.24648e-05   4.05909e-06   1.28182e-06   3.78564e-07   1.09863e-07   2.50545e-08   4.98795e-09
  19  11 2468.1217    1.6254  0.9408 11.3666 -0.0120      0.764942  0.0411   0.0374   0.0620    0.1245   0.0000      0.872876   440.9290      -2.81186       12.3791      -1.39745      -2.53041      -3.61674    -0.0949703      -5.03370      -2.39598      0.598999       2.43610     -0.802327     -0.297921     -0.598527      0.140118      0.217301    0.00479894     0.0111033     0.0620105     0.0269971    -0.0106258    -0.0180664    0.00177750    0.00169282   0.000454044   0.000950848  -4.24760e-05  -2.11754e-05  -6.05084e-06  -1.42847e-06   6.69709e-06   6.83793e-07  -2.15694e-07   2.13350e-08   2.08044e-08   2.91142e-09       2.20144       3.11400       3.29959       3.52649       3.15884       3.11630       2.76510       2.32153       1.93889       1.63431       1.22549      0.931504      0.685300      0.488354      0.321308      0.210928      0.149198     0.0910592     0.0530948     0.0317656     0.0196323    0.00858655    0.00526973    0.00251667    0.00128755   0.000540114   0.000231061   0.000102358   4.64013e-05   1.49970e-05   5.89035e-06   1.73140e-06   5.22577e-07   1.28185e-07   3.24203e-08   6.78054e-09
  19  12 2613.1760    2.0341  1.0371 11.4268 -0.0048       2.83552  0.0392   0.0434   0.0638    0.1655   0.0000      0.672977   440.1434     -0.539938       19.9655       6.52057      0.176932     -0.477110       1.04739      -1.25858     -0.828991      -2.17722      0.630289      0.351862      -1.09417      0.242810      0.569263      0.162311     -0.330379      0.141545   -0.00118696   -0.00840792    0.00783884     0.0171367    0.00492842   -0.00100641  -0.000839533   0.000405594   0.000141519  -2.20198e-05  -2.45749e-05   2.31235e-06  -4.56373e-06   2.69414e-06   6.96126e-07   1.56288e-09  -2.07712e-08  -5.24019e-09       2.20665       2.91072       3.26466       3.28371       3.25912       2.92769       2.53964       2.34043       1.90232       1.56860       1.16877      0.956324      0.663943      0.474532      0.329431      0.210205      0.143224     0.0899967     0.0525282     0.0319907     0.0167701     0.0102142    0.00501730    0.00269089    0.00126246   0.000588029   0.000253278   0.000103172   3.91483e-05   1.45439e-05   4.80748e-06   1.71065e-06   5.07993e-07   1.32867e-07   3.17529e-08   6.87875e-09
  19  13 2758.0360    2.5685  0.8168 12.7151 -0.0157       2.92293  0.0319   0.0653   0.0596    0.0989   0.0000      0.889417   440.5750     -0.631846       14.0093      -5.22721     0.0690475       2.86809       1.00321      0.487123      -3.47743      -1.10508     -0.983774     -0.450910     -0.247040     -0.355657      0.337226     -0.212121     0.0540171      0.108036     0.0195968   -0.00364707   -0.00105591   -0.00562727   -0.00787320   -0.00132946  -7.00281e-05   0.000857140   8.94359e-05  -8.61877e-05   4.28081e-05   9.31145e-06   1.52793e-07   1.28820e-07   2.64667e-07   1.01606e-07   3.37604e-08   1.67795e-09       1.94882       2.73942       2.51376       2.97567       2.69341       2.59737       2.37911       2.09849       1.74230       1.34567       1.04875      0.832133      0.607599      0.460997      0.310022      0.219214      0.133423     0.0841146     0.0515607     0.0286105     0.0174793    0.00872787    0.00507546    0.00226394    0.00124628   0.000514920   0.000256142   8.98057e-05   4.13336e-05   1.23110e-05   5.34379e-06   1.36181e-06   4.76674e-07   1.17979e-07   2.75869e-08   6.20329e-09
  19  14 2902.5970    3.3938  0.8097 12.9619  0.0010      0.798942  0.0360   0.0805   0.0542    0.1069   0.0000      0.858960   438.8928       5.07134       12.6183      0.991384    0.00922223       2.27001      -1.87027      -2.74538       1.59038      -2.29502     0.0178883     -0.340909      0.181067     -0.274173      0.291350     0.0484806     -0.159270     -0.103783     0.0823159    0.00113597    -0.0134950    0.00783357    0.00615360  -1.46807e-06   0.000363556  -0.000380458   0.000317019  -3.58063e-05  -6.80370e-05   1.80444e-07   1.93990e-06  -1.73986e-06   1.22102e-07  -3.65227e-08  -6.56189e-09  -1.51057e-09       2.13492       2.76510       3.31351       3.04591       3.16203       2.92552       2.49613       2.34398       1.68849       1.50201       1.20981      0.750195      0.709272      0.441187      0.301788      0.223784      0.138109     0.0850450     0.0567141     0.0279154     0.0182213    0.00959066    0.00419567    0.00269097    0.00114516   0.000498450   0.000245041   0.000103928   3.52766e-05   1.67602e-05   5.00703e-06   1.41203e-06   4.23557e-07   1.45042e-07   3.80550e-08   5.62116e-09
  19  15 3046.6225    3.9375  0.8398 13.3294 -0.0070       2.06289  0.0323   0.0900   0.0546    0.1006   0.0000      0.790379   435.8478       2.68221       15.1647      -3.77281      -3.04684      -3.50282     -0.790804      0.861644      0.492737      -1.08455     -0.962894      0.491326     -0.500696      0.244547      0.122445     -0.182910  -0.000376232     0.0539664     0.0586441     0.0558763     0.0229085   -0.00213542    0.00132837  -0.000865841   0.000643314   0.000409267  -2.49809e-05  -4.80412e-06  -2.88880e-06  -1.36503e-05   2.69539e-07  -1.30307e-06   6.72753e-07   4.95959e-08   4.06334e-08   6.27521e-10       1.95111       2.81684       2.82006       3.18066       2.82220       2.81175       2.28393       2.15279       1.64397       1.39296       1.00762      0.798278      0.578110      0.428447      0.276235      0.192522      0.123170     0.0787727     0.0450579     0.0276958     0.0149233    0.00838347    0.00433043    0.00229194    0.00105018   0.000493742   0.000198556   8.88555e-05   3.36501e-05   1.30214e-05   4.14836e-06   1.41633e-06   3.91421e-07   1.11360e-07   2.56086e-08   5.23864e-09
  19  16 3189.8210    3.8393  1.2036 13.2967 -0.0091      0.698628  0.0435   0.0812   0.0744    0.1184   0.0000      0.752433   439.9849       3.93231       14.5178      -1.06735       5.01623      -4.14884      -4.03196      -4.56113      0.619410      -1.03249      0.633059      -2.08938      0.476111     -0.376281     -0.549005     -0.144871    -0.0922687     0.0406734    -0.0633298     0.0822178    0.00901118   -0.00445429    0.00174692   -0.00370509   0.000325114  -0.000750228  -0.000265304  -0.000208467  -3.01005e-05  -6.99314e-06   6.65963e-06   1.18249e-06  -6.60052e-07  -3.26316e-08  -3.01504e-09  -9.96861e-09       2.53573       3.35547       3.63878       3.90863       3.57465       3.41435       2.96417       2.53476       2.08222       1.71171       1.30995      0.978004      0.713783      0.530447      0.347034      0.237907      0.153867     0.0947086     0.0555557     0.0349718     0.0199219     0.0102328    0.00543878    0.00279854    0.00134491   0.000586362   0.000254375   0.000111463   4.54225e-05   1.62122e-05   5.56815e-06   1.72802e-06   5.03147e-07   1.36551e-07   2.99586e-08   6.29742e-09
  19  17 3333.0985    3.4303  1.5250 13.0826 -0.0139       1.61007  0.0514   0.0643   0.0804    0.0949   0.0000      0.530869   439.8665       4.70881       10.2227      -4.72933       1.52450      -7.25802      0.987234       2.41912      -2.83541     -0.334709     0.0435832       1.20439      0.352693      -2.53166      0.233604      0.309153    -0.0486048     -0.190683     0.0285853     0.0442343     0.0360875    0.00959875    -0.0127994   0.000258586  -0.000270476   0.000146403   8.86428e-05   1.35709e-05   2.24665e-05   3.84136e-05  -2.44445e-06   2.15952e-06  -1.51049e-07  -2.77877e-07   5.77879e-08   9.27679e-09       2.93183       3.73769       3.74666       3.88633       3.84256       3.62298       3.31144       2.86793       2.46132       1.94358       1.53634       1.15405      0.877533      0.653861      0.444824      0.305516      0.187875      0.116149     0.0691235     0.0423052     0.0232534     0.0126470    0.00648897    0.00312248    0.00158016   0.000668923   0.000313938   0.000115993   4.95720e-05   1.77594e-05   6.19896e-06   1.98805e-06   5.62526e-07   1.61184e-07   3.59049e-08   7.43726e-09
  19  18 3476.3750    2.8788  2.3076 12.5066 -0.0033       1.83481  0.0650   0.0463   0.1052    0.0806   0.0000      0.367014   438.1011       13.1885       13.5912       10.5723       1.31312      -6.09223     -0.157982      -2.72310       5.31915      -3.31003      0.283246     -0.774652      0.436652     -0.762613       1.45034      0.563469     -0.344445     0.0776550      0.140954     0.0557699    -0.0589473    0.00738524    0.00543360   -0.00458368   -0.00232790   0.000544001   0.000217633  -1.79396e-07   2.11759e-05  -7.92139e-06   1.30562e-05   3.17402e-07   4.25129e-07  -2.96924e-07   5.20423e-09   1.83077e-08       3.56339       4.69719       4.75644       5.17432       5.07553       4.79273       3.98574       3.50742       3.06055       2.48735       1.88766       1.42329       1.06904      0.764760      0.561353      0.360317      0.231566      0.144133     0.0905128     0.0518965     0.0320897     0.0159999    0.00934618    0.00405483    0.00211405   0.000881360   0.000404096   0.000151412   6.59760e-05   2.10907e-05   8.70197e-06   2.60019e-06   7.97987e-07   2.06404e-07   5.02532e-08   1.01234e-08
  19  19 3619.5512    2.3616  3.4279 11.9429 -0.0023      0.646343  0.0756   0.0325   0.1378    0.0677   0.0000      0.210571   442.6571       17.1119       13.6533      -1.03283       3.18118      -17.0652      -2.04271      -3.58914      -2.18750      -4.53690       2.61581      0.692589     -0.719308      0.870825      0.280402     -0.822617     -0.288782      0.284358      0.154202     0.0310907    -0.0331914     0.0240099   -0.00251524    0.00678418  -9.31175e-05   0.000396816  -7.97729e-05   9.72720e-05   2.10369e-05  -6.04751e-08  -3.04421e-06  -6.11706e-06  -5.29874e-07  -5.63021e-07   6.25280e-08  -7.36536e-09       4.24363       5.58823       5.94493       6.30640       5.98724       5.71890       4.99425       4.39345       3.64810       2.98377       2.26495       1.77689       1.29677      0.960893      0.635991      0.434501      0.282798      0.179395      0.105034     0.0621199     0.0346290     0.0190002    0.00977102    0.00509744    0.00237929    0.00106863   0.000460700   0.000196437   7.61963e-05   2.88546e-05   9.84697e-06   3.22831e-06   9.48172e-07   2.58566e-07   5.86623e-08   1.25455e-08
  19  20 3762.8226    2.0050  5.0308 11.3773 -0.0019      0.652774  0.0958   0.0226   0.1740    0.0520   0.0000      0.126149   445.7781      0.615342       31.2128       7.68152      -2.51600     -0.601560    -0.0150354       1.24622     -0.215037     -0.148426     0.0597000      0.283626     -0.558564      0.119390      0.552932    -0.0242751     -0.614281     -0.204756      0.118184     0.0610499     0.0144468   -0.00289964    0.00391891    0.00989568   -0.00151441   0.000537006    0.00119534   0.000156642  -2.23893e-05  -4.28696e-05  -2.20216e-05   2.97389e-07  -2.16630e-06  -4.74673e-07  -3.45847e-08   1.01425e-08       5.15887       6.69458       7.26478       7.36863       7.27818       6.64962       6.34012       5.21600       4.50293       3.56898       2.88926       2.17361       1.58285       1.17889      0.796472      0.538567      0.344852      0.219695      0.129406     0.0764543     0.0427644     0.0232412     0.0118573    0.00613172    0.00280400    0.00134786   0.000563904   0.000254259   9.44011e-05   3.63476e-05   1.19496e-05   3.98657e-06   1.16824e-06   3.17034e-07   7.23618e-08   1.56241e-08
  19  21 3906.0716    1.7249  7.2811 10.9070 -0.0023      0.320936  0.1199   0.0164   0.2181    0.0422   0.0000     0.0788994   439.8636      -12.2161       13.9933       3.25851       9.00850      -20.3235      -1.44088      0.633029     -0.865591      -9.45698       2.06273       3.36359       2.21297       1.25708       1.10987     -0.565791    -0.0627285     0.0481080      0.288209     0.0169643     -0.173391     0.0187955   -0.00658743     0.0105212   -0.00281220    0.00181952  -2.65299e-06   0.000388243   5.78859e-05  -8.63290e-05   4.22912e-06   2.97293e-06  -8.31649e-07   9.33484e-08   9.01309e-08  -1.24173e-08       6.58494       8.58194       8.88845       9.49900       9.11168       8.68248       7.70365       6.74038       5.63308       4.56262       3.65622       2.75094       2.04350       1.45991       1.02944      0.691320      0.447001      0.273591      0.168139      0.100754     0.0556129     0.0303017     0.0153652    0.00772968    0.00364704    0.00174582   0.000725335   0.000308715   0.000119199   4.53465e-05   1.50852e-05   4.99484e-06   1.46767e-06   3.95745e-07   9.19518e-08   1.86697e-08
  19  22 4049.7206    1.3899  9.4515 10.7181 -0.0024      0.447822  0.1580   0.0128   0.2811    0.0351   0.0000     0.0747947   428.7412       10.7337       26.3443      -18.4662     -0.846052     -0.842066      -19.9959      -9.54737       16.3762      -4.12850      -4.69339      -1.88513      -1.60874       2.00599     -0.815682       1.16491     -0.224350    -0.0122335     -0.719375     -0.124938      0.139360     0.0715654    -0.0120934   -0.00668660    -0.0101567    0.00101941    0.00278509   0.000413399  -0.000241220   6.29945e-06  -3.75237e-05   1.03655e-07  -2.98571e-06  -1.50451e-07   2.28546e-07  -5.61284e-08       8.14150       10.8015       11.4972       11.8740       11.5928       10.6930       9.79503       8.37224       7.16223       5.69510       4.57183       3.43679       2.59584       1.81478       1.26700      0.840118      0.558937      0.348761      0.211009      0.122037     0.0695648     0.0369296     0.0196647    0.00990220    0.00471112    0.00219611   0.000923682   0.000398369   0.000154347   5.69439e-05   2.00093e-05   6.38757e-06   1.90895e-06   5.04812e-07   1.21183e-07   2.44015e-08
  19  23 4192.5475    1.1777 12.4962 10.5386 -0.0012      0.136501  0.2199   0.0104   0.3726    0.0334   0.0000     0.0740293   431.2912      -4.11794       17.7619      -5.01189       13.9323      -1.81783      -15.3007      -8.66301     -0.436156       3.56976      0.672596      -4.28038      -7.93542       2.82062       3.40951       1.18483      0.102129      0.463069      0.247174      0.295910    -0.0827464     0.0461649    -0.0456032   0.000172506   -0.00572161    0.00538782    0.00163306  -0.000386255  -8.89966e-05  -4.16386e-05   1.21246e-05   1.95550e-06   2.21811e-07   2.26375e-07  -1.40328e-07   2.65125e-08       10.4477       13.7497       15.0239       15.1634       15.0433       13.9245       12.4225       10.9013       9.01208       7.48427       5.92106       4.38040       3.36255       2.32338       1.64275       1.10186      0.715153      0.448887      0.275545      0.161680     0.0914290     0.0500283     0.0258380     0.0130574    0.00629089    0.00285070    0.00127197   0.000519409   0.000206482   7.74130e-05   2.66614e-05   8.48467e-06   2.48358e-06   6.77323e-07   1.64378e-07   3.17230e-08
  19  24 4336.3558    0.9605 14.8968 10.4969 -0.0007      0.140625  0.2996   0.0086   0.4720    0.0290   0.0000     0.0850508   479.3266      -13.6823       1.57848       16.0128      -5.76810      -23.3937      -13.5823      -4.68376       12.3944       1.95666      -9.68122       1.18342      -8.40710       3.54627       2.98325     -0.860517    -0.0969712     -0.307147      0.181114     0.0985502     0.0631086      0.143364   -0.00259016    -0.0277390     0.0124460   -0.00132484  -0.000454886   0.000694427   0.000120749  -0.000151146   1.31151e-05  -1.45849e-05  -1.81077e-06  -7.28020e-07  -2.66441e-07   5.94391e-08       12.8238       16.7104       18.2301       18.5915       18.2525       17.1000       15.2972       13.4384       11.2419       9.14606       7.13449       5.49907       4.13375       2.96320       2.05072       1.39508      0.907323      0.573757      0.347014      0.205377      0.115610     0.0633500     0.0339200     0.0167872    0.00823086    0.00375955    0.00164481   0.000673803   0.000271109   9.86236e-05   3.45049e-05   1.09661e-05   3.20006e-06   8.55331e-07   1.99619e-07   3.98858e-08
  20   8 2050.1603    0.6434  0.5315 10.1455 -0.0034       8.36124  0.0283   0.0186   0.0463    0.0708   0.0000       1.49507   438.4419      0.381682       16.1812      -1.73509       2.31103      -1.96859      -1.13452      0.447190      0.545512    -0.0314801      0.626429      0.367444      0.398189     -0.168399      0.382227     0.0549519    -0.0442235    -0.0726546     0.0649647    -0.0406668   -0.00902059    0.00478047   -0.00339517    0.00169979  -0.000360710   0.000499625  -0.000527633   1.27990e-05  -4.12763e-05  -5.07475e-06   1.09158e-06   2.62405e-06   3.50344e-07  -6.85392e-08   1.45124e-07  -5.14798e-09       1.99643       2.29022       2.60743       2.60521       2.08581       2.35063       2.50810       1.99863       1.60235       1.47547       1.02781      0.737512      0.663014      0.526553      0.369355      0.241368      0.173648      0.101736     0.0556517     0.0347318     0.0207452     0.0111306    0.00547241    0.00287403    0.00173042   0.000776417   0.000329622   0.000140957   7.06774e-05   3.09543e-05   1.32094e-05   4.28695e-06   1.36279e-06   3.79375e-07   9.78846e-08   2.32261e-08
  20  10 2352.5177    1.2737  0.8685 10.9927 -0.0092       5.29907  0.0380   0.0296   0.0565    0.1018   0.0000      0.929215   438.6258     -0.883939       12.9672      -1.70462      0.465934      0.885350      -1.55483      -1.82350      -1.99665      -3.32222     0.0117606      -1.41366     -0.171302     -0.146046    0.00918337      0.386324     -0.177326     0.0190656    -0.0379341    -0.0368584    0.00983834    -0.0135787  -0.000310023   -0.00376137    0.00247514   7.04285e-06   7.72047e-05  -0.000236073   4.37826e-06  -3.32129e-05  -8.90821e-06   2.95685e-06  -3.18165e-07  -2.10290e-07  -1.29081e-07   2.64141e-09       2.38388       2.47993       2.68172       3.34527       3.24517       2.80621       2.38290       2.24936       2.04573       1.64064       1.19136      0.923117      0.801901      0.594161      0.350050      0.213230      0.176834      0.128565     0.0807755     0.0421156     0.0236683     0.0132954    0.00826680    0.00492052    0.00250497    0.00117489   0.000481341   0.000194085   8.22016e-05   3.46224e-05   1.24222e-05   4.40795e-06   1.38949e-06   3.95408e-07   1.19427e-07   2.92628e-08
  20  12 2644.9760    2.2728  0.7846 12.1375 -0.0047       4.48731  0.0325   0.0543   0.0507    0.1017   0.0000      0.915908   438.2737      0.480066       14.5253      0.507364      -5.44550       1.89282       1.61755      -2.70944      0.586103      -1.93349      0.644757      0.442835     -0.874212     -0.830857     -0.370363      0.219895    -0.0206482      0.101601     0.0581679    -0.0172166     0.0146461     0.0150527   -0.00509874   0.000351416   0.000201292  -0.000630431   0.000136897  -2.13877e-05   5.18784e-05   2.93504e-05  -4.32239e-07  -5.29081e-06  -1.10961e-06   5.47317e-07   1.43385e-08  -3.07003e-08       2.03726       2.42816       2.59256       2.71867       2.67075       2.50013       2.54660       1.96023       1.59992       1.45165       1.18744      0.858706      0.690538      0.488844      0.331894      0.216575      0.162963      0.107238     0.0624972     0.0391265     0.0241292     0.0129829    0.00613800    0.00333530    0.00181209   0.000850838   0.000364863   0.000157718   7.67718e-05   3.18370e-05   1.23040e-05   4.09434e-06   1.30738e-06   3.96131e-07   9.85411e-08   2.72673e-08
  20  13 2790.7308    2.9300  0.7600 12.8561 -0.0081       1.32777  0.0338   0.0730   0.0531    0.0865   0.0000      0.945533   438.4430       3.19129       14.0880       1.77648      -1.86430      -3.37313      0.185473      -2.58641      0.330598     -0.960492       1.08405     0.0579652     -0.955791     -0.336428     -0.202769     -0.483425    -0.0897332    0.00575238     0.0236282    0.00532222    -0.0145593   -0.00357050   -0.00479953    0.00231556    0.00127829  -3.89806e-05   0.000801776   3.70156e-05   1.90510e-05   3.38309e-05  -1.04371e-05   1.51953e-06  -6.70876e-08   6.78690e-08   1.77321e-08  -2.53208e-08       2.42537       2.84833       2.33921       2.46027       3.05082       3.24885       2.84507       2.00281       1.47704       1.36215       1.41569       1.15359      0.801758      0.477418      0.282594      0.227988      0.179501      0.138115     0.0901497     0.0553069     0.0295701     0.0148352    0.00718015    0.00328320    0.00153242   0.000715680   0.000341019   0.000143082   6.08380e-05   2.45117e-05   8.99351e-06   3.28123e-06   1.07231e-06   3.49220e-07   9.60846e-08   2.67654e-08
  20  14 2935.9939    3.7464  0.7623 12.9731 -0.0054       2.53508  0.0263   0.0907   0.0511    0.1071   0.0000      0.761397   438.8623       1.97659       12.0707      -2.98036      -1.61706      -1.91622      0.859734      -2.74465      -1.63884      -1.90404     -0.914262     -0.129943     -0.435589    -0.0781421    -0.0910116     -0.129507     0.0170880     0.0369588    -0.0142130     0.0213030    0.00634083   -0.00721328   -0.00571203    0.00144090   0.000314720   -0.00121265  -0.000421925  -1.40167e-05   3.88613e-05  -9.49829e-06   4.44021e-06   1.41632e-06  -1.25142e-06  -2.91213e-07   2.10864e-08   1.44569e-08       1.62671       2.12678       2.13774       2.37582       2.22830       2.25136       2.06177       1.61820       1.44370       1.13740      0.987541      0.735279      0.561572      0.395930      0.274566      0.189684      0.131363     0.0885669     0.0551235     0.0342331     0.0188903     0.0107998    0.00559471    0.00295721    0.00142137   0.000704959   0.000314301   0.000144487   6.02701e-05   2.54177e-05   9.53108e-06   3.57310e-06   1.08827e-06   3.59732e-07   9.87375e-08   2.40926e-08
  20  15 3080.4665    3.8869  0.7963 13.4416 -0.0024     0.0316730  0.0413   0.0982   0.0524    0.1008   0.0000       1.15834   436.9977       4.96852       9.10234       3.08788      -3.26345      -2.20671     -0.514001     -0.640304       1.10711     -0.348304     -0.191120     -0.471628      -1.53593     0.0767923      0.244322     0.0288862      0.217536     0.0424145     0.0482754   -0.00474076     0.0250478     0.0132783    -0.0115240    0.00183808    0.00366378   -0.00127295  -9.00637e-05   0.000437535   4.32447e-06  -3.62820e-05  -1.87257e-05   1.66819e-06   4.25216e-08  -7.83574e-07  -1.09255e-07  -2.62168e-08       2.54955       3.32339       2.77022       3.33363       3.40140       3.67991       3.05407       2.27456       2.01301       1.63609       1.54437       1.14237      0.933804      0.513560      0.413471      0.254985      0.209155      0.138745     0.0983220     0.0546717     0.0316951     0.0169327    0.00864611    0.00452759    0.00196066    0.00104786   0.000393845   0.000207978   7.16792e-05   3.32006e-05   1.09109e-05   4.54455e-06   1.43579e-06   4.50629e-07   1.22460e-07   2.81985e-08
  20  16 3224.4261    3.8550  1.0980 13.5904  0.0019     0.0888537  0.0427   0.0845   0.0703    0.1020   0.0000      0.788822   436.7593       6.35129       11.3973      -3.13481     -0.896622      -4.14359      -6.41892      -5.71904       1.66692     0.0682010      0.605830     -0.827315     -0.935463      0.683344      0.720192     -0.239696    -0.0527507    -0.0260732   -0.00502472     0.0263875   -0.00930157     0.0185106   -0.00576895   -0.00694910   -0.00161703   -0.00125288   0.000220212  -0.000378347   1.05911e-05   1.88912e-05   2.95112e-06  -5.29361e-06   6.33498e-07  -2.58052e-08   5.67614e-08  -4.30843e-08       2.48251       3.03500       3.05533       3.15970       3.23546       3.32273       2.93247       2.43005       1.88881       1.70174       1.41558       1.16705      0.828104      0.581500      0.362686      0.265755      0.191530      0.135133     0.0863227     0.0517071     0.0286363     0.0158099    0.00764223    0.00420812    0.00199086    0.00100018   0.000436291   0.000198660   8.34811e-05   3.52685e-05   1.26933e-05   5.01551e-06   1.53139e-06   4.96380e-07   1.41465e-07   3.71157e-08
  20  17 3368.3183    3.3113  1.7380 12.8512 -0.0036       1.57651  0.0545   0.0558   0.0837    0.0816   0.0000      0.378434   435.3111       5.95064       12.9569      -3.13553     -0.817820      -3.74639      -7.29915      -3.07940     -0.517835      -1.82055      -3.63739      -2.60338     -0.198722      0.740243     0.0665049      0.362909      0.225697    0.00816422     -0.219186   -0.00172261    0.00983386    -0.0332441   -0.00259198    0.00156286    0.00230216   0.000798730   0.000722681  -0.000588760  -5.97934e-05   4.96384e-05  -1.39664e-05  -1.18610e-06  -1.05718e-06   9.44443e-08  -6.77950e-09  -1.40130e-08       2.89523       3.58300       3.79043       4.14387       3.92077       3.70028       3.35918       3.01073       2.46171       2.12579       1.68292       1.26800      0.977497      0.739615      0.481063      0.325921      0.231748      0.151675     0.0941959     0.0556642     0.0317903     0.0184478    0.00965755    0.00525251    0.00278447    0.00128653   0.000570347   0.000249617   0.000110268   4.42374e-05   1.73572e-05   6.00219e-06   1.86495e-06   5.89318e-07   1.72282e-07   4.40443e-08
  20  18 3512.1064    2.7692  2.6644 12.1963 -0.0024       1.37697  0.0662   0.0381   0.1077    0.0688   0.0000      0.286174   437.1189       6.11954       10.5123       2.58833      -1.15528       2.55120      0.840106      -1.10070       1.16026      -2.34338       1.74475      -1.06872     -0.155740     -0.813014    -0.0945253     -0.574513     -0.324494     0.0890186      0.200522    -0.0179245    -0.0478872     0.0383198     0.0177248   -0.00878789   0.000626397    0.00114951    0.00125355  -0.000256578   1.20491e-06   0.000131316  -1.76490e-05   2.84715e-06   2.44124e-07  -2.50947e-07   1.09795e-08  -2.58973e-08       3.50788       4.40623       4.58849       4.87672       4.79958       4.56781       4.15931       3.56111       3.10966       2.48869       2.10211       1.57402       1.20494      0.862190      0.616733      0.438967      0.275894      0.187574      0.112883     0.0704449     0.0408228     0.0228818     0.0125212    0.00637156    0.00321044    0.00155295   0.000716005   0.000326461   0.000133809   5.46928e-05   2.02075e-05   7.20638e-06   2.49599e-06   7.58774e-07   2.08813e-07   5.85544e-08
  20  19 3655.6956    2.2896  3.9842 11.6056 -0.0001      0.511104  0.0797   0.0274   0.1414    0.0618   0.0000      0.163508   443.2493       7.46345       11.6201       4.19171      -11.2349      -4.38373      -2.08489       4.72358      0.349990      -5.52942    -0.0414535       1.56951     -0.824141      -1.64654      0.192343     0.0805932     0.0595109      0.177304     0.0962610    -0.0396317    -0.0732415   -0.00798716   -0.00361721     0.0101940   -0.00327352   -0.00167853  -0.000346659  -0.000279892   5.94815e-06   9.29684e-05   7.78300e-06   3.27835e-07  -8.00370e-06  -5.79510e-07   3.89807e-07   4.82175e-09       4.33635       5.38834       6.01872       6.05363       5.97151       5.84681       5.08813       4.50494       3.82254       3.14680       2.45635       1.96490       1.46113       1.07285      0.750121      0.524427      0.345424      0.226320      0.138868     0.0863058     0.0487512     0.0276501     0.0152260    0.00777602    0.00399899    0.00189511   0.000902912   0.000390278   0.000165312   6.52764e-05   2.60984e-05   9.16891e-06   3.20437e-06   1.00659e-06   2.80543e-07   7.33733e-08
  20  20 3799.5134    1.9342  5.7962 11.1994 -0.0008      0.339701  0.1016   0.0200   0.1846    0.0468   0.0000     0.0964260   438.8320       1.78529       4.17751       2.28983      -2.79748       8.39405       9.35269      -12.6022       4.57520       2.63967      -3.52632     -0.252177      0.521816      -1.90976      -1.71731     -0.182782     -0.695715      0.289804      0.191591      0.177240     0.0584601    -0.0169990    -0.0277336    0.00990786    0.00455229   -0.00521810   0.000426121   1.74759e-05  -0.000252523   0.000100089   3.69480e-05  -1.75806e-05   5.81727e-06   1.67337e-07   4.25344e-07   4.54112e-08       5.28017       7.16577       7.45724       7.87220       7.73233       7.17025       6.57533       5.70678       4.92466       3.99577       3.27889       2.48028       1.91249       1.34108      0.960602      0.648205      0.447204      0.278788      0.177586      0.106771     0.0629050     0.0355647     0.0184898     0.0100480    0.00497946    0.00247616    0.00113450   0.000496079   0.000211608   8.61306e-05   3.17373e-05   1.20824e-05   3.81587e-06   1.23912e-06   3.49350e-07   9.14599e-08
  20  21 3943.4784    1.6230  7.8437 10.8467 -0.0008      0.381524  0.1246   0.0150   0.2319    0.0388   0.0000     0.0752484   443.2093      0.631900      -3.54970       4.18500      -1.12256      -12.4439       5.71078      -1.69785      -7.23246      -3.99692      -3.01604     -0.215788      -1.96364      0.621649       2.66652       1.00158     -0.902493   -0.00517471    -0.0731090      0.139425     0.0188247    -0.0492451    -0.0271247     0.0259869    0.00979609    0.00177675   -0.00139293   0.000697330  -0.000231990  -0.000105086  -1.73993e-05  -5.98869e-06  -4.28251e-06   2.26102e-06   3.21522e-07   1.90676e-07       6.34667       8.22839       8.95060       9.23586       9.21269       8.54192       7.67165       6.83855       5.75497       4.73224       3.85727       2.88741       2.25748       1.58459       1.13454      0.781520      0.518276      0.338762      0.210182      0.128934     0.0753759     0.0421314     0.0231982     0.0124187    0.00601479    0.00304201    0.00140499   0.000618507   0.000256657   0.000107423   3.91783e-05   1.43605e-05   4.81371e-06   1.48030e-06   4.22209e-07   1.15106e-07
  20  22 4087.1691    1.3587 10.4168 10.6662 -0.0032      0.308176  0.1658   0.0119   0.2978    0.0328   0.0000     0.0677683   436.4034      0.679642       16.9263     -0.255963      -8.22453      -7.61716      -2.67743      -4.37973       2.35105      -12.4353      -3.23502       1.16079      -4.25121       1.51524       1.74751      -1.05148     -0.587536      0.226263     -0.426769     -0.135060      0.116868   -0.00279546    -0.0286866    0.00946736    0.00563199   -0.00336741    0.00178131  -0.000614436   0.000179415  -0.000214108   7.49591e-05   1.20179e-06   2.46396e-06  -5.15328e-06   1.40048e-07  -1.13644e-07       7.97107       10.3205       11.1366       11.4919       11.5208       10.7500       9.69189       8.57137       7.26932       5.94398       4.74942       3.73235       2.78666       2.05687       1.43923       1.00059      0.666075      0.437078      0.272007      0.165238     0.0956988     0.0545042     0.0295225     0.0156739    0.00789998    0.00381341    0.00179610   0.000777410   0.000337908   0.000133039   5.10253e-05   1.83535e-05   6.12616e-06   1.94661e-06   5.49049e-07   1.43944e-07
  20  23 4231.2501    1.1137 13.0577 10.5701 -0.0020      0.328953  0.2293   0.0098   0.3888    0.0303   0.0000     0.0758558   457.5383       32.6629       22.7127       8.98985      -7.70143       2.64622      -4.16776     0.0529548      -18.3426      -5.57052       18.5915       5.24603       4.54969       3.53864       2.83706      -1.68794     -0.300848       1.32772     -0.619952     -0.190236     0.0270903      0.106656     0.0331804    -0.0138381    0.00615905    0.00234401   -0.00191772   0.000891058  -0.000266434  -3.21123e-05  -6.42575e-05   1.82842e-05  -3.61083e-07   1.99411e-07   9.44451e-07  -2.69963e-09       10.1826       12.9147       13.7722       14.8100       14.3407       13.4764       12.1743       10.8148       9.25416       7.67663       6.15211       4.78809       3.62149       2.61014       1.86260       1.28750      0.859027      0.555120      0.349610      0.214326      0.125018     0.0713259     0.0387901     0.0206146     0.0102677    0.00507051    0.00236504    0.00104270   0.000438922   0.000176930   6.66722e-05   2.41802e-05   7.99278e-06   2.48933e-06   6.85884e-07   1.79400e-07
  20  24 4374.8184    0.9027 15.1231 10.5020 -0.0014     0.0687670  0.3165   0.0082   0.4841    0.0272   0.0000     0.0959158   430.3450      -5.70859       14.5909       14.6767       7.36771      -13.5541       10.0373      -5.79812      -4.89693       2.20000      -2.33097     -0.199326      0.421462       1.64642      -5.62796      0.464187      0.843860      -1.18691     -0.745702      0.441998     -0.101250      0.171149    0.00899013     0.0295795    -0.0209916    0.00124185    0.00456001   0.000241779  -0.000171997  -6.79722e-05  -0.000101940   4.33442e-05   3.37274e-06   1.17439e-06   1.65937e-06   2.66596e-07       12.8953       17.0518       18.8173       19.1365       18.7806       17.6861       16.1755       14.1145       11.9012       9.87287       7.88030       6.16797       4.63783       3.37606       2.40588       1.65212       1.11722      0.726824      0.452935      0.278948      0.162893     0.0918162     0.0508054     0.0265071     0.0135998    0.00666992    0.00309914    0.00140251   0.000588006   0.000240931   9.22100e-05   3.26606e-05   1.10300e-05   3.41863e-06   9.47035e-07   2.45472e-07
  21  10 2382.0273    1.3388  0.9598 11.1996 -0.0016       4.54696  0.0400   0.0305   0.0623    0.0964   0.0000      0.989286   437.7529     -0.678490       18.4104       3.36060      -1.97708      -7.13577      -1.01157     -0.683094      0.810058     -0.904737       1.68380    0.00583682       1.59354      0.130765     -0.169658     -0.233367     -0.408226     0.0157412     0.0265444     0.0414761     0.0402891     0.0187938    -0.0181277   -0.00136272   -0.00208545  -0.000840831   -0.00110918  -0.000524026   0.000232549  -4.13631e-05   2.24316e-05   1.61753e-05   8.01989e-06  -5.79783e-07  -8.08243e-08   4.08890e-08       2.23678       2.34841       2.70055       3.31952       3.24507       2.49497       2.34804       2.44609       2.07285       1.43194       1.19037       1.10561      0.854785      0.539522      0.354988      0.305189      0.225188      0.128082     0.0725015     0.0508049     0.0354788     0.0207862     0.0104606    0.00481169    0.00294056    0.00167529   0.000975795   0.000457237   0.000192875   7.40818e-05   2.79387e-05   9.76002e-06   3.74324e-06   1.15809e-06   4.06480e-07   1.18085e-07
  21  11 2529.4616    1.7693  0.9441 11.8338 -0.0027       4.57341  0.0348   0.0395   0.0644    0.0935   0.0000      0.871382   439.5141      -1.95918       15.8525      -1.12891      -1.82157       2.39541     -0.400744      -2.28465     0.0334396      -2.29215      -1.87777     -0.256346     -0.587818     -0.145757     0.0797896     0.0665275    -0.0705952    -0.0355712    -0.0651784     0.0151006    0.00159224   -0.00309510    -0.0238724   -0.00720065    0.00486193   0.000958657  -0.000247470  -0.000199609   0.000102114   8.35795e-05  -1.53542e-05  -2.47536e-06  -2.71361e-06  -1.33524e-06   6.96892e-07  -4.82447e-08       1.93566       2.54901       2.74501       2.99040       2.72826       2.76320       2.41837       2.06806       1.77069       1.46557       1.22131      0.905021      0.735594      0.518091      0.365493      0.240354      0.174707      0.117420     0.0816463     0.0480154     0.0286820     0.0163417    0.00940848    0.00491892    0.00270844    0.00142452   0.000663628   0.000298602   0.000139639   5.91536e-05   2.47650e-05   9.85709e-06   3.67538e-06   1.24875e-06   4.12428e-07   1.20066e-07
  21  12 2676.3098    2.3258  0.8871 12.3468  0.0005       4.40342  0.0341   0.0532   0.0613    0.0997   0.0000      0.871180   435.0724       1.67595       16.2827       1.35664      -4.16709       1.45493      -1.90253      -4.35694      0.363489     -0.781495      -1.71945      -1.30118      0.349074      0.395659      0.381213      0.307913     -0.258077    -0.0240563      0.112777    -0.0797067    -0.0294700   -0.00220573   -0.00944528   -0.00242441  -0.000572546  -4.97851e-05  -0.000624376  -3.54517e-05  -0.000151198   2.98064e-05   2.63003e-06  -8.50683e-06  -2.99697e-07   5.95387e-07   1.72618e-07  -4.49686e-08       2.02249       2.63715       2.86520       3.07993       2.90566       2.97917       2.44939       2.10346       1.92394       1.60669       1.16834      0.919981      0.699427      0.537820      0.381652      0.284537      0.174416      0.117907     0.0766341     0.0471075     0.0274604     0.0167521     0.0100368    0.00526559    0.00300543    0.00138923   0.000702114   0.000300762   0.000143960   5.93041e-05   2.38501e-05   8.67789e-06   3.79643e-06   1.31703e-06   4.61648e-07   1.18326e-07
  21  13 2823.0149    3.0317  0.8462 12.7868 -0.0043       2.43933  0.0301   0.0701   0.0573    0.1015   0.0000      0.839031   436.4196       1.57253       16.8445       6.60551      0.280940      0.137738      -2.01175     -0.881658       1.04310      -1.81044      0.132662     -0.798166      0.206289     -0.367155      0.188221      0.296691   -0.00300897     0.0791740      0.118080    0.00529661    0.00370749    -0.0176094  -0.000815728   -0.00132276    0.00241958   -0.00137294  -0.000843679  -7.27282e-06   0.000244047   9.09616e-05  -3.62843e-05  -2.68755e-06  -3.56718e-06  -9.97436e-08   2.33837e-07   2.91571e-08       1.68707       2.11310       2.19122       2.51309       2.33697       2.28507       2.03166       1.84601       1.55026       1.30865       1.00869      0.820704      0.641227      0.466717      0.328171      0.247025      0.171000      0.103574     0.0721252     0.0411301     0.0282146     0.0151497    0.00887460    0.00484722    0.00249665    0.00127764   0.000663486   0.000314205   0.000137697   5.72277e-05   2.32723e-05   9.04884e-06   3.25224e-06   1.24326e-06   3.55862e-07   1.04227e-07
  21  14 2968.9438    3.6586  0.8379 13.1223 -0.0060      0.784779  0.0303   0.0820   0.0508    0.1009   0.0000      0.738316   439.0809       4.36457       16.9647       1.53313      -3.22113     -0.406187     -0.218208      -4.15151     -0.116321      -1.52382     -0.557244      -2.08568     -0.177851   -0.00175731      0.330576     -0.149224     -0.411827      0.205327    -0.0325767    -0.0281729   -0.00252739   -0.00639044   -0.00242899    0.00146076   -0.00175578   -0.00157786  -0.000439554  -0.000172402  -9.21484e-07  -1.56901e-05   1.11306e-06   6.33494e-06   5.39085e-08  -2.51252e-07  -1.84352e-07  -3.87602e-08       1.74109       2.21299       2.34168       2.46195       2.48352       2.43507       2.09496       1.80504       1.58794       1.32690       1.02739      0.855401      0.626341      0.483489      0.327477      0.222578      0.162076      0.110456     0.0698072     0.0457458     0.0262582     0.0148562    0.00845988    0.00494903    0.00247118    0.00127053   0.000611743   0.000282040   0.000119628   4.95778e-05   2.08828e-05   8.69266e-06   3.14724e-06   1.10072e-06   3.62387e-07   1.11526e-07
  21  15 3114.0215    4.0653  0.9550 13.4984 -0.0100       2.17857  0.0321   0.0906   0.0614    0.0995   0.0000      0.793423   441.8149       3.37433       15.1065     -0.380138     -0.825199      -1.80038       4.02164      -4.53275     -0.419411      -3.08409     -0.516977     0.0306955     0.0678613      0.724206      0.721984     0.0466227      0.124315     0.0927534     -0.110594   -0.00567128    -0.0147882  -0.000812727   -0.00894466    0.00160452  -7.86440e-05   -0.00129501   0.000645727  -4.35148e-05  -0.000155351  -1.98760e-05  -9.19849e-06  -2.26223e-07  -1.09760e-06   1.33744e-06  -2.34309e-07  -1.91584e-07       1.90293       2.37180       2.48405       2.77541       2.64797       2.69660       2.26115       1.94887       1.60960       1.50430       1.14609      0.844568      0.631226      0.490940      0.365524      0.268178      0.175863      0.108766     0.0672470     0.0446286     0.0281990     0.0170736    0.00989160    0.00526702    0.00268532    0.00125430   0.000629585   0.000277876   0.000127451   5.19288e-05   2.30411e-05   8.80008e-06   3.46898e-06   1.15499e-06   3.71853e-07   1.07377e-07
  21  16 3258.5705    3.6583  1.3422 13.4609 -0.0028      0.833382  0.0442   0.0703   0.0780    0.0898   0.0000      0.697070   442.0056      0.616192       19.4189     -0.982000      -3.24122      -1.80775      -1.08304      -4.71151      -1.86458     -0.301805     -0.778746     -0.130809     -0.350582     -0.483365      0.151325      0.223439     -0.380304     -0.141793     0.0508594     0.0159582     0.0389929     0.0296822   -0.00514828    0.00521868    0.00369452   -0.00308759  -0.000166787   0.000239822   0.000124726   0.000100759   3.32931e-05  -2.43704e-05   1.27533e-06  -4.74533e-07  -3.20642e-07   5.94239e-09       2.55514       3.29351       3.23849       3.52293       3.58379       3.33726       3.08346       2.63609       2.37928       1.82050       1.49757       1.15611      0.932935      0.705094      0.480668      0.331897      0.225360      0.163943      0.102426     0.0649584     0.0357030     0.0203814     0.0116392    0.00636865    0.00355811    0.00172733   0.000868581   0.000364890   0.000172311   6.72523e-05   2.90639e-05   1.09769e-05   4.13001e-06   1.37140e-06   4.52290e-07   1.38821e-07
  21  17 3403.0021    3.1115  1.8014 12.9078  0.0011      0.631362  0.0508   0.0508   0.0888    0.0715   0.0000      0.408089   430.3555       7.80266       9.63136      -2.87137       2.45290      0.698971      -4.97327      -1.85498       2.92948       1.30362      -2.09025     -0.125856     -0.789645     -0.749979      0.493249      0.443242     -0.374078     -0.240596     -0.148561     0.0226911     0.0234608   -0.00494077   -0.00290389   -0.00154158    0.00503056   0.000466990  -0.000864814  -0.000350747   0.000113083   0.000153411  -5.25233e-05   4.09152e-06   7.31306e-07  -1.56541e-06  -1.09469e-06   3.90045e-07       2.72350       3.21481       3.65270       3.89010       3.72157       3.54018       3.32579       2.94577       2.40425       2.00247       1.71950       1.32206      0.959495      0.766360      0.533349      0.364550      0.261877      0.174319      0.110455     0.0679874     0.0422232     0.0251092     0.0136966    0.00717249    0.00392026    0.00205207   0.000990335   0.000443065   0.000212043   9.18997e-05   3.97381e-05   1.50724e-05   5.45045e-06   1.77938e-06   5.63768e-07   1.73671e-07
  21  18 3547.3664    2.6947  2.8394 12.0750 -0.0052       1.03277  0.0619   0.0346   0.1104    0.0612   0.0000      0.223249   435.8538       9.17704       15.3244      -2.50755       2.18913      -5.89386      -4.03013      -2.07754       5.37873      -3.38859      -1.00508       2.26236      -1.31914      -1.30843     -0.392496      0.750586     -0.580934     -0.176968      0.231363      0.102609    -0.0123121     0.0426678     0.0266053    0.00373712   -0.00188996    0.00296991  -0.000768410  -0.000978930   2.21912e-05   0.000184354  -5.74832e-05  -1.46788e-05   9.45947e-06   2.92009e-06  -3.79403e-07   1.46656e-07       3.11634       4.07007       4.35545       4.50173       4.57495       4.21871       3.95165       3.45318       2.88015       2.44030       1.99572       1.58482       1.18760      0.883838      0.630964      0.444748      0.306782      0.203404      0.128685     0.0823588     0.0490002     0.0289207     0.0161487    0.00861968    0.00447927    0.00232272    0.00112101   0.000520845   0.000245898   0.000101868   4.30843e-05   1.67618e-05   6.19065e-06   2.11220e-06   6.79395e-07   2.11220e-07
  21  19 3691.7108    2.2156  4.1292 11.6223 -0.0011      0.571942  0.0795   0.0251   0.1418    0.0531   0.0000      0.153152   438.6423       7.84141       12.9405       14.4963       5.74206      -4.03136       4.76654      -9.39704       2.79178       1.39427     -0.812366      -2.74027      -1.04205      0.636452      0.847343     -0.264922     -0.275472      0.266876      0.233908      0.164846     0.0408760   9.16290e-05    -0.0379104   -0.00692899   -0.00598592   0.000990072   -0.00169953   -0.00111465   1.27319e-05  -0.000156835   5.22702e-05   3.83313e-05  -1.49868e-05  -8.61456e-08  -1.29163e-06  -1.99283e-07       3.89129       5.05755       5.52578       5.70095       5.55347       5.43333       4.83160       4.39004       3.76133       3.08052       2.57517       2.01349       1.52184       1.13573      0.816643      0.576788      0.396745      0.258949      0.163363      0.105206     0.0628125     0.0364342     0.0210919     0.0110349    0.00588732    0.00298580    0.00146166   0.000691290   0.000315335   0.000134284   5.46811e-05   2.19423e-05   8.20787e-06   2.75451e-06   9.28265e-07   2.87629e-07
  21  20 3836.1354    1.8321  5.8736 11.2043 -0.0027      0.484416  0.0999   0.0186   0.1837    0.0439   0.0000     0.0990898   433.2606       9.08563       23.6796       4.05758       1.61971       1.55735       4.15077      -10.6200      -1.87944      -5.74000       2.44164      -4.92611     -0.348842       1.51586      0.394894      -1.13498    -0.0307269     -0.277295     -0.240780      0.132754    -0.0970768   -0.00518320     0.0106251   -0.00779682   -0.00265885   -0.00669878   0.000106653    0.00118155   0.000408674  -0.000115385   4.74644e-05  -2.34833e-05  -4.49661e-06   1.08391e-07   2.79623e-07  -6.53000e-07       5.08098       6.45816       7.02224       7.31246       7.34320       6.91779       6.32253       5.44402       4.84726       4.02561       3.17570       2.55449       1.91379       1.46270       1.03126      0.741185      0.485560      0.330054      0.212854      0.132465     0.0788493     0.0455492     0.0265173     0.0146468    0.00763670    0.00388083    0.00186860   0.000855788   0.000405534   0.000162635   6.96841e-05   2.67318e-05   1.00251e-05   3.55589e-06   1.16468e-06   3.49828e-07
  21  21 3980.2991    1.5201  8.2221 10.8817 -0.0022      0.404864  0.1317   0.0138   0.2380    0.0356   0.0000     0.0777979   435.0775       15.9166       23.5626      -2.85281      -7.59137       6.66890       12.2305       2.74532      -3.43023       3.22604       7.33118      0.107452      -1.42258       3.61954      0.165036    -0.0427884     -0.570295     0.0615422     -0.308938    -0.0106047    -0.0112512    0.00121251    -0.0220526    -0.0151469   -0.00113690    0.00581175   -0.00183850   0.000415327   0.000218066   0.000415344  -0.000152117  -1.24840e-05   1.72833e-05  -4.26138e-06   1.61086e-06  -6.28342e-08       6.52330       8.47419       9.33727       9.56827       9.69283       8.81188       8.14767       7.25779       6.19079       5.16785       4.10568       3.20327       2.44068       1.84342       1.34224      0.942093      0.630095      0.417378      0.262971      0.166097     0.0984105     0.0578499     0.0334086     0.0182395    0.00974808    0.00483313    0.00240189    0.00111804   0.000510539   0.000216403   9.04165e-05   3.46363e-05   1.30241e-05   4.45378e-06   1.44724e-06   4.42694e-07
  21  22 4124.2353    1.2902 11.0294 10.6180 -0.0016      0.143408  0.1776   0.0107   0.3030    0.0317   0.0000     0.0702742   439.7809       10.3572       32.0170       1.71225      -15.8673      -12.9054       6.70154      0.235918      0.238640      -5.43170      -3.26365      -2.61949     -0.314582      -5.66969     -0.540237      -1.77660     -0.154173     -0.988418    -0.0487528      0.242275    -0.0398163    -0.0298323  -0.000825454     0.0149047    0.00911740   -0.00608876    0.00573682    0.00114082   -0.00101352   0.000531278  -7.93937e-05   0.000117395   2.37699e-05  -5.02188e-06  -2.96602e-06  -2.14867e-07       8.08557       10.3618       11.4478       11.8416       11.7230       11.0419       10.0962       8.91902       7.66384       6.40284       5.12786       4.00961       3.09185       2.31195       1.67841       1.16557      0.801853      0.529085      0.341094      0.209592      0.128715     0.0739822     0.0423321     0.0234116     0.0123294    0.00626401    0.00307764    0.00144407   0.000643443   0.000278735   0.000115901   4.53745e-05   1.66577e-05   5.83260e-06   1.88052e-06   5.68387e-07
  21  24 4413.0616    0.8339 15.8821 10.5485 -0.0026      0.204086  0.3471   0.0076   0.5168    0.0251   0.0000     0.0990638   432.9524       9.35876       3.81905       17.8120       8.45504      -23.7380      -22.5325      -5.13630       12.4075       5.46890       1.87729       14.9766       11.9191      -4.81045      -3.53347       2.80244      -2.00821     -0.687848      0.875957    -0.0753657     0.0267227     -0.141224     0.0561428    -0.0413942    -0.0281737    0.00486272    0.00524449   -0.00532242  -0.000656974   0.000593149  -0.000572380   5.35160e-05   3.31483e-05  -4.66263e-06  -1.71411e-06   2.44414e-06       12.8672       16.7816       18.5233       19.2400       18.9945       18.0325       16.5354       14.4921       12.4482       10.3283       8.49411       6.67828       5.07513       3.79551       2.73270       1.94881       1.34122      0.878771      0.575754      0.360667      0.220983      0.129732     0.0739241     0.0405573     0.0214133     0.0109284    0.00536324    0.00260788    0.00113979   0.000511606   0.000204526   8.15468e-05   2.98742e-05   1.04208e-05   3.25335e-06   9.96030e-07
  22  10 2410.8786    1.4622  0.7975 11.4281 -0.0069       4.65309  0.0282   0.0344   0.0544    0.0912   0.0000      0.923713   438.8602      -2.09814       16.3195     -0.871433       1.58832      -1.67078      -1.28011       2.65894      -1.48798     -0.385504       1.16489     0.0962716      -1.19369     -0.159563      0.427464      0.180496     -0.274867    -0.0706331      0.142286    0.00430892    -0.0474042    -0.0284522   -0.00250814   -0.00286992   -0.00176009  -0.000966770   0.000290836   0.000152772  -0.000362978   8.42784e-05   1.13442e-05  -6.42466e-06  -5.64743e-06  -1.15543e-06  -4.61888e-07   3.01670e-07       1.62044       2.04774       2.20368       2.27430       2.29453       2.10083       2.08222       1.87015       1.54791       1.27541      0.964806      0.767799      0.631474      0.469093      0.377610      0.269076      0.189888      0.124060     0.0788837     0.0509071     0.0305583     0.0175066     0.0102313    0.00594530    0.00333764    0.00167125   0.000856254   0.000430569   0.000208149   9.72726e-05   3.95919e-05   1.71796e-05   6.76341e-06   2.51048e-06   9.19490e-07   2.93953e-07
  22  11 2559.3260    1.9563  0.8919 11.9305 -0.0005       3.98316  0.0333   0.0425   0.0521    0.0906   0.0000      0.871959   437.5804      0.101803       13.9501     -0.176313     -0.762702       4.18437      -5.75225      -1.24584      0.447611      -2.57325     -0.493434      0.401419     0.0491053    -0.0797956      0.155902      0.262925      0.113216    -0.0130307     0.0340746    -0.0912410     0.0103906    -0.0172796     0.0106908    0.00996972   -0.00217267  -7.78578e-05  -7.64249e-05   0.000865947   0.000254958  -0.000211158   1.42594e-05   3.61490e-05  -1.52958e-06  -2.68056e-06   1.49892e-07  -6.16305e-08       1.79656       2.25113       2.30377       2.51038       2.47839       2.32680       2.17618       1.94283       1.80027       1.49303       1.13626      0.929132      0.735134      0.557597      0.416520      0.288516      0.210417      0.136133     0.0901059     0.0554976     0.0338613     0.0221343     0.0113459    0.00712402    0.00373492    0.00198184    0.00108713   0.000521261   0.000243299   0.000109905   4.33384e-05   1.99683e-05   7.68300e-06   2.66292e-06   1.09351e-06   3.62386e-07
  22  12 2707.1392    2.4606  0.8740 12.3329 -0.0026       3.04750  0.0318   0.0539   0.0553    0.1035   0.0000      0.804022   434.0008       2.83225       14.1652      -2.57617     -0.301912      -4.49689      -2.05445       1.06165       3.43741      -1.39441      0.402889     -0.340892     -0.630913      0.384714     -0.682541    -0.0990889     -0.136930     0.0512282    -0.0476863    -0.0304089    -0.0384301     0.0158807    0.00417469   -0.00498887    0.00420057   0.000186506  -1.84371e-05  -0.000216659   1.98241e-05   5.37730e-05  -2.87482e-05   1.66741e-05  -4.37464e-06  -4.69181e-07  -5.22365e-07   8.20632e-08       1.80243       2.10985       2.50828       2.66415       2.34033       2.38741       2.33477       1.95627       1.68618       1.42555       1.05547      0.891972      0.707772      0.501946      0.386122      0.304861      0.193768      0.122435     0.0900477     0.0569933     0.0325477     0.0190605     0.0112763    0.00675472    0.00358296    0.00194119   0.000930420   0.000447799   0.000235466   0.000112612   5.13403e-05   1.90666e-05   7.57899e-06   2.86052e-06   1.10776e-06   3.88406e-07
  22  13 2854.7443    3.1077  0.8250 13.1365 -0.0072       1.69584  0.0320   0.0712   0.0523    0.0856   0.0000      0.897453   442.2604       5.60090       11.0200      -3.10361       2.68394      0.946934    -0.0265904      -1.34369       2.01985       1.02161     -0.644007     -0.844134     -0.129322      0.945167     -0.419985      0.405509    -0.0526835    -0.0218760    -0.0676473    0.00370808   -0.00353908    -0.0186042    -0.0150466    0.00320879   -0.00369327    0.00129320  -0.000300159   0.000803093  -1.23948e-05  -9.25585e-05  -1.16190e-05   7.01843e-06  -7.92597e-07  -3.03572e-06   1.13031e-06   4.09252e-07       1.72577       2.35639       2.62509       2.81638       2.72869       2.65667       2.42063       1.91951       1.85607       1.48386       1.16300      0.976527      0.701534      0.550730      0.418923      0.251079      0.202746      0.129750     0.0883192     0.0536715     0.0372120     0.0212542     0.0108794    0.00762544    0.00399052    0.00199785    0.00105255   0.000552746   0.000254559   0.000111786   4.19133e-05   2.17895e-05   8.85086e-06   3.19990e-06   1.21404e-06   4.05593e-07
  22  14 3001.4287    3.6667  0.8709 13.3668 -0.0058       1.52553  0.0304   0.0812   0.0547    0.0923   0.0000      0.791000   436.1145       5.59659       15.5953      0.306734      -2.96427       1.47785      -1.57560       1.50741     -0.973317      -3.91727     -0.596440      0.830437     -0.109832   0.000547916      0.144615    0.00802791     0.0531548     -0.128956    -0.0793539     0.0748578   -0.00492126   -0.00592240    0.00170046    0.00738651  -0.000684727   -0.00128608  -0.000322159   0.000477581  -0.000135456   1.79428e-05  -2.47949e-05   4.45113e-06   8.85960e-06  -1.27557e-06  -7.21674e-07  -2.93123e-07       1.57646       2.10427       2.29087       2.36578       2.29010       2.31929       2.00372       1.80952       1.57171       1.32194       1.11463      0.842675      0.685751      0.482140      0.372649      0.254061      0.184949      0.119969     0.0797951     0.0513873     0.0316482     0.0193668     0.0111004    0.00650266    0.00329834    0.00186258   0.000896261   0.000456580   0.000215322   9.60007e-05   4.53084e-05   1.67049e-05   7.35368e-06   2.81422e-06   9.92320e-07   3.41928e-07
  22  15 3147.0714    3.9888  0.9973 13.5974 -0.0044       2.16777  0.0379   0.0851   0.0587    0.0936   0.0000      0.887100   440.1806       9.08177       13.9414       3.04233      -2.22725    -0.0373266      -2.41175      -1.24254       4.03651     -0.405755      -1.23909      0.677297     -0.819931     -0.253360      0.241662      0.246473      0.341238      0.323817    -0.0637414     0.0788734   -0.00223325     0.0241206    -0.0140224    0.00306034    0.00162324    0.00315358   0.000426176   0.000392743  -0.000133752   4.56523e-05  -7.83682e-05  -2.51972e-05  -4.66206e-06  -6.80646e-07  -5.19261e-07   1.15623e-07       2.00120       2.42604       2.53861       2.90518       2.99667       2.61993       2.41746       2.06636       2.03118       1.66708       1.30281      0.913381      0.812002      0.658924      0.451114      0.307610      0.201927      0.150495      0.104856     0.0670337     0.0379981     0.0207076     0.0120839    0.00815048    0.00469560    0.00259065    0.00125975   0.000618095   0.000269874   0.000124183   4.95945e-05   2.15074e-05   8.44125e-06   3.31043e-06   1.14321e-06   4.12281e-07
  22  17 3437.3363    3.0106  2.2162 12.6928 -0.0012      0.750518  0.0574   0.0439   0.0998    0.0614   0.0000      0.322058   436.7239       5.82515       14.7867       4.59935      -8.39486      -8.41565       1.61076      -1.57012      -1.20714       1.47758      -1.66771      0.671370       1.96433      0.467993      0.102657     -0.410027      0.236354     0.0676289      0.100030  -2.08531e-05     0.0651820    0.00547430    0.00839360    0.00228618    0.00576134   0.000498214    0.00288507  -0.000545896   2.29319e-06   0.000119852  -1.34439e-05  -3.67240e-05  -2.09373e-05   9.27994e-06   1.71113e-06  -1.45846e-07       2.66085       3.73257       3.74879       4.23778       3.85720       3.78770       3.44444       3.06389       2.81853       2.26990       1.92807       1.50499       1.20041      0.868320      0.635811      0.450123      0.318244      0.207111      0.139294     0.0861975     0.0550446     0.0326858     0.0195913     0.0105800    0.00588954    0.00315492    0.00160263   0.000827272   0.000373363   0.000179314   7.40376e-05   3.21367e-05   1.18125e-05   4.81508e-06   1.69048e-06   5.82579e-07
  22  18 3582.3208    2.5313  3.0504 12.0769 -0.0023      0.810883  0.0649   0.0311   0.1163    0.0537   0.0000      0.208728   443.1419       7.64283       8.65828      -8.42359      0.810264      -4.00221      -1.46896      0.428898       2.91950     -0.173788      0.705973      0.610890      -1.68075     -0.728127     -0.599736      0.397596     -0.395186    -0.0566913      0.123487     0.0230247     0.0187639    -0.0108802  -0.000339808     0.0103313   -0.00662357   -0.00127522    0.00123676  -9.34221e-05  -0.000521687  -5.73348e-06   9.55234e-05   5.96462e-05  -3.79365e-05   4.29753e-06  -1.72360e-06   1.30486e-06       3.10220       4.14210       4.52056       4.69761       4.69693       4.46327       4.15413       3.64299       3.15355       2.53236       2.17797       1.62693       1.31207      0.973621      0.730925      0.535534      0.363839      0.249059      0.159302      0.103284     0.0634721     0.0382775     0.0226056     0.0126965    0.00702361    0.00366692    0.00184336   0.000931448   0.000439142   0.000201783   8.93350e-05   3.78685e-05   1.47966e-05   5.73859e-06   1.99230e-06   6.81206e-07
  22  19 3727.3154    1.9834  4.5622 11.6667 -0.0008      0.653779  0.0878   0.0221   0.1553    0.0436   0.0000      0.146008   440.4209       10.3931       16.1368       2.42803      -9.30515      0.448238       4.46414      -1.78315       3.39265       2.88443      0.613059       1.84703       2.44820      0.817350       1.09148      0.140366     -0.115874     -0.555011    -0.0102978      0.147518     0.0225891     0.0697349    -0.0180969     0.0112586    -0.0137570    0.00118105   -0.00314757   0.000276250  -3.18016e-05  -0.000111257   0.000120013   4.32844e-05  -1.96513e-05  -3.12145e-06   2.10577e-06  -8.02088e-07       4.14545       5.35700       5.86361       5.97812       6.05605       5.67938       5.39490       4.73393       4.14784       3.46461       2.84225       2.27368       1.75343       1.34679      0.984544      0.703007      0.483671      0.331906      0.218230      0.138369     0.0856086     0.0507914     0.0300012     0.0165183    0.00936798    0.00485547    0.00247549    0.00124099   0.000568716   0.000267357   0.000114449   5.03778e-05   1.93223e-05   7.49653e-06   2.67368e-06   9.01868e-07
  22  20 3872.0063    1.7492  6.6889 11.0554 -0.0011      0.472904  0.1081   0.0163   0.1910    0.0385   0.0000     0.0848526   440.6689       13.7054       11.4837      0.442652       9.06373      -4.40320      -3.77185      -7.87175       5.19990      -10.1457       4.59591      -5.08174       3.43980      0.296165      -1.43020      0.740050     -0.742124    -0.0929082     0.0438681     0.0858088    -0.0772260    -0.0870351     0.0208241     0.0133373    0.00861410   -0.00389678   -0.00290281    0.00271196   0.000263683   0.000623368  -0.000224043   0.000108599   2.15968e-05  -9.50552e-06  -4.13927e-06  -2.22971e-07       5.15083       6.62648       7.20471       7.61201       7.52072       7.08357       6.61762       5.94848       5.01367       4.23720       3.55843       2.79432       2.18680       1.62892       1.20649      0.839060      0.595813      0.401491      0.268403      0.168807      0.105838     0.0633140     0.0369738     0.0204984     0.0112045    0.00597314    0.00305311    0.00149976   0.000715855   0.000323126   0.000146302   6.04789e-05   2.43745e-05   9.15400e-06   3.21190e-06   1.07267e-06
  22  21 4016.9907    1.4476  9.2159 10.8039 -0.0001      0.469319  0.1419   0.0124   0.2588    0.0319   0.0000     0.0732181   433.8425       9.82180      -3.51065       7.85912       11.4467      -1.86201     -0.199376      -22.0648       2.22979       4.87545      -4.76758      -3.04247      -1.52312       1.40172     -0.463888     0.0558893       1.19987     -0.426753     -0.449323     -0.160073      0.294932     0.0594978    -0.0475118     0.0387271    0.00630020    0.00399073   -0.00165621  -0.000156760  -9.93742e-05  -0.000375269   0.000120273   3.51440e-06  -1.74302e-06   7.67281e-06   1.11992e-06  -6.66356e-07       6.37397       8.46421       9.02025       9.63409       9.51603       9.05578       8.40668       7.43069       6.41480       5.33941       4.40828       3.53137       2.73113       2.06332       1.51008       1.08220      0.750202      0.522295      0.334732      0.219027      0.134820     0.0813948     0.0480245     0.0262606     0.0147153    0.00767369    0.00398707    0.00195703   0.000932284   0.000423428   0.000187095   7.89359e-05   3.10523e-05   1.19980e-05   4.14499e-06   1.40059e-06
  22  22 4161.2191    1.2247 11.2747 10.6009 -0.0022      0.169719  0.1862   0.0102   0.3143    0.0307   0.0000     0.0721381   427.8630     -0.882854       50.1537       15.1697      -10.4146      -10.7318      -4.47035      -11.2405      -13.6337       6.08378       3.80397     -0.344004      -4.21733     -0.881259       2.84184       3.47384     -0.278722       1.18373     0.0118378    -0.0803770    -0.0462646     0.0984376    -0.0391267   -0.00370237    -0.0242620   -0.00716737   -0.00209837   0.000165467   0.000174860   6.90398e-05  -0.000470748   0.000165928  -2.51561e-05  -6.61777e-06  -1.11560e-05   4.03820e-06       7.92549       10.3537       11.3540       11.8243       11.6138       11.0714       10.1960       9.13132       7.99699       6.74777       5.47628       4.44120       3.43197       2.57510       1.88606       1.34648      0.938429      0.631976      0.419025      0.269110      0.166324     0.0997407     0.0589329     0.0331368     0.0182577    0.00966494    0.00503442    0.00242942    0.00118759   0.000534723   0.000239405   9.67971e-05   3.97181e-05   1.49549e-05   5.37373e-06   1.81591e-06
  22  23 4306.2765    0.9853 14.0563 10.5564 -0.0008      0.255884  0.2632   0.0082   0.4280    0.0268   0.0000     0.0827482   437.2639     -0.754856       13.9764      -23.9093       15.0722      -16.4153      -6.58565      -6.40587       18.0479      -8.12217      -1.16479      -5.20601      -1.76822      -5.20675       4.59379      -2.31478      -2.14520       1.22035       1.48002     -0.470190     -0.247749      0.269894    0.00441738    -0.0352295    0.00606708    -0.0181605    0.00429331    0.00300824  -4.21425e-05  -0.000255310  -0.000725777   1.59408e-05   9.19909e-05  -3.48518e-05  -1.41929e-05   3.59315e-06       9.75682       13.1378       14.4050       14.8665       14.9569       14.0642       13.0745       11.6325       10.1805       8.60809       6.83501       5.65135       4.31853       3.29448       2.40499       1.76143       1.20400      0.828402      0.546040      0.345411      0.218675      0.130764     0.0777057     0.0439088     0.0239965     0.0131062    0.00659468    0.00333247    0.00158760   0.000716909   0.000324104   0.000131792   5.32894e-05   2.03513e-05   7.06322e-06   2.48578e-06
  23   8 2131.1937    0.7786  0.6444 10.2791 -0.0075       7.67260  0.0267   0.0198   0.0483    0.0767   0.0000       1.16305   440.2581      -1.38622       16.7158      -2.25867      -1.64737      -1.55883      -1.47203       2.07353       1.59153       1.19545       1.10885       1.69439     0.0116029      0.221445     -0.383552     -0.270101     0.0637272      0.193326      0.118617     -0.124150    0.00678765    0.00627414     0.0261691    -0.0102449    -0.0101946    0.00193254   0.000106825  -0.000435513   0.000339561   0.000182830  -0.000204072  -6.62053e-06  -8.40038e-06   1.10478e-06  -8.78207e-07  -4.45921e-07       1.54292       1.83878       2.13129       2.21357       2.20869       2.07575       1.92322       1.68153       1.46458       1.31843      0.999328      0.797249      0.632944      0.492597      0.368334      0.269379      0.195618      0.121224     0.0866974     0.0608431     0.0339501     0.0214315     0.0131912    0.00747372    0.00457604    0.00234110    0.00136428   0.000664749   0.000306407   0.000153498   7.58400e-05   3.27597e-05   1.29706e-05   5.05394e-06   2.07061e-06   8.36131e-07
  23   9 2287.5308    1.1367  0.7860 10.7851 -0.0021       5.29010  0.0255   0.0258   0.0551    0.0885   0.0000      0.908425   437.9498      0.511118       13.5779     0.0832092     -0.650861       1.14287       1.12357      -1.23647       1.06927      0.411542     -0.239283      0.316396     -0.510513      0.340079     -0.369137      0.238004      0.183034    -0.0940929      0.171497     0.0108606   -0.00912248     0.0517616    -0.0101374   -0.00302079   -0.00126983  -0.000453452   -0.00293116   0.000245154   0.000260706   9.00802e-05   0.000167972  -8.64251e-06  -1.03542e-05   5.29964e-06   2.62791e-06  -3.29720e-07       1.44167       1.81642       1.97985       2.10606       2.01559       1.88729       1.78490       1.61161       1.44230       1.23643       1.01124      0.793597      0.638169      0.482324      0.365928      0.259824      0.180996      0.125247     0.0806492     0.0538478     0.0351278     0.0198731     0.0118599    0.00719396    0.00416026    0.00237878    0.00118545   0.000609872   0.000318222   0.000147750   6.95220e-05   2.93386e-05   1.25397e-05   5.13706e-06   2.13180e-06   7.32980e-07
  23  10 2439.3016    1.5454  0.9605 11.2569 -0.0012       4.89431  0.0365   0.0315   0.0557    0.1064   0.0000      0.824855   438.8110     -0.441355       17.2753       2.13926      -2.94750      -1.69621     0.0829942    -0.0316370     -0.764424     -0.577668     -0.262030       1.38745     -0.100991      0.287406      0.384558    -0.0153656     -0.208145    -0.0500050     0.0167280     -0.106521    -0.0363680   -0.00167242    0.00436994   -0.00816536   -0.00665233   -0.00134190    0.00180755  -0.000377868  -0.000328513   0.000171585   1.60273e-05  -8.21356e-06   5.58326e-06   2.77388e-06  -1.70862e-06  -2.73392e-07       1.89135       2.25055       2.47920       2.81361       2.59662       2.33297       2.49935       2.26338       1.76166       1.55047       1.41266       1.00573      0.750046      0.636490      0.523386      0.353404      0.237046      0.171975      0.120996     0.0728261     0.0438521     0.0278164     0.0180621    0.00996164    0.00524950    0.00312712    0.00177297   0.000916001   0.000389342   0.000186886   9.07068e-05   4.52661e-05   1.96612e-05   8.35232e-06   3.10285e-06   1.13937e-06
  23  11 2588.7798    2.0340  0.9160 12.0588 -0.0033       3.90794  0.0315   0.0432   0.0556    0.0939   0.0000      0.804355   438.6420       1.44656       14.9252      -1.13836       2.13605      0.323477     -0.627042      -3.08859       3.67370     -0.496691     -0.807841     -0.545771      0.564476    -0.0263285     -0.265993      0.242378     -0.318276     -0.311368   -0.00570621    0.00112918    0.00314842    -0.0146513    0.00188506    0.00993357    0.00208227   0.000364330   4.32589e-05   0.000261055   7.91275e-05   6.85091e-05  -3.48744e-06  -3.75850e-05  -1.53050e-05   3.03752e-06   9.21545e-07  -3.05124e-07       1.63395       2.15302       2.32453       2.46273       2.48590       2.33026       2.13174       1.82125       1.70584       1.39630       1.17744      0.900658      0.717374      0.571805      0.388098      0.305666      0.200770      0.146750     0.0920309     0.0633560     0.0386623     0.0242917     0.0148649    0.00848099    0.00494395    0.00261072    0.00147809   0.000730595   0.000363741   0.000172414   7.63583e-05   3.59281e-05   1.34102e-05   5.96917e-06   2.29460e-06   8.85108e-07
  23  12 2737.6314    2.6602  0.8462 12.4742 -0.0022       2.79303  0.0300   0.0594   0.0526    0.0937   0.0000      0.852319   437.1578       1.70855       10.7570      -1.67426      0.352546      -2.64877      0.152290      -3.59617       2.22821      -1.33789      -1.14785      -2.02922      -1.13471     -0.745649      0.447380      0.213148      0.320886    -0.0547640     0.0385481     0.0518887    -0.0570747    -0.0567841    0.00845021    -0.0149305  -0.000609428    0.00148763   -0.00145021  -0.000345995  -6.84430e-05   0.000135036   6.48509e-05   2.16270e-05  -1.22335e-05  -4.97927e-06   1.02591e-06   1.51970e-06       1.58049       2.11552       2.35908       2.36292       2.37707       2.22955       2.05097       1.85141       1.63277       1.28801       1.17001      0.927419      0.696290      0.556843      0.383933      0.276587      0.193562      0.134133     0.0895417     0.0614449     0.0381949     0.0230596     0.0137416    0.00823461    0.00420042    0.00246115    0.00132703   0.000636801   0.000327200   0.000156727   7.51182e-05   3.30310e-05   1.39802e-05   5.74878e-06   2.25337e-06   8.21243e-07
  23  13 2886.0892    3.3000  0.8362 13.0609 -0.0043       1.24673  0.0296   0.0711   0.0494    0.0904   0.0000      0.777259   437.5415       3.99291       11.5346      -3.95421      -3.68958      -3.63179       1.13456       1.13299       1.45863      -2.26997      0.430745      0.424416      0.624291      0.270496     -0.338805     -0.421553     -0.252492     0.0827158     0.0662064     0.0917980    -0.0405096    -0.0238103   -0.00838319   -0.00572489   0.000316746    0.00304195   0.000637290   0.000676928   0.000202020  -0.000107377  -0.000104725   1.55784e-06   2.56243e-05   8.11302e-06  -1.77940e-06   1.18105e-07       1.57994       2.04885       2.30083       2.37382       2.38463       2.38018       2.07156       1.86507       1.60368       1.26599       1.09140      0.874623      0.677792      0.502485      0.385490      0.284827      0.196296      0.138766     0.0931713     0.0605260     0.0398038     0.0243632     0.0139751    0.00877520    0.00483762    0.00255494    0.00139755   0.000680010   0.000333595   0.000173263   7.73297e-05   3.59370e-05   1.40908e-05   7.03931e-06   2.22853e-06   8.23517e-07
  23  14 3033.5298    3.9081  0.9137 13.4436 -0.0055       2.19000  0.0319   0.0849   0.0544    0.0949   0.0000      0.769119   438.6058       1.88808       14.3735       1.97016      -1.24597      0.515318       1.81305     -0.428717      -1.26879      -1.32166     -0.201465      -1.52352     -0.668041     -0.139654      0.625041      0.263391     -0.478066      0.104699     -0.187960    -0.0497442   -0.00608846    -0.0104990    0.00733691    0.00226798   -0.00179508    0.00252713  -0.000550761  -0.000799395   0.000362961  -4.97876e-05   6.08840e-05  -3.16526e-05  -1.59011e-05  -2.90931e-07   3.67431e-06   4.41265e-07       1.73039       2.02299       2.07587       2.35736       2.41375       2.28835       2.09113       1.87979       1.66211       1.39357       1.12915      0.931513      0.722798      0.580435      0.415639      0.301557      0.213438      0.152548      0.104486     0.0678684     0.0428216     0.0274699     0.0161348    0.00884048    0.00542470    0.00285756    0.00153904   0.000788659   0.000405701   0.000184295   8.17797e-05   3.58655e-05   1.56998e-05   6.15261e-06   2.27168e-06   8.38296e-07
  23  15 3179.7568    3.9466  0.9811 13.6267 -0.0024       1.23223  0.0323   0.0809   0.0603    0.0896   0.0000      0.770492   441.4960       3.48166       11.4022      -2.93738      -4.35930      -1.32948     0.0120431     -0.422522      -1.09424     -0.119047      0.774331       1.20140     -0.563342   -0.00907692     -0.155377     -0.156583      0.218270      0.133259      0.179416     0.0339951     0.0300898    0.00764493   -0.00764010  -0.000929437   -0.00196090  -0.000699196    0.00129553   0.000289646   0.000449749   0.000130110   1.22971e-05  -1.51713e-05  -1.49274e-05  -1.44973e-06   1.73984e-06   7.70641e-08       1.62111       2.18136       2.38824       2.47110       2.52196       2.31027       2.11873       1.93886       1.64480       1.41177       1.22147      0.967166      0.747849      0.543066      0.415161      0.304253      0.205642      0.141192     0.0972533     0.0622890     0.0392196     0.0249252     0.0153186    0.00890563    0.00494397    0.00273902    0.00145893   0.000728729   0.000360095   0.000170357   8.14561e-05   3.70192e-05   1.59853e-05   6.24672e-06   2.35967e-06   8.62755e-07
  23  16 3325.6856    3.5008  1.4173 13.2342 -0.0011       1.45486  0.0434   0.0618   0.0749    0.0820   0.0000      0.577896   440.9260       2.97601       12.2559      -1.39976     -0.211082      -3.48742       1.57597      -2.38942      0.815792      -1.81833     -0.943648      0.968387      -1.07344     -0.976569      0.651820     -0.275517     -0.306404      0.425888     -0.104328    -0.0412067    -0.0430366    0.00631539     0.0225406    0.00926263    -0.0102935    0.00207304    0.00260844  -0.000562619   0.000495497   0.000171708  -0.000207070   3.18395e-05  -1.68448e-06  -1.14033e-05  -2.49083e-06   6.87557e-07       2.11243       2.58963       2.95815       3.14857       3.14525       2.90123       2.68760       2.38983       2.12603       1.81920       1.44387       1.15383      0.945606      0.708272      0.511313      0.366485      0.273409      0.190819      0.123165     0.0763934     0.0529160     0.0327364     0.0193118     0.0114689    0.00649578    0.00354478    0.00192675   0.000988109   0.000534369   0.000249649   0.000111962   4.74962e-05   2.02570e-05   8.77595e-06   3.47236e-06   1.20724e-06
  23  17 3471.3408    2.8677  2.2395 12.6016 -0.0034      0.866507  0.0555   0.0410   0.0947    0.0604   0.0000      0.332514   440.7749       3.64588       9.41554      -1.57585      -4.12002      -10.6120      -4.43563      -2.18537      0.764470      -3.16886      0.642804     -0.432815      -2.96130      -1.40542     -0.786300      0.266530    -0.0955777     0.0290834      0.163436      0.103077    -0.0142411     0.0124144    -0.0330891    0.00971591    -0.0121859    0.00514016    0.00122734    0.00233276  -0.000243222   0.000436742  -7.80595e-05   2.20907e-05   3.11369e-05   2.55280e-05  -1.38401e-06   9.72459e-07       2.66073       3.55365       3.56180       3.80421       3.73679       3.72712       3.52700       3.14598       2.69882       2.26350       1.85695       1.49058       1.17954      0.923347      0.693945      0.508170      0.369598      0.250294      0.168174      0.109729     0.0689942     0.0426575     0.0249918     0.0146082    0.00820344    0.00449527    0.00231451    0.00119090   0.000605978   0.000279692   0.000134116   5.55850e-05   2.53644e-05   9.67854e-06   3.94741e-06   1.41619e-06
  23  18 3616.9703    2.3783  3.7560 11.8006 -0.0033      0.653145  0.0710   0.0259   0.1271    0.0446   0.0000      0.156442   439.4810      0.421808       12.1952      -5.75088      -1.65617      -13.8209       2.54843       4.88572       4.28626       3.09276      0.181829     -0.634595      0.393145     -0.261515     -0.167841    -0.0762531     0.0536064     -0.414197     0.0780030      0.103285      0.185499     0.0174320    -0.0497980    -0.0369745  -7.57166e-06    0.00662803   -0.00355302   8.88469e-05   -0.00168616  -0.000179689   0.000314515  -9.84697e-05  -2.16522e-06   2.08050e-05   5.90372e-06  -7.25123e-07       3.30655       4.23559       4.61257       4.90633       4.79013       4.52344       4.33890       3.85849       3.42154       2.90358       2.36084       1.91052       1.48295       1.18020      0.852559      0.641683      0.451694      0.309742      0.206008      0.133570     0.0845555     0.0524229     0.0311745     0.0184126     0.0103083    0.00572484    0.00301102    0.00156118   0.000782202   0.000373860   0.000170766   7.65288e-05   3.21352e-05   1.31673e-05   5.17545e-06   1.91768e-06
  23  19 3762.5321    1.9768  5.1793 11.3848  0.0008      0.706745  0.0872   0.0197   0.1635    0.0404   0.0000      0.115136   436.3920       10.4872       13.2139       5.32771       5.15351      -7.87666       4.09311      -6.03975      -1.35342    -0.0251258       3.95288      -1.94528      0.336892       1.06694      -1.94781       1.40369   -0.00333672     -0.318389     0.0371162    0.00382711     0.0835252      0.125252    -0.0258494    -0.0301482   0.000801772   -0.00333587    0.00502126    0.00109447   -0.00124528   0.000328243   7.66715e-06   0.000105481  -1.36147e-05  -2.06223e-05   3.91598e-06   2.55548e-06       3.98365       5.23255       5.59188       5.91998       5.91282       5.67249       5.23354       4.66689       4.14370       3.53674       2.91474       2.33205       1.85146       1.39965       1.06194      0.769386      0.542194      0.371688      0.250008      0.164525      0.103523     0.0644609     0.0381541     0.0228328     0.0126299    0.00715164    0.00370498    0.00189331   0.000956583   0.000447940   0.000206722   9.32571e-05   3.88545e-05   1.57590e-05   6.15920e-06   2.25603e-06
  23  20 3907.7763    1.6524  7.0872 10.9431 -0.0019      0.398374  0.1106   0.0147   0.2025    0.0370   0.0000     0.0841674   450.5347       7.56797       8.04426       8.86654       1.36239     -0.310483      -3.46989       1.80105       2.30788      -1.70089      -3.99139      -4.39757       4.12000      0.975141      0.646781      -3.06493     0.0486253       1.60195      0.573245    -0.0558011      0.113440     0.0436454     0.0529707    -0.0413227  -0.000620235    0.00836487   -0.00293185  -0.000975425  -0.000908632   1.76596e-05  -0.000556922   4.09854e-05   6.10146e-05  -8.06687e-06   1.97623e-06  -7.46522e-07       5.11615       6.52913       7.33371       7.63395       7.54044       7.34859       6.63367       6.00777       5.29742       4.36350       3.60276       3.01839       2.32439       1.74784       1.30474      0.949464      0.682665      0.473757      0.307839      0.201608      0.131985     0.0810177     0.0488959     0.0286181     0.0160618    0.00855149    0.00462618    0.00238088    0.00119257   0.000586383   0.000269803   0.000118278   4.92780e-05   2.06662e-05   7.78715e-06   2.87563e-06
  23  21 4053.0248    1.4121 10.1511 10.7043 -0.0030      0.307266  0.1535   0.0115   0.2722    0.0311   0.0000     0.0662414   438.0214       14.5162       12.2996       7.72247       4.98381      -19.2854      -7.22623       12.9577       8.67859      -14.9512       1.80084       3.94239      -1.76968      -1.83432       1.78733      0.146348      0.210766      0.157912      0.596264      0.266288      0.223846     -0.217911    -0.0126582    -0.0143049    0.00658366    -0.0163908   -0.00158630    0.00273505    0.00127675  -0.000537141   0.000123658   4.72350e-05   1.21903e-05  -1.01769e-06  -2.97699e-05   2.11501e-06       6.61711       8.55526       9.40489       9.90734       9.72126       9.32673       8.61354       7.73069       6.91910       5.71419       4.90158       3.87267       3.11607       2.32108       1.74901       1.23901      0.883696      0.609968      0.410989      0.271331      0.171590      0.106420     0.0636708     0.0373155     0.0208891     0.0116046    0.00618101    0.00318541    0.00158899   0.000764928   0.000349953   0.000158826   6.57801e-05   2.72989e-05   1.04066e-05   3.83810e-06
  23  22 4198.0879    1.1719 12.8704 10.5673 -0.0031      0.267916  0.2171   0.0091   0.3493    0.0284   0.0000     0.0706274   437.6322      -9.40168       30.6212      -20.2388      -9.07798      -6.63234      0.831935       6.10599       16.1883      -3.12113       1.82223      0.308559      -2.77016      -4.91652      -2.83868       4.80802      -1.35692      0.641358    -0.0391675     0.0836447     0.0419358     0.0256093      0.108077     0.0437493     0.0130761    0.00156961   -0.00576136   -0.00457216   -0.00178403  -0.000480213  -0.000365944   5.56680e-05   0.000115135  -1.36659e-05   8.98110e-06   7.17921e-06       8.38792       11.1300       12.2218       12.6669       12.8117       12.0506       11.3337       10.0129       8.71489       7.46274       6.14238       4.99807       3.89725       2.96415       2.23072       1.61245       1.14959      0.785437      0.536278      0.351364      0.224763      0.138309     0.0843884     0.0491456     0.0276541     0.0155208    0.00803801    0.00422179    0.00206540    0.00100945   0.000460120   0.000211140   8.77018e-05   3.61645e-05   1.36252e-05   5.13940e-06
  23  23 4342.6942    0.9483 14.7302 10.5171 -0.0023      0.174752  0.2827   0.0077   0.4358    0.0255   0.0000     0.0885204   427.8124       15.2634       40.8060       2.69443      -10.9406       6.82267      -9.85798      -3.03460      -21.2874      -1.27708     0.0633823       4.22740       6.52362      -1.54591      -1.22162      -1.54607       2.23624      0.859676      -1.60148     -0.594591      0.448170      0.130095    -0.0349097   -0.00836078     0.0254016     0.0209999    -0.0149261    0.00472927    0.00284545  -8.72043e-05   0.000964816   0.000659641  -0.000244017  -4.05690e-05   2.77156e-05  -4.19947e-06       10.1640       13.4290       14.8419       15.4407       15.3969       14.5912       13.6994       12.2646       10.6958       9.14570       7.46302       6.13724       4.74839       3.69925       2.68163       2.03596       1.40276      0.979545      0.663311      0.425998      0.280413      0.168940      0.103736     0.0605471     0.0346354     0.0188656     0.0102549    0.00517189    0.00265167    0.00126335   0.000591755   0.000264024   0.000110869   4.55027e-05   1.72175e-05   6.32206e-06
  24   7 1993.6246    0.6181  0.5230 10.0597 -0.0062       7.83469  0.0242   0.0170   0.0422    0.0641   0.0000       1.31229   437.1981     -0.925865       17.7667     -0.413893      -2.54249     -0.988559    0.00957466      -2.07128     -0.225800      -1.87977      -1.37311     -0.105974      -1.02255      0.233788      0.191651     -0.120253      0.457559     0.0588933   -0.00760871    -0.0353650     0.0187751    0.00723552    0.00576331   -0.00533507    0.00148148   -0.00231789   0.000120735   0.000935307  -0.000187823   0.000156267   2.14664e-05   3.27903e-05   1.28862e-05  -3.18666e-06  -6.78173e-06  -4.29278e-07       1.50547       1.45007       1.82685       2.24459       2.10417       1.64159       1.93533       2.04806       1.28209       1.13100       1.12135      0.907590      0.579471      0.448994      0.418304      0.322441      0.179182      0.128572      0.116120     0.0751701     0.0373251     0.0253073     0.0198598     0.0120439    0.00538365    0.00285361    0.00198758    0.00130634   0.000596390   0.000221726   9.93076e-05   6.11815e-05   3.36841e-05   1.55132e-05   6.63553e-06   2.27507e-06
  24   8 2156.8355    0.8757  0.6522 10.3277 -0.0019       7.39493  0.0234   0.0210   0.0460    0.0763   0.0000       1.01283   440.6892       1.84860       16.1134      0.535778     -0.783013      -1.88698       1.59267      0.743110      -1.10260      0.373702      0.288484     -0.308011     -0.358329     -0.344083     0.0861857      0.285376     -0.199273     -0.138510     0.0349171    -0.0538744     0.0308734   0.000739604    0.00292647    -0.0137511   -0.00886218    0.00249936    0.00268637   -0.00169954  -0.000411950  -0.000220399  -6.82393e-05   2.83576e-05  -2.58964e-06  -1.29216e-05   4.37546e-06   1.50270e-06       1.27591       1.56655       1.76677       1.91906       1.98352       1.71498       1.71701       1.49449       1.31493       1.11191      0.944277      0.776923      0.586442      0.471787      0.336390      0.252059      0.188114      0.129037     0.0907218     0.0546040     0.0388918     0.0255603     0.0149300    0.00898278    0.00542220    0.00326119    0.00165387   0.000836962   0.000465235   0.000248959   0.000118446   5.30401e-05   2.30361e-05   1.03493e-05   4.28940e-06   1.78290e-06
  24   9 2314.3558    1.2097  0.7852 11.0925 -0.0088       4.65470  0.0290   0.0272   0.0503    0.0848   0.0000      0.930872   437.7664      -2.44790       9.49287       2.42481      -3.09602      -5.60934     -0.217079      0.166594      -1.03282      -1.28040     -0.632749      -2.42929      0.376533     -0.548787      0.295674     -0.244574   -0.00370793    -0.0265311     -0.220009     0.0268074     0.0621593    -0.0414367    0.00365096    0.00386073    0.00650769   -0.00390740    0.00152493  -0.000207023  -0.000495337  -0.000544135   7.11981e-05  -1.53327e-05   5.22274e-05  -1.00894e-05   2.18509e-06   2.06492e-06       1.55713       1.95633       2.13737       2.23200       2.29589       2.22518       2.12793       1.82441       1.54097       1.31261       1.10606      0.965798      0.687675      0.567642      0.410294      0.294345      0.214379      0.155806      0.109932     0.0676556     0.0483144     0.0297342     0.0191802     0.0118114    0.00627454    0.00362785    0.00187849    0.00104311   0.000535184   0.000244076   0.000130188   5.73757e-05   2.53311e-05   1.16403e-05   4.78601e-06   1.95417e-06
  24  10 2467.1718    1.6570  0.9179 11.6015 -0.0009       4.47733  0.0314   0.0342   0.0547    0.0917   0.0000      0.869103   438.1128       2.00903       17.8481      -1.36924      -2.18911       1.32206      -2.08854      -1.45390       2.16603      -1.32583      0.350262      0.145671      -1.43532     -0.151436      0.201209     0.0658283      0.175925   -0.00536497      0.110638     0.0641063   -0.00157518    -0.0310460   -0.00472780    0.00743339    0.00649009   -0.00387598   -0.00114339  -6.56759e-05  -6.78488e-05   0.000270260   2.48938e-05  -4.95084e-05  -6.06599e-06  -1.92037e-05   6.19082e-06   3.51508e-06       1.50871       2.01965       2.04892       2.28560       2.24153       2.17562       2.06362       1.67668       1.68726       1.37477       1.18027      0.934263      0.756806      0.585301      0.445950      0.322085      0.232259      0.161333      0.113643     0.0731038     0.0498398     0.0307796     0.0185554     0.0113971    0.00661571    0.00377483    0.00204981    0.00112867   0.000557018   0.000274921   0.000131316   6.08035e-05   2.64855e-05   1.10075e-05   4.93510e-06   1.88425e-06
  24  11 2617.7055    2.1602  0.9375 12.1709 -0.0103       2.86412  0.0323   0.0449   0.0558    0.0943   0.0000      0.794898   440.4210       2.72746       9.75624       1.62255      -3.27734    -0.0212781       1.04455      -3.29051      -2.54186      0.467774      0.264526      0.637339     -0.906627     -0.286292       1.00862      0.364662     0.0696090     0.0824489    -0.0116763     0.0582022     0.0140058    -0.0264390    0.00607959     0.0181657   -0.00304695   -0.00407774   0.000527768  -1.00751e-05   0.000973143  -0.000243247  -5.34263e-05   2.06667e-06   1.40071e-05  -1.30656e-05  -6.13220e-06  -1.75357e-06       1.68089       2.20979       2.49112       2.64721       2.55028       2.45238       2.24336       2.00821       1.74667       1.47013       1.19712      0.997078      0.750491      0.571884      0.448421      0.321588      0.227781      0.163092      0.107327     0.0702405     0.0459793     0.0298773     0.0180756     0.0107955    0.00631947    0.00376800    0.00188864    0.00101927   0.000540288   0.000268164   0.000132595   5.91513e-05   2.67019e-05   1.19066e-05   5.04315e-06   1.94829e-06
  24  12 2767.7758    2.8290  0.8438 12.5259 -0.0059       3.20744  0.0304   0.0605   0.0484    0.0944   0.0000      0.870256   440.8832      -1.31240       13.0351       3.23978      -5.23825      -4.39107      -1.44763      -2.48761       2.14865       1.62439     -0.320916     -0.610832      0.839351      0.134630     -0.665514      0.427518     0.0581332     -0.431827     -0.119295    -0.0380527   -0.00215235    -0.0269853     0.0262641    0.00250364    0.00498131   -0.00588912   -0.00111679   -0.00246087  -0.000257155   0.000333591  -0.000157528  -7.08870e-05  -2.13320e-05   1.53019e-05   8.28135e-07   1.41501e-06       1.59680       1.88735       2.18543       2.24915       2.04331       2.17337       2.03446       1.70568       1.56805       1.38657       1.10061      0.963007      0.727182      0.524890      0.428219      0.337914      0.213594      0.156547      0.112095     0.0681233     0.0436010     0.0292968     0.0182230     0.0102307    0.00636743    0.00355401    0.00185098   0.000991213   0.000531883   0.000239819   0.000111319   5.44197e-05   2.67886e-05   1.16612e-05   4.59472e-06   1.78679e-06
[truncated: 1,585,663 more chars]
