# Supplementary material for: Global-Mode Analysis of Full-Disk Data from the Michelson Doppler Imager and the Helioseismic and Magnetic Imager
Source: Sol Phys. 2018 Jan 31;293(2):29. doi: 10.1007/s11207-017-1201-5 (PMC6566312; doi:10.1007/s11207-017-1201-5)
Supplement: Supplementary file 2 — (TAR 362.4 MB) [file 11207_2017_1201_MOESM2_ESM.tar › HMI/hmivw72d.8200]

   0  15 2228.6002    0.9398  0.5840  9.8053  0.0000  0.1031   0.1568   0.3318    0.9792   0.0000    -0.0000       0.00000       0.00000       0.00000       0.00000       0.00000       0.00000       0.00000       0.00000       0.00000       0.00000       0.00000
   0  16 2362.8314    1.5029  0.5808 10.5327  0.0000  0.1030   0.2367   0.2665    1.0077   0.0000    -0.0000       0.00000       0.00000       0.00000       0.00000       0.00000       0.00000       0.00000       0.00000       0.00000       0.00000       0.00000
   0  17 2495.9778    1.5297  0.6658 11.1029  0.0000  0.1052   0.2515   0.5121    1.2002   0.0000    -0.0000       0.00000       0.00000       0.00000       0.00000       0.00000       0.00000       0.00000       0.00000       0.00000       0.00000       0.00000
   0  19 2764.1717    3.0401  0.7564  6.1516  0.0000  0.1166   0.4542   0.3893  567.4674   0.0000    -0.0000       0.00000       0.00000       0.00000       0.00000       0.00000       0.00000       0.00000       0.00000       0.00000       0.00000       0.00000
   1  12 1885.0448    0.3945  0.2822  9.9731  0.0000  0.0605   0.0597   0.1113    0.1499   0.0000   652.1641      -96.8812       0.00000       0.00000       0.00000       0.00000       79.4927       40.0683       0.00000       0.00000       0.00000       0.00000
   1  13 2020.7935    0.6631  0.4337 10.1275  0.0000  0.0625   0.0906   0.2446    0.2341   0.0000   502.9071       1.91317       0.00000       0.00000       0.00000       0.00000       74.2371       35.6466       0.00000       0.00000       0.00000       0.00000
   1  14 2156.7837    0.9329  0.5226  9.9015  0.0000  0.0870   0.1242   0.2723    0.4368   0.0000   436.6643       27.6836       0.00000       0.00000       0.00000       0.00000       179.880       46.3742       0.00000       0.00000       0.00000       0.00000
   1  15 2291.7857    1.0686  0.9211  9.9495  0.0000  0.0924   0.0910   0.2551    0.6999   0.0000   547.7910       92.3268       0.00000       0.00000       0.00000       0.00000       125.760       57.4320       0.00000       0.00000       0.00000       0.00000
   1  16 2425.4391    1.3769  1.1997  9.8021 -0.0234  0.1370   0.1078   0.2615    2.1933   0.0000   470.2497      -9.36743       0.00000       0.00000       0.00000       0.00000       191.769       78.1964       0.00000       0.00000       0.00000       0.00000
   1  17 2559.2666    2.0198  1.1778  0.9829  0.0000  0.0856   0.1492   0.2749 1000.0000   0.0000   388.8314       8.02017       0.00000       0.00000       0.00000       0.00000       106.832       57.9415       0.00000       0.00000       0.00000       0.00000
   1  19 2828.2379    2.9548  1.2026 -1.4040  0.0000  0.0800   0.2293   0.3306 1000.0000   0.0000   340.1295       25.6635       0.00000       0.00000       0.00000       0.00000       103.801       52.9731       0.00000       0.00000       0.00000       0.00000
   1  20 2963.4942    4.5487  0.6577  8.9163  0.0000  0.0699   0.3969   0.1715   21.0360   0.0000   489.7306      -26.3915       0.00000       0.00000       0.00000       0.00000       94.2924       44.6612       0.00000       0.00000       0.00000       0.00000
   1  23 3368.8182    2.9797  1.9008 12.4244  0.0000  0.1447   0.2286   0.4160    0.6173   0.0000   193.5039       201.123       0.00000       0.00000       0.00000       0.00000       164.858       108.317       0.00000       0.00000       0.00000       0.00000
   2  11 1810.1998    0.3699  0.5993  9.6917  0.0000  0.0680   0.0351   0.2323    0.1649   0.0000   456.7757      -28.3496       1.33824      0.678005       0.00000       0.00000       51.5821       41.1651       21.8536       8.02544       0.00000       0.00000
   2  14 2217.6364    0.9048  0.7401  9.9543  0.0000  0.0601   0.0690   0.2187    0.3276   0.0000   457.5830      -49.4423      -18.3410       7.28163       0.00000       0.00000       39.3507       32.5215       18.8716       7.07671       0.00000       0.00000
   2  15 2352.2276    1.2081  0.6795 11.0122  0.0000  0.0718   0.0880   0.1458    0.2460   0.0000   363.4896      -28.1744       30.8658       8.14461       0.00000       0.00000       35.7447       45.9617       21.1926       12.7187       0.00000       0.00000
   2  16 2486.0367    1.4671  0.7855 11.6534  0.0000  0.0874   0.1123   0.1878    0.2708   0.0000   447.2761      -20.5169       26.6259       5.53483       0.00000       0.00000       43.5042       56.7229       26.1979       15.4289       0.00000       0.00000
   2  17 2619.5622    2.2051  0.9496 11.0621  0.0000  0.1184   0.1424   0.1725    0.6677   0.0000   401.2791       32.9558       28.0906       16.1094       0.00000       0.00000       74.8370       53.1644       48.4227       14.7644       0.00000       0.00000
   2  19 2889.7622    3.2825  0.7224 12.1453  0.0000  0.0589   0.2656   0.2060    0.5023   0.0000   528.7772      -6.07494      -13.9900      -6.26873       0.00000       0.00000       41.0459       32.6888       24.4564       7.50624       0.00000       0.00000
   2  20 3024.7181    3.9249  0.8801 12.2753  0.0000  0.0595   0.2454   0.1586    0.5688   0.0000   446.6476       7.96651       35.7785       12.0418       0.00000       0.00000       43.7846       35.7664       19.0822       7.21035       0.00000       0.00000
   2  22 3295.2102    3.3298  0.9495 13.1598  0.0000  0.0703   0.2253   0.2123    0.3886   0.0000   459.0264      -18.2389      -7.10123       14.7887       0.00000       0.00000       46.4642       42.7846       22.5785       10.2326       0.00000       0.00000
   2  23 3430.9457    3.2171  1.8980 12.5577  0.0000  0.0997   0.1627   0.2914    0.3091   0.0000   351.3764       94.3383       38.3839      -3.96399       0.00000       0.00000       68.3876       63.7937       33.3076       14.2686       0.00000       0.00000
   2  24 3566.7787    2.7503  2.9626 10.8488  0.0000  0.1085   0.0995   0.3832    0.5373   0.0000   371.5304       149.019       72.3452       31.1748       0.00000       0.00000       78.7027       65.7913       39.1378       14.4113       0.00000       0.00000
   3  12 2001.1980    0.5251  0.5565  9.8936  0.0000  0.0523   0.0329   0.1189    0.1584   0.0000   448.3961      -9.65021       15.0433       1.51433      -7.45623      0.482384       20.9476       19.9662       18.1443       10.4880       5.61475       1.48530
   3  13 2137.7592    0.7543  0.6434 10.3168  0.0000  0.0601   0.0485   0.1189    0.1850   0.0000   446.4412      0.486976       14.7203      -6.60746      0.598160      -1.39906       24.3607       25.3766       22.1684       11.5967       7.01757       1.95580
   3  14 2273.3753    1.1157  0.7758 10.4178  0.0000  0.0506   0.0670   0.1521    0.2722   0.0000   485.2720      -30.3045       58.8733     -0.571606      0.351802     -0.912197       25.2882       23.5920       17.3896       13.1082       4.80325       1.57508
   3  15 2407.5779    1.4586  0.6385 11.3906  0.0000  0.0537   0.0977   0.1124    0.2485   0.0000   391.0174       52.9181      -3.93456      -8.00745      -10.9632      -3.10844       25.9513       28.3958       18.0802       11.4873       4.75087       1.81022
   3  16 2541.6516    1.7972  0.6715 11.6644  0.0000  0.0631   0.1144   0.1253    0.3059   0.0000   420.0174      -12.7616       22.3183       1.91235      -2.37567      0.560248       35.8919       33.0036       23.1852       12.0769       5.45671       1.49896
   3  17 2676.1813    2.4921  1.0301 11.2600  0.0000  0.0597   0.1344   0.1667    0.8331   0.0000   400.4796      -25.3001       24.1466      -6.68081      -4.53289      -3.15037       33.6001       29.7033       22.5990       13.4129       5.55399       1.46108
   3  18 2811.3738    2.8962  1.1219  2.9771  0.0000  0.0649   0.1321   0.1543 1000.0000   0.0000   442.4856       2.68118       15.3838       5.13736       8.52028      -1.57385       31.8823       30.8574       24.3044       11.8203       6.89965       1.94368
   3  19 2946.9946    3.6210  0.8096 12.0562  0.0000  0.0502   0.1949   0.1244    0.4617   0.0000   429.5022       3.67716       13.6630       13.2019       7.54072      0.992538       24.2481       22.1968       18.2583       11.3708       4.91538       1.44574
   3  20 3082.2872    4.2122  1.0308 10.4612  0.0051  0.0585   0.2002   0.1314    1.8677   0.0000   436.7564       50.0371       30.0152       16.3822      -4.76302     -0.779251       25.8961       27.1433       21.0299       11.5431       6.32138       1.90271
   3  21 3217.8017    4.1609  1.1100 12.9034  0.0000  0.0711   0.2095   0.1553    0.4427   0.0000   407.7648       14.9245      -4.78838      -3.44953      -4.20654      -2.52482       32.4364       31.7992       24.3440       15.4844       6.96877       2.26022
   3  22 3353.5892    3.6502  1.3318 12.4311  0.0000  0.0679   0.1779   0.1993    0.4855   0.0000   446.1103       27.5392      -37.8069       1.52924       10.6636      0.634912       32.9228       32.7180       25.6698       13.9573       7.13955       2.03642
   3  24 3626.0874    2.2300  3.8914 11.4105  0.0006  0.1335   0.0737   0.3668    0.1885   0.0000   382.1811       7.74788      -25.8993       37.3405      -4.35918       2.66452       64.5476       66.6395       46.6258       26.8523       12.5259       4.13924
   4  10 1778.0097    0.3412  0.2856  9.7289  0.0000  0.0318   0.0293   0.0744    0.0835   0.0000   429.8714      -2.54225       7.96777       6.98820       1.62333      -1.88613       10.5685       12.6654       10.6959       8.95548       4.01056       3.11421
   4  12 2051.5996    0.7014  0.4166  9.9565  0.0000  0.0564   0.0492   0.0777    0.1488   0.0000   451.5883      -9.59627       16.1647       11.5816       3.40458      -1.36701       28.3202       27.9629       19.1200       12.9722       7.76980       2.97557
   4  13 2188.3030    0.8911  0.7731 10.0650  0.0000  0.0625   0.0469   0.1342    0.2872   0.0000   421.5888       32.7791       4.63781      -4.61877       12.0030     -0.404873       20.2728       22.0759       22.9108       13.0959       9.09444       4.35855
   4  14 2324.0527    1.4097  0.8260  8.5037  0.0019  0.0524   0.0670   0.1209    2.4635   0.0000   420.1068       24.4565      -30.1497      -16.3886     -0.562638     0.0631561       21.9995       24.0857       17.6302       12.8685       8.08777       3.15308
   4  15 2458.4589    1.6598  0.9213 11.1395  0.0000  0.1028   0.0767   0.1793    0.6029   0.0000   416.5547       9.94009       48.9919      -7.93418      -11.5656      -1.26882       37.1356       22.9535       24.1823       26.5011       18.9825       7.42343
   4  16 2593.0777    1.9164  0.8326 11.9437  0.0000  0.0600   0.0940   0.1347    0.3795   0.0000   434.2092       34.7330      -6.48360      -11.5896       5.58664      -1.90010       18.4606       22.6798       19.3327       12.6792       8.58634       3.87734
   4  17 2728.4847    2.5567  0.7644 12.6018  0.0000  0.0632   0.1233   0.1125    0.2700   0.0000   466.2084       1.17775      -12.5445       13.5107       1.73081      0.608868       21.3338       21.2103       15.3903       15.6788       11.2841       4.14283
   4  18 2864.2179    3.2020  0.8676 12.5441  0.0000  0.0945   0.1572   0.1253    0.3726   0.0000   437.4319       33.5199       14.6349      -8.58852      -11.2530      0.126597       42.7823       24.0741       24.8845       30.2515       20.0817       7.40581
   4  19 3000.2114    3.5010  0.8403 12.8421  0.0000  0.0493   0.1836   0.1127    0.3725   0.0000   411.5579      -22.9227       16.5752     -0.983381      -2.82226     0.0228709       21.1428       21.4159       16.8473       12.1162       6.88553       3.31559
   4  20 3135.9898    4.2013  1.1380 10.8995  0.0000  0.0570   0.1867   0.1427    2.7841   0.0000   433.3239       31.3815       6.85170       6.85159       1.77262      -4.62320       23.2809       25.5130       20.7692       12.8144       7.49070       3.53858
   4  21 3271.9365    3.6866  1.1371 13.1319  0.0000  0.0609   0.1825   0.1632    0.3680   0.0000   463.5311       23.5290       46.9036      -9.99289       6.44955     -0.389846       21.4787       23.6419       21.7784       13.5643       8.33173       4.34307
   4  22 3408.1322    3.0855  1.7128 12.5820  0.0000  0.0816   0.1359   0.2074    0.3312   0.0000   402.7745      0.900494      -30.5939      -7.53343      -12.7954       4.90489       29.9433       34.9112       26.8234       19.2933       10.7535       5.72093
   4  23 3544.7768    2.6238  2.5808 12.0400  0.0000  0.0941   0.0854   0.2502    0.2047   0.0000   419.5252       40.2666       17.2537       19.1634      -5.67626      -1.11884       33.7710       36.7018       31.9590       22.8622       13.8446       7.08566
   4  25 3819.1063    1.8520  4.8122 11.0448  0.0000  0.1468   0.0483   0.3766    0.1749   0.0000   464.9478       26.1398       63.5207      -27.3040       9.61908      -6.90616       51.9590       54.7892       48.2692       36.6352       22.6698       11.2463
   5  10 1823.3781    0.4128  0.2378  9.8666  0.0000  0.0239   0.0327   0.0538    0.0713   0.0000   432.8746       9.67170       1.97061       6.19383      -2.61111      0.616110       7.44259       8.30883       8.26644       5.88768       3.20031       2.12333
   5  11 1960.4868    0.5238  0.3715 10.0733  0.0000  0.0342   0.0342   0.0693    0.0869   0.0000   419.1693       23.0860      -16.6274       3.73181      -1.45074     -0.352811       12.1023       12.9085       10.7969       7.87428       5.32491       3.02045
   5  12 2098.4041    0.6524  0.6215 10.1947  0.0000  0.0489   0.0345   0.0874    0.1207   0.0000   455.8866       4.00687      -11.7206      -11.8704     -0.411667       6.42815       14.0646       13.1694       15.0273       12.0388       6.67771       4.69508
   5  13 2235.4928    0.9385  0.4909 10.9849  0.0000  0.0370   0.0561   0.0898    0.1155   0.0000   440.6194       2.52796       15.3005      -16.6486      -2.18455      -2.41607       11.8507       12.6980       12.4327       8.39367       5.17350       3.56885
   5  14 2371.1389    1.2439  0.8394 10.8709  0.0000  0.0494   0.0577   0.1102    0.1859   0.0000   422.0760       19.7828      -4.92077      -11.7954       3.20625       3.15245       13.5990       15.9510       14.6098       11.0396       6.36821       4.07234
   5  15 2506.0434    1.6366  0.9365 11.2801  0.0000  0.0496   0.0751   0.1246    0.2359   0.0000   434.9166      -9.24161       9.61410      -9.06711      -3.86152      -3.98107       16.5284       20.0644       16.1783       11.7737       7.37468       4.12738
   5  16 2641.2157    2.1964  1.2390 10.7367  0.0000  0.0553   0.0804   0.1335    0.6087   0.0000   427.6802       11.6042      -21.9857       5.38106       6.53630       6.91441       17.7430       18.5138       16.6069       13.7098       9.36779       5.26403
   5  20 3186.3275    4.0964  0.9147 12.9030  0.0000  0.0517   0.1985   0.1392    0.7047   0.0000   419.9844       42.2680      -12.3180       9.80819       5.53507      -7.24963       15.2812       18.1433       15.8558       11.9777       8.64834       5.02081
   5  21 3322.6742    3.4857  1.5565 12.5941  0.0000  0.0705   0.1360   0.2133    0.5242   0.0000   432.5582       37.8827       22.9485      -27.8573      -17.1836      0.394710       21.7666       24.1589       22.2630       17.3290       11.1067       7.16980
   5  25 3871.6411    1.7272  6.2706 10.8071  0.0000  0.1587   0.0357   0.4438    0.1445   0.0000   429.3016       76.1984       71.2868       22.0718      -35.3632       1.85886       43.6779       52.4426       49.3718       39.4655       25.7809       16.2929
   5  26 4009.4341    1.4454  8.5247 10.6206  0.0016  0.2039   0.0294   0.5843    0.1095   0.0000   549.9979       66.5381       12.4730       36.9424      -14.7583      -20.6658       57.0635       69.3175       60.1915       51.4413       34.1326       21.4263
   6   9 1727.7339    0.2814  0.2077  9.8290  0.0000  0.0249   0.0225   0.0499    0.0618   0.0000   438.1284      -8.38570       19.9222      -1.75650       1.94700     -0.651440       6.95161       8.32554       7.79055       5.34826       4.87450       3.16618
   6  11 2004.1137    0.5155  0.4419 10.0588  0.0000  0.0383   0.0292   0.0809    0.0894   0.0000   443.6325      -16.9525      -11.4502       14.1646       6.47015      -5.50758       10.5615       10.8207       9.04706       7.96341       6.83162       3.78075
   6  12 2142.4651    0.8580  0.6045  9.9413  0.0000  0.0381   0.0397   0.0749    0.1478   0.0000   433.2959       10.0205       23.8001      -7.74613      -2.28942      -9.22090       8.12083       10.5850       8.87408       8.32124       5.58637       3.76206
   6  13 2279.7990    1.1265  0.6956 10.6283  0.0000  0.0346   0.0502   0.0888    0.1428   0.0000   428.3482      -5.68331       11.8271      -3.81766       10.6527     -0.592396       9.36461       10.5545       9.47018       8.23340       5.89828       4.07450
   6  14 2415.4731    1.4500  1.0353 10.8348  0.0000  0.0425   0.0557   0.1269    0.2133   0.0000   448.6248      0.967860       7.97174      0.247185       15.0794      -2.87217       11.4039       12.9816       11.8527       9.60696       7.40429       4.67492
   6  15 2550.9292    1.8508  0.9123 11.5196  0.0000  0.0440   0.0746   0.1042    0.1778   0.0000   432.7405       22.6682      -5.64577      -10.4374       8.29903       5.90445       10.6028       12.1597       10.4134       9.54714       7.89627       4.92409
   6  16 2687.0264    2.2380  1.0118 12.1650  0.0028  0.0464   0.0889   0.1145    0.1593   0.0000   401.2738       8.29110       28.7547       8.87202       7.89544      -2.31386       12.6277       14.6124       12.9562       10.5553       8.35861       5.20293
   6  17 2823.7482    3.1098  0.7808 12.3101  0.0000  0.0373   0.1304   0.0898    0.1915   0.0000   444.3000       15.2687       4.55335      -7.49356       11.0238      -5.39348       10.2702       11.1355       11.0675       9.11264       5.91307       3.99817
   6  18 2960.7203    3.5064  0.8454 12.3073  0.0000  0.0372   0.1418   0.0985    0.2660   0.0000   433.9888       19.0067      -14.6450       21.6501      -3.62270      -9.19041       9.25331       10.5813       10.5197       7.99991       5.97250       3.78093
   6  19 3097.3160    3.8387  0.9299 13.0761  0.0000  0.0413   0.1588   0.1250    0.2318   0.0000   442.2901       12.0974      -11.0016      -2.73334       2.65032   -0.00428137       11.4453       13.3252       11.9639       9.24699       6.63818       4.44611
   6  20 3233.9611    3.5569  1.4043 12.6410 -0.0028  0.0624   0.1218   0.1380    0.3417   0.0000   458.3289       31.1419       17.0285       14.7849       3.56051      -15.0930       15.8457       20.2780       16.6149       13.8807       10.0979       6.82630
   6  21 3371.1547    3.3950  1.8266 11.8033  0.0000  0.0667   0.0970   0.1712    0.4889   0.0000   426.8884       18.7409      -1.10007       8.21758      -4.77499      -12.7233       16.1655       18.2234       18.1294       14.4427       11.1363       7.46238
   6  22 3508.3504    3.0152  2.5456 11.2202  0.0000  0.0848   0.0749   0.2338    0.4870   0.0000   453.3802      -15.6299       14.5364      -6.15012       11.6011      -10.1587       20.2654       23.7176       22.2656       19.0144       14.2898       9.42845
   6  23 3645.9881    2.3149  3.6544 11.7642  0.0000  0.1032   0.0571   0.3007    0.1640   0.0000   420.1727       46.1185      -5.18906      -22.9487       2.25233       16.0236       26.3285       31.1954       29.5212       23.7595       18.8830       12.6901
   6  24 3783.8409    1.9389  5.1150 10.9878  0.0000  0.1304   0.0413   0.3836    0.1736   0.0000   424.8210      -16.6269       73.2049      -8.81715      -5.49139      -9.98906       30.0100       37.7690       33.4812       29.6719       22.7921       15.5438
   7   9 1767.6946    0.3622  0.3112  9.8593  0.0000  0.0283   0.0223   0.0552    0.0677   0.0000   438.1577      -5.59988       15.7432      -4.41009      -4.50218       2.68360       6.75015       7.50111       8.25828       7.01725       5.00227       2.96917
   7  10 1906.8124    0.4652  0.3791  9.9229  0.0000  0.0276   0.0273   0.0679    0.0735   0.0000   439.7043      0.956903       8.86456       3.21279      -2.02544      -2.31862       6.19785       5.87365       6.72171       6.51412       3.97079       3.09203
   7  11 2045.8437    0.6971  0.5241 10.1911  0.0000  0.0291   0.0336   0.0757    0.0930   0.0000   442.8688      -7.43438       8.89350      -4.17947      -4.85458      -2.14741       6.35458       7.79889       7.25661       6.38305       4.75497       3.24789
   7  12 2184.5293    0.8867  0.7586 10.3029  0.0000  0.0389   0.0339   0.0836    0.1326   0.0000   421.1639      -3.70977       5.67823       5.78854      -5.11516      -3.60749       9.50845       9.96003       9.01356       7.74369       7.49035       5.31471
   7  13 2322.1428    1.1677  0.8223 10.7446  0.0000  0.0409   0.0429   0.0905    0.1480   0.0000   435.6294      -4.25360       14.9306       4.53937       5.65854      -6.53753       8.77512       10.9408       9.93467       9.26309       6.16706       5.01618
   7  14 2458.1748    1.7522  0.7242 11.5625  0.0000  0.0332   0.0722   0.0984    0.1425   0.0000   432.5250     -0.429474      -8.00854       4.40117       3.46658       2.46821       7.77535       9.19145       8.36962       7.21667       5.49570       4.03756
   7  15 2594.2373    2.1546  0.9551 11.8275  0.0000  0.0402   0.0795   0.1087    0.1673   0.0000   437.0795       16.7447       14.4765     -0.248932       6.05236     -0.522771       8.47542       10.1122       9.43233       8.39970       6.47722       4.99984
   7  16 2731.2545    2.5965  0.7200 12.7319  0.0000  0.0347   0.1021   0.0825    0.1207   0.0000   422.1822      -4.57594      -1.52838       2.93399      -5.25312      -8.29488       7.99441       9.07202       8.47451       7.14943       6.17423       5.16122
   7  17 2868.3717    3.1782  0.7043 12.9919  0.0011  0.0355   0.1294   0.0812    0.1278   0.0000   436.6313       14.1185       17.5965      -1.84885       2.78971      -1.63859       7.86132       9.36926       9.28349       7.06859       5.96762       4.01587
   7  18 3005.7344    3.6912  0.7198 13.1470  0.0000  0.0340   0.1493   0.0824    0.1339   0.0000   432.9169       7.44378       9.53685      -1.01608      -2.14780       3.99491       7.97044       7.77497       7.55666       7.61751       5.63165       4.21679
   7  19 3142.8851    4.0665  0.9985 12.8135  0.0000  0.0402   0.1402   0.0970    0.2071   0.0000   447.9918       3.53970       22.6502      -9.57919      -3.42202      0.963849       8.95896       10.1078       9.61231       8.43138       6.78939       4.76811
   7  20 3279.9320    3.6209  1.5617 12.5175  0.0000  0.0516   0.1083   0.1344    0.1989   0.0000   457.0495       27.4548      -1.18820       25.8569      -6.42731      -9.74704       10.7139       13.4626       12.2431       10.7509       8.39550       6.48229
   7  21 3417.5612    3.1383  2.1294 12.2948  0.0000  0.0639   0.0853   0.1596    0.1778   0.0000   419.8960      0.496719       27.5050       10.1789       7.31569      -5.18962       14.2080       16.5046       15.8122       13.8373       10.8331       8.29491
   7  22 3555.3428    2.6746  2.9439 11.6980  0.0113  0.0843   0.0643   0.2081    0.1953   0.0000   448.5031       26.1376       39.4355      -2.30577       28.0765      -1.56729       17.5935       20.7255       20.7642       18.1033       13.8811       9.73369
   7  23 3693.7011    2.2385  4.0197 11.3646  0.0000  0.1005   0.0456   0.2649    0.1513   0.0000   485.6257       54.4673      -27.0297      -10.5777      0.829564       2.23716       20.7845       25.8906       24.3326       21.5507       16.9060       12.0377
   7  24 3831.9347    1.9023  5.2481 10.7774  0.0000  0.1163   0.0339   0.3256    0.1484   0.0000   400.3738       43.7816       37.4463      -13.0660      -15.5118       8.66023       24.8259       31.6199       29.7064       25.5491       20.0544       14.0219
   7  27 4248.5167    1.0700 10.7778 10.4515  0.0043  0.2272   0.0198   0.6570    0.0687   0.0000   394.8941       18.9633       11.6574       14.2433      -48.1410      -11.6084       47.4786       58.6047       57.7556       49.6416       38.9093       28.2517
   8  10 1946.0648    0.5353  0.3807 10.0136  0.0000  0.0229   0.0278   0.0630    0.0802   0.0000   433.0771      -2.25179       7.33408       2.71522      -10.2226      -1.39442       4.42465       5.66698       5.53509       5.38659       3.86096       2.69655
   8  11 2086.1055    0.7192  0.6297 10.2764  0.0000  0.0325   0.0303   0.0770    0.0946   0.0000   424.9795       2.88501       8.62494      -5.49048      0.602726       4.78472       5.93022       7.65571       7.19661       6.42389       5.21364       4.08516
   8  12 2225.1665    1.0105  0.5660 10.6717  0.0000  0.0294   0.0417   0.0633    0.0982   0.0000   435.1462     -0.786193       3.67580      -5.06107       1.72723       4.92394       5.47468       6.77991       5.93816       5.55741       4.71666       3.89618
   8  13 2362.8728    1.2367  0.9487 10.7997  0.0000  0.0373   0.0429   0.0941    0.1335   0.0000   424.7269       4.18265       11.9832      -5.86924       3.31462      -4.60128       7.02328       8.37409       8.38048       7.55863       5.88589       4.48177
   8  14 2499.5058    1.7094  0.9047 11.4051  0.0000  0.0378   0.0608   0.0981    0.1384   0.0000   448.1853      -8.19727       8.75498      0.258305       4.95076       5.41709       6.03446       8.59081       6.99569       6.87204       5.61617       4.88731
   8  15 2636.1615    2.2675  0.9299 11.8420  0.0000  0.0358   0.0752   0.0900    0.1629   0.0000   445.3669       13.1750       12.6962       8.96722      -7.26721       6.80333       6.87873       8.25866       7.98802       7.27821       6.11304       4.40130
   8  16 2773.8705    2.8149  0.7428 12.3063  0.0000  0.0334   0.0991   0.0748    0.1534   0.0000   449.9002       26.3203       10.4704      -2.39736     -0.591647       5.15030       6.57066       8.30673       8.17904       7.13425       5.62332       4.01541
   8  17 2911.4815    3.1592  0.7726 12.8827  0.0000  0.0332   0.1106   0.0844    0.1357   0.0000   450.2690       7.75636     -0.517768       1.36232      -4.14861      -6.22624       6.91106       8.28458       7.35673       7.18364       5.73329       4.35040
   8  18 3049.1403    3.7872  0.8339 13.4353  0.0000  0.0354   0.1349   0.0885    0.1340   0.0000   443.6748       20.5844       4.90948       4.94441       2.53163       1.10512       7.37790       8.96144       8.76079       7.69240       6.44496       4.42194
   8  19 3186.7855    3.8353  0.8793 13.6408 -0.0005  0.0402   0.1337   0.1055    0.1149   0.0000   433.8788       2.25276       16.5918      -7.61270       1.58789      -6.90318       9.28345       9.86753       9.19376       8.53720       7.11592       4.96594
   8  20 3324.4352    3.4555  1.2844 13.3935  0.0000  0.0468   0.1115   0.1332    0.1383   0.0000   428.2057      -12.3069       28.5055     -0.843645       3.05409      -7.36015       9.25093       10.5417       10.8961       9.19831       8.06123       6.53413
   8  21 3462.5762    2.8095  2.1189 12.6116  0.0000  0.0620   0.0705   0.1798    0.1024   0.0000   434.6594       19.1485       20.3781      -2.35149       10.4195      -16.9464       11.2784       14.9095       13.4233       12.6822       10.2168       7.70964
   8  22 3600.9412    2.3778  3.1343 11.7203  0.0050  0.0803   0.0482   0.2045    0.1154   0.0000   447.9225       14.6095      0.923790       28.4626      -13.3700      -7.56684       14.7993       17.9002       18.6036       16.8212       12.9259       9.59268
   8  24 3878.4291    1.7041  5.9083 11.0061  0.0000  0.1208   0.0284   0.3560    0.0914   0.0000   403.2610       58.8924       20.4157      -37.0536      -40.2528       5.26264       23.9896       28.6233       28.3256       25.5888       21.4438       15.5575
   8  25 4017.6473    1.3513  7.2500 10.8337  0.0000  0.1573   0.0234   0.4250    0.0752   0.0000   437.1893       7.65381       73.6552       27.5173       8.42208      -34.5591       28.1794       36.4612       34.3848       32.1305       25.5997       20.2846
   9   7 1557.6583    0.1950  0.1078  9.8324  0.0000  0.0175   0.0216   0.0420    0.0426   0.0000   434.3611      -1.16430       15.6204      -4.06498      -1.75436      -1.15702       2.46421       3.60280       3.62238       3.35345       2.50225       1.91094
   9   9 1843.6168    0.4007  0.3871  9.7818  0.0000  0.0257   0.0192   0.0545    0.0689   0.0000   437.2086       2.47206       13.0769     -0.860870     -0.266096     -0.602233       4.57806       5.50510       5.87360       5.19025       4.43747       2.99648
   9  10 1984.1994    0.5907  0.5562  9.9049  0.0000  0.0276   0.0251   0.0710    0.1135   0.0000   437.1573     -0.460878       10.3162       5.01193       5.13198      -2.04517       4.78168       5.90747       5.55583       5.32847       4.38310       3.54161
   9  11 2125.0770    0.7568  0.6522 10.2202  0.0020  0.0303   0.0285   0.0753    0.1195   0.0000   427.1822      -2.00776       9.69845      -4.76481       8.76013       14.5580       5.71673       6.03637       6.05283       6.24807       5.06396       4.08529
   9  12 2264.5750    0.9801  0.6918 10.9357  0.0000  0.0317   0.0380   0.0811    0.1042   0.0000   438.5369      -19.9230     -0.709357       17.5067      -1.52367      -2.53208       5.84078       6.70572       6.21539       6.14397       5.41815       4.05496
   9  13 2402.3088    1.4518  0.7395 11.1715  0.0000  0.0325   0.0514   0.0719    0.1279   0.0000   433.4988       6.89023       15.1092       1.62288       10.2246      -2.49136       6.08791       7.29821       7.15125       6.32574       5.01269       4.31311
   9  14 2539.5884    1.8020  0.9858 11.4845  0.0000  0.0384   0.0565   0.0858    0.1478   0.0000   432.8548      -2.89913       5.66611      -2.73313       2.03800       2.30761       7.89769       9.41980       9.09087       7.95760       6.50598       5.22788
   9  15 2677.1048    2.3786  1.0662 11.3154 -0.0003  0.0364   0.0693   0.0881    0.2021   0.0000   444.4758      -5.45457       3.35988     -0.662804       3.99553      -7.22950       6.37844       8.21909       7.76901       7.55634       6.00403       4.50987
   9  16 2815.2821    2.9443  0.8393 12.2769  0.0000  0.0328   0.0953   0.0747    0.1450   0.0000   439.0630       17.1210       7.97833       4.27952       1.68263      -1.83602       5.42777       7.00656       6.79995       6.48855       5.04532       4.07503
   9  17 2953.5795    3.6981  0.7989 12.7944  0.0000  0.0308   0.1237   0.0716    0.1443   0.0000   435.0315       10.2851       13.2096       1.63286       12.6814       5.17570       5.48006       6.69343       5.95266       5.65215       5.17193       4.13198
   9  18 3091.5446    3.7553  0.9216 12.9574  0.0019  0.0310   0.1219   0.0898    0.1433   0.0000   436.7746       29.2700       7.09920       13.9214       2.27156      0.655423       5.83953       6.82078       6.82254       6.52266       5.32446       4.00835
   9  19 3229.5921    3.6465  1.0531 13.5707  0.0000  0.0384   0.1211   0.1098    0.1239   0.0000   432.8625       21.7263       3.52299       3.21637       5.79339       3.94462       7.62074       8.83209       7.86677       7.61274       6.49087       5.16112
   9  20 3367.8140    3.2473  1.5106 13.2440 -0.0012  0.0500   0.0899   0.1291    0.1054   0.0000   436.5331       20.0102       11.8739       3.51502      -8.48276      -7.34688       8.63242       10.7207       11.0941       9.97689       8.12840       6.31916
   9  21 3506.2142    2.8108  2.2163 12.6482  0.0000  0.0627   0.0652   0.1611    0.0866   0.0000   424.0709       34.9069       21.8465       2.16351       11.1750      0.601374       10.3704       13.5085       13.0942       12.0372       10.5869       7.82058
   9  22 3645.2403    2.1655  3.7359 12.0719  0.0000  0.0845   0.0440   0.2404    0.0695   0.0000   423.5229      -15.4659       8.36237       36.7904      -18.1361      -22.0767       14.4698       17.3514       18.0273       16.3684       13.6292       11.1872
   9  23 3783.9984    1.8877  4.6908 11.5272 -0.0024  0.0955   0.0331   0.2725    0.0748   0.0000   459.5641      -7.61798      -22.8439       1.51442       16.4041      -34.0197       16.3971       19.8382       20.2012       18.2067       15.8207       12.5786
   9  24 3923.4972    1.5698  6.1190 11.0839  0.0000  0.1227   0.0259   0.3312    0.0734   0.0000   456.0160      -27.1183       4.75473      -19.6585       23.5265       3.95388       20.3193       25.6127       25.1032       23.8251       19.7021       15.7640
   9  25 4063.0030    1.3082  8.1389 10.7434  0.0000  0.1484   0.0201   0.4334    0.0623   0.0000   480.7361       56.4263       31.4623       20.5047       49.7545      -26.6891       24.6911       31.1333       30.4989       28.2984       24.6756       19.4499
   9  26 4203.0259    1.0888  8.8840 10.6267  0.0000  0.1751   0.0190   0.4963    0.0629   0.0000   474.1879       1.67766       28.2557      -18.5458       8.58956      -4.33628       28.5483       36.1217       36.3118       33.6872       28.2834       22.5616
  10   9 1880.0588    0.4243  0.3293 10.0464  0.0000  0.0263   0.0216   0.0499    0.0570   0.0000   433.0093      0.967435       15.5825     -0.882510     -0.463668      -3.40215       3.80095       4.46437       5.36602       4.25458       3.54156       2.91694
  10  10 2021.5037    0.6050  0.4500 10.2773  0.0000  0.0255   0.0262   0.0543    0.0799   0.0000   442.9386      -11.5751       7.15749      -4.96249      -1.35571       1.96305       4.24881       5.05633       5.30935       4.95916       4.31562       3.65100
  10  11 2162.9619    0.8499  0.6888 10.2640  0.0000  0.0343   0.0310   0.0736    0.1598   0.0000   444.8112      -14.0595      -2.11804       4.61467      0.307991      -1.65738       6.22915       8.00266       8.04747       7.60315       6.93615       4.50406
  10  12 2302.8174    1.1876  0.7746 10.4726  0.0000  0.0314   0.0383   0.0705    0.2095   0.0000   436.1628       1.55245       8.31243       1.82535       6.41541       3.80786       4.85004       5.84044       5.96826       5.28780       5.17999       4.05778
  10  13 2440.8213    1.4764  0.8802 11.2214  0.0000  0.0327   0.0460   0.0768    0.1409   0.0000   439.2487       2.55261       6.39654       11.2791       6.22514       14.7436       4.82900       5.95527       6.41717       5.22899       5.20477       4.38925
  10  14 2578.6379    1.8884  0.8368 11.8223  0.0000  0.0316   0.0607   0.0738    0.1224   0.0000   437.8781       5.33561       9.14754       10.1586      -10.8203      0.813148       4.84664       6.06481       6.17475       5.74346       5.25064       3.99734
  10  15 2716.9627    2.5274  0.8296 12.2708  0.0000  0.0306   0.0819   0.0749    0.1233   0.0000   435.9989       7.18610       7.87341      -5.79260     -0.444552       3.44544       5.40362       7.02576       6.97042       6.76761       5.51505       4.20843
  10  16 2855.7891    3.0879  0.7539 12.6200  0.0000  0.0289   0.1031   0.0725    0.1197   0.0000   433.2627      -2.29612       19.4793       1.43644      -6.41241      -8.57577       4.94281       6.31354       6.63642       5.76988       4.83178       3.74816
  10  17 2994.5784    3.6940  0.9424 12.7211  0.0008  0.0350   0.1083   0.0734    0.1638   0.0000   439.5435      -4.98769      -3.87239       5.91296      -1.46958       1.94127       6.13513       7.44903       7.21037       6.74594       5.92672       4.71809
  10  18 3132.8988    3.9114  0.9568 13.0904  0.0000  0.0313   0.1200   0.0852    0.1330   0.0000   436.5384       10.1625      -5.20260     -0.581154       10.0121      -3.08169       4.67047       5.82310       5.81332       5.68452       4.62970       3.98058
  10  19 3271.4046    3.6423  1.3577 12.8991  0.0000  0.0443   0.0943   0.1095    0.1280   0.0000   436.1004       7.94747       5.64785       16.7325      -6.04416       2.97016       7.86662       10.1722       10.3317       9.14269       7.90713       5.88535
  10  20 3410.2012    3.0910  1.6768 12.9380  0.0000  0.0487   0.0771   0.1223    0.0951   0.0000   435.2293     -0.462976      -3.70435       5.65242       6.59095      -8.29353       7.48010       8.86435       8.82772       8.67206       7.17210       6.36359
  10  21 3549.2675    2.4609  2.5144 12.5022  0.0000  0.0632   0.0551   0.1734    0.0788   0.0000   454.9910       15.8093      -1.66106       25.6730       3.69079      -2.96554       9.93420       12.3438       12.4584       11.5691       10.2027       8.23807
  10  22 3688.4617    1.9854  3.7415 12.0389  0.0001  0.0814   0.0382   0.2388    0.0603   0.0000   448.3773       12.9744       41.8031       13.5753      -21.8382      -11.2437       12.4263       15.2463       15.4458       14.7835       12.7102       10.4505
  10  23 3827.9479    1.7347  5.1948 11.4606  0.0000  0.1028   0.0294   0.2828    0.0658   0.0000   422.1035       60.9029       46.8803      -21.9244      -2.48092      -11.9882       15.4103       19.4734       19.6883       18.2848       16.4337       13.2360
  10  24 3967.9947    1.4261  6.6892 11.1776  0.0000  0.1272   0.0239   0.3609    0.0598   0.0000   458.4244       41.1217      -20.4083      -5.86910       31.3405      0.437787       18.5118       24.1605       24.5803       24.5194       19.1597       16.1941
  10  25 4107.6679    1.2257  8.6402 10.7591  0.0000  0.1564   0.0195   0.4383    0.0594   0.0000   478.4092       15.3506      -8.34713     -0.105119       17.7846       20.6699       23.3109       29.1876       30.0983       28.7321       24.2376       20.0894
  10  26 4248.1910    0.9684 10.6499 10.6301  0.0000  0.2036   0.0175   0.6039    0.0538   0.0000   439.4194       26.2408      -13.3736       3.13173      -15.6072      -7.73203       30.6477       38.1586       40.5841       37.0167       31.6566       26.7351
  11   6 1477.1392    0.1959  0.0892  9.8518  0.0000  0.0161   0.0210   0.0294    0.0382   0.0000   437.3424       1.61931       10.4539      -2.84258       1.70680      0.347338       4.14030       3.97004       2.61133       2.06657       3.87668       4.11159
  11   7 1627.1042    0.2129  0.1948  9.8856  0.0000  0.0217   0.0148   0.0397    0.0438   0.0000   436.0158      -6.14180       12.1048       2.35758      -5.91022     -0.987719       3.26156       3.76498       3.21210       4.45051       2.82874       2.71821
  11   9 1915.3722    0.4729  0.3927  9.9462  0.0000  0.0202   0.0213   0.0542    0.0601   0.0000   431.6336      -4.02155       15.3835       2.52963       1.66860       5.31792       3.00843       3.40659       3.26028       3.24338       3.07070       2.68895
  11  10 2057.9388    0.6398  0.6097 10.0940  0.0000  0.0277   0.0230   0.0606    0.0829   0.0000   438.3991       3.26479       10.0902       4.13512       4.54027       3.31566       4.22023       5.30023       5.23287       4.70031       4.45037       3.68201
  11  11 2199.7942    0.9048  0.7480 10.4528  0.0000  0.0297   0.0291   0.0722    0.1254   0.0000   443.5776       1.19244       11.3662      -9.68164      -2.27700      -1.27541       3.98198       5.01544       5.10503       4.80151       4.30009       3.67006
  11  12 2340.0454    1.2794  0.8481 10.7873  0.0000  0.0314   0.0428   0.0787    0.2227   0.0000   434.9390      -5.21525       23.9462       7.18413      -8.56292      -3.09883       4.57955       5.56840       6.13042       5.39358       5.09483       4.03748
  11  13 2478.5198    1.6704  1.0024 11.0993  0.0000  0.0342   0.0491   0.0838    0.2492   0.0000   433.1819      -3.98635       3.38795      -15.7639      -4.63425       2.92516       4.80221       5.77241       5.83273       5.66717       5.05832       4.24591
  11  14 2616.9172    1.9827  0.7749 12.4628  0.0000  0.0327   0.0683   0.0741    0.1058   0.0000   445.4124       19.9300       18.5039       2.58161       3.13493       10.9752       5.67743       6.79434       6.62038       6.84082       5.66641       4.37824
  11  15 2756.1034    2.7152  0.8328 12.4592  0.0000  0.0286   0.0837   0.0740    0.1185   0.0000   441.5961     -0.830643       5.03827      -2.45308      -6.26080      -5.05302       3.98268       5.27336       5.10763       4.82390       4.55436       3.67891
  11  16 2895.4416    3.4627  0.7511 12.6287  0.0000  0.0271   0.1053   0.0601    0.1345   0.0000   435.7424       12.9504       11.3199       2.13705      -4.45238      -3.03131       3.93138       5.09387       5.10960       4.84707       4.26627       3.69329
  11  17 3034.5741    3.7807  0.9406 13.0124  0.0000  0.0294   0.1129   0.0822    0.1314   0.0000   440.4492       11.1226       15.6599       9.26134       12.2586       1.61235       4.24635       5.33520       5.21534       4.89347       4.61095       3.75239
  11  18 3173.5032    3.9770  1.0426 13.2078  0.0000  0.0316   0.1143   0.0900    0.1307   0.0000   445.1344       15.7351       10.2823       2.88270       1.75846       9.67040       4.41708       5.80224       5.64741       5.54355       4.78591       4.08299
  11  19 3312.4539    3.5700  1.3078 12.9378  0.0000  0.0388   0.0921   0.0978    0.1354   0.0000   436.3309       16.3028       15.0671       16.8554      -6.03238       3.60404       5.65564       7.20751       6.84353       6.80445       6.14076       4.90037
  11  20 3451.6803    2.9795  2.2046 12.1895  0.0000  0.0514   0.0595   0.1312    0.0952   0.0000   435.0846       31.4638       13.5616       2.94119       5.31484      -9.86965       7.73970       9.83981       10.0954       9.20536       8.10786       6.42174
  11  21 3591.1579    2.5137  2.9017 11.9958  0.0000  0.0618   0.0471   0.1604    0.0769   0.0000   459.1249       24.8078       10.1944      -7.66341       6.66920       12.5089       8.45413       11.2639       11.0337       10.9260       8.93564       8.16643
  11  22 3730.8600    1.9917  4.4465 11.6485  0.0000  0.0825   0.0330   0.2319    0.0625   0.0000   444.8268       6.35691       6.14467       10.3009      -18.9924      -3.79423       11.2086       14.6893       14.6227       14.4385       12.5247       10.6435
  11  23 3871.0148    1.6782  5.7114 11.3002  0.0000  0.1025   0.0271   0.2835    0.0638   0.0000   435.9713      -24.3790       24.5643       35.9375      -24.1373      0.473383       13.5989       17.7499       18.2357       16.9945       15.5877       12.6005
  11  24 4011.0757    1.3125  6.8592 11.1733  0.0000  0.1258   0.0220   0.3476    0.0547   0.0000   451.2586       49.3040       42.5321      -2.43062      -33.3710      -6.34631       17.1619       21.4804       22.3649       21.3049       18.9198       15.9323
  11  26 4291.7759    0.9014 10.4433 10.6796  0.0000  0.1982   0.0167   0.5864    0.0494   0.0000   434.5568       54.9386      -36.2308       2.96329       30.3099      -3.01503       26.7454       33.2590       35.3510       33.3050       29.7927       24.6309
  11  27 4432.3395    0.7994 13.5463 10.4414  0.0000  0.2556   0.0156   0.7529    0.0499   0.0000   508.6158       43.1068       24.7621       31.8762      -31.9410      -9.56104       33.9049       43.6070       44.2558       43.7107       37.8397       32.1670
  12   6 1509.6964    0.1654  0.1152  9.8833  0.0000  0.0169   0.0155   0.0352    0.0371   0.0000   436.0472    -0.0251901       11.5730     -0.779824       1.61618      0.454040       2.84289       2.61757       2.51481       2.81467       2.17304       2.31216
  12   7 1660.2589    0.2343  0.2249  9.9094  0.0000  0.0204   0.0147   0.0428    0.0432   0.0000   436.5000       1.09997       12.6137      0.593532      -2.13770       2.20406       2.53722       3.28434       3.38499       3.38541       2.96007       2.70654
  12   8 1805.7844    0.3763  0.3500  9.9593  0.0000  0.0220   0.0172   0.0475    0.0505   0.0000   430.8731      -4.15938       10.4891       3.47550      -5.87390       1.00210       2.78190       3.32813       4.09529       3.92548       3.34423       2.51582
  12   9 1949.9715    0.5511  0.4502 10.0253  0.0000  0.0213   0.0218   0.0533    0.0650   0.0000   438.1194      -3.95190       6.11125       3.07856       2.44394       4.24289       2.94348       3.39435       3.65468       3.46270       3.10872       2.62095
  12  10 2093.6492    0.6947  0.5688 10.2633  0.0000  0.0249   0.0245   0.0588    0.0735   0.0000   442.3523      -6.05632       3.43818       3.75882      -1.66207       2.57255       2.98781       4.11139       3.99201       3.78178       3.41616       3.10422
  12  11 2235.8278    0.9693  0.7392 10.5844  0.0000  0.0281   0.0299   0.0648    0.0946   0.0000   448.7606    -0.0273202       11.3755      -4.64395       2.52972      0.321755       3.48923       4.31936       4.37517       4.40223       3.77339       3.48718
  12  12 2376.3030    1.2796  0.7792 11.1660  0.0000  0.0280   0.0408   0.0698    0.1324   0.0000   439.0180      -2.39654       5.73374       5.14916       7.42781       1.61251       3.64214       4.83706       4.69596       4.38454       4.19372       3.67712
  12  13 2515.4834    1.8148  0.8807 11.1070  0.0000  0.0292   0.0559   0.0763    0.2883   0.0000   439.8420      -4.52714       18.1075       2.65154      -6.82862      -7.68169       3.72721       4.52237       4.57197       4.75275       4.08012       3.25032
  12  14 2654.6246    2.2767  0.8595 11.9675  0.0000  0.0295   0.0691   0.0723    0.1985   0.0000   439.0407       1.86524       16.6279       4.52004       4.69594       3.93279       3.86919       5.10467       4.98485       4.82724       4.25977       3.59208
  12  15 2794.4796    2.9129  0.6971 12.6396  0.0000  0.0233   0.0888   0.0597    0.1240   0.0000   438.4877      -1.25399       10.5345       4.83771      0.205737     -0.482960       3.04200       3.86960       4.13868       3.78681       3.46588       2.79070
  12  16 2934.4108    3.4710  0.8098 13.0422  0.0000  0.0279   0.1074   0.0704    0.1115   0.0000   434.4045       15.9552       20.5319       2.76465       1.76755      -8.72196       3.99923       5.31117       5.68939       5.39031       4.58803       4.02992
  12  17 3073.8953    3.9197  0.8850 13.0539  0.0000  0.0294   0.1106   0.0703    0.1257   0.0000   441.3092       19.7092       11.3164       7.02525      -1.25341     -0.993015       3.63737       5.01812       5.02426       4.67014       4.20979       3.70610
  12  18 3213.3608    3.8177  1.1229 13.1506 -0.0015  0.0344   0.1001   0.0883    0.1327   0.0000   428.1902       4.37526       14.9237       7.41210       4.89778       2.17197       4.38794       5.63707       5.53902       5.24106       4.96815       4.42272
  12  19 3352.8004    3.2921  1.7247 12.5129  0.0004  0.0447   0.0704   0.1063    0.1039   0.0000   432.0474       14.8206       22.4963       12.3034       1.36974      -4.19159       5.36202       7.32432       7.10278       6.69813       6.57776       5.47804
  12  20 3492.4238    2.8114  2.2941 12.1542  0.0000  0.0497   0.0543   0.1296    0.0873   0.0000   435.8994       7.78470       1.44246       10.9978      -10.0881      -4.57016       6.48840       7.96532       8.56996       7.91358       7.50615       6.20567
  12  21 3632.5369    2.3542  3.3663 11.7345  0.0000  0.0636   0.0391   0.1667    0.0684   0.0000   446.0978       21.4756      -5.06907       17.1195       14.3763      -8.48046       7.89575       10.3799       10.5855       10.3698       9.53786       7.74249
  12  22 3772.6121    1.8430  4.7133 11.5358 -0.0016  0.0829   0.0294   0.2273    0.0589   0.0000   434.1465       12.1294       10.8863       6.34554       4.60390       11.3013       10.6312       13.2882       13.7395       13.3929       12.2889       10.2953
  12  23 3912.7768    1.5286  6.0751 11.2027  0.0000  0.1021   0.0238   0.2788    0.0584   0.0000   403.1476       52.5860       22.0737       2.43491      -30.9824      -18.8611       13.3683       16.5107       17.3090       16.4561       15.0706       13.2751
  12  24 4053.4898    1.2664  7.2777 10.9696  0.0000  0.1224   0.0197   0.3510    0.0536   0.0000   423.6475       10.6534       13.0474       31.2993       1.48367      -12.8169       15.0697       19.2093       20.3143       19.6247       17.6304       14.8972
  12  26 4335.0082    0.8775 11.4021 10.5664  0.0000  0.2050   0.0160   0.6025    0.0478   0.0000   472.1138      -2.88982       104.714       16.7282       50.9218      -21.7917       25.1137       31.7836       34.3090       33.1229       29.2798       25.0219
  13   8 1838.6759    0.3942  0.3475  9.8879  0.0000  0.0201   0.0168   0.0445    0.0551   0.0000   438.3784      -3.62664       13.5528       2.56664      0.152537      -1.36816       2.37713       2.60399       3.20494       3.22390       2.72578       2.35813
  13   9 1983.8542    0.5306  0.4726 10.1402  0.0000  0.0223   0.0199   0.0521    0.0611   0.0000   434.8904      -5.24985       8.64590      -3.57487      0.563236      0.530198       2.82034       3.47515       3.68627       3.51972       3.68313       2.74919
  13  10 2128.4565    0.7700  0.6529 10.4048  0.0000  0.0255   0.0262   0.0669    0.0762   0.0000   435.9676      0.398601       21.1561       3.08683      -2.44296     -0.302024       3.00840       3.99232       4.04663       3.89258       3.65095       2.86868
  13  11 2271.1430    1.1258  0.7176 10.6349  0.0000  0.0248   0.0353   0.0680    0.0964   0.0000   440.3918      -1.78227       7.06931      -3.59439       4.19842       6.50293       3.49617       4.38912       4.45145       4.11368       3.73079       3.08145
  13  12 2411.8777    1.3918  0.8927 11.2873  0.0000  0.0292   0.0400   0.0752    0.1027   0.0000   439.7874       6.60675      0.473045      -5.70325      -2.51972       3.04828       3.47889       4.76010       4.65840       4.60774       4.17293       3.56839
  13  13 2551.7009    1.8160  1.0397 11.5217  0.0000  0.0310   0.0493   0.0835    0.1877   0.0000   441.8482       9.19837       20.7840       3.07830      -4.27036       3.88186       3.58318       4.64576       4.83750       4.45979       4.24439       3.75248
  13  14 2691.7013    2.4529  1.1798 10.9431  0.0000  0.0319   0.0664   0.0917    0.6650   0.0000   438.7197       7.57949       8.47188      -6.12771      -3.05605       1.56313       3.89174       4.79949       5.01528       4.89070       4.48262       3.95107
  13  15 2832.2074    3.1575  0.7654 12.4264  0.0000  0.0270   0.0928   0.0634    0.2225   0.0000   440.4391       8.22285       5.35255      -2.33556      -3.48056       3.21931       3.15292       3.78148       4.02773       3.99865       3.52779       3.14399
  13  16 2972.5967    3.5935  0.9344 13.0855  0.0000  0.0294   0.0981   0.0778    0.1549   0.0000   441.5939       9.41054       19.7554       4.61544       8.06174      -4.92754       3.92619       5.17817       5.11676       4.99493       4.71171       3.81353
  13  17 3112.5428    4.0015  0.9654 13.2522  0.0000  0.0310   0.1059   0.0737    0.1230   0.0000   435.5882       7.98504       10.5020       9.11199       3.49418      -8.54999       3.30808       4.76308       4.56278       4.69550       3.97541       3.53545
  13  18 3252.3519    3.5254  1.2261 13.4815  0.0000  0.0370   0.0942   0.0916    0.1076   0.0000   436.4867       23.5806       6.60109       16.1696     -0.693427      -5.71666       4.67334       6.19869       6.13372       6.49666       5.72745       4.89092
  13  19 3392.4596    3.2046  1.6598 12.9594  0.0000  0.0435   0.0731   0.1098    0.0946   0.0000   448.0845       9.34699       19.3697       5.66037      -4.37129      -2.43852       4.95683       6.87963       6.47410       6.46700       6.28028       5.31386
  13  20 3532.6552    2.6881  2.6991 11.9777 -0.0002  0.0527   0.0466   0.1343    0.0804   0.0000   443.8548       35.8926       19.8965       6.81893      -18.9858       3.06201       6.34536       7.93294       8.63309       8.22049       7.70338       6.51730
  13  21 3673.3035    2.1889  3.3619 11.9016 -0.0004  0.0640   0.0370   0.1659    0.0634   0.0000   452.1229       11.7359       10.6938       7.30241      -10.7513     -0.725623       7.58291       9.40942       10.2313       10.0786       8.96703       7.80255
  13  22 3813.8358    1.7650  5.2129 11.3945  0.0000  0.0858   0.0260   0.2311    0.0564   0.0000   443.6615       19.2695      -31.8156      0.936401       13.1161      -15.3310       9.94681       12.6555       13.3664       12.8814       11.7711       10.3466
  13  23 3954.4804    1.4324  7.2565 11.1439  0.0000  0.1112   0.0214   0.3235    0.0536   0.0000   435.1063       40.5090       13.1548       17.2262      -4.60512     -0.201941       12.9350       16.1484       17.3063       16.9770       15.4270       13.8928
  13  24 4095.5667    1.1977  8.9004 10.8267  0.0000  0.1367   0.0177   0.3924    0.0527   0.0000   413.0911       61.9756       35.0271      -6.36965       8.38301      -20.2883       15.5721       20.4461       21.2542       20.8976       18.9032       16.8596
  13  26 4377.9702    0.8043 12.5556 10.5982  0.0000  0.2252   0.0157   0.6659    0.0455   0.0000   446.0176       5.61175       78.3679      -16.8727      -6.13095      -27.4504       25.2215       32.7702       35.2434       33.9960       31.0689       26.9338
  14   7 1723.5620    0.2816  0.2193  9.9674  0.0000  0.0184   0.0173   0.0468    0.0393   0.0000   437.3719      -6.20256       10.1613     -0.410710      0.113529     -0.636580       1.77311       2.17593       2.71362       3.06236       2.96366       2.14102
  14   9 2017.0002    0.6031  0.4616 10.1817  0.0000  0.0218   0.0217   0.0501    0.0657   0.0000   441.2174       2.71263       5.92965       3.74312       8.25882      -3.86774       2.11454       3.21319       2.82685       3.04527       2.71381       2.29901
  14  10 2162.5703    0.8792  0.6242 10.4210  0.0000  0.0228   0.0281   0.0601    0.0806   0.0000   431.6847      -2.61205       14.0862      -1.59266      -1.52722       3.84061       2.61011       3.57267       3.54156       3.92043       3.70334       2.94469
  14  11 2305.6804    1.2142  0.7075 11.0319  0.0000  0.0237   0.0373   0.0647    0.0829   0.0000   435.7761       1.93347       11.5904      -2.42391       4.19913       1.18383       2.63144       3.39847       3.26931       3.50670       3.09934       2.79244
  14  12 2446.7330    1.5655  0.9176 11.1577  0.0010  0.0268   0.0415   0.0745    0.1142   0.0000   438.6186     -0.565428       16.3548       5.27269      -3.03969      -1.19171       2.91669       3.84236       3.94245       4.02539       3.65936       2.99939
  14  13 2587.2487    1.9771  1.0236 11.7381  0.0000  0.0303   0.0513   0.0748    0.1327   0.0000   439.3810     -0.393127       14.0130       3.22262      -5.42280       1.29160       3.37352       4.46848       4.52338       4.65981       4.36611       3.77883
  14  14 2728.2615    2.6096  0.8730 12.0064  0.0000  0.0258   0.0692   0.0670    0.1931   0.0000   439.6358     -0.215263       17.7620      -1.29621      -2.09590       4.07957       2.81705       3.69774       3.76980       3.87776       3.61182       3.15368
  14  15 2869.2401    3.4231  0.8374 12.3036  0.0000  0.0256   0.0991   0.0649    0.2876   0.0000   439.3721       9.55864       4.24697       8.08242       8.27724      -2.06169       2.72250       3.59182       3.53541       3.56073       3.34878       2.99213
  14  16 3010.1648    4.1562  0.9111 12.5123  0.0000  0.0308   0.1116   0.0641    0.3523   0.0000   438.9560       6.39792       1.76955       3.43794      -2.61593      0.616961       3.86404       5.18597       5.25623       5.07709       4.74518       3.86680
  14  17 3150.5754    3.8149  1.0112 13.2998  0.0000  0.0301   0.0972   0.0734    0.1530   0.0000   441.3811       12.7181       8.31941       9.94675      -1.10711     -0.560291       3.33405       4.31635       4.52050       4.51724       4.17908       3.70039
  14  18 3290.9754    3.4640  1.4092 13.0524  0.0068  0.0367   0.0804   0.1003    0.1140   0.0000   445.4625       17.9636       8.63968      -6.24463      -5.07518      -3.84786       3.85529       4.92297       5.31231       5.05393       4.83344       4.21857
  14  19 3431.4282    2.9871  1.8362 12.7702  0.0000  0.0429   0.0617   0.1163    0.0890   0.0000   435.1219       6.65023       5.54321       6.17752       4.75357       4.11793       4.52969       6.19155       6.18991       6.25234       5.75070       5.10172
  14  20 3572.2876    2.5015  2.9757 12.0000  0.0000  0.0552   0.0415   0.1443    0.0755   0.0000   437.1769       13.1521      -7.69776       5.62308      -7.59987      -5.17533       5.91711       7.76389       8.36635       8.15003       7.40487       6.55367
  14  21 3713.2521    2.1081  3.9694 11.5089  0.0000  0.0652   0.0313   0.1746    0.0706   0.0000   442.3620       3.51326       6.21658       8.93332       3.62482     0.0319652       7.00989       8.88109       9.75942       9.49131       8.49595       7.70716
  14  22 3854.3809    1.6828  5.6654 11.1846  0.0028  0.0835   0.0234   0.2366    0.0604   0.0000   433.9894       3.19525       7.49162       8.76256      -1.11380       10.1821       9.25857       11.8236       12.5973       12.5436       11.6886       10.1395
  14  23 3995.4797    1.3647  7.2189 11.0317  0.0000  0.1109   0.0198   0.3068    0.0544   0.0000   438.5507       40.1085      -6.12357       38.6014       14.4592      -18.3134       11.4553       15.9612       16.0687       16.0095       14.7995       12.9174
  14  25 4278.4467    0.9323 10.8487 10.6758  0.0000  0.1719   0.0156   0.5224    0.0467   0.0000   446.1775       30.5374      -23.5016       35.7265      0.477940      -21.0326       18.1912       23.3202       25.2863       25.0794       23.2532       20.1116
  14  27 4561.3196    0.6083 14.7157 10.4352 -0.0034  0.2949   0.0130   0.8403    0.0393   0.0000   521.1565       86.9293       80.8578       102.662      -2.06620      -19.5770       31.7299       39.8208       43.0387       43.7339       39.4307       34.7081
  15   6 1601.0230    0.2151  0.1796  9.8171  0.0000  0.0152   0.0131   0.0336    0.0362   0.0000   438.1072      -2.92671       15.7830      0.609685     -0.327353       1.17397       1.82327       1.93626       2.13191       1.94982       2.14487       1.80030
  15   7 1753.7958    0.3629  0.2130  9.9712  0.0000  0.0137   0.0180   0.0300    0.0409   0.0000   439.0761     -0.995273       13.2760      0.573628     -0.269997      -1.53774       1.40027       1.97564       1.98790       1.85013       1.84110       1.46551
  15   8 1902.3260    0.4648  0.4355  9.9229  0.0000  0.0197   0.0171   0.0462    0.0530   0.0000   440.3243      0.135151       14.6066      -4.14697      -1.00090      -3.06790       2.09386       2.49554       2.80315       2.82667       2.64999       2.40770
  15   9 2049.6447    0.6378  0.5667 10.2435  0.0000  0.0241   0.0207   0.0512    0.0728   0.0000   439.6774      -5.56521       16.1922      -1.73242       4.27914       2.07142       2.37167       3.07085       3.23036       3.28398       3.03175       2.65615
  15  10 2195.8005    0.9411  0.6789 10.5543  0.0000  0.0256   0.0268   0.0555    0.0810   0.0000   435.3098       2.18659       10.3923      -1.13632      0.740375       1.54945       3.09025       4.11591       4.60003       4.29892       3.66207       3.19498
  15  11 2339.4565    1.2617  0.8409 10.8197  0.0000  0.0256   0.0333   0.0674    0.0973   0.0000   433.9079      -1.43012       15.9060       8.90965       2.69475       5.27581       2.72910       3.65948       3.56855       3.55086       3.33281       3.20548
  15  12 2481.0752    1.7237  0.8457 11.3399  0.0000  0.0261   0.0440   0.0597    0.1083   0.0000   439.7237       3.43766       12.6612       9.89126      -2.18104      -1.30196       2.71133       3.45334       3.50221       3.54910       3.63949       3.08461
  15  13 2622.3874    2.0733  0.9228 11.9265  0.0000  0.0279   0.0525   0.0684    0.1058   0.0000   437.6626       3.81342       4.02195       2.03902      -1.91979      -1.58992       3.10272       3.99765       4.20075       4.22199       3.91935       3.49055
  15  14 2764.1972    2.6630  0.7817 12.6785  0.0000  0.0253   0.0735   0.0618    0.0980   0.0000   432.8474       5.02866       18.2907       4.15407       1.30920      -1.71065       2.98330       4.04416       4.35282       4.20432       3.85206       3.26177
  15  15 2905.8203    3.4256  0.9340 11.7564  0.0003  0.0250   0.0855   0.0687    0.3743   0.0000   439.6038       4.00948       15.7462       2.85649     -0.972759      0.878557       2.72243       3.55289       3.66844       3.65769       3.54875       3.16220
  15  16 3047.1409    3.8029  0.9039 13.1270  0.0000  0.0275   0.1069   0.0682    0.2006   0.0000   439.0978       13.7554       14.0311       3.16109      -3.02266      -2.93490       2.95321       3.81696       3.95358       3.77784       3.75599       3.26501
  15  17 3188.1422    3.9518  1.2426 12.6280  0.0000  0.0325   0.0963   0.0860    0.3529   0.0000   442.7695       8.18169       10.2621       3.40071      -6.46304      0.641196       3.28063       4.36341       4.34304       4.50617       3.88066       3.62761
  15  18 3328.8370    3.3503  1.7350 12.7889  0.0000  0.0383   0.0686   0.1085    0.1366   0.0000   433.4512       6.89039       4.56970       10.6522       7.63850       1.29706       4.09567       5.20367       5.71489       5.42852       5.16778       4.62678
  15  19 3470.0728    2.7688  2.3711 12.6118  0.0000  0.0489   0.0523   0.1305    0.0849   0.0000   438.3303       6.06811       9.88588       4.56561      -3.74348     -0.996011       4.88835       6.43684       6.83780       6.63041       6.36952       5.86021
  15  20 3611.3315    2.3100  3.3711 11.9291  0.0000  0.0587   0.0368   0.1575    0.0763   0.0000   435.7297       14.4192       16.1091       1.73485       4.70852      -2.55444       5.85638       7.72290       8.10799       8.23569       7.48568       6.75719
  15  21 3752.6976    1.9218  4.6640 11.5033  0.0000  0.0714   0.0273   0.2023    0.0625   0.0000   441.6137       7.30156       19.6944      -7.56633       7.04669       3.74306       7.36501       9.68067       10.2776       10.2369       9.72060       8.49416
  15  22 3894.3259    1.5933  6.4748 11.0856  0.0000  0.0913   0.0211   0.2514    0.0583   0.0000   454.4127      -2.59884       20.5938       23.7318      -21.6342       3.19545       9.41759       12.2335       13.1226       13.0572       12.2197       10.9306
  15  23 4035.8775    1.2954  7.9301 10.9393  0.0000  0.1130   0.0184   0.3199    0.0524   0.0000   423.7515       19.3772      -5.55636       13.8663       9.11173      -3.89235       11.2358       14.5903       15.7130       15.7308       14.5183       13.2474
  15  24 4177.7579    1.0631  9.6887 10.8509  0.0000  0.1432   0.0167   0.4300    0.0468   0.0000   411.6637       23.8136       28.4613      -23.6429       3.97033       19.5009       14.2026       18.4591       19.5310       19.8289       18.3353       16.7450
  15  25 4319.7827    0.8596 11.5335 10.7219  0.0000  0.1893   0.0158   0.5650    0.0445   0.0000   480.2688      -30.6666      -5.85978       25.2776       11.9454       8.03225       18.2609       24.0958       25.9327       25.5861       23.8029       21.0734
  15  26 4461.3595    0.7024 13.9856 10.5360 -0.0035  0.2519   0.0134   0.7237    0.0403   0.0000   439.3821       101.839       45.0497       20.3732       13.3664      -26.3168       24.4876       32.8533       34.7751       35.3037       32.3724       29.1607
  16   5 1467.2790    0.1516  0.0859  9.8120  0.0000  0.0142   0.0145   0.0256    0.0315   0.0000   438.9733      0.505760       13.6879      -2.12886      0.473668       2.29080       1.56924       2.01194       2.76357       1.98280       2.47239       2.18761
  16   6 1629.4892    0.2282  0.1888  9.7982  0.0000  0.0154   0.0128   0.0342    0.0353   0.0000   440.0769      -1.18659       17.6675      -1.04390      -5.76660     -0.633818       1.82834       2.25144       2.44963       2.27563       2.08843       1.90025
  16   7 1783.2619    0.3667  0.3068  9.9120  0.0000  0.0188   0.0154   0.0361    0.0450   0.0000   436.6003      0.417568       13.9032       2.09804      -1.82016      0.989290       1.67917       2.38803       2.37610       2.80585       2.48110       1.92305
  16   8 1933.1467    0.4981  0.4427 10.0101  0.0000  0.0195   0.0174   0.0457    0.0525   0.0000   435.0912      -3.49337       11.7272      -1.20490      -5.90493      -2.59790       1.84774       2.44825       2.54968       2.46123       2.43345       2.12879
  16   9 2081.5935    0.6895  0.5814 10.2779  0.0000  0.0219   0.0217   0.0555    0.0708   0.0000   440.1664      -1.16922       7.43973    0.00922420       2.49705      -1.90575       2.10383       2.61526       3.06679       2.78926       2.62824       2.47347
  16  10 2228.3711    0.9724  0.6567 10.6425  0.0000  0.0218   0.0281   0.0552    0.0874   0.0000   437.6296      -5.45081       6.85330      -1.67951     -0.664801      0.325604       2.20805       2.91044       3.03495       3.01517       2.91580       2.53391
  16  11 2372.6182    1.3712  0.8147 11.0869  0.0000  0.0238   0.0350   0.0620    0.0881   0.0000   437.3063       2.94911       9.54038      -3.42638       2.78811     -0.446153       2.34892       3.07614       3.18584       3.19822       3.16302       2.73383
  16  12 2514.8271    1.7332  0.9092 11.6993  0.0000  0.0275   0.0435   0.0676    0.0884   0.0000   435.2400       1.80885       9.22055       4.26984      -3.26686       1.84506       2.52150       3.72068       3.47163       3.86673       3.27641       3.03254
  16  13 2657.0136    2.3121  0.9510 11.7841  0.0000  0.0264   0.0562   0.0669    0.1211   0.0000   441.0195       2.26307       6.39713       7.70281       6.70711      -1.85838       2.59987       3.45799       3.52360       3.55114       3.53416       2.97057
  16  14 2799.5404    2.9710  0.8438 12.2964  0.0000  0.0236   0.0737   0.0580    0.1157   0.0000   439.3701       4.25968       9.48495       4.55137       4.86892       3.34465       2.42151       2.91100       3.33848       3.41512       3.19273       2.94101
  16  15 2941.8675    3.5524  0.8040 13.0494  0.0000  0.0233   0.0932   0.0592    0.1155   0.0000   439.9740       8.56339       17.1979       1.32476       3.94590      0.543126       2.43118       3.32168       3.34544       3.46290       3.20574       2.69727
  16  16 3083.5372    3.9412  0.9833 12.9117  0.0000  0.0265   0.0988   0.0716    0.2142   0.0000   438.6893       10.7342       10.8609       4.23284       4.38197       3.39687       2.73156       3.47749       3.46257       3.59975       3.49582       3.09402
  16  17 3225.0509    3.8415  1.2247 13.3218  0.0000  0.0340   0.0991   0.0870    0.1811   0.0000   444.5266       12.9399       15.7022       11.4755      -3.13153      -1.51587       3.32589       4.55165       4.63146       4.85000       4.88260       4.13419
  16  18 3366.3517    3.3805  1.7903 12.5503  0.0000  0.0388   0.0699   0.1052    0.1910   0.0000   442.5831       16.3763       7.73568       4.22213      -3.84955      -1.80203       3.88990       5.09209       5.30354       5.22834       5.09198       4.70841
  16  19 3507.9828    2.6162  2.5549 12.5033  0.0000  0.0501   0.0484   0.1396    0.0891   0.0000   432.6881       11.2381       10.9382      0.559012       5.96765      -5.53937       4.67757       6.26244       6.61822       6.54447       6.43618       5.66489
  16  20 3649.8528    2.1605  3.5802 11.9537  0.0000  0.0605   0.0342   0.1725    0.0722   0.0000   438.5748       10.6913       21.5077      0.472456      -8.63452       3.12552       5.75635       7.29427       7.93060       7.83215       7.45988       6.77938
  16  21 3791.7708    1.8415  5.1335 11.3218  0.0000  0.0751   0.0246   0.2067    0.0641   0.0000   451.9360     -0.912281       9.40185       4.28113       2.63041      -13.2695       6.94980       9.58179       9.73355       9.94583       9.33445       8.38397
  16  22 3933.7428    1.4865  6.8825 11.0482  0.0000  0.0937   0.0195   0.2684    0.0538   0.0000   417.0371       23.0127       33.3150       11.4295      -8.38033       10.1589       8.70583       11.3427       12.2204       12.2987       11.4451       10.2964
  16  23 4075.6521    1.1914  8.5104 10.9326  0.0000  0.1222   0.0171   0.3471    0.0475   0.0000   427.6094       14.6052       34.7059       25.5164       10.8200      -36.8981       11.0296       14.7752       15.6633       15.4860       14.6423       13.2593
  16  24 4218.1168    0.9914 10.1323 10.7636  0.0000  0.1485   0.0157   0.4471    0.0455   0.0000   433.6894       18.5069       26.0489       13.8347     -0.872730      -14.2694       13.4045       17.8068       19.0359       19.7309       17.5743       16.2270
  16  26 4502.5153    0.6824 14.9929 10.5072  0.0021  0.2653   0.0125   0.7410    0.0367   0.0000   414.2254       40.1453       13.5173      -17.9621       26.9429       16.4820       24.1460       31.8484       34.6902       34.2836       32.3829       29.5619
  16  27 4644.4152    0.5433 18.2506 10.2871  0.0015  0.3680   0.0089   0.9254    0.0303   0.0000   480.9565       16.4343      -4.48452      -79.3757       40.0267       17.7312       33.5988       43.9621       48.6013       47.8901       44.8616       40.4536
  17   4 1318.0201    0.0986  0.0606  9.8971  0.0000  0.0167   0.0152   0.0479    0.0300   0.0000   436.0501     -0.281601       18.5210       1.94784      -3.18837       2.29434       1.51363       1.94291       2.58610       1.71977       2.00525       2.13506
  17   5 1493.4992    0.1485  0.0967  9.8073  0.0000  0.0138   0.0136   0.0291    0.0305   0.0000   439.9968      -2.83425       18.7930       2.62322      -2.72419     -0.148718       1.13991       1.60668       1.96254       1.66761       1.59729       1.71976
  17   7 1811.9574    0.4029  0.3116  9.9023  0.0000  0.0162   0.0160   0.0363    0.0434   0.0000   433.3358      0.560499       9.07006      0.912856      0.278853       2.49678       1.44392       1.98326       1.90316       2.02975       1.83060       1.84519
  17   8 1963.3189    0.5658  0.4051 10.0644  0.0000  0.0167   0.0203   0.0425    0.0518   0.0000   439.8883      -2.61660       13.0794       2.24719      -4.42423      -2.06153       1.73467       2.24844       2.21592       2.60365       2.50345       2.26387
  17   9 2113.0227    0.7674  0.6292 10.3049  0.0000  0.0222   0.0221   0.0506    0.0662   0.0000   437.2300      -1.43180       12.6412      -4.47411      -2.74877      0.767526       2.06160       2.69894       2.98442       2.88051       2.92029       2.45786
  17  10 2260.3165    1.0445  0.8475 10.5059  0.0000  0.0245   0.0263   0.0632    0.1098   0.0000   439.3329       2.70049       13.6154       2.78309      -2.31752      -3.46187       2.35374       2.88443       3.25179       3.20356       3.01755       2.87374
  17  11 2404.9995    1.3723  0.8687 11.3610  0.0000  0.0280   0.0338   0.0637    0.0840   0.0000   435.9351       5.34513       10.1073      -2.85342      -4.91385      -1.56542       2.24385       3.28271       3.18867       3.28906       3.21875       2.84409
  17  12 2548.0811    1.9062  1.0282 11.2790  0.0000  0.0257   0.0424   0.0675    0.1203   0.0000   433.6827      0.553055       16.3424       5.83047      -3.15524      -1.33936       2.41162       3.15548       3.37468       3.40737       3.23914       2.94115
  17  13 2691.0237    2.4440  0.9021 12.0289  0.0000  0.0262   0.0579   0.0617    0.1076   0.0000   437.0485       9.41806       18.2151     -0.168302      -8.48040     -0.119081       2.44124       3.37716       3.23976       3.29187       3.04739       2.82164
  17  14 2834.4165    3.0737  0.9634 12.4767  0.0000  0.0253   0.0713   0.0630    0.1096   0.0000   437.3377       4.19407       13.4227       3.43231       2.39426      0.791243       2.48785       3.12178       3.40101       3.35527       3.24809       2.92424
  17  15 2977.2438    3.7549  0.8051 13.1910  0.0000  0.0220   0.0961   0.0612    0.0927   0.0000   442.3980       7.24247       9.28363       9.42960      -2.76385       5.25981       2.07391       2.68855       2.72841       2.86002       2.77607       2.48768
  17  16 3119.4161    3.7249  0.9291 13.3390  0.0000  0.0253   0.0905   0.0637    0.1151   0.0000   436.1984       5.78097       10.1986      -3.09582       7.20018       4.49313       2.44097       3.25327       3.27239       3.54014       3.55473       2.95831
  17  17 3261.4425    3.5718  1.3990 13.1305  0.0000  0.0327   0.0826   0.0929    0.1639   0.0000   434.9968       15.9418       10.0327       5.74125      -4.87510      -1.91347       2.99703       3.87584       4.14856       4.04988       3.80886       3.68787
  17  18 3403.4707    3.2236  2.1930 12.0167  0.0000  0.0412   0.0578   0.1130    0.2080   0.0000   445.1114       14.5297       8.26264       2.24757       1.24443       5.62830       3.73401       4.89299       5.13075       5.13706       5.16883       4.59654
  17  19 3545.5860    2.6854  2.8765 11.8123  0.0009  0.0482   0.0437   0.1342    0.1360   0.0000   441.7972       9.64576       9.91136       15.5024      -6.02287      -1.01751       4.30250       5.67470       6.04450       6.06050       5.72741       5.41316
  17  20 3687.7906    2.1598  4.2682 11.5557  0.0000  0.0639   0.0303   0.1792    0.0796   0.0000   435.2196       15.9722       6.94158       15.9811      -4.25967      -12.9497       5.59059       7.40859       7.80151       7.96127       7.63388       6.89953
  17  21 3830.1310    1.7643  5.5030 11.2787  0.0000  0.0753   0.0231   0.2126    0.0616   0.0000   445.5808       11.6970      -2.37384       10.6984       6.86822       2.75863       6.86988       8.60858       9.56258       9.53409       9.08489       8.26316
  17  22 3972.4204    1.4545  7.5892 10.8919  0.0000  0.0949   0.0179   0.2777    0.0533   0.0000   430.5207       20.6551       21.6469      -14.9539       9.70020      -1.20723       8.68159       10.9436       11.7964       12.1024       11.6542       10.7506
  17  23 4115.3290    1.1747  8.8112 10.8230  0.0000  0.1187   0.0162   0.3420    0.0470   0.0000   424.3043      -4.19433       18.3123       17.8741       34.2795      -4.99657       10.3907       13.6682       15.1617       15.0113       14.4966       12.8823
  17  24 4257.6279    0.9027 10.8698 10.7559  0.0000  0.1653   0.0152   0.4841    0.0429   0.0000   432.7582       53.5086       35.6970       1.13386       2.14234       1.48413       13.9469       19.1159       19.8628       20.6532       19.0582       17.6553
  17  25 4400.9527    0.7734 13.1440 10.6804  0.0026  0.2104   0.0142   0.6326    0.0376   0.0000   423.3306       7.36847       14.2671      -62.7668      -20.7121       20.8365       18.4342       23.6307       25.8643       26.4467       24.1976       22.7867
  17  26 4543.4554    0.5988 14.6621 10.5024  0.0011  0.2760   0.0117   0.7875    0.0343   0.0000   454.2828       45.7630       38.5549      -55.6047       25.9487       9.51168       24.2631       31.2759       34.2963       34.7460       32.1595       29.7256
  17  27 4685.3608    0.5031 18.4844 10.2791 -0.0005  0.3906   0.0087   0.9613    0.0281   0.0000   462.6336      -18.5860       99.3220      -63.9061      -23.1964       17.6642       32.9904       43.7098       47.4385       48.7364       44.4294       41.1246
  18   4 1341.5306    0.0798  0.0431  9.8902  0.0000  0.0222   0.0135   0.0235    0.0286   0.0000   437.3708      -1.27955       19.5657     -0.541964      -5.24740     -0.184761       1.85006       1.88505       1.90988       2.10827       2.32250       2.15862
  18   5 1518.7206    0.1708  0.0649  9.8127  0.0000  0.0163   0.0162   0.0171    0.0301   0.0000   441.2277     -0.936482       16.1068      0.937388      -3.24856       1.94013       1.65689       1.79661       1.72516       2.22474       1.62613       1.49311
  18   6 1683.6840    0.2943  0.2067  9.9071  0.0000  0.0139   0.0142   0.0298    0.0358   0.0000   439.8219      -3.28970       15.7170       1.06240      -4.50414     -0.751804       1.24483       1.51910       1.69274       1.66970       1.63658       1.42899
  18   7 1840.0048    0.4357  0.3446  9.9499  0.0000  0.0161   0.0160   0.0367    0.0439   0.0000   441.0563      0.253045       15.2836       2.64118      -4.69130      -1.81886       1.43935       1.85821       2.07769       2.04727       1.96731       1.59922
  18   8 1992.7968    0.5713  0.5980 10.0836  0.0000  0.0207   0.0166   0.0545    0.0595   0.0000   439.3406      0.880286       14.3456       2.81169      0.709464       1.19383       1.84902       2.43228       2.54611       2.43100       2.39519       2.36767
  18   9 2143.6945    0.8487  0.6423 10.1773 -0.0001  0.0203   0.0226   0.0469    0.0715   0.0000   437.3938      -4.92230       17.8833      -1.80517      -3.05939      0.617425       1.86393       2.39766       2.58981       2.54795       2.33229       2.25732
  18  10 2291.6582    1.1733  0.7717 10.8947  0.0000  0.0233   0.0295   0.0549    0.0935   0.0000   434.9880    -0.0399245       19.9158       2.41081      -3.25829     -0.312213       2.04477       2.46450       2.73822       2.82560       2.63859       2.55109
  18  11 2436.8665    1.4537  0.9340 11.4589  0.0000  0.0270   0.0359   0.0670    0.1065   0.0000   438.5396       2.96581       14.9489      -4.64643     -0.812823       4.46702       2.35589       2.97940       3.31645       3.24358       3.11932       2.85084
  18  12 2580.8535    1.9687  0.9684 11.8048  0.0000  0.0281   0.0454   0.0646    0.0942   0.0000   445.1306       6.33612       15.4561       1.71356      -2.47806       4.72387       2.11595       3.26083       2.98114       3.37358       2.80729       2.77484
  18  13 2724.7281    2.4983  0.8565 12.2790  0.0000  0.0241   0.0590   0.0570    0.0939   0.0000   440.8290      0.386727       14.8051       2.52969      -1.44459      -5.62127       2.20307       2.86011       3.16548       3.21732       3.09090       2.90128
  18  14 2868.6593    3.2763  0.8254 12.5409  0.0000  0.0225   0.0760   0.0551    0.1042   0.0000   437.9212       5.18481       11.2996       2.67687      -3.35712      0.955953       1.90333       2.63686       2.60704       2.75934       2.59443       2.37714
  18  15 3012.1911    3.8321  0.8551 13.1468  0.0000  0.0236   0.0908   0.0574    0.0942   0.0000   437.9648       5.84121       12.4274       4.14418       2.53829      -2.33503       2.01927       2.72945       2.74632       2.70097       2.83614       2.57725
  18  16 3154.9600    3.8414  1.0342 13.2840  0.0000  0.0281   0.0873   0.0649    0.1133   0.0000   436.4849       5.49925       11.1500       2.59008      -1.50396       2.65997       2.41441       3.33103       3.37646       3.51170       3.48791       3.01765
  18  17 3297.4356    3.4743  1.4252 13.1050  0.0000  0.0326   0.0723   0.0827    0.1221   0.0000   437.6405       10.2835       12.1800       1.84579     0.0533239      -6.59895       2.89965       3.67966       4.17341       3.95072       3.79696       3.54394
  18  18 3440.0730    3.0245  2.1813 12.4694  0.0000  0.0412   0.0558   0.1157    0.1287   0.0000   438.8412       18.7284       11.1563       2.24475       7.97914       1.10491       3.52382       4.55115       5.13032       5.06425       4.96226       4.54475
  18  19 3582.6475    2.4951  3.4627 11.6606  0.0000  0.0510   0.0359   0.1500    0.1109   0.0000   438.0918       17.7861       3.89219       4.03907       8.82870      -5.78530       4.56548       5.71808       6.29416       6.38484       6.36031       5.72389
  18  20 3725.2926    2.0407  4.9054 11.3152  0.0000  0.0663   0.0258   0.1867    0.0757   0.0000   442.5298       15.8999       23.3781      -6.68001      -1.33512       4.98818       5.58412       7.32563       7.99842       7.96118       7.52815       7.16758
  18  21 3868.1618    1.6808  6.1447 11.1048  0.0000  0.0788   0.0207   0.2220    0.0597   0.0000   437.9365       19.7011      -6.08365      -3.17031      -8.05868      0.959180       6.79749       8.86479       9.70722       9.70469       9.30819       8.63127
  18  22 4011.0760    1.3899  8.0485 10.8251  0.0025  0.0983   0.0163   0.2839    0.0496   0.0000   421.1007       3.18851      -1.77775       17.1890      -3.09852       10.8402       8.43810       10.8359       12.0770       12.2463       11.7298       10.8197
  18  23 4154.0494    1.0747  9.4651 10.8236 -0.0000  0.1268   0.0155   0.3773    0.0439   0.0000   451.7323       36.8394       43.4186      -6.12655      -2.58565      -8.71088       10.5752       14.2154       15.2780       15.2587       14.8916       13.8076
  18  24 4296.6835    0.8933 10.9438 10.7280  0.0000  0.1567   0.0141   0.4659    0.0392   0.0000   423.1639       15.2724       5.92066      -35.2819      0.810484      -13.4676       12.8936       17.1878       18.4347       19.2862       17.8234       16.9006
  18  25 4440.0513    0.6601 12.0003 10.6731 -0.0019  0.2152   0.0138   0.6383    0.0376   0.0000   439.9216      -5.65910      -16.1805      -26.6248       10.1059       16.5769       17.3483       22.8666       25.3657       25.5716       24.2134       22.2156
  19   4 1364.3252    0.0956  0.0564  9.8660  0.0000  0.0176   0.0162   0.0348    0.0280   0.0000   438.7528      -3.64282       17.6368      -1.62846      -2.95243       1.87372       2.13631       2.52087       2.60012       2.74062       1.90255       2.54142
  19   5 1543.0490    0.1983  0.1319  9.8561  0.0000  0.0132   0.0127   0.0261    0.0309   0.0000   439.4800      -1.20955       19.1639    -0.0362866      -3.62889      0.257075       1.07923       1.51768       1.71321       1.83154       1.65170       1.68491
  19   6 1709.3632    0.2681  0.2599  9.9152  0.0000  0.0162   0.0120   0.0352    0.0350   0.0000   439.6348      -1.52368       17.0967      -1.77883      -3.99331     -0.290371       1.28086       1.59143       1.78326       1.80374       1.96602       1.98947
  19   7 1867.2723    0.4180  0.4321  9.9888  0.0000  0.0186   0.0142   0.0461    0.0455   0.0000   436.8123       1.29621       17.1800      0.965229      -4.46992      -3.11622       1.46149       1.94985       2.15478       2.04696       2.11913       1.90739
  19   8 2021.7699    0.6740  0.4765 10.1366  0.0000  0.0171   0.0208   0.0409    0.0605   0.0000   436.5543       2.58103       15.5829      -2.19476      0.141025      0.610446       1.45867       1.93091       2.06985       2.09108       2.04588       1.83813
  19   9 2173.7534    0.8804  0.7061 10.4046  0.0000  0.0225   0.0227   0.0529    0.0730   0.0000   438.2850     -0.959213       20.2917      -2.08867      -7.11507      0.377621       1.71024       2.46455       2.41314       2.65246       2.51017       2.35064
  19  10 2322.3314    1.2603  0.7391 10.8987  0.0000  0.0224   0.0310   0.0519    0.0817   0.0000   438.3539       1.95737       15.2319      -3.98555      -8.07506       1.68312       1.67128       2.54573       2.37273       2.64618       2.34006       2.20676
  19  11 2468.1721    1.6511  0.9437 11.4200  0.0000  0.0264   0.0382   0.0628    0.1198   0.0000   440.1944     -0.678377       16.3899      -1.15756      -3.52142      -2.79192       2.07133       2.77168       2.97132       2.99581       2.84871       2.82141
  19  12 2613.1100    2.1094  0.9570 12.1052  0.0000  0.0236   0.0485   0.0678    0.1010   0.0000   441.4513       4.59810       15.2228      0.146400     -0.293354      -8.02836       2.01340       2.53952       2.73449       2.81229       2.85194       2.47902
  19  13 2757.9900    2.7153  0.8810 12.3717  0.0000  0.0222   0.0627   0.0582    0.0955   0.0000   437.3219       6.98854       12.7212       4.57612      -3.29664       1.49598       1.98970       2.57289       2.73794       2.67270       2.58380       2.46137
  19  14 2902.5821    3.2752  0.8867 12.7773  0.0000  0.0232   0.0737   0.0574    0.0965   0.0000   439.5440       4.89549       18.4626       4.08402      -3.88994     -0.826024       2.05712       2.68603       2.72943       2.85443       2.89139       2.53090
  19  15 3046.5645    3.7676  0.8995 13.2293  0.0000  0.0235   0.0850   0.0599    0.0904   0.0000   437.0120       5.13917       10.8992      -1.44665      -3.96347      0.510512       1.86210       2.56783       2.71985       2.73472       2.76903       2.46762
  19  16 3189.9943    4.0308  1.1188 13.0145  0.0000  0.0274   0.0821   0.0643    0.1199   0.0000   435.4792       9.87632       11.6359       1.35790       4.94115       4.16600       2.14193       3.04088       3.08130       3.32924       3.26419       2.75119
  19  17 3333.0269    3.3193  1.5978 13.0281  0.0000  0.0345   0.0639   0.0885    0.0932   0.0000   444.7612       3.13498       14.8970      -3.54526     0.0748617       4.06821       2.84482       3.71408       3.86231       4.03700       3.87698       3.63167
  19  18 3476.2932    2.6848  2.4478 12.5701  0.0007  0.0440   0.0461   0.1207    0.0861   0.0000   433.1233       2.68020       4.20726       1.46423      -9.22091       2.30417       3.60998       4.73297       5.12015       5.20155       5.02227       4.69919
  19  19 3619.3886    2.3190  4.0162 11.4990  0.0000  0.0550   0.0305   0.1598    0.0942   0.0000   439.0331       10.6483       2.47925       7.10710       3.48209      -3.54972       4.50953       5.85950       6.37124       6.48724       6.32030       5.91865
  19  20 3762.6190    1.9293  4.8455 11.3202  0.0000  0.0647   0.0242   0.1823    0.0719   0.0000   428.9892       16.4881       12.5272      -10.6488       12.1623      0.507237       5.33554       6.96599       7.59846       7.70981       7.45388       6.89649
  19  21 3905.8657    1.5829  6.4359 11.1447  0.0000  0.0820   0.0193   0.2331    0.0534   0.0000   432.4470      0.577875       18.7849       12.4595       5.18107      -13.4226       6.57944       8.57413       9.31345       9.57480       9.16682       8.58325
  19  22 4049.2337    1.2606  8.6045 10.8957  0.0000  0.1068   0.0155   0.3145    0.0444   0.0000   438.8102       3.29549       7.55855      -24.8304       14.8956      -25.6432       8.55526       11.1071       12.3744       12.3821       12.0516       11.1919
  19  25 4479.1588    0.6841 14.2006 10.6332  0.0080  0.2264   0.0120   0.6780    0.0317   0.0000   458.7488       26.5677       5.57995      -5.13490       13.9575      -2.60835       17.8002       23.0926       25.2878       26.0525       24.8739       23.8876
  20   4 1386.4841    0.1111  0.0934  9.8258  0.0000  0.0152   0.0107   0.0299    0.0280   0.0000   441.8943      -1.72848       17.9243      -1.95581      -5.44691       1.60205       1.38727       1.43158       1.53064       1.78836       1.46304       1.66820
  20   6 1734.2129    0.3333  0.3058  9.8467  0.0000  0.0159   0.0129   0.0356    0.0372   0.0000   437.3637      -1.04919       18.5207       3.47724      -2.94847      -1.62769       1.09036       1.67698       1.64013       1.87659       1.60156       1.57220
  20   7 1893.9139    0.4765  0.4126 10.0282 -0.0001  0.0168   0.0154   0.0405    0.0456   0.0000   437.7791       2.39337       15.9563       1.72542     -0.638263      0.389143       1.43532       1.75920       1.93594       1.87523       1.97743       1.75330
  20   8 2050.0791    0.6593  0.6194 10.1006  0.0000  0.0219   0.0170   0.0466    0.0615   0.0000   436.8062      0.311145       17.6938      -1.17817      -1.46567     -0.377947       1.57539       2.15171       2.29596       2.24158       2.17495       2.01940
  20   9 2203.1265    0.9227  0.7513 10.5730  0.0000  0.0218   0.0228   0.0564    0.0750   0.0000   437.6601      -3.38064       18.2060    -0.0827892      -1.68097      0.428322       1.66380       2.25972       2.27447       2.30002       2.32881       2.21823
  20  10 2352.4230    1.3019  0.8217 11.1975  0.0000  0.0227   0.0310   0.0579    0.0732   0.0000   437.5348       5.58070       17.8098      -1.50953       1.69901       1.82687       1.67931       2.32247       2.22965       2.51117       2.39582       2.40190
  20  11 2498.9653    1.7344  0.8848 11.6024  0.0000  0.0223   0.0403   0.0591    0.0960   0.0000   436.6469     -0.394692       16.6488       1.91301      -3.80020      0.600181       1.87522       2.38639       2.60255       2.68053       2.49103       2.31815
  20  12 2644.8135    2.2665  0.9853 11.9380  0.0000  0.0245   0.0502   0.0639    0.1271   0.0000   440.4834       6.51723       15.0021       4.63238      -2.17452      -1.39997       1.94801       2.52877       2.49415       2.72592       2.67146       2.49638
  20  13 2790.7628    2.8330  0.8355 12.7112  0.0000  0.0220   0.0649   0.0535    0.0822   0.0000   439.6556       1.78969       11.2630      -2.30275      0.860841       5.89353       1.82461       2.37893       2.55560       2.75857       2.86878       2.40810
  20  14 2936.0284    3.4970  0.8299 13.0554  0.0000  0.0220   0.0795   0.0537    0.0854   0.0000   435.8893       2.82439       12.5427     -0.625599       4.81333       4.39351       1.73128       2.24790       2.46738       2.74967       2.47708       2.23013
  20  15 3080.5053    3.9549  0.8845 12.9318  0.0000  0.0215   0.0867   0.0570    0.1076   0.0000   439.1174       2.29306       10.8109       1.62750      -1.60136      -4.32149       1.71151       2.35706       2.42053       2.57426       2.31658       2.20048
  20  16 3224.4930    3.6007  1.1230 13.5081  0.0000  0.0290   0.0781   0.0726    0.0890   0.0000   440.6950       7.73477       6.80813       3.97445      -2.60505       1.61254       2.19170       2.85825       3.20475       3.31600       3.28652       2.98627
  20  17 3368.1956    3.1959  1.6857 12.9060  0.0000  0.0355   0.0560   0.0884    0.0764   0.0000   439.4212       10.0705       20.1559     -0.429985      0.826229      -8.48536       2.58187       3.60414       3.83666       3.91820       3.85228       3.39764
  20  18 3511.8493    2.6630  2.6626 12.3489  0.0000  0.0430   0.0402   0.1187    0.0751   0.0000   441.0885       6.66765       12.0136       8.27210      0.633192      -3.38609       3.44835       4.46907       4.92390       4.85376       4.97748       4.59821
  20  19 3655.6012    2.2347  3.9941 11.6610 -0.0004  0.0566   0.0296   0.1557    0.0779   0.0000   440.2333       4.02314       1.54659       4.57426       11.6051       2.63202       4.26536       5.56289       6.12082       6.14329       6.02914       5.63550
  20  20 3799.3396    1.8384  5.3950 11.2025  0.0000  0.0660   0.0218   0.1937    0.0666   0.0000   442.5534       2.60456       27.6122       8.23071      -16.0140      -2.35286       5.22813       6.68047       7.49375       7.66479       7.47852       6.83444
  20  21 3943.0808    1.5239  7.2720 10.9116  0.0000  0.0855   0.0168   0.2423    0.0511   0.0000   438.6827       34.9730       34.1771      0.552556      -2.29800      -15.8022       6.38668       8.60024       9.31823       9.21764       9.16545       8.73637
  20  22 4086.6858    1.2231  9.3139 10.8348  0.0000  0.1088   0.0144   0.3259    0.0404   0.0000   434.8782       19.9478       24.4575      -17.0927      -3.43360      -20.2446       8.15611       10.7987       11.7421       12.1024       11.5682       11.0929
  20  23 4230.5288    0.9616 10.3844 10.8105  0.0000  0.1379   0.0137   0.4087    0.0364   0.0000   453.6978       17.3119       16.0888      -6.90215       7.27374       9.32192       10.1654       13.4531       15.1241       15.1411       14.7467       14.1051
  20  24 4374.6704    0.7553 12.1020 10.7200  0.0000  0.1798   0.0131   0.5514    0.0345   0.0000   443.7189       11.9122       27.0991       39.3494      -3.49049      -5.89802       13.4987       17.4372       19.4011       20.0222       19.0126       18.2462
  20  25 4518.3156    0.6179 13.1957 10.6197 -0.0018  0.2268   0.0117   0.6650    0.0297   0.0000   432.9749       36.8290      -8.35777      -12.0049       29.0118      -11.1507       16.7368       22.0743       24.4484       25.1759       24.0881       22.6090
  21   4 1408.1082    0.1171  0.0786  9.8343  0.0000  0.0149   0.0110   0.0216    0.0269   0.0000   439.0924      -1.83969       18.9610    -0.0748598       1.08996     -0.903631       1.14430       1.63111       2.36482       1.97843       1.70717       1.55635
  21   5 1589.2685    0.2136  0.1665  9.8572  0.0000  0.0135   0.0114   0.0295    0.0307   0.0000   438.7703       2.13682       19.3271      -1.53329      -2.16422      0.572250       1.00362       1.15067       1.41167       1.38227       1.23480       1.25003
  21   6 1758.2447    0.3644  0.2940  9.8977  0.0000  0.0137   0.0138   0.0330    0.0376   0.0000   440.2536      0.831959       15.9815       1.06100     0.0857151       2.69534       1.18931       1.51167       1.63219       1.65477       1.54444       1.45331
  21   7 1919.8221    0.5271  0.3668 10.1680  0.0000  0.0151   0.0177   0.0348    0.0437   0.0000   437.4272       2.00128       18.6331      -2.93674      -1.46090     -0.462710       1.21102       1.58557       1.59132       1.84075       1.70494       1.68863
  21   8 2077.7344    0.7181  0.5453 10.3537  0.0000  0.0174   0.0194   0.0439    0.0571   0.0000   439.8491       3.76718       13.7242       2.95438      -3.23548     -0.792094       1.28782       1.68683       1.84122       1.87767       1.87753       1.65341
  21   9 2231.8974    0.9777  0.7984 10.7117  0.0000  0.0234   0.0233   0.0573    0.0798   0.0000   437.9206       2.23515       14.9694     -0.881335       3.37391       1.38526       1.61397       2.20199       2.38789       2.39321       2.40952       2.18175
  21  10 2381.8960    1.3868  0.8637 11.2259  0.0000  0.0219   0.0310   0.0579    0.0770   0.0000   439.5874      0.834834       11.6207      0.125317    -0.0337002       4.48230       1.65580       2.22996       2.39009       2.46181       2.50329       2.20722
  21  11 2529.3418    1.8926  0.8834 11.5867  0.0000  0.0222   0.0405   0.0546    0.0921   0.0000   436.7810       7.85728       20.4719      -3.19761     -0.538982      -1.22463       1.66520       2.22782       2.30182       2.54025       2.40559       2.28608
  21  12 2676.1926    2.3928  0.9008 12.2316  0.0000  0.0237   0.0539   0.0568    0.1118   0.0000   438.4760       3.06397       10.7223      -5.58303      0.145938       2.94186       1.74333       2.26921       2.58918       2.43577       2.56696       2.30870
  21  13 2822.9783    3.0853  0.8687 12.8079  0.0000  0.0215   0.0705   0.0582    0.1025   0.0000   439.0431       5.96137       11.6620       3.91699     -0.513852      0.966813       1.69640       2.21794       2.22070       2.44729       2.43655       2.13214
  21  14 2968.9029    3.6521  0.8533 12.8709  0.0000  0.0210   0.0793   0.0514    0.0937   0.0000   440.6836       9.78075       6.69642       3.95465     -0.373763       1.89516       1.62743       2.19949       2.24669       2.35544       2.32321       2.13524
  21  15 3113.9754    4.1159  0.9946 12.8134  0.0003  0.0217   0.0836   0.0606    0.1228   0.0000   437.9964       6.09119       13.9085      0.477062      -3.76306      0.942346       1.66188       2.10155       2.21894       2.39788       2.32341       2.16934
  21  16 3258.6221    3.6755  1.2945 13.1882  0.0000  0.0288   0.0706   0.0731    0.0930   0.0000   437.5205       4.59765       13.9708       4.27937      -3.25809      -6.57256       2.04148       2.69264       2.93696       3.03806       3.07888       2.76156
  21  17 3402.9580    3.0892  1.7001 12.9508  0.0000  0.0351   0.0539   0.0870    0.0724   0.0000   448.1114       5.83258       11.1315       7.78440      0.603469       1.60454       2.50356       3.44206       3.55546       3.70651       3.73740       3.33630
  21  18 3547.3134    2.4875  2.9216 12.3376  0.0000  0.0462   0.0358   0.1262    0.0606   0.0000   438.8025       11.3573       12.5047       14.3987      -3.51314      -5.60173       3.31708       4.23509       4.78003       4.87461       4.70515       4.47041
  21  19 3691.5570    2.1305  4.1857 11.6263  0.0000  0.0561   0.0265   0.1516    0.0658   0.0000   439.3644       13.0815       18.7557       6.87550      -7.11531      -2.57269       4.01309       5.37385       5.75437       6.13566       5.88084       5.58864
  21  20 3835.6558    1.7497  6.2175 11.1412  0.0000  0.0710   0.0195   0.2110    0.0561   0.0000   429.2394       20.5617       14.2632       11.0261       3.64724       1.94164       5.25431       6.73561       7.57663       7.76085       7.65784       7.11405
  21  21 3979.8768    1.3877  7.2772 11.0732  0.0000  0.0880   0.0164   0.2542    0.0446   0.0000   433.4004       17.8272       21.9746      -1.36304      -8.18696       12.4145       6.26617       8.24986       9.00843       9.29443       9.10029       8.47995
  21  22 4124.2739    1.1177  9.2206 10.8683  0.0000  0.1129   0.0141   0.3314    0.0395   0.0000   436.1552       12.4316       24.7482       8.99765      -13.4188       6.62954       8.12962       10.4754       11.9296       11.9085       11.7528       11.1090
  21  23 4268.3521    0.9088 11.0301 10.8645  0.0000  0.1440   0.0133   0.4440    0.0331   0.0000   408.3470       28.4495       60.0890      -6.60055      -3.34311      -17.6901       10.3856       13.4441       14.8739       15.7922       14.5622       14.2289
  21  24 4412.9483    0.7276 12.5766 10.7549  0.0000  0.1948   0.0125   0.5607    0.0309   0.0000   459.0002       41.6434      -6.15939       26.3645       26.6277       8.50266       13.3379       18.4065       19.9287       20.7592       19.9077       18.9041
  21  25 4556.9607    0.5453 14.1465 10.6875 -0.0104  0.2754   0.0107   0.7558    0.0255   0.0000   440.5175      -18.0202       62.5217       47.0524       29.1754      -5.99935       19.0626       25.2713       28.3777       28.8668       27.9395       26.7192
  21  26 4701.2444    0.4439 15.9211 10.4645 -0.0077  0.3562   0.0087   0.8991    0.0221   0.0000   439.8190       32.4869      -7.36384       20.1938       42.6662       8.54328       24.2941       33.1974       35.4066       37.6244       35.3656       33.8498
  22   4 1429.1244    0.1415  0.0689  9.8208  0.0000  0.0117   0.0133   0.0201    0.0266   0.0000   439.6271      0.267414       19.5568      -1.69470      -1.75851     -0.534394      0.798527       1.05392       1.14696       1.19136       1.15781       1.02480
  22   5 1611.3595    0.2112  0.1895  9.8175  0.0000  0.0118   0.0106   0.0308    0.0299   0.0000   440.3773     -0.488029       18.3711      -2.79280      -2.85754       3.27196      0.934250       1.22736       1.36443       1.23296       1.35927       1.34598
  22   6 1781.5603    0.3699  0.3080  9.9996  0.0000  0.0127   0.0139   0.0377    0.0365   0.0000   439.4447      -2.39489       18.4378       3.49926      -1.12742      0.756628      0.978233       1.23722       1.29955       1.38043       1.51290       1.43730
  22   7 1945.0548    0.5663  0.4795 10.0578  0.0000  0.0168   0.0162   0.0404    0.0488   0.0000   438.9315       1.10701       14.7379       3.69858      -1.34921       1.38991       1.21307       1.64846       1.79018       1.92883       1.93752       1.80937
  22   8 2104.7297    0.7438  0.6847 10.3509  0.0000  0.0210   0.0181   0.0478    0.0612   0.0000   439.5403      -2.34497       12.4312       3.71043       4.91392      -2.79476       1.44541       1.96349       2.09348       2.28937       2.31836       2.07673
  22   9 2260.0080    1.0629  0.7853 10.8625  0.0000  0.0212   0.0246   0.0558    0.0689   0.0000   441.3991       4.40189       10.6129       1.93168       4.78438       1.95089       1.44094       1.92493       2.06019       2.13284       2.13711       1.93563
  22  10 2410.7901    1.4447  0.9316 11.1977  0.0000  0.0234   0.0305   0.0599    0.0963   0.0000   437.4758       2.03497       15.5440     -0.293685      -1.69384      0.230882       1.52472       2.10276       2.10552       2.27079       2.16012       2.02460
  22  11 2559.2380    1.9983  0.9026 11.7207  0.0000  0.0211   0.0422   0.0558    0.0846   0.0000   439.4419       1.08199       13.3916       1.52024       1.88585      -1.01591       1.57930       1.98182       2.09053       2.16011       2.19709       2.10438
  22  12 2707.1315    2.4900  0.9189 12.4726  0.0000  0.0230   0.0533   0.0565    0.0855   0.0000   439.0761      -2.56365       10.7364       1.07677     0.0525413      -2.60137       1.52785       2.24532       2.25755       2.47161       2.39119       2.19696
  22  13 2854.7750    3.2226  0.8030 12.8446  0.0000  0.0213   0.0724   0.0493    0.1048   0.0000   437.4563       5.26718       16.3008      0.426492      -2.65154       1.95026       1.66515       2.23854       2.38002       2.54036       2.41153       2.44997
  22  14 3001.4797    3.7190  0.7724 13.2352  0.0000  0.0193   0.0836   0.0476    0.0844   0.0000   438.3691       7.54334       9.65435     0.0255846     -0.927604      0.305234       1.48801       1.87825       2.02500       2.10450       2.01146       1.98606
  22  15 3147.0917    3.9529  1.0590 13.2028  0.0000  0.0240   0.0785   0.0638    0.0959   0.0000   440.0103       7.15657       17.8122      -1.60174      -2.66576      -1.67472       1.70180       2.38885       2.39503       2.61097       2.60678       2.36878
  22  16 3292.2592    3.5291  1.4194 13.0580  0.0019  0.0288   0.0627   0.0749    0.0874   0.0000   433.6560       10.1348       13.1886      -1.97750      -4.21229      -5.09485       2.01698       2.65353       2.85980       3.04368       2.99964       2.87053
  22  17 3437.2817    2.8919  2.1525 12.7142  0.0000  0.0381   0.0445   0.1006    0.0600   0.0000   442.2359       8.06006       12.6425       6.24782       15.1860       1.35097       2.56858       3.49986       3.66503       3.85914       3.74240       3.59420
  22  18 3582.1518    2.3050  3.2167 12.2911  0.0000  0.0479   0.0311   0.1336    0.0480   0.0000   443.6141       14.8840      -1.12437      -6.56446     -0.239671     -0.535989       3.31353       4.42822       4.85302       4.85715       4.88003       4.63224
  22  19 3726.9181    1.9434  4.7277 11.6304  0.0000  0.0606   0.0233   0.1682    0.0521   0.0000   434.2143       12.6248       15.4720       1.23476       7.65989      -5.63480       4.19815       5.62499       6.19996       6.32830       6.13482       5.92301
  22  20 3871.8173    1.5838  6.8146 11.1715  0.0000  0.0774   0.0173   0.2260    0.0452   0.0000   444.2341       17.4218       25.8128      -10.7332      -12.6239       5.25125       5.37382       7.12105       7.60441       8.07416       7.90187       7.41453
  22  21 4016.5259    1.3089  7.7947 11.0599  0.0000  0.0918   0.0155   0.2700    0.0400   0.0000   422.5155       9.33100       22.0120       8.92730      -6.83940      -2.91547       6.28028       8.26445       9.17377       9.48412       9.25879       8.78086
  22  22 4160.8680    1.0514 10.1339 10.8975  0.0000  0.1208   0.0135   0.3647    0.0346   0.0000   440.4117       35.1839       18.1812      -21.8022       4.78892      -4.32643       8.30605       11.2444       12.2505       12.7434       12.4113       11.9637
  22  23 4305.8922    0.8313 11.3301 10.8750  0.0000  0.1570   0.0133   0.4795    0.0314   0.0000   441.6664       6.90488      -23.6574      -4.35166      0.437459       2.38263       10.5698       14.2055       15.6114       16.0939       15.7640       15.1680
  22  24 4450.1087    0.6605 12.0234 10.7646 -0.0000  0.1961   0.0126   0.5843    0.0287   0.0000   407.4393      -9.04699       13.9459       45.1370       21.6180      -8.69928       13.1109       17.1244       18.9723       20.0928       18.9410       17.9747
  22  25 4595.3884    0.4947 14.3390 10.6803 -0.0010  0.3003   0.0106   0.8193    0.0232   0.0000   466.9413       5.83992       47.8661       8.85981       4.40473       44.8260       20.0560       26.8286       29.8307       30.8963       29.6457       28.7027
  23   3 1252.2218    0.0770  0.0581  9.9187  0.0000  0.0182   0.0106   0.0290    0.0253   0.0000   440.2482       2.66557       22.0630     -0.143551    -0.0907564      0.149194       1.09902       1.50256       1.66826       1.83721       1.68336       1.64575
  23   4 1449.6741    0.1395  0.1150  9.8230  0.0000  0.0126   0.0095   0.0261    0.0267   0.0000   440.3005      0.753453       21.3223     -0.448895      -1.45995     0.0999956      0.810263       1.24436       1.24245       1.18257       1.39290       1.57312
  23   5 1632.7898    0.2187  0.1538  9.9424  0.0000  0.0126   0.0113   0.0237    0.0288   0.0000   440.6199      0.228629       20.6602      0.548032      -3.69083       1.83777       1.06662       1.66659       1.53005       1.82423       1.53165       1.63886
  23   6 1804.2022    0.3895  0.3170  9.9497  0.0000  0.0143   0.0134   0.0324    0.0377   0.0000   439.2640     -0.451231       17.0308      -1.83205      -1.74432     -0.447037      0.976616       1.26816       1.48541       1.45629       1.47312       1.37695
  23   7 1969.6202    0.5827  0.5234 10.1082  0.0000  0.0175   0.0159   0.0440    0.0486   0.0000   440.2267    -0.0986470       16.9874     -0.806893      -6.68644      -1.85154       1.14634       1.52486       1.71412       1.64291       1.75697       1.67380
  23   8 2131.0825    0.8309  0.6318 10.3795  0.0000  0.0179   0.0203   0.0444    0.0569   0.0000   439.9753     -0.198198       16.3482      -3.66902      -2.17150      -1.55711       1.25534       1.73599       1.82979       2.01078       2.00364       1.79246
  23   9 2287.5022    1.1461  0.8227 10.7680  0.0000  0.0207   0.0244   0.0520    0.0793   0.0000   438.0987       2.68443       15.1558       1.15902      -1.97119      -2.87399       1.39181       1.79272       1.94275       2.06596       2.11532       1.93492
  23  10 2439.2019    1.5669  0.8758 11.4089  0.0000  0.0209   0.0329   0.0557    0.0824   0.0000   437.8857    -0.0159374       16.1310      -3.56573       5.76978     -0.369173       1.46184       1.81531       1.93858       2.11495       2.10122       1.95368
  23  11 2588.6382    2.0639  1.0592 11.8690  0.0000  0.0243   0.0409   0.0630    0.0881   0.0000   436.3680       1.98406       14.4409     -0.592791      -2.59748     -0.490108       1.54111       2.10876       2.24322       2.37953       2.34383       2.15076
  23  12 2737.6126    2.7030  0.9880 12.2706  0.0000  0.0217   0.0535   0.0601    0.0934   0.0000   438.5007       4.45346       13.5741      -3.78462       1.92890     -0.847848       1.52989       2.01816       2.24241       2.30847       2.27912       2.20378
  23  13 2886.1048    3.2498  0.9376 12.8181  0.0000  0.0223   0.0670   0.0557    0.1087   0.0000   438.6153       2.74780       12.4028       2.05335      -1.30471       2.56377       1.53944       1.93985       2.09342       2.27642       2.29461       2.15498
  23  14 3033.5123    3.7917  0.8796 13.1794  0.0000  0.0226   0.0791   0.0514    0.1090   0.0000   436.9784       2.91999       16.0748     -0.623443      -5.08850       2.71098       1.49425       2.01604       2.21637       2.22356       2.33398       2.20451
  23  15 3179.7923    3.8506  1.0476 13.2846  0.0000  0.0236   0.0751   0.0598    0.0925   0.0000   438.5306       6.54924       11.5975      0.983296       3.33072      0.700426       1.65558       2.10986       2.24390       2.37865       2.42872       2.22146
  23  16 3325.6079    3.4152  1.6140 12.9118  0.0043  0.0306   0.0565   0.0812    0.0771   0.0000   437.4462       8.49671       13.5911      -1.43417       5.19162       4.12213       1.96107       2.82714       2.78408       3.18368       3.02512       2.86885
  23  17 3471.2549    2.8188  2.3012 12.5034 -0.0000  0.0376   0.0400   0.0971    0.0604   0.0000   440.7721       9.64875       4.45882       2.39309       4.31400       4.45063       2.63917       3.56464       3.85586       3.93259       3.86783       3.66596
  23  18 3616.7855    2.2405  3.5990 12.0479  0.0000  0.0488   0.0273   0.1364    0.0467   0.0000   446.4230       21.8036       9.38236       9.22419       11.0155      -2.99484       3.18895       4.37683       4.65101       4.94167       4.69890       4.55461
  23  19 3762.0542    1.8358  4.9055 11.6083  0.0000  0.0618   0.0220   0.1697    0.0490   0.0000   443.6075       16.0981       15.7667       7.51131       1.04827      -15.1881       4.11846       5.38311       5.99166       6.11804       6.20388       5.91300
  23  20 3907.3894    1.5285  6.3815 11.3033  0.0000  0.0751   0.0179   0.2161    0.0436   0.0000   435.7456       5.15830       25.5735       14.4105      -13.3990      -13.6064       4.99371       6.61229       7.22403       7.75651       7.27569       7.15507
  23  21 4052.5481    1.2335  8.2946 11.0683 -0.0003  0.0958   0.0148   0.2809    0.0366   0.0000   426.2391       10.5333       26.6868      -9.40444      -10.1529       13.4632       6.30329       8.37261       9.19207       9.75930       9.45976       9.06543
  23  22 4197.6430    0.9933 10.3380 10.9513  0.0000  0.1262   0.0135   0.3890    0.0322   0.0000   441.6791       38.3257       33.5033       20.1961       4.94476       12.2340       8.20925       10.7271       12.0953       12.3701       12.0011       11.6672
  23  25 4632.8642    0.4320 13.2183 10.6902  0.0104  0.3197   0.0123   0.9035    0.0236   0.0000   422.8788       69.2307      -1.03401      -39.8915      -2.80721      -6.19432       19.3318       26.9895       29.0987       30.9999       28.8455       28.4210
  24   3 1270.9828    0.0711  0.0279  9.9063  0.0000  0.0155   0.0105   0.0200    0.0245   0.0000   439.1395      0.783237       19.5365     -0.254277     -0.390959      0.224337       1.43013       1.14615       1.50499       2.53891       2.43071       1.46739
  24   4 1469.7927    0.1620  0.1026  9.7779  0.0000  0.0103   0.0129   0.0311    0.0264   0.0000   439.3123      -2.51066       20.4260     -0.117272      -3.26986      0.891971      0.700935      0.762577       1.01759       1.07512      0.917669      0.977709
  24   5 1653.6813    0.2540  0.2494  9.8162  0.0000  0.0136   0.0105   0.0329    0.0308   0.0000   441.8971     -0.815789       19.4480     -0.253218      -2.44567     -0.748503      0.915833       1.37541       1.35629       1.44489       1.59876       1.47428
  24   6 1826.2903    0.4139  0.4832  9.9000  0.0000  0.0189   0.0120   0.0429    0.0422   0.0000   440.3461      0.857704       20.7088      -1.53912      -1.58385      0.414314       1.15601       1.52836       1.78909       1.73194       1.71372       1.68046
  24   7 1993.5752    0.6113  0.5745 10.2220  0.0000  0.0189   0.0158   0.0453    0.0490   0.0000   439.6088      -1.28345       18.0410      -6.14054      -2.96603     0.0316458       1.14468       1.73877       1.66306       1.83061       1.87242       1.70073
  24   8 2156.7763    0.8836  0.6689 10.4779  0.0000  0.0181   0.0206   0.0464    0.0607   0.0000   438.7028     -0.404606       14.7083       1.39993      -2.13471       1.92448       1.17966       1.59937       1.65935       1.80317       1.79872       1.64291
  24   9 2314.3071    1.1881  0.8247 10.9789  0.0000  0.0212   0.0257   0.0524    0.0719   0.0000   441.3452     -0.638971       12.0010      -2.90334      0.220266       1.87654       1.40101       1.89152       1.98481       2.03302       2.13807       1.97150
  24  10 2467.0640    1.6359  0.8659 11.7537  0.0000  0.0214   0.0346   0.0542    0.0776   0.0000   436.8689      0.794580       17.3074       5.26914      -1.72381      -1.92948       1.46086       1.86902       2.01745       2.23135       2.35635       2.19899
  24  11 2617.6619    2.1974  0.9030 11.9983  0.0000  0.0202   0.0445   0.0559    0.0874   0.0000   440.5746       2.32698       13.2348       1.43880     0.0461504      0.397085       1.32777       1.83203       1.92637       2.06038       2.01834       1.87064
  24  12 2767.6891    2.8596  0.8362 12.5669  0.0000  0.0198   0.0597   0.0499    0.0807   0.0000   439.9216       4.55798       15.7429       2.73592       2.05015      -2.80990       1.27820       1.74843       1.83032       2.04245       1.94652       1.94146
  24  13 2917.0102    3.5220  0.8460 13.0181  0.0000  0.0194   0.0727   0.0502    0.0859   0.0000   438.9536     -0.233547       14.7583       2.74847     -0.657813     0.0134883       1.32694       1.74288       1.83436       1.92936       1.90616       1.88720
  24  14 3065.0506    3.7913  0.9945 13.1819  0.0000  0.0233   0.0761   0.0587    0.1153   0.0000   438.9074       6.33844       17.3788       3.65261      -2.17368      -1.33814       1.73838       2.18380       2.42991       2.61168       2.68540       2.51716
  24  15 3212.0561    3.6957  1.2758 13.3893  0.0000  0.0274   0.0698   0.0717    0.0970   0.0000   437.7018       6.97757       14.7432      0.703081      -1.60934       3.39547       1.76678       2.39326       2.49856       2.66164       2.54964       2.49091
  24  16 3358.5735    3.2453  1.7350 12.9812  0.0000  0.0314   0.0521   0.0857    0.0680   0.0000   439.3278      0.115315       17.6432       1.31661       1.83612      -7.38412       2.05944       2.80731       3.02055       3.21646       3.16117       3.02529
  24  17 3504.8885    2.6646  2.5552 12.4504 -0.0002  0.0394   0.0354   0.1041    0.0535   0.0000   446.0483       11.2199       8.25003       4.96998       2.14769     -0.572733       2.45239       3.37431       3.62539       3.82080       3.76471       3.68971
  24  18 3651.1607    2.1752  3.9737 11.8085  0.0000  0.0502   0.0248   0.1365    0.0485   0.0000   438.0791       10.4042       7.28054      0.601614      -2.04386      -4.46789       3.20592       4.20699       4.79683       4.85253       4.95504       4.65775
  24  19 3796.8743    1.8071  5.5504 11.4010  0.0000  0.0615   0.0193   0.1793    0.0454   0.0000   445.6033       19.2256       15.9264       13.2623     -0.423949       2.78100       4.03475       5.13294       5.86266       6.05089       6.01577       5.89693
  24  20 3942.6039    1.4497  6.9936 11.1700  0.0000  0.0782   0.0165   0.2267    0.0426   0.0000   432.2998       18.0342       24.9686      -9.20845      -4.96092       12.0089       5.00362       6.55032       7.39824       7.52123       7.45168       7.12244
  24  21 4088.1502    1.1448  8.8236 11.0278  0.0000  0.1030   0.0142   0.3022    0.0354   0.0000   435.5492       17.2788       25.9801       11.8626       1.85871      -7.61412       6.33918       8.47274       9.59857       9.81466       9.47161       9.12204
  24  22 4234.2895    0.8883  9.9408 11.0177  0.0000  0.1335   0.0141   0.4067    0.0313   0.0000   460.0356     -0.333877       18.5227       30.0109      -11.0941      -12.0416       8.16498       10.8530       12.3436       12.4700       12.4093       11.7618
  24  23 4379.7483    0.7260 12.2749 10.9000 -0.0014  0.1845   0.0129   0.5545    0.0274   0.0000   443.7118      -13.3113       51.2310       47.4661      -18.6373      -12.8874       11.3529       15.1009       16.6101       17.6782       16.9173       16.3855
  24  24 4524.6949    0.5292 13.7693 10.8340  0.0087  0.2734   0.0125   0.8004    0.0236   0.0000   426.3225       26.3765       43.9751       40.9438       7.03565       5.27588       16.5546       22.0862       24.8582       25.4912       24.9835       23.7047
  25   3 1289.4171    0.1083  0.0592  9.8270  0.0000  0.0168   0.0123   0.0231    0.0243   0.0000   439.5880      0.846064       20.4559     -0.256476      -3.54508       2.50931      0.714373       1.18916       1.26735       1.18032       1.58015       1.31724
  25   4 1489.4548    0.1660  0.1515  9.8406  0.0000  0.0136   0.0094   0.0273    0.0266   0.0000   439.0703    -0.0613478       20.1019      -1.58549      -1.34934      0.872521      0.739665       1.04737       1.07712       1.25019       1.09413      0.962015
  25   5 1674.1035    0.3019  0.1959  9.8996  0.0000  0.0118   0.0127   0.0236    0.0300   0.0000   440.8400      -1.64243       20.7873      -1.13897      -1.23781      -1.17018      0.805316      0.950742       1.27371       1.28462       1.22187       1.12969
  25   6 1847.8929    0.4405  0.3626 10.0542  0.0000  0.0135   0.0139   0.0344    0.0366   0.0000   437.8029      -3.41147       17.4777       1.19126       1.22390       2.22568      0.838610       1.10772       1.18369       1.23217       1.27684       1.21877
  25   7 2016.9160    0.6736  0.5207 10.1231  0.0000  0.0151   0.0172   0.0399    0.0518   0.0000   441.0610      -1.60590       18.8061      -2.52908      -2.10532      0.122125      0.994597       1.27733       1.45951       1.42709       1.49693       1.35108
  25   8 2181.7172    0.9025  0.8040 10.5111  0.0000  0.0202   0.0193   0.0508    0.0640   0.0000   438.6422     -0.536638       18.6986    -0.0361139       3.19842       4.64383       1.26328       1.62677       1.78080       1.93667       1.80097       1.78340
  25   9 2340.4907    1.2929  0.9523 10.9949  0.0000  0.0216   0.0255   0.0554    0.0758   0.0000   440.7778       2.50837       16.5572      -4.73114      -1.47497      -2.12090       1.41773       1.78963       2.02777       2.08129       2.20994       2.07980
  25  10 2494.3693    1.7385  1.0988 11.5056  0.0000  0.0236   0.0321   0.0622    0.0893   0.0000   439.1616       1.24900       14.4697     -0.827130      0.532775      -1.21513       1.43366       1.90893       1.97538       2.25426       2.16847       2.17519
  25  11 2646.2225    2.2482  1.0466 12.2051  0.0000  0.0234   0.0433   0.0618    0.0869   0.0000   437.1186    -0.0413401       19.2316       2.74109      -2.88008      -2.14427       1.52856       1.98711       2.02114       2.15421       2.17722       2.15250
  25  12 2797.3838    2.9609  0.8653 12.6892  0.0000  0.0207   0.0597   0.0494    0.0783   0.0000   440.5926       4.38341       14.3148      -1.08495       3.39863      0.340909       1.25516       1.77145       1.74500       1.97660       1.94555       1.85766
  25  13 2947.4637    3.6429  0.8262 12.8904  0.0000  0.0188   0.0745   0.0485    0.0864   0.0000   439.3688       2.44425       12.9984       2.49497       1.03879       2.83465       1.16716       1.60210       1.70139       1.75188       1.70588       1.75278
  25  14 3096.1929    4.1415  0.9702 13.2103  0.0000  0.0210   0.0806   0.0545    0.1109   0.0000   438.4867       7.84196       12.0782      -3.36131      -2.99742       3.93282       1.30856       1.71788       1.83898       1.90134       1.95737       1.81501
  25  15 3244.0333    3.7286  1.2071 13.5353  0.0000  0.0261   0.0733   0.0701    0.1025   0.0000   440.1934       7.11323       9.14683       1.35460      0.429139       1.54620       1.67511       2.12962       2.40757       2.46771       2.47989       2.38366
  25  16 3391.1412    3.1186  1.7850 13.0883  0.0000  0.0317   0.0496   0.0884    0.0646   0.0000   442.6216       7.12867       19.1221     -0.221562      -2.85249      -2.43028       2.00067       2.65481       2.84454       3.10164       3.20239       3.03841
  25  17 3538.1769    2.5342  2.9146 12.3531  0.0000  0.0414   0.0316   0.1121    0.0485   0.0000   443.0929       8.63476       4.84506       3.08171       5.08837      -1.99974       2.48620       3.38922       3.78233       3.84019       3.76808       3.68135
  25  18 3684.9003    2.0467  4.3926 11.7743  0.0000  0.0525   0.0224   0.1457    0.0432   0.0000   441.0184       11.1471       7.84464       4.86186      -3.91464       1.54920       3.27467       4.11415       4.87701       4.80274       5.00347       4.81563
  25  19 3831.2880    1.6769  6.0043 11.3624 -0.0001  0.0660   0.0180   0.1889    0.0434   0.0000   442.2494       15.9087       12.0729       12.6970     -0.867467       5.10866       4.02932       5.41192       5.94235       6.03876       6.13119       5.87336
  25  20 3977.4747    1.3377  7.7976 11.2251  0.0000  0.0863   0.0153   0.2520    0.0358   0.0000   426.8402       16.6094       9.99505       7.25540       14.8406      -11.6378       5.17876       6.71676       7.69315       8.06512       7.82072       7.58210
  25  21 4123.7145    1.0800  9.3323 11.0660  0.0019  0.1071   0.0144   0.3327    0.0336   0.0000   430.5326       16.9666       8.83049       7.19442      -14.9343       7.19911       6.46805       8.53786       9.70059       9.89147       9.98517       9.55589
  25  22 4269.6324    0.8258 10.5346 11.0439  0.0000  0.1451   0.0140   0.4522    0.0289   0.0000   434.2011       36.3730       26.6022      -2.60633      -20.9538      -13.1940       8.52588       11.3385       12.8884       13.0633       12.9333       12.3909
  25  24 4561.4954    0.4299 11.3350 10.8864 -0.0045  0.2764   0.0170   0.9579    0.0271   0.0000   448.4481       62.7933       31.4752       26.0345     -0.638261      -21.9270       15.8958       21.2382       24.2187       25.2463       23.7979       23.6293
  26   4 1508.7045    0.1671  0.1161  9.7800  0.0000  0.0108   0.0101   0.0243    0.0257   0.0000   440.4538      -1.30524       19.4861     -0.793620      -3.31065      0.129587      0.648378      0.909258      0.914002      0.910692      0.902490      0.927403
  26   5 1694.0578    0.3083  0.2250  9.8418  0.0000  0.0110   0.0121   0.0269    0.0303   0.0000   439.7694      -1.01548       18.7118     -0.347214      -3.45961      -2.93338      0.763093      0.963524       1.17665       1.15546       1.09135       1.00017
  26   6 1869.0353    0.4851  0.3764  9.9918 -0.0001  0.0152   0.0143   0.0322    0.0388   0.0000   441.6543      -1.65196       20.5173       2.13776      -2.33120     -0.121775      0.895740       1.23430       1.11299       1.31450       1.36225       1.24882
  26   7 2039.7524    0.6860  0.5852 10.2473  0.0000  0.0168   0.0165   0.0419    0.0500   0.0000   438.7799      -1.03720       19.4279      -3.52316     -0.383118      -1.72675       1.02373       1.40712       1.49373       1.60442       1.54808       1.55733
  26   8 2206.0993    0.9812  0.7723 10.7024  0.0001  0.0200   0.0208   0.0479    0.0624   0.0000   439.2545      0.824636       19.0739       2.99284      0.922826      -1.93322       1.20125       1.54319       1.75543       1.86274       1.88835       1.76505
  26   9 2366.0765    1.3684  0.9606 11.1858  0.0002  0.0221   0.0268   0.0558    0.0739   0.0000   440.0751       2.21988       17.9403       1.38680      -3.87616      -1.72116       1.30845       1.87827       1.95838       2.19808       2.21415       1.99313
  26  10 2521.1890    1.8267  1.0552 11.6143  0.0000  0.0229   0.0338   0.0574    0.0796   0.0000   439.0463      0.981739       16.8843       1.31635      -3.71103      -3.13101       1.39201       1.94136       2.04238       2.16596       2.19092       2.08959
  26  11 2674.3835    2.3709  0.9407 12.2675  0.0000  0.0216   0.0456   0.0550    0.0855   0.0000   438.7401      0.968431       16.8337       2.02146      0.402904      -2.75443       1.26603       1.79518       1.82885       1.97015       1.97030       1.86711
  26  12 2826.6229    3.0186  0.9237 12.7391  0.0000  0.0198   0.0588   0.0550    0.0817   0.0000   439.9237       7.43310       14.5186       5.59940     -0.255650       2.97841       1.22940       1.65074       1.81809       1.88511       1.93645       1.75821
  26  13 2977.4803    3.6678  0.8625 13.2002  0.0000  0.0199   0.0736   0.0482    0.0753   0.0000   438.8529       5.01861       11.3749       1.47878     -0.453785      0.168748       1.22680       1.70395       1.72406       1.95897       2.00487       1.78395
  26  14 3126.9752    3.8859  1.1143 13.5574  0.0000  0.0237   0.0740   0.0656    0.0821   0.0000   437.6235       5.22463       13.4496       1.63063      0.730811   0.000216472       1.37128       1.93026       2.03427       2.16128       2.24482       2.05098
  26  15 3275.4457    3.5144  1.4772 13.2304  0.0000  0.0289   0.0620   0.0786    0.0933   0.0000   441.2726       6.35837       9.21383       2.51692      -1.97408      -1.17451       1.81198       2.49188       2.63872       2.79216       2.79575       2.62144
  26  16 3423.3765    2.9442  1.9443 12.9680  0.0000  0.0344   0.0460   0.0904    0.0658   0.0000   441.6846       6.97466       11.5354      -3.66831      0.763977      -1.02494       1.97303       2.74390       2.97351       3.09638       2.99666       2.91523
  26  17 3570.9720    2.3436  3.0719 12.4211  0.0000  0.0435   0.0297   0.1208    0.0446   0.0000   440.6868       8.23965       7.74015       1.60547       10.2432      -5.18139       2.49040       3.39757       3.80383       3.79796       3.93131       3.79692
  26  18 3718.4059    1.9036  4.4693 11.8281  0.0000  0.0543   0.0211   0.1495    0.0395   0.0000   437.1273       9.83630       19.5928       2.56100      -5.85573      -13.5481       3.15242       4.22739       4.65315       4.93878       4.71661       4.64405
  26  19 3865.5319    1.5289  6.3825 11.4659  0.0003  0.0701   0.0169   0.2069    0.0363   0.0000   437.3229       11.8352       12.9381       24.8172      -5.22277       3.69839       4.11909       5.38373       6.14264       6.18807       6.30764       6.02913
  26  20 4012.2496    1.2621  7.7942 11.2192  0.0000  0.0877   0.0156   0.2609    0.0365   0.0000   453.0595       11.6331       20.4972       15.6808      -14.6792      -15.3501       5.02201       6.75148       7.62958       7.69248       7.82347       7.54344
  26  21 4159.0371    0.9866  9.2760 11.0908  0.0002  0.1142   0.0146   0.3491    0.0327   0.0000   440.3175       34.9979       6.47672      -18.4390       18.2056      0.773755       6.43330       8.64220       9.76756       10.2011       9.78579       9.60181
  26  22 4305.2906    0.7648 10.4845 11.0419  0.0000  0.1493   0.0148   0.4845    0.0292   0.0000   443.7558       27.9135       34.8570      0.572079      -16.5795      -15.7140       8.55199       11.3085       12.9100       13.3060       13.1251       12.7545
  27   3 1325.1954    0.0900  0.1119  9.9004  0.0000  0.0243   0.0092   0.0531    0.0242   0.0000   440.1677     -0.955313       20.5610       1.32379      -2.80548    -0.0187705       1.17579       1.56218       1.65806       2.26653       1.80234       2.00574
  27   4 1527.5439    0.1832  0.1678  9.8046  0.0000  0.0114   0.0091   0.0258    0.0263   0.0000   439.7806     -0.998878       18.2726     -0.449440      -3.59393     0.0604157      0.703687      0.903954       1.00936       1.04314       1.01170      0.985688
  27   5 1713.5933    0.3107  0.2839  9.8632  0.0000  0.0136   0.0108   0.0290    0.0309   0.0000   439.5787      -1.22908       22.5851      0.477940      -2.27176      -1.10323      0.746338       1.06800       1.02217       1.18512       1.19647       1.26912
  27   6 1889.7552    0.5037  0.3961 10.0210  0.0000  0.0140   0.0142   0.0328    0.0398   0.0000   441.2346      -1.51012       18.9213      -1.04197      -2.14208     -0.770527      0.957150       1.27679       1.45530       1.52251       1.48567       1.33926
  27   7 2062.0471    0.7106  0.6037 10.2682 -0.0000  0.0184   0.0166   0.0406    0.0528   0.0000   440.5414       1.11792       18.2926      -1.74111      -2.70612     -0.626644      0.963776       1.35273       1.40848       1.55734       1.53586       1.50565
  27   8 2229.7129    1.0022  0.8693 10.7275  0.0000  0.0214   0.0199   0.0529    0.0642   0.0000   439.2022     -0.715061       18.7489      -1.14152      -2.25207      -1.09941       1.13323       1.58926       1.69035       1.88159       1.71950       1.68745
  27   9 2390.9833    1.4176  0.9577 11.1856  0.0000  0.0211   0.0267   0.0531    0.0744   0.0000   439.5355    0.00928283       21.0417       2.26168      -5.41617      0.456810       1.22166       1.62001       1.75460       1.83241       1.89047       1.79471
  27  10 2547.5627    1.8289  0.9668 12.0034  0.0000  0.0214   0.0360   0.0584    0.0698   0.0000   438.8042       3.91029       16.7790     -0.266874       6.26594       2.14465       1.27836       1.76750       1.89314       2.07395       2.00040       1.92766
  27  11 2702.1051    2.5514  0.8944 12.3596  0.0001  0.0199   0.0483   0.0482    0.0796   0.0000   438.5047       2.90756       18.2930       1.19316      -2.19864      0.827909       1.24622       1.58696       1.76616       1.89057       1.86517       1.83712
  27  12 2855.3942    3.1684  0.8877 12.9588  0.0000  0.0202   0.0606   0.0510    0.0777   0.0000   440.2129       4.43003       15.2890       3.29839      -1.73629       1.24969       1.21540       1.71555       1.82711       1.91475       1.88028       1.77628
  27  13 3007.1300    3.7494  0.9050 13.2239  0.0000  0.0202   0.0717   0.0503    0.0781   0.0000   437.5018       3.05034       14.4653       3.45154      -1.66322     -0.111063       1.14999       1.56988       1.63263       1.76209       1.77718       1.74147
  27  14 3157.3094    4.0238  1.0861 13.3084  0.0000  0.0218   0.0723   0.0586    0.0847   0.0000   438.5406       6.16109       15.1419       1.51442      -1.61418       1.80803       1.29758       1.75961       1.87174       1.97860       2.00791       1.94182
  27  15 3306.5554    3.5175  1.4130 13.2926  0.0000  0.0277   0.0617   0.0737    0.0877   0.0000   436.1460       5.71384       13.0330       6.26862       1.20148      -5.86395       1.53483       2.13023       2.29393       2.49826       2.58244       2.34203
  27  16 3455.2947    2.8425  2.0807 12.8065  0.0000  0.0342   0.0430   0.0945    0.0697   0.0000   440.0684       7.14971       9.07881       7.81443      -1.97316      -7.14624       1.95316       2.62417       2.84042       3.08444       3.04427       3.03035
  27  17 3603.6017    2.2767  3.5448 12.1828  0.0000  0.0449   0.0267   0.1266    0.0448   0.0000   438.5282       11.4578       9.20921       3.65813     -0.109362       4.78718       2.59736       3.42066       3.78174       4.02502       4.01589       3.93793
  27  18 3751.6160    1.8341  4.9876 11.7109  0.0000  0.0574   0.0199   0.1599    0.0397   0.0000   439.4554       6.49086       14.1174       7.61508       16.0792      -1.32233       3.26185       4.34667       4.81027       5.09135       5.07017       4.83193
  27  19 3899.2140    1.4710  6.7403 11.4246  0.0000  0.0719   0.0163   0.2160    0.0353   0.0000   443.2033     -0.912474       10.1919       21.8183       3.50857       6.53639       4.08279       5.30743       6.05922       6.33323       6.34920       6.07564
  27  20 4046.6309    1.1547  8.2930 11.2389  0.0000  0.0937   0.0153   0.2863    0.0343   0.0000   445.2806       15.9993       24.1301       14.7902      -3.29458     -0.596109       5.29791       6.91128       7.83757       8.14133       8.10012       7.84887
  27  21 4193.6647    0.9197  8.8919 11.1617  0.0003  0.1132   0.0150   0.3578    0.0314   0.0000   437.2157       14.1184       12.6881       4.63560      -1.12880      -1.12121       6.23477       8.26794       9.51793       9.79184       9.62200       9.49821
  27  22 4340.9390    0.7008 10.8611 11.0736  0.0023  0.1640   0.0169   0.5837    0.0303   0.0000   447.7283       27.4437       13.9308       31.9255       44.2834      -21.1413       8.86612       11.9396       13.3424       13.9968       13.9379       13.5620
  28   3 1342.6403    0.1049  0.0547  9.8541  0.0000  0.0142   0.0109   0.0169    0.0233   0.0000   439.7284       1.82465       21.0931      -1.10742      -3.46831      0.598084      0.953766       1.77433       1.97537       1.39500       1.90631       3.13156
  28   5 1732.7526    0.3310  0.3017  9.8686  0.0000  0.0130   0.0110   0.0315    0.0319   0.0000   440.1295      -1.51044       18.9249      0.429767      -4.93913     -0.110722      0.772770       1.02748       1.21483       1.22175       1.34828       1.27754
  28   6 1910.1163    0.5338  0.4923  9.9306  0.0000  0.0163   0.0136   0.0366    0.0430   0.0000   439.4996       1.96647       20.6411     -0.147366      -3.67015     -0.952318      0.854461       1.23705       1.18886       1.40062       1.38868       1.34759
  28   7 2083.9192    0.7603  0.6906 10.2823  0.0000  0.0185   0.0164   0.0438    0.0555   0.0000   438.9806      0.379092       20.2938       1.23746      -3.10086      -3.29351      0.955704       1.33502       1.41391       1.54953       1.56874       1.49698
  28   8 2252.8342    1.1197  0.8087 10.8173  0.0000  0.0183   0.0224   0.0484    0.0643   0.0000   440.4378      -1.84274       21.4773      -1.80059     -0.554880       1.83230       1.04306       1.38240       1.54917       1.58065       1.68379       1.53887
  28   9 2415.3408    1.4397  1.1347 11.3450  0.0010  0.0242   0.0261   0.0619    0.0751   0.0000   439.4427       1.76028       17.4819     -0.322715      0.916761     -0.698701       1.35416       1.81450       2.06828       2.09879       2.02230       2.06210
  28  10 2573.3586    1.9531  1.0805 11.9079 -0.0000  0.0226   0.0357   0.0590    0.0771   0.0000   443.0739       3.77675       14.3799       2.29086      -5.18804      -3.86130       1.23139       1.69980       1.79004       1.93743       1.93568       1.89323
  28  11 2729.4015    2.6317  0.8873 12.4001  0.0000  0.0193   0.0491   0.0480    0.0723   0.0000   440.5953       1.81464       17.4613      -1.00708      -2.71598       1.20003       1.05443       1.40789       1.59232       1.68135       1.76425       1.68847
  28  12 2883.7454    3.2858  0.8703 12.9616  0.0000  0.0192   0.0628   0.0503    0.0792   0.0000   440.2769       4.52781       15.1816       2.67970      -2.36756       1.06070       1.06863       1.46790       1.50599       1.59503       1.55936       1.59957
  28  13 3036.2523    3.8392  0.9195 13.2894  0.0000  0.0196   0.0707   0.0494    0.0755   0.0000   436.7635       2.79762       17.4934       1.08685      -1.70490       3.41156       1.14271       1.48759       1.62169       1.70417       1.73620       1.62502
  28  14 3187.2697    3.9223  1.2432 12.9390  0.0000  0.0232   0.0636   0.0598    0.0937   0.0000   439.5869       7.30373       13.6613       2.37651     -0.168419       2.20144       1.30243       1.72923       1.86030       1.96870       2.02787       1.93159
  28  15 3337.2940    3.3510  1.5628 13.2494  0.0000  0.0285   0.0536   0.0753    0.0665   0.0000   438.4891       9.80457       17.0947       2.74964      0.303656      -1.33344       1.54661       2.05885       2.23788       2.40029       2.42377       2.33749
  28  16 3486.7816    2.7527  2.2020 12.8146 -0.0006  0.0358   0.0413   0.0979    0.0637   0.0000   433.8330       4.67961       12.1966       5.65982      0.507388      -2.37242       1.87829       2.59643       2.81231       2.90724       2.97283       2.84478
  28  17 3635.8382    2.1896  3.8549 12.0013  0.0000  0.0478   0.0248   0.1318    0.0470   0.0000   443.1189       6.46284       16.3784      -1.42123      -4.45227     -0.350642       2.55986       3.36734       3.91480       4.03915       4.07876       3.98730
  28  18 3784.5037    1.7313  5.5295 11.5849  0.0000  0.0599   0.0182   0.1728    0.0380   0.0000   434.7258       12.8553       27.5557       2.60243      -14.8352     -0.441562       3.29027       4.33927       4.95228       5.10292       5.11235       5.13366
  28  19 3932.5910    1.4147  7.0653 11.3363  0.0000  0.0738   0.0156   0.2207    0.0351   0.0000   434.2685       21.4370       9.69717      -3.14889      -5.22121      -5.61659       4.06148       5.39050       6.11543       6.40665       6.37571       6.31745
  28  20 4080.6162    1.1089  8.7558 11.2534  0.0000  0.0990   0.0153   0.3059    0.0322   0.0000   436.6429       14.3617       15.0701       9.60078       13.4594      -12.6309       5.33034       7.03507       8.10421       8.43541       8.28836       8.18678
  28  21 4228.2363    0.8730 10.1624 11.1547  0.0049  0.1275   0.0162   0.4425    0.0305   0.0000   443.8902       27.9810     -0.522252       10.7366       7.69729      -23.1718       6.81310       8.90068       10.2663       10.6709       10.5606       10.3508
  28  22 4375.6625    0.5891  9.6097 11.1439 -0.0148  0.1737   0.0210   0.6929    0.0332   0.0000   405.9033       28.6239       6.48919      -12.8285      -9.76536      -1.34778       8.92835       12.0722       13.9146       13.9118       14.1712       13.8603
  29   4 1564.1358    0.2120  0.1590  9.7845  0.0000  0.0110   0.0096   0.0217    0.0257   0.0000   439.7936      0.106608       21.3595    -0.0275387      -1.50553      0.508704      0.488140      0.764616      0.799376      0.810660      0.884500      0.763215
  29   5 1751.5429    0.3522  0.2780  9.8926  0.0000  0.0115   0.0117   0.0284    0.0308   0.0000   439.8991      0.939419       20.9296     0.0800798      -2.01583       1.28016      0.614384      0.762466      0.817468      0.964359      0.904624      0.971917
  29   6 1930.2258    0.5459  0.5110  9.9998  0.0000  0.0151   0.0135   0.0387    0.0433   0.0000   439.6822       1.51636       21.8061       2.52358      -2.35526       2.50256      0.809798       1.05714       1.15461       1.19753       1.27909       1.30788
  29   7 2105.3347    0.7897  0.6463 10.3615  0.0000  0.0163   0.0172   0.0418    0.0526   0.0000   440.4177      0.938833       21.8011      0.424443      -3.48224      -4.31997      0.918851       1.18506       1.37532       1.47650       1.55344       1.49744
  29   8 2275.3172    1.1254  0.8629 10.9908  0.0000  0.0200   0.0220   0.0492    0.0603   0.0000   438.9098       3.11130       18.5159      0.846645      -2.98295      0.747468       1.07014       1.42609       1.54532       1.82702       1.74780       1.71482
  29   9 2439.0884    1.6148  1.0050 11.3421  0.0000  0.0209   0.0289   0.0539    0.0796   0.0000   437.7593      0.943255       14.3793      0.493321       1.37745     -0.526545       1.11262       1.51458       1.57572       1.72443       1.73551       1.71577
  29  10 2598.6738    2.1047  1.0622 11.9969  0.0000  0.0213   0.0370   0.0567    0.0735   0.0000   436.2914       1.53161       14.3907     -0.334397      -2.88103     -0.489027       1.14077       1.59269       1.69044       1.83897       1.86546       1.76881
  29  11 2756.1715    2.8102  0.9640 12.5607  0.0000  0.0201   0.0511   0.0511    0.0744   0.0000   438.7443       3.06186       13.7433       1.42587      -3.17424     -0.507443       1.10525       1.55172       1.64554       1.86572       1.72429       1.74141
  29  12 2911.7022    3.4371  0.9063 13.0174  0.0000  0.0191   0.0623   0.0469    0.0828   0.0000   437.1229       5.08878       15.2242       1.23388      -1.68029      -2.22260       1.07200       1.41440       1.51264       1.70141       1.68264       1.64079
  29  13 3065.0132    3.8092  1.0126 13.2733  0.0000  0.0215   0.0666   0.0529    0.0904   0.0000   437.4444       5.89620       17.6231       1.42517      0.512820      -1.14029       1.08930       1.49171       1.61424       1.72219       1.71656       1.73852
  29  14 3216.8378    3.8562  1.2109 13.3413  0.0000  0.0234   0.0651   0.0640    0.0831   0.0000   436.9233       2.32451       14.5906       1.78295      -1.23898      -1.19291       1.36413       1.95643       2.05373       2.23527       2.18598       2.19680
  29  15 3367.7307    3.2112  1.8294 12.8794 -0.0000  0.0293   0.0454   0.0777    0.0616   0.0000   438.2782       4.06445       10.2520       5.14453      -2.01164     0.0896131       1.64180       2.21649       2.45668       2.54050       2.62715       2.57766
  29  16 3517.9643    2.5878  2.9199 12.3673  0.0003  0.0384   0.0315   0.1062    0.0545   0.0000   441.6789       7.73426       8.71512       4.23995       6.86334     -0.376106       2.08414       2.72658       3.11197       3.25404       3.31187       3.20206
  29  17 3667.7195    2.1250  4.3823 11.7684 -0.0000  0.0489   0.0223   0.1364    0.0455   0.0000   437.2433       4.69620       9.65625       5.73827      -5.26821      -6.72953       2.62115       3.40143       3.90324       4.10257       4.12674       4.01736
  29  18 3816.8693    1.6825  5.4904 11.6096  0.0000  0.0611   0.0178   0.1701    0.0363   0.0000   444.3649       11.7233       10.2925      -6.04361       7.42262       5.17881       3.22067       4.24197       4.91689       4.97459       5.04462       4.93490
  29  19 3965.8673    1.2916  6.9698 11.4272 -0.0000  0.0790   0.0155   0.2276    0.0324   0.0000   439.2061       15.7638       16.0849       1.10923       1.99152      -2.54169       4.15305       5.53643       6.31883       6.40785       6.50712       6.39065
  29  20 4114.0870    1.0045  8.8337 11.2635  0.0000  0.1027   0.0152   0.3361    0.0314   0.0000   440.0086       21.7098       28.4351      -7.68993      -16.8449      -6.21973       5.39018       7.03101       8.20887       8.45074       8.56096       8.29507
  30   3 1376.6151    0.1098  0.0697  9.8484  0.0000  0.0113   0.0093   0.0182    0.0226   0.0000   441.2717     -0.240545       21.0754      0.150303      -4.03893       2.33300      0.657821      0.852698       1.00035       1.02086       1.11341       1.25891
  30   4 1581.9121    0.2231  0.1598  9.8559  0.0000  0.0090   0.0099   0.0209    0.0252   0.0000   441.2963      -2.24432       21.7400      0.301409      -2.76605      0.329285      0.529779      0.692735      0.778538      0.792478      0.772474      0.888598
  30   5 1770.0500    0.3731  0.3198  9.9598  0.0000  0.0129   0.0114   0.0299    0.0322   0.0000   439.6980     -0.394531       21.7495      0.394146      -2.09982      0.253982      0.663642      0.913557      0.994067       1.01850       1.18739       1.22087
  30   6 1949.9450    0.5996  0.5223  9.9800  0.0000  0.0149   0.0141   0.0356    0.0453   0.0000   439.7835      -1.26552       21.0189      -3.13784      -1.56338       1.73086      0.765539       1.01601       1.12709       1.17626       1.23867       1.24711
  30   7 2126.3751    0.8257  0.7586 10.4331  0.0000  0.0183   0.0167   0.0454    0.0588   0.0000   440.8261     -0.360683       21.8254      0.823581     -0.741262      0.161373      0.940627       1.27608       1.41573       1.43860       1.43818       1.43142
  30   8 2297.3453    1.1860  0.9449 10.8998 -0.0000  0.0196   0.0218   0.0541    0.0677   0.0000   439.8247       1.94911       21.3425      0.809058      -1.54631      -2.52791       1.04440       1.41835       1.56175       1.65671       1.76361       1.62844
  30   9 2462.2441    1.7092  1.0096 11.4560  0.0000  0.0207   0.0294   0.0525    0.0772   0.0000   442.1787       3.00266       15.9806      0.623636      -1.08597       2.29173       1.05406       1.44520       1.47309       1.68732       1.68783       1.65263
  30  10 2623.4973    2.2540  0.9825 12.1409  0.0000  0.0203   0.0397   0.0502    0.0769   0.0000   440.9961       1.31968       18.1158     -0.655285      -3.86740       2.76245       1.08816       1.41605       1.55976       1.64114       1.71042       1.66194
  30  11 2782.5393    2.8706  0.9442 12.7506 -0.0003  0.0193   0.0525   0.0519    0.0678   0.0000   440.6802       2.85480       14.4814      0.699823     -0.740765     -0.310760       1.00837       1.38531       1.53263       1.61850       1.66932       1.60002
  30  12 2939.1238    3.5560  0.9205 13.3338  0.0000  0.0195   0.0662   0.0503    0.0636   0.0000   438.0474       5.20723       15.1194      0.247779     -0.700177      -1.34625       1.01727       1.39696       1.38965       1.54486       1.67789       1.58425
  30  13 3093.4467    3.8580  1.0898 13.4100  0.0000  0.0224   0.0666   0.0569    0.0852   0.0000   439.8650       3.00410       11.4694     -0.521369      0.790393       1.27275       1.11343       1.57418       1.66545       1.78073       1.83795       1.77832
  30  14 3246.0260    3.7018  1.3545 13.4030  0.0026  0.0247   0.0595   0.0671    0.0692   0.0000   439.8179       9.22246       13.4328       3.06040       2.89912     -0.946587       1.26562       1.77089       1.88712       1.96070       2.04969       1.96652
  30  15 3397.7484    3.0890  1.8865 12.9652  0.0000  0.0301   0.0428   0.0793    0.0545   0.0000   440.6483       7.38526       11.6481      -1.64582       4.39223      -3.23491       1.55558       2.13293       2.34562       2.45182       2.54395       2.40206
  30  16 3548.9099    2.4589  3.0272 12.4178  0.0000  0.0395   0.0288   0.1090    0.0455   0.0000   441.4823       8.27787       7.16472       6.38660       5.74629      -5.83064       1.99904       2.69829       3.06204       3.17321       3.28812       3.11497
  30  17 3699.2759    1.9990  4.3849 11.8934  0.0000  0.0501   0.0214   0.1410    0.0406   0.0000   437.4245       11.2668       10.5826       5.44024      0.334788       7.86699       2.53066       3.41622       3.79569       3.99514       4.06916       4.03036
  30  18 3849.0932    1.6104  6.4781 11.4138  0.0002  0.0654   0.0164   0.1883    0.0367   0.0000   431.9517       2.85200       23.6382       12.1374      -22.0550      -1.76002       3.37011       4.42706       5.08537       5.20835       5.32526       5.16942
  30  19 3998.6229    1.2773  8.1745 11.2926  0.0000  0.0832   0.0144   0.2534    0.0315   0.0000   434.1744      -13.0650       17.2936       12.3821      -3.65525      -4.81767       4.26084       5.70393       6.43843       6.78868       6.82804       6.75747
  30  20 4147.6064    0.9650  8.9272 11.2722  0.0000  0.1060   0.0151   0.3436    0.0300   0.0000   433.0292       2.74294       1.08056       21.0078      0.902631      -14.7188       5.29372       7.04540       7.93575       8.34288       8.42599       8.15384
  30  21 4296.2355    0.6828  9.7217 11.3036  0.0000  0.1535   0.0223   0.6281    0.0336   0.0000   446.3476       5.11635       17.2681       21.7218      -11.5166      -2.34786       7.58270       10.1734       11.6542       12.1136       12.0791       11.7243
  31   3 1393.1491    0.0984  0.0786  9.8529  0.0000  0.0142   0.0090   0.0235    0.0221   0.0000   440.3812      0.526296       21.0181      0.187099      -2.48460     -0.893712      0.891551       1.18046       1.32594       1.17423      0.986515       1.02109
  31   5 1788.2408    0.3743  0.3643  9.9118  0.0000  0.0135   0.0106   0.0315    0.0327   0.0000   439.4545    -0.0349165       20.5640      -1.36826      -3.35592      -1.19734      0.688782      0.901139      0.998855       1.03477       1.05335       1.06760
  31   6 1969.4265    0.5920  0.5768 10.1583  0.0000  0.0162   0.0135   0.0398    0.0438   0.0000   439.6914      -2.61140       21.4828     -0.870438      -1.30719       1.19626      0.807295       1.09932       1.14642       1.25234       1.22366       1.23594
  31   7 2147.0393    0.8923  0.7538 10.3317  0.0000  0.0171   0.0175   0.0456    0.0583   0.0000   439.3427       3.03555       20.3341       2.39441      -3.95286      0.211257      0.810217       1.10978       1.24322       1.32638       1.32472       1.28757
  31   8 2318.9304    1.2216  0.9607 11.1228 -0.0000  0.0203   0.0224   0.0542    0.0634   0.0000   441.7931      -1.04902       19.3946      0.956753      -2.34189     -0.226406       1.01159       1.34356       1.46957       1.50291       1.58620       1.56892
  31   9 2485.0219    1.7106  1.0267 11.8178  0.0000  0.0212   0.0304   0.0535    0.0644   0.0000   441.1425     -0.816955       17.8412       3.80547      -1.41697      -1.28605       1.05486       1.39177       1.52254       1.66963       1.69262       1.64320
  31  10 2647.8118    2.3212  1.0864 12.0605  0.0000  0.0212   0.0387   0.0533    0.0801   0.0000   438.0458       2.84069       16.5879     -0.993074      -1.15073      -1.01410       1.05837       1.42164       1.57389       1.66503       1.66539       1.67348
  31  11 2808.3682    3.1116  0.9681 12.7340  0.0000  0.0198   0.0539   0.0503    0.0708   0.0000   439.5577       3.73953       17.3207       1.96202     -0.590337      0.311755      0.925990       1.38097       1.41811       1.54457       1.53778       1.48787
  31  12 2966.1362    3.6978  0.8363 13.3221  0.0000  0.0175   0.0684   0.0447    0.0654   0.0000   440.0576       5.08685       14.0691       1.68574    -0.0958839     -0.973337      0.907856       1.19127       1.29712       1.39631       1.48620       1.36677
  31  13 3121.3536    3.8311  1.0776 13.3544  0.0000  0.0207   0.0653   0.0554    0.0843   0.0000   439.9489       3.21727       15.7966       4.04206      -2.91352      -3.18825       1.04405       1.39330       1.49651       1.67097       1.66908       1.66707
  31  14 3274.8583    3.6483  1.3862 13.2027  0.0000  0.0244   0.0554   0.0652    0.0756   0.0000   440.6591       6.71977       14.4715      -2.52521      -2.68436      0.567059       1.20707       1.65486       1.79565       1.91785       1.97674       1.91126
  31  15 3427.4110    2.9995  2.1954 12.7419  0.0000  0.0320   0.0375   0.0847    0.0527   0.0000   441.1989       5.15174       8.53232      -1.16502       3.22968      -4.14692       1.55393       2.11645       2.28957       2.48175       2.41711       2.46859
  31  16 3579.3104    2.3177  3.1678 12.4242  0.0000  0.0405   0.0268   0.1119    0.0415   0.0000   443.1596       3.73357       7.75900     -0.207445       7.77174      -1.84422       2.02552       2.70702       3.04634       3.23338       3.24517       3.24539
  31  17 3730.3809    1.8980  4.9051 11.7532  0.0000  0.0528   0.0194   0.1513    0.0387   0.0000   443.7452       14.7820       15.6579      -3.98151      -2.09178      0.643160       2.59224       3.52675       3.99966       4.13810       4.25128       4.15514
  31  18 3880.9378    1.5384  6.2282 11.4464 -0.0000  0.0645   0.0158   0.1866    0.0350   0.0000   438.9407       16.2992       21.3401       3.96933       2.86383      -5.27125       3.16336       4.22100       4.79950       4.94129       5.08692       4.93702
  31  19 4030.9994    1.1993  8.0454 11.2816  0.0000  0.0859   0.0143   0.2595    0.0314   0.0000   432.7466       8.42258       25.8034       3.19276      -16.8779       3.96969       4.08984       5.59843       6.29272       6.56646       6.65397       6.58077
  31  20 4180.6263    0.8952  9.3476 11.2853  0.0000  0.1162   0.0164   0.3914    0.0305   0.0000   440.8790       5.65946       16.0603       2.56362      -6.44380       8.40262       5.63847       7.53609       8.68760       9.02921       9.23933       8.99160
  31  21 4329.9502    0.6336  9.7931 11.2709  0.0180  0.1653   0.0264   0.7785    0.0376   0.0000   416.0671      -14.3377       24.2989       16.4006      -20.3632      -10.6386       7.97050       10.4260       12.4815       12.3652       13.1762       12.8229
  32   2 1179.5610    0.0567  0.0108  9.8889  0.0000  0.0108   0.0112   0.0074    0.0207   0.0000   441.4029     -0.167228       19.7335       1.39022      -3.20018      -2.53263      0.552157      0.829825      0.840761      0.802882      0.902406      0.872921
  32   4 1616.4331    0.2490  0.2128  9.8287  0.0000  0.0111   0.0094   0.0236    0.0263   0.0000   441.3143      0.153439       20.7695      -2.38343      -2.11278     -0.313365      0.585189      0.765837      0.815527      0.898671      0.921147      0.918924
  32   5 1806.1972    0.4101  0.3563  9.8647  0.0000  0.0132   0.0114   0.0286    0.0335   0.0000   441.7144     -0.664835       21.2101     -0.953891      -2.65766      0.128331      0.730293      0.976527       1.15565       1.19395       1.24270       1.18946
  32   6 1988.6496    0.6366  0.6137 10.1649  0.0000  0.0159   0.0138   0.0406    0.0452   0.0000   442.4861      0.311791       20.5637      -1.22688      -3.54736       1.69224      0.740290       1.00916       1.11056       1.17482       1.12885       1.15730
  32   7 2167.3372    0.9121  0.7435 10.6480  0.0000  0.0175   0.0178   0.0427    0.0524   0.0000   440.9126    -0.0107724       18.1963      -3.02646      -2.49454       1.18010      0.880591       1.18121       1.25430       1.33354       1.39929       1.39140
  32   8 2340.0569    1.3169  0.9167 11.0097  0.0003  0.0189   0.0232   0.0486    0.0671   0.0000   442.1435       1.57567       21.5683       3.56360      -2.79615      -2.25506      0.890668       1.23015       1.37638       1.39671       1.38647       1.40809
  32   9 2507.2820    1.8828  1.1055 11.5218  0.0000  0.0205   0.0307   0.0548    0.0802   0.0000   440.7919      -1.41750       15.3733       1.26500     -0.828408     -0.224179      0.981863       1.30849       1.45227       1.56264       1.58918       1.51516
  32  10 2671.6906    2.5226  1.0076 12.2791  0.0000  0.0190   0.0432   0.0529    0.0731   0.0000   439.2204       2.04034       18.7914       1.99346      0.801044       1.57164      0.963039       1.26651       1.43917       1.45042       1.57523       1.48077
  32  11 2833.7375    3.1160  0.8691 12.9201 -0.0000  0.0176   0.0560   0.0460    0.0635   0.0000   439.7594       2.45921       15.6247       2.53289     -0.308421      -1.55479      0.901182       1.21017       1.29427       1.35580       1.43227       1.35788
  32  12 2992.7298    3.6810  0.9719 13.3133  0.0001  0.0186   0.0637   0.0518    0.0644   0.0000   442.0458       5.57540       14.9674       2.78883      -1.47113     -0.111042      0.911585       1.20428       1.36480       1.44328       1.47839       1.44540
  32  13 3148.9180    4.0045  1.1056 13.2833  0.0000  0.0204   0.0658   0.0538    0.0833   0.0000   437.9805       6.31157       13.4505    0.00200304     -0.761904      0.201439       1.02776       1.34060       1.49336       1.60371       1.63443       1.62225
  32  14 3303.3668    3.4566  1.4690 13.3880 -0.0026  0.0258   0.0531   0.0705    0.0634   0.0000   438.1754       2.76868       17.8763       5.98530      -1.71919      0.612579       1.24606       1.67598       1.85992       1.94187       2.01082       2.02933
  32  15 3456.8241    2.8611  2.1176 12.8445 -0.0004  0.0319   0.0372   0.0847    0.0505   0.0000   441.7304       6.23937       7.12873      0.519451       2.57748      -2.97890       1.50126       2.03775       2.32088       2.32864       2.40627       2.32204
  32  16 3609.4735    2.2443  3.5609 12.2253  0.0000  0.0422   0.0236   0.1167    0.0377   0.0000   439.9267       4.79226       3.95172       1.20042       1.14379      -2.04903       2.01620       2.71504       3.08735       3.24173       3.33411       3.19768
  32  17 3761.2677    1.8226  5.0106 11.7985  0.0000  0.0546   0.0187   0.1533    0.0357   0.0000   441.8247       8.75612       16.6641      -4.77877      -1.43557      -3.03777       2.57990       3.49842       3.96256       4.04362       4.32277       4.16104
  32  18 3912.4236    1.4763  7.1221 11.3169  0.0000  0.0700   0.0147   0.2024    0.0334   0.0000   437.9358       7.15629       19.5655       8.59015      -8.62409      -3.63337       3.33973       4.42927       5.06481       5.28241       5.40108       5.32811
  32  19 4062.9985    1.1233  8.4902 11.2800 -0.0012  0.0917   0.0145   0.2828    0.0303   0.0000   438.8766      -9.06016       17.3711      -1.27225      -10.8607      -9.11420       4.31042       5.88870       6.61780       7.02367       7.04539       6.99446
  32  20 4213.6980    0.8219  9.6612 11.3238  0.0014  0.1299   0.0197   0.4875    0.0324   0.0000   439.7221       2.52221       32.5130      -11.7957      -6.81661      -11.8652       6.03612       7.95742       9.22323       9.56770       9.63603       9.38463
  32  21 4363.5741    0.5529  8.6148 11.2731 -0.0506  0.1646   0.0267   0.7833    0.0389   0.0000   450.2053       14.2736       3.53810      -1.84488      -16.2231      -1.03516       7.51894       10.0301       11.7213       12.0614       12.1132       12.0169
  33   2 1193.8536    0.0696  0.0660  9.8687  0.0000  0.0323   0.0093   0.0309    0.0211   0.0000   440.3842       1.33339       21.4730       1.00457      -2.22325      -1.98088      0.994144       1.89300       1.38100       1.91192       1.94156       2.27486
  33   3 1425.4328    0.1395  0.1112  9.7791  0.0000  0.0112   0.0080   0.0208    0.0223   0.0000   441.1121      0.896273       20.8252     -0.725643     -0.617118      -1.18050      0.662837      0.758573      0.840762      0.902755       1.03326      0.923749
  33   4 1633.2196    0.2567  0.2422  9.8385  0.0000  0.0103   0.0092   0.0286    0.0259   0.0000   440.4622     -0.217479       22.0315     -0.590210      -3.15646       1.25003      0.483906      0.641998      0.722406      0.780597      0.760682      0.785791
  33   5 1823.8225    0.4298  0.4111  9.8734  0.0000  0.0131   0.0111   0.0328    0.0347   0.0000   441.4712      -1.71996       22.6989      0.927198      -3.19432      0.420757      0.653199      0.898485      0.966593      0.990640       1.08157       1.01675
  33   6 2007.6049    0.6549  0.5974 10.1391  0.0000  0.0152   0.0142   0.0397    0.0453   0.0000   441.6289     -0.933699       21.6366     0.0739230      -2.62225       1.71558      0.718516      0.962907       1.13320       1.16711       1.17760       1.19119
  33   7 2187.3448    0.9308  0.8310 10.6531 -0.0001  0.0186   0.0174   0.0464    0.0566   0.0000   440.6141     -0.628532       17.9916     -0.465131      0.425531     -0.130865      0.846608       1.18543       1.26742       1.36338       1.36308       1.34952
  33   8 2360.7871    1.3892  0.9253 11.3423  0.0000  0.0192   0.0245   0.0504    0.0602   0.0000   442.2848       2.28384       20.0149     -0.991957     -0.611067     -0.185700      0.864806       1.24351       1.23412       1.44481       1.49521       1.49399
  33   9 2529.1537    1.9339  1.0848 11.8305  0.0000  0.0206   0.0321   0.0547    0.0732   0.0000   440.1925     -0.312817       15.2044       2.20940      -3.53914      -1.02785       1.01643       1.37896       1.53348       1.59777       1.62016       1.58322
  33  10 2695.0380    2.5288  1.0592 12.4793  0.0009  0.0200   0.0428   0.0548    0.0700   0.0000   441.5170       1.86657       18.5040       1.04290      -2.13416     -0.702671      0.980761       1.32535       1.43810       1.55668       1.55310       1.58249
  33  11 2858.5737    3.2649  0.9608 12.8155  0.0000  0.0188   0.0545   0.0469    0.0750   0.0000   438.9364       2.79985       18.6207       2.65716      -4.52677     -0.403821      0.904244       1.24786       1.35682       1.41015       1.47141       1.45169
  33  12 3018.8717    3.9677  0.9021 13.2005  0.0000  0.0176   0.0672   0.0436    0.0697   0.0000   441.1705       2.00373       18.4391       3.33559      -1.34360      -1.00316      0.857399       1.17939       1.27437       1.43674       1.41119       1.34954
  33  13 3176.1427    3.9059  1.1917 13.2806  0.0000  0.0221   0.0618   0.0573    0.0802   0.0000   440.9173       5.49637       16.6148       3.36509      -3.09696     0.0280077       1.00830       1.42617       1.41167       1.63137       1.61725       1.60088
  33  14 3331.4552    3.3314  1.5704 13.3334 -0.0000  0.0265   0.0492   0.0736    0.0613   0.0000   440.1299       4.93028       15.6343       4.10867      -1.40790     -0.879270       1.19615       1.68160       1.79227       1.91921       1.93665       1.91073
  33  15 3485.7379    2.6783  2.6909 12.5840  0.0000  0.0349   0.0307   0.0964    0.0461   0.0000   439.7015       5.49141       12.0137       2.47283       6.35110      -3.35223       1.60565       2.18196       2.39522       2.52047       2.62953       2.52381
  33  16 3639.2564    2.1533  3.9805 12.0350  0.0000  0.0436   0.0210   0.1221    0.0363   0.0000   439.4755       13.0616       12.2753      -2.97628       12.9025       1.40162       2.05032       2.70418       3.15311       3.18846       3.34717       3.32232
  33  17 3791.7855    1.7400  5.6098 11.6281  0.0000  0.0560   0.0164   0.1597    0.0333   0.0000   436.9575       6.71310       24.8572       6.22139      -11.9120      -11.4796       2.63823       3.46764       3.99747       4.23153       4.30239       4.34213
  33  18 3943.7694    1.3954  7.3070 11.3540  0.0000  0.0723   0.0142   0.2138    0.0314   0.0000   440.0719       4.31597       27.3911       2.43462      0.869105      -1.68539       3.31406       4.42017       5.08857       5.31954       5.37698       5.28500
  33  19 4094.9878    1.0813  8.5947 11.3024  0.0000  0.0942   0.0144   0.2943    0.0292   0.0000   431.7087       8.01339       19.2438       1.61686       1.60361      -3.70108       4.21201       5.66191       6.40515       6.71605       6.77183       6.62817
  34   3 1441.1433    0.1362  0.1246  9.8240  0.0000  0.0107   0.0080   0.0265    0.0222   0.0000   441.5817     -0.122136       21.2703      0.605463      -2.78619     -0.983933      0.634046      0.770402      0.902615      0.980456      0.922848      0.890520
  34   4 1649.7272    0.2705  0.2532  9.8137  0.0000  0.0110   0.0091   0.0261    0.0262   0.0000   441.2777     -0.386016       19.2887      0.301232      -2.95278      0.398038      0.501784      0.680385      0.724088      0.775957      0.872334      0.800154
  34   5 1841.2387    0.4530  0.4984  9.8855  0.0000  0.0152   0.0108   0.0354    0.0384   0.0000   440.1568      -1.29161       21.7122      0.312082      -4.56642     -0.681600      0.819986       1.04212       1.22433       1.29449       1.32675       1.30622
  34   6 2026.3322    0.6831  0.6688 10.2082  0.0000  0.0167   0.0138   0.0408    0.0477   0.0000   441.3327      0.711238       21.8766      0.382827      -3.95642      -1.54509      0.779609       1.06365       1.16054       1.19360       1.24553       1.22168
  34   7 2207.0571    1.0061  0.8620 10.7300  0.0007  0.0182   0.0185   0.0471    0.0568   0.0000   441.2135      0.114931       18.9221       3.50459      -3.59711      0.577443      0.876399       1.18821       1.25504       1.40155       1.44866       1.43089
  34   8 2381.2019    1.4479  0.9925 11.3153  0.0000  0.0197   0.0246   0.0501    0.0648   0.0000   440.3013       2.55136       21.0605     -0.467750     -0.192097       2.94623      0.879694       1.20968       1.25816       1.38811       1.40785       1.42139
  34   9 2550.7196    2.0347  1.1697 11.6220  0.0000  0.0209   0.0315   0.0548    0.0849   0.0000   441.0776       3.04072       20.5568       1.03456      -2.63309     -0.986520      0.945531       1.31323       1.38843       1.52601       1.56756       1.51090
  34  10 2718.0441    2.7080  1.0352 12.2151 -0.0000  0.0187   0.0430   0.0482    0.0798   0.0000   440.1526       3.81817       18.6778       3.08670      -1.54228       1.14508      0.895881       1.18890       1.30159       1.36890       1.46000       1.42081
  34  11 2882.9664    3.3296  0.9220 12.8989  0.0000  0.0182   0.0556   0.0434    0.0725   0.0000   440.4153       3.43999       16.4556      0.898628     -0.819017     0.0911902      0.897290       1.17163       1.28439       1.35379       1.44639       1.40908
  34  12 3044.4970    4.1074  0.8927 13.4735  0.0000  0.0172   0.0712   0.0454    0.0656   0.0000   440.2982       3.28804       17.3287      0.235255      -3.14060     -0.431865      0.821811       1.09455       1.18453       1.31425       1.33340       1.25249
  34  13 3202.8927    3.9121  1.1765 13.6153  0.0000  0.0215   0.0636   0.0588    0.0666   0.0000   440.4550       3.86603       20.9238       3.87202     -0.659258    -0.0702969      0.999917       1.39577       1.48218       1.67359       1.74512       1.65146
  34  14 3359.2705    3.2487  1.7443 13.1054  0.0000  0.0271   0.0445   0.0726    0.0578   0.0000   439.2516       4.25550       16.1036      0.349765      -3.39661      -4.00446       1.20017       1.69262       1.82317       1.96870       1.99631       1.96516
  34  15 3514.5374    2.5571  2.9185 12.4945  0.0000  0.0363   0.0277   0.0983    0.0423   0.0000   439.0122       1.67156       8.41247       6.45606     -0.588976     -0.964770       1.60610       2.25548       2.43738       2.56085       2.63930       2.62314
  34  16 3668.8430    2.0732  4.2198 11.9456 -0.0001  0.0456   0.0202   0.1244    0.0370   0.0000   440.7080       7.88393       8.01597       1.38992       4.24380       4.08513       2.04834       2.75431       3.07676       3.22051       3.31420       3.26048
  34  17 3822.0108    1.6106  5.8808 11.6341  0.0000  0.0605   0.0158   0.1680    0.0317   0.0000   437.4436       15.3662       19.9003      -10.2133      -3.59337      -1.61944       2.67863       3.62718       4.12740       4.30013       4.40871       4.34831
  34  18 3974.5044    1.3044  7.6171 11.3993  0.0002  0.0773   0.0142   0.2291    0.0296   0.0000   440.7233       21.1906       12.9375       4.28825      0.383857      -7.19963       3.44997       4.57513       5.23349       5.51036       5.55665       5.54470
  34  19 4126.5701    1.0154  9.0854 11.3169  0.0000  0.1016   0.0152   0.3280    0.0295   0.0000   436.2275       17.0557       27.0366       5.88601       4.57989       5.17710       4.45198       6.07510       6.93571       7.17392       7.40166       7.27221
  34  20 4277.9111    0.6842  8.9260 11.4157  0.0000  0.1412   0.0247   0.6550    0.0325   0.0000   440.7403       13.7635       34.9750       9.00196      -9.50652      -24.7167       6.10391       8.15920       9.34016       9.96750       9.98294       9.97331
  35   3 1456.6331    0.1416  0.1229  9.8043  0.0000  0.0103   0.0081   0.0242    0.0218   0.0000   441.3494      0.418200       21.8731     -0.231215      -3.06989      0.908584      0.474270      0.576408      0.793395      0.931689      0.896693      0.800500
  35   4 1665.9350    0.2679  0.2959  9.8245  0.0000  0.0115   0.0087   0.0329    0.0268   0.0000   440.5087     0.0279736       22.3339     -0.244452      -3.16736     -0.714399      0.561638      0.686414      0.753513      0.823828      0.775509      0.901644
  35   5 1858.4788    0.4775  0.4356  9.9862  0.0000  0.0129   0.0117   0.0315    0.0350   0.0000   440.5974      -2.71762       21.3757     0.0107050      -5.00704     -0.870100      0.579900      0.753324      0.842574      0.884485      0.937938      0.862684
  35   6 2044.8237    0.7240  0.6676 10.1393  0.0000  0.0151   0.0141   0.0395    0.0485   0.0000   440.9862     -0.628861       20.0118      0.236778      -1.40987      0.923049      0.676223      0.856505      0.976828       1.07143       1.07774       1.08293
  35   7 2226.4402    1.0534  0.8344 10.6739  0.0000  0.0171   0.0186   0.0433    0.0598   0.0000   440.9756       1.99817       21.3229      -1.50864      -4.78038     -0.610050      0.780366       1.04580       1.13859       1.25163       1.27214       1.24700
  35   8 2401.3548    1.5408  1.0530 11.2218  0.0000  0.0196   0.0249   0.0512    0.0731   0.0000   441.8704       1.40758       23.9809      0.198764      -1.74654      -2.05083      0.874806       1.21439       1.30960       1.41845       1.44753       1.45610
  35   9 2571.8915    2.1082  1.0386 11.9977  0.0000  0.0194   0.0345   0.0507    0.0680   0.0000   443.1821      0.665101       21.2229       1.91100       1.29466     -0.374653      0.845486       1.19423       1.23695       1.36291       1.44896       1.39327
  35  10 2740.5467    2.6927  1.1077 12.5946  0.0000  0.0204   0.0434   0.0543    0.0671   0.0000   440.2349       2.48422       17.9701     -0.774358      -3.71970      0.757484      0.902611       1.25740       1.36900       1.47302       1.48304       1.49697
  35  11 2906.8951    3.5146  0.9640 13.0762  0.0000  0.0192   0.0576   0.0453    0.0690   0.0000   440.3715       4.48079       17.5467       2.20207      0.250822     -0.383615      0.833960       1.24219       1.29961       1.44869       1.44726       1.40560
  35  12 3069.6351    3.9361  1.0963 13.3463  0.0000  0.0204   0.0621   0.0504    0.0737   0.0000   440.3351       5.67716       17.8805      -1.54957      -1.23700      -5.14008      0.899112       1.27382       1.36453       1.46496       1.54495       1.52878
  35  13 3229.2179    3.8416  1.3201 13.4464  0.0000  0.0234   0.0579   0.0613    0.0624   0.0000   440.8414       4.99899       14.6974       1.05896      -1.54413      -1.41052      0.951945       1.38529       1.45797       1.63201       1.61074       1.62030
  35  14 3386.7021    3.3161  1.7512 12.9578  0.0000  0.0265   0.0434   0.0684    0.0574   0.0000   442.1054       4.56989       15.9834       5.83354      -1.65819      -4.13833       1.13181       1.59077       1.69742       1.83011       1.87854       1.85219
  35  15 3542.8422    2.4578  3.0894 12.4886  0.0000  0.0374   0.0268   0.1038    0.0409   0.0000   441.7598       3.57603       10.0545       4.82348       1.58492      -4.29359       1.62048       2.26299       2.42815       2.66749       2.68911       2.71882
  35  16 3697.9708    1.9704  4.5967 11.8720  0.0003  0.0478   0.0183   0.1304    0.0331   0.0000   437.4468       3.38597       19.8277       7.49750      -5.31360      -3.20598       2.06131       2.78932       3.18880       3.31061       3.40061       3.34310
  35  17 3852.0201    1.5683  6.1196 11.5749  0.0000  0.0608   0.0154   0.1739    0.0314   0.0000   440.9309       9.18636       18.9587    -0.0476110      0.328382      0.144776       2.67891       3.55969       4.13540       4.26203       4.53017       4.45172
  35  18 4005.2821    1.2405  8.1054 11.4133  0.0000  0.0821   0.0141   0.2487    0.0281   0.0000   441.9723      0.486296       23.6604       9.61338     -0.105567      -9.17199       3.57303       4.71046       5.39015       5.70400       5.74109       5.81171
  35  19 4157.7734    0.9116  8.8747 11.3769  0.0047  0.1098   0.0170   0.3719    0.0299   0.0000   427.3639       14.7623       27.3575      -6.08276      -15.1622       7.39058       4.61592       6.28316       7.01617       7.54205       7.68099       7.51063
  36   3 1471.8476    0.1631  0.1524  9.7773  0.0000  0.0090   0.0079   0.0280    0.0222   0.0000   441.6453     -0.499470       20.5203      0.589877      -3.27457     0.0669766      0.408355      0.499689      0.563143      0.650865      0.558030      0.639465
  36   4 1681.9085    0.2922  0.2915  9.7773  0.0000  0.0116   0.0088   0.0285    0.0271   0.0000   440.9385      -1.04443       21.5490       1.44935      -3.62916      -2.09194      0.448300      0.667410      0.699854      0.764618      0.785559      0.801865
  36   5 1875.4243    0.5244  0.4502  9.9759  0.0000  0.0128   0.0122   0.0306    0.0362   0.0000   440.4130      0.260741       20.1498      -1.00242      -1.44520     -0.469669      0.554702      0.746462      0.786477      0.818556      0.914909      0.897121
  36   6 2063.0588    0.7374  0.7529 10.1840  0.0000  0.0167   0.0138   0.0436    0.0520   0.0000   439.8673      0.494249       20.9217       1.36183      -3.87259     -0.973203      0.729581       1.00818       1.07657       1.18126       1.14759       1.19975
  36   7 2245.4985    1.0778  0.9723 10.7090  0.0000  0.0196   0.0178   0.0476    0.0644   0.0000   441.3222       2.10438       20.2841       1.72814     0.0685248      0.732674      0.835425       1.16852       1.25921       1.35577       1.45114       1.38394
  36   8 2421.0981    1.5956  1.0786 11.4019 -0.0000  0.0196   0.0253   0.0521    0.0701   0.0000   442.9137       2.67331       16.1671     -0.545910      -1.08777       1.59585      0.904842       1.20891       1.30659       1.41110       1.48170       1.47251
  36   9 2592.7402    2.1791  1.1283 12.0843 -0.0000  0.0203   0.0344   0.0540    0.0680   0.0000   441.2399       1.90624       22.0806       1.13104      -1.83268    0.00265058      0.901531       1.25494       1.34206       1.52511       1.55243       1.49944
  36  10 2762.7203    2.8629  0.9804 12.7715 -0.0000  0.0185   0.0470   0.0477    0.0622   0.0000   439.7779       2.87605       19.4512      0.695020      -2.02764      0.301703      0.794233       1.09682       1.16564       1.27152       1.29785       1.33499
  36  11 2930.3359    3.6349  0.8997 13.1184  0.0000  0.0171   0.0598   0.0430    0.0639   0.0000   440.6929       4.24705       18.8667       2.95484      -1.37567      0.793066      0.741021       1.00759       1.11919       1.19064       1.19463       1.22342
  36  12 3094.3675    4.0379  1.0684 13.3745  0.0000  0.0190   0.0637   0.0521    0.0733   0.0000   440.3653       4.20352       15.2753      0.584680      -3.14045      0.507646      0.817956       1.09985       1.21689       1.29386       1.37554       1.34599
  36  13 3255.2052    3.7157  1.3667 13.3523  0.0000  0.0227   0.0540   0.0609    0.0602   0.0000   441.0326       1.98209       19.4734       1.42872      -4.70827      -1.56367       1.00122       1.38271       1.49132       1.57935       1.62031       1.63838
  36  14 3413.7968    3.1598  2.0600 12.7172  0.0000  0.0276   0.0373   0.0747    0.0515   0.0000   443.0656       4.69748       12.3099      0.538845      0.661278      0.446052       1.20034       1.62342       1.85438       1.92867       2.08229       1.97152
  36  15 3570.8640    2.4264  3.5918 12.1637  0.0000  0.0381   0.0234   0.1066    0.0407   0.0000   438.6513       11.4124       16.8509       3.47340      -1.32940      -1.60909       1.63315       2.18536       2.42315       2.61518       2.71557       2.66295
  36  16 3726.6808    1.8918  4.7679 11.8556  0.0000  0.0479   0.0176   0.1400    0.0320   0.0000   439.6596       8.68006       10.1115      -1.49930      0.670124      -2.13871       2.03326       2.71559       3.10177       3.26265       3.36362       3.33853
  36  17 3881.6096    1.4779  6.7749 11.5963  0.0000  0.0664   0.0149   0.1936    0.0287   0.0000   437.9384       6.04193       14.8726      -5.38216      -3.87606     -0.888347       2.82670       3.78916       4.36005       4.55164       4.68169       4.73039
  36  18 4035.6412    1.1414  8.4224 11.4387  0.0010  0.0886   0.0149   0.2798    0.0287   0.0000   439.4411       10.2972       9.46810       8.19936       1.13490      -16.5935       3.70897       4.92846       5.67839       5.98133       6.13075       6.15225
  36  19 4188.6108    0.8261  8.5913 11.4329  0.0000  0.1174   0.0195   0.4292    0.0310   0.0000   439.4705       33.8749       8.78312      -12.3570       3.17371      -8.85145       4.73234       6.49842       7.46783       7.76771       7.99419       7.89052
  37   2 1249.1868    0.0741  0.0769  9.8504  0.0000  0.0180   0.0081   0.0284    0.0200   0.0000   441.9426     -0.692865       20.6720       1.86367      -3.80373     -0.311307      0.568192       1.06734      0.783169       1.46474      0.873661       1.52120
  37   3 1486.8188    0.1639  0.1328  9.7888  0.0000  0.0094   0.0082   0.0222    0.0218   0.0000   441.5100     -0.251129       22.3535     -0.640472      -3.89350      0.911375      0.369384      0.473324      0.619683      0.592365      0.700332      0.695186
  37   4 1697.5940    0.3262  0.2789  9.8012  0.0000  0.0105   0.0096   0.0243    0.0273   0.0000   441.1480    -0.0892636       21.4293      0.310598      -2.53644     -0.622840      0.434428      0.592473      0.646020      0.739573      0.724699      0.728331
  37   5 1892.2181    0.5288  0.4780  9.9743  0.0000  0.0132   0.0119   0.0322    0.0372   0.0000   441.4587      0.993036       20.9981      0.373622      -4.62971      0.999460      0.580278      0.796074      0.882961      0.948742       1.02119       1.03018
  37   6 2081.1165    0.7870  0.7210 10.2302  0.0002  0.0157   0.0144   0.0393    0.0517   0.0000   442.1901       1.46530       21.0238     -0.487098      -3.57746     -0.515820      0.675735      0.895288       1.00316       1.06560       1.08521       1.11604
  37   7 2264.3502    1.1598  0.9137 10.8452  0.0000  0.0180   0.0191   0.0446    0.0586   0.0000   441.9144      0.450409       22.3963      -1.62586      -1.73857     -0.814059      0.762071       1.04936       1.16385       1.20925       1.26850       1.26487
  37   8 2440.6788    1.6309  1.1763 11.4579  0.0001  0.0200   0.0250   0.0566    0.0687   0.0000   442.1314       2.39821       18.4675       1.91504    0.00287366     -0.589886      0.888354       1.17490       1.30996       1.42678       1.48300       1.46504
  37   9 2613.3632    2.2603  1.0932 11.9437  0.0000  0.0186   0.0346   0.0512    0.0763   0.0000   440.5255       1.53844       19.2243       1.30054      0.139801      -4.46805      0.840245       1.11326       1.24705       1.31609       1.40549       1.33569
  37  10 2784.5997    3.0088  0.9748 12.7226  0.0000  0.0180   0.0477   0.0452    0.0653   0.0000   440.8832       2.42894       20.3737       1.27455      0.726758     -0.992668      0.760171       1.04717       1.10434       1.16371       1.23684       1.22562
  37  11 2953.2824    3.7531  1.0491 12.9317  0.0000  0.0182   0.0578   0.0482    0.0773   0.0000   440.8224       4.02384       17.6632      0.219956      -4.73363      -1.36374      0.772776       1.07643       1.14416       1.26223       1.28982       1.24130
  37  12 3118.5935    3.9701  1.0288 13.6333  0.0000  0.0188   0.0633   0.0506    0.0618   0.0000   439.7890       4.60251       18.3282      0.553503      -2.56771      -2.16183      0.788286       1.05171       1.17725       1.26614       1.33798       1.28937
  37  13 3280.7191    3.6113  1.3750 13.3950  0.0000  0.0223   0.0521   0.0620    0.0597   0.0000   440.8994       6.28671       15.0813       1.61799      0.364562     0.0578028      0.960062       1.29074       1.40664       1.49999       1.58017       1.59662
  37  14 3440.4344    2.9428  2.3021 12.7474  0.0000  0.0303   0.0339   0.0808    0.0468   0.0000   440.8848       6.27877       11.8911       1.07077       5.52357       1.78060       1.22621       1.70643       1.87386       2.00087       2.13307       2.03988
  37  15 3598.4787    2.2646  3.6922 12.2596  0.0000  0.0393   0.0224   0.1132    0.0359   0.0000   443.8512       9.18288       13.1282       5.27885     -0.603340      -3.86637       1.65048       2.18639       2.50290       2.63619       2.80003       2.76156
  37  16 3755.1704    1.8111  5.3064 11.7676  0.0000  0.0520   0.0166   0.1463    0.0312   0.0000   434.9528       3.72677       15.9348       2.60854      -4.68029       3.08927       2.13363       2.88781       3.23085       3.40848       3.54277       3.52257
  37  17 3910.8182    1.4055  7.0438 11.5698  0.0000  0.0686   0.0146   0.2049    0.0285   0.0000   435.2145       11.0810       16.3516       4.54035      -5.36459      -2.08629       2.81477       3.82378       4.32989       4.56546       4.64080       4.67820
  37  18 4065.4202    1.0549  8.4438 11.5088  0.0000  0.0961   0.0164   0.3065    0.0295   0.0000   440.7951       14.9389       22.4661       9.70347      -1.39870      -16.9679       3.81878       5.20345       5.87988       6.23838       6.45407       6.40099
  37  19 4219.2460    0.7483  8.5189 11.4734  0.0113  0.1258   0.0252   0.5749    0.0364   0.0000   420.9544       37.8817       25.4148       1.87167      -10.9419      -10.5601       4.96458       6.51436       7.81092       7.98739       8.24207       8.16603
  38   2 1262.5370    0.0707  0.0486  9.8323  0.0000  0.0136   0.0080   0.0171    0.0196   0.0000   441.9408    -0.0562585       20.9011     -0.644081      -5.15292    -0.0131280      0.564983      0.572596      0.826474      0.918332      0.881784      0.897133
  38   3 1501.5598    0.1743  0.1786  9.7615  0.0000  0.0097   0.0073   0.0246    0.0222   0.0000   440.8977     -0.233983       21.9195     0.0528165      -2.12727      0.123580      0.435196      0.528547      0.591626      0.683069      0.670253      0.762589
  38   4 1713.0477    0.3338  0.2697  9.8448  0.0000  0.0097   0.0098   0.0247    0.0267   0.0000   441.7233     0.0729912       21.2744     -0.572075      -2.24930      -1.00141      0.407550      0.524901      0.601912      0.660172      0.693368      0.664258
  38   5 1908.7527    0.5385  0.5902 10.0056  0.0000  0.0156   0.0112   0.0361    0.0402   0.0000   441.6489     -0.424003       20.5312       1.17339      -1.55734     -0.977520      0.627040      0.867401      0.935428       1.05358       1.12401       1.04759
  38   6 2098.9493    0.7872  0.7216 10.4287  0.0000  0.0159   0.0146   0.0404    0.0477   0.0000   440.9719      0.251936       22.0401      0.432768      -2.18864       1.43749      0.638265      0.906252      0.968708       1.07590       1.05283       1.07404
  38   7 2282.9286    1.1591  0.9342 10.9959 -0.0002  0.0179   0.0192   0.0483    0.0572   0.0000   441.8283       1.21314       18.8758     -0.651659      -2.48567      0.363800      0.738166      0.994757       1.07595       1.21230       1.22656       1.24220
  38   8 2460.0025    1.7015  1.1313 11.5453 -0.0000  0.0201   0.0260   0.0517    0.0704   0.0000   439.8464    -0.0223305       21.3245     0.0712504      -2.95758      -1.09556      0.838188       1.14538       1.27213       1.37007       1.45787       1.43885
  38   9 2633.7644    2.3356  1.1309 12.2877 -0.0001  0.0201   0.0360   0.0538    0.0660   0.0000   439.8182       1.82260       20.7791      -1.84173      -1.10546      0.555630      0.823102       1.17897       1.23575       1.35811       1.42859       1.34391
  38  10 2806.1048    3.0996  1.0179 12.7117  0.0000  0.0177   0.0483   0.0474    0.0691   0.0000   443.3953       2.34313       19.6720     -0.768199      0.776866     -0.454936      0.753602       1.04238       1.11800       1.19791       1.30318       1.27028
  38  11 2975.9377    3.9152  0.9905 13.2654  0.0000  0.0174   0.0616   0.0466    0.0679   0.0000   439.8710       2.61073       20.7076      0.564041      -2.11754      0.694393      0.748756      0.954059       1.09831       1.15467       1.18254       1.17977
  38  12 3142.3790    4.0597  1.1392 13.5508  0.0000  0.0195   0.0616   0.0535    0.0653   0.0000   442.1184       5.68481       20.3169       3.58578       2.46557      -2.48649      0.809185       1.07999       1.19459       1.30696       1.35737       1.35140
  38  13 3305.7611    3.5817  1.5523 13.2640  0.0000  0.0239   0.0484   0.0648    0.0581   0.0000   439.1098       5.25958       18.2015       3.66628       1.09205      -2.57843      0.990266       1.33178       1.50635       1.57412       1.66156       1.66969
  38  14 3466.7206    2.8317  2.3985 12.8326  0.0000  0.0315   0.0325   0.0845    0.0419   0.0000   440.7893       7.10611       9.56083      0.505910       2.70016      -1.72740       1.22922       1.71114       1.92347       2.00641       2.09701       2.05448
  38  15 3625.8020    2.2034  3.9700 12.1122  0.0000  0.0403   0.0204   0.1132    0.0341   0.0000   441.3746       4.22906       16.9423       4.41888      -2.71477      -5.20043       1.64787       2.18635       2.54049       2.60969       2.85706       2.77588
  38  16 3783.5072    1.7517  5.6038 11.7195  0.0000  0.0525   0.0156   0.1530    0.0298   0.0000   435.2129       7.09219       17.6842       3.03709      -6.13945       3.52536       2.12312       2.84785       3.24279       3.44121       3.63933       3.58017
  38  17 3939.8803    1.3575  7.3485 11.5347  0.0000  0.0715   0.0142   0.2130    0.0276   0.0000   434.6290       6.03093       17.4882     -0.934452       2.83268       6.98604       2.83808       3.80510       4.32330       4.60967       4.62978       4.68606
  38  18 4095.3614    1.0278  8.7351 11.4890  0.0003  0.0971   0.0165   0.3252    0.0290   0.0000   435.8816       16.9710       12.8243      -4.14740      -1.92526       23.6241       3.87460       5.08999       6.01765       6.28497       6.50624       6.43912
  39   2 1275.7291    0.0918  0.0865  9.8188  0.0000  0.0129   0.0076   0.0233    0.0198   0.0000   441.0501     -0.125957       21.3960      0.380845      -1.86810      0.836799      0.487167      0.690692      0.721421      0.836679      0.743162      0.777003
  39   4 1728.2671    0.3531  0.2881  9.8936  0.0000  0.0105   0.0099   0.0238    0.0265   0.0000   441.8577      -1.29158       21.5575       1.49680      -2.93991     -0.569663      0.478355      0.656095      0.723567      0.812521      0.831991      0.824996
  39   5 1925.1989    0.5703  0.5366 10.0043  0.0000  0.0131   0.0120   0.0352    0.0391   0.0000   441.1181      0.542871       21.3586     -0.587334      -2.92480      0.813346      0.532863      0.699883      0.783497      0.852119      0.889567      0.900440
  39   6 2116.5669    0.8341  0.7558 10.3240  0.0000  0.0160   0.0148   0.0402    0.0518   0.0000   441.3708      0.119100       21.4870      0.739191      -2.57868      0.366174      0.619652      0.842352      0.897689      0.984892       1.03878       1.03072
  39   7 2301.2568    1.2420  0.9159 11.1453  0.0000  0.0179   0.0205   0.0456    0.0542   0.0000   441.4113      0.321756       19.4271     -0.431937     -0.790933     -0.124996      0.684866      0.954717       1.06425       1.17676       1.13776       1.16618
  39   8 2479.0968    1.7594  1.0227 11.8415 -0.0000  0.0191   0.0282   0.0488    0.0602   0.0000   441.1827     0.0179368       23.3998       2.09021      -5.69110      0.167452      0.756606       1.06693       1.17471       1.20765       1.31462       1.28411
  39   9 2653.8899    2.4571  1.0687 12.3162  0.0000  0.0185   0.0376   0.0506    0.0656   0.0000   441.8512       1.16830       20.3721       1.05974      -1.01936      -1.78384      0.780847       1.04501       1.21382       1.25513       1.25961       1.26389
  39  10 2827.3280    3.2462  0.9375 12.9697  0.0000  0.0172   0.0514   0.0438    0.0587   0.0000   441.8733       1.72702       20.0800      0.650530      -2.66811       1.33369      0.663582      0.948146       1.02003       1.10807       1.17608       1.14625
  39  11 2998.2105    3.9544  0.9523 13.3138 -0.0000  0.0169   0.0625   0.0445    0.0636   0.0000   440.5411       3.56813       18.9521       2.16144      -2.83075     -0.199568      0.682917      0.941351       1.01996       1.10827       1.18106       1.10973
  39  12 3165.7777    4.1229  1.2750 13.3630  0.0000  0.0205   0.0584   0.0554    0.0695   0.0000   442.9900       2.56901       20.6063       2.00159      -1.56689     -0.931633      0.817054       1.10652       1.21245       1.33714       1.38587       1.32241
  39  13 3330.4797    3.5670  1.6544 13.1092  0.0000  0.0239   0.0453   0.0654    0.0571   0.0000   439.8621       3.34873       16.0824       1.10991      -2.32840      -3.76227      0.955203       1.29070       1.44716       1.52725       1.56144       1.54439
  39  14 3492.7284    2.6920  2.7460 12.6410 -0.0000  0.0325   0.0280   0.0902    0.0382   0.0000   445.5710       4.63264       9.86100       1.52183       7.65316      -1.87212       1.26517       1.75105       1.95856       2.02951       2.18093       2.13830
  39  15 3652.8317    2.1041  4.2131 12.0738  0.0000  0.0430   0.0190   0.1182    0.0313   0.0000   441.0470       10.7022       11.6869     0.0373012       1.79537      0.426359       1.65921       2.23337       2.61797       2.67052       2.82786       2.81242
  39  16 3811.3887    1.6666  6.1098 11.6055  0.0000  0.0571   0.0147   0.1597    0.0295   0.0000   436.0271       12.2897       23.1084       5.98953      -6.07974       1.57024       2.16412       2.97576       3.35691       3.58887       3.72939       3.65421
  39  17 3968.5116    1.2504  7.2575 11.5967 -0.0033  0.0747   0.0149   0.2296    0.0277   0.0000   441.1619      0.266553       22.9214       5.68024      -12.8102     -0.298217       2.87787       3.88950       4.43222       4.68452       4.89410       4.89032
  39  18 4124.8812    0.9584  8.5334 11.5294 -0.0093  0.1010   0.0189   0.3702    0.0310   0.0000   440.1106       11.7073       27.8265       1.26802      -9.74400      -10.0288       3.84929       5.23374       5.98277       6.38814       6.51853       6.60794
  40   2 1288.7406    0.0919  0.0680  9.8121  0.0000  0.0138   0.0079   0.0187    0.0194   0.0000   442.3311     -0.973864       21.5525      0.658451      -1.97114     -0.254163      0.530780      0.753762      0.722630      0.894758      0.751903      0.796085
  40   3 1530.3322    0.2091  0.1613  9.7922  0.0000  0.0081   0.0083   0.0212    0.0219   0.0000   441.8549    -0.0356739       21.5074      0.475675      -2.49918      0.502274      0.301979      0.400213      0.488871      0.474561      0.557993      0.529051
  40   4 1743.2612    0.3574  0.3365  9.8907 -0.0000  0.0117   0.0096   0.0274    0.0274   0.0000   440.8654     -0.574994       20.5906     -0.352249      -2.85321     -0.514625      0.469142      0.679050      0.715681      0.773941      0.846449      0.842129
  40   5 1941.4249    0.5907  0.5141 10.0748  0.0001  0.0131   0.0122   0.0309    0.0373   0.0000   441.3507    -0.0696757       22.9017     -0.739510      -3.00621      -1.40534      0.520965      0.712102      0.774073      0.874608      0.946920      0.918019
  40   6 2133.9663    0.8980  0.7379 10.4667  0.0000  0.0150   0.0158   0.0392    0.0487   0.0000   441.3114       2.08371       21.5766     -0.547728      -1.85367      0.227682      0.560145      0.784945      0.859460      0.927116      0.978258      0.942226
  40   7 2319.3352    1.2877  1.0060 11.1542  0.0000  0.0186   0.0204   0.0488    0.0611   0.0000   441.1636       1.85671       23.1938      0.224094      -2.48263      0.359625      0.721338       1.00647       1.09314       1.16677       1.20199       1.18618
  40   8 2497.9756    1.8645  1.0333 11.8397  0.0000  0.0180   0.0287   0.0490    0.0607   0.0000   441.3375       1.74193       20.7952      0.585909     -0.943688     -0.569277      0.708999      0.943842       1.02889       1.18226       1.19041       1.17787
  40   9 2673.8308    2.5244  1.1012 12.2699  0.0000  0.0189   0.0369   0.0480    0.0696   0.0000   441.7532       2.18931       20.5619      0.528484      -2.69492      0.309196      0.736800       1.01560       1.06354       1.21478       1.20300       1.26787
  40  10 2848.3051    3.2951  0.9614 12.9944 -0.0001  0.0173   0.0504   0.0433    0.0600   0.0000   442.0387       2.45834       20.2399       2.12442    -0.0246642      -1.26565      0.675716      0.938236       1.00978       1.13411       1.14376       1.17784
  40  11 3020.1180    3.8752  1.0309 13.4348  0.0003  0.0178   0.0590   0.0478    0.0605   0.0000   440.9290       3.18864       19.3909      0.706033      -3.72375       1.43300      0.696950      0.955379       1.05442       1.15468       1.17793       1.18416
  40  12 3188.7683    4.0702  1.3073 13.4127  0.0000  0.0204   0.0565   0.0557    0.0624   0.0000   441.7376       3.74509       18.2152      0.883005     -0.999571     -0.912070      0.809981       1.09928       1.22825       1.28980       1.34776       1.35512
  40  13 3354.7319    3.2517  1.6019 13.3849 -0.0021  0.0250   0.0439   0.0657    0.0482   0.0000   441.0264       3.04307       15.0545      0.953477      0.295930      -1.26968      0.990247       1.30945       1.49792       1.51862       1.66223       1.67510
  40  14 3518.1656    2.5692  2.9768 12.6159  0.0000  0.0337   0.0259   0.0963    0.0349   0.0000   441.2451       7.35145       11.4999       5.38848       4.62256      -6.33415       1.30366       1.78503       1.98991       2.13763       2.26580       2.20463
  40  15 3679.4705    2.0535  4.6035 11.9597  0.0000  0.0440   0.0177   0.1236    0.0303   0.0000   442.4724       5.45051       13.9769       4.14019      -2.90695      -6.67432       1.68902       2.29644       2.63997       2.70659       2.93546       2.88969
  40  16 3838.8062    1.5466  6.3585 11.7257  0.0000  0.0618   0.0153   0.1757    0.0285   0.0000   441.2875       4.63317       17.6880       13.7338       4.60204     -0.638027       2.30321       3.14730       3.62056       3.78756       4.00415       3.96715
  40  17 3996.7954    1.2211  7.8052 11.5542 -0.0003  0.0799   0.0154   0.2487    0.0288   0.0000   442.8188       8.06108       18.0817     -0.384088      -11.5409      -2.61452       2.92430       4.09045       4.55836       4.91086       5.02029       5.03539
  40  18 4153.8094    0.8349  8.5187 11.6147  0.0120  0.1198   0.0307   0.5934    0.0436   0.0000   426.8506       4.05484       31.5821      -8.30563      -21.4028       4.13145       4.28671       5.90714       6.79283       7.23180       7.22015       7.22287
  41   2 1301.5648    0.1072  0.1189  9.7951  0.0000  0.0137   0.0071   0.0311    0.0197   0.0000   441.5831      0.439266       22.7811     -0.434341      -3.30662      0.164297      0.494699      0.588538      0.755442      0.838463      0.836364      0.808775
  41   3 1544.3642    0.1967  0.1886  9.7755  0.0000  0.0098   0.0075   0.0222    0.0221   0.0000   441.9789      0.590298       21.0197     -0.715815      -2.61500     -0.660929      0.433801      0.613704      0.695348      0.738217      0.710584      0.648718
  41   4 1758.0533    0.3905  0.3533  9.8223  0.0000  0.0116   0.0098   0.0268    0.0290   0.0000   440.7853     -0.758026       21.5830      0.602790      -2.81551      0.987666      0.400480      0.573162      0.639422      0.679225      0.686840      0.698942
  41   5 1957.4512    0.6127  0.5558 10.0835  0.0000  0.0129   0.0122   0.0343    0.0394   0.0000   441.3513     -0.480949       21.6425     -0.166087      -1.30489       1.10217      0.510815      0.675658      0.728620      0.827671      0.804822      0.835181
  41   6 2151.1073    0.9157  0.8000 10.5761  0.0000  0.0162   0.0157   0.0427    0.0488   0.0000   441.1837      -1.56347       18.9050      0.111647      -3.40189     0.0389268      0.581995      0.842666      0.905849       1.00256       1.02193       1.02845
  41   7 2337.1795    1.3597  1.0511 11.0391  0.0000  0.0183   0.0204   0.0479    0.0644   0.0000   441.8807      0.820112       21.6830      0.272739      -4.04749     -0.444823      0.672526      0.938097       1.02327       1.11754       1.15156       1.13756
  41   8 2516.5925    1.8910  1.1453 11.8607  0.0000  0.0196   0.0281   0.0516    0.0641   0.0000   440.4688      0.939403       22.3435      0.655064      -1.55655      -1.23862      0.763421       1.05274       1.11723       1.23351       1.28364       1.27695
  41   9 2693.5352    2.5882  1.1474 12.4014  0.0000  0.0193   0.0377   0.0499    0.0680   0.0000   441.5679       2.61715       21.7061     -0.347042      -3.91523      0.763184      0.756084       1.02927       1.13453       1.22948       1.28220       1.28013
  41  10 2868.9666    3.4721  1.0006 12.8123  0.0000  0.0165   0.0513   0.0446    0.0704   0.0000   440.9118       2.72020       18.2991       3.10446      -4.76437     -0.851927      0.658098      0.869532      0.971899       1.06469       1.09665       1.06210
  41  11 3041.6603    4.0860  1.0576 13.4217  0.0000  0.0185   0.0609   0.0466    0.0659   0.0000   442.1216       1.27002       18.3227      0.709095     -0.284612       1.15546      0.675829      0.977723       1.02883       1.14115       1.21352       1.15846
  41  12 3211.3965    3.9031  1.3199 13.4747  0.0000  0.0214   0.0548   0.0570    0.0613   0.0000   442.8223       4.10977       17.8297       1.89410      -4.49242      -3.10519      0.789246       1.11760       1.19647       1.29071       1.32219       1.32856
  41  13 3378.6385    3.2779  1.8885 13.0887  0.0000  0.0255   0.0390   0.0720    0.0463   0.0000   442.3036       3.18505       17.0152       1.42434      0.883111      -3.36232      0.982964       1.35768       1.55861       1.61037       1.68451       1.67939
  41  14 3543.4042    2.5156  3.4215 12.3609  0.0000  0.0354   0.0228   0.0980    0.0327   0.0000   443.2884       8.44456       10.2956       5.52768       4.87799      -1.64087       1.32548       1.78910       2.04201       2.17107       2.30346       2.28809
  41  15 3705.7582    1.9781  5.0922 11.8546 -0.0000  0.0473   0.0162   0.1290    0.0280   0.0000   439.9271       12.5625       13.5137       3.04343      0.857014      -2.17894       1.73876       2.39917       2.70926       2.84534       3.05758       3.03809
  41  16 3866.1122    1.5242  6.5403 11.7084  0.0000  0.0620   0.0149   0.1806    0.0275   0.0000   439.3943       12.6347       17.7215       6.44546      -9.04113       4.21633       2.22509       3.08292       3.50184       3.71031       3.80270       3.78975
  41  17 4025.0228    1.1530  8.4187 11.5780  0.0001  0.0879   0.0167   0.2896    0.0297   0.0000   440.8398      -5.70604       17.8958      -2.44688      -4.06451      -2.70816       3.15955       4.40471       4.93384       5.30343       5.48658       5.50840
  42   2 1314.2226    0.1219  0.0631  9.7681  0.0000  0.0092   0.0092   0.0135    0.0191   0.0000   441.9162      0.250591       21.7491     -0.228450      -3.49560      0.508911      0.453758      0.423071      0.600061      0.662751      0.863633      0.849999
  42   3 1558.1982    0.1968  0.2014  9.7834  0.0000  0.0099   0.0073   0.0246    0.0217   0.0000   441.1912      0.396283       21.5680      -1.01817      -1.93192       1.24087      0.390526      0.527352      0.583403      0.674554      0.688645      0.702220
  42   4 1772.6514    0.3985  0.3807  9.8652  0.0000  0.0110   0.0097   0.0295    0.0287   0.0000   441.8188      -1.07608       21.9956      0.473595      -3.90588    -0.0378414      0.416738      0.551285      0.607367      0.652884      0.694264      0.693425
  42   5 1973.3494    0.6496  0.5759 10.0104  0.0001  0.0133   0.0123   0.0319    0.0417   0.0000   441.4188     -0.272625       22.9829     -0.585823      -4.48028       1.21047      0.484549      0.652417      0.753929      0.756152      0.812016      0.813707
  42   6 2168.0896    0.9332  0.8394 10.5653  0.0000  0.0169   0.0152   0.0406    0.0510   0.0000   440.8009     0.0672882       21.5698       1.15870      -1.81008     -0.208329      0.603111      0.851293      0.894662      0.985916      0.997569       1.02769
  42   7 2354.8495    1.4188  1.0196 11.3024  0.0000  0.0185   0.0218   0.0465    0.0597   0.0000   440.7287      0.161877       20.5095      -2.07492     -0.305075      -1.09785      0.677624      0.940677       1.01384       1.09707       1.16962       1.15942
  42   8 2535.0861    1.9761  1.1185 12.0042  0.0000  0.0195   0.0294   0.0504    0.0620   0.0000   441.3090       1.12865       20.7446    -0.0217871      -1.05208       1.28711      0.715462      0.992907       1.05802       1.21546       1.24084       1.22026
  42   9 2713.0702    2.6723  1.1047 12.5665  0.0000  0.0184   0.0395   0.0498    0.0644   0.0000   440.3543       2.97336       19.8274      0.376178      -2.84988      -1.35688      0.729846      0.977251       1.10827       1.14747       1.22172       1.18912
  42  10 2889.4298    3.5418  1.0783 12.9129 -0.0000  0.0176   0.0505   0.0468    0.0695   0.0000   442.0072       4.29008       18.4288       1.50753      -1.95534      0.694821      0.650271      0.874793      0.971663       1.05809       1.06741       1.08364
  42  11 3063.0104    4.0434  1.0469 13.5597  0.0000  0.0179   0.0604   0.0464    0.0593   0.0000   442.1781       5.57088       19.5721       2.26936      -1.85074      0.960446      0.685636      0.914110       1.01632       1.09178       1.14297       1.11898
  42  12 3233.7328    3.7649  1.4215 13.4953  0.0000  0.0218   0.0510   0.0600    0.0520   0.0000   441.4235       4.65329       19.3975       2.07622      -1.73574       1.69261      0.821200       1.06617       1.24472       1.34801       1.42402       1.41446
  42  13 3402.0653    3.1779  1.9925 12.9427 -0.0000  0.0261   0.0368   0.0727    0.0480   0.0000   441.9418       5.83629       15.6880       1.28164      0.884300      -2.40368      0.936581       1.27667       1.43125       1.55029       1.57339       1.57699
  42  14 3568.1929    2.3988  3.6315 12.2811  0.0000  0.0373   0.0212   0.1033    0.0320   0.0000   441.5254      0.380221       14.6256       3.25211       4.61959      -1.87795       1.31724       1.84418       2.07105       2.20874       2.25518       2.29935
  42  15 3731.6083    1.9047  5.0688 11.9215 -0.0000  0.0480   0.0162   0.1347    0.0272   0.0000   437.1054       8.35640       17.2601       2.74711      -2.05003      -3.62135       1.70164       2.35301       2.65707       2.84829       3.01373       2.98476
  42  16 3892.8555    1.4358  7.0816 11.6681  0.0031  0.0672   0.0148   0.1994    0.0276   0.0000   441.4056       5.89812       14.3695       10.2776       2.19805      -12.6791       2.37834       3.28896       3.74888       3.95743       4.18282       4.14600
  42  17 4052.5921    1.0686  8.3429 11.6542 -0.0041  0.0962   0.0201   0.3360    0.0325   0.0000   439.7099       5.69739       25.9093       4.77154      -6.49750       2.95776       3.31397       4.67572       5.20869       5.59316       5.71341       5.80082
  43   2 1326.7282    0.1066  0.0806  9.7780  0.0000  0.0101   0.0076   0.0204    0.0189   0.0000   441.1679      0.183127       20.8249      0.445501      -2.71578    -0.0455510      0.407737      0.448257      0.615130      0.606373      0.684714      0.689088
  43   3 1571.7996    0.2232  0.2214  9.7442  0.0000  0.0111   0.0076   0.0253    0.0223   0.0000   440.5742     -0.176304       21.1622     -0.668140      -4.78926     -0.828424      0.522563      0.619445      0.646404      0.731041      0.757624      0.694854
  43   4 1787.0535    0.4127  0.3386  9.9331  0.0000  0.0105   0.0100   0.0243    0.0277   0.0000   440.6049      0.641294       22.4500     -0.610889      -1.10259     -0.890624      0.406966      0.546163      0.594813      0.658523      0.705967      0.698613
  43   5 1989.0409    0.6498  0.6416 10.1111  0.0000  0.0141   0.0118   0.0352    0.0408   0.0000   441.5796       1.11961       21.6940      0.387113      -3.11153       1.03420      0.521096      0.688637      0.752045      0.820411      0.884867      0.922226
  43   6 2184.8930    0.9759  0.9207 10.5001  0.0000  0.0171   0.0151   0.0425    0.0572   0.0000   441.5793      0.140646       20.4004       1.08665      -2.36901     -0.812745      0.620649      0.838490      0.927185       1.02306       1.06060       1.08713
  43   7 2372.1992    1.4836  1.1170 11.1471  0.0000  0.0182   0.0213   0.0493    0.0680   0.0000   442.5412       1.15060       20.3955       1.09341     -0.375037      -1.96773      0.689354      0.914131       1.03034       1.08643       1.12884       1.14992
  43   8 2553.3461    2.0398  1.1495 11.8839  0.0000  0.0187   0.0289   0.0503    0.0658   0.0000   440.9773       1.46986       20.7845       1.56468     -0.573900      -1.21679      0.664352      0.906068      0.990234       1.13789       1.13650       1.18632
  43   9 2732.4057    2.7966  1.0721 12.5892  0.0001  0.0179   0.0403   0.0467    0.0631   0.0000   442.3022       3.72092       19.7868    -0.0572756      -2.23695       1.27375      0.653967      0.889460      0.960573       1.08203       1.06541       1.10712
  43  10 2909.6408    3.6212  1.0503 13.0301  0.0000  0.0171   0.0523   0.0458    0.0660   0.0000   440.0206       3.25202       21.3034     -0.323141      -2.40362      -2.56848      0.643903      0.888183      0.983114       1.06383       1.13645       1.10022
  43  11 3084.0773    4.1888  1.1336 13.3070  0.0000  0.0177   0.0592   0.0501    0.0719   0.0000   442.0252       3.23734       19.4839       3.56473      -4.06410      -1.97823      0.647841      0.902551      0.978488       1.06809       1.10360       1.11213
  43  12 3255.7110    3.8621  1.5506 13.3901  0.0032  0.0219   0.0490   0.0609    0.0528   0.0000   441.5895       3.78971       19.9439      0.912247      -2.25657     -0.765052      0.814142       1.11910       1.22252       1.31268       1.38725       1.41806
  43  13 3425.2825    3.0493  2.2127 12.9715  0.0000  0.0278   0.0339   0.0759    0.0421   0.0000   442.6503       4.64542       15.0111       3.28665     -0.317005       1.05790       1.00483       1.33790       1.53294       1.62781       1.76598       1.74621
  43  14 3592.5139    2.3740  4.0633 12.1555  0.0000  0.0396   0.0198   0.1053    0.0309   0.0000   438.3231       5.54761       19.7593       2.17327     -0.110288     -0.345302       1.36855       1.90740       2.12517       2.25257       2.40783       2.38545
  43  15 3757.1370    1.8209  5.4579 11.8630 -0.0008  0.0505   0.0154   0.1451    0.0262   0.0000   442.5618       4.31978       19.1701       1.59191      -5.59413      -4.89786       1.75819       2.39647       2.75151       2.92479       3.13241       3.11131
  43  16 3919.4352    1.4213  7.4027 11.6356  0.0029  0.0696   0.0149   0.2097    0.0278   0.0000   437.0358       13.3524       12.4064       2.01008      -1.49692       2.55719       2.39800       3.33929       3.77310       4.01334       4.22701       4.20965
  43  17 4080.1082    0.9458  8.3759 11.7542  0.0116  0.1084   0.0306   0.5011    0.0413   0.0000   442.7889       16.8231       20.0815      0.147219      -2.19195      -12.4181       3.67665       5.02619       5.93207       6.11140       6.47084       6.45318
  44   2 1339.0660    0.1234  0.1196  9.7855  0.0000  0.0099   0.0069   0.0241    0.0193   0.0000   442.5603     -0.482385       21.4425     -0.401227      -3.60418      0.218523      0.344958      0.490209      0.543537      0.523169      0.553574      0.604422
  44   3 1585.2234    0.2308  0.2253  9.7634  0.0000  0.0088   0.0075   0.0247    0.0221   0.0000   442.1224     -0.503654       22.3356      0.273154      -2.10775      0.616070      0.331233      0.423576      0.471515      0.532805      0.530992      0.537164
  44   4 1801.2628    0.4394  0.3687  9.8881 -0.0000  0.0108   0.0101   0.0256    0.0288   0.0000   441.9529     -0.305739       22.3691     0.0584859      -2.22219      -1.56091      0.361105      0.513702      0.546706      0.606551      0.624315      0.648638
  44   5 2004.6049    0.6805  0.6527 10.0713  0.0000  0.0135   0.0120   0.0353    0.0418   0.0000   440.7778      0.224180       21.8509      0.813301      -1.87367    -0.0303392      0.477578      0.637390      0.703108      0.740549      0.803353      0.809366
  44   6 2201.4536    1.0283  0.8979 10.6040  0.0000  0.0165   0.0158   0.0420    0.0545   0.0000   442.2864      0.759565       20.8659       1.61719      -4.37896      0.491231      0.584102      0.801391      0.891203      0.963769       1.00301       1.03736
  44   7 2389.4556    1.4900  1.0968 11.3262  0.0000  0.0182   0.0213   0.0489    0.0581   0.0000   440.8736       2.17761       21.1095       1.83223      -1.87736       1.41605      0.630723      0.857205      0.920083       1.04330       1.03797       1.03255
  44   8 2571.4706    2.1559  1.1519 12.0357  0.0000  0.0188   0.0308   0.0509    0.0645   0.0000   440.9848       2.49406       20.2721     -0.228777      -1.22944      -2.24157      0.691411      0.974270       1.05349       1.14688       1.19123       1.16880
  44   9 2751.5668    2.8580  1.0889 12.5168 -0.0001  0.0177   0.0403   0.0464    0.0648   0.0000   442.5825      0.629024       21.8557      0.534062     -0.970688      0.731809      0.620384      0.864716      0.942812       1.00668       1.09468       1.05395
  44  10 2929.7230    3.7530  1.0951 13.0620  0.0000  0.0174   0.0524   0.0462    0.0655   0.0000   440.8356       2.03476       21.4016      0.425733      -3.19265     0.0907587      0.649640      0.900638      0.997446       1.08553       1.14272       1.15400
  44  11 3104.8535    3.9875  1.0802 13.6977 -0.0001  0.0181   0.0590   0.0483    0.0561   0.0000   441.3772       4.76938       20.6963      0.867402    -0.0261925     -0.685705      0.665006      0.871444      0.991226       1.06160       1.15648       1.17081
  44  12 3277.4545    3.8077  1.5996 13.2247  0.0000  0.0227   0.0471   0.0607    0.0565   0.0000   442.3157       3.12748       20.6853     -0.855109      -1.68624      -1.94474      0.779294       1.10337       1.18287       1.29099       1.33382       1.35361
  44  13 3448.0355    2.9768  2.3956 12.7676  0.0000  0.0287   0.0308   0.0772    0.0421   0.0000   443.4782       5.54289       12.9398       1.94148       4.43418     0.0575016      0.989767       1.36857       1.53497       1.64917       1.74265       1.73045
  44  14 3616.5051    2.3110  4.1284 12.1334  0.0000  0.0393   0.0193   0.1090    0.0308   0.0000   442.1131       7.10942       17.6361      -1.60154      -3.72896      0.642164       1.33395       1.87333       2.09282       2.23291       2.31519       2.36550
  44  15 3782.3865    1.7547  5.9687 11.8170 -0.0014  0.0550   0.0151   0.1550    0.0264   0.0000   439.8690       5.76560       21.3882       1.80797      -5.93750     -0.310863       1.84824       2.55023       2.88678       3.05257       3.17925       3.21033
  44  16 3945.6962    1.3150  7.5481 11.6862  0.0000  0.0752   0.0154   0.2266    0.0280   0.0000   442.7433       8.10159       16.2412       3.17353      -3.81005       2.87848       2.55720       3.46169       3.96117       4.24927       4.38324       4.44193
  45   1 1061.9913    0.0529  0.0218  9.9967  0.0000  0.0132   0.0088   0.0133    0.0176   0.0000   440.3727      0.524048       21.7259     -0.578028      -3.40715     -0.394183      0.448875      0.487988      0.814151      0.692838       1.17696      0.771301
  45   2 1351.2576    0.1105  0.0959  9.7995  0.0000  0.0097   0.0069   0.0208    0.0187   0.0000   441.3473      0.251109       21.4072      0.265689      -1.63540     -0.121617      0.349987      0.474553      0.556889      0.653349      0.599499      0.583139
  45   3 1598.4195    0.2449  0.2052  9.7594  0.0000  0.0088   0.0079   0.0199    0.0218   0.0000   441.6151     -0.187445       20.6741      0.610951      -3.41489       1.16370      0.319571      0.412344      0.503212      0.549574      0.544047      0.632210
  45   4 1815.3071    0.4404  0.4816  9.9114  0.0000  0.0128   0.0092   0.0301    0.0313   0.0000   442.0845    -0.0174467       21.1171      0.419168      -1.47073      0.124820      0.444766      0.611756      0.658926      0.713036      0.795964      0.799721
  45   5 2019.9948    0.6872  0.7000 10.1462  0.0001  0.0151   0.0119   0.0361    0.0448   0.0000   441.3717      0.481935       20.8059       1.03788     -0.527459      0.154754      0.514696      0.713516      0.801595      0.843990      0.907655      0.909543
  45   6 2217.8102    1.0803  0.8564 10.8145  0.0000  0.0162   0.0168   0.0394    0.0506   0.0000   440.9358     -0.168199       21.4282     -0.389470      -1.66886     -0.929383      0.558910      0.784052      0.845949      0.919780      0.932915      0.952419
  45   7 2406.4944    1.5769  1.1063 11.3585  0.0000  0.0183   0.0222   0.0474    0.0635   0.0000   440.4807       1.30763       20.2307      -2.37047      -3.67108     -0.804007      0.627393      0.880458      0.929724       1.04907       1.06731       1.08485
  45   8 2589.4751    2.2485  1.1779 11.9684  0.0000  0.0193   0.0310   0.0483    0.0718   0.0000   440.6750      0.763734       22.7044      0.154360      -3.90118   -0.00841693      0.638688      0.919547      0.986974       1.06703       1.08594       1.13419
  45   9 2770.5915    3.0523  0.9865 12.8395  0.0000  0.0162   0.0449   0.0433    0.0587   0.0000   440.6676      0.668718       22.6657       1.68783      -4.08120     0.0938557      0.585414      0.785346      0.866125      0.965942       1.00458       1.01048
  45  10 2949.5128    3.8117  1.0691 13.1311  0.0001  0.0173   0.0527   0.0449    0.0655   0.0000   442.0205       1.83283       20.9350      0.262864     -0.847673      -2.32154      0.584074      0.804824      0.874582      0.981548       1.00513       1.00564
  45  11 3125.4261    4.1785  1.2538 13.3217 -0.0000  0.0190   0.0551   0.0505    0.0675   0.0000   441.5015       3.87542       20.1381       1.44913      -1.43852      -1.38190      0.670335      0.923551      0.992856       1.06888       1.14449       1.15352
  45  12 3298.9533    3.6956  1.6090 13.3750  0.0024  0.0223   0.0458   0.0622    0.0506   0.0000   442.3457       4.80640       20.5915       3.89156      -1.16055      -1.27879      0.775353       1.08523       1.18171       1.24610       1.36791       1.31351
  45  13 3470.5720    2.8615  2.7345 12.7410  0.0000  0.0307   0.0279   0.0828    0.0371   0.0000   442.5240       5.32729       13.3867       3.47781       7.02312     -0.642375       1.03453       1.42505       1.60954       1.73811       1.78781       1.83590
  45  14 3640.0809    2.1669  4.4911 12.1277  0.0000  0.0419   0.0178   0.1160    0.0280   0.0000   440.4468       5.91012       15.4366       4.59500       4.41820      -3.16531       1.41145       1.96023       2.20493       2.36292       2.50778       2.51035
  45  15 3807.1847    1.7043  6.2385 11.8051  0.0000  0.0570   0.0147   0.1627    0.0266   0.0000   443.2290       6.88798       21.0570      -2.41050      -4.27860      -7.43313       1.88194       2.65348       2.97210       3.17047       3.31821       3.34816
  45  16 3971.7423    1.3307  8.1019 11.6643  0.0000  0.0802   0.0160   0.2443    0.0292   0.0000   437.8977       3.70537       21.7326      -7.92098      -13.2639      -1.03355       2.59928       3.63604       4.08087       4.39090       4.56043       4.57506
  46   2 1363.3155    0.1226  0.0866  9.7709  0.0000  0.0092   0.0076   0.0163    0.0185   0.0000   442.0602     -0.106398       22.1837    0.00593429      -3.21530      0.699886      0.299317      0.406148      0.459075      0.518193      0.527322      0.533265
  46   3 1611.4354    0.2776  0.2104  9.7011  0.0000  0.0080   0.0084   0.0192    0.0223   0.0000   441.4200     -0.670370       21.4607      0.382995      -3.43452     0.0789724      0.281228      0.362405      0.404186      0.445777      0.476236      0.488535
  46   4 1829.1863    0.4698  0.4859  9.8646  0.0000  0.0125   0.0096   0.0301    0.0319   0.0000   441.7534     -0.375806       21.7553     -0.810395      -2.58564      0.267560      0.406428      0.546357      0.605659      0.712560      0.669775      0.734235
  46   5 2035.2550    0.7335  0.7196 10.1382  0.0000  0.0146   0.0123   0.0373    0.0454   0.0000   442.1337     -0.593597       22.9373     -0.600390      -3.94506     -0.258338      0.480717      0.636134      0.728554      0.778663      0.789416      0.803215
  46   6 2233.9962    1.1128  0.9255 10.7648  0.0000  0.0162   0.0166   0.0418    0.0535   0.0000   441.9409      0.268632       22.5136     0.0356977      -3.49347       1.30445      0.551763      0.752768      0.827040      0.890958      0.957671      0.944324
  46   7 2423.3411    1.5830  1.1945 11.4824  0.0000  0.0195   0.0221   0.0515    0.0633   0.0000   441.6582       2.98769       21.2670       2.67800      -1.95148       2.04933      0.654341      0.937050       1.00754       1.14390       1.22899       1.19558
  46   8 2607.2605    2.2895  1.0969 12.3606 -0.0000  0.0178   0.0331   0.0481    0.0568   0.0000   442.5545       1.24868       20.9243       2.46604      -2.49219      0.226563      0.619296      0.832620      0.930327      0.983470       1.08761       1.04079
  46   9 2789.4190    3.1609  1.0985 12.6391 -0.0001  0.0169   0.0435   0.0457    0.0658   0.0000   440.3966       3.11677       21.5200      0.356582      -3.09178      0.667518      0.578097      0.788074      0.864759      0.967034      0.996923       1.01500
  46  10 2969.1057    3.9127  1.0529 13.0736  0.0000  0.0164   0.0546   0.0440    0.0675   0.0000   440.5736       3.93545       20.2532       1.05575      -2.66433      0.161320      0.572287      0.797440      0.844610      0.954830       1.01372       1.03645
  46  11 3145.8001    4.1396  1.2287 13.4776 -0.0000  0.0189   0.0555   0.0502    0.0619   0.0000   442.2989       4.93666       18.9455       2.35399      -1.28231       1.74785      0.640100      0.878119      0.986366       1.04050       1.14392       1.14827
  46  12 3320.1069    3.5394  1.6605 13.4361  0.0000  0.0230   0.0440   0.0661    0.0462   0.0000   442.8598       3.97773       20.2316       2.28086      -3.48916      -1.00232      0.782008       1.05418       1.20418       1.27974       1.35512       1.35736
  46  13 3492.7493    2.7423  3.1131 12.4984  0.0002  0.0319   0.0246   0.0891    0.0345   0.0000   442.9069       5.83667       15.1386       3.72914       6.47106     -0.332583       1.04018       1.48367       1.58730       1.74319       1.85060       1.84622
  46  14 3663.3593    2.1071  5.0018 12.0077  0.0000  0.0460   0.0169   0.1248    0.0279   0.0000   440.9126       4.28197       19.2777       2.55881     -0.432409     -0.782542       1.46218       2.08905       2.29899       2.48349       2.63203       2.59890
  46  15 3831.5448    1.6473  6.7630 11.7896  0.0000  0.0622   0.0150   0.1788    0.0269   0.0000   441.9493       3.73958       24.5015       1.73712      -5.85384      -3.48846       1.97513       2.79267       3.14691       3.36082       3.42920       3.48684
  46  16 3997.6894    1.2312  8.5135 11.7621  0.0003  0.0943   0.0195   0.3137    0.0310   0.0000   444.1907      0.862707       23.2629       6.71380      -7.41286       6.80804       2.84469       4.17118       4.57290       4.93563       5.04092       5.10910
  47   1 1081.8574    0.0463  0.0183  9.9603  0.0000  0.0158   0.0097   0.0107    0.0172   0.0000   441.1337       1.28186       22.9743      -1.40224      -5.22236      0.397988      0.731318      0.904662      0.779572      0.803453       1.37136       1.47931
  47   2 1375.2056    0.1181  0.1014  9.7747  0.0000  0.0092   0.0069   0.0208    0.0185   0.0000   441.8977     -0.508439       21.4405      0.579733      -2.87177    -0.0757279      0.315353      0.378206      0.468028      0.504427      0.484554      0.582150
  47   3 1624.2414    0.2580  0.2525  9.7622  0.0000  0.0098   0.0075   0.0224    0.0223   0.0000   442.3398     -0.367852       21.8610      0.593578      -2.93801      0.624705      0.338582      0.456589      0.498509      0.575039      0.611361      0.589184
  47   4 1842.9186    0.4664  0.5161  9.8927  0.0000  0.0135   0.0092   0.0308    0.0322   0.0000   441.4145     -0.617430       20.2454      0.254820      -3.42678      0.797320      0.454334      0.599679      0.702442      0.747371      0.759751      0.754064
  47   5 2050.3148    0.7586  0.7662 10.1750 -0.0001  0.0153   0.0123   0.0382    0.0472   0.0000   441.2420      0.932550       21.7657     -0.158860      -3.40449    -0.0185188      0.476240      0.688765      0.778918      0.846820      0.895330      0.873138
  47   6 2249.9470    1.1362  1.0086 10.8108 -0.0001  0.0171   0.0166   0.0445    0.0566   0.0000   440.7927      0.222548       21.9841      0.333152      -3.16767     -0.492842      0.565185      0.790538      0.858649      0.960525       1.00491       1.00089
  47   7 2439.9851    1.6965  1.1764 11.3986  0.0000  0.0182   0.0227   0.0492    0.0653   0.0000   442.2301       1.90575       18.5741      0.584944     -0.745488     -0.711530      0.588703      0.816423      0.895426       1.01017       1.04298       1.05051
  47   8 2624.9308    2.3188  1.1564 12.2443  0.0001  0.0183   0.0317   0.0494    0.0606   0.0000   441.8450       2.31084       21.5564       1.28616      -2.19988      -1.28388      0.619014      0.871045      0.947597       1.05350       1.07704       1.10346
  47   9 2808.0423    3.2101  1.0987 12.6615  0.0000  0.0169   0.0435   0.0449    0.0679   0.0000   442.6595       1.50674       21.6223      0.382625     -0.976000      -1.10765      0.572113      0.776928      0.883604      0.924362      0.989465      0.982658
  47  10 2988.5551    4.0596  1.0909 13.2153  0.0000  0.0168   0.0550   0.0446    0.0655   0.0000   441.5180       2.78943       18.1138     -0.281792      -1.89771      -3.14221      0.571587      0.778273      0.843117      0.911580      0.976432      0.969210
  47  11 3165.9413    4.0891  1.3133 13.4565  0.0000  0.0190   0.0531   0.0533    0.0571   0.0000   441.9546       3.12857       19.4778       1.49919      -2.19798      -1.05575      0.643963      0.874639      0.977584       1.03344       1.13528       1.11278
  47  12 3341.1567    3.6237  1.8161 12.9362 -0.0000  0.0225   0.0397   0.0614    0.0516   0.0000   441.7792       3.01455       15.5970       3.96471       1.15232      0.347199      0.745313       1.01983       1.14809       1.23970       1.31091       1.29099
  47  13 3514.6742    2.6506  2.9339 12.6906 -0.0002  0.0319   0.0254   0.0897    0.0336   0.0000   442.2126       7.17234       15.4431       4.50817       1.93627       1.28249       1.01175       1.46173       1.57664       1.74089       1.83117       1.82580
  47  14 3686.2861    2.0546  5.1891 11.9795  0.0000  0.0464   0.0165   0.1310    0.0280   0.0000   443.6012       7.77195       18.6534       2.93610       1.52060      -1.33087       1.46673       2.06652       2.27748       2.50588       2.60226       2.65213
  47  15 3855.7137    1.5626  6.8225 11.8466 -0.0001  0.0651   0.0160   0.1908    0.0280   0.0000   437.1202       1.34764       24.5214       3.32737      -9.22615       6.29809       2.02496       2.80175       3.22746       3.39037       3.51953       3.51358
  48   2 1386.9192    0.1350  0.1428  9.7491  0.0000  0.0099   0.0065   0.0237    0.0189   0.0000   442.3057     -0.404615       21.7222     -0.131637      -4.05682      0.286944      0.300253      0.419112      0.458191      0.547301      0.515959      0.556069
  48   3 1636.8885    0.2719  0.2610  9.7499  0.0000  0.0094   0.0076   0.0226    0.0223   0.0000   441.9258     -0.541580       21.0948     -0.123043      -3.21655     -0.333477      0.318751      0.447333      0.472121      0.545859      0.547149      0.534104
  48   4 1856.5421    0.5027  0.4539  9.9189  0.0000  0.0110   0.0101   0.0275    0.0315   0.0000   441.5605      0.522087       21.3384     -0.936197      -3.24657       1.00000      0.373266      0.506323      0.548888      0.619289      0.663687      0.688766
  48   5 2065.2344    0.7709  0.8372 10.1202  0.0000  0.0156   0.0118   0.0389    0.0486   0.0000   441.3679      0.657774       22.3321     -0.879078      -2.71717      0.558108      0.491360      0.707471      0.753863      0.870039      0.894082      0.935645
  48   6 2265.7662    1.2138  0.9468 10.9012  0.0001  0.0158   0.0176   0.0415    0.0553   0.0000   440.9044     -0.477962       21.3274      0.435215      -1.03283    -0.0298901      0.526298      0.684342      0.784847      0.877362      0.947262      0.923379
  48   7 2456.5425    1.7016  1.2258 11.6534  0.0000  0.0191   0.0227   0.0512    0.0537   0.0000   441.0845       1.47559       21.5248      0.170466      -2.48455       1.21520      0.593956      0.841954      0.926470      0.997975       1.05265       1.06342
  48   8 2642.4249    2.4024  1.1543 12.3472 -0.0000  0.0180   0.0330   0.0483    0.0601   0.0000   442.7246       1.11492       21.1334    -0.0512822      -2.35492     0.0911004      0.595025      0.825986      0.900246      0.986236       1.02313       1.03557
  48   9 2826.4961    3.3131  1.0414 12.9767 -0.0000  0.0166   0.0465   0.0431    0.0583   0.0000   441.1933       1.70190       20.3562       1.37871      -1.19856       1.15002      0.552895      0.754715      0.817261      0.900378      0.968183      0.970334
  48  10 3007.7623    3.9722  1.0516 13.4690  0.0000  0.0170   0.0548   0.0435    0.0556   0.0000   441.4497       3.65213       21.6742       1.22794      -1.08777     -0.927224      0.545392      0.772080      0.828995      0.936264      0.980022      0.957214
  48  11 3185.8835    4.1385  1.3550 13.3717  0.0000  0.0192   0.0519   0.0533    0.0573   0.0000   441.3246       2.32706       21.6810      0.897684      -1.77720     -0.845585      0.614746      0.859609      0.926666       1.01422       1.07883       1.10578
  48  12 3361.9517    3.3791  1.8817 13.2005  0.0000  0.0241   0.0380   0.0680    0.0422   0.0000   442.4211       4.59057       17.3318     -0.209254       1.84205      -2.12080      0.749729       1.07125       1.17024       1.28815       1.31783       1.34789
  48  13 3536.4143    2.5730  3.3172 12.5116  0.0000  0.0343   0.0227   0.0922    0.0316   0.0000   443.9190       4.27582       15.5464      0.738738      0.839627      -1.01837       1.05000       1.49194       1.61441       1.78434       1.83780       1.88930
  48  14 3709.0022    1.9709  5.4745 11.9677  0.0000  0.0487   0.0161   0.1392    0.0274   0.0000   441.2095       8.08748       21.1739      0.376115      -6.71930      -3.89094       1.52186       2.16252       2.41011       2.59825       2.78631       2.75727
  48  15 3879.4283    1.4517  6.7166 11.8922  0.0006  0.0683   0.0167   0.2028    0.0285   0.0000   436.0171       9.26225       24.5537       4.74206      -15.8216      -1.63676       2.05385       2.94033       3.26085       3.57557       3.67678       3.78182
  49   2 1398.5236    0.1319  0.1329  9.7014  0.0000  0.0114   0.0063   0.0221    0.0186   0.0000   442.2850     -0.260876       21.0295     -0.193708      -2.23377     -0.883153      0.446378      0.617933      0.678207      0.671462      0.715005      0.904553
  49   3 1649.3484    0.2858  0.2854  9.7312 -0.0005  0.0095   0.0076   0.0246    0.0229   0.0000   442.4568     -0.691099       21.4784     -0.246564      -2.56225     -0.618480      0.312995      0.421881      0.473018      0.486724      0.506666      0.555216
  49   4 1869.9902    0.5173  0.4948  9.9704  0.0000  0.0112   0.0101   0.0312    0.0324   0.0000   442.1057      0.215563       20.9703      0.621944      -2.74576     -0.702789      0.367413      0.490352      0.546704      0.597356      0.611043      0.622565
  49   5 2080.0683    0.8066  0.7242 10.4029  0.0001  0.0140   0.0131   0.0358    0.0420   0.0000   442.8654     -0.838847       22.5025      0.347309      -2.35929      0.512790      0.438007      0.610325      0.646916      0.708489      0.738745      0.753462
  49   6 2281.3395    1.2245  1.0201 10.8702  0.0000  0.0167   0.0172   0.0439    0.0580   0.0000   441.9631      0.418698       22.8569      0.251187      -3.54277     0.0791893      0.521665      0.706841      0.765357      0.865831      0.917696      0.902160
  49   7 2472.8307    1.7792  1.2083 11.6280  0.0000  0.0185   0.0238   0.0499    0.0634   0.0000   441.6465       1.12096       21.9448     -0.610042     -0.105253       1.78446      0.607833      0.819691      0.921418       1.01388       1.06168       1.09380
  49   8 2659.8226    2.5041  1.1721 12.2957  0.0000  0.0181   0.0329   0.0480    0.0616   0.0000   441.6583      0.904514       21.6081       1.19309      -3.89560     -0.734361      0.541100      0.777981      0.843568      0.923978      0.985554      0.970644
  49   9 2844.8546    3.3658  1.0644 12.9265  0.0000  0.0168   0.0455   0.0432    0.0624   0.0000   441.1124       3.49552       20.6421      0.588854     -0.576754      0.368921      0.559654      0.771509      0.823943      0.895179      0.975149      0.952458
  49  10 3026.8103    4.1111  1.1199 13.3276  0.0000  0.0168   0.0547   0.0467    0.0623   0.0000   440.5932       3.21774       20.0507       3.32215      -2.67993      -1.31984      0.528917      0.735690      0.802403      0.857708      0.922287      0.930551
  49  11 3205.7436    4.0699  1.3401 13.3219 -0.0034  0.0196   0.0503   0.0502    0.0584   0.0000   443.1712       2.88584       17.2061       2.09966     -0.286683      0.106268      0.619614      0.848866      0.944302       1.00471       1.08195       1.10004
  49  12 3382.5522    3.2462  1.9243 13.2449  0.0000  0.0247   0.0371   0.0707    0.0421   0.0000   443.0574       6.19911       17.1126       1.77328      0.284290     -0.336146      0.772340       1.05576       1.16936       1.29681       1.36314       1.38182
  49  13 3557.9010    2.5412  3.7211 12.2957  0.0000  0.0357   0.0209   0.0950    0.0320   0.0000   441.9104       5.28252       16.8598     -0.294030       1.76031    -0.0851167       1.08240       1.54781       1.67707       1.84756       1.91961       1.97632
  49  14 3731.3890    1.9436  5.6223 11.9655  0.0000  0.0510   0.0158   0.1399    0.0270   0.0000   440.6247       8.66484       17.3493       1.49659      -1.41601      -1.65071       1.51416       2.22042       2.40515       2.63261       2.74505       2.78642
  49  15 3902.7739    1.4390  7.5478 11.8617  0.0009  0.0777   0.0178   0.2333    0.0314   0.0000   436.3886       3.02597       24.7314       3.92865      -17.6340      -8.68703       2.25150       3.28513       3.60842       3.93091       4.01726       4.06043
  50   2 1409.9727    0.1373  0.1493  9.7150  0.0000  0.0106   0.0063   0.0203    0.0187   0.0000   442.1115     -0.736999       21.4103      0.681018      -2.93960      -1.20960      0.342083      0.502516      0.540088      0.588262      0.688020      0.792089
  50   3 1661.6225    0.2915  0.2860  9.7416  0.0000  0.0091   0.0077   0.0242    0.0229   0.0000   441.5196     -0.240369       21.9121      0.327748      -3.32089      0.335376      0.312591      0.369020      0.418015      0.500771      0.564181      0.525078
  50   4 1883.2987    0.5434  0.5025  9.9948 -0.0000  0.0117   0.0103   0.0284    0.0323   0.0000   441.1603     -0.564157       22.6927      0.639811      -3.09511      0.284417      0.372422      0.510983      0.566969      0.610630      0.655673      0.675581
  50   5 2094.7029    0.8241  0.8435 10.2953  0.0000  0.0150   0.0125   0.0385    0.0467   0.0000   441.2761     -0.236508       22.5711       1.86399      -3.28098      0.236904      0.472842      0.635495      0.701735      0.811431      0.867644      0.854673
  50   6 2296.7370    1.2557  1.0695 10.9170  0.0000  0.0177   0.0171   0.0442    0.0582   0.0000   441.6329      0.258068       20.9953      0.770307      -2.02443      -1.68615      0.521968      0.732522      0.827209      0.885036      0.897713      0.929308
  50   7 2489.0384    1.8252  1.2307 11.7232  0.0003  0.0186   0.0241   0.0491    0.0581   0.0000   441.6693       1.13827       22.3298       1.28459      -2.54635      0.801667      0.578625      0.779732      0.858231      0.974148       1.01985       1.02470
  50   8 2677.0497    2.5804  1.2561 12.3020 -0.0000  0.0183   0.0326   0.0486    0.0596   0.0000   442.0424       3.37915       21.2961       1.33728      -1.89580     -0.916041      0.562095      0.767062      0.838883      0.958305      0.946048      0.951330
  50   9 2863.0233    3.4237  1.1170 12.8297  0.0000  0.0167   0.0446   0.0441    0.0655   0.0000   442.2620       3.14071       19.6663      0.823015      -1.33823     -0.801794      0.526360      0.718616      0.791328      0.854367      0.907906      0.900628
  50  10 3045.7155    4.1408  1.0656 13.3446  0.0000  0.0164   0.0553   0.0423    0.0616   0.0000   440.7885       3.35145       21.5903      0.752741      -2.40613     -0.783551      0.519666      0.703284      0.769144      0.845160      0.868570      0.882383
  50  11 3225.3470    4.0913  1.5070 13.1092  0.0000  0.0195   0.0465   0.0532    0.0568   0.0000   442.3203       3.49808       20.2851      0.566564      -2.32289    -0.0648551      0.611948      0.856337      0.933116       1.03514       1.06967       1.06987
  50  12 3402.9785    3.1694  2.3487 12.9130  0.0000  0.0265   0.0305   0.0726    0.0374   0.0000   442.3695       5.81141       18.0064       2.63451       2.02341      -1.09353      0.781689       1.13400       1.21883       1.33330       1.43515       1.45708
  50  13 3579.1584    2.4255  4.0985 12.2483  0.0000  0.0381   0.0192   0.1035    0.0292   0.0000   443.4282       4.37872       18.0531       4.95787      -2.57808      0.115817       1.11530       1.60253       1.78565       1.92281       2.00166       2.02445
  50  14 3753.6044    1.8709  5.9484 11.9260  0.0000  0.0543   0.0159   0.1501    0.0285   0.0000   440.1470       1.28677       24.7226      0.447069      -11.4727      -1.07932       1.56041       2.28517       2.48968       2.75760       2.84960       2.87406
  50  15 3925.9798    1.3973  8.0530 11.8781  0.0054  0.0842   0.0177   0.2569    0.0310   0.0000   442.3703       1.87345       25.4620       3.61772      -11.5155       2.41991       2.37157       3.44624       3.81011       4.09449       4.30323       4.25868
  51   1 1120.2287    0.0590  0.0406  9.8132  0.0000  0.0139   0.0070   0.0193    0.0168   0.0000   440.6273      -1.06190       21.4845      0.661572      -3.16955     -0.269943      0.448251      0.629030      0.825947      0.829846      0.796938      0.832844
  51   2 1421.2785    0.1437  0.1223  9.6978  0.0000  0.0084   0.0065   0.0192    0.0181   0.0000   442.1003     -0.861105       21.9359      0.357916      -3.46836     -0.259757      0.283875      0.380885      0.417168      0.392578      0.480833      0.506838
  51   3 1673.7309    0.3118  0.3169  9.7099  0.0002  0.0101   0.0076   0.0235    0.0235   0.0000   442.2067     -0.195418       22.6363     -0.491673      -1.86752     -0.773323      0.298439      0.414078      0.468093      0.519226      0.504762      0.537842
  51   4 1896.4493    0.5352  0.5554 10.0218  0.0000  0.0123   0.0099   0.0322    0.0326   0.0000   440.9869     -0.690904       22.2559       1.07890      -2.64376     -0.723963      0.403934      0.512547      0.563704      0.624204      0.703682      0.721225
  51   5 2109.1560    0.8546  0.8158 10.3113  0.0000  0.0148   0.0128   0.0363    0.0470   0.0000   442.4629     -0.473876       22.1355       1.38953      -3.51393      0.292979      0.441971      0.630168      0.696659      0.767576      0.818418      0.810409
  51   6 2312.0311    1.3153  1.0622 10.9730  0.0000  0.0167   0.0180   0.0438    0.0603   0.0000   442.3496    -0.0488478       22.0189     -0.523245      -3.06308      -1.10476      0.525380      0.719575      0.795244      0.872448      0.889788      0.929894
  51   7 2505.0778    1.8692  1.2658 11.7769  0.0000  0.0190   0.0242   0.0520    0.0573   0.0000   441.7476      0.505851       21.4514      0.750022      -3.88087     -0.445901      0.573625      0.817968      0.855742      0.949891       1.00188       1.03737
  51   8 2694.1822    2.6922  1.1449 12.4442  0.0000  0.0172   0.0349   0.0456    0.0604   0.0000   441.2155       1.43036       21.9458       1.92148      -1.51877      0.475231      0.540455      0.743642      0.844209      0.910991      0.952412      0.952852
  51   9 2881.0423    3.5540  1.0378 12.9947 -0.0000  0.0164   0.0476   0.0405    0.0618   0.0000   442.3444       2.40857       22.2362       1.20590      -1.86894     -0.959701      0.499098      0.685206      0.763114      0.827014      0.865782      0.898298
  51  10 3064.4361    4.1534  1.1568 13.4394  0.0000  0.0175   0.0542   0.0456    0.0598   0.0000   442.1592       4.82131       22.1228      0.523848      -2.10439     -0.788753      0.522511      0.724943      0.798885      0.866615      0.887252      0.908602
  51  11 3244.7630    3.8571  1.5155 13.4576  0.0000  0.0209   0.0464   0.0574    0.0478   0.0000   443.1770       4.40695       19.8430       1.00310      0.384994     -0.313554      0.614950      0.896840      0.956554       1.06507       1.12301       1.10966
  51  12 3423.2479    3.0982  2.5215 12.8219  0.0000  0.0266   0.0288   0.0757    0.0360   0.0000   443.1540       2.38265       16.8819       3.41049     -0.228732      -2.90554      0.789377       1.09418       1.23090       1.34527       1.39298       1.40177
  51  13 3600.1766    2.3602  4.2329 12.2316  0.0000  0.0392   0.0187   0.1040    0.0287   0.0000   443.0511       5.51797       15.9614       5.42682      0.514382       1.82587       1.14012       1.60928       1.80133       1.92219       2.04780       2.04407
  51  14 3775.5045    1.7573  6.2797 11.9938  0.0000  0.0590   0.0163   0.1677    0.0278   0.0000   441.5145       7.35651       26.2387      -2.80690      -4.70105       9.15776       1.68039       2.41404       2.63840       2.93689       2.96857       3.04910
  51  15 3949.0404    1.3359  8.2955 12.0174  0.0016  0.0948   0.0241   0.3375    0.0351   0.0000   439.8573       16.9905       25.3204       5.46331      -16.0673       1.10683       2.52704       3.76005       4.14883       4.46898       4.59131       4.66965
  52   1 1129.5300    0.0705  0.0446  9.8658  0.0000  0.0161   0.0077   0.0163    0.0167   0.0000   440.6794      0.163945       22.2328      0.829225      -2.74005      0.216850      0.535677      0.838382      0.889054      0.840715      0.923987       1.16604
  52   2 1432.4507    0.1528  0.1459  9.7015  0.0000  0.0084   0.0065   0.0246    0.0184   0.0000   441.9734     0.0939725       22.1861      0.288221      -3.34485     0.0722772      0.227021      0.316114      0.386741      0.402843      0.469340      0.438121
  52   3 1685.6811    0.3368  0.3100  9.7546  0.0000  0.0094   0.0080   0.0219    0.0236   0.0000   442.2306   -0.00447249       21.8213      0.256836      -2.47846      0.274323      0.297545      0.407931      0.456015      0.498891      0.497538      0.559565
  52   4 1909.5265    0.5748  0.5264 10.0533  0.0000  0.0114   0.0104   0.0289    0.0327   0.0000   442.0811    -0.0383543       21.9132      -1.07483      -2.82348      0.104821      0.354644      0.456397      0.524846      0.576902      0.597665      0.593446
  52   5 2123.5038    0.9002  0.8021 10.4459 -0.0000  0.0145   0.0136   0.0362    0.0467   0.0000   442.8241      0.694525       21.2446     -0.150989      -1.85967      0.124251      0.425700      0.576120      0.616317      0.681776      0.750011      0.744656
  52   6 2327.0899    1.3442  1.0650 11.3259 -0.0002  0.0173   0.0186   0.0446    0.0511   0.0000   442.4971      0.688443       21.4335       1.35251      -2.97975       1.51244      0.522987      0.709686      0.823068      0.870316      0.916029      0.946537
  52   7 2521.0127    1.9763  1.2578 11.7879  0.0000  0.0180   0.0249   0.0505    0.0590   0.0000   440.1450       1.74865       20.4459      0.176887      -3.49678      0.995432      0.542555      0.770801      0.846670      0.920407      0.985782      0.992140
  52   8 2711.1358    2.6445  1.2570 12.4469  0.0000  0.0186   0.0332   0.0485    0.0579   0.0000   441.3266       2.49045       21.9636      0.389289      -2.46636     -0.352328      0.531132      0.760674      0.797542      0.936342      0.944608      0.948429
  52   9 2898.8597    3.6451  1.0566 13.1151  0.0000  0.0157   0.0482   0.0428    0.0570   0.0000   441.3396       2.63240       20.7485   -0.00616887      -2.66535       2.26488      0.480272      0.637462      0.706255      0.784358      0.810850      0.832518
  52  10 3082.9839    4.2661  1.2247 13.4516  0.0024  0.0177   0.0538   0.0463    0.0626   0.0000   441.6553       2.90024       19.5194       1.98640      -3.65737    -0.0202356      0.535259      0.755648      0.819835      0.900953      0.935518      0.933046
  52  11 3264.0988    3.7879  1.5234 13.3764  0.0000  0.0206   0.0444   0.0553    0.0496   0.0000   441.5349       2.91771       20.7999      0.884419      -3.40851      -2.79298      0.619666      0.865810      0.952200       1.04171       1.07926       1.09965
  52  12 3443.3579    2.9247  2.3818 13.0533  0.0000  0.0278   0.0297   0.0768    0.0347   0.0000   443.6880       3.90086       16.5477      0.986327       1.59138       1.43657      0.786785       1.12059       1.24847       1.35490       1.40678       1.44584
  52  13 3621.1169    2.3174  4.4385 12.1348 -0.0018  0.0397   0.0175   0.1051    0.0285   0.0000   443.2160       4.38520       21.3230       4.62745     -0.227474     -0.950305       1.12460       1.59287       1.76293       1.94332       1.99044       2.00811
  52  14 3797.0618    1.6771  6.3351 12.0641  0.0007  0.0615   0.0173   0.1781    0.0291   0.0000   440.6199       4.95908       20.9793       6.21017      -2.96808      -4.60001       1.70471       2.44987       2.71221       2.95832       3.06574       3.11601
  53   1 1138.7769    0.0594  0.0452  9.8027  0.0000  0.0159   0.0080   0.0174    0.0166   0.0000   440.7422      -1.34377       22.7203      -1.23269      -4.31736       3.31978      0.509974      0.566651      0.663024      0.785890      0.849869      0.763601
  53   2 1443.4749    0.1621  0.1657  9.6576  0.0000  0.0080   0.0062   0.0200    0.0185   0.0000   442.1610    -0.0700183       21.2928      0.848127      -3.50755      0.418189      0.257088      0.332861      0.379553      0.416675      0.401138      0.452525
  53   3 1697.4887    0.3339  0.3278  9.7787 -0.0000  0.0099   0.0078   0.0242    0.0237   0.0000   442.0987     -0.598642       22.7902      0.385104      -2.73929     -0.170039      0.284967      0.392029      0.452460      0.494751      0.537027      0.522483
  53   4 1922.5076    0.5754  0.6008  9.9541  0.0000  0.0125   0.0099   0.0309    0.0358   0.0000   441.6611      0.127430       21.0037      0.475606      -2.78625     -0.911212      0.375450      0.485580      0.555016      0.619526      0.634880      0.664691
  53   5 2137.7349    0.8869  0.8514 10.4385  0.0000  0.0148   0.0129   0.0382    0.0465   0.0000   441.7710      0.488574       20.4362       1.02676      -3.94804      0.234540      0.432579      0.619281      0.662674      0.772847      0.800081      0.815786
  53   6 2341.9911    1.4067  1.2178 11.0170 -0.0055  0.0186   0.0175   0.0464    0.0592   0.0000   441.9837      0.988921       20.9792      0.873125      -2.34326     -0.238396      0.549312      0.798484      0.862828      0.961673       1.04354       1.02445
  53   7 2536.7742    1.9967  1.2252 11.8425  0.0000  0.0182   0.0251   0.0470    0.0576   0.0000   441.8434      0.638068       20.6749       1.79120      -3.48480      0.835720      0.528220      0.720547      0.774001      0.901350      0.915452      0.942458
  53   8 2727.9812    2.7908  1.1251 12.7184  0.0000  0.0169   0.0364   0.0452    0.0535   0.0000   442.1818       2.56099       21.9488       1.48573      -2.26317      0.462095      0.500187      0.690350      0.771939      0.864097      0.924219      0.935005
  53   9 2916.5464    3.7903  1.0398 13.0665  0.0000  0.0154   0.0493   0.0405    0.0606   0.0000   442.0972       2.40112       21.4128      0.250356      -2.05718      -1.31019      0.459156      0.634447      0.692913      0.757688      0.801468      0.802657
  53  10 3101.4107    4.1369  1.2691 13.3899  0.0000  0.0180   0.0516   0.0495    0.0607   0.0000   442.2215       3.70430       21.0611      0.835414      -3.49191      0.912817      0.519259      0.745542      0.790676      0.888227      0.920272      0.938736
  53  11 3283.2465    3.7371  1.4927 13.5383  0.0000  0.0207   0.0448   0.0568    0.0451   0.0000   441.7815       5.01838       19.3253     0.0872265      -1.58599      -1.14460      0.589359      0.831392      0.916726       1.02632       1.07600       1.05105
  53  12 3463.2726    2.8990  2.7832 12.7015  0.0000  0.0283   0.0258   0.0791    0.0350   0.0000   441.7302       5.52244       15.1080       1.06229       3.10917      -2.17855      0.803333       1.11158       1.25116       1.37245       1.42261       1.45420
  53  13 3641.8067    2.2019  4.8977 12.1710  0.0000  0.0434   0.0174   0.1188    0.0277   0.0000   439.1955       3.37059       21.0681       5.20240      -2.84142      -4.60655       1.21641       1.70529       1.93192       2.06875       2.20723       2.23782
  53  14 3818.6109    1.6853  6.9130 11.9895  0.0055  0.0656   0.0166   0.1917    0.0292   0.0000   443.8521       5.86756       23.6690      -2.42278      -1.68698      -2.96108       1.73652       2.56509       2.79449       3.07083       3.21669       3.22202
  54   2 1454.3783    0.1629  0.1540  9.6842  0.0000  0.0076   0.0063   0.0192    0.0182   0.0000   441.8670     0.0123303       22.0176     -0.386809      -3.39357      0.705223      0.256082      0.309053      0.364610      0.418033      0.415687      0.469956
  54   3 1709.1407    0.3484  0.3641  9.7377  0.0000  0.0106   0.0077   0.0241    0.0245   0.0000   441.7588     -0.907771       22.2122     0.0435875      -3.66999      -1.27656      0.299117      0.392722      0.470772      0.498110      0.536571      0.567414
  54   4 1935.3039    0.5980  0.6377 10.0109  0.0000  0.0126   0.0099   0.0326    0.0352   0.0000   441.6371    -0.0393461       21.0635     -0.262983      -3.66255      -1.12949      0.364608      0.496795      0.552816      0.604379      0.637532      0.666092
  54   5 2151.7777    0.9236  0.9341 10.4651  0.0000  0.0157   0.0129   0.0392    0.0475   0.0000   441.8143      0.357294       21.2341      -1.02788      -3.02319      0.187406      0.443749      0.635982      0.671469      0.761467      0.811636      0.803125
  54   6 2356.7811    1.4504  1.2214 11.1873  0.0000  0.0179   0.0186   0.0486    0.0595   0.0000   442.6603      0.359761       22.0058      0.696213      -2.33668      -1.61252      0.510955      0.699697      0.761275      0.850686      0.919455      0.926122
  54   7 2552.4110    2.1014  1.1669 11.9851 -0.0000  0.0172   0.0269   0.0459    0.0582   0.0000   441.3992       1.69231       21.4066       1.28116      -2.90276      -1.02896      0.507620      0.695625      0.768989      0.849428      0.890522      0.916272
  54   8 2744.6910    2.8823  1.1860 12.6448  0.0000  0.0175   0.0369   0.0457    0.0603   0.0000   442.3386       3.22617       21.0040       1.43021      -3.59251    -0.0407088      0.505471      0.711283      0.779982      0.848981      0.912496      0.929006
  54   9 2934.0981    3.7607  1.1200 12.9380  0.0000  0.0160   0.0469   0.0420    0.0668   0.0000   442.9846       2.58947       20.2349       1.26083      -2.59926      -1.31488      0.479545      0.647047      0.728871      0.785397      0.840574      0.844756
  54  10 3119.6664    4.3026  1.2586 13.3928  0.0000  0.0169   0.0521   0.0476    0.0571   0.0000   442.2663       2.87635       22.0246      0.234241      -2.45904     -0.187784      0.501152      0.679623      0.750700      0.837277      0.876295      0.909055
  54  11 3302.2922    3.7337  1.6641 13.3052  0.0000  0.0211   0.0409   0.0569    0.0446   0.0000   441.7636       4.62316       20.4987      0.728214      0.784162      -2.76123      0.592148      0.833110      0.909518      0.986067       1.06195       1.07326
  54  12 3483.0604    2.8361  3.2508 12.4897  0.0000  0.0300   0.0230   0.0852    0.0329   0.0000   443.5591       3.22546       18.6801       4.59140     -0.854066     -0.515753      0.846767       1.18033       1.31576       1.43945       1.54870       1.57083
  54  13 3662.2592    2.1553  5.0174 12.1073  0.0000  0.0442   0.0169   0.1211    0.0282   0.0000   440.5913       7.36036       20.3100       2.07099      -4.49778      0.140787       1.20939       1.75210       1.88782       2.12004       2.18204       2.25098
  54  14 3839.9339    1.6306  7.1393 12.0139  0.0074  0.0696   0.0179   0.2083    0.0315   0.0000   442.0033       3.24718       25.3277       2.39250      -8.15049       4.17604       1.83083       2.67275       2.95106       3.22345       3.31717       3.41030
  55   1 1156.9376    0.0646  0.0605  9.8205 -0.0153  0.0159   0.0074   0.0215    0.0165   0.0000   440.4320     -0.304626       21.1475      0.580842      -4.27154      0.255152      0.476575      0.566788      0.726494      0.758998      0.851103      0.676519
  55   2 1465.1519    0.1712  0.1514  9.6972  0.0000  0.0086   0.0064   0.0172    0.0182   0.0000   442.5129     -0.759240       21.9855     0.0387381      -3.85630      0.715293      0.305220      0.409926      0.416149      0.421487      0.449103      0.460313
  55   3 1720.6311    0.3536  0.3540  9.8240  0.0000  0.0099   0.0078   0.0242    0.0239   0.0000   442.3787     -0.686287       22.0718     -0.812810      -3.87026      0.635361      0.290568      0.403271      0.464091      0.482667      0.504957      0.526873
  55   4 1948.0328    0.6247  0.6126 10.0261  0.0000  0.0126   0.0103   0.0303    0.0362   0.0000   442.5264      0.750418       21.1259     -0.225765      -3.69411     -0.506379      0.355395      0.496778      0.568221      0.597272      0.662519      0.669538
  55   5 2165.6440    1.0100  0.9364 10.3618  0.0000  0.0144   0.0136   0.0384    0.0535   0.0000   442.1658      0.575505       22.7432     -0.373657      -2.61420    -0.0722698      0.419193      0.570721      0.640563      0.713343      0.740038      0.759044
  55   6 2371.3794    1.4669  1.1421 11.3773 -0.0000  0.0175   0.0191   0.0458    0.0543   0.0000   442.4555      0.718798       20.2479      0.785548      -2.21103     -0.433559      0.493446      0.687065      0.756680      0.846528      0.879176      0.874497
  55   7 2567.9193    2.1547  1.2669 11.9491 -0.0000  0.0179   0.0261   0.0478    0.0560   0.0000   441.0687       2.32693       21.4082      0.151715      -1.41745      -1.71257      0.489956      0.701912      0.771216      0.849408      0.901251      0.890829
  55   8 2761.2373    2.9842  1.2262 12.5080  0.0000  0.0169   0.0360   0.0457    0.0587   0.0000   442.1241       2.61494       21.1340       1.91423      -2.04053      0.647288      0.477678      0.678124      0.722269      0.797862      0.859177      0.863175
  55   9 2951.4486    3.8363  1.1206 13.1517  0.0000  0.0157   0.0482   0.0437    0.0592   0.0000   441.3438       1.98486       20.4786      0.993594      -4.60903     -0.781850      0.450610      0.615500      0.684858      0.746504      0.780231      0.785869
  55  10 3137.7555    4.1377  1.2669 13.4858  0.0001  0.0174   0.0506   0.0485    0.0554   0.0000   442.0528       2.93001       21.5345       1.97873      -3.76425     -0.643878      0.512018      0.681942      0.788698      0.810777      0.888102      0.895831
  55  11 3321.1571    3.6256  1.8400 13.1848  0.0000  0.0218   0.0380   0.0606    0.0448   0.0000   440.8007       3.05899       20.7204      0.853154      -2.27377      -3.85186      0.609331      0.839081      0.934858       1.03957       1.08229       1.11505
  55  12 3502.7766    2.7144  3.1766 12.6211  0.0000  0.0304   0.0227   0.0864    0.0305   0.0000   442.8137       3.86827       18.4027       3.59741       2.21356      0.868728      0.837674       1.19522       1.31552       1.44013       1.53367       1.55795
  55  13 3682.6353    2.0496  5.3119 12.1337  0.0000  0.0467   0.0167   0.1300    0.0279   0.0000   442.6873       4.49305       21.6914       1.27358      -4.64910      -5.91386       1.27310       1.80124       1.99506       2.21261       2.28251       2.33818
  55  14 3861.0469    1.5105  7.1931 12.2403 -0.0078  0.0801   0.0265   0.2809    0.0357   0.0000   439.8499       6.00841       27.7723       5.50713      -7.35982       7.26879       1.99936       2.95201       3.24502       3.55215       3.60180       3.69080
  56   2 1475.7951    0.1733  0.1498  9.7025  0.0000  0.0079   0.0064   0.0186    0.0180   0.0000   442.0133      0.123977       22.1241    -0.0241169      -2.92820      0.206790      0.202835      0.301639      0.314059      0.366244      0.381277      0.368130
  56   3 1731.9765    0.3765  0.3688  9.7521  0.0000  0.0092   0.0081   0.0259    0.0252   0.0000   442.2703      0.277396       21.4981      0.590040      -3.03999      0.701981      0.269269      0.350391      0.394557      0.467972      0.501321      0.501681
  56   4 1960.6833    0.6474  0.6783 10.0290  0.0000  0.0128   0.0102   0.0326    0.0386   0.0000   441.9289      0.111531       21.9500     -0.288740      -2.57061      0.142281      0.367820      0.509977      0.570018      0.636997      0.692991      0.741798
  56   5 2179.4168    1.0113  0.9631 10.5909  0.0000  0.0156   0.0136   0.0393    0.0507   0.0000   441.2213      0.156141       22.8767      0.869933      -2.88530       1.55248      0.442865      0.614311      0.666646      0.721068      0.810623      0.795487
  56   6 2385.8233    1.5409  1.2309 11.2619  0.0000  0.0176   0.0187   0.0474    0.0566   0.0000   441.5478      0.660821       22.0911      0.988024      -3.25336     -0.810194      0.475631      0.671433      0.722836      0.802663      0.834296      0.835751
  56   7 2583.3336    2.2458  1.2580 12.0151 -0.0000  0.0175   0.0268   0.0466    0.0574   0.0000   442.7439      0.587138       21.3974      0.718371      -2.73321      -1.05136      0.491665      0.670552      0.746472      0.813437      0.866448      0.888389
  56   8 2777.7050    2.9979  1.1140 12.8319  0.0000  0.0164   0.0378   0.0431    0.0538   0.0000   441.7178       2.29597       22.3790      0.983642      -3.07940    -0.0981624      0.463419      0.633401      0.703288      0.789806      0.812012      0.837197
  56   9 2968.7447    3.8522  1.1601 13.3179  0.0000  0.0166   0.0479   0.0440    0.0565   0.0000   440.6678       3.20593       22.1267       1.90539      -2.08582      0.667794      0.459672      0.639744      0.715107      0.779130      0.832417      0.848670
  56  10 3155.7101    4.1495  1.3690 13.3167  0.0035  0.0176   0.0478   0.0485    0.0562   0.0000   441.1078       3.86112       20.6731       1.93951      -1.15099     -0.791653      0.503889      0.680252      0.744728      0.808304      0.842545      0.887506
  56  11 3339.8719    3.5476  1.9192 13.0760 -0.0000  0.0221   0.0355   0.0613    0.0446   0.0000   441.8075       4.34168       18.2239       1.71392      0.406908      -3.56481      0.600840      0.834345      0.935982      0.996661       1.07232       1.09733
  56  12 3522.2208    2.6762  3.6310 12.4995  0.0000  0.0321   0.0212   0.0926    0.0298   0.0000   441.6194       4.91113       18.2030       2.28453      -1.54771      -2.49052      0.874726       1.22348       1.35746       1.49127       1.57968       1.60056
  56  13 3703.0515    2.0137  5.7183 12.1556 -0.0019  0.0511   0.0171   0.1420    0.0287   0.0000   441.1692       3.97215       19.7036      0.990270      -1.50207       1.32574       1.31417       1.91243       2.10666       2.31189       2.38387       2.50017
  57   1 1174.7518    0.0811  0.0630  9.7658  0.0000  0.0109   0.0070   0.0185    0.0161   0.0000   440.6709     0.0202445       22.4927     0.0285653      -3.63113     0.0481300      0.298570      0.402751      0.429903      0.510277      0.471339      0.552058
  57   2 1486.3122    0.1803  0.1943  9.6671  0.0000  0.0080   0.0060   0.0226    0.0185   0.0000   442.0961    -0.0611547       21.8393      0.527750      -3.05624      0.423152      0.237739      0.311469      0.352916      0.410126      0.459870      0.458114
  57   3 1743.1834    0.3853  0.4411  9.7510  0.0000  0.0106   0.0077   0.0285    0.0261   0.0000   441.9305     -0.563800       21.4305    -0.0147078      -4.14045     0.0545814      0.287920      0.378186      0.440593      0.495904      0.482789      0.510826
  57   4 1973.1643    0.6669  0.6932 10.0510  0.0000  0.0126   0.0103   0.0343    0.0387   0.0000   442.6032      0.109783       21.7343     -0.159739      -3.81606    -0.0818361      0.344617      0.464621      0.519618      0.586013      0.610804      0.609475
  57   5 2193.0136    1.0656  0.9785 10.4924  0.0000  0.0152   0.0139   0.0377    0.0540   0.0000   442.7838      0.902566       20.9360     -0.545453      -2.26514      0.197429      0.411600      0.564162      0.642336      0.698298      0.734652      0.743056
  57   6 2400.1341    1.5822  1.2387 11.2844  0.0001  0.0175   0.0191   0.0461    0.0559   0.0000   442.4411      0.619609       21.0635       1.85684      -2.41904      0.334211      0.478954      0.669085      0.729296      0.811661      0.845468      0.876691
  57   7 2598.6087    2.2969  1.2992 12.0409  0.0000  0.0178   0.0271   0.0471    0.0545   0.0000   441.2145      0.648716       21.7040       1.80068      -2.66451     -0.251904      0.474152      0.675086      0.714636      0.816566      0.860209      0.900256
  57   8 2794.0130    3.1518  1.1694 12.7975  0.0000  0.0166   0.0385   0.0445    0.0550   0.0000   441.5463       2.60818       21.0870       1.11523      -2.82157     -0.745380      0.450602      0.643308      0.686965      0.766693      0.809983      0.798753
  57   9 2985.8520    4.0590  1.0916 13.1602  0.0000  0.0154   0.0500   0.0411    0.0604   0.0000   441.7011       1.43853       21.2852       1.06578      -2.20645      0.106376      0.422406      0.587404      0.616899      0.707427      0.761814      0.766976
  57  10 3173.5643    4.2281  1.4128 13.3763  0.0070  0.0174   0.0477   0.0507    0.0510   0.0000   442.1546       3.49137       20.6770       1.71895      -1.76560     -0.584567      0.475926      0.654492      0.727426      0.794152      0.845813      0.857932
  57  11 3358.5364    3.4367  2.0071 13.1369  0.0000  0.0228   0.0341   0.0628    0.0397   0.0000   442.2890       5.73198       19.1499       1.25551       1.73437      -2.54116      0.629390      0.857412      0.994739       1.06678       1.16138       1.17576
  57  12 3541.5410    2.6168  3.7800 12.4193  0.0002  0.0338   0.0202   0.0921    0.0290   0.0000   442.7799       6.52883       21.8990       1.03322      -1.83464      -1.44948      0.875356       1.24017       1.38754       1.52937       1.59016       1.63185
  57  13 3722.9148    1.9070  5.6141 12.0789  0.0014  0.0514   0.0160   0.1408    0.0301   0.0000   442.1327       7.31613       20.1342       1.54530      -1.66523      -3.45296       1.28257       1.88520       2.04937       2.26637       2.35956       2.38780
  58   1 1183.5319    0.0793  0.0643  9.7633  0.0000  0.0121   0.0069   0.0174    0.0160   0.0000   440.6307     -0.311283       21.6140     -0.270722      -2.77337      0.656437      0.285262      0.388802      0.498454      0.542129      0.527597      0.561853
  58   2 1496.7010    0.1969  0.1696  9.6703  0.0000  0.0078   0.0064   0.0168    0.0182   0.0000   442.0618      0.123682       22.4026   -0.00163199      -3.22780     -0.160939      0.198627      0.287147      0.296820      0.347815      0.350469      0.348776
  58   3 1754.2889    0.3958  0.4233  9.7779  0.0000  0.0103   0.0079   0.0266    0.0256   0.0000   442.5497     -0.224342       21.7132     -0.294813      -3.30597      -1.73032      0.295582      0.397839      0.464610      0.468507      0.514022      0.524154
  58   4 1985.5415    0.6702  0.7565  9.9589  0.0000  0.0133   0.0099   0.0344    0.0406   0.0000   441.8349      0.183642       21.3963      0.424778      -3.30030      0.813372      0.359504      0.492575      0.550600      0.596198      0.622063      0.636781
  58   5 2206.5089    1.0849  1.0186 10.6414 -0.0001  0.0153   0.0141   0.0415    0.0517   0.0000   442.7777      0.239248       22.4067    -0.0475052      -3.38706      0.365755      0.415273      0.555732      0.602258      0.688528      0.720871      0.736086
  58   6 2414.3718    1.6399  1.2102 11.3997  0.0000  0.0175   0.0202   0.0453    0.0589   0.0000   442.7839     -0.492959       21.8591       1.49962      -3.09897     -0.669705      0.452773      0.649355      0.687151      0.767099      0.822035      0.849486
  58   7 2613.7888    2.3639  1.2333 12.1268  0.0000  0.0166   0.0282   0.0456    0.0543   0.0000   441.0088       1.79936       22.0751      0.153674      -3.22681       1.11253      0.455191      0.611552      0.684664      0.778250      0.820085      0.856117
  58   8 2810.2056    3.1125  1.2091 12.8307 -0.0008  0.0174   0.0378   0.0456    0.0534   0.0000   442.4311       2.08546       20.9014       1.31386      -3.23751      -1.02294      0.454769      0.642810      0.703579      0.773422      0.824875      0.815501
  58   9 3002.8057    4.1596  1.1342 13.3054  0.0005  0.0161   0.0506   0.0413    0.0589   0.0000   441.8390       2.35890       23.6382      0.219099      -3.82064      -1.08363      0.436170      0.611979      0.664161      0.745372      0.769023      0.788834
  58  10 3191.2354    4.1178  1.4738 13.2998 -0.0000  0.0188   0.0453   0.0500    0.0527   0.0000   442.0519       3.72210       22.3574      0.564072      -1.64533      -2.01193      0.497059      0.704985      0.769579      0.843179      0.920297      0.924737
  58  11 3376.9613    3.4226  2.1242 13.0022 -0.0000  0.0230   0.0326   0.0641    0.0406   0.0000   442.6052       4.17986       17.8575       3.38793   -0.00342532      -2.67182      0.603979      0.849428      0.948851       1.03369       1.10238       1.12841
  58  12 3560.8275    2.4716  3.7378 12.4731 -0.0000  0.0344   0.0198   0.0959    0.0287   0.0000   443.2808       7.08014       17.2293     -0.247624       4.01581      -2.25121      0.880011       1.24982       1.40254       1.52978       1.61585       1.65983
  58  13 3742.4308    2.0923  6.9611 11.6347 -0.0074  0.0558   0.0077   0.1454    0.0138   0.0000   439.0531       10.7819       32.8287      -6.81205      -16.0629       8.17563       1.50492       2.02960       2.32991       2.49999       2.64136       2.71681
  59   1 1192.2433    0.0740  0.0643  9.7313  0.0000  0.0121   0.0065   0.0161    0.0159   0.0000   440.9501     -0.184461       21.7099     -0.115590      -3.07940      0.426418      0.314436      0.464208      0.448705      0.485618      0.608816      0.557938
  59   2 1506.9571    0.1973  0.1796  9.6093  0.0000  0.0076   0.0063   0.0185    0.0183   0.0000   442.2285     -0.243707       21.7101    -0.0135734      -3.32555      -1.20572      0.197489      0.271160      0.288269      0.351897      0.396194      0.415026
  59   3 1765.2645    0.3970  0.4602  9.7149  0.0000  0.0112   0.0076   0.0284    0.0265   0.0000   442.5391     -0.432892       20.6841      0.145046      -2.56966     -0.161469      0.286700      0.390508      0.433527      0.488192      0.510195      0.519824
  59   4 1997.8830    0.7039  0.7323 10.0273  0.0000  0.0135   0.0104   0.0322    0.0402   0.0000   442.3054     -0.504815       22.6462      0.280394      -3.49149      -1.11979      0.347875      0.500201      0.521189      0.588936      0.606198      0.640235
  59   5 2219.8540    1.1362  1.0960 10.4566  0.0000  0.0156   0.0140   0.0419    0.0584   0.0000   442.2322     0.0919444       22.4427      0.229050      -3.66553      -1.37310      0.417929      0.572624      0.645746      0.686982      0.755922      0.779116
  59   6 2428.3625    1.6413  1.2982 11.4176  0.0000  0.0181   0.0193   0.0470    0.0511   0.0000   443.1829       1.91576       21.4098       1.14338      -1.30596      -2.30592      0.471883      0.648827      0.747862      0.801220      0.851741      0.866196
  59   7 2628.8723    2.4466  1.2827 12.0104  0.0000  0.0172   0.0279   0.0444    0.0595   0.0000   441.7315       1.90336       20.5173       1.68287      -2.29783     -0.118447      0.454648      0.632869      0.689526      0.771631      0.801977      0.850995
  59   8 2826.2599    3.3608  1.1610 12.7409  0.0000  0.0162   0.0401   0.0416    0.0605   0.0000   442.6782       1.86390       21.4291       1.14439      -2.31128     -0.430356      0.426936      0.600483      0.623104      0.716081      0.777606      0.788826
  59   9 3019.6478    4.1050  1.1293 13.4454  0.0000  0.0158   0.0507   0.0434    0.0524   0.0000   441.2391       2.10825       21.5329      0.898185      -2.93088      -1.66936      0.430621      0.602489      0.643017      0.701267      0.744068      0.761548
  59  10 3208.8582    4.0411  1.4153 13.4681 -0.0047  0.0190   0.0457   0.0502    0.0475   0.0000   440.7946       2.24427       21.5075      0.647044      -2.10807      -1.35168      0.494889      0.678765      0.773360      0.833218      0.866826      0.892763
  59  11 3395.3749    3.2232  2.4054 12.9140 -0.0000  0.0245   0.0292   0.0695    0.0362   0.0000   441.5587       4.18332       16.9879      0.638774       1.54002      -1.25233      0.643536      0.882295       1.01435       1.08947       1.15512       1.17336
  59  13 3762.1142    2.2862  8.8093 11.2416  0.0047  0.0625   0.0066   0.1675    0.0097   0.0000   438.8107       20.9433       26.8358      -16.4312      -9.56897       6.53273       1.73781       2.23230       2.55212       2.79060       2.93307       3.11198
  60   1 1200.8470    0.0872  0.0736  9.7126  0.0000  0.0112   0.0069   0.0171    0.0159   0.0000   440.1610      0.415620       21.7679      0.500459      -3.15369      0.543111      0.344279      0.384121      0.415774      0.459828      0.571408      0.682690
  60   2 1517.1057    0.2048  0.1827  9.6292  0.0000  0.0072   0.0064   0.0185    0.0182   0.0000   442.2986     -0.479243       22.0360      0.779416      -3.57992    -0.0988969      0.205585      0.274167      0.317947      0.354656      0.374068      0.417857
  60   3 1776.1325    0.4178  0.4851  9.7307  0.0000  0.0109   0.0077   0.0282    0.0267   0.0000   442.1507     -0.715462       22.3652      0.682029      -2.68544     -0.104577      0.277419      0.374252      0.435749      0.476016      0.494161      0.518766
  60   4 2010.0422    0.7200  0.7579 10.1476  0.0000  0.0130   0.0105   0.0346    0.0385   0.0000   442.5172     -0.601602       21.5842      0.265170      -5.32163     -0.416125      0.348095      0.465320      0.519354      0.584640      0.636271      0.634812
  60   5 2233.0893    1.1552  1.0969 10.7284  0.0018  0.0162   0.0145   0.0420    0.0524   0.0000   443.4395     -0.188293       21.4249      -1.16095      -1.14022      0.992482      0.423958      0.556828      0.643040      0.700614      0.733241      0.748145
  60   6 2442.2731    1.7176  1.3082 11.4785  0.0000  0.0175   0.0199   0.0477    0.0514   0.0000   442.0258      0.915552       23.2351      0.155344      -3.85232      -1.96436      0.445313      0.613817      0.689037      0.749150      0.808414      0.825152
  60   7 2643.8200    2.4935  1.3012 12.0688  0.0039  0.0168   0.0283   0.0454    0.0588   0.0000   442.8831       2.92652       20.3322     0.0525541      -1.58583     -0.582274      0.439757      0.608073      0.655391      0.747918      0.776041      0.803962
  60   8 2842.2689    3.3955  1.1282 12.9651 -0.0001  0.0158   0.0415   0.0420    0.0553   0.0000   442.4103       1.61602       21.7190      0.257698      -1.19892      -1.06571      0.425599      0.577901      0.636062      0.707900      0.758260      0.796704
  60   9 3036.3543    4.1282  1.1635 13.3444  0.0000  0.0162   0.0493   0.0418    0.0562   0.0000   442.1038       3.26563       20.8906       1.35928      -3.21647     -0.830925      0.414239      0.583037      0.643100      0.699990      0.732474      0.772119
  60  10 3226.2712    4.0173  1.5356 13.1958 -0.0044  0.0188   0.0420   0.0509    0.0480   0.0000   441.9373       3.12868       20.7607       1.63028     -0.964792     -0.184452      0.472759      0.670756      0.727831      0.811632      0.852988      0.851535
  60  11 3413.5648    3.1757  2.5347 12.7990 -0.0000  0.0250   0.0274   0.0698    0.0358   0.0000   443.4885       2.68366       17.0230       1.13166       1.63167      0.415093      0.628769      0.870651      0.980491       1.06536       1.12177       1.13518
  60  12 3598.8581    2.5503  4.8335 11.9970  0.0006  0.0382   0.0114   0.0970    0.0123   0.0000   440.8429       3.18834       23.6201       1.54253      -10.8452     -0.876854      0.984316       1.35038       1.53197       1.68326       1.77121       1.81615
  60  13 3782.4736    2.0619  8.0565 11.6332  0.0011  0.0627   0.0065   0.1669    0.0105   0.0000   436.7453       12.6819       28.2643      -5.72253      -13.9972      0.473502       1.64945       2.17616       2.54010       2.68304       2.86189       2.95398
  61   1 1209.3558    0.0572  0.0379  9.7161  0.0000  0.0120   0.0067   0.0137    0.0154   0.0000   440.6474     -0.212853       21.7651      0.241026      -3.72487      0.142481      0.282521      0.343650      0.414122      0.463031      0.529288      0.553709
  61   2 1527.1105    0.2111  0.2141  9.5694  0.0000  0.0079   0.0061   0.0203    0.0186   0.0000   442.0295     -0.408217       22.5170      0.562556      -3.33332     -0.405777      0.229484      0.305384      0.356710      0.391388      0.416190      0.407250
  61   3 1786.8858    0.4288  0.4506  9.7421  0.0000  0.0106   0.0079   0.0251    0.0267   0.0000   441.8464     -0.456280       21.8083      0.482750      -2.77338      0.371215      0.283827      0.374184      0.430598      0.469489      0.497207      0.516715
  61   4 2022.1308    0.7373  0.7833 10.1107  0.0000  0.0133   0.0105   0.0348    0.0406   0.0000   442.1372      0.437413       21.4193      0.664746      -5.11847     -0.363424      0.345415      0.480216      0.539941      0.593489      0.634875      0.642244
  61   5 2246.1606    1.1659  1.1151 10.7903  0.0000  0.0165   0.0144   0.0431    0.0517   0.0000   442.6333     0.0513355       21.3555      -1.55699      -1.52412     -0.662621      0.409252      0.587443      0.646909      0.725024      0.771572      0.790643
  61   6 2456.0913    1.7699  1.3582 11.5029  0.0000  0.0176   0.0201   0.0484    0.0499   0.0000   441.8900      0.784176       21.7458      -1.52834      -1.91916      0.360595      0.449585      0.621450      0.696160      0.756009      0.816903      0.807041
  61   7 2658.6930    2.5259  1.2381 12.3662  0.0000  0.0170   0.0296   0.0445    0.0502   0.0000   440.9343      0.784774       21.2330     -0.454222      -2.72596      -1.66108      0.436186      0.615359      0.675678      0.751065      0.771662      0.818556
  61   8 2858.0434    3.4616  1.1888 12.8063  0.0000  0.0162   0.0401   0.0415    0.0605   0.0000   442.5955       2.14634       20.6490       1.30152      -1.35491     -0.638152      0.408808      0.558360      0.636552      0.678773      0.707431      0.737648
  61   9 3052.9151    4.1488  1.1669 13.5062  0.0000  0.0161   0.0506   0.0427    0.0541   0.0000   441.9683       2.90410       22.7895       1.43033      -2.36826    -0.0195407      0.442695      0.585462      0.668187      0.716169      0.800173      0.801791
  61  10 3243.6057    3.9546  1.5676 13.3690 -0.0002  0.0190   0.0422   0.0531    0.0443   0.0000   443.2479       3.38287       20.6481       3.46415      -1.86516      0.777243      0.490520      0.688604      0.773795      0.836431      0.902075      0.919880
  61  11 3431.6590    3.0748  2.6482 12.8050  0.0000  0.0260   0.0268   0.0738    0.0349   0.0000   442.3689       5.10938       17.9693      0.321872      0.573695       2.00096      0.637277      0.904740      0.996630       1.09242       1.15632       1.17583
  61  12 3617.7782    2.2521  4.3653 12.3507 -0.0002  0.0398   0.0180   0.1086    0.0274   0.0000   442.6523       2.03985       22.3205       5.63045       1.81368      -2.97047      0.943635       1.37514       1.53595       1.66036       1.77470       1.81182
  61  13 3801.9105    1.6294  6.0993 12.1781 -0.0001  0.0611   0.0094   0.1562    0.0155   0.0000   443.3041       13.4247       24.8879      0.318583      -1.42903       4.00540       1.45133       2.04477       2.34608       2.52594       2.67226       2.71617
  62   1 1217.8718    0.0817  0.0809  9.6877  0.0000  0.0108   0.0062   0.0219    0.0156   0.0000   440.9842     -0.402907       21.3416      0.145593      -3.68623    -0.0939391      0.264979      0.361785      0.413730      0.462082      0.550289      0.460185
  62   2 1537.0169    0.2176  0.2191  9.5972  0.0000  0.0078   0.0062   0.0203    0.0184   0.0000   441.9580    -0.0133335       22.0376      0.670346      -3.29215      0.797586      0.200477      0.274763      0.301286      0.312766      0.360557      0.377333
  62   3 1797.5075    0.4543  0.4547  9.7448  0.0000  0.0102   0.0082   0.0249    0.0268   0.0000   442.3253     -0.232103       21.6583     0.0282386      -2.91416     -0.395123      0.275665      0.382706      0.428609      0.461416      0.491953      0.505541
  62   4 2034.1480    0.7521  0.8246 10.1617 -0.0000  0.0141   0.0105   0.0355    0.0403   0.0000   442.3745      0.160229       22.0599       1.35064      -2.45460      -1.93176      0.341202      0.470499      0.534977      0.592640      0.621488      0.624477
  62   5 2259.0738    1.2125  1.1406 10.7302  0.0000  0.0163   0.0148   0.0423    0.0570   0.0000   442.4275       1.16505       22.1794      0.711053      -3.05962      -1.73674      0.411557      0.558239      0.642428      0.702220      0.742469      0.745954
  62   6 2469.7849    1.8259  1.2891 11.5764 -0.0000  0.0173   0.0209   0.0455    0.0506   0.0000   442.3515       1.03971       20.6709       1.17509      -4.70450      0.914440      0.426024      0.597136      0.664739      0.741550      0.779588      0.777485
  62   7 2673.4532    2.5783  1.1984 12.4899  0.0000  0.0168   0.0310   0.0442    0.0526   0.0000   441.9303       1.24555       22.8126      0.354241      -2.10029       1.12628      0.433463      0.593804      0.654625      0.709496      0.756750      0.784556
  62   8 2873.7578    3.5754  1.2144 12.7967  0.0000  0.0163   0.0409   0.0421    0.0642   0.0000   442.8826       2.64081       20.9115       1.18613      -2.29295      0.649745      0.413925      0.573428      0.632468      0.698584      0.748932      0.776288
  62   9 3069.3290    4.1208  1.2700 13.3786  0.0000  0.0168   0.0476   0.0456    0.0529   0.0000   442.2731       3.78598       21.8800     -0.594376      -2.10773      -2.05403      0.429121      0.585485      0.652187      0.716937      0.745721      0.759556
  62  10 3260.8153    3.9679  1.6591 13.2239 -0.0000  0.0192   0.0401   0.0535    0.0449   0.0000   441.5074       3.40648       19.1166       1.44141      -1.56045      0.522194      0.471746      0.666763      0.733788      0.814924      0.861149      0.875420
  62  11 3449.6614    2.9157  2.9127 12.7015  0.0001  0.0277   0.0242   0.0775    0.0318   0.0000   443.2686       2.88162       19.5186      0.227126       1.09202      -2.61159      0.662690      0.964355       1.04464       1.16647       1.22962       1.28822
  62  12 3636.4371    2.2096  4.6544 12.3312 -0.0000  0.0422   0.0184   0.1139    0.0276   0.0000   443.1641       4.46827       20.8848       3.72118       1.16012      -3.89789      0.981306       1.42316       1.59697       1.71289       1.81568       1.86072
  62  13 3821.2556    1.5469  6.4314 12.3341  0.0024  0.0711   0.0283   0.2500    0.0401   0.0000   444.6607       8.96167       18.5605       8.12696      -8.23439      -7.50506       1.55535       2.35458       2.54470       2.85760       2.86489       2.96819
  63   2 1546.7916    0.2301  0.2332  9.5126  0.0000  0.0083   0.0061   0.0187    0.0188   0.0000   441.9377     -0.453235       22.8520      0.750339      -3.50278     -0.181251      0.237610      0.318778      0.372339      0.390704      0.426251      0.448085
  63   3 1808.0230    0.4755  0.4815  9.6963  0.0000  0.0101   0.0083   0.0256    0.0277   0.0000   442.3414      0.255100       21.5766     0.0127894      -4.33032     -0.305706      0.267759      0.359791      0.409330      0.472504      0.486686      0.480216
  63   4 2046.0363    0.7833  0.8738 10.1464  0.0000  0.0140   0.0105   0.0366    0.0417   0.0000   442.2309     -0.601911       22.3661      0.245231      -2.50608      0.207920      0.342195      0.472920      0.525648      0.584489      0.605656      0.639035
  63   5 2271.9077    1.2325  1.1224 10.9744  0.0000  0.0166   0.0154   0.0426    0.0490   0.0000   442.7322      0.216107       22.5258     -0.103353      -3.06868     -0.468049      0.406540      0.572628      0.603315      0.692539      0.739389      0.756677
  63   6 2483.3417    1.8453  1.2926 11.7515  0.0000  0.0180   0.0215   0.0457    0.0475   0.0000   441.5391       1.52648       21.6752    -0.0689602      -2.42965       1.86512      0.429017      0.620119      0.664116      0.742953      0.788998      0.805061
  63   7 2688.0988    2.6669  1.2244 12.3392  0.0000  0.0163   0.0305   0.0429    0.0529   0.0000   443.0341       1.39044       22.0274      0.591844      -3.69058      0.692511      0.407739      0.575219      0.619379      0.687511      0.739906      0.731327
  63   8 2889.3465    3.6217  1.1795 12.9732  0.0000  0.0157   0.0421   0.0435    0.0571   0.0000   441.8340       2.67902       20.9350      0.331466      -1.70202     -0.429982      0.383663      0.527234      0.578942      0.631477      0.687644      0.714085
  63   9 3085.7015    4.2198  1.3098 13.3420  0.0000  0.0165   0.0469   0.0456    0.0497   0.0000   441.6968       2.95527       21.0535       1.70945      -2.94693      -1.09948      0.411187      0.566800      0.636879      0.713780      0.729497      0.753613
  63  10 3277.8743    3.7274  1.6799 13.3687  0.0011  0.0197   0.0386   0.0565    0.0396   0.0000   442.4978       3.75149       22.1969       1.57365      -1.12895      0.502286      0.470073      0.659776      0.737791      0.813635      0.852306      0.850048
  63  11 3467.5052    2.8863  3.1646 12.6383  0.0000  0.0288   0.0234   0.0809    0.0307   0.0000   442.8764       6.32552       17.2037     0.0660886       3.18176      0.577601      0.696294      0.989495       1.10038       1.21130       1.27217       1.33125
  63  12 3655.1472    2.1732  4.9371 12.2864  0.0000  0.0444   0.0189   0.1221    0.0289   0.0000   443.2226       7.07176       18.2988      -2.56572       1.53045       1.68104       1.00735       1.46567       1.61040       1.78157       1.87642       1.91784
  63  13 3840.3880    1.4046  6.1285 12.2403  0.0073  0.0719   0.0216   0.2124    0.0344   0.0000   441.8717       4.91071       27.7710      -1.38073      -7.99889      -2.66092       1.53617       2.37074       2.54330       2.86723       2.82039       2.95938
  64   1 1234.5361    0.0790  0.0709  9.6497  0.0000  0.0106   0.0058   0.0180    0.0153   0.0000   440.3871      0.175713       21.9256     -0.187328      -3.52378      -1.06996      0.245656      0.316240      0.407927      0.405110      0.436997      0.466902
  64   2 1556.4817    0.2371  0.2481  9.6003  0.0000  0.0084   0.0061   0.0200    0.0188   0.0000   441.6005     -0.267609       22.5792      0.626345      -3.57233     -0.282288      0.206019      0.273601      0.303636      0.338486      0.329177      0.357446
  64   3 1818.4791    0.4660  0.4759  9.8015  0.0000  0.0102   0.0082   0.0258    0.0273   0.0000   442.2022     0.0582038       22.5005      0.697542      -2.37898      0.392627      0.258114      0.342947      0.398731      0.436575      0.476669      0.505103
  64   4 2057.8607    0.8055  0.8510 10.1555  0.0000  0.0138   0.0107   0.0342    0.0435   0.0000   442.1144       1.06993       21.7496     -0.199598      -4.05481     0.0449178      0.331203      0.458131      0.524510      0.563254      0.617445      0.611690
  64   5 2284.6081    1.2748  1.1623 10.9302  0.0000  0.0159   0.0152   0.0439    0.0519   0.0000   442.2108     -0.100274       22.3049     -0.249992      -2.49584      0.502110      0.400475      0.541045      0.609413      0.668343      0.704522      0.730414
  64   6 2496.8228    1.8893  1.3602 11.5868 -0.0001  0.0172   0.0206   0.0467    0.0491   0.0000   442.4589       1.28853       20.6865     -0.100299      -3.96330     -0.869193      0.411411      0.579702      0.636452      0.703365      0.745834      0.753965
  64   7 2702.6021    2.7195  1.2904 12.4651  0.0033  0.0168   0.0308   0.0458    0.0525   0.0000   442.4734       1.49711       22.6214      -1.89043      -1.21249      -1.09369      0.402816      0.570707      0.636939      0.705264      0.770746      0.786965
  64   8 2904.7837    3.6976  1.1937 13.1028 -0.0000  0.0159   0.0433   0.0425    0.0563   0.0000   442.6029       2.09166       22.0807       1.64113      -2.51437      0.798686      0.409895      0.560052      0.623157      0.670755      0.709643      0.726246
  64   9 3101.8920    4.2225  1.2738 13.4740  0.0000  0.0165   0.0476   0.0453    0.0511   0.0000   442.5094       1.44429       21.5548       2.59170      -2.28410     -0.831051      0.398993      0.548742      0.597400      0.675752      0.724777      0.730174
  64  10 3294.8737    3.7651  1.7103 13.2568  0.0000  0.0198   0.0380   0.0545    0.0424   0.0000   443.5022       2.83708       21.3244       3.37591      -1.67857      -1.29021      0.471644      0.662684      0.723092      0.817579      0.839370      0.865032
  64  11 3485.2713    2.8585  3.3024 12.5825  0.0000  0.0289   0.0220   0.0814    0.0301   0.0000   443.3400       5.09268       20.7792       2.48285     -0.539959      -3.04699      0.685604      0.954554       1.07603       1.17859       1.26203       1.28810
  64  12 3673.4395    1.9966  4.9305 12.2140 -0.0021  0.0446   0.0148   0.1227    0.0273   0.0000   439.9750       7.02392       20.9321     -0.355668     -0.301992       1.78715       1.00773       1.43310       1.61632       1.76413       1.86277       1.90215
  64  13 3859.0714    1.6572  8.3962 11.8793  0.0011  0.0745   0.0055   0.1945    0.0101   0.0000   437.8436       14.7712       38.3995      -8.02712      -19.3601       13.5725       1.73559       2.37523       2.76303       2.92224       3.15893       3.18087
  65   1 1242.7763    0.0970  0.0956  9.6392  0.0000  0.0099   0.0057   0.0192    0.0154   0.0000   440.9658    -0.0124619       21.6266      0.630475      -2.99518      0.107793      0.236197      0.367966      0.376488      0.444694      0.434457      0.410249
  65   2 1566.0141    0.2347  0.2451  9.5984 -0.0000  0.0081   0.0061   0.0195    0.0186   0.0000   442.0411     -0.152766       21.9386       1.19808      -3.18177     -0.455289      0.211127      0.262280      0.316987      0.332307      0.367565      0.378711
  65   3 1828.7893    0.4732  0.5361  9.8060  0.0000  0.0112   0.0079   0.0283    0.0278   0.0000   442.1126     -0.721632       21.5179     -0.198233      -3.31969     -0.389496      0.263435      0.373665      0.406543      0.452842      0.469142      0.498075
  65   4 2069.6047    0.8132  0.8913 10.1862  0.0000  0.0144   0.0106   0.0351    0.0432   0.0000   442.3206    -0.0183952       22.4317     -0.575459      -1.98725     -0.133050      0.331512      0.472820      0.498785      0.591235      0.601946      0.626954
  65   5 2297.1136    1.3319  1.1678 10.9548 -0.0000  0.0161   0.0158   0.0426    0.0546   0.0000   441.9104    -0.0184123       22.6943      0.912372      -3.00638      0.529785      0.396325      0.547290      0.615400      0.656567      0.711899      0.745298
  65   6 2510.1884    1.9684  1.2685 11.9808  0.0000  0.0174   0.0230   0.0474    0.0469   0.0000   442.8140       1.87922       22.1638      0.999771      -4.07502     -0.487854      0.392133      0.571549      0.617663      0.696597      0.720834      0.746209
  65   7 2717.0761    2.7774  1.2285 12.5763  0.0000  0.0162   0.0320   0.0436    0.0498   0.0000   442.3476       1.11806       21.1024      0.680256      -2.07659      0.448603      0.395499      0.544819      0.618953      0.670797      0.728224      0.749877
  65   8 2920.1415    3.7611  1.1865 13.2278 -0.0003  0.0160   0.0437   0.0427    0.0521   0.0000   442.5021       2.78907       21.2911       1.46036      -3.32322      0.112525      0.378968      0.532463      0.568245      0.629183      0.687529      0.707234
  65   9 3117.9814    4.2238  1.3786 13.3056 -0.0000  0.0168   0.0448   0.0459    0.0490   0.0000   442.7007       2.54838       21.8269     -0.126898      -2.48786      -1.51882      0.401764      0.564846      0.628128      0.682504      0.725062      0.745863
  65  10 3311.6790    3.6639  1.9833 13.0719 -0.0000  0.0209   0.0341   0.0585    0.0415   0.0000   442.9604       4.22600       19.4376      0.136235     -0.388438       1.23455      0.496957      0.688301      0.786842      0.837034      0.911940      0.937760
  65  11 3502.8815    2.7441  3.5048 12.5194 -0.0001  0.0304   0.0210   0.0843    0.0293   0.0000   442.4732       4.76808       20.9040       2.06608      0.587593       1.02572      0.704115      0.987117       1.10070       1.20768       1.27729       1.32269
  65  12 3691.5087    2.5102  7.3405 11.5122  0.0023  0.0544   0.0076   0.1393    0.0096   0.0000   439.9369       5.19221       26.3043      -4.48849      -10.8539       6.33735       1.29294       1.73728       2.02852       2.12230       2.33507       2.35807
  66   1 1250.9197    0.0861  0.0618  9.6449  0.0000  0.0090   0.0060   0.0139    0.0151   0.0000   441.1629     -0.265926       20.9176     -0.714227      -2.58703     -0.326769      0.200959      0.286146      0.296682      0.360620      0.385564      0.376074
  66   2 1575.4778    0.2517  0.2413  9.6280  0.0000  0.0078   0.0063   0.0192    0.0186   0.0000   442.3641     -0.240913       22.0680     -0.209464      -3.54473     0.0363758      0.184219      0.246684      0.263433      0.312342      0.307095      0.309043
  66   3 1838.9979    0.5047  0.5788  9.7712  0.0000  0.0117   0.0081   0.0287    0.0302   0.0000   442.1300     -0.623643       22.4620      0.743031      -2.86176     -0.958668      0.264804      0.372332      0.408491      0.449560      0.485704      0.506665
  66   4 2081.1511    0.8442  1.0269 10.1272  0.0000  0.0151   0.0104   0.0398    0.0484   0.0000   441.9839     -0.149256       22.0856     -0.249732      -4.54701    -0.0898736      0.362885      0.499979      0.553757      0.604912      0.665370      0.673008
  66   5 2309.5810    1.3366  1.2102 11.0894  0.0000  0.0165   0.0158   0.0450    0.0503   0.0000   443.1696      0.420907       22.4772      0.532773      -2.98917     -0.440201      0.388339      0.540498      0.611983      0.657060      0.708688      0.727322
  66   6 2523.4522    2.0392  1.3195 11.8213 -0.0000  0.0169   0.0224   0.0450    0.0482   0.0000   442.3025      0.797018       22.2274      0.724839      -1.63278       1.76832      0.391837      0.541686      0.605488      0.677599      0.721498      0.745192
  66   7 2731.4357    2.9009  1.2355 12.5266 -0.0002  0.0160   0.0321   0.0422    0.0512   0.0000   442.1715       1.81428       22.4959      0.712329      -2.68537      -2.63954      0.371401      0.522335      0.579716      0.650435      0.695356      0.702424
  66   8 2935.3735    3.7905  1.2364 12.9864 -0.0000  0.0157   0.0417   0.0418    0.0548   0.0000   442.4848       2.55841       20.7553       1.24374      -2.13773     -0.670228      0.372727      0.521560      0.587440      0.640981      0.691946      0.711818
  66   9 3133.9370    4.1350  1.2698 13.5898 -0.0051  0.0168   0.0469   0.0450    0.0449   0.0000   443.0037       3.61086       22.5318       1.89745      -3.14137     -0.638350      0.396561      0.550833      0.602186      0.675775      0.708904      0.707661
  66  10 3328.5111    3.5892  1.9362 13.2028  0.0000  0.0207   0.0346   0.0613    0.0388   0.0000   443.3051       3.50355       18.7422      0.645912      0.417779      -1.06989      0.475289      0.660425      0.738121      0.813227      0.845187      0.881530
  66  11 3520.3955    2.6535  3.6640 12.5403  0.0001  0.0319   0.0207   0.0890    0.0289   0.0000   442.0454       5.23493       21.7082       3.26452      -1.54142      -1.11512      0.730042       1.01937       1.15740       1.27147       1.35767       1.42173
  66  12 3710.3024    2.4117  7.4437 11.5643  0.0035  0.0542   0.0072   0.1407    0.0095   0.0000   436.0187       7.29093       30.6232      -1.52516      -15.3351       1.53721       1.31103       1.70162       2.02128       2.12202       2.33423       2.39199
  67   1 1259.0276    0.0925  0.1039  9.6366  0.0000  0.0094   0.0055   0.0209    0.0153   0.0000   440.6218     -0.566183       22.0449    -0.0424976      -3.15138      0.220767      0.229895      0.302858      0.361072      0.366157      0.367163      0.392375
  67   2 1584.8025    0.2614  0.2555  9.5571  0.0000  0.0081   0.0063   0.0182    0.0191   0.0000   442.4828      0.270882       21.9055      0.185449      -3.26860     -0.295452      0.212248      0.277910      0.312222      0.369052      0.371927      0.383839
  67   3 1849.1470    0.5119  0.5731  9.8085 -0.0000  0.0110   0.0081   0.0276    0.0296   0.0000   441.7717      0.224060       20.9770     -0.525765      -3.05442     0.0105335      0.268041      0.346921      0.402419      0.424158      0.459553      0.482554
  67   4 2092.7219    0.8701  0.8627 10.3000 -0.0001  0.0131   0.0112   0.0349    0.0419   0.0000   442.8490      0.438568       22.3284    0.00178215      -3.26168     0.0539474      0.309705      0.426315      0.473270      0.516520      0.541484      0.559071
  67   5 2321.9261    1.3725  1.2345 11.0882 -0.0001  0.0163   0.0159   0.0450    0.0494   0.0000   441.6526       1.01345       21.7806      0.552065      -3.14661     -0.505923      0.385917      0.532289      0.570872      0.647614      0.702456      0.704642
  67   6 2536.5591    2.0663  1.3212 11.8267 -0.0003  0.0169   0.0229   0.0459    0.0509   0.0000   441.4654       1.57325       22.5316       1.06489      -4.31596     -0.961637      0.383553      0.543141      0.607842      0.643120      0.703776      0.721562
  67   7 2745.6996    2.9688  1.2116 12.6393 -0.0080  0.0161   0.0330   0.0418    0.0496   0.0000   442.7683       1.78679       21.5443      0.336104      -2.14216     -0.495781      0.369370      0.514798      0.582917      0.628289      0.662761      0.701732
  67   8 2950.4652    3.9669  1.1860 13.1235  0.0000  0.0153   0.0447   0.0407    0.0576   0.0000   442.0194       2.41152       22.7178      0.242961      -4.55464      0.508136      0.360492      0.500370      0.563439      0.625645      0.690582      0.700052
  67   9 3149.8282    4.2515  1.4141 13.3896 -0.0000  0.0171   0.0452   0.0474    0.0492   0.0000   442.6209       3.13297       22.3402       1.70750      -2.01615     -0.968567      0.399159      0.563937      0.631284      0.690141      0.743379      0.767602
  67  10 3345.1526    3.4768  1.8614 13.3044 -0.0059  0.0211   0.0344   0.0599    0.0361   0.0000   443.1472       2.15021       21.7866       1.12195      -1.20057      -1.37350      0.473323      0.664506      0.748842      0.833529      0.868407      0.894934
  67  11 3537.9487    2.6112  3.8739 12.4983  0.0000  0.0333   0.0201   0.0925    0.0284   0.0000   442.6409       3.47656       18.9505      0.764036       3.46254      -1.62454      0.727706       1.04660       1.16005       1.28032       1.35424       1.38658
  67  12 3728.3549    1.8435  5.1404 12.0691 -0.0010  0.0478   0.0078   0.1199    0.0126   0.0000   442.2779       8.14753       21.2282       2.71080      -1.26034    -0.0816569       1.03938       1.51056       1.68183       1.84154       1.95372       2.05254
  67  13 3916.4435    1.4440  8.1585 11.7180 -0.0027  0.0763   0.0043   0.1981    0.0081   0.0000   439.2683       12.1679       30.3482      -1.15633      -20.9636       3.44106       1.68046       2.34837       2.69152       2.85710       3.04529       3.13457
  68   1 1267.0340    0.1006  0.0850  9.6094  0.0000  0.0090   0.0056   0.0145    0.0150   0.0000   440.8348     0.0262471       21.6545    -0.0355706      -3.19563     -0.662245      0.204310      0.340220      0.342103      0.411875      0.405917      0.445041
  68   2 1594.0196    0.2589  0.2965  9.5494  0.0000  0.0086   0.0060   0.0220    0.0194   0.0000   441.6855      0.610455       21.7010      0.652969      -3.71723    -0.0959694      0.202911      0.301614      0.324244      0.398429      0.429585      0.473342
  68   3 1859.1877    0.5402  0.6252  9.7556  0.0000  0.0114   0.0081   0.0291    0.0317   0.0000   442.3153     -0.221753       22.5964    -0.0358408      -2.35354     -0.180124      0.256709      0.346411      0.401133      0.434210      0.454904      0.472108
  68   4 2104.1223    0.8802  0.9540 10.2912  0.0000  0.0142   0.0110   0.0374    0.0435   0.0000   442.2785      0.217716       21.6540      0.141653      -1.74291     -0.206519      0.310286      0.445348      0.499955      0.525505      0.582319      0.577275
  68   5 2334.1015    1.4268  1.2788 11.0036  0.0000  0.0166   0.0158   0.0443    0.0534   0.0000   442.7293       1.47997       22.4317       1.01316      -2.83547       1.29809      0.382069      0.534655      0.601169      0.665544      0.719552      0.753167
  68   6 2549.6923    2.1117  1.4111 11.7688  0.0000  0.0171   0.0222   0.0464    0.0508   0.0000   442.5161       1.78939       21.6177      0.287513      -4.15134      0.750771      0.391873      0.522876      0.590606      0.655203      0.691374      0.717939
  68   7 2759.8741    2.9657  1.2294 12.7226  0.0000  0.0158   0.0333   0.0431    0.0473   0.0000   442.5672       1.37499       20.9448       1.06212      -3.21006     -0.170852      0.362595      0.497107      0.562319      0.610058      0.664264      0.667431
  68   8 2965.5142    3.9965  1.1539 13.3292 -0.0001  0.0153   0.0456   0.0404    0.0509   0.0000   441.6558       2.02993       21.7845       1.76925      -1.99642      -1.27571      0.346792      0.483517      0.528177      0.598808      0.637039      0.641657
  68   9 3165.5276    4.1520  1.4461 13.3620 -0.0000  0.0173   0.0430   0.0464    0.0459   0.0000   442.8825       3.89674       21.3113       1.73791      -2.48023      -1.49365      0.397540      0.554181      0.614865      0.672272      0.728265      0.745438
  68  10 3361.6775    3.3994  2.0260 13.2531  0.0002  0.0218   0.0325   0.0615    0.0351   0.0000   444.5487       3.38377       18.2982      0.467260     -0.897464     -0.387756      0.494532      0.681346      0.751684      0.847647      0.887967      0.914953
  68  11 3555.1588    2.5001  3.8954 12.4718  0.0000  0.0339   0.0193   0.0952    0.0293   0.0000   443.6423       2.43509       18.7070       3.32815       2.86618      -1.22981      0.733106       1.04804       1.18546       1.27900       1.33795       1.38744
  68  12 3745.9207    2.1146  7.3987 11.7627 -0.0020  0.0593   0.0063   0.1497    0.0083   0.0000   440.4177       5.85045       28.7236      -3.46410      -12.5441       6.29622       1.31450       1.82718       2.07584       2.23465       2.40703       2.45901
  69   2 1603.1656    0.2728  0.2695  9.5887  0.0000  0.0080   0.0063   0.0195    0.0193   0.0000   441.8307     -0.600540       22.5080      0.512376      -2.95166     -0.289502      0.178841      0.243936      0.286260      0.310694      0.312449      0.327062
  69   3 1869.2075    0.5541  0.6042  9.7946 -0.0000  0.0115   0.0084   0.0275    0.0315   0.0000   441.9064     -0.447586       22.2451     -0.236948      -3.01337      0.327378      0.283086      0.389757      0.443162      0.468061      0.507524      0.524694
  69   4 2115.4690    0.8928  0.9896 10.4116  0.0000  0.0147   0.0111   0.0383    0.0422   0.0000   442.0699      0.628826       21.5634     -0.565772      -2.65515     -0.667222      0.326781      0.462694      0.493991      0.571679      0.581236      0.632183
  69   5 2346.1694    1.4491  1.3430 10.9603  0.0000  0.0168   0.0154   0.0449    0.0526   0.0000   442.2584      0.805714       21.0688     -0.113749      -1.66905     0.0665161      0.371028      0.517570      0.579933      0.644701      0.680373      0.716772
  69   6 2562.6442    2.1376  1.3839 11.9286 -0.0000  0.0174   0.0226   0.0457    0.0472   0.0000   442.7695       1.44430       22.8875       1.66836      -3.26993     0.0102064      0.383181      0.544570      0.607279      0.662296      0.699472      0.710105
  69   7 2773.9055    3.0634  1.2960 12.7589  0.0048  0.0156   0.0332   0.0447    0.0479   0.0000   442.8770       1.85931       21.2904     -0.192206      -3.53271     -0.767613      0.356334      0.487272      0.555031      0.599807      0.638439      0.669489
  69   8 2980.3916    4.0867  1.2163 13.0762  0.0000  0.0150   0.0444   0.0409    0.0601   0.0000   443.1652       2.84003       22.1007      0.290536      -2.46157     -0.391915      0.341324      0.477991      0.524391      0.594961      0.628004      0.641262
  69   9 3181.2371    4.0843  1.5399 13.3681  0.0000  0.0177   0.0415   0.0499    0.0452   0.0000   442.1840       2.25777       21.9524      0.202591      -2.41023      -1.19164      0.401668      0.540872      0.620050      0.667786      0.701068      0.723840
  69  10 3378.0979    3.3600  2.3967 12.9708  0.0000  0.0232   0.0287   0.0652    0.0351   0.0000   443.6046       3.56349       19.2526       1.39792       1.83208     -0.788022      0.499853      0.713558      0.786057      0.880893      0.914253      0.956121
  70   1 1282.9187    0.1070  0.1281  9.5571  0.0000  0.0098   0.0051   0.0196    0.0153   0.0000   440.5146     -0.577042       22.2824      0.594961      -3.53217     -0.885121      0.204395      0.289474      0.337474      0.325999      0.415015      0.420022
  70   2 1612.1609    0.2728  0.3175  9.5771  0.0000  0.0091   0.0060   0.0219    0.0194   0.0000   442.1200      0.326023       22.2278     -0.377236      -3.66179      0.519918      0.197893      0.278810      0.313491      0.345205      0.368659      0.369630
  70   3 1879.0725    0.5466  0.6608  9.8239  0.0000  0.0121   0.0081   0.0293    0.0315   0.0000   442.1760     0.0596789       21.7207      0.509179      -2.95422     -0.626354      0.266741      0.361976      0.410295      0.462737      0.470006      0.483038
  70   4 2126.6899    0.9314  0.9882 10.3686  0.0000  0.0143   0.0114   0.0374    0.0458   0.0000   442.4952      0.160426       22.9489      0.467861      -3.86159      0.487990      0.320597      0.440445      0.491784      0.543634      0.587573      0.607340
  70   5 2358.1691    1.4954  1.3255 11.1941  0.0000  0.0168   0.0160   0.0459    0.0456   0.0000   442.7029     -0.220109       21.7695   -0.00936655      -2.19793       1.23794      0.355535      0.517511      0.551650      0.629077      0.668396      0.675779
  70   6 2575.5751    2.2088  1.3693 11.9423  0.0000  0.0171   0.0232   0.0442    0.0480   0.0000   442.1199       1.38662       22.4031      0.865837      -2.90506     -0.731807      0.376190      0.526601      0.582595      0.649528      0.698310      0.716042
  70   7 2787.9137    3.2239  1.3075 12.6008  0.0044  0.0157   0.0335   0.0414    0.0526   0.0000   443.1787       1.78071       21.6047       1.29675      -1.79562     -0.717959      0.345890      0.484414      0.543028      0.606705      0.637719      0.665911
  70   8 2995.1717    4.0694  1.2760 13.0999 -0.0032  0.0159   0.0425   0.0403    0.0518   0.0000   442.5185       3.81050       22.1656      0.626503      -2.53586      -1.05089      0.360153      0.484604      0.556864      0.603025      0.629579      0.658429
  70   9 3196.7882    4.0562  1.5075 13.5051  0.0000  0.0181   0.0416   0.0484    0.0407   0.0000   441.6992       3.34677       21.8212      0.176204      -1.78340      0.623076      0.389836      0.550653      0.608677      0.676619      0.709670      0.744337
  70  10 3394.4375    3.2602  2.5300 12.8910  0.0003  0.0238   0.0271   0.0667    0.0346   0.0000   443.6922       3.89640       20.1184       1.80690     -0.401518      -1.15137      0.517253      0.736173      0.817365      0.897593      0.982708       1.00007
  71   1 1290.7341    0.1062  0.1004  9.5601  0.0000  0.0087   0.0054   0.0159    0.0150   0.0000   440.9113      0.488913       22.5550     -0.454258      -3.57160     -0.729499      0.195604      0.254262      0.306612      0.306229      0.338153      0.378851
  71   2 1621.0843    0.2753  0.3047  9.5593 -0.0000  0.0084   0.0060   0.0215    0.0194   0.0000   441.7487      0.165515       22.1699     -0.391044      -3.32792      0.189414      0.193282      0.242762      0.270058      0.307573      0.335738      0.351421
  71   3 1888.9022    0.5616  0.7007  9.7607  0.0000  0.0122   0.0079   0.0310    0.0328   0.0000   442.1560      0.371833       22.0511       1.03740      -2.34599      0.822571      0.255590      0.367004      0.407790      0.450204      0.482717      0.504346
  71   4 2137.8149    0.9527  1.0450 10.3722  0.0000  0.0149   0.0113   0.0385    0.0468   0.0000   442.7863      0.356180       22.6212     0.0790084      -3.84196     -0.298979      0.329300      0.462166      0.518583      0.567033      0.613980      0.638250
  71   5 2370.0291    1.5120  1.3597 11.1642 -0.0000  0.0170   0.0162   0.0455    0.0482   0.0000   442.7027      0.387946       21.1970      0.534166      -2.21933     -0.874674      0.368720      0.517544      0.564149      0.641542      0.670575      0.698475
  71   6 2588.3652    2.2688  1.4281 11.9678  0.0000  0.0170   0.0233   0.0469    0.0456   0.0000   442.3613      0.513059       22.0659      0.261023      -4.41837     -0.231114      0.367267      0.521807      0.565859      0.628922      0.679752      0.728097
  71   7 2801.7864    3.2055  1.2346 12.8734  0.0037  0.0156   0.0354   0.0422    0.0499   0.0000   442.7913       1.43513       21.4837       1.46409      -3.52943     -0.699629      0.338986      0.484574      0.530447      0.604438      0.659524      0.661080
  71   8 3009.8988    4.0816  1.2711 13.2975 -0.0074  0.0157   0.0432   0.0432    0.0454   0.0000   442.3521       2.05071       21.1337       1.29472      -2.09558      0.488684      0.339008      0.481402      0.536662      0.582224      0.628401      0.641865
  71   9 3212.1999    4.0740  1.5809 13.3484  0.0000  0.0178   0.0400   0.0497    0.0420   0.0000   441.5630       3.44619       22.7333       2.24759      -2.03914     -0.588654      0.385377      0.528532      0.592165      0.675119      0.687770      0.718043
  71  10 3410.7196    3.1676  2.5840 12.9415  0.0000  0.0249   0.0263   0.0676    0.0320   0.0000   442.6579       3.20887       20.3341       1.31516       1.20590      -2.65745      0.517198      0.746317      0.817638      0.925075      0.959246       1.00516
  72   1 1298.5080    0.0990  0.1062  9.5479  0.0000  0.0085   0.0052   0.0206    0.0149   0.0000   440.4358     -0.783216       22.1326      0.371460      -3.54063     -0.456648      0.200253      0.296327      0.324346      0.343638      0.369596      0.351903
  72   2 1629.8759    0.2839  0.3257  9.5755  0.0000  0.0088   0.0060   0.0221    0.0197   0.0000   442.0710      0.173916       21.7745      0.267166      -2.75975     0.0542227      0.187221      0.249529      0.300451      0.316508      0.339103      0.353485
  72   3 1898.6541    0.5819  0.6989  9.8008  0.0000  0.0119   0.0081   0.0309    0.0333   0.0000   442.1022      0.437482       22.1878     -0.935763      -2.57585    -0.0919424      0.255015      0.345165      0.391665      0.445705      0.457601      0.483953
  72   4 2148.8899    0.9756  1.1177 10.3691  0.0000  0.0154   0.0113   0.0399    0.0485   0.0000   442.4711     -0.549141       21.7713       1.21303      -4.03407    0.00144610      0.329020      0.452199      0.518881      0.563333      0.622734      0.640523
  72   5 2381.7732    1.5602  1.3728 11.2437 -0.0000  0.0166   0.0161   0.0463    0.0435   0.0000   442.3992       1.45898       20.8281      0.305792      -1.45238     -0.369826      0.350905      0.480575      0.550888      0.600761      0.609100      0.653336
  72   6 2601.1438    2.3016  1.4481 12.0549  0.0000  0.0168   0.0232   0.0473    0.0432   0.0000   443.8169      0.386617       21.3834       1.04302      -1.41139     0.0701056      0.362843      0.495240      0.563639      0.622186      0.674821      0.685409
  72   7 2815.5525    3.3393  1.2788 12.7048  0.0000  0.0158   0.0352   0.0409    0.0542   0.0000   442.6110       1.96395       22.6150       1.70421      -2.09275      -1.26454      0.342109      0.478690      0.529099      0.582351      0.607055      0.634577
  72   8 3024.4527    4.1641  1.2633 13.2845 -0.0006  0.0155   0.0443   0.0424    0.0508   0.0000   442.7023       2.17301       20.8611       1.93165      -3.10422      -2.13283      0.332244      0.465910      0.505860      0.565387      0.596930      0.631933
  72   9 3227.5259    3.9896  1.5536 13.4573  0.0000  0.0179   0.0401   0.0504    0.0392   0.0000   442.0202       2.31645       19.9688       1.86946      -2.24286     -0.649757      0.375972      0.534854      0.586211      0.655317      0.699627      0.708968
  72  10 3426.7990    3.0690  2.9989 12.7652  0.0000  0.0261   0.0238   0.0752    0.0301   0.0000   440.8244       3.76480       19.7523      0.461699     0.0861423     -0.165250      0.545126      0.773773      0.876245      0.942762       1.03116       1.05066
  72  11 3623.3720    2.2592  4.7758 12.1603 -0.0179  0.0408   0.0110   0.1016    0.0184   0.0000   440.0016       4.15430       23.0435       4.41864      -2.42614      -3.87933      0.836751       1.19968       1.33595       1.49687       1.52818       1.61572
  73   1 1306.2170    0.1223  0.1279  9.5213  0.0000  0.0077   0.0052   0.0220    0.0151   0.0000   440.8212     -0.440862       22.1245      0.248475      -3.74798    -0.0261739      0.148292      0.229736      0.248371      0.283951      0.299167      0.291610
  73   2 1638.6259    0.3055  0.3138  9.5414  0.0000  0.0083   0.0063   0.0195    0.0199   0.0000   441.9318     -0.446673       21.8305     0.0759676      -3.62645      0.280513      0.175788      0.244973      0.273439      0.309363      0.345929      0.345707
  73   3 1908.3083    0.6018  0.7342  9.8278  0.0000  0.0124   0.0082   0.0308    0.0346   0.0000   441.8051      0.559243       22.4023     -0.122794      -2.88517      0.457276      0.270275      0.369111      0.409390      0.457478      0.501537      0.522233
  73   4 2159.8482    1.0060  1.0882 10.4524  0.0000  0.0151   0.0117   0.0397    0.0468   0.0000   442.7182     -0.556366       20.9635    -0.0862220      -2.96051      0.104497      0.317810      0.453996      0.503928      0.554163      0.605204      0.623910
  73   5 2393.4817    1.6229  1.2686 11.4263  0.0000  0.0164   0.0177   0.0423    0.0470   0.0000   441.6600      0.376794       22.1388     -0.537944      -2.19614      0.120950      0.350256      0.474078      0.531791      0.606951      0.642676      0.668134
  73   6 2613.7756    2.3423  1.3621 12.1936  0.0000  0.0161   0.0244   0.0460    0.0418   0.0000   442.5648      0.896515       21.4504      0.373307      -2.87369     -0.537202      0.353236      0.475216      0.537028      0.595943      0.632447      0.648949
  73   7 2829.2532    3.3312  1.3402 12.7769 -0.0062  0.0161   0.0341   0.0423    0.0458   0.0000   442.0978       1.99399       22.7875      0.221528      -3.74207      -1.81565      0.351226      0.469459      0.534197      0.581137      0.616241      0.644702
  73   8 3038.8899    4.1730  1.3139 13.2227  0.0000  0.0158   0.0431   0.0425    0.0497   0.0000   442.4277       2.45583       22.1216       1.18218      -2.49398      0.408514      0.336048      0.479408      0.524691      0.582777      0.630159      0.647282
  73   9 3242.7177    4.0150  1.5443 13.4157  0.0000  0.0175   0.0399   0.0492    0.0399   0.0000   442.9013       2.96875       21.4207       1.15757      -3.15438     -0.122556      0.369802      0.515326      0.575302      0.639081      0.670951      0.689911
  73  10 3442.9320    3.0061  2.8585 12.8446 -0.0000  0.0263   0.0242   0.0738    0.0297   0.0000   443.7637       5.46014       18.6018       3.35957     -0.166578      -1.86260      0.526116      0.768252      0.838130      0.937434      0.980471       1.03682
  73  11 3639.9988    2.6487  6.4793 11.7333  0.0049  0.0449   0.0083   0.1191    0.0098   0.0000   439.9936       5.15616       26.9625      0.634405      -15.5588       4.71715       1.01368       1.31502       1.58647       1.69542       1.85817       1.91604
  74   1 1313.8488    0.1210  0.1102  9.5446  0.0000  0.0072   0.0053   0.0177    0.0149   0.0000   440.7930     -0.162454       22.0813    -0.0193169      -3.42019      0.586709      0.150706      0.217891      0.238621      0.292431      0.324872      0.330682
  74   2 1647.2348    0.3081  0.3201  9.5460  0.0000  0.0086   0.0062   0.0194    0.0198   0.0000   442.0311     -0.394952       21.9799      0.673659      -3.21314     -0.304898      0.179046      0.241750      0.273806      0.313657      0.314623      0.325195
  74   3 1917.9146    0.6108  0.6864  9.9143  0.0000  0.0118   0.0085   0.0294    0.0325   0.0000   442.1650    -0.0141309       22.6916      0.406813      -3.74758      0.612744      0.245314      0.349886      0.373845      0.431207      0.457306      0.472489
  74   4 2170.7102    1.0159  1.0932 10.6208  0.0000  0.0150   0.0118   0.0407    0.0425   0.0000   442.5169      0.649030       22.2043      0.260395      -3.23115      -1.04970      0.313098      0.430282      0.486917      0.541838      0.566885      0.597830
  74   5 2405.0307    1.6318  1.4086 11.3162  0.0000  0.0170   0.0168   0.0457    0.0465   0.0000   443.4393    -0.0106790       21.1943      0.715265      -1.71382     -0.441940      0.357096      0.501402      0.559701      0.618652      0.637384      0.671741
  74   6 2626.3050    2.4455  1.4146 12.0334  0.0000  0.0167   0.0247   0.0452    0.0502   0.0000   442.7941       2.45040       22.7255      -1.01439      -4.17112      0.554433      0.354629      0.512611      0.556238      0.627600      0.662019      0.676154
  74   7 2842.8441    3.4049  1.3139 12.8102 -0.0001  0.0155   0.0351   0.0421    0.0477   0.0000   442.7693       2.00553       22.0416       1.16652      -3.48106     -0.325326      0.331309      0.460216      0.508717      0.561521      0.624614      0.638864
  74   8 3053.3029    4.2647  1.3486 13.3144  0.0000  0.0159   0.0434   0.0434    0.0476   0.0000   442.6216       2.44891       21.2431      0.471521      -2.11527     -0.834795      0.332414      0.469965      0.524859      0.574824      0.609713      0.646026
  74   9 3257.9081    3.9612  1.7047 13.2500  0.0000  0.0182   0.0370   0.0502    0.0410   0.0000   442.3655       4.02837       20.9069       1.61712      -3.97055      0.323861      0.390056      0.526736      0.614601      0.663177      0.733012      0.757605
  74  10 3458.8540    2.9781  3.1308 12.7219  0.0000  0.0271   0.0226   0.0763    0.0294   0.0000   443.7214       2.41894       19.0186       1.64489      0.541721      -1.60734      0.540112      0.782829      0.855755      0.958252      0.999404       1.04369
  74  11 3656.9260    2.4582  6.4129 11.6588 -0.0002  0.0464   0.0076   0.1216    0.0098   0.0000   439.6459       1.79928       30.5111       2.15143      -11.7784       2.25108      0.998172       1.33074       1.54396       1.68335       1.82221       1.86972
  75   1 1321.4433    0.1258  0.1234  9.5533  0.0000  0.0071   0.0053   0.0208    0.0148   0.0000   440.5779      0.191942       21.4883     -0.470052      -3.30477      0.786490      0.139171      0.192499      0.250718      0.312244      0.333685      0.386048
  75   2 1655.7464    0.3187  0.3728  9.5222  0.0000  0.0091   0.0061   0.0224    0.0209   0.0000   441.8752     -0.270645       21.6058   -0.00907243      -3.31997     -0.415187      0.191374      0.265423      0.297327      0.315867      0.341986      0.359794
  75   3 1927.4397    0.6321  0.7291  9.9024 -0.0000  0.0123   0.0085   0.0304    0.0335   0.0000   442.0228      0.549768       21.8325     -0.256239      -3.15262     -0.458749      0.236158      0.341491      0.382100      0.421901      0.432169      0.453258
  75   4 2181.4963    1.0588  1.0996 10.6669  0.0000  0.0150   0.0121   0.0401    0.0434   0.0000   442.7732      0.392792       21.7370     -0.107166      -3.96819      0.286751      0.302885      0.436514      0.466002      0.526602      0.560892      0.578190
  75   5 2416.5209    1.6771  1.4106 11.4479  0.0000  0.0168   0.0172   0.0474    0.0438   0.0000   442.3444      0.259276       22.2478      0.495349      -1.38501      0.189499      0.345993      0.485521      0.540895      0.588457      0.639724      0.652417
  75   6 2638.8432    2.4865  1.3818 12.2626 -0.0000  0.0163   0.0252   0.0445    0.0428   0.0000   442.2805       1.23510       21.8395    -0.0363133      -2.69687     -0.314489      0.345631      0.491655      0.549514      0.616190      0.654239      0.654475
  75   7 2856.3592    3.5140  1.2916 12.8794 -0.0000  0.0153   0.0358   0.0408    0.0470   0.0000   442.6166       1.92641       22.5404       1.60205      -3.09382      0.135203      0.316383      0.439969      0.498455      0.541439      0.587942      0.602928
  75   8 3067.5690    4.2552  1.2862 13.4620 -0.0009  0.0155   0.0442   0.0422    0.0444   0.0000   443.0386       2.03621       22.8687       1.14346      -4.00548      -1.08160      0.321304      0.452315      0.501983      0.554346      0.587553      0.599926
  75   9 3272.9835    3.8582  1.8043 13.2577 -0.0000  0.0187   0.0351   0.0535    0.0375   0.0000   443.7243       2.33267       21.6551      0.294327     -0.283578      -1.53850      0.383035      0.543892      0.604615      0.679732      0.702170      0.735746
  75  10 3474.7529    2.9175  3.4261 12.7052  0.0000  0.0285   0.0220   0.0816    0.0286   0.0000   443.2755       4.65970       21.0567       2.11160      -1.11585      -3.36442      0.569398      0.802707      0.901132      0.993234       1.04092       1.08631
  75  11 3673.6067    2.3638  6.4128 11.6524 -0.0051  0.0482   0.0072   0.1238    0.0099   0.0000   439.7014     -0.523601       29.4554       6.65605      -13.2097      -7.42573       1.00289       1.36174       1.55824       1.70731       1.81069       1.86624
  76   1 1328.9680    0.1274  0.1346  9.5079  0.0000  0.0073   0.0051   0.0186    0.0149   0.0000   440.8445    -0.0119357       22.2312      0.339836      -3.54876     -0.340311      0.156389      0.218009      0.240163      0.276854      0.283609      0.283974
  76   2 1664.1805    0.3266  0.3875  9.5421  0.0000  0.0091   0.0061   0.0227    0.0207   0.0000   441.3854     -0.636472       22.2830      0.769943      -4.20192     -0.206578      0.192966      0.255261      0.297561      0.302776      0.339557      0.360738
  76   3 1936.9140    0.6409  0.7543  9.8966  0.0000  0.0121   0.0085   0.0309    0.0343   0.0000   442.5103     -0.453151       21.6464      0.829412      -3.17200      -1.09304      0.244808      0.334080      0.384320      0.415782      0.459300      0.472284
  76   4 2192.1139    1.1043  1.1388 10.6390 -0.0000  0.0153   0.0124   0.0397    0.0465   0.0000   442.5634     -0.331560       21.9911     -0.705296      -3.03233      0.589436      0.309750      0.436730      0.495208      0.530199      0.573464      0.590465
  76   5 2427.9020    1.6885  1.4173 11.4498  0.0044  0.0172   0.0173   0.0456    0.0455   0.0000   442.2258       1.04951       21.6476     0.0606240      -1.70973      -1.19670      0.345090      0.493289      0.533622      0.602110      0.618534      0.642192
  76   6 2651.2585    2.5506  1.4279 12.1846 -0.0000  0.0166   0.0250   0.0445    0.0442   0.0000   442.4574       1.02297       22.0916       1.17431      -3.24631      0.332558      0.326798      0.466029      0.508222      0.560533      0.599965      0.618576
  76   7 2869.7737    3.4838  1.2616 13.0059  0.0000  0.0155   0.0366   0.0418    0.0465   0.0000   442.1477       2.33214       23.0466       1.38846      -3.99003     -0.112693      0.312049      0.443098      0.492794      0.551226      0.567801      0.601353
  76   8 3081.7436    4.2436  1.3364 13.3411  0.0000  0.0156   0.0430   0.0425    0.0463   0.0000   442.1929       2.11193       22.4992       1.55444      -3.74731      0.561854      0.315362      0.444043      0.496289      0.525731      0.578588      0.584097
  76   9 3287.9812    3.7907  1.8174 13.3202  0.0000  0.0190   0.0348   0.0543    0.0359   0.0000   442.2983       2.73828       21.5043     -0.932928     -0.887816     -0.272822      0.382515      0.534453      0.609759      0.676896      0.709008      0.734679
  76  10 3490.4496    2.7514  3.5466 12.7221 -0.0001  0.0301   0.0211   0.0866    0.0268   0.0000   442.8204       5.51552       20.3619      0.810911       1.72583     -0.595933      0.584054      0.834128      0.932675       1.04218       1.08582       1.13179
  76  11 3690.1556    2.5304  7.5653 11.5077  0.0091  0.0500   0.0068   0.1352    0.0069   0.0000   437.8863       1.10956       28.0344       8.43102      -11.8280      -7.16010       1.09631       1.38861       1.70271       1.71543       1.97978       1.92567
  77   1 1336.4250    0.1178  0.1274  9.4653  0.0000  0.0090   0.0050   0.0203    0.0148   0.0000   440.6260     -0.549067       22.1668      0.366573      -3.57675       1.06030      0.219491      0.299117      0.353439      0.346751      0.374909      0.379973
  77   2 1672.5222    0.3278  0.3839  9.5818  0.0000  0.0094   0.0062   0.0218    0.0207   0.0000   441.8472    -0.0833044       22.0141     -0.238555      -3.40811      0.307006      0.197037      0.257813      0.307835      0.327187      0.366484      0.368382
  77   3 1946.3141    0.6449  0.7740  9.8956 -0.0000  0.0123   0.0083   0.0308    0.0339   0.0000   441.6878     -0.375231       22.5090    -0.0372793      -3.23801     -0.902671      0.248925      0.327846      0.381792      0.420331      0.435253      0.458365
  77   4 2202.7434    1.0994  1.1523 10.6811  0.0000  0.0151   0.0124   0.0414    0.0462   0.0000   442.2210     -0.266868       22.7082      0.836283      -2.05545      0.266124      0.300311      0.418158      0.468499      0.512632      0.542074      0.563153
  77   5 2439.1540    1.7333  1.3703 11.6429  0.0000  0.0166   0.0180   0.0460    0.0404   0.0000   442.4187       1.80629       23.1203      0.647976      -3.22126      0.157582      0.332278      0.463163      0.523148      0.569342      0.616691      0.616339
  77   6 2663.6423    2.5988  1.3584 12.3020 -0.0000  0.0157   0.0262   0.0433    0.0431   0.0000   443.2561      0.589539       22.3342       1.52106      -3.26528     -0.160725      0.316816      0.439535      0.494902      0.538745      0.585418      0.610838
  77   7 2883.0947    3.6865  1.2572 12.9315  0.0000  0.0148   0.0376   0.0401    0.0488   0.0000   442.9076       1.98830       21.9099      0.675940      -3.80514      -1.01794      0.296139      0.416011      0.460622      0.510922      0.534879      0.555403
  77   8 3095.8579    4.3327  1.3800 13.2695  0.0000  0.0155   0.0429   0.0426    0.0479   0.0000   441.8196       3.65993       22.3827     -0.135417      -2.97325     -0.579058      0.320977      0.442116      0.493308      0.533980      0.578657      0.591494
  77   9 3302.8334    3.6806  1.8771 13.2507  0.0000  0.0192   0.0333   0.0562    0.0355   0.0000   442.6357       2.63606       20.8481       2.05589     -0.514475      -1.01611      0.378632      0.537315      0.612420      0.653031      0.697157      0.725296
  77  10 3506.1781    2.7626  3.6449 12.6389  0.0001  0.0309   0.0214   0.0861    0.0291   0.0000   444.8157       3.11232       19.4683      0.467857       2.78836     -0.231147      0.592573      0.844854      0.952072       1.04143       1.11269       1.12926
  77  11 3706.7975    2.1850  6.4751 11.7274 -0.0111  0.0524   0.0066   0.1326    0.0093   0.0000   441.5640      -1.19060       25.9754       4.66501      -5.81075      -7.13315       1.02984       1.43504       1.59686       1.76567       1.90550       1.93862
  78   1 1343.8210    0.1308  0.1319  9.5187  0.0000  0.0079   0.0051   0.0176    0.0146   0.0000   440.5995     -0.251664       22.0504      0.110873      -3.47521   -0.00193767      0.149965      0.238510      0.242420      0.285394      0.295406      0.278922
  78   2 1680.7729    0.3374  0.3995  9.5654  0.0000  0.0097   0.0061   0.0222    0.0208   0.0000   441.3708      0.236744       22.7662     0.0390330      -3.26436     -0.232656      0.185750      0.262252      0.306197      0.304184      0.346038      0.340774
  78   3 1955.6545    0.6529  0.8528  9.8892  0.0000  0.0130   0.0083   0.0352    0.0368   0.0000   442.3231     -0.565050       21.2623      0.143647      -3.80250   -0.00265336      0.249460      0.352395      0.395684      0.440546      0.474559      0.492825
  78   4 2213.2238    1.1528  1.2046 10.5634  0.0000  0.0156   0.0124   0.0408    0.0505   0.0000   442.7267      0.819015       22.2710      0.830328      -2.14454      0.121188      0.296239      0.423239      0.470635      0.507305      0.542084      0.569584
  78   5 2450.3531    1.7758  1.4614 11.6282  0.0000  0.0172   0.0176   0.0472    0.0399   0.0000   442.7934      0.646889       22.1063     -0.651055      -4.38406     -0.809240      0.333068      0.480819      0.528397      0.599555      0.618631      0.651015
  78   6 2675.8889    2.6604  1.3478 12.3548  0.0000  0.0157   0.0269   0.0438    0.0454   0.0000   443.3007      0.731142       22.7771       1.05970     -0.993809      0.882996      0.313636      0.431328      0.482289      0.534544      0.565854      0.585287
  78   7 2896.3744    3.6273  1.3160 13.0656  0.0006  0.0152   0.0371   0.0434    0.0440   0.0000   443.4277       1.18653       21.7075       1.90218      -1.89904     -0.423037      0.310555      0.425582      0.476748      0.516043      0.560864      0.579120
  78   8 3109.8678    4.1875  1.4217 13.4045 -0.0001  0.0159   0.0413   0.0445    0.0406   0.0000   442.8973       2.26363       21.0760      0.270597      -2.63325     -0.213872      0.321688      0.437854      0.494275      0.544874      0.576756      0.583811
  78   9 3317.6394    3.6856  1.9417 13.2601  0.0000  0.0197   0.0329   0.0564    0.0351   0.0000   443.0464       3.87882       20.4619       1.23956      -1.44235      0.121597      0.385875      0.542779      0.605576      0.669559      0.705909      0.739840
  78  10 3521.7678    2.6451  3.9149 12.5147 -0.0000  0.0326   0.0195   0.0914    0.0305   0.0000   443.3539       3.32881       17.4802       2.88731       2.61971      -1.63219      0.605275      0.881153      0.960911       1.08773       1.13314       1.17726
  78  11 3722.9539    2.2821  8.0841 11.8579  0.0047  0.0581   0.0059   0.1493    0.0072   0.0000   439.7089      -2.85325       29.2723       2.48049      -10.9917      -1.46743       1.19882       1.56713       1.78222       1.91434       2.08500       2.16561
  79   1 1351.1750    0.1294  0.1418  9.4552  0.0000  0.0079   0.0049   0.0171    0.0147   0.0000   440.5990     -0.331850       22.0083      0.686751      -3.96374      0.323732      0.147399      0.208169      0.235028      0.239294      0.315823      0.304230
  79   2 1688.9637    0.3541  0.4206  9.5402  0.0000  0.0096   0.0062   0.0229    0.0215   0.0000   442.0643      0.166743       21.7273      0.270393      -3.20343     -0.180139      0.182768      0.262127      0.297054      0.326492      0.336835      0.356876
  79   3 1964.9525    0.6742  0.8270  9.9738  0.0000  0.0125   0.0085   0.0331    0.0337   0.0000   442.0713      0.106791       22.4904    -0.0225164      -3.23599      0.390968      0.241051      0.333025      0.385395      0.419666      0.440478      0.465288
  79   4 2223.6238    1.1671  1.2702 10.5538 -0.0004  0.0158   0.0122   0.0418    0.0490   0.0000   442.6698      0.777175       23.1884     -0.343433      -3.99191    -0.0661676      0.305005      0.423078      0.476765      0.522798      0.568711      0.598176
  79   5 2461.5146    1.8236  1.4319 11.6389  0.0000  0.0167   0.0181   0.0454    0.0404   0.0000   443.0900      0.279769       21.5876      0.688062      -1.74917     -0.200592      0.334844      0.458961      0.515528      0.573124      0.627591      0.651039
  79   6 2688.1051    2.6834  1.4209 12.2324  0.0000  0.0159   0.0260   0.0434    0.0451   0.0000   442.3160       1.73749       22.5184      0.311409      -4.31252     -0.269251      0.316694      0.436041      0.484778      0.537504      0.589510      0.601612
  79   7 2909.5085    3.7313  1.3458 12.9165 -0.0000  0.0152   0.0369   0.0422    0.0490   0.0000   442.9294       1.04729       21.6141      0.913983      -3.02911      0.640141      0.306224      0.418565      0.468892      0.515472      0.578505      0.593425
  79   8 3123.7652    4.2124  1.4529 13.3807  0.0000  0.0165   0.0408   0.0441    0.0414   0.0000   442.6648       2.77462       22.4646      0.825279      -2.42199     -0.542350      0.314970      0.451618      0.494629      0.546329      0.566391      0.597180
  79   9 3332.3384    3.5664  2.0881 13.1862  0.0000  0.0208   0.0313   0.0599    0.0348   0.0000   443.2694       2.75062       20.7369       1.40136     0.0965357      -1.38393      0.391799      0.568995      0.624162      0.687052      0.728728      0.757841
  79  10 3537.2286    3.0084  5.0553 11.9308 -0.0001  0.0301   0.0099   0.0711    0.0067   0.0000   442.0737       3.86576       24.0097       1.42773      -5.61234      -2.80514      0.722855      0.773658       1.07449       1.04578       1.23373       1.28071
  80   1 1358.4801    0.1236  0.1412  9.4715  0.0000  0.0082   0.0048   0.0177    0.0145   0.0000   440.4185     -0.438210       22.0986      0.869114      -3.64031      0.416734      0.158491      0.199602      0.260632      0.257528      0.338663      0.360736
  80   2 1697.0351    0.3557  0.4068  9.5486  0.0000  0.0089   0.0063   0.0225    0.0210   0.0000   441.3651    -0.0593591       22.0612      0.303025      -3.21196     -0.186668      0.180979      0.241024      0.278837      0.314858      0.325724      0.348248
  80   3 1974.1574    0.6805  0.8234  9.9963  0.0000  0.0126   0.0086   0.0321    0.0344   0.0000   441.8421      0.182499       22.5295    -0.0373206      -2.99636     -0.648407      0.245629      0.335975      0.373539      0.414543      0.447470      0.466723
  80   4 2233.9742    1.1844  1.2321 10.6914  0.0000  0.0154   0.0125   0.0410    0.0453   0.0000   442.1395      0.224388       22.0547       1.10269      -2.30075      0.383700      0.295576      0.419251      0.451501      0.507598      0.534437      0.556272
  80   5 2472.5260    1.8316  1.4573 11.6946  0.0000  0.0169   0.0182   0.0468    0.0393   0.0000   442.6198       1.61884       21.4234      0.543523      -3.19253     -0.642168      0.326872      0.456775      0.511964      0.572000      0.614185      0.635304
  80   6 2700.1950    2.7041  1.4314 12.4419  0.0000  0.0161   0.0263   0.0457    0.0395   0.0000   442.6831      0.878227       22.1127       1.17022      -3.05945     -0.458478      0.308703      0.427823      0.468813      0.536209      0.555507      0.578524
  80   7 2922.5191    3.8292  1.3322 13.0395  0.0000  0.0150   0.0377   0.0418    0.0451   0.0000   443.1744       3.05739       21.5706      0.846885      -2.79166     -0.965166      0.299883      0.417343      0.459225      0.515045      0.553646      0.566470
  80   8 3137.5881    4.3026  1.4253 13.3440  0.0002  0.0155   0.0409   0.0434    0.0410   0.0000   443.0437       2.64000       21.6698       2.39374      -3.50042      -1.13398      0.305085      0.420390      0.472206      0.521422      0.562646      0.585852
  80   9 3346.9934    3.5259  2.2162 13.1803  0.0000  0.0215   0.0301   0.0616    0.0325   0.0000   442.9665       2.28486       20.0346       2.24590     0.0550354     -0.542443      0.390796      0.576681      0.623216      0.693313      0.733883      0.769246
  80  10 3552.8773    2.9152  5.1156 12.0027  0.0011  0.0375   0.0098   0.0939    0.0072   0.0000   441.1619       3.87304       22.0873      0.999094      -4.63556      -3.83758      0.720561       1.00338       1.13558       1.24328       1.34933       1.38239
  81   1 1365.7051    0.1253  0.1428  9.4523  0.0000  0.0072   0.0047   0.0199    0.0146   0.0000   440.5948     0.0369484       22.1476      0.266533      -3.15189      0.289403      0.132170      0.188824      0.218947      0.227050      0.245513      0.250911
  81   2 1705.0414    0.3587  0.4639  9.5676  0.0000  0.0101   0.0060   0.0246    0.0217   0.0000   441.6579     -0.597265       22.3606     0.0889123      -3.07222     0.0274641      0.185364      0.260884      0.290317      0.319288      0.341671      0.357874
  81   3 1983.3062    0.7118  0.8637 10.0182  0.0000  0.0130   0.0088   0.0339    0.0365   0.0000   442.1858     0.0865942       22.9051    -0.0181638      -2.51121      -1.11492      0.237140      0.347844      0.377232      0.416121      0.450596      0.450861
  81   4 2244.1787    1.1995  1.3552 10.7630  0.0000  0.0162   0.0121   0.0444    0.0406   0.0000   442.7233      0.348569       21.3023     -0.242345      -3.45825     -0.440744      0.309947      0.433974      0.493602      0.535753      0.576149      0.602054
  81   5 2483.5132    1.9083  1.5450 11.5326  0.0087  0.0164   0.0179   0.0484    0.0430   0.0000   442.4396      0.326966       21.1511      0.224133      -2.45676     -0.949854      0.309740      0.429153      0.487631      0.523683      0.572666      0.589556
  81   6 2712.3036    2.7893  1.4842 12.3257  0.0000  0.0162   0.0260   0.0448    0.0422   0.0000   442.6759       1.45801       21.9863       1.83065      -2.37083      -1.29517      0.308576      0.433214      0.485458      0.532873      0.579832      0.599420
  81   7 2935.5314    3.8746  1.3105 13.1008  0.0000  0.0150   0.0385   0.0405    0.0456   0.0000   443.1619       1.98327       21.9579       1.08642      -3.56729      0.368961      0.296771      0.406863      0.459402      0.492061      0.527512      0.553318
  81   8 3151.3162    4.1817  1.5327 13.4022  0.0000  0.0166   0.0396   0.0468    0.0403   0.0000   442.9955       2.78679       20.9362      0.427311      -1.86032      0.302399      0.318293      0.444700      0.489367      0.538479      0.590461      0.596379
  81   9 3361.5241    3.3675  2.3833 13.0226  0.0000  0.0221   0.0274   0.0626    0.0324   0.0000   443.4179       1.53098       19.1941       1.30486      0.139604      -2.04826      0.402984      0.584743      0.638831      0.725448      0.759180      0.789960
  82   1 1372.8998    0.1289  0.1518  9.4138  0.0000  0.0075   0.0047   0.0183    0.0146   0.0000   440.6107     -0.264978       22.3631     -0.316384      -3.16661     -0.341577      0.145174      0.221861      0.227957      0.267816      0.304519      0.388285
  82   2 1712.9683    0.3791  0.4068  9.5621  0.0000  0.0087   0.0065   0.0213    0.0214   0.0000   441.2319     -0.592094       22.3737      0.220772      -3.60147     -0.247832      0.170027      0.234509      0.260881      0.277016      0.294933      0.331352
  82   3 1992.4008    0.7358  0.8462  9.9331  0.0000  0.0120   0.0089   0.0321    0.0372   0.0000   441.9083     -0.266028       22.4751      0.333280      -3.45927     -0.168390      0.236666      0.309947      0.360684      0.391367      0.412871      0.436865
  82   4 2254.3269    1.2159  1.2535 10.8146  0.0000  0.0156   0.0128   0.0424    0.0440   0.0000   442.4177      0.754342       22.6041      0.215616      -3.72610      -1.08748      0.289083      0.405261      0.455454      0.493904      0.543451      0.559061
  82   5 2494.4109    1.9203  1.4228 11.7553  0.0060  0.0165   0.0193   0.0452    0.0422   0.0000   442.3992      0.802605       21.6392      0.369128      -2.56370     0.0930564      0.306285      0.432052      0.487225      0.529698      0.566574      0.584738
  82   6 2724.3027    2.8670  1.4300 12.3791 -0.0000  0.0159   0.0272   0.0429    0.0431   0.0000   442.3226       1.74761       21.2700       1.01097      -3.44485     -0.607934      0.300285      0.421904      0.478946      0.515657      0.563439      0.575037
  82   7 2948.4288    3.9011  1.3037 13.1570  0.0000  0.0149   0.0386   0.0403    0.0429   0.0000   442.3644       1.91833       22.4451      0.254081      -2.65542     -0.440193      0.287932      0.393685      0.441262      0.491842      0.524776      0.560406
  82   8 3164.9468    4.2171  1.5347 13.3633  0.0000  0.0164   0.0397   0.0456    0.0408   0.0000   443.3718       1.89194       22.1556       1.68564      -1.64151     -0.871033      0.315403      0.430012      0.494515      0.536797      0.573720      0.593426
  82   9 3375.9771    3.3707  2.5330 12.9720  0.0003  0.0224   0.0271   0.0647    0.0321   0.0000   443.9675       4.58593       20.3253       1.19379     -0.614639      0.109462      0.418199      0.585124      0.659494      0.726723      0.773423      0.809937
  83   1 1380.0171    0.1393  0.1524  9.4182  0.0000  0.0071   0.0048   0.0176    0.0146   0.0000   440.7501     0.0751540       21.9337     0.0672775      -3.84097     0.0871296      0.160204      0.213279      0.255367      0.295023      0.319100      0.325914
  83   2 1720.7914    0.3901  0.4858  9.5050  0.0000  0.0096   0.0062   0.0250    0.0233   0.0000   441.5568    -0.0986310       22.0379     -0.443901      -3.50036     -0.667173      0.184292      0.242528      0.290147      0.318842      0.327530      0.344923
  83   3 2001.4530    0.7378  0.8684  9.9909 -0.0000  0.0126   0.0088   0.0324    0.0370   0.0000   441.7791     -0.198743       22.0275     -0.413046      -3.91111      0.457343      0.233995      0.318893      0.369542      0.396268      0.446220      0.458798
  83   4 2264.3974    1.2199  1.3596 10.7938  0.0000  0.0162   0.0122   0.0437    0.0407   0.0000   442.4742      0.644978       21.5295     -0.286130      -2.42202     -0.274519      0.300116      0.411088      0.466724      0.518437      0.552983      0.571474
  83   5 2505.2458    1.9561  1.4508 11.8488  0.0003  0.0167   0.0193   0.0464    0.0390   0.0000   442.4832      0.930037       21.7953      0.719615      -4.08124      -2.01772      0.309362      0.431829      0.490929      0.539127      0.586878      0.590881
  83   6 2736.2382    2.8950  1.3736 12.5664 -0.0000  0.0154   0.0283   0.0428    0.0414   0.0000   442.1827       1.92356       22.2404       1.13991      -3.52097      0.861739      0.295572      0.399198      0.464378      0.507955      0.545268      0.553571
  83   7 2961.2450    4.0062  1.3158 13.0744 -0.0002  0.0147   0.0389   0.0402    0.0455   0.0000   443.1238       1.85626       21.2683      0.504728      -2.47107     -0.430674      0.273324      0.385506      0.417792      0.484105      0.507248      0.519689
  83   8 3178.5355    4.1716  1.6188 13.2941  0.0000  0.0170   0.0373   0.0470    0.0381   0.0000   442.8855       2.68245       20.7171       2.68447      -2.19684      -1.31996      0.308082      0.442515      0.493954      0.545802      0.585478      0.594807
  83   9 3390.3826    3.2317  2.4781 13.1081  0.0005  0.0231   0.0273   0.0666    0.0306   0.0000   443.5948       3.84640       19.2891      0.672742      0.363358    -0.0364945      0.422241      0.586116      0.674260      0.736706      0.782516      0.829459
  84   1 1387.0985    0.1425  0.1999  9.4249  0.0000  0.0083   0.0046   0.0221    0.0149   0.0000   440.5413     -0.440683       22.3823      0.457245      -3.19780      0.183824      0.152880      0.203108      0.248059      0.260211      0.260065      0.281665
  84   2 1728.5938    0.3859  0.4721  9.5593  0.0000  0.0097   0.0062   0.0238    0.0226   0.0000   441.4966      0.121176       22.1798      0.153574      -3.74600      0.261816      0.173373      0.244021      0.265335      0.310804      0.309472      0.329309
  84   3 2010.4284    0.7547  0.9309 10.0127  0.0000  0.0131   0.0088   0.0343    0.0379   0.0000   442.2522      0.289713       21.4509      0.487446      -2.45757     -0.455326      0.238913      0.330933      0.372334      0.406372      0.449544      0.458835
  84   4 2274.3711    1.2746  1.3297 10.8642 -0.0014  0.0159   0.0128   0.0434    0.0434   0.0000   441.8775      0.170250       22.7406      0.863523      -3.38352      0.945488      0.290550      0.408723      0.456441      0.507915      0.560479      0.563206
  84   5 2515.9671    2.0244  1.4866 11.8316  0.0055  0.0167   0.0195   0.0462    0.0416   0.0000   442.6915       2.00158       21.6957       1.05899      -3.38025     -0.691786      0.306365      0.430718      0.488534      0.534091      0.572684      0.593742
  84   6 2748.0720    2.9031  1.3598 12.8359 -0.0003  0.0157   0.0291   0.0444    0.0355   0.0000   442.1938       2.44889       22.4309      0.652784      -3.09758     -0.698973      0.287306      0.403765      0.441729      0.501874      0.530104      0.543627
  84   7 2973.9961    3.9925  1.3433 13.2347  0.0000  0.0151   0.0389   0.0415    0.0429   0.0000   443.0265       2.24269       22.1261      0.683114      -2.36336     -0.244474      0.285210      0.388079      0.436382      0.483902      0.516825      0.538176
  84   8 3192.0356    4.1657  1.6477 13.2705  0.0000  0.0169   0.0371   0.0473    0.0395   0.0000   442.9719       3.18413       22.1821       1.42039      -2.63925     -0.977468      0.304040      0.428185      0.480867      0.529555      0.573499      0.588746
  84   9 3404.7188    3.2270  2.7966 12.9223  0.0002  0.0243   0.0249   0.0693    0.0301   0.0000   444.6462       3.83711       19.0006      0.409130      0.684441     -0.656598      0.429882      0.613929      0.688663      0.755329      0.808852      0.845138
  85   1 1394.1430    0.1443  0.1900  9.3771  0.0000  0.0079   0.0046   0.0193    0.0148   0.0000   440.1254     0.0322842       22.3240      0.307260      -3.97945     -0.124499      0.156915      0.207122      0.237721      0.279786      0.279872      0.309117
  85   2 1736.2756    0.4000  0.4463  9.5549  0.0000  0.0090   0.0064   0.0222    0.0223   0.0000   441.3523    -0.0783563       22.2757      0.445521      -3.63749     -0.451990      0.168235      0.228724      0.259077      0.280684      0.299198      0.316454
  85   3 2019.3833    0.7639  0.8836 10.1055 -0.0000  0.0127   0.0090   0.0325    0.0351   0.0000   442.6217     -0.888969       22.5905     0.0787443      -2.67575     -0.597168      0.232328      0.319931      0.347434      0.397970      0.428112      0.444240
  85   4 2284.2456    1.3064  1.3494 10.9267 -0.0001  0.0160   0.0132   0.0443    0.0428   0.0000   442.6238     -0.175946       22.7056      0.439326      -2.51702     -0.722469      0.287427      0.392554      0.446486      0.489296      0.543787      0.550326
  85   5 2526.6487    2.0921  1.5605 11.6357  0.0000  0.0166   0.0188   0.0451    0.0422   0.0000   442.7826      0.709839       21.3243     -0.136315      -2.84926       1.47185      0.305884      0.432222      0.484089      0.540392      0.558193      0.584012
  85   6 2759.8662    3.0316  1.4605 12.6073 -0.0054  0.0163   0.0285   0.0441    0.0392   0.0000   442.5126       1.65288       22.2095      0.902254      -2.94344     -0.440550      0.292527      0.417167      0.464031      0.511335      0.563171      0.566226
  85   7 2986.6081    4.0149  1.3141 13.2662  0.0000  0.0149   0.0394   0.0417    0.0422   0.0000   443.1244       1.83289       21.4669       1.75859      -2.55519     -0.631318      0.270226      0.381202      0.425978      0.471034      0.508939      0.530770
  85   8 3205.4598    4.0702  1.6004 13.4051  0.0000  0.0170   0.0377   0.0479    0.0375   0.0000   443.1770       3.00939       22.7405       1.88276      -2.80751     -0.820995      0.311351      0.433923      0.486766      0.526279      0.577440      0.597072
  85   9 3418.9469    3.1698  3.0581 12.8155  0.0004  0.0256   0.0238   0.0737    0.0298   0.0000   443.1058       4.34831       19.3662       1.54178      0.977842      -1.00960      0.447194      0.645281      0.711281      0.795190      0.861758      0.890362
  86   1 1401.1116    0.1495  0.1585  9.4171  0.0000  0.0069   0.0047   0.0164    0.0145   0.0000   440.4489    -0.0765845       22.0222     -0.322277      -3.87456      0.300274      0.122273      0.149646      0.195551      0.214523      0.214609      0.236503
  86   2 1743.9022    0.4063  0.4949  9.5773  0.0000  0.0095   0.0063   0.0243    0.0228   0.0000   441.2812      0.240625       22.0798     0.0948466      -3.85799      0.284376      0.174500      0.242088      0.272202      0.287028      0.327866      0.339091
  86   3 2028.2373    0.7937  0.9777 10.0739  0.0000  0.0133   0.0090   0.0346    0.0390   0.0000   441.6799     -0.261675       22.8060      0.329645      -3.16537     -0.693177      0.236555      0.332204      0.374015      0.420480      0.440294      0.466548
  86   4 2294.0628    1.3196  1.3810 10.9333 -0.0000  0.0163   0.0130   0.0444    0.0426   0.0000   442.6777      0.620720       22.2054      0.993801      -3.64206      -1.01565      0.283282      0.410037      0.448371      0.497079      0.527610      0.548347
  86   5 2537.2383    2.0915  1.6127 11.7462  0.0000  0.0169   0.0188   0.0474    0.0409   0.0000   442.5052       1.55475       22.0143      0.848702      -3.12719      -1.85428      0.300861      0.418534      0.477249      0.535954      0.554998      0.583122
  86   6 2771.6033    3.1145  1.4419 12.5181  0.0000  0.0151   0.0284   0.0435    0.0424   0.0000   443.0675       1.57220       21.2915       1.73065      -3.25624      -2.23405      0.272473      0.378083      0.423007      0.465600      0.507735      0.529115
  86   7 2999.1777    4.0928  1.3580 13.2534  0.0006  0.0147   0.0386   0.0413    0.0404   0.0000   442.9169       2.99522       22.0338       2.42555      -3.36423     -0.709376      0.274204      0.371627      0.435154      0.467359      0.501390      0.518569
  86   8 3218.7851    4.0820  1.6659 13.3577  0.0000  0.0171   0.0368   0.0484    0.0385   0.0000   443.0288       3.10417       21.7898       1.26616      -3.17908      0.444316      0.309388      0.429877      0.473780      0.539832      0.575108      0.611431
  86   9 3433.1337    3.0086  3.1732 12.9057  0.0001  0.0268   0.0234   0.0777    0.0282   0.0000   443.8174       3.31281       21.3089       1.38169      0.457330      -1.58613      0.470477      0.664815      0.741012      0.819214      0.891177      0.935060
  86  10 3643.6997    2.5210  6.1931 11.5671 -0.0176  0.0514   0.0072   0.1264    0.0092   0.0000   440.9168     -0.223718       27.3789       5.12333      -6.62327      -7.62509      0.903306       1.29129       1.41716       1.58950       1.72136       1.77722
  87   1 1408.0391    0.1558  0.1512  9.3761  0.0006  0.0062   0.0048   0.0150    0.0143   0.0000   440.3100     -0.336530       21.7322    -0.0498529      -3.97411     -0.133120      0.117388      0.161389      0.187027      0.202102      0.229387      0.222202
  87   2 1751.4497    0.4143  0.4986  9.5413  0.0000  0.0095   0.0063   0.0238    0.0233   0.0000   441.2584    -0.0409573       22.7569      0.411800      -4.42109     -0.294809      0.183215      0.254631      0.283762      0.313147      0.328714      0.342119
  87   3 2037.0413    0.7966  0.9970 10.0672  0.0000  0.0134   0.0088   0.0357    0.0380   0.0000   441.9691     -0.161900       22.2456      0.154740      -2.40460      0.274422      0.233831      0.323078      0.371755      0.406970      0.424847      0.449490
  87   4 2303.7832    1.3700  1.4047 10.9527 -0.0000  0.0162   0.0135   0.0436    0.0429   0.0000   442.1591      0.919571       21.7642      0.418921      -1.85164      0.431904      0.290457      0.409571      0.449729      0.521183      0.555984      0.578370
  87   5 2547.8176    2.1314  1.5821 11.8620  0.0000  0.0170   0.0193   0.0466    0.0381   0.0000   442.7973       1.49886       21.9733      0.503350      -3.44081      0.745000      0.297274      0.417554      0.470836      0.518548      0.563125      0.572180
  87   6 2783.2821    3.1742  1.4023 12.6808  0.0000  0.0155   0.0299   0.0419    0.0420   0.0000   443.2485       1.92783       22.1869      0.483305      -4.02696     -0.637251      0.274708      0.380165      0.430357      0.471092      0.507808      0.521086
  87   7 3011.6607    4.1576  1.4846 13.0174  0.0069  0.0149   0.0371   0.0427    0.0436   0.0000   442.8963       2.34232       20.9820      0.907087      -2.17053     -0.761743      0.267668      0.368316      0.419419      0.458888      0.495840      0.513047
  87   8 3232.0687    3.9506  1.7427 13.3839  0.0000  0.0174   0.0346   0.0515    0.0329   0.0000   443.2168       2.67652       21.6227       1.62168      -2.09351      -1.60317      0.305615      0.426532      0.486003      0.536830      0.578013      0.598062
  87   9 3447.1049    3.0158  3.4256 12.7990  0.0000  0.0278   0.0231   0.0814    0.0289   0.0000   442.4293       5.63017       20.8454       1.62673     -0.617589      -1.04097      0.484019      0.684159      0.775532      0.850168      0.900847      0.943765
  88   1 1414.9087    0.1642  0.1974  9.3774  0.0000  0.0072   0.0047   0.0194    0.0147   0.0000   440.3656    -0.0588305       22.0195     0.0720532      -3.38627     -0.311707      0.132350      0.157129      0.208430      0.217285      0.244468      0.248354
  88   2 1758.9231    0.4322  0.5776  9.5323  0.0000  0.0103   0.0062   0.0270    0.0248   0.0000   440.7953     -0.627073       22.8309    0.00608483      -4.45079     -0.484889      0.181616      0.247218      0.288457      0.312953      0.333451      0.350329
  88   3 2045.8152    0.8197  1.0643 10.0717 -0.0000  0.0142   0.0090   0.0374    0.0408   0.0000   442.4411     -0.355903       21.7416      0.182233      -3.26726      0.837741      0.237802      0.354239      0.380517      0.431332      0.469146      0.478387
  88   4 2313.4351    1.3494  1.4708 11.0885  0.0000  0.0167   0.0132   0.0474    0.0383   0.0000   442.1716      0.719154       22.5877     -0.670285      -2.93130       1.21739      0.292022      0.411173      0.463356      0.509836      0.563084      0.574385
  88   5 2558.2981    2.1602  1.5170 12.0310 -0.0000  0.0166   0.0205   0.0472    0.0381   0.0000   442.9365      0.884304       22.2477      0.742884      -2.97483     -0.421623      0.292270      0.409905      0.449735      0.517819      0.539752      0.562688
  88   6 2794.8519    3.2601  1.3831 12.6896  0.0000  0.0152   0.0305   0.0417    0.0422   0.0000   442.8621       1.70419       22.4828      0.959466      -3.27714      -1.05887      0.263632      0.378171      0.417827      0.451224      0.493557      0.502802
  88   7 3024.1002    4.0817  1.3880 13.3605 -0.0000  0.0150   0.0387   0.0427    0.0380   0.0000   442.4369       2.48418       22.1011      0.167388      -2.34919      0.539314      0.269623      0.372437      0.426907      0.464275      0.500803      0.516800
  88   8 3245.2035    3.9747  1.8275 13.3420  0.0000  0.0176   0.0342   0.0525    0.0338   0.0000   442.8032       3.02783       20.9579      0.781935      -2.49461     -0.499379      0.309807      0.421648      0.489685      0.534163      0.562732      0.597061
  88   9 3461.2467    2.8570  3.5134 12.8760  0.0005  0.0296   0.0232   0.0862    0.0280   0.0000   444.3691       2.67435       20.4551       1.58100      0.346148      -2.50065      0.494976      0.702887      0.790672      0.888603      0.919664      0.983830
  89   1 1421.7345    0.1579  0.1872  9.3431  0.0000  0.0070   0.0046   0.0176    0.0145   0.0000   440.3424     -0.454660       22.0767      0.665474      -3.51381     -0.352310      0.134274      0.183084      0.194651      0.229905      0.248223      0.252591
  89   2 1766.3316    0.4456  0.5611  9.5395  0.0000  0.0100   0.0064   0.0254    0.0247   0.0000   441.0174     -0.441516       22.4839      0.126298      -2.88176      0.410223      0.183361      0.248456      0.273596      0.302487      0.335875      0.345325
  89   3 2054.5134    0.8167  1.0762 10.1077  0.0000  0.0142   0.0091   0.0377    0.0406   0.0000   441.8932      0.714651       22.1122     -0.423213      -4.00247    -0.0289588      0.245271      0.343609      0.390852      0.424601      0.467936      0.480365
  89   4 2323.0039    1.3882  1.4401 10.9697  0.0000  0.0161   0.0132   0.0447    0.0414   0.0000   442.4528      0.127477       22.0477       1.47569      -2.43259      0.897007      0.279770      0.389209      0.446375      0.480622      0.519133      0.553692
  89   5 2568.7617    2.1776  1.4645 12.1402 -0.0001  0.0166   0.0212   0.0458    0.0373   0.0000   442.3081       1.13245       22.6308      0.358778      -3.39646      -1.33467      0.287931      0.396787      0.440918      0.499547      0.518301      0.558026
  89   6 2806.3837    3.2220  1.4151 12.6653  0.0045  0.0150   0.0297   0.0413    0.0415   0.0000   442.9625       2.20921       22.3880       1.31493      -3.34306     -0.699900      0.268732      0.364698      0.418171      0.455884      0.492248      0.509830
  89   7 3036.4237    4.1415  1.3772 13.3766  0.0000  0.0153   0.0391   0.0415    0.0386   0.0000   442.7897       2.52411       22.3663       1.52822      -2.75197     -0.860211      0.268662      0.376654      0.416588      0.463552      0.507312      0.519351
  89   8 3258.3647    3.9261  1.8706 13.2670  0.0000  0.0183   0.0335   0.0514    0.0346   0.0000   442.9752       2.19841       21.3812       1.08324      -2.63851      -1.81642      0.307660      0.436448      0.494154      0.545573      0.580492      0.607951
  89   9 3475.1311    2.9072  3.6078 12.7614  0.0047  0.0292   0.0230   0.0850    0.0296   0.0000   443.2733       3.79972       22.1137     -0.318573    -0.0206809     -0.410164      0.490726      0.687449      0.784484      0.864950      0.912363      0.964723
  90   1 1428.5175    0.1705  0.1787  9.3359  0.0000  0.0064   0.0048   0.0166    0.0145   0.0000   440.3323     0.0761863       21.9613     -0.148884      -3.53731      0.187932      0.111269      0.136858      0.172573      0.187958      0.200229      0.208929
  90   2 1773.6917    0.4585  0.5270  9.5484  0.0000  0.0095   0.0066   0.0234    0.0246   0.0000   441.4346     -0.535558       22.2992      0.130162      -3.50367      0.355519      0.171316      0.235057      0.259987      0.305462      0.322936      0.345580
  90   3 2063.2112    0.8419  1.0304 10.1894  0.0000  0.0136   0.0092   0.0368    0.0381   0.0000   441.9493    -0.0643989       21.9674    -0.0459660      -3.62561     0.0385813      0.222986      0.319858      0.356117      0.405377      0.424587      0.452388
  90   4 2332.4968    1.4206  1.4346 11.1156  0.0000  0.0160   0.0135   0.0457    0.0382   0.0000   442.3771      0.640181       21.8605      0.524251      -3.07405      0.819393      0.271165      0.378094      0.432205      0.476168      0.504014      0.534757
  90   5 2579.1315    2.2248  1.5681 11.9816 -0.0000  0.0169   0.0205   0.0462    0.0388   0.0000   442.5049       1.29907       21.6959      0.593368      -3.32537     -0.486193      0.284116      0.400277      0.448912      0.500641      0.529306      0.544013
  90   6 2817.8551    3.2818  1.4006 12.7846 -0.0082  0.0155   0.0304   0.0414    0.0386   0.0000   443.3252       1.47158       21.9264      0.772901      -3.00377      -1.13978      0.270577      0.372887      0.426236      0.467327      0.492471      0.514628
  90   7 3048.6612    4.2772  1.4329 13.2340 -0.0000  0.0147   0.0383   0.0419    0.0392   0.0000   443.2532       2.54049       22.3360       1.01154      -2.50649      0.887512      0.258076      0.350692      0.401618      0.450322      0.465574      0.491692
  90   8 3271.3905    3.9122  1.9679 13.1337  0.0000  0.0185   0.0321   0.0520    0.0356   0.0000   443.0868       2.69790       20.5010       1.85798      -1.12331     -0.913987      0.308342      0.445105      0.491840      0.541401      0.579486      0.614137
  90   9 3489.0050    2.7407  3.6084 12.7314  0.0127  0.0302   0.0217   0.0893    0.0304   0.0000   443.2435       3.98551       19.9441       1.23738      -1.78693    -0.0466671      0.487305      0.717928      0.780393      0.886700      0.936356      0.984009
  91   1 1435.2469    0.1636  0.2027  9.3444  0.0000  0.0071   0.0046   0.0196    0.0146   0.0000   440.3950     -0.332717       22.0167    -0.0500875      -3.43415      0.649599      0.131547      0.157317      0.175473      0.203701      0.233418      0.228653
  91   2 1780.9572    0.4487  0.6132  9.5784  0.0000  0.0110   0.0063   0.0272    0.0252   0.0000   441.0610    -0.0691724       22.2676      0.983273      -3.94232     -0.187636      0.182843      0.258340      0.294919      0.321798      0.361739      0.371329
  91   3 2071.8085    0.8512  1.2202 10.0565  0.0000  0.0150   0.0089   0.0412    0.0447   0.0000   442.0832     0.0199642       22.4209      0.470282      -3.31395     -0.119618      0.256718      0.360147      0.399431      0.442210      0.470012      0.492127
  91   4 2341.9139    1.4810  1.5065 11.0349  0.0003  0.0163   0.0136   0.0446    0.0403   0.0000   442.5526      0.312922       22.5164       1.06897      -3.87164     -0.329670      0.275911      0.389442      0.432208      0.480594      0.515715      0.541089
  91   5 2589.4600    2.2792  1.4897 12.1599  0.0000  0.0164   0.0213   0.0458    0.0362   0.0000   442.4676       1.08755       22.8911       1.03312      -3.67357      0.721559      0.276380      0.383676      0.438897      0.487139      0.541284      0.548165
  91   6 2829.2181    3.3538  1.4302 12.7775  0.0000  0.0153   0.0306   0.0419    0.0397   0.0000   442.9204       1.76190       22.7296       1.18735      -3.26541     -0.991609      0.258871      0.363772      0.398846      0.446035      0.477329      0.497055
  91   7 3060.8808    4.2132  1.4677 13.3498 -0.0001  0.0153   0.0385   0.0430    0.0386   0.0000   443.2634       2.55924       22.3294      0.995919      -3.18821     -0.953032      0.267037      0.364274      0.414337      0.454065      0.485760      0.509252
  91   8 3284.3931    3.6955  2.0367 13.3050 -0.0000  0.0199   0.0320   0.0570    0.0331   0.0000   442.9273       1.80671       20.0479       2.01218      -1.55319      -1.13845      0.325191      0.475299      0.520294      0.587692      0.623582      0.656835
  92   1 1441.9327    0.1651  0.2223  9.2924  0.0000  0.0078   0.0044   0.0194    0.0147   0.0000   440.2119     -0.261618       22.2764     0.0108307      -3.23675     -0.320454      0.136434      0.176518      0.215569      0.217570      0.255108      0.255177
  92   2 1788.1936    0.4520  0.5706  9.5461  0.0005  0.0097   0.0063   0.0265    0.0248   0.0000   440.8176     0.0834196       22.5710      0.540151      -3.28553     0.0756244      0.169712      0.231430      0.269458      0.287908      0.310189      0.317157
  92   3 2080.3279    0.8701  1.1639 10.1584  0.0000  0.0148   0.0092   0.0391    0.0419   0.0000   441.5942    -0.0479920       22.4818      0.417730      -3.61973     -0.236265      0.242638      0.343037      0.395679      0.420644      0.455427      0.478975
  92   4 2351.2732    1.4716  1.4528 11.2248  0.0001  0.0169   0.0142   0.0459    0.0389   0.0000   441.5635     0.0932715       22.3015      0.226078      -3.11645      0.898330      0.270524      0.397532      0.439581      0.485946      0.519008      0.534703
  92   5 2599.6994    2.3263  1.5516 12.1358 -0.0000  0.0164   0.0212   0.0463    0.0361   0.0000   442.4112       1.14586       22.3315    -0.0954538      -1.45281    0.00747190      0.279723      0.379947      0.441316      0.474307      0.516372      0.525431
  92   6 2840.5318    3.5081  1.4084 12.6902 -0.0070  0.0149   0.0312   0.0398    0.0413   0.0000   442.5557       1.53316       22.5691       1.90569      -2.73124     -0.236022      0.248042      0.350499      0.386216      0.436823      0.475546      0.489874
  92   7 3072.9792    4.2548  1.4118 13.3648 -0.0047  0.0156   0.0392   0.0411    0.0377   0.0000   443.5123       2.15533       21.8341       1.71221      -2.70636     -0.429519      0.256625      0.366584      0.401523      0.455633      0.486662      0.500218
  92   8 3297.2746    3.6979  2.0094 13.2442  0.0000  0.0192   0.0317   0.0550    0.0334   0.0000   443.0694       2.84966       21.2204      0.969269      -1.92657      -1.30764      0.324292      0.451605      0.509833      0.564881      0.612705      0.636420
  92   9 3516.6473    2.6123  3.8508 12.7092  0.0003  0.0326   0.0218   0.0952    0.0311   0.0000   442.8887       4.76612       19.8691       1.73536      -2.27191       1.04424      0.519152      0.754248      0.827882      0.941024      0.976457       1.03571
  93   1 1448.5738    0.1745  0.2378  9.3021  0.0000  0.0081   0.0044   0.0203    0.0148   0.0000   440.4032     -0.245693       22.3039     0.0483843      -3.28085     0.0308311      0.131375      0.193102      0.196593      0.230852      0.245541      0.265236
  93   2 1795.3439    0.4635  0.6384  9.5331  0.0001  0.0106   0.0062   0.0273    0.0261   0.0000   440.8813      0.391545       21.9216     -0.326777      -3.03787     -0.373309      0.179178      0.249370      0.278956      0.304397      0.338993      0.345164
  93   3 2088.8342    0.9006  1.1415 10.1980  0.0000  0.0140   0.0095   0.0388    0.0416   0.0000   442.1091     -0.168306       21.5974    -0.0510271      -2.94055      -1.60370      0.232941      0.321382      0.368993      0.395954      0.431928      0.452866
  93   4 2360.5532    1.5053  1.5437 11.0910  0.0000  0.0163   0.0136   0.0465    0.0390   0.0000   442.7643      0.700071       22.3909      0.575852      -2.57605     -0.239473      0.269366      0.375052      0.429696      0.467505      0.501493      0.523428
  93   5 2609.9107    2.3579  1.6535 12.1248  0.0000  0.0170   0.0209   0.0477    0.0360   0.0000   442.8342       1.03512       21.8974     -0.214843      -1.19299     -0.129773      0.285272      0.391221      0.454004      0.500759      0.541597      0.564602
  93   6 2851.8420    3.4568  1.4238 12.8817 -0.0001  0.0151   0.0315   0.0421    0.0381   0.0000   442.5576       1.96765       22.1019       1.04761      -2.97421      -1.09518      0.252995      0.353925      0.398850      0.435954      0.469017      0.487616
  93   7 3085.0084    4.2612  1.5144 13.2482  0.0001  0.0155   0.0375   0.0427    0.0386   0.0000   442.9678       2.69642       21.1533       1.86029      -1.71888      -1.78501      0.256968      0.363200      0.406053      0.454116      0.481900      0.507962
  93   8 3310.1105    3.6252  2.2861 13.1608  0.0000  0.0208   0.0296   0.0593    0.0324   0.0000   443.2400       4.22524       21.4917       1.16541      -1.03602      -2.03948      0.337642      0.476382      0.542307      0.587305      0.636324      0.665277
  93   9 3530.1277    2.5073  3.8886 12.8353  0.0010  0.0346   0.0235   0.1020    0.0304   0.0000   443.4253       2.28074       19.2171      0.473819      -1.53728      -1.13236      0.537370      0.776865      0.865801      0.975030       1.00548       1.05942
  94   1 1455.1722    0.1795  0.1879  9.3100  0.0000  0.0064   0.0047   0.0157    0.0144   0.0000   440.1222     -0.597272       22.4459     -0.200519      -3.90202    -0.0337233      0.122701      0.162490      0.203274      0.224771      0.232744      0.223201
  94   2 1802.4908    0.4859  0.6361  9.5746  0.0000  0.0106   0.0065   0.0266    0.0266   0.0000   440.8769     -0.440478       22.4021      0.136879      -3.81375      0.125428      0.178739      0.244776      0.284603      0.305160      0.344158      0.355918
  94   3 2097.3075    0.8856  1.1372 10.3366  0.0000  0.0148   0.0096   0.0386    0.0399   0.0000   442.2706      0.239636       21.9840     -0.375631      -3.30943      0.897718      0.242877      0.342666      0.371870      0.432211      0.465751      0.476392
  94   4 2369.7297    1.5347  1.5750 11.1896  0.0000  0.0166   0.0138   0.0471    0.0382   0.0000   442.3110     -0.206731       22.1242      0.934274      -3.58543    -0.0157049      0.273798      0.361921      0.433426      0.467013      0.509413      0.536610
  94   5 2620.0714    2.3930  1.5361 12.2208 -0.0000  0.0165   0.0221   0.0465    0.0377   0.0000   443.1418       1.00006       22.3070      0.555229      -2.62158     -0.678202      0.269758      0.378377      0.429036      0.469015      0.505637      0.533256
  94   6 2863.0439    3.5173  1.4295 12.8585 -0.0000  0.0152   0.0317   0.0410    0.0395   0.0000   442.7172       1.87983       22.6710      0.593458      -3.24363      -1.32358      0.249843      0.355110      0.393643      0.433783      0.465697      0.492690
  94   7 3096.9612    4.3588  1.5097 13.1883  0.0000  0.0155   0.0375   0.0407    0.0408   0.0000   443.0612       2.15386       21.8617      0.953530      -3.17523     -0.817464      0.249831      0.356686      0.396569      0.436689      0.465600      0.479149
  94   8 3322.9171    3.6156  2.4080 13.0717 -0.0001  0.0212   0.0285   0.0609    0.0327   0.0000   443.3078       3.83937       21.0835    -0.0515205     -0.720679      -1.45151      0.333335      0.487641      0.526747      0.604587      0.612960      0.659941
  95   1 1461.6994    0.1830  0.2331  9.2778  0.0000  0.0072   0.0045   0.0185    0.0147   0.0000   440.3866     -0.140628       21.9041      0.327964      -3.46228      0.262322      0.124786      0.161996      0.193135      0.215522      0.231481      0.242201
  95   2 1809.5225    0.4814  0.6691  9.5758  0.0000  0.0107   0.0063   0.0286    0.0264   0.0000   440.9559      0.110385       21.9616     -0.191511      -3.10682      0.654228      0.177433      0.242526      0.269612      0.307108      0.328845      0.349885
  95   3 2105.6929    0.9131  1.2148 10.2587  0.0002  0.0151   0.0095   0.0408    0.0422   0.0000   441.3703      0.536278       22.1274      0.153979      -3.06930      0.442444      0.238141      0.340983      0.380115      0.418190      0.441235      0.463810
  95   4 2378.8574    1.5671  1.5977 11.1965  0.0001  0.0169   0.0142   0.0470    0.0397   0.0000   442.1890       1.38633       22.5538      0.944743      -3.44541     -0.498097      0.273693      0.385361      0.434384      0.481775      0.512625      0.539016
  95   5 2630.1793    2.4305  1.5562 12.1809  0.0000  0.0163   0.0218   0.0458    0.0370   0.0000   442.8244      0.437886       22.2741      0.241865      -2.58181     -0.594988      0.264374      0.371273      0.414208      0.473191      0.505179      0.529634
  95   6 2874.1786    3.6047  1.4354 12.9168  0.0000  0.0149   0.0322   0.0413    0.0381   0.0000   442.7484       2.19761       21.7682      0.763314      -2.49969     -0.262909      0.243866      0.332323      0.378177      0.416075      0.452565      0.461828
  95   7 3108.9057    4.1890  1.5514 13.2898 -0.0000  0.0155   0.0365   0.0445    0.0363   0.0000   443.1985       2.76903       21.9434       1.49119      -2.98890    -0.0918918      0.255036      0.357372      0.402179      0.443540      0.477751      0.503291
  95   8 3335.6300    3.4787  2.5435 13.0330  0.0000  0.0222   0.0272   0.0637    0.0312   0.0000   443.8828       3.02410       19.3226       1.29658      0.492594      -1.33430      0.346757      0.508620      0.554167      0.626106      0.659059      0.690912
  95   9 3557.3436    2.3023  3.8930 12.8266 -0.0156  0.0361   0.0243   0.1112    0.0345   0.0000   443.5803       3.36392       20.2120      0.986776     0.0113926      -3.09871      0.560645      0.799488      0.904417       1.00370       1.04048       1.09922
  96   1 1468.1996    0.1948  0.2482  9.2796  0.0000  0.0076   0.0045   0.0180    0.0149   0.0000   440.2556     -0.173718       22.3607      0.467109      -3.42804     0.0743326      0.126933      0.172929      0.198194      0.225539      0.237428      0.246423
  96   2 1816.5336    0.4872  0.6946  9.6059  0.0000  0.0114   0.0063   0.0285    0.0270   0.0000   441.1904     -0.344007       22.4104     -0.548803      -2.73356     -0.189382      0.181283      0.260018      0.290689      0.322978      0.348732      0.364619
  96   3 2114.0494    0.9187  1.1690 10.3313  0.0000  0.0146   0.0096   0.0388    0.0404   0.0000   442.5648      0.620274       21.7140      0.193479      -3.96428      0.269012      0.235355      0.324344      0.365802      0.400434      0.455088      0.455521
  96   4 2387.9079    1.5576  1.5840 11.3453 -0.0000  0.0169   0.0143   0.0491    0.0370   0.0000   442.1554      0.993221       22.2719      0.402351      -3.51678      -1.38025      0.276600      0.380585      0.438133      0.485998      0.516873      0.546893
  96   5 2640.2255    2.5336  1.6124 12.1247 -0.0003  0.0161   0.0217   0.0449    0.0374   0.0000   442.9982       1.52482       22.7308      0.165490      -2.07993     -0.722180      0.260003      0.360171      0.405478      0.453492      0.492565      0.506457
  96   6 2885.2083    3.6307  1.4882 12.8211 -0.0000  0.0147   0.0314   0.0421    0.0387   0.0000   442.8850       1.63291       22.5615       1.66017      -3.64231     -0.157351      0.241450      0.334002      0.382140      0.429298      0.465309      0.484965
  96   7 3120.7176    4.2286  1.5805 13.3014  0.0001  0.0158   0.0365   0.0444    0.0369   0.0000   443.5906       2.83688       22.7517       2.13043      -3.95995      -1.14390      0.252095      0.349080      0.403174      0.434152      0.481835      0.495601
  96   8 3348.2433    3.4760  2.5970 13.0452  0.0000  0.0222   0.0269   0.0639    0.0303   0.0000   444.3210       3.04508       19.7159     -0.163880      -1.65503     -0.414168      0.343088      0.491627      0.544711      0.621592      0.649975      0.685412
  97   1 1474.6595    0.1880  0.2723  9.2493  0.0000  0.0082   0.0044   0.0207    0.0151   0.0000   440.2111     -0.191712       22.5059      0.175233      -3.92663     -0.140953      0.135465      0.176584      0.194120      0.216079      0.237290      0.247198
  97   2 1823.4755    0.5131  0.6828  9.5415 -0.0000  0.0107   0.0065   0.0274    0.0284   0.0000   440.8821     -0.108971       22.3780     -0.213168      -3.57644     -0.590098      0.170870      0.237936      0.270265      0.300365      0.323636      0.341353
  97   3 2122.3308    0.9489  1.2450 10.2102  0.0000  0.0147   0.0095   0.0404    0.0430   0.0000   441.8517    -0.0608877       22.2800      0.427592      -3.05320       1.07999      0.234976      0.332025      0.372530      0.407815      0.445643      0.464980
  97   4 2396.9025    1.6512  1.6317 11.3100  0.0001  0.0164   0.0145   0.0480    0.0375   0.0000   441.7101      0.651120       23.1236      0.295249      -3.25394     -0.320158      0.266161      0.365527      0.418460      0.460871      0.504048      0.515080
  97   5 2650.2322    2.5239  1.6239 12.2171  0.0000  0.0164   0.0218   0.0468    0.0361   0.0000   442.0208       1.72016       22.0924      0.147011      -2.15345    -0.0996145      0.258530      0.365753      0.413012      0.466699      0.488529      0.510792
  97   6 2896.2099    3.6270  1.4423 13.0470 -0.0001  0.0152   0.0326   0.0418    0.0356   0.0000   442.7867       2.18938       21.0728      0.726516      -2.37033      -1.02154      0.242301      0.343834      0.382584      0.422571      0.452544      0.469775
  97   7 3132.4564    4.2308  1.6435 13.2706  0.0000  0.0160   0.0356   0.0452    0.0364   0.0000   443.2030       2.34491       22.2958       1.21463      -3.49499      -1.31516      0.254810      0.352941      0.399301      0.446705      0.477604      0.500763
  97   8 3360.8689    3.3951  2.6538 13.0595  0.0000  0.0232   0.0277   0.0668    0.0313   0.0000   443.7590       3.59128       19.3087       2.18656      0.310749      0.140940      0.351022      0.509960      0.560299      0.628501      0.662917      0.690861
  97   9 3584.1982    2.5493  5.2685 12.3736  0.0000  0.0311   0.0072   0.0519    0.0059   0.0000   441.1877       3.77390       26.2864       5.73972      -7.26856      -6.48569      0.640336      0.669545      0.956552      0.888015       1.06008      0.931013
  98   0 1005.6057    0.0361  0.0118  9.4959  0.0000  0.0166   0.0049   0.0063    0.0119   0.0000   436.4925      0.389940       22.5587      0.846429      -3.09956     -0.851961      0.231245      0.348551      0.364879      0.471706      0.465360      0.513887
  98   1 1481.0633    0.1911  0.2707  9.2728  0.0000  0.0080   0.0044   0.0204    0.0150   0.0000   440.1404     -0.164800       22.4699    -0.0925801      -3.60315     -0.592006      0.129674      0.175919      0.211358      0.233791      0.250237      0.277360
  98   2 1830.3520    0.5230  0.7339  9.5478  0.0000  0.0112   0.0065   0.0287    0.0290   0.0000   440.6305     0.0418706       22.0527    -0.0364633      -3.16746      0.207779      0.173221      0.244636      0.269494      0.304083      0.312653      0.344394
  98   3 2130.5695    0.9609  1.2242 10.3576  0.0000  0.0147   0.0097   0.0396    0.0393   0.0000   441.6580      0.574516       22.4596      0.152979      -3.65927     -0.638309      0.229419      0.324528      0.357274      0.407757      0.443269      0.464422
  98   4 2405.8711    1.6341  1.6553 11.3713 -0.0002  0.0173   0.0146   0.0491    0.0377   0.0000   442.1858      0.291281       22.0106      0.197564      -2.19675      0.860570      0.272301      0.381771      0.430859      0.474013      0.509050      0.538085
  98   5 2660.1283    2.5666  1.6325 12.1880 -0.0000  0.0161   0.0219   0.0463    0.0369   0.0000   442.4782       1.88548       22.4338      0.469688      -2.41797      0.154509      0.254498      0.351754      0.401804      0.437821      0.477974      0.483601
  98   6 2907.1686    3.7204  1.4204 12.9729  0.0000  0.0148   0.0329   0.0400    0.0383   0.0000   443.0186       2.17387       22.8203      0.256851      -3.22804     -0.936073      0.234922      0.326898      0.369547      0.403637      0.452478      0.465812
  98   7 3144.1624    4.2475  1.7536 13.1832  0.0003  0.0161   0.0344   0.0471    0.0364   0.0000   443.4040       2.67964       23.0373       1.86344      -2.26026     -0.184839      0.256669      0.354818      0.405632      0.444234      0.475728      0.501175
  98   8 3373.3597    3.2764  2.7859 13.0736  0.0000  0.0240   0.0268   0.0708    0.0296   0.0000   443.0514       2.34653       21.2818       1.33065     -0.666255      -1.97319      0.365038      0.530453      0.587837      0.658315      0.685252      0.725304
  99   1 1487.4243    0.2040  0.2733  9.2693  0.0000  0.0079   0.0045   0.0193    0.0152   0.0000   439.8414    -0.0928065       22.3686      0.190017      -3.49659      0.218163      0.125379      0.172333      0.197724      0.222875      0.246000      0.247162
  99   2 1837.1895    0.5206  0.7194  9.6076  0.0000  0.0108   0.0064   0.0291    0.0281   0.0000   440.8165    -0.0618943       21.9707     0.0711657      -3.12279      0.322517      0.171225      0.234633      0.267993      0.291502      0.320423      0.329281
  99   3 2138.7473    0.9867  1.2460 10.3813 -0.0000  0.0149   0.0099   0.0396    0.0406   0.0000   441.6238     -0.159608       21.9998     -0.339187      -3.49929     -0.963414      0.229025      0.321149      0.355630      0.405743      0.423244      0.452220
  99   4 2414.7223    1.6588  1.6592 11.4497 -0.0088  0.0173   0.0149   0.0494    0.0363   0.0000   442.1224      0.905975       22.7766       1.03515      -2.80885     -0.902898      0.269865      0.376694      0.430196      0.480312      0.504874      0.532392
  99   5 2670.0714    2.6175  1.6230 12.2842  0.0000  0.0164   0.0224   0.0461    0.0359   0.0000   443.0145      0.618368       21.7891      0.915172      -2.45760     0.0842024      0.248217      0.353941      0.398413      0.438670      0.463693      0.496482
  99   6 2918.0353    3.7825  1.5023 12.9749  0.0000  0.0151   0.0321   0.0418    0.0365   0.0000   443.2366       1.89851       22.8240       1.44957      -2.59166     -0.515085      0.230234      0.323775      0.358313      0.407628      0.432618      0.456593
  99   7 3155.8265    4.1605  1.6749 13.3733  0.0061  0.0164   0.0351   0.0468    0.0338   0.0000   443.3152       2.51022       21.6802       1.16200      -1.82400    -0.0968615      0.247022      0.352199      0.396064      0.435607      0.473072      0.497536
  99   8 3385.8547    3.3014  3.1926 12.9833  0.0000  0.0261   0.0258   0.0770    0.0298   0.0000   443.7193       2.24892       20.3696       1.35189      0.464921      -1.70314      0.381949      0.565168      0.609830      0.710265      0.728353      0.772281
  99   9 3610.8829    2.4195  5.6792 12.4722 -0.0012  0.0512   0.0071   0.1264    0.0083   0.0000   442.2565       1.56598       23.0341       3.64661      -2.99299      -6.92878      0.758558       1.10853       1.22698       1.39449       1.47228       1.54814
 100   1 1493.7333    0.1962  0.2594  9.2823  0.0000  0.0071   0.0044   0.0203    0.0148   0.0000   439.9427      0.130394       22.0141     -0.134488      -3.41779     -0.379707      0.117653      0.154362      0.186047      0.202428      0.219017      0.235748
 100   2 1843.9980    0.5241  0.6964  9.6887  0.0000  0.0108   0.0066   0.0280    0.0277   0.0000   440.5897     -0.134040       22.8700     0.0700364      -3.80267     -0.251277      0.173425      0.242742      0.272348      0.305330      0.333479      0.347583
 100   3 2146.9001    1.0092  1.3129 10.4167 -0.0001  0.0148   0.0098   0.0421    0.0385   0.0000   442.1157     -0.141525       22.6531      0.522084      -3.56844     -0.256176      0.229076      0.315788      0.364793      0.406363      0.439305      0.463537
 100   4 2423.5449    1.6960  1.5844 11.5099 -0.0001  0.0171   0.0154   0.0471    0.0370   0.0000   442.6470      0.484926       21.8467     -0.193761      -2.56568      0.349144      0.254152      0.358567      0.414251      0.444226      0.485815      0.505120
 100   5 2679.9274    2.6517  1.6545 12.3410  0.0001  0.0162   0.0224   0.0471    0.0350   0.0000   442.3340      0.891219       22.1157      0.319149      -3.39017      0.536329      0.250143      0.342515      0.390560      0.432878      0.459206      0.478552
 100   6 2928.8749    3.8928  1.4808 12.9407  0.0055  0.0145   0.0333   0.0417    0.0405   0.0000   442.8434       2.26211       22.2354      0.429415      -2.72387     -0.362491      0.224888      0.315783      0.351421      0.390275      0.417067      0.433062
 100   7 3167.3982    4.2043  1.7436 13.2355  0.0003  0.0166   0.0345   0.0462    0.0364   0.0000   443.3511       2.62137       20.4714      0.271569      -2.57399      -1.40317      0.252198      0.358238      0.401605      0.441973      0.475479      0.494692
 100   8 3398.2611    3.1686  3.1220 13.0394  0.0000  0.0262   0.0257   0.0766    0.0291   0.0000   443.5288       4.67403       20.9581       1.45830     -0.513594      -1.94339      0.390335      0.550057      0.626665      0.684100      0.740496      0.773266
 101   1 1500.0090    0.2072  0.2862  9.2239  0.0000  0.0078   0.0044   0.0200    0.0151   0.0000   439.9769     0.0304054       22.0195     -0.435251      -4.01399     -0.182798      0.117983      0.162414      0.180354      0.208064      0.222271      0.232603
 101   2 1850.7404    0.5472  0.7364  9.6042  0.0000  0.0109   0.0066   0.0282    0.0283   0.0000   440.9003     -0.451264       22.3280      0.452168      -3.54571     -0.265996      0.165486      0.234048      0.256430      0.292891      0.317525      0.322708
 101   3 2154.9858    1.0081  1.2585 10.4309 -0.0004  0.0147   0.0101   0.0409    0.0403   0.0000   442.2604      0.469439       21.8601      0.531245      -3.58947     -0.249373      0.224669      0.312267      0.356514      0.387702      0.422443      0.436110
 101   4 2432.2885    1.7190  1.6471 11.5482  0.0000  0.0173   0.0155   0.0489    0.0353   0.0000   442.4200    -0.0213726       22.6440     -0.848178      -1.84442     -0.813086      0.260649      0.366344      0.419169      0.457673      0.496103      0.510951
 101   5 2689.7393    2.7125  1.6031 12.3590 -0.0000  0.0163   0.0237   0.0453    0.0373   0.0000   443.4465       1.32808       21.9958     0.0203771      -2.09617     -0.700156      0.251049      0.345151      0.399103      0.432304      0.471312      0.488386
 101   6 2939.6200    3.8081  1.4513 13.1365  0.0003  0.0150   0.0335   0.0423    0.0349   0.0000   442.8973       2.01617       22.3087       1.33097      -2.27423     -0.735355      0.226806      0.324141      0.355420      0.397093      0.421797      0.439453
 101   7 3178.9113    4.2592  1.7672 13.2194  0.0000  0.0165   0.0342   0.0466    0.0353   0.0000   443.1525       2.09751       21.9927    -0.0535424      -1.72950     -0.482229      0.246014      0.351392      0.387647      0.436119      0.466940      0.490953
 101   8 3410.6059    3.1811  3.0691 12.9850  0.0000  0.0256   0.0265   0.0764    0.0305   0.0000   443.9711       3.05482       21.3484       1.96244     -0.822629     -0.384640      0.382658      0.545840      0.612575      0.686558      0.741155      0.780717
 102   1 1506.2574    0.2099  0.3167  9.1748  0.0000  0.0082   0.0043   0.0223    0.0156   0.0000   439.9364    -0.0680004       22.2703      0.460933      -3.61025     -0.525444      0.123875      0.172227      0.199706      0.209257      0.233773      0.236746
 102   2 1857.4427    0.5553  0.7299  9.6009  0.0000  0.0108   0.0067   0.0278    0.0290   0.0000   440.5566     -0.362695       22.5907    -0.0205949      -3.42005      0.217554      0.161464      0.226503      0.250057      0.283391      0.298090      0.312607
 102   3 2163.0057    1.0348  1.2862 10.4026 -0.0063  0.0151   0.0100   0.0401    0.0396   0.0000   440.9009     -0.234297       22.7983      0.219976      -3.66872      0.348434      0.222436      0.317533      0.352942      0.394438      0.418411      0.445553
 102   4 2440.9592    1.7469  1.6722 11.5209 -0.0001  0.0173   0.0156   0.0493    0.0359   0.0000   441.6267       1.43845       22.6711      0.655066      -2.44634     0.0273556      0.254585      0.359131      0.408131      0.456589      0.475776      0.505439
 102   5 2699.4795    2.7233  1.6574 12.3352  0.0000  0.0163   0.0232   0.0468    0.0364   0.0000   442.8768       1.14140       22.0507      0.529318      -3.07422     -0.317526      0.248777      0.344243      0.391924      0.432296      0.463925      0.483450
 102   6 2950.3107    3.9194  1.5002 13.0477  0.0000  0.0150   0.0335   0.0416    0.0360   0.0000   443.0181       1.40271       22.3548       1.10010      -3.45458      -1.55462      0.223314      0.314521      0.354303      0.393900      0.413936      0.436818
 102   7 3190.3799    4.0932  1.7424 13.3181  0.0000  0.0166   0.0341   0.0481    0.0331   0.0000   442.9921       2.73428       22.5314      0.930614      -2.06720      -1.04466      0.252841      0.355901      0.399311      0.441365      0.479561      0.502891
 102   8 3422.9596    3.0867  3.3894 12.9892 -0.0000  0.0279   0.0270   0.0871    0.0305   0.0000   444.3646       2.28361       20.4986       2.04364     -0.763100     0.0823437      0.408392      0.574460      0.661238      0.731767      0.769803      0.818268
 103   0 1030.3153    0.0329  0.0183  9.3946  0.0000  0.0124   0.0059   0.0100    0.0117   0.0000   437.0284     -0.408223       21.9330      0.311642      -3.51308      0.331864      0.180703      0.282499      0.298278      0.279846      0.337346      0.382537
 103   1 1512.4405    0.2131  0.2867  9.1626  0.0000  0.0075   0.0044   0.0195    0.0153   0.0000   439.8444     -0.339847       22.5222    -0.0707131      -3.51014      0.156631      0.112151      0.150270      0.178647      0.198068      0.200429      0.209453
 103   2 1864.0744    0.5691  0.7613  9.6447  0.0000  0.0113   0.0068   0.0289    0.0289   0.0000   440.7522      0.272451       22.0994      0.563944      -3.80347     -0.606067      0.159566      0.232832      0.258494      0.293285      0.304928      0.326814
 103   3 2170.9568    1.0435  1.3179 10.4606 -0.0003  0.0152   0.0101   0.0415    0.0396   0.0000   441.6625      0.578647       22.6426   -0.00984682      -3.45193      0.252702      0.228065      0.313549      0.361578      0.387883      0.423727      0.445479
 103   4 2449.6035    1.7675  1.6973 11.5887  0.0000  0.0173   0.0158   0.0511    0.0354   0.0000   442.0774       1.51189       21.9960      0.515251      -2.42887     0.0290728      0.256608      0.359497      0.407398      0.446066      0.486200      0.507277
 103   5 2709.2128    2.7753  1.6539 12.3564  0.0000  0.0163   0.0238   0.0460    0.0372   0.0000   442.7572       2.41542       22.3017     -0.267388      -2.80237     -0.251224      0.246550      0.336563      0.392452      0.424648      0.462631      0.479743
 103   6 2960.9498    3.9248  1.4662 13.1780  0.0000  0.0148   0.0345   0.0429    0.0354   0.0000   443.4088       1.30366       22.5869      0.873309      -3.20554      -1.35349      0.221520      0.308847      0.348340      0.385827      0.411761      0.435621
 103   7 3201.7590    4.1522  1.8510 13.2414  0.0000  0.0168   0.0335   0.0488    0.0339   0.0000   442.7142       2.98811       23.0580       1.00977      -2.50645     -0.685045      0.254525      0.356657      0.402202      0.440032      0.485327      0.508928
 103   8 3435.1205    2.9134  3.4697 13.0599 -0.0004  0.0301   0.0287   0.0944    0.0309   0.0000   442.5798       2.03527       21.5200      0.905423      -1.61290      -1.78909      0.425281      0.620706      0.692340      0.785007      0.811981      0.873236
 104   0 1035.1571    0.0230  0.0082  9.3406  0.0000  0.0097   0.0048   0.0074    0.0115   0.0000   436.8926     -0.188952       21.5721     -0.760237      -4.10799      0.995797      0.141314      0.222024      0.243080      0.299381      0.240953      0.245791
 104   1 1518.6010    0.2142  0.2804  9.1347  0.0000  0.0075   0.0044   0.0183    0.0152   0.0000   439.8435     0.0349457       22.1833      0.208847      -3.93124     -0.392755      0.116428      0.151646      0.182993      0.209142      0.216700      0.223482
 104   2 1870.6998    0.5774  0.7708  9.6522  0.0000  0.0111   0.0068   0.0297    0.0296   0.0000   440.7001     0.0900328       22.2697      0.677806      -3.29969    -0.0470695      0.163740      0.228815      0.260927      0.286414      0.308841      0.320058
 104   3 2178.8645    1.0619  1.4124 10.3811 -0.0000  0.0154   0.0100   0.0436    0.0398   0.0000   442.1576      0.386342       22.1956     -0.228627      -2.88507      0.545559      0.229458      0.318227      0.356822      0.405729      0.423001      0.441642
 104   4 2458.2214    1.8205  1.6963 11.5774  0.0000  0.0175   0.0163   0.0493    0.0367   0.0000   442.0445       1.29527       22.1554      0.905031      -3.22000     -0.572188      0.255816      0.358766      0.413591      0.453738      0.484889      0.504482
 104   5 2718.8729    2.8193  1.6741 12.3483 -0.0001  0.0163   0.0235   0.0456    0.0354   0.0000   443.0310       1.69315       21.5817      0.539859      -2.77917      -1.00804      0.241067      0.338181      0.387213      0.425732      0.466811      0.484096
 104   6 2971.5170    4.0242  1.4214 13.1714  0.0066  0.0144   0.0354   0.0410    0.0364   0.0000   442.8264       1.67963       22.4036       1.13108      -2.57320     -0.551955      0.211943      0.296900      0.330943      0.364643      0.397830      0.410533
 104   7 3213.1382    4.0612  1.8297 13.3022  0.0000  0.0173   0.0337   0.0501    0.0327   0.0000   443.2596       3.43972       21.4855      0.319821     -0.375569     -0.425735      0.251568      0.356773      0.400173      0.442595      0.475648      0.504995
 104   8 3447.3146    2.8928  3.3610 13.0404 -0.0002  0.0301   0.0290   0.0916    0.0313   0.0000   442.9093       3.94004       20.3430       1.42828      0.592933      -3.31842      0.416284      0.607248      0.682286      0.754894      0.784483      0.831050
 105   0 1039.9971    0.0384  0.0333  9.3773  0.0000  0.0154   0.0062   0.0149    0.0117   0.0000   437.1154     -0.153818       21.3261      0.101539      -4.00311     -0.481022      0.217259      0.317648      0.326409      0.405691      0.484201      0.595512
 105   1 1524.6987    0.2193  0.3029  9.1792  0.0000  0.0077   0.0044   0.0201    0.0154   0.0000   439.8343     -0.104552       22.3413     -0.112014      -3.62107     -0.343997      0.115488      0.160688      0.183537      0.209070      0.218827      0.231643
 105   2 1877.2369    0.5805  0.8301  9.6373  0.0000  0.0117   0.0067   0.0313    0.0312   0.0000   440.3489     0.0275820       22.3229      0.135023      -3.02322     -0.115551      0.167210      0.229379      0.269042      0.289009      0.311565      0.324090
 105   3 2186.7925    1.0717  1.4363 10.4837 -0.0000  0.0155   0.0100   0.0445    0.0385   0.0000   442.1703      0.913373       22.1368      0.970386      -4.05977    -0.0607381      0.229108      0.321511      0.364030      0.400636      0.438066      0.449828
 105   4 2466.7062    1.7902  1.6760 11.7394  0.0087  0.0174   0.0166   0.0510    0.0351   0.0000   442.2499      0.649869       22.1266      0.653263      -3.07527     -0.561245      0.255019      0.353777      0.398295      0.449734      0.484377      0.508623
 105   5 2728.5463    2.8636  1.6118 12.4444 -0.0000  0.0158   0.0240   0.0447    0.0354   0.0000   442.8211       1.17089       21.2252       1.13128      -3.34432     -0.462539      0.232516      0.321882      0.373057      0.396295      0.436100      0.452121
 105   6 2982.0371    4.0273  1.5595 13.0113  0.0000  0.0148   0.0329   0.0418    0.0365   0.0000   443.2745       2.31733       22.4272       1.93540      -3.06468      -2.04621      0.216371      0.301873      0.343630      0.373110      0.405375      0.418176
 105   7 3224.3983    4.0758  1.9389 13.2452  0.0000  0.0173   0.0322   0.0507    0.0328   0.0000   443.6811       2.84425       21.2576      0.817358      -2.32667     -0.613456      0.252094      0.351668      0.400626      0.433911      0.470214      0.487921
 105   8 3459.4671    3.0061  3.9373 13.0362  0.0163  0.0310   0.0101   0.0820    0.0065   0.0000   443.8121       3.50575       20.3208       1.14810      -1.21820      -1.60423      0.463628      0.607703      0.740270      0.777063      0.879640      0.891066
 106   0 1044.8900    0.0299  0.0085  9.3432  0.0000  0.0080   0.0056   0.0057    0.0115   0.0000   437.1882     -0.908779       21.9226     -0.406300      -3.63909      0.472097      0.152451      0.191898      0.214447      0.249098      0.267372      0.269037
 106   1 1530.7892    0.2297  0.3308  9.1630  0.0000  0.0082   0.0044   0.0206    0.0157   0.0000   439.7690     -0.343753       22.4899      0.155867      -3.80170     -0.149595      0.126735      0.175785      0.194723      0.220426      0.229394      0.249216
 106   2 1883.7718    0.5914  0.7954  9.6683  0.0000  0.0114   0.0069   0.0295    0.0305   0.0000   440.3101    -0.0868570       22.0774     -0.192385      -3.32085    0.00216536      0.165149      0.230127      0.256415      0.286355      0.309215      0.322688
 106   3 2194.5834    1.0793  1.4423 10.5390  0.0000  0.0161   0.0102   0.0440    0.0372   0.0000   441.7053      0.495535       21.7114      0.780509      -3.08327      0.465182      0.231270      0.326575      0.369961      0.411530      0.437711      0.463039
 106   4 2475.1586    1.8752  1.7453 11.6304  0.0102  0.0172   0.0166   0.0510    0.0366   0.0000   442.2436       1.19962       21.6987     0.0775168      -2.81938     0.0332457      0.255337      0.346692      0.403789      0.444237      0.475280      0.511484
 106   5 2738.0975    2.8686  1.6374 12.5604 -0.0000  0.0164   0.0250   0.0470    0.0340   0.0000   442.5513       1.19892       22.2730      0.857043      -3.46130      0.214965      0.236140      0.328533      0.374376      0.418606      0.440933      0.468054
 106   6 2992.5190    3.9535  1.4816 13.3031  0.0000  0.0149   0.0348   0.0433    0.0320   0.0000   443.0292       2.13816       22.3892      0.947063      -2.67867     -0.587149      0.222797      0.309183      0.349150      0.388649      0.415020      0.436906
 106   7 3235.6679    3.9509  1.9594 13.3142  0.0000  0.0178   0.0325   0.0535    0.0314   0.0000   443.0345       2.29567       21.5575       1.59235      -1.36861      -1.49815      0.258504      0.361760      0.405328      0.448039      0.485150      0.514736
 106   8 3471.4899    2.5264  2.9228 12.9993 -0.0001  0.0297   0.0252   0.0893    0.0341   0.0000   443.7606       3.76621       20.3901       1.43260       1.16748      -1.72158      0.406725      0.588353      0.658678      0.737201      0.787704      0.824692
 107   1 1536.8117    0.2312  0.3199  9.1630  0.0000  0.0078   0.0044   0.0193    0.0157   0.0000   439.8227     -0.258439       22.3342      0.196289      -3.66016     0.0929024      0.115553      0.151443      0.177053      0.203153      0.213905      0.222456
 107   2 1890.2792    0.5886  0.7820  9.7744  0.0000  0.0112   0.0068   0.0292    0.0285   0.0000   440.6842      0.211331       22.0654     -0.202428      -3.48073    -0.0213505      0.161618      0.227481      0.250912      0.280784      0.302678      0.318196
 107   3 2202.3755    1.1168  1.4267 10.6266  0.0000  0.0157   0.0104   0.0436    0.0363   0.0000   442.1371      0.619603       21.5355      0.906753      -4.12559      0.278378      0.220758      0.309621      0.351130      0.383241      0.413561      0.431895
 107   4 2483.6064    1.8565  1.7865 11.7438  0.0001  0.0181   0.0166   0.0527    0.0354   0.0000   442.2829       1.36633       21.8889      0.916614      -2.40618      -1.47208      0.259077      0.362123      0.416788      0.457783      0.486913      0.516157
 107   5 2747.6040    2.9466  1.6863 12.4136  0.0000  0.0158   0.0238   0.0457    0.0352   0.0000   442.9735       1.91775       21.2984      0.815787      -3.18096      -1.43536      0.228604      0.322263      0.357777      0.394128      0.428367      0.450805
 107   6 3002.8969    4.0461  1.5980 13.1097  0.0000  0.0153   0.0335   0.0427    0.0359   0.0000   443.1942       1.20637       22.2296      0.776398      -2.69691      -1.03451      0.223953      0.311773      0.346752      0.384982      0.428208      0.447210
 107   7 3246.8248    3.9629  2.0049 13.2697 -0.0000  0.0182   0.0320   0.0524    0.0324   0.0000   443.2507       2.36693       22.3306      0.639038      -1.37488     -0.493479      0.253425      0.362294      0.403036      0.452976      0.478584      0.501056
 108   1 1542.7983    0.2303  0.3492  9.1273  0.0000  0.0084   0.0043   0.0204    0.0159   0.0000   439.7896     -0.138663       22.5683      0.117625      -3.95353     0.0612694      0.129574      0.169013      0.201623      0.216291      0.232424      0.247446
 108   2 1896.7171    0.6032  0.8798  9.6709  0.0000  0.0121   0.0068   0.0317    0.0317   0.0000   440.3979     0.0934559       22.4849     -0.433822      -3.12170     -0.261271      0.172980      0.239498      0.268361      0.306873      0.322894      0.335401
 108   3 2210.0636    1.1143  1.5002 10.5954  0.0008  0.0164   0.0103   0.0461    0.0369   0.0000   441.5290     0.0154837       21.9136     -0.405383      -3.18048     -0.522706      0.227814      0.323836      0.368862      0.400509      0.438453      0.454811
 108   4 2491.9548    1.9403  1.7271 11.7033  0.0000  0.0171   0.0172   0.0512    0.0373   0.0000   442.6330      0.832150       21.8475      0.788806      -2.00996     -0.582070      0.242950      0.338929      0.388724      0.430275      0.462177      0.486925
 108   5 2757.1018    2.9296  1.6350 12.5709  0.0000  0.0161   0.0251   0.0462    0.0342   0.0000   443.1234       1.28265       22.1266       1.15400      -2.41750     0.0184884      0.232579      0.326660      0.365789      0.406524      0.451196      0.464687
 108   6 3013.2260    4.0337  1.5302 13.2248  0.0000  0.0153   0.0344   0.0431    0.0344   0.0000   442.9418       1.79556       22.8973       1.59101      -3.60271   -0.00464893      0.216309      0.303365      0.348536      0.384687      0.414556      0.436193
 108   7 3257.9156    3.8823  2.2398 13.1327 -0.0001  0.0193   0.0305   0.0566    0.0331   0.0000   443.8893       2.94017       20.6367      0.606620      -1.06052      -1.62131      0.266561      0.381393      0.430453      0.473601      0.511582      0.528521
 108   8 3495.6643    2.2977  2.9654 13.0238 -0.0063  0.0316   0.0261   0.0982    0.0360   0.0000   443.4326       2.50838       20.5884     0.0525133     -0.485746     -0.667747      0.432896      0.630269      0.695084      0.792835      0.825204      0.875769
 109   1 1548.7420    0.2337  0.3499  9.1353  0.0000  0.0082   0.0043   0.0220    0.0159   0.0000   439.6263     -0.250025       21.9466      0.172847      -3.21614    -0.0225916      0.125253      0.172097      0.200532      0.216720      0.234925      0.256337
 109   2 1903.1313    0.6058  0.9319  9.7107  0.0000  0.0128   0.0068   0.0341    0.0323   0.0000   440.4241     -0.219977       22.6825      0.807692      -2.95402     -0.594690      0.173695      0.250482      0.277866      0.316362      0.328399      0.346978
 109   3 2217.7879    1.1383  1.4185 10.6471  0.0111  0.0159   0.0109   0.0432    0.0386   0.0000   441.3568      0.250059       22.5553   -0.00443110      -2.63624      0.670407      0.220972      0.310338      0.358204      0.392662      0.422262      0.443586
 109   4 2500.3224    1.9163  1.7517 11.7650  0.0000  0.0175   0.0170   0.0514    0.0354   0.0000   442.2832       1.11771       22.6617      0.148035      -3.29483      -1.00886      0.247748      0.345500      0.393569      0.439090      0.464490      0.487398
 109   5 2766.5601    2.9862  1.6182 12.5419 -0.0006  0.0158   0.0251   0.0453    0.0347   0.0000   442.6862       1.52554       22.5399       1.17053      -3.19516     -0.349017      0.222916      0.309566      0.355806      0.388879      0.413501      0.440087
 109   6 3023.4964    4.1312  1.5990 13.1224  0.0000  0.0151   0.0338   0.0428    0.0357   0.0000   442.8609       1.79943       22.5939       1.32899      -2.89814     -0.297715      0.218371      0.305642      0.346852      0.378982      0.409672      0.434294
 109   7 3269.0446    3.8510  2.1575 13.2046  0.0000  0.0191   0.0308   0.0559    0.0320   0.0000   442.8794       2.11056       21.0165       2.27892      -1.14639      -1.89022      0.261029      0.374613      0.417503      0.471721      0.487782      0.526620
 110   1 1554.6397    0.2422  0.3297  9.1015  0.0000  0.0077   0.0044   0.0194    0.0158   0.0000   439.5803      0.142534       22.0963     -0.185656      -3.07906      0.259757      0.115294      0.152759      0.179645      0.195244      0.222698      0.237469
 110   2 1909.5073    0.6210  0.9255  9.6523  0.0000  0.0123   0.0069   0.0334    0.0330   0.0000   440.5750     -0.156908       22.6785     -0.499808      -3.41923      0.867030      0.173915      0.242631      0.272148      0.299943      0.334785      0.350187
 110   3 2225.3463    1.1626  1.4932 10.6384  0.0007  0.0158   0.0106   0.0450    0.0365   0.0000   441.5032      0.368609       22.5836      0.371074      -3.10167     -0.127943      0.224901      0.313825      0.355787      0.390105      0.421938      0.446058
 110   4 2508.6123    1.9294  1.7769 11.8108  0.0000  0.0180   0.0174   0.0523    0.0346   0.0000   442.5766      0.891214       21.8749     -0.136162      -3.08351      0.632742      0.247789      0.349655      0.395731      0.432157      0.481108      0.508364
 110   5 2775.9258    3.1075  1.6648 12.4713 -0.0080  0.0157   0.0248   0.0444    0.0342   0.0000   442.5685       1.38374       21.9337     0.0930780      -1.07554      0.694264      0.217526      0.304383      0.348313      0.370946      0.413320      0.436714
 110   6 3033.7421    4.1765  1.5472 13.1902  0.0027  0.0149   0.0348   0.0421    0.0351   0.0000   442.7265       2.27659       22.1142      0.875581      -3.45253      -1.24424      0.209715      0.288127      0.322207      0.362163      0.386417      0.407871
 110   7 3280.0255    3.7552  2.2123 13.2620  0.0000  0.0198   0.0311   0.0585    0.0303   0.0000   442.9794       2.93707       21.0860       1.67769      -1.16705     -0.748412      0.268931      0.382841      0.431861      0.482755      0.503601      0.540730
 111   0 1068.5930    0.0404  0.0284  9.2398  0.0000  0.0128   0.0051   0.0103    0.0114   0.0000   437.2549     -0.177852       21.8369      0.229459      -3.65424      0.450977      0.167155      0.228134      0.253972      0.312894      0.303292      0.397030
 111   1 1560.5058    0.2474  0.3402  9.1039  0.0000  0.0078   0.0044   0.0194    0.0159   0.0000   439.5991    -0.0577825       22.4746      0.201208      -3.66095     -0.298565      0.108810      0.150128      0.173412      0.186221      0.212875      0.220037
 111   2 1915.8606    0.6360  0.9325  9.6869  0.0000  0.0123   0.0069   0.0330    0.0327   0.0000   440.3439     0.0104647       21.9941      0.290940      -2.90996      0.893273      0.165078      0.232797      0.266916      0.291168      0.313675      0.332633
 111   3 2232.9598    1.1650  1.5227 10.6822  0.0001  0.0165   0.0109   0.0463    0.0373   0.0000   441.6000      0.359565       21.9808     0.0156368      -3.21481    0.00504972      0.223611      0.315116      0.360909      0.400897      0.429860      0.445964
 111   4 2516.8788    1.9656  1.7666 11.8650  0.0000  0.0179   0.0179   0.0519    0.0348   0.0000   442.1924       1.27422       22.1951     -0.342319      -2.60136      0.724414      0.248087      0.341912      0.395487      0.436400      0.472562      0.500310
 111   5 2785.2904    3.0463  1.6472 12.6274 -0.0006  0.0159   0.0253   0.0461    0.0329   0.0000   442.7021       1.62977       21.8757      0.294394      -2.90974     -0.204215      0.221750      0.310282      0.353468      0.382681      0.419795      0.441319
 111   6 3043.8710    4.1078  1.5822 13.1945  0.0000  0.0152   0.0341   0.0434    0.0342   0.0000   442.4393       2.26269       23.1096      0.689947      -3.59238      0.163015      0.212722      0.296448      0.337730      0.371961      0.398043      0.420740
 111   7 3291.0043    3.6522  2.3844 13.2226 -0.0001  0.0212   0.0308   0.0614    0.0306   0.0000   443.4819       3.28694       21.2960       1.93282     -0.863042      -1.36174      0.282265      0.411867      0.456859      0.514062      0.536023      0.583815
 112   0 1073.2676    0.0441  0.0471  9.2049  0.0000  0.0123   0.0056   0.0206    0.0115   0.0000   436.9355     0.0917612       22.4755      0.258872      -4.29185      0.209149      0.185547      0.244447      0.281942      0.310329      0.304603      0.326644
 112   1 1566.3400    0.2430  0.3539  9.0890  0.0000  0.0081   0.0043   0.0204    0.0161   0.0000   439.8094    -0.0756121       21.5988      0.338273      -3.79549     -0.508082      0.115477      0.162092      0.184571      0.205486      0.233939      0.243240
 112   2 1922.1531    0.6270  0.9304  9.6964  0.0000  0.0125   0.0070   0.0332    0.0339   0.0000   440.5413     0.0816312       22.3407     0.0444666      -3.52611     -0.348781      0.172598      0.241922      0.269612      0.297895      0.312929      0.334512
 112   3 2240.4548    1.1637  1.5226 10.8023  0.0009  0.0167   0.0111   0.0468    0.0352   0.0000   441.9683      0.860368       22.0922     -0.432582      -2.95819      0.142877      0.228158      0.315723      0.365205      0.402037      0.439168      0.460653
 112   4 2525.0391    1.9715  1.8363 11.8575 -0.0001  0.0184   0.0180   0.0540    0.0354   0.0000   442.1248       1.41480       22.4198      0.159760      -2.52715    -0.0747890      0.249230      0.347288      0.393410      0.444455      0.472372      0.501829
 112   5 2794.6238    3.1444  1.7137 12.6004  0.0001  0.0163   0.0259   0.0467    0.0348   0.0000   442.6823       1.55432       22.1256       1.01720      -2.67712     -0.354435      0.224070      0.311412      0.357410      0.392796      0.423432      0.442187
 112   6 3053.9855    4.1995  1.6363 13.1606  0.0000  0.0153   0.0342   0.0431    0.0343   0.0000   442.6767       1.97241       21.9386      0.485792      -3.09709     -0.498951      0.211459      0.299507      0.337835      0.373519      0.400452      0.425049
 112   7 3301.8907    3.6451  2.4079 13.1736  0.0003  0.0209   0.0300   0.0629    0.0308   0.0000   443.9277       2.68712       20.8127       2.16519      -2.53894      0.200545      0.273037      0.396983      0.440719      0.500525      0.526170      0.549001
 113   1 1572.1242    0.2602  0.3781  9.0670  0.0000  0.0080   0.0044   0.0209    0.0165   0.0000   439.7494     -0.235910       22.5888      0.438330      -3.58977     -0.282513      0.110570      0.147350      0.168235      0.190295      0.204394      0.210367
 113   2 1928.4389    0.6470  0.9746  9.7204 -0.0000  0.0128   0.0071   0.0343    0.0346   0.0000   440.2434     -0.402937       22.0962      0.623054      -4.22199     -0.156680      0.172881      0.241748      0.273693      0.306997      0.316202      0.337575
 113   3 2247.9356    1.1978  1.5462 10.8017  0.0101  0.0162   0.0111   0.0477    0.0351   0.0000   441.7392       1.07913       22.2836     -0.247570      -3.42648     -0.153679      0.220210      0.306129      0.348429      0.382425      0.414575      0.423311
 113   4 2533.2017    1.9820  1.8117 11.9895 -0.0000  0.0184   0.0185   0.0554    0.0337   0.0000   441.6191       1.09102       22.3143      0.562467      -3.10313      -1.10019      0.244737      0.340419      0.390487      0.437228      0.457960      0.488515
 113   5 2803.8758    3.2136  1.7115 12.5761 -0.0000  0.0159   0.0259   0.0462    0.0354   0.0000   442.3925       1.09185       22.4618      0.345049      -3.20340     -0.104997      0.217795      0.301881      0.346534      0.386895      0.405680      0.425786
 113   6 3064.0729    4.1445  1.5899 13.2825  0.0000  0.0152   0.0345   0.0440    0.0328   0.0000   442.5631       1.67303       22.5940      0.434377      -3.09506     -0.390103      0.213123      0.296529      0.337719      0.370823      0.400778      0.424479
 113   7 3312.7795    3.5544  2.6256 13.1671  0.0000  0.0223   0.0303   0.0689    0.0313   0.0000   443.6636       2.46350       21.6602       1.32125      -1.52564     -0.719627      0.294285      0.420426      0.467218      0.531451      0.548925      0.586305
 114   1 1577.8935    0.2582  0.3658  9.1096  0.0000  0.0080   0.0044   0.0205    0.0161   0.0000   439.6927     -0.121315       21.9714      0.146353      -3.62191     -0.176902      0.109884      0.152136      0.178521      0.198772      0.205537      0.232599
 114   2 1934.6752    0.6559  0.9514  9.7261 -0.0000  0.0125   0.0070   0.0332    0.0335   0.0000   440.3794      0.522560       22.4564     -0.626367      -3.70515     -0.196825      0.167262      0.238639      0.276195      0.299341      0.327685      0.349170
[truncated: 132,027 more chars]
