# Supplementary material for: Global-Mode Analysis of Full-Disk Data from the Michelson Doppler Imager and the Helioseismic and Magnetic Imager
Source: Sol Phys. 2018 Jan 31;293(2):29. doi: 10.1007/s11207-017-1201-5 (PMC6566312; doi:10.1007/s11207-017-1201-5)
Supplement: Supplementary file 2 — (TAR 362.4 MB) [file 11207_2017_1201_MOESM2_ESM.tar › HMI/hmivw72d.7120]

   0  13 1957.4119    0.5748  0.4754  9.5433  0.0000  0.1123   0.1013   0.2332    0.5486   0.0000    -0.0000       0.00000       0.00000       0.00000       0.00000       0.00000       0.00000       0.00000       0.00000       0.00000       0.00000       0.00000
   0  15 2228.4710    1.0510  0.6465 10.6032  0.0000  0.1665   0.1745   0.3436    0.6779   0.0000    -0.0000       0.00000       0.00000       0.00000       0.00000       0.00000       0.00000       0.00000       0.00000       0.00000       0.00000       0.00000
   0  18 2629.6740    2.5824  0.7651 11.2608  0.0000  0.1159   0.3663   0.3444    1.5783   0.0000    -0.0000       0.00000       0.00000       0.00000       0.00000       0.00000       0.00000       0.00000       0.00000       0.00000       0.00000       0.00000
   0  23 3303.7297    3.2798  1.4914  7.2842  0.0000  0.1840   0.4396   0.5630  262.2084   0.0000    -0.0000       0.00000       0.00000       0.00000       0.00000       0.00000       0.00000       0.00000       0.00000       0.00000       0.00000       0.00000
   1  11 1749.2579    0.3447  0.3581  9.8727  0.0000  0.0867   0.0569   0.1674    0.1598   0.0000   404.9451      -1.47437       0.00000       0.00000       0.00000       0.00000       78.8096       63.2375       0.00000       0.00000       0.00000       0.00000
   1  15 2291.9536    1.0830  0.8278  9.5423  0.0000  0.0833   0.0933   0.1979    0.9773   0.0000   445.1327      -8.77440       0.00000       0.00000       0.00000       0.00000       102.793       59.3043       0.00000       0.00000       0.00000       0.00000
   1  16 2425.4238    1.2297  0.6769 10.9424  0.0000  0.1087   0.1188   0.1735    0.3613   0.0000   407.9424       42.3942       0.00000       0.00000       0.00000       0.00000       90.7691       95.6385       0.00000       0.00000       0.00000       0.00000
   1  17 2559.1049    1.8796  0.9366  1.3981  0.0000  0.0707   0.1445   0.2494 1000.0000   0.0000   643.4272       81.2532       0.00000       0.00000       0.00000       0.00000       86.1081       50.0395       0.00000       0.00000       0.00000       0.00000
   1  18 2693.3967    2.3965  0.8168 11.9520  0.0000  0.0870   0.2269   0.2301    0.6675   0.0000   359.5908      -29.3540       0.00000       0.00000       0.00000       0.00000       109.538       54.7279       0.00000       0.00000       0.00000       0.00000
   1  21 3098.0905    3.9044  0.9509  2.1288  0.0000  0.1004   0.3147   0.2295 1000.0000   0.0000   505.3479       37.9333       0.00000       0.00000       0.00000       0.00000       117.923       70.6723       0.00000       0.00000       0.00000       0.00000
   1  23 3368.6063    3.4907  1.6716 12.3651  0.0000  0.1317   0.2763   0.4278    1.0022   0.0000   363.2977       82.6010       0.00000       0.00000       0.00000       0.00000       183.197       84.4981       0.00000       0.00000       0.00000       0.00000
   1  24 3504.2827    3.1012  3.0328 -2.0416  0.0000  0.1553   0.1788   0.5893 1000.0000   0.0000   408.8182      -117.159       0.00000       0.00000       0.00000       0.00000       194.498       111.496       0.00000       0.00000       0.00000       0.00000
   2  12 1945.7302    0.5185  0.4524  9.9135  0.0000  0.1269   0.0510   0.1456    0.1757   0.0000   444.7215       50.4512      -15.9924      -12.0143       0.00000       0.00000       36.7558       89.8098       21.4528       26.6933       0.00000       0.00000
   2  13 2082.0153    0.8334  0.5290 10.0288  0.0000  0.0553   0.0639   0.1130    0.2331   0.0000   421.7363       50.9444      -8.16991      -12.7087       0.00000       0.00000       35.4219       33.9796       18.8412       8.09351       0.00000       0.00000
   2  14 2217.5925    0.7989  0.7365 10.7322  0.0000  0.0909   0.0655   0.2128    0.2194   0.0000   444.6724      -13.3576      -17.0188       15.4433       0.00000       0.00000       66.1275       48.5147       28.8837       9.45966       0.00000       0.00000
   2  15 2352.2918    1.4278  0.6010 10.5132  0.0000  0.0562   0.1074   0.1338    0.4892   0.0000   452.7185       12.2086      -8.38243       6.38568       0.00000       0.00000       38.9005       33.4975       20.6110       7.48452       0.00000       0.00000
   2  16 2485.9690    1.6393  0.9933 10.8140  0.0000  0.0658   0.1022   0.2015    0.5996   0.0000   490.7141      -22.8303      -28.6523     -0.822888       0.00000       0.00000       46.4192       40.1444       23.2498       9.08649       0.00000       0.00000
   2  17 2619.6897    2.3269  0.6940 11.9026  0.0000  0.0638   0.1605   0.1615    0.3657   0.0000   430.4767       23.8283      -21.7608      -18.4443       0.00000       0.00000       37.7392       31.5886       27.0422       9.16818       0.00000       0.00000
   2  18 2754.4918    2.8560  0.8309 12.0240  0.0000  0.0633   0.1841   0.1764    0.4297   0.0000   341.7061      -36.9813       21.0373     -0.820539       0.00000       0.00000       48.9576       39.5698       20.0522       7.36841       0.00000       0.00000
   2  21 3160.0193    3.7492  1.3438 12.3522  0.0000  0.0873   0.2320   0.2439    0.8726   0.0000   376.0297       109.390      -15.3670       11.4282       0.00000       0.00000       67.4583       50.1662       35.2990       10.1623       0.00000       0.00000
   2  23 3430.9967    2.9991  1.7703 12.5303 -0.0055  0.0935   0.1718   0.3127    0.4151   0.0000   534.0090       88.7549      -41.5184      0.315599       0.00000       0.00000       67.1940       55.2951       34.6464       12.2950       0.00000       0.00000
   2  24 3566.6701    2.4536  2.9233 11.6524  0.0000  0.1239   0.1093   0.4161    0.3581   0.0000   500.6869       139.096      -21.7867       18.0254       0.00000       0.00000       91.5311       75.2583       44.3144       15.8324       0.00000       0.00000
   3  10 1729.0387    0.3074  0.3263  9.7021  0.0000  0.0667   0.0261   0.1438    0.1242   0.0000   440.2630      -10.0815       13.4944       17.4158       8.59885       2.81368       46.3252       44.5168       26.3328       13.6837       4.72016       1.35671
   3  12 2001.1503    0.5587  0.5010  9.8692  0.0000  0.0550   0.0372   0.1161    0.1953   0.0000   413.1265       8.49602      -11.4948       10.5521      0.446799     -0.925983       28.1494       28.5459       20.4548       9.63541       5.48656       1.62884
   3  14 2273.3902    1.0156  0.6117 10.6610  0.0000  0.0450   0.0734   0.1618    0.2119   0.0000   497.6990       64.2847      -7.91718      -14.1276       4.92533      0.638864       23.4454       22.8871       16.2555       9.45834       3.92152       1.41940
   3  15 2407.7165    1.5502  0.8183 10.9541  0.0000  0.0668   0.0986   0.1581    0.3786   0.0000   427.6544       41.0362       23.8952      -1.48049       1.43530      -1.64187       25.9432       27.4217       24.4959       9.92002       7.59881       1.98205
   3  16 2541.6118    2.1223  0.8488  9.9443  0.0000  0.0503   0.1246   0.1461    1.6035   0.0000   461.9029      -7.90476      -24.5234       16.1577       3.44017      -1.50453       27.1956       25.5847       19.2263       9.38145       5.02760       1.34280
   3  17 2676.3119    2.1130  1.0475 11.6346  0.0000  0.0739   0.1251   0.1716    0.5524   0.0000   413.7539       20.8004       22.1039      -23.2739      -5.63637       1.52408       29.7151       36.9391       24.1345       16.9063       6.92825       2.83330
   3  18 2811.3851    2.9657  0.8017 12.4711  0.0000  0.0741   0.1781   0.1426    0.3523   0.0000   453.9982      -27.4525      -5.15991      -5.59691       5.01487      -1.67992       43.2136       43.5568       25.2185       15.5536       4.66895       2.06555
   3  20 3082.3304    4.1394  0.9854 11.9298 -0.0088  0.0589   0.2044   0.1334    0.8029   0.0000   450.4323       26.1972      -19.9197      -11.4530      -1.93085      -1.70963       29.1799       24.5436       21.2589       15.3736       5.70202       1.61966
   3  21 3217.8639    4.0562  1.2696 12.2117  0.0000  0.0713   0.1956   0.1533    0.6997   0.0000   443.9352       15.4624      -25.4987       22.8438       7.70518      -3.34586       34.0053       35.9056       26.1675       13.3355       7.23817       2.22092
   3  22 3353.6348    2.8649  1.1485 13.7047  0.0000  0.0767   0.1811   0.2350    0.2138   0.0000   585.1130       63.7964      -69.1776      -35.0292     -0.803558     0.0422841       38.6694       37.3145       27.3630       17.5604       7.12110       2.23323
   3  23 3489.6932    2.9595  2.0469 12.0123  0.0000  0.0923   0.1220   0.2158    0.3115   0.0000   388.1070       56.3876      -11.5975       15.1863       12.1527      -3.62706       43.9954       45.5669       32.6304       19.2585       8.94827       2.90354
   3  25 3762.9474    1.9210  4.2886 11.3134  0.0000  0.1541   0.0612   0.3862    0.1632   0.0000   390.2008      -57.5954      -72.1515       25.6973      -8.66862      -1.01028       70.6675       76.0240       54.3610       32.0565       15.2626       5.00854
   4   9 1640.9456    0.2262  0.1831  9.9586  0.0000  0.0300   0.0290   0.0904    0.0682   0.0000   445.2167      0.514447       8.22432      -7.50146       2.77929       1.31690       10.3453       11.5782       10.0447       5.75705       4.16263       1.75934
   4  12 2051.7167    0.7228  0.3465 10.3846  0.0000  0.0358   0.0600   0.0878    0.1064   0.0000   439.5798      -11.3087       9.43668       2.24788      -4.48450       1.93327       12.7139       12.1830       12.4807       7.95955       4.08191       2.57553
   4  13 2188.2011    0.9035  0.8536  9.6428  0.0000  0.0496   0.0441   0.1351    0.4349   0.0000   444.7967       8.59819      -10.8992      0.447258       4.17212      -3.02981       17.4297       19.0488       15.9626       11.4510       6.18042       3.35900
   4  15 2458.5138    1.6843  0.8759 10.8853  0.0283  0.0600   0.0921   0.1759    0.6437   0.0000   448.3231      -30.0372       3.75715      -15.8375      -2.34983      0.570279       19.8695       21.1772       18.9231       14.0781       8.41652       4.78476
   4  16 2593.0615    1.9830  1.0025 11.3768  0.0000  0.0728   0.0917   0.1463    0.6000   0.0000   449.0666      -7.38520      -5.68147      -12.5782       5.38603       13.1584       19.8598       30.4102       20.2206       18.2702       8.48105       5.11432
   4  17 2728.4979    2.3050  0.7714 12.5154  0.0000  0.0504   0.1141   0.1360    0.2528   0.0000   443.7949       35.8751      -8.45248      -18.3301       12.4791      -1.19817       16.7342       18.1450       16.4655       12.5031       8.30484       3.74121
   4  18 2864.2640    3.2709  0.7955 12.7397  0.0000  0.0535   0.1811   0.1320    0.3016   0.0000   414.2632       43.9353      -17.1970       11.3162       2.37417      -1.02931       18.9870       19.9511       19.2021       10.6516       7.35499       3.43602
   4  21 3271.7999    3.5794  1.5557 12.3783  0.0000  0.0721   0.1557   0.1798    0.5154   0.0000   393.4022       17.3477      -4.24961      -32.1482       2.10793      -2.48714       25.2039       28.2497       21.8985       17.3715       10.6971       4.73021
   4  22 3408.2107    3.2790  2.0587 11.8156  0.0236  0.0822   0.1291   0.2362    0.3946   0.0000   467.1541       48.1507      0.797990      -20.7373       8.00640      -7.33807       27.0008       30.8327       25.2125       18.6011       10.9198       5.49287
   5  10 1823.3752    0.3291  0.2949 10.0018  0.0000  0.0298   0.0270   0.0902    0.0710   0.0000   456.6612       19.5460       13.0071      -15.4563       4.75368       2.22276       10.5887       10.1436       8.41652       6.58097       4.75229       3.18973
   5  11 1960.5238    0.5485  0.4675  9.9676  0.0000  0.0413   0.0322   0.0863    0.1049   0.0000   444.7353       12.9829       16.6445      0.801991       6.60376       1.06356       17.6648       20.3860       16.1993       11.4461       7.10464       4.43066
   5  12 2098.4705    0.6629  0.5247 10.4119  0.0000  0.0416   0.0385   0.0858    0.1090   0.0000   452.7058      -25.9654       25.1766     -0.526702      -12.5851       1.71445       11.8281       13.1501       12.6647       8.86576       6.90195       3.53547
   5  13 2235.4495    0.9822  0.5789 10.7403  0.0000  0.0404   0.0546   0.0904    0.1265   0.0000   423.8867       3.09556       4.60890       12.7390      0.455796      -6.33035       13.3261       13.3902       11.0921       9.40903       7.38486       4.92424
   5  14 2371.0620    1.2345  0.8156 11.1041  0.0000  0.0452   0.0607   0.1230    0.1673   0.0000   427.2858       36.9757       21.0906     -0.596007      -3.75089      -6.46232       13.7061       13.8520       11.9934       10.5494       8.20952       4.72887
   5  15 2506.1345    1.7643  0.7907 11.1369  0.0000  0.0450   0.0838   0.1006    0.2327   0.0000   418.9963      -24.7591      -13.2556       2.78246       10.6400      -6.62162       15.1819       14.9647       13.8612       10.9701       7.10222       4.40920
   5  16 2641.1859    2.1846  0.9794 11.0652  0.0000  0.0442   0.0921   0.1179    0.4541   0.0000   431.5124       35.3483     -0.820237      -7.54187       2.31941      -4.53389       13.0113       14.4741       12.1524       10.3062       8.43686       5.03569
   5  17 2777.3040    2.7894  1.1508  4.2024  0.0000  0.0531   0.1035   0.1341  574.0498   0.0000   439.0471       15.2641       10.5061       13.7737       13.5031      -2.72923       18.2853       19.6519       17.6058       12.5668       8.54080       5.00306
   5  18 2913.7804    3.4349  0.8764 12.1155  0.0000  0.0460   0.1492   0.1281    0.7362   0.0000   450.3860       39.7316       18.3832       8.89897       4.56192      -5.44396       14.3089       15.7354       13.5850       11.0274       7.35800       4.37831
   5  19 3049.9990    3.9447  1.0293 12.1523  0.0000  0.0524   0.1708   0.1397    1.2352   0.0000   453.6922       19.6535       25.5074       5.14384       1.65196     0.0776792       14.5009       18.0560       14.8682       12.8592       8.31046       5.08002
   5  20 3186.3159    4.0771  0.9481 13.0120  0.0000  0.0576   0.1930   0.1546    0.5893   0.0000   427.7243       2.90592       16.3805       16.0308       2.28332      -10.8447       14.7574       17.6443       17.2210       13.2532       8.42279       5.05911
   6   9 1727.7392    0.3064  0.1710  9.9424  0.0000  0.0319   0.0264   0.0475    0.0587   0.0000   441.4937      -4.45498       15.1242      -5.09861       2.82526      0.338410       12.4451       12.9667       12.0758       9.53409       5.92416       3.14715
   6  10 1866.0815    0.4363  0.3915  9.7568  0.0000  0.0325   0.0252   0.0774    0.0808   0.0000   430.6191      0.424609       10.2478       4.55451      -1.85058      0.909293       8.75278       9.15660       8.48298       7.10793       5.10926       3.38758
   6  11 2004.0492    0.6317  0.4388 10.0769  0.0000  0.0381   0.0382   0.0855    0.0980   0.0000   425.2521      -13.6955      -1.65563      -4.21965      0.806085       1.78879       7.16201       11.0294       8.48155       8.40632       5.51271       4.03466
   6  12 2142.4550    0.7593  0.7432 10.0346  0.0000  0.0361   0.0334   0.0994    0.1273   0.0000   446.1775       3.39058      -27.3034      -10.3489       6.08132       5.22699       8.54226       9.82350       9.42657       8.25262       5.60829       3.95845
   6  13 2279.9155    1.0736  0.8114 10.6255  0.0000  0.0399   0.0466   0.0990    0.1419   0.0000   419.5829       3.47211       6.64080       8.91894       8.05124       2.58197       10.0905       12.4584       10.3718       8.90227       6.95274       4.34362
   6  14 2415.5671    1.4231  0.8092 11.2714  0.0000  0.0398   0.0618   0.1008    0.1282   0.0000   432.5766      -2.46933       7.61204      -5.45190      -3.11298       9.62391       9.85471       11.1128       10.8404       8.37381       6.48913       4.28564
   6  15 2551.0945    1.8872  0.6953 12.0401  0.0000  0.0388   0.0912   0.1036    0.1187   0.0000   439.4795       39.0253       14.1451     -0.272474       11.6779       1.01251       9.94870       10.9866       9.83068       7.99589       6.67834       4.10055
   6  16 2687.0674    2.6072  0.7111 12.2596  0.0000  0.0476   0.1127   0.0799    0.1584   0.0000   443.9852       23.0602       24.4015      -13.7020      -1.84692      -6.21571       16.7682       20.3080       17.7817       13.7562       8.36834       4.92440
   6  17 2823.8380    2.9404  0.6933 12.5906  0.0000  0.0361   0.1271   0.0897    0.1618   0.0000   431.0223      -3.21425      -1.07996       7.74254      -4.11007      0.987546       9.48637       11.2684       10.1795       8.14391       6.03851       3.90307
   6  18 2960.7467    3.4513  1.0482 12.4429  0.0000  0.0412   0.1388   0.1208    0.2494   0.0000   447.4692       17.8356       1.77372      -3.61426      -10.3725      -6.59672       11.0185       11.8479       10.8136       9.10306       7.60669       5.23983
   6  19 3097.3006    3.5853  0.8942 13.2753  0.0000  0.0441   0.1514   0.1117    0.1851   0.0000   426.2124       15.3783       23.3790       36.4498       3.39831      -15.6103       10.0378       11.7687       11.3280       9.47593       6.83808       4.53293
   6  20 3234.0369    3.7497  1.1023 12.8301  0.0000  0.0471   0.1447   0.1283    0.3335   0.0000   471.3198       36.0982       7.44767      -10.2693       1.89923      -11.4545       12.5781       14.8509       13.3809       10.5966       7.95579       5.03770
   6  21 3371.1265    3.3586  1.9164 12.2659  0.0000  0.0698   0.1008   0.1916    0.3340   0.0000   465.0769       26.4288       9.53156       11.7416      -11.0640      -1.42289       17.2869       20.2002       19.5218       16.0197       10.8935       7.63943
   6  22 3508.3113    2.7755  2.4909 12.0886  0.0202  0.0903   0.0789   0.2290    0.2160   0.0000   425.2011       38.2177       15.6910       4.86087      -16.0668      -15.3349       20.9403       26.0068       23.5953       21.0028       14.5476       9.97869
   6  24 3783.7326    1.8960  5.0141 11.0616  0.0000  0.1303   0.0431   0.3638    0.1640   0.0000   415.5402       117.847       99.0989      -32.1036      -26.3459      -20.2236       30.7494       36.9162       36.3295       28.7195       22.9019       15.2733
   6  25 3921.7305    1.6222  6.4653 10.6958  0.0000  0.1564   0.0319   0.4180    0.1253   0.0000   378.1215       38.0088       38.1193      -42.1431      -30.6586      -21.5770       35.4766       44.1973       41.6843       36.9726       25.7857       18.0176
   7   8 1627.5342    0.2212  0.1170  9.8119  0.0000  0.0208   0.0263   0.0456    0.0514   0.0000   434.2312     -0.302348       9.42759    -0.0645136   -0.00838945      0.565712       4.76335       5.00553       3.71553       4.08154       3.70834       2.37011
   7   9 1767.6623    0.3336  0.2721  9.9740  0.0000  0.0241   0.0224   0.0622    0.0618   0.0000   443.3908      -11.2827       12.9572       10.0273       4.09429       1.77818       4.88434       6.66462       6.82698       3.92667       4.50148       3.81412
   7  10 1906.9025    0.4387  0.4215  9.9739  0.0000  0.0356   0.0242   0.0682    0.0764   0.0000   448.4027      -6.32653       6.12710     -0.258337       1.83538      -2.79357       9.74605       10.7224       10.2946       8.23147       6.65910       4.30790
   7  11 2045.8426    0.7065  0.4173 10.1505  0.0000  0.0245   0.0385   0.0669    0.0844   0.0000   433.5027      -1.95674       16.3818       4.76708       4.27046       1.63179       5.11711       6.89466       5.69764       6.24709       3.65762       2.96402
   7  12 2184.5676    0.8977  0.5626 10.6599  0.0000  0.0321   0.0386   0.0669    0.1051   0.0000   444.1582       4.13697       6.23751      -1.54770       7.35350      -1.30244       7.92159       8.88151       7.78583       6.49139       6.21346       4.93550
   7  13 2322.1904    1.1639  0.9136 10.7669  0.0000  0.0417   0.0433   0.1008    0.1440   0.0000   431.1034      -5.31942       14.0531      -7.05632      -3.33689      -2.25819       8.55979       10.7548       10.3280       8.61896       6.36921       4.80555
   7  14 2458.1460    1.5868  0.9180 10.9997  0.0000  0.0407   0.0564   0.1079    0.1651   0.0000   448.5401     -0.113455       10.8546      -2.46458       6.55716      -5.76200       8.31021       9.92830       9.35935       8.13285       6.39240       4.48380
   7  15 2594.3557    2.0932  0.8387 11.7445  0.0000  0.0383   0.0797   0.0944    0.1584   0.0000   430.4302      -2.50383      -1.60443       10.6383       17.8942      -6.03995       9.71107       11.3852       10.3006       8.87212       6.86065       4.96294
   7  16 2731.1644    2.6279  0.8081 12.6465  0.0000  0.0415   0.1005   0.0897    0.1298   0.0000   441.2738      -3.14391       22.5236      -17.5201       8.14571      -2.43300       8.07060       11.5555       9.04500       8.79482       6.24507       4.38458
   7  17 2868.3720    3.0903  0.8175 12.8742  0.0000  0.0368   0.1178   0.0917    0.1323   0.0000   421.6318       4.79748       5.53496       10.6714       6.73749     -0.913382       8.85364       8.90628       8.38072       7.86556       6.53817       4.60873
   7  18 3005.6954    3.5999  0.7260 13.1608  0.0000  0.0338   0.1392   0.0832    0.1371   0.0000   452.5769      -4.58539      -19.2731       17.2243      -1.78214     -0.718406       8.12512       8.70215       8.60878       7.45133       5.79429       4.30981
   7  19 3142.8930    3.9541  0.8380 13.1642  0.0000  0.0341   0.1543   0.0945    0.1592   0.0000   416.1875       4.36458       8.20088       35.1823       4.43336      -10.3324       7.55504       8.48182       8.46030       8.05630       5.19880       4.85342
   7  20 3279.9894    3.5056  1.3935 12.9842  0.0023  0.0505   0.1151   0.1377    0.1762   0.0000   452.0994       23.7117       1.27221       1.45170     -0.395168      -5.18450       11.2504       13.1515       12.3533       10.7111       8.56840       6.31961
   7  21 3417.5082    2.9658  1.7011 12.8453  0.0000  0.0586   0.0937   0.1617    0.1443   0.0000   432.3198       33.1527      -5.00050       34.9434       6.77099      -15.9334       13.6738       16.7874       14.6582       12.7181       10.1933       7.62024
   7  22 3555.4420    2.5701  2.4916 12.1875  0.0000  0.0757   0.0702   0.1962    0.1659   0.0000   439.0632       19.3479      -13.2549      -8.76900      -11.6158      -14.5079       15.6855       19.9897       18.3188       15.9678       12.4390       9.22888
   7  23 3693.6928    2.1095  3.8044 11.6544 -0.0077  0.0999   0.0474   0.2740    0.1358   0.0000   456.4825       58.7613       27.3847      -65.3332      -18.3575       19.8140       21.9493       26.0156       24.6665       20.9135       17.6507       13.1921
   7  24 3832.1991    1.7931  5.4829 11.1350  0.0000  0.1329   0.0335   0.3467    0.1044   0.0000   399.5101      -2.56807       5.88919      -43.0417       16.0119       8.31107       26.4254       34.0002       32.9266       27.7767       22.1324       15.7292
   7  25 3970.7895    1.4712  6.6029 10.8776 -0.0007  0.1511   0.0281   0.4355    0.0960   0.0000   447.5825      -25.9237       66.3029       22.4743      -30.7758      -9.43174       31.4766       38.9593       37.3941       31.9538       26.5198       18.8087
   8   8 1665.7629    0.2383  0.1683  9.8137  0.0000  0.0251   0.0219   0.0528    0.0493   0.0000   437.7198       1.77156       15.9345      -2.51273       1.71872      -2.84931       4.83621       8.44585       6.28239       4.86082       3.19717       3.45174
   8   9 1806.2042    0.3508  0.3099  9.9602  0.0000  0.0332   0.0208   0.0567    0.0661   0.0000   447.2851       7.86669       2.18051       2.03011     -0.837280      -5.72905       4.50672       6.70929       5.15640       4.84691       4.41224       5.78900
   8  10 1946.0882    0.4822  0.4538  9.9327  0.0000  0.0284   0.0229   0.0680    0.0798   0.0000   432.2301      -11.2990       8.27910       2.52560       2.73188      -1.75644       5.29262       6.96192       5.74443       5.59700       4.68617       3.49514
   8  11 2086.1980    0.7259  0.4747 10.2810  0.0000  0.0403   0.0361   0.0667    0.0941   0.0000   430.5951       17.2537       7.77161       4.60312       5.57434       8.70417       11.7141       16.2483       15.8063       14.4036       10.3725       5.20170
   8  12 2225.1848    0.9801  0.7559 10.6170  0.0000  0.0330   0.0388   0.0945    0.1123   0.0000   427.2710      -3.82882       17.3811       3.49085       7.03435       3.38303       6.31888       7.43381       7.47575       6.36322       5.23313       3.92242
   8  13 2362.8574    1.2708  0.8440 10.9579  0.0000  0.0355   0.0453   0.0885    0.1252   0.0000   433.0977      -2.49762       2.00870       11.5183       4.10889      -2.92755       6.95272       7.55679       7.64734       7.39848       5.74259       4.66137
   8  14 2499.4407    1.7393  1.0355 11.1344  0.0000  0.0402   0.0560   0.0952    0.1776   0.0000   439.1646       5.51349       20.7762       11.8894       7.06844       4.81961       8.62167       10.4464       9.65001       8.69784       6.84604       5.07142
   8  15 2636.1904    2.0601  0.8221 12.0101  0.0000  0.0340   0.0757   0.0904    0.1350   0.0000   452.3031       12.3840       5.29435       3.86384       10.0675      -4.31975       6.86604       8.20994       7.64366       6.83683       5.79645       4.31879
   8  16 2773.8208    2.7051  0.7792 12.6912  0.0006  0.0317   0.1021   0.0890    0.1221   0.0000   455.7972       7.45196       5.87767      -15.1108      -5.81592      -6.42915       6.84484       7.60971       7.51356       6.38173       5.76573       4.24850
   8  17 2911.6859    3.2577  0.8598 13.0298  0.0000  0.0339   0.1153   0.0959    0.1336   0.0000   440.5419       20.1430       21.3668      -11.1417       7.34424      -9.93906       6.49158       8.05602       7.20027       6.78802       5.73881       4.17467
   8  18 3049.1883    3.6167  0.8551 13.3481  0.0000  0.0360   0.1269   0.0948    0.1229   0.0000   436.1219       8.14187      -3.91746       9.63039       9.56385      -1.22815       6.89498       7.74890       8.36793       7.07285       5.62906       4.46997
   8  19 3186.7843    3.3726  1.1472 13.6694  0.0000  0.0516   0.1166   0.1190    0.1252   0.0000   433.7783       41.3961      -1.88034      -3.89337       1.51257      -16.8273       10.3485       12.5455       11.5860       10.4278       8.90361       6.35484
   8  20 3324.5357    3.1979  1.2365 13.4484  0.0000  0.0499   0.1058   0.1347    0.1277   0.0000   441.4775       24.1776      -18.2174      -16.6605      0.581718       4.60174       9.99101       11.8427       11.5013       9.92624       8.06028       6.52935
   8  21 3462.4719    2.9091  2.1990 12.3187 -0.0028  0.0604   0.0689   0.1611    0.1123   0.0000   456.2769       8.49413       12.3669      -10.8078      -15.7703      -7.22185       11.6041       14.4847       13.6083       12.2553       9.91376       7.99080
   8  22 3600.8997    2.2702  3.2685 12.0503  0.0000  0.0875   0.0501   0.2236    0.0959   0.0000   450.1484       28.4015       24.6396      -30.0016       15.0637       15.7602       15.8374       19.5554       19.4305       17.2802       14.6667       11.5179
   8  23 3739.4127    2.0237  4.4740 11.4003  0.0003  0.1003   0.0368   0.2784    0.0971   0.0000   391.4587       33.2024       18.8882       9.52177       1.30045      -7.39031       18.8230       23.2656       23.4427       20.4153       16.7448       12.6197
   8  24 3878.3060    1.6585  5.7915 11.1753  0.0000  0.1286   0.0299   0.3630    0.0825   0.0000   412.3658       35.9998       1.96554       8.68485       12.1076       7.49313       23.5692       28.7907       28.4433       25.7622       21.2148       16.0256
   8  26 4156.5643    1.1375  8.8352 10.6733 -0.0052  0.1914   0.0196   0.5209    0.0609   0.0000   459.3721       43.3579      -27.8337      -8.43686       13.5653       1.43127       34.2421       44.7064       43.7403       39.7794       31.5621       23.4611
   8  28 4436.2146    0.7597 12.4148 10.4489  0.0104  0.2827   0.0174   0.8785    0.0498   0.0000   422.9330       126.198       51.2751       47.0463       3.54182      -15.3395       53.1429       64.0189       65.1695       58.5532       48.0023       37.5061
   9   6 1408.4442    0.1305  0.0711  9.8273  0.0000  0.0181   0.0244   0.0493    0.0407   0.0000   439.3357      -5.51824       6.57801      0.891362     -0.141588       2.41791       3.70911       6.50257       4.32834       4.09627       5.27754       2.74831
   9   7 1557.7148    0.1826  0.1440  9.8065  0.0000  0.0297   0.0174   0.0424    0.0443   0.0000   437.3252      -14.7465       3.05160       3.43920       5.48757       1.26033       3.48369       5.46869       5.28455       4.89244       4.03169       2.53352
   9   9 1843.6448    0.4258  0.2331 10.0720  0.0000  0.0215   0.0252   0.0389    0.0564   0.0000   434.7306      -6.94962       8.62223      0.707867      -2.92338      -2.20014       3.13752       4.91397       3.90627       4.15454       3.46729       2.23318
   9  10 1984.2197    0.5832  0.3736 10.1146  0.0000  0.0254   0.0314   0.0571    0.0910   0.0000   433.8843       6.41300       8.52285      -7.38741       3.34524       1.74594       4.49394       5.87826       5.31425       5.22637       3.97776       3.31936
   9  11 2125.1880    0.7723  0.5612 10.2282  0.0000  0.0251   0.0303   0.0668    0.1138   0.0000   442.0123      -5.53870       15.2854      -8.51738      -1.54640       4.65341       4.56134       5.43937       5.40687       5.04674       4.14060       3.28806
   9  12 2264.5082    0.9877  0.6889 10.9255  0.0000  0.0332   0.0376   0.0734    0.0937   0.0000   434.9070       11.0194       24.5137       7.49648      -9.19015      -8.27826       4.87330       6.83641       6.16850       6.03567       4.72385       4.17103
   9  13 2402.3477    1.4094  0.8231 11.2322  0.0000  0.0318   0.0502   0.0859    0.1139   0.0000   432.8683      -3.29410       4.21702       3.11568       2.27138       2.71091       5.71053       7.07731       6.73949       5.89048       5.36701       4.14671
   9  14 2539.6104    1.8425  0.7863 11.8481  0.0000  0.0308   0.0659   0.0820    0.1099   0.0000   442.9106      -1.16740       12.1021       9.40737      -11.2879      -9.45929       5.23035       6.58049       5.98234       6.14185       4.90699       3.88703
   9  15 2677.0933    2.3697  0.8044 12.1139  0.0000  0.0310   0.0804   0.0786    0.1297   0.0000   435.9490       17.4562       2.31349       10.1785       9.43718      -7.25627       5.41880       6.79925       6.55597       6.14007       4.91169       4.18583
   9  16 2815.2353    2.9828  0.7126 12.5689  0.0000  0.0282   0.1087   0.0736    0.1224   0.0000   443.3837       15.6396      -1.54260      -12.6938      -4.20547       1.89509       5.03747       6.54442       6.16442       5.81398       4.55063       3.67697
   9  17 2953.6501    3.5268  0.8135 12.9095  0.0000  0.0299   0.1237   0.0828    0.1263   0.0000   436.9508       7.11953       9.50829       1.93681      -4.33311      -12.2003       5.79416       6.91184       6.68860       6.03369       4.94387       4.05646
   9  18 3091.5594    3.8910  0.8108 13.3600  0.0000  0.0325   0.1336   0.0845    0.1168   0.0000   442.5992       26.1988     -0.984112       1.07360      -5.57917      0.181019       6.79808       8.90164       8.80933       7.92242       5.96427       4.59015
   9  19 3229.7017    3.4809  1.0329 13.4596  0.0000  0.0362   0.1104   0.1083    0.1136   0.0000   444.8007       14.9444       17.4610      -9.04585       8.57159       2.81874       6.77801       7.66605       7.73299       6.75456       6.04752       4.96933
   9  20 3367.8859    3.1323  1.7855 13.2295  0.0023  0.0594   0.0830   0.1493    0.0875   0.0000   428.0524       4.56817       16.6973       2.06180     -0.814292      -6.50672       9.64558       12.6806       12.0913       10.9653       9.29058       7.57917
   9  21 3506.3165    2.6119  2.2504 12.7337  0.0000  0.0653   0.0659   0.1712    0.0833   0.0000   440.7797       23.9596       18.5862      -12.5071      -9.62367      -7.39243       11.0513       13.3595       13.8546       12.3952       10.6281       8.46031
   9  22 3645.3389    2.1810  3.1867 12.2319  0.0000  0.0800   0.0486   0.2255    0.0736   0.0000   443.6020       22.4185       2.55472      -21.0580      0.532960      -4.65853       13.8810       16.5780       16.5330       15.0467       13.2152       10.1990
   9  24 3923.7122    1.4598  5.8381 11.3243  0.0000  0.1224   0.0263   0.3560    0.0626   0.0000   435.5397       35.5648       49.1476      -49.4543      -13.8138      -27.5236       20.5533       25.1428       26.2755       23.4566       19.8513       15.7742
   9  25 4062.9076    1.2772  8.3784 10.8322  0.0000  0.1574   0.0205   0.4816    0.0572   0.0000   424.6764       52.4384       46.9159      -23.5234      -18.9919       1.96989       26.1119       32.0275       33.6285       30.0548       25.3661       20.6124
  10   7 1592.9096    0.2106  0.1644  9.8061  0.0000  0.0156   0.0164   0.0438    0.0430   0.0000   434.6467      -4.08526       10.9321      -1.42858      0.566473     0.0371466       2.46062       3.06850       3.32246       2.36151       3.00170       2.13566
  10   8 1737.8459    0.3126  0.2066  9.9088  0.0000  0.0207   0.0195   0.0351    0.0481   0.0000   435.0534      -8.88632       12.6324       3.20067      -3.02199       6.78998       3.18490       3.74362       4.19721       3.59877       3.24153       2.63719
  10  10 2021.5180    0.5685  0.4442 10.3097  0.0000  0.0267   0.0249   0.0553    0.0744   0.0000   432.2563      -11.0251       15.9880       6.14623     -0.110057    -0.0238559       3.95961       5.85722       5.34552       5.26403       4.20381       3.48274
  10  11 2162.8907    0.8741  0.6421 10.5254  0.0000  0.0348   0.0341   0.0707    0.1317   0.0000   439.0679       20.2942       10.6567       6.84198       4.48287      -1.79424       6.45384       8.45094       9.57753       8.22967       7.61357       5.38393
  10  12 2302.8368    1.1501  0.6950 10.6313  0.0000  0.0282   0.0385   0.0672    0.1571   0.0000   437.9509       4.15038       11.3657      -3.97206      -3.08966      -3.42124       4.35741       5.16904       5.21192       4.79304       4.40530       3.65432
  10  13 2440.8812    1.4621  0.7467 11.7291  0.0000  0.0319   0.0515   0.0728    0.1064   0.0000   434.4831       3.61248       29.5788     -0.556732      -7.04742      -4.38348       4.89984       6.24858       6.56630       5.96388       4.94600       3.98914
  10  14 2578.7412    2.0404  0.7710 11.9875  0.0000  0.0305   0.0670   0.0702    0.1099   0.0000   437.5740      -4.80880       9.49906       2.34948       1.48020      0.327235       4.98122       6.19538       6.00416       5.79370       5.06697       3.93220
  10  15 2717.0506    2.4822  0.8297 12.3245  0.0000  0.0322   0.0783   0.0718    0.1244   0.0000   432.7953       6.29510       1.03774      -1.80113      0.483189       1.22619       5.33426       6.71592       6.36338       5.96882       5.22523       4.46860
  10  16 2855.7295    3.2419  0.7485 12.9309  0.0000  0.0302   0.1149   0.0757    0.1094   0.0000   432.8031       12.6879     -0.320449      -10.3300    -0.0615475      -5.11165       5.41495       6.45067       7.26851       6.51027       5.41713       4.06286
  10  17 2994.5459    3.7927  0.8175 13.0613  0.0000  0.0297   0.1219   0.0712    0.1244   0.0000   446.6770       22.2317       18.6302       2.67098       2.86543       5.18444       4.42014       5.67207       5.46811       5.21405       4.38915       3.76024
  10  18 3133.0291    3.8449  1.0261 13.1623  0.0000  0.0360   0.1107   0.0892    0.1358   0.0000   440.7750       4.89213      -10.7570       11.9487       4.70892      -7.21639       4.96939       6.81491       6.37107       6.20065       5.16922       4.53939
  10  19 3271.3817    3.4590  1.3805 13.0631  0.0000  0.0426   0.0939   0.1102    0.1193   0.0000   438.3403       13.8168       10.7536      -4.26348       13.9631      -16.0184       6.41540       8.63928       8.21780       8.23345       6.35067       5.58645
  10  20 3410.1444    3.0610  1.7751 12.6956  0.0000  0.0499   0.0735   0.1249    0.0999   0.0000   433.5797       30.7301       25.2371       4.13141       3.19790      -8.56353       7.48073       9.87127       9.84647       9.19786       7.71379       6.48678
  10  21 3549.2010    2.4712  2.8459 12.4448  0.0000  0.0695   0.0511   0.1819    0.0671   0.0000   431.0501       11.8871      -8.39532      -2.17430       9.91551      -1.18162       10.0430       13.9726       12.6923       13.3058       10.3963       8.79244
  10  22 3688.5215    2.0696  3.5891 12.0569  0.0000  0.0823   0.0404   0.2179    0.0642   0.0000   453.2495      -1.73142       19.7494       15.7110      -8.89956      -11.9620       12.0462       15.2434       15.0646       15.3883       12.4575       10.3902
  10  23 3828.0519    1.6909  5.2524 11.5438  0.0000  0.1053   0.0299   0.2885    0.0617   0.0000   453.0432      -30.6964       24.8238       16.1127      -33.0863       10.3459       16.1859       19.4724       20.0238       19.0843       16.3187       13.9869
  10  24 3967.7634    1.4223  6.3349 11.2641  0.0000  0.1213   0.0240   0.3401    0.0566   0.0000   425.0650       25.0876       24.6786       6.53919       4.07891      -4.23489       18.4457       22.9535       23.4579       21.4780       19.1950       15.5466
  10  25 4107.7153    1.2287  8.6170 10.8254  0.0000  0.1527   0.0191   0.4541    0.0538   0.0000   405.1841      -6.17932       31.2294      -3.92935       27.8854      -8.78377       22.9235       28.2405       28.7431       27.4947       23.8914       19.4906
  11   6 1477.1464    0.1489  0.0597  9.8156  0.0000  0.0187   0.0199   0.0285    0.0372   0.0000   437.5613      -2.97718       11.0105       2.27736      -3.10131      0.387008       3.01476       3.65742       2.47417       2.90127       2.92809       1.87869
  11   9 1915.4190    0.5236  0.3567 10.0459  0.0000  0.0189   0.0261   0.0550    0.0580   0.0000   438.3575       5.67031       11.2899      -4.16157      -3.21939     -0.139998       2.64687       3.27618       3.07503       3.21522       2.93308       2.28750
  11  10 2057.9750    0.6554  0.4882 10.3461  0.0000  0.0236   0.0264   0.0574    0.0669   0.0000   433.4470      -4.35065       17.9614      -3.16874      -4.82980      -2.32750       2.99612       4.20861       3.89295       4.36873       3.29360       2.74675
  11  11 2199.8147    0.8868  0.6750 10.5183  0.0000  0.0291   0.0306   0.0672    0.1126   0.0000   437.1361       9.34023       7.12584      -1.82976      0.935760     -0.600602       4.08585       5.15102       5.59188       5.13101       4.67616       3.77088
  11  12 2340.0389    1.2017  0.8282 11.0700  0.0001  0.0315   0.0424   0.0839    0.1587   0.0000   436.5309      -1.19628       19.6509       2.87864      -11.8427       4.36624       4.73565       5.82072       5.91592       5.26261       4.63105       3.95272
  11  13 2478.5420    1.7011  0.8055 11.3808  0.0000  0.0313   0.0548   0.0728    0.1844   0.0000   427.6422       12.7654       20.1546       5.48207      -2.77732      0.870914       4.24679       5.52046       4.76073       5.48410       4.67090       3.71859
  11  14 2616.9346    2.1465  0.9176 12.2460  0.0000  0.0333   0.0661   0.0790    0.1270   0.0000   442.4457       5.12702     -0.407001       7.82085      -4.09349      -5.03326       4.63816       5.69117       5.52273       5.48446       5.14820       3.96189
  11  15 2756.2174    2.6050  0.7319 12.6724  0.0000  0.0271   0.0891   0.0753    0.1007   0.0000   435.4588       4.54910     -0.676862      -4.28824      -12.7560       2.16337       4.04115       4.98307       5.33587       4.74727       4.50081       3.42771
  11  16 2895.4676    3.2767  0.7786 12.8919  0.0000  0.0270   0.1061   0.0744    0.1049   0.0000   439.6311       10.3351       5.73643       2.13695       3.70086      -7.57662       3.54021       4.68538       4.41355       4.97368       3.81186       3.46359
  11  17 3034.6529    3.8269  0.8588 13.0309  0.0000  0.0283   0.1175   0.0756    0.1146   0.0000   435.3132       17.2676       2.45844       3.31039      0.211958     -0.342962       3.97790       5.21318       5.09814       5.21277       4.22658       3.54140
  11  18 3173.5657    3.7762  1.0740 13.3408  0.0000  0.0362   0.1069   0.0869    0.1159   0.0000   436.7264       8.01165       20.9063      -2.06320      -2.16940     -0.547686       4.66281       6.29930       6.00148       5.63630       5.35767       4.46921
  11  19 3312.4684    3.3966  1.5180 12.6918  0.0000  0.0412   0.0806   0.1106    0.1132   0.0000   438.7160       23.4040       5.27693       10.9632       16.3536      -5.94165       5.55384       6.88464       7.53063       7.16086       5.88273       5.27386
  11  20 3451.6144    2.9558  2.0739 12.5243  0.0000  0.0494   0.0647   0.1334    0.0836   0.0000   430.7250       12.0561       40.0103      -3.06986       2.82819      -5.57959       7.20963       8.90599       8.89751       8.48647       7.60893       6.42174
  11  21 3591.2920    2.3871  3.1601 12.0777  0.0000  0.0657   0.0439   0.1762    0.0647   0.0000   431.5259       5.41087       12.8183       11.5232       8.28727      -13.8511       9.19213       11.5166       12.1290       10.9024       9.99986       8.52141
  11  22 3730.9469    1.9310  4.3043 11.8458  0.0000  0.0897   0.0337   0.2287    0.0557   0.0000   441.9454       15.6277       9.82846       31.6924       6.57619      -9.95710       11.7297       15.1931       15.4260       14.7015       13.0932       11.0430
  11  23 3871.0362    1.6137  5.7356 11.4759 -0.0038  0.1049   0.0267   0.3058    0.0526   0.0000   409.2436      -9.22736       13.5814       7.90239      -6.15650       5.77559       14.1524       17.7573       18.0309       17.9304       15.3364       13.0873
  11  24 4011.1332    1.3121  7.5391 11.0526  0.0000  0.1353   0.0208   0.3782    0.0526   0.0000   429.7729       36.6630       3.69479      -28.6850       4.84036       41.0870       18.3925       22.9616       23.5650       23.1121       20.4622       16.8521
  11  28 4573.4443    0.6207 15.8623 10.3693  0.0000  0.3505   0.0136   1.0140    0.0402   0.0000   485.0624       97.2902      -89.0873      -87.5000       24.3341       16.2270       46.6481       61.0279       62.4874       60.9834       52.5298       44.0065
  12   7 1660.2718    0.2564  0.1439  9.8532  0.0000  0.0136   0.0193   0.0323    0.0409   0.0000   438.1255       2.09033       7.91480      0.822570       1.56309       1.98930       2.09064       2.81566       2.58810       2.51819       2.43739       1.72920
  12   8 1805.8066    0.3970  0.3052  9.9348  0.0000  0.0191   0.0188   0.0431    0.0513   0.0000   438.7166      -4.91648       16.9571      -3.08112     -0.136733      -1.84210       2.60082       2.78926       2.85113       3.10671       2.66798       2.25879
  12   9 1949.9755    0.5526  0.4509 10.1162  0.0000  0.0240   0.0224   0.0524    0.0618   0.0000   437.7560       4.96185       11.5603      0.189268       1.07044     -0.517870       3.49857       4.37478       4.36265       4.08800       3.47649       2.96665
  12  10 2093.5971    0.7447  0.5252 10.2045  0.0000  0.0218   0.0272   0.0560    0.0725   0.0000   435.6244       1.71326       11.2508       4.20264       2.27757       3.71625       2.77775       3.26645       3.66998       3.57211       3.00436       2.63035
  12  11 2235.8864    0.9525  0.8031 10.5401  0.0000  0.0317   0.0294   0.0713    0.0967   0.0000   432.9471      -7.46321       15.9758       4.10330      -1.85623      -2.86410       3.50288       5.31827       4.75857       5.52877       4.16793       3.68948
  12  12 2376.3818    1.3012  0.7472 11.1195  0.0000  0.0301   0.0405   0.0624    0.1301   0.0000   441.6759       2.55186       12.4805       1.00960      -9.97941      -1.90590       3.71390       4.83179       5.13900       4.65883       4.16460       3.95601
  12  13 2515.4681    1.8216  0.7043 11.6942  0.0000  0.0299   0.0619   0.0599    0.1704   0.0000   438.5649       9.83090       11.0539      -1.90460       10.8661      -3.16247       4.01686       5.09863       4.88721       5.11795       4.36882       3.89412
  12  14 2654.6246    2.3401  0.8150 12.2783  0.0000  0.0291   0.0753   0.0741    0.1557   0.0000   434.9576      -2.40235       1.43920       5.28960      -3.14942       3.46040       4.12569       5.32492       5.31841       5.40798       4.75311       3.69973
  12  15 2794.5298    2.7768  0.8684 12.7430  0.0000  0.0294   0.0815   0.0739    0.1270   0.0000   435.5390       2.18037       20.7033       5.32634       6.48933      -3.69427       3.90504       4.68590       5.27929       4.60454       4.43671       3.53562
  12  16 2934.3973    3.3513  0.8267 13.0561  0.0000  0.0276   0.1006   0.0732    0.1056   0.0000   439.7637       7.04520       7.12216       3.81664      -2.54390      -4.99845       3.46222       4.76233       4.45208       4.71452       3.87000       3.58334
  12  17 3073.8746    3.8108  0.8112 13.2632  0.0000  0.0261   0.1145   0.0717    0.1011   0.0000   430.6498       14.7592       19.0484     -0.209427      -1.30947      -5.95722       3.34189       4.29581       4.20100       4.12308       3.74189       3.33486
  12  18 3213.3186    3.8657  0.9865 13.6733  0.0000  0.0328   0.1148   0.0873    0.0982   0.0000   435.9279       19.3404       15.0233      -1.73132      -4.38272      -15.7921       4.26332       5.36370       5.00543       4.81835       5.08680       4.16164
  12  19 3352.7789    3.1733  1.5769 12.9543  0.0000  0.0423   0.0752   0.1094    0.0950   0.0000   432.5780       12.8603       4.08699       3.51786     -0.466428      -3.99598       5.57393       7.09300       7.25032       7.06030       6.36512       5.34174
  12  20 3492.4825    2.7927  2.3572 12.2494  0.0000  0.0504   0.0535   0.1344    0.0765   0.0000   429.4840       11.6421       15.9247      -17.5674      -3.32995      -14.6764       6.43922       8.06364       8.57833       8.10431       7.37599       6.35395
  12  21 3632.6546    2.2559  3.4782 11.7604  0.0004  0.0655   0.0380   0.1758    0.0681   0.0000   440.3072       21.2322      0.460952      -9.03563      -5.43636      -6.72390       8.35563       10.7577       10.8658       10.8135       9.32770       8.22458
  12  22 3772.5488    1.8469  4.7054 11.5670  0.0000  0.0855   0.0291   0.2232    0.0557   0.0000   419.4268      -2.39704       13.9967      -12.1089       13.7148      -4.26631       10.4352       13.5508       13.3976       13.7207       11.9423       10.3161
  12  23 3912.9804    1.4900  6.3755 11.2928 -0.0001  0.1086   0.0233   0.2996    0.0526   0.0000   421.5653       22.9535      -16.9116      -6.09174      -1.50960       2.97285       13.6613       17.2592       17.8967       17.2094       15.9596       13.3842
  12  24 4053.6356    1.2558  8.1008 10.9632 -0.0021  0.1363   0.0192   0.3814    0.0526   0.0000   430.4214       31.1437       19.6346      -28.2890       24.2528      -27.6659       16.2982       21.8123       21.4939       21.8006       18.8798       16.5666
  12  26 4335.1234    0.8506 10.9759 10.6388  0.0000  0.2006   0.0156   0.5987    0.0445   0.0000   427.2311       29.4484       51.5128       4.55033     -0.529360      -11.1872       24.5980       31.3151       33.5721       31.9196       28.6493       24.7567
  12  27 4476.3266    0.6932 13.0166 10.5530  0.0000  0.2727   0.0153   0.7951    0.0407   0.0000   392.1871       59.0097       61.3169      -23.7598      -4.79111       12.0568       32.7403       43.3168       45.3019       44.0369       39.0441       33.3401
  13   6 1541.1748    0.1646  0.1172  9.8514  0.0000  0.0194   0.0135   0.0287    0.0360   0.0000   439.1669      -3.02589       13.9502      0.839326      -1.07922      -1.90565       3.12940       3.02813       3.33322       2.90839       2.62836       2.40163
  13   8 1838.6956    0.4225  0.3104  9.9442  0.0000  0.0170   0.0194   0.0444    0.0514   0.0000   439.0227       1.73585       16.1608       1.73460      -3.07519      -4.99884       1.93605       2.83120       2.55796       2.89265       2.62930       2.31479
  13   9 1983.8120    0.5751  0.4436 10.2634  0.0000  0.0227   0.0222   0.0515    0.0590   0.0000   434.4289       2.23625       14.2439       1.35430     -0.933976       5.17280       2.96998       3.98640       3.76716       3.63460       3.31175       2.64374
  13  10 2128.4772    0.8159  0.5169 10.4008  0.0000  0.0203   0.0293   0.0531    0.0715   0.0000   440.2301      -1.71953       13.0405       4.60417       1.15092      -1.72158       2.39970       3.05468       3.12034       3.06786       2.85876       2.50704
  13  11 2271.1741    1.0914  0.7325 10.6883  0.0000  0.0260   0.0327   0.0612    0.0921   0.0000   430.5018      -5.24698       5.12183     -0.872309      -6.73969       5.05292       3.06662       3.90374       4.28099       4.20417       3.91881       3.11583
  13  12 2411.9150    1.4213  0.8571 11.1925  0.0000  0.0280   0.0420   0.0755    0.0974   0.0000   436.8639       3.23952       6.49072      -5.59925      -5.37132      -2.90128       3.19056       4.51287       4.26480       4.51567       4.17823       3.32102
  13  13 2551.7476    1.8491  1.0498 11.5797  0.0000  0.0297   0.0505   0.0893    0.1793   0.0000   436.4063      0.342861       7.86398      -2.39922      -1.10404      -9.19114       3.59231       4.59444       4.46839       4.81376       4.16036       3.64168
  13  14 2691.7747    2.3853  0.9453 12.2080  0.0000  0.0314   0.0736   0.0763    0.1997   0.0000   439.9033       5.03964       20.6222      -3.58393      -3.19624      -4.61704       3.70884       4.59245       4.75432       4.53970       4.45982       3.67175
  13  15 2832.2338    3.1029  0.8067 12.4454  0.0000  0.0258   0.0932   0.0686    0.2099   0.0000   435.6300       11.9788       16.1012      -3.99747       6.56479       1.29535       3.09913       4.07182       4.16001       4.01451       3.93194       3.17840
  13  16 2972.7198    3.5373  0.8213 13.3095  0.0000  0.0260   0.1030   0.0730    0.1218   0.0000   434.9775       5.38833       16.7790       3.17326       1.40966     -0.940890       3.06808       3.87680       4.00805       3.96501       3.66278       3.12028
  13  17 3112.6052    4.0125  0.7685 13.5808  0.0000  0.0291   0.1194   0.0630    0.0964   0.0000   440.1852       4.30112       10.6663       9.44972       1.72367      -10.0359       4.21872       4.33339       4.01142       4.41572       4.35279       3.64014
  13  18 3252.4621    3.5527  1.1067 13.4490  0.0000  0.0332   0.0946   0.0912    0.1035   0.0000   441.7554      -3.20167       17.3798       4.87480      -2.84755      -10.7947       3.80311       4.97195       5.10188       5.23355       4.52941       3.99320
  13  19 3392.4618    3.0995  1.9196 12.6124  0.0000  0.0446   0.0628   0.1149    0.0853   0.0000   445.9409       7.42232       13.1667      -3.36141      -9.44051      -6.54676       5.21148       6.69785       6.89177       6.83366       6.07963       5.36545
  13  20 3532.5822    2.6174  2.5834 12.4162 -0.0015  0.0543   0.0489   0.1445    0.0670   0.0000   431.3769       10.7888      -4.00652       2.86998      -19.6293      -3.28176       6.62290       8.92506       8.95730       8.77607       8.17874       6.99538
  13  21 3673.2389    2.1684  3.4554 11.8370  0.0000  0.0632   0.0359   0.1736    0.0619   0.0000   451.0419       3.72594       7.56843       17.0285      -1.65299      -4.30883       7.48890       9.44620       9.74580       9.99748       8.98188       7.80640
  13  22 3813.8523    1.7729  5.3890 11.4059 -0.0002  0.0867   0.0256   0.2392    0.0519   0.0000   449.2207       18.0421       22.1970       1.47230       1.95096      -8.51081       9.72971       12.6596       13.4316       12.9066       11.5376       10.4139
  13  23 3954.5921    1.4255  6.4352 11.2071 -0.0002  0.1034   0.0215   0.2914    0.0503   0.0000   410.3089       47.4809       3.93869      -25.2566       9.96963       12.9655       12.1705       15.3904       16.2839       16.2041       15.1199       12.8419
  13  24 4095.5670    1.2084  8.3692 10.9188  0.0000  0.1272   0.0176   0.3790    0.0477   0.0000   417.0575       37.2722       31.5344      -13.3154      -29.5583       4.86180       15.2511       18.9300       20.1010       19.9773       17.8803       15.9333
  13  26 4377.7762    0.8135 12.5830 10.6125  0.0001  0.2191   0.0152   0.6725    0.0415   0.0000   372.6391       7.16409       35.0186       8.03922       44.4647      -13.3711       25.0673       31.8971       34.4721       33.4001       30.1156       26.4213
  14   6 1571.5332    0.1976  0.1596  9.8253  0.0000  0.0158   0.0133   0.0337    0.0364   0.0000   435.8077       3.94361       18.5794      -2.72827      -4.83077     -0.427165       1.68190       1.96336       2.43115       2.37535       2.15284       1.83307
  14   7 1723.5419    0.3218  0.2170  9.8567  0.0000  0.0187   0.0168   0.0328    0.0407   0.0000   436.7305     -0.647605       8.95765      0.214799       1.95971      -2.13303       1.82850       1.81796       2.69664       2.25450       1.86233       1.85431
  14   8 1870.8572    0.4410  0.3764  9.9265  0.0000  0.0204   0.0189   0.0524    0.0557   0.0000   438.7312      -1.90776       9.69326    -0.0663025      -1.87921       3.39052       2.23949       2.75214       3.23494       2.60357       2.50548       2.35853
  14   9 2017.0272    0.5764  0.6064 10.1965  0.0000  0.0234   0.0191   0.0660    0.0680   0.0000   438.6398      0.418859       13.5699     -0.126982       2.67250    -0.0144099       2.51197       3.30928       3.24152       3.42410       3.15354       2.62182
  14  10 2162.5776    0.7942  0.6502 10.4418  0.0000  0.0232   0.0246   0.0620    0.0730   0.0000   442.6500     0.0166382       6.80618      -4.93768      -1.81714      0.600786       2.52275       2.99353       3.28258       3.47840       3.05773       2.66722
  14  11 2305.7202    1.2032  0.6659 10.9298  0.0000  0.0237   0.0362   0.0567    0.0819   0.0000   443.1152      -3.96048       13.5832       1.28239       2.21013      0.133562       2.60357       3.15968       3.24054       3.53930       3.03154       2.63832
  14  12 2446.7600    1.4831  0.8727 11.4368  0.0000  0.0277   0.0418   0.0714    0.0880   0.0000   433.4907       2.08299       12.1520       1.37713       1.74431      -5.20437       2.80799       3.92492       3.93807       4.12624       3.62131       3.17682
  14  13 2587.3781    1.9676  0.9269 11.8845  0.0000  0.0283   0.0531   0.0718    0.1112   0.0000   439.2093       3.15820       17.7018       8.84999      -8.05879      -6.38411       3.33281       4.08269       4.30963       4.15773       3.92978       3.36083
  14  14 2728.2834    2.6062  0.7546 12.3317  0.0000  0.0243   0.0753   0.0643    0.1452   0.0000   437.3018      0.320487       4.07645       1.61225     -0.567557      0.948503       3.04498       3.63553       3.67308       3.65550       3.44197       2.92730
  14  15 2869.2464    3.2202  1.0818 12.3529  0.0000  0.0301   0.0866   0.0804    0.2779   0.0000   437.0919       9.38097       11.9685     -0.345889      -1.45811      -4.71694       3.38825       4.27410       4.33327       4.52969       4.32866       3.74284
  14  16 3010.2027    3.7063  1.0090 12.3642  0.0000  0.0289   0.0984   0.0738    0.3401   0.0000   435.2339       4.41557       9.95852       4.56644       3.15963      -1.30766       3.16671       4.11467       4.48562       4.30628       4.02919       3.45900
  14  17 3150.6263    3.6997  0.9432 13.5301  0.0000  0.0276   0.1016   0.0783    0.1236   0.0000   436.5886       5.75968       9.21659      -7.01952       5.41937      -7.57881       3.11975       3.95037       4.04337       3.90890       3.77863       3.31776
  14  18 3290.9522    3.3563  1.4246 13.3705  0.0000  0.0383   0.0804   0.1026    0.0909   0.0000   437.7597       19.7632       19.3040      -1.43379      -4.85605      -6.47662       4.11046       5.42886       5.64010       5.70829       5.14122       4.63882
  14  19 3431.5274    2.8957  1.7963 13.1261  0.0000  0.0459   0.0658   0.1168    0.0775   0.0000   443.7076       26.3349       20.7876       20.2678      0.974435      -12.5305       5.07697       6.62940       6.98947       7.16970       6.73937       5.69102
  14  20 3572.2857    2.3456  2.7669 12.3800  0.0000  0.0576   0.0433   0.1471    0.0625   0.0000   425.6122       15.0360       4.02120      -1.94383     -0.539682      -6.40425       6.37113       8.30827       8.34009       8.70612       7.87037       6.78896
  14  21 3713.2935    2.0301  4.1324 11.6874  0.0000  0.0693   0.0309   0.1873    0.0594   0.0000   441.9064       14.7135       31.6189      -11.2560       10.8386       3.10360       7.95082       10.2506       11.1491       10.7960       9.85063       8.84075
  14  22 3854.3403    1.6527  5.5223 11.3544  0.0000  0.0883   0.0237   0.2390    0.0519   0.0000   446.9951       6.07782      -4.49583       4.97495       6.44558      -13.3323       9.21298       12.3178       12.7519       12.5313       11.6264       10.4077
  14  23 3995.4998    1.3460  7.7238 11.0769  0.0000  0.1145   0.0192   0.3305    0.0481   0.0000   429.8465       27.3537       26.9784      -2.54824       2.84437      -20.0276       12.2569       15.5209       16.7224       16.6821       15.5939       13.6735
  14  24 4136.6455    1.1239  9.4457 10.8473  0.0000  0.1425   0.0171   0.4136    0.0483   0.0000   441.4174       33.0379       36.6074       4.60511      -14.9276       7.22098       15.1596       19.8263       20.7168       20.7402       18.8978       16.6311
  14  25 4278.2744    0.8918 11.2776 10.6940  0.0000  0.1832   0.0157   0.5492    0.0450   0.0000   430.4508       19.8742      -4.85150      -34.0272       30.8975      -12.8150       19.6889       24.8415       27.4457       26.3097       24.2015       21.6776
  14  26 4419.8436    0.7492 12.8190 10.6054  0.0000  0.2302   0.0147   0.6838    0.0398   0.0000   413.4203       34.0279      -1.84333      -29.6847       23.2081       24.0782       24.2387       30.9286       34.0908       32.9223       30.1629       26.8383
  15   7 1753.7955    0.3446  0.2779  9.8258  0.0000  0.0181   0.0155   0.0376    0.0427   0.0000   438.4133      -2.18757       15.0964      -2.86599     -0.131797      -1.88403       2.14838       2.16573       2.31041       2.24775       2.35921       2.04173
  15   8 1902.3603    0.4643  0.4203 10.0553  0.0000  0.0205   0.0179   0.0508    0.0521   0.0000   436.6664      0.359728       12.8802      -2.95237      -2.27566      -1.23721       2.37433       3.49452       3.44433       3.76902       3.67460       2.93378
  15   9 2049.6194    0.6509  0.4727 10.3313  0.0000  0.0202   0.0224   0.0474    0.0656   0.0000   438.2577      -2.54206       7.75094      -5.85192      0.669776       7.22640       1.94254       2.47162       2.81780       2.58482       2.40754       2.20070
  15  10 2195.8617    0.9277  0.6343 10.6391  0.0000  0.0224   0.0275   0.0543    0.0764   0.0000   439.6144     -0.386852       17.1412       1.57753     -0.645839       1.87447       2.25722       3.01236       3.13196       3.19793       2.74448       2.51493
  15  11 2339.5628    1.2297  0.8710 11.0047  0.0000  0.0265   0.0327   0.0715    0.0864   0.0000   439.3310       3.11373       13.4505      -2.30655    0.00392847      -4.06654       2.73742       3.57915       3.79697       3.71037       3.50845       3.01145
  15  12 2481.0309    1.6256  0.9547 11.4976  0.0000  0.0303   0.0419   0.0716    0.1006   0.0000   441.2920     -0.324290       9.63607     0.0604011       1.79128      -4.72268       2.94594       4.13454       3.65811       4.01388       3.70468       3.27122
  15  13 2622.3093    2.2432  0.8332 12.0777  0.0000  0.0266   0.0597   0.0591    0.0966   0.0000   440.9761       13.1075       12.1279      -3.70542      -1.15606       2.13203       2.57646       3.61642       3.49844       3.60164       3.24785       2.96088
  15  14 2764.2223    2.6162  0.8863 12.5715  0.0000  0.0275   0.0707   0.0689    0.1049   0.0000   437.0305       1.92975       17.4254     -0.150513      -2.69479       1.68857       3.15808       4.39433       4.69987       5.06761       4.83776       3.78989
  15  15 2905.8132    3.4410  0.8176 12.7462  0.0000  0.0238   0.0902   0.0608    0.1588   0.0000   441.4013       6.85766       10.6044      -1.11170       4.08447      -5.14137       2.57857       3.36423       3.43971       3.29103       3.18453       2.92996
  15  16 3047.1101    3.6853  0.8120 13.4115 -0.0000  0.0267   0.1104   0.0679    0.1428   0.0000   443.9307       6.95694       14.1541       2.77757     -0.335900       3.98419       3.02342       3.72169       3.93097       3.78978       3.69316       3.21794
  15  17 3188.1168    3.8986  1.1298 13.1160  0.0000  0.0331   0.1031   0.0811    0.2238   0.0000   437.5577       10.5598       12.1372       3.66437       8.07593      -10.6590       3.07127       4.53112       4.25230       4.40606       4.18971       3.65816
  15  18 3328.8747    3.3712  1.5235 13.2464  0.0000  0.0388   0.0784   0.1031    0.1148   0.0000   431.9619       9.13572     -0.186678       1.31112      -2.73290      -3.53344       4.06506       5.59794       5.68484       5.86782       5.45107       4.89601
  15  19 3470.1174    2.7179  1.9576 12.9283 -0.0003  0.0468   0.0584   0.1220    0.0823   0.0000   439.1069       11.5146       13.3795      -3.85590       6.35179       1.96354       4.51000       5.98115       6.12276       6.22959       5.90644       4.95803
  15  20 3611.3656    2.3638  3.0329 12.1995 -0.0006  0.0573   0.0401   0.1489    0.0676   0.0000   458.2475    -0.0720763       10.4338      -6.71851      -9.29729      -4.66799       5.78465       7.32284       8.11754       7.77944       7.41965       6.55043
  15  21 3752.6609    1.9255  4.6904 11.4624  0.0000  0.0728   0.0278   0.2018    0.0628   0.0000   436.8250       9.91715       1.15279      -3.64776       3.65769      -15.4408       7.49728       9.56607       10.0748       10.0648       9.68190       8.62616
  15  22 3894.2990    1.6005  6.5478 11.1014 -0.0026  0.0921   0.0207   0.2583    0.0529   0.0000   440.0283       5.75867       22.8829      -12.7623     0.0142184      -23.1502       9.41227       11.9879       13.0202       12.6341       11.7745       10.7778
  15  23 4036.0891    1.2986  7.8944 11.0029  0.0000  0.1166   0.0183   0.3254    0.0474   0.0000   436.3240       6.93960       10.7719       4.90160      -6.72305      -6.36469       11.4213       14.8957       16.3727       16.0164       14.8857       13.5645
  15  24 4177.5284    1.0352  9.5388 10.7841  0.0000  0.1410   0.0159   0.4270    0.0457   0.0000   446.9472       30.9561      -39.7389       9.25935      -13.9139      -13.6826       14.0696       18.6760       19.4786       20.2558       18.1423       16.5938
  15  25 4319.8144    0.8635 12.1883 10.6773  0.0000  0.1911   0.0150   0.5812    0.0410   0.0000   443.2165       11.9664       34.4865      -6.67433      -26.6491      -13.3431       19.3956       24.6041       27.1467       26.4236       25.0312       22.3424
  15  27 4603.0596    0.5469 14.5205 10.4128  0.0000  0.3067   0.0118   0.8623    0.0337   0.0000   440.4418       21.1251       94.6051      -2.56002       15.7130       40.0390       30.5000       38.7305       42.8000       42.3189       39.5952       35.0352
  16   5 1467.2607    0.1430  0.1271  9.8524  0.0000  0.0187   0.0130   0.0490    0.0323   0.0000   437.4378      -1.85513       17.7854       3.38643      -1.68159      -1.59245       1.34190       2.17215       1.91809       2.59200       1.59333       1.92477
  16   6 1629.5054    0.2249  0.1450  9.8777  0.0000  0.0153   0.0147   0.0286    0.0345   0.0000   437.4279      -2.48918       19.1688       3.56815      -1.57594       3.11290       1.26819       2.11276       1.90313       1.95587       1.72078       1.67551
  16   7 1783.2457    0.3736  0.2571  9.8588  0.0000  0.0139   0.0169   0.0351    0.0427   0.0000   439.1053       4.56364       12.0990      0.396904      -3.79380     0.0864109       1.25698       1.69894       1.79070       1.75545       1.61319       1.61353
  16   8 1933.1054    0.5209  0.4282 10.0753  0.0000  0.0197   0.0186   0.0464    0.0513   0.0000   439.4217     -0.420185       12.2410       2.38436      0.773131      -4.85517       2.31202       3.47754       3.43589       3.92600       4.10641       3.28165
  16   9 2081.6106    0.6375  0.6125 10.4108  0.0000  0.0238   0.0205   0.0590    0.0655   0.0000   438.0931       2.47379       11.4987      -4.72072      -1.69631       2.07652       2.15361       2.89568       2.92417       3.07435       2.95611       2.70586
  16  10 2228.4052    0.9705  0.6807 10.8387  0.0000  0.0228   0.0272   0.0577    0.0786   0.0000   437.7947      -1.30238       14.0616       1.74657      -3.54628      -3.08692       2.28698       2.98443       3.15769       2.98898       3.00560       2.64972
  16  11 2372.6198    1.3116  0.8683 11.3051  0.0023  0.0279   0.0340   0.0664    0.0866   0.0000   435.7008      -1.10361       7.11544      -4.52671       1.70824      0.715835       2.52512       3.46893       3.51133       3.75505       3.19884       3.22415
  16  12 2514.8403    1.7559  0.8535 11.7196  0.0000  0.0262   0.0453   0.0641    0.0904   0.0000   444.2453       6.05022       11.7269      -4.06061       6.73597       2.92792       2.46208       3.27565       3.32257       3.39716       3.30483       2.86436
  16  13 2656.9191    2.2504  0.8923 12.1341  0.0000  0.0248   0.0572   0.0670    0.0951   0.0000   438.0218       2.15234       11.6022      -3.75296       3.80408      -3.46688       2.51622       3.17131       3.25814       3.31443       3.38020       3.02663
  16  14 2799.5567    2.8331  0.8121 12.6485  0.0000  0.0248   0.0735   0.0591    0.0905   0.0000   440.2330       5.42491       7.91492       2.42751      -2.79736       1.48667       2.37331       3.07315       2.99895       3.26852       3.09612       2.70710
  16  15 2941.8547    3.3751  0.9031 13.2255  0.0000  0.0260   0.0880   0.0683    0.1011   0.0000   440.2273       7.58478       3.83275       2.43301      -7.28147      -3.05706       2.52152       3.36922       3.32183       3.45364       3.38331       2.98904
  16  16 3083.5774    3.8729  0.8972 13.2357  0.0000  0.0254   0.0973   0.0647    0.1497   0.0000   442.1757       3.51731       6.29134      -9.38173      -3.91415      -7.43309       2.53368       3.20701       3.47367       3.43580       3.36067       2.94464
  16  17 3225.0506    3.7072  1.2761 12.9570  0.0000  0.0335   0.0929   0.0898    0.2328   0.0000   438.4027       10.1264       9.44636      -2.47939      0.810983      -4.74092       3.02008       4.07653       4.12040       4.24866       4.01014       3.53232
  16  18 3366.4977    3.1989  1.6593 13.0400  0.0000  0.0410   0.0750   0.1053    0.1398   0.0000   441.9278       6.10286       14.7271       2.44696       13.5432       1.96961       3.80109       4.98923       5.20232       5.21313       5.07534       4.60996
  16  19 3508.0459    2.6388  2.5977 12.3568  0.0000  0.0497   0.0476   0.1316    0.0947   0.0000   440.0701       10.7912       12.8317       1.70842       4.94105      -13.4621       4.78319       6.18057       6.37474       6.54871       6.33277       5.65698
  16  20 3649.8565    2.1746  3.9821 11.8922  0.0000  0.0634   0.0327   0.1776    0.0658   0.0000   434.5998       8.29383       18.1479       5.53877      0.145113      -7.99494       6.31672       7.96470       8.62193       8.60230       8.34469       7.46767
  16  21 3791.6952    1.8331  5.2615 11.3862 -0.0001  0.0752   0.0243   0.2108    0.0575   0.0000   445.7991       11.6845       24.4894      -3.04766       3.62686      -17.2127       7.26266       9.05192       9.93665       10.0280       9.32863       8.47206
  16  22 3933.6424    1.5127  6.8710 11.0576 -0.0001  0.0936   0.0192   0.2670    0.0516   0.0000   443.3797       24.7940       18.3217      -13.9399      -21.9647       2.41864       8.73289       11.4208       12.1197       12.1892       11.5351       10.4570
  16  23 4075.6992    1.2081  8.7272 10.9156  0.0000  0.1188   0.0164   0.3424    0.0448   0.0000   427.9328       33.6617      -20.7087      -1.64488       11.1997       8.94889       11.2043       14.5475       15.7820       15.9306       14.7518       13.4447
  16  26 4502.4502    0.6531 14.2311 10.5617  0.0000  0.2602   0.0125   0.7421    0.0346   0.0000   418.2495       33.9824       37.4161      -4.04431       6.17690       29.5271       24.0252       31.2826       34.0971       34.0647       31.7927       29.3893
  17   4 1318.0275    0.0893  0.0625  9.9106  0.0000  0.0213   0.0175   0.0447    0.0293   0.0000   436.6183     -0.916109       20.2032   -0.00724962      -1.87558       1.21193       3.58108       4.76077       4.66890       5.08788       4.42677       2.75169
  17   6 1657.0533    0.2478  0.2105  9.9229  0.0000  0.0140   0.0129   0.0351    0.0360   0.0000   438.1940      -1.01112       19.5466      -4.86675      -1.07143     -0.988719       1.38866       1.84239       1.80804       1.90257       1.82908       1.55335
  17   7 1811.9748    0.3922  0.3603  9.9096  0.0000  0.0168   0.0151   0.0432    0.0438   0.0000   440.7152      -3.37462       16.2775      -2.68066     -0.473188      0.557693       1.67109       2.14382       2.23884       2.23862       2.39334       2.01924
  17   8 1963.3046    0.5714  0.3803 10.0742  0.0000  0.0157   0.0202   0.0385    0.0510   0.0000   436.3941       4.75606       12.1975      -1.74295       1.44717       3.55680       1.43991       1.80461       1.90741       1.98520       1.97664       1.76212
  17   9 2112.9800    0.7858  0.6184 10.3611  0.0000  0.0225   0.0225   0.0489    0.0703   0.0000   437.9709       1.73491       12.4654      -7.73150     -0.591415       3.62044       2.09348       2.68645       2.57321       2.61384       2.72128       2.45154
  17  10 2260.3171    1.0511  0.7439 10.7764  0.0000  0.0234   0.0280   0.0570    0.0902   0.0000   440.3556       8.21846       14.6513       1.43631      -2.98508       1.92978       2.07369       2.71877       2.75638       2.83453       2.84323       2.45456
  17  11 2405.0100    1.4272  0.8893 11.2860  0.0000  0.0254   0.0350   0.0637    0.0894   0.0000   435.0876       1.40279       12.6649       4.03377       1.91426      -2.13680       2.30226       3.12402       3.28181       3.22467       3.12592       2.75952
  17  12 2548.1504    1.8477  0.9092 11.6685  0.0000  0.0261   0.0437   0.0624    0.0915   0.0000   440.7393      0.110712       16.8388    -0.0304063      0.768396      -2.06748       2.21959       3.04292       3.09807       3.33487       2.94169       2.72157
  17  13 2691.0768    2.3196  0.9976 12.3205  0.0000  0.0284   0.0553   0.0718    0.0890   0.0000   438.7536     -0.383461       18.1000       7.12668       1.97787      -4.20122       2.54722       3.56528       3.79060       3.72908       3.57237       3.02163
  17  14 2834.3326    3.0694  0.8248 12.6742  0.0000  0.0228   0.0758   0.0584    0.0884   0.0000   439.6424       3.04286       9.50288      -3.22280      -2.54862       2.50017       2.10571       2.74596       2.82586       2.91538       2.82537       2.56035
  17  15 2977.2711    3.6525  0.8314 13.0736  0.0000  0.0232   0.0915   0.0589    0.0986   0.0000   438.9452      0.163856       12.0487       2.55269      -2.48427      -7.84429       2.18624       2.81004       2.87358       2.92021       2.82471       2.48138
  17  16 3119.5392    3.8013  0.9185 13.3965  0.0000  0.0250   0.0909   0.0654    0.1033   0.0000   442.4322       11.2041       3.22615      -3.90123      -3.15668      -6.38663       2.08207       2.92433       2.94796       2.93287       2.86412       2.61767
  17  17 3261.5287    3.5551  1.2879 13.3411 -0.0016  0.0325   0.0836   0.0891    0.1480   0.0000   434.4098       10.8995       18.5497       7.06506      -4.63476      -3.53164       2.85057       3.82576       3.90829       4.04995       3.79930       3.50966
  17  18 3403.4600    3.1803  1.8114 12.8334  0.0000  0.0401   0.0683   0.1110    0.1362   0.0000   442.1691       8.85146       4.94675      -5.87607     -0.410484      -7.55459       3.50912       4.64638       4.81669       5.04302       4.67085       4.33685
  17  19 3545.7149    2.6044  2.9696 12.2815 -0.0002  0.0540   0.0436   0.1428    0.0860   0.0000   428.1882       14.1531       14.3738       17.9986      -5.31767      -1.51423       4.84404       6.62044       7.04314       6.95319       6.77759       6.18004
  17  20 3687.9388    2.1165  4.0462 11.6534  0.0000  0.0623   0.0305   0.1747    0.0760   0.0000   441.9297       21.4408      -10.0073      0.740783      -9.85746      -6.52885       5.66188       7.24963       7.65854       7.94819       7.57980       7.07180
  17  21 3830.1925    1.6979  5.2257 11.4538  0.0000  0.0756   0.0232   0.2117    0.0538   0.0000   429.2585       7.44988       25.7282      -9.97984      -12.2781       10.2234       6.95927       8.95979       9.84688       9.81437       9.69512       8.71821
  17  22 3972.7281    1.4080  7.3744 11.0317  0.0000  0.0968   0.0179   0.2805    0.0476   0.0000   434.1582       5.54702       19.9296      -6.20187       6.77018      -13.2691       8.72497       11.1982       12.3989       12.1277       11.9823       11.2066
  17  23 4115.3243    1.1315  9.0622 10.8685  0.0000  0.1224   0.0159   0.3547    0.0442   0.0000   425.1155       38.0872       43.6319      -25.0756      -2.32077       8.04114       11.0789       14.4781       15.6048       16.0231       15.2561       13.9831
  17  24 4257.8329    0.9335 11.3043 10.7709  0.0000  0.1614   0.0146   0.4904    0.0400   0.0000   461.7273       31.0111      -29.0455     -0.576895      -5.24361      -16.8098       14.3016       18.4422       20.3830       20.4764       19.4700       17.8883
  18   4 1341.5326    0.1090  0.0805  9.8389  0.0000  0.0151   0.0114   0.0281    0.0290   0.0000   437.4730     -0.627798       17.7942    -0.0725377      0.523036      -1.25379       1.37552       1.65042       1.69721       1.92861       1.93764       1.53882
  18   5 1518.7140    0.1434  0.0927  9.9221  0.0000  0.0151   0.0129   0.0255    0.0301   0.0000   436.5462       2.71000       22.1626       3.37405       1.36069       4.19670       1.19983       1.61167       1.78369       1.77525       1.70332       1.49997
  18   6 1683.6429    0.2626  0.2586  9.8084  0.0000  0.0145   0.0121   0.0386    0.0361   0.0000   438.5423      -3.26416       14.2545     -0.964757       1.46325     -0.259807       1.47100       1.87790       1.98941       2.17807       2.07270       2.06951
  18   7 1839.9990    0.4028  0.3160  9.9797  0.0000  0.0172   0.0159   0.0379    0.0420   0.0000   435.9924      -1.28653       15.5483      -5.01963      -1.89857       3.21762       1.41948       1.89318       1.81437       1.80158       1.93302       1.68371
  18   8 1992.8556    0.6021  0.4602 10.2305  0.0000  0.0178   0.0198   0.0444    0.0528   0.0000   438.0038      -1.72582       13.1225      0.999878     0.0173984       2.41761       1.67619       2.06173       2.42248       2.40683       2.15524       1.98117
  18   9 2143.6921    0.7809  0.6025 10.4888  0.0000  0.0206   0.0227   0.0515    0.0608   0.0000   440.1663      0.101482       10.7292       3.25542     -0.788885      0.384755       1.89955       2.53068       2.53870       2.51372       2.46851       2.26998
  18  10 2291.6238    1.0742  0.7884 11.1155  0.0000  0.0253   0.0289   0.0598    0.0799   0.0000   441.0668      0.574499       11.0765       1.40484     -0.587222      -5.37716       2.12749       2.89278       2.88310       3.03647       2.77873       2.83182
  18  11 2436.8445    1.5323  0.9016 11.5041  0.0000  0.0260   0.0372   0.0645    0.0989   0.0000   442.3655       2.16960       13.5544     -0.540593       3.86143       2.82775       2.30690       2.95965       3.22144       3.22777       3.18712       2.71206
  18  12 2580.8845    1.8791  0.9594 12.1924  0.0000  0.0269   0.0450   0.0705    0.0769   0.0000   438.2728       5.33286       13.1585       1.75182       2.93461      -1.28478       2.19903       3.05509       3.22148       3.20555       3.05629       2.73931
  18  13 2724.7661    2.5681  0.9032 12.4095  0.0000  0.0245   0.0601   0.0629    0.0868   0.0000   439.7649       7.50907       16.8810      -3.13292       1.14086      -2.32163       2.01270       2.70964       2.70299       2.76223       2.74945       2.41108
  18  14 2868.7287    3.2595  0.7392 12.8237  0.0000  0.0200   0.0813   0.0531    0.0835   0.0000   439.6181       5.29313       8.78476    -0.0666708       5.17293      -1.15119       1.83861       2.34682       2.51570       2.53238       2.49255       2.23757
  18  15 3012.2263    3.8006  0.8283 13.1674  0.0000  0.0224   0.0919   0.0571    0.0892   0.0000   436.9426       1.67007       20.4539       3.83954      -3.10081      -4.74816       1.95009       2.66731       2.72333       2.82885       2.89978       2.54321
  18  16 3154.8997    3.8299  1.0013 13.4499  0.0000  0.0260   0.0889   0.0688    0.0932   0.0000   437.4418       10.8828       12.8422       6.73619      -5.82288     -0.556721       2.29304       2.92981       3.04914       3.31342       3.15128       2.89291
  18  17 3297.4724    3.3443  1.3550 13.4748  0.0000  0.0326   0.0755   0.0920    0.0976   0.0000   437.0052       8.94460       4.57724       3.62240      -2.68477      -1.91448       2.93296       3.72580       3.91065       4.02485       3.86625       3.66629
  18  18 3440.1251    2.9633  1.9337 12.6398 -0.0007  0.0387   0.0569   0.1086    0.1192   0.0000   440.8515       14.6099       20.0247      -7.48626      -6.47504      -3.49260       3.32929       4.23633       4.46280       4.51766       4.39609       4.27326
  18  19 3582.7069    2.4599  3.3236 11.8723  0.0000  0.0530   0.0383   0.1545    0.1010   0.0000   444.0466       11.4063       4.19522      -1.42848      -9.16700       1.29883       4.49744       5.91598       6.44281       6.63159       6.44805       5.70415
  18  20 3725.5200    2.0712  4.6499 11.3814  0.0000  0.0644   0.0266   0.1790    0.0738   0.0000   432.7079       15.4187       2.02923      -18.3754      -6.75180       4.29427       5.59473       7.07901       7.82618       7.92547       7.69416       7.05854
  18  21 3868.3423    1.7011  6.1410 11.0904  0.0002  0.0778   0.0201   0.2282    0.0563   0.0000   427.9903       8.90725       14.9348      -1.89547       3.28278      -6.71467       6.49791       8.44958       9.27976       9.30328       9.09550       8.35416
  18  22 4011.2176    1.3565  7.4096 10.9610  0.0000  0.0972   0.0169   0.2696    0.0461   0.0000   443.5631       10.4159       6.65101      -39.1638      -8.39214       10.8485       8.18311       10.7705       11.4572       11.7207       11.2965       10.4354
  18  23 4154.0940    1.0733  9.4567 10.8688  0.0001  0.1254   0.0145   0.3742    0.0386   0.0000   417.9366       4.28846       27.6039      -8.11387       6.00675      -2.78043       10.5562       13.6372       15.1589       15.1026       14.4083       13.3016
  18  25 4440.3233    0.6815 11.6876 10.6591  0.0000  0.1978   0.0128   0.5854    0.0334   0.0000   406.2512       11.8393       30.0312       11.5052       4.97124      -50.1576       16.4396       21.3679       23.8077       23.7691       22.8953       21.0967
  18  27 4725.6319    0.4551 19.2890 10.2872  0.0013  0.4239   0.0076   1.0529    0.0236   0.0000   460.6053       5.28089       72.1483      -14.5728      -44.7271      0.866197       34.7502       44.9524       49.8629       50.3453       47.7595       44.6932
  19   5 1543.0653    0.1775  0.1688  9.8530  0.0000  0.0164   0.0114   0.0411    0.0313   0.0000   440.7294      0.438067       17.4831       1.96043      -1.62199       3.64290       1.74961       2.60919       3.02036       3.64061       3.07018       2.75945
  19   6 1709.3729    0.3147  0.2288  9.9831  0.0000  0.0155   0.0149   0.0341    0.0348   0.0000   438.8883       1.81417       17.4858       1.98160      -3.15619      0.665666       1.91695       2.69890       3.16046       3.22033       2.58807       1.76408
  19   7 1867.3169    0.4469  0.3154 10.0630  0.0000  0.0193   0.0160   0.0315    0.0427   0.0000   438.0173      -2.90456       19.4846       2.21226      -1.33155      0.724378       2.25238       2.91680       3.32080       3.18237       2.86455       2.52368
  19   8 2021.7943    0.6384  0.4779 10.3292  0.0000  0.0170   0.0199   0.0439    0.0542   0.0000   436.5185      -1.59182       14.2831     -0.263977      0.799963      -1.52043       1.43530       1.82172       1.93550       2.11419       1.84737       1.80781
  19   9 2173.7346    0.9111  0.6487 10.4317  0.0000  0.0203   0.0235   0.0484    0.0675   0.0000   440.7702       1.51817       15.8439       1.13140      -3.48812      -3.05566       1.66515       2.27638       2.40293       2.28236       2.36015       2.18870
  19  10 2322.3293    1.2083  0.8043 11.0638  0.0000  0.0224   0.0297   0.0575    0.0726   0.0000   435.0010      -1.55576       18.6737       2.56481      -7.55035      -2.45020       1.90754       2.42807       2.49465       2.66070       2.42874       2.30688
  19  11 2468.1823    1.6631  0.9297 11.3398  0.0000  0.0254   0.0384   0.0656    0.1129   0.0000   439.4305       5.48675       12.7208       1.20017     -0.335873      -2.32924       1.92457       2.69781       2.90317       2.81311       2.91972       2.61455
  19  12 2613.1311    2.0133  0.8736 12.3199  0.0000  0.0248   0.0492   0.0620    0.0846   0.0000   436.7321       5.55555       17.1977      -2.90520     -0.800565       2.73037       2.15190       2.83462       2.86961       3.06772       2.80960       2.66015
  19  13 2758.0048    2.7163  0.8802 12.6238  0.0000  0.0232   0.0637   0.0609    0.0813   0.0000   439.5728       3.57509       7.69095     -0.198891      0.701918      -4.04253       1.96446       2.71595       2.86902       2.99555       2.70419       2.49257
  19  14 2902.6079    3.3617  0.7127 13.1747  0.0000  0.0204   0.0833   0.0493    0.0734   0.0000   437.7463       3.84243       13.1655      -2.51841      -1.99013      -3.46089       1.81038       2.31222       2.48904       2.65479       2.60595       2.34100
  19  15 3046.6216    3.8091  0.8471 13.3878  0.0000  0.0226   0.0898   0.0597    0.0818   0.0000   442.3603       4.60946       16.8623      0.660676      -2.82775      -3.99328       1.82795       2.48176       2.52746       2.58756       2.54910       2.33987
  19  16 3189.9594    3.8532  1.1532 13.4884  0.0000  0.0294   0.0844   0.0724    0.0939   0.0000   437.8842       11.7376       9.40938      -3.03358     0.0666927       1.15108       2.42997       3.36690       3.41497       3.54135       3.34588       3.09498
  19  17 3333.0180    3.3316  1.6757 12.9082  0.0078  0.0348   0.0611   0.0926    0.0873   0.0000   442.8248       8.33100       11.9870       3.30812       3.95692      -2.75998       2.62983       3.72806       3.84763       3.92201       3.75264       3.37933
  19  18 3476.3029    2.7370  2.4033 12.5172  0.0000  0.0440   0.0459   0.1174    0.0843   0.0000   435.7075     -0.385990       12.9106     -0.399283      0.704200       9.13277       3.40877       4.74713       4.94357       5.02712       4.82970       4.46627
  19  19 3619.4347    2.3213  3.5912 11.8766  0.0000  0.0530   0.0333   0.1587    0.0774   0.0000   445.4664       10.0416       14.2452       2.37401      -14.1551      -6.25188       4.33000       5.56617       6.24184       6.18618       6.08468       5.60239
  19  20 3762.6300    1.9178  4.9906 11.4400  0.0000  0.0664   0.0245   0.1989    0.0621   0.0000   446.8476       12.7391       19.4860       3.26046       9.98128      -11.0590       5.36252       6.93034       7.62398       7.83746       7.32930       6.96163
  19  21 3905.9266    1.5793  5.9844 11.2243  0.0000  0.0798   0.0197   0.2274    0.0504   0.0000   434.7610       2.50904       8.77823       13.0684     -0.713219       4.50589       6.37321       8.48630       9.04035       9.19460       8.94227       8.40150
  19  22 4049.2691    1.2644  7.6217 10.9810  0.0000  0.0979   0.0157   0.2837    0.0418   0.0000   446.0819       28.2890       17.0630      -12.4605      -5.95749      -11.8904       7.85420       10.2751       11.1178       11.5679       11.2317       10.2388
  19  23 4192.4039    1.0120  9.9050 10.8609  0.0011  0.1318   0.0139   0.3976    0.0359   0.0000   420.0934       27.3190       28.7450       5.04042      -23.4187      -21.5530       10.2837       13.6855       14.8805       15.4509       14.4560       13.6345
  19  24 4335.9771    0.7869 11.4737 10.7669  0.0000  0.1783   0.0132   0.5222    0.0346   0.0000   451.5444     -0.274348       30.3185       17.3639      -31.0292      -17.5123       13.6581       18.4326       20.0399       20.6645       19.5050       18.2803
  20   5 1566.5453    0.2034  0.1472  9.8528  0.0000  0.0116   0.0120   0.0294    0.0305   0.0000   437.8084      0.165930       17.1022      0.254387      -2.52602      0.437709      0.907715       1.27921       1.28943       1.40103       1.32585       1.19036
  20   6 1734.1983    0.3246  0.2920  9.8136  0.0000  0.0144   0.0131   0.0394    0.0367   0.0000   439.4154     -0.293242       17.4989     0.0173756       2.73882      -2.37253       1.24609       1.58473       1.68713       1.67360       1.62675       1.40675
  20   7 1893.9140    0.4656  0.3846 10.0532  0.0000  0.0158   0.0157   0.0389    0.0436   0.0000   438.2816      0.805359       14.8408     -0.856948      -4.33784      -2.24481       1.25903       1.52633       1.72672       1.82760       1.75339       1.66464
  20   8 2050.0671    0.6897  0.5194 10.3228  0.0000  0.0183   0.0196   0.0446    0.0540   0.0000   438.7467       3.77333       14.8214      -2.12975       1.09780      -3.14605       1.40781       1.82295       2.05927       2.17538       1.88174       1.83567
  20   9 2203.1398    0.9564  0.7007 10.4869  0.0000  0.0215   0.0235   0.0498    0.0763   0.0000   433.7531      -1.01398       19.7795      -1.10682      -2.94153      -2.27051       1.70783       2.26197       2.48001       2.50909       2.49364       2.31626
  20  10 2352.4329    1.3330  0.8351 11.1396  0.0000  0.0232   0.0311   0.0554    0.0761   0.0000   441.0969       2.87454       16.6966      -4.28390      -4.78575       1.11948       1.75159       2.32353       2.30691       2.56373       2.53263       2.26273
  20  11 2498.9452    1.7144  0.9376 11.6696  0.0000  0.0242   0.0386   0.0634    0.0875   0.0000   438.0072       5.56357       17.6513      -5.78805      -4.22717      0.846337       1.82557       2.47191       2.60842       2.64930       2.72157       2.46195
  20  12 2644.8612    2.3111  0.9266 11.9105  0.0000  0.0235   0.0509   0.0580    0.1193   0.0000   438.4792       4.21069       12.5646     -0.382175      -8.08675      -6.55734       1.80619       2.33213       2.55497       2.67486       2.47653       2.28922
  20  13 2790.7575    2.7741  0.8831 12.5926  0.0000  0.0231   0.0618   0.0549    0.0864   0.0000   434.8168       5.95745       9.97295       5.44027      -1.32180      -2.14360       1.88816       2.45939       2.59803       2.71388       2.53785       2.35748
  20  14 2936.0227    3.5449  0.8427 13.0014  0.0000  0.0213   0.0800   0.0535    0.0835   0.0000   439.8386       3.71281       10.8264      -2.79435     -0.740495      0.215894       1.76760       2.30587       2.50526       2.53850       2.48788       2.23018
  20  15 3080.5363    3.9481  0.8497 13.3902  0.0000  0.0229   0.0913   0.0576    0.0792   0.0000   433.9208       9.81683       9.50082       2.08648      -4.31322       4.40295       1.66419       2.44038       2.40194       2.60118       2.69962       2.36058
  20  16 3224.5118    3.6889  1.1866 13.5026  0.0000  0.0286   0.0775   0.0742    0.0863   0.0000   440.3130       6.84460       13.8504       8.62424       1.71332      -3.56269       2.23342       2.90167       3.17655       3.29775       3.12346       2.99049
  20  17 3368.2110    3.1090  1.8073 12.9955  0.0000  0.0366   0.0542   0.0950    0.0655   0.0000   435.4767       5.26836       16.1192      -1.09463      -2.44433      -4.06593       2.75752       3.65751       3.95968       4.17495       3.89855       3.65714
  20  18 3511.9315    2.6046  2.7356 12.4077  0.0000  0.0457   0.0393   0.1227    0.0656   0.0000   438.2143       9.14391       10.3486       3.07100      -6.81972      -12.4910       3.39502       4.56330       4.91577       5.03936       4.88153       4.62854
  20  19 3655.7779    2.2189  3.7871 11.7817  0.0000  0.0548   0.0303   0.1521    0.0701   0.0000   440.5259       18.7790       7.38785      -4.00591       12.0718      -2.98358       4.21827       5.52794       6.03349       6.17373       5.92774       5.79352
  20  20 3799.3858    1.8165  5.1099 11.3966 -0.0002  0.0683   0.0229   0.1944    0.0584   0.0000   441.9255       7.51948      0.560287       8.72681      0.701731      -6.36030       5.24680       6.89466       7.48102       7.63624       7.44313       7.24301
  20  21 3943.0579    1.4748  7.1947 10.9934  0.0000  0.0859   0.0166   0.2478    0.0450   0.0000   441.9294       4.45643       28.9222      -11.7441      -12.2648       1.85624       6.81308       8.73570       9.41089       9.89588       9.55030       9.16526
  20  22 4086.9266    1.2058  8.9603 10.8169  0.0000  0.1077   0.0140   0.3167    0.0389   0.0000   446.4473       1.71809      -10.8940       2.23733       3.41633      -23.9865       8.04185       10.5870       11.6567       11.9682       11.4427       10.8692
  20  23 4230.6635    0.9661 11.0587 10.7705  0.0000  0.1436   0.0132   0.4296    0.0349   0.0000   421.2190       26.0973       25.1183      -10.9907      -10.1916      -7.45632       10.7158       14.1295       15.3452       15.8243       15.2212       14.3724
  20  24 4374.4970    0.8007 13.1837 10.7117  0.0022  0.1891   0.0122   0.5677    0.0312   0.0000   430.8869       39.4754       26.4945     -0.543406       8.53336      -30.7137       14.0102       18.2916       20.4143       21.0507       19.6660       19.2301
  20  26 4662.0453    0.4667 16.1459 10.4293  0.0031  0.3448   0.0087   0.8883    0.0238   0.0000   448.1443       76.3112       97.5825      -14.2172      -38.0878      -3.78465       25.1897       33.0237       36.7757       37.7823       36.1519       34.0964
  21   5 1589.2861    0.2187  0.1458  9.8623  0.0000  0.0118   0.0120   0.0242    0.0298   0.0000   439.8377      0.908665       16.8050       2.07857      -5.57774     -0.748224       1.04375       1.08206       1.16885       1.35090       1.41682       1.17726
  21   6 1758.2262    0.3355  0.2811  9.8732  0.0000  0.0153   0.0129   0.0309    0.0363   0.0000   440.9811      -2.81257       14.7725       4.05580      -4.02033     -0.412073       1.29767       1.34542       1.55131       1.74044       1.70440       1.52872
  21   7 1919.8210    0.4883  0.4080 10.1767  0.0000  0.0163   0.0158   0.0376    0.0430   0.0000   438.0541       1.51487       15.5706      -3.46013      -1.19388       2.08695       1.28536       1.63962       1.69318       1.75173       1.74562       1.63676
  21   8 2077.7520    0.7208  0.5448 10.3613  0.0000  0.0172   0.0196   0.0451    0.0550   0.0000   437.2523       2.70806       16.3866      -3.27594     0.0898708       1.21908       1.37262       1.78333       1.85917       1.94141       2.03772       1.84594
  21   9 2231.9290    1.0219  0.7120 10.8421  0.0000  0.0211   0.0254   0.0529    0.0716   0.0000   436.1737     -0.217431       12.7231       2.59282       1.57359       2.02973       1.60202       2.10877       2.08937       2.33405       2.21971       2.14424
  21  10 2381.9511    1.3336  0.8106 11.3153  0.0000  0.0229   0.0307   0.0527    0.0692   0.0000   437.5470      0.892133       14.6714       4.44841     -0.816253      -2.77191       1.60435       2.15226       2.27433       2.37715       2.23252       2.22218
  21  11 2529.3437    1.8176  1.0160 11.7608  0.0000  0.0249   0.0380   0.0641    0.0777   0.0000   439.0227      0.646139       14.1672      0.776882     -0.198669       3.06602       1.87442       2.66002       2.81448       3.03647       3.02255       2.72336
  21  12 2676.2488    2.2945  0.9103 12.4758  0.0000  0.0241   0.0522   0.0628    0.0874   0.0000   438.9888       2.19655       11.8352       2.34180      -3.91189       4.12765       1.71868       2.39765       2.45929       2.61441       2.44554       2.39563
  21  13 2823.0019    2.9714  0.8319 12.9059  0.0000  0.0221   0.0693   0.0576    0.0858   0.0000   437.0959       7.31429       13.1555       1.36257      -2.28135      -4.84293       1.56677       2.17617       2.20672       2.22790       2.19936       2.03783
  21  14 2968.9654    3.5751  0.8417 13.2273 -0.0001  0.0214   0.0785   0.0533    0.0763   0.0000   438.5346       8.03071       10.3705      0.120304       1.46148      -1.42340       1.57829       2.10804       2.26825       2.35913       2.37671       2.19542
  21  15 3114.0190    3.8137  0.9470 13.4183  0.0000  0.0228   0.0827   0.0610    0.0816   0.0000   438.7192       9.29393       12.4329      0.449855      -2.09717      -1.67710       1.68798       2.12899       2.36982       2.38992       2.32072       2.19729
  21  16 3258.6400    3.6042  1.2920 13.1863  0.0000  0.0283   0.0687   0.0731    0.0858   0.0000   442.7055       5.19122       7.83101      -2.29074     -0.719634      0.916901       2.18478       2.74648       2.96505       3.18279       3.13989       2.93380
  21  17 3402.9869    3.0115  1.7580 13.0873  0.0000  0.0361   0.0525   0.0932    0.0598   0.0000   439.0127       9.65373       11.8617     -0.766512     -0.823141      -7.02093       2.62013       3.48498       3.80674       3.88382       3.80256       3.52547
  21  18 3547.2048    2.3312  2.8413 12.5456  0.0000  0.0483   0.0356   0.1333    0.0499   0.0000   437.2101       5.77906       9.95922      -7.73492      -2.96715       3.71217       3.37975       4.67559       4.99393       5.01249       4.99812       4.60663
  21  19 3691.5110    2.0252  4.1758 11.8602  0.0001  0.0592   0.0268   0.1607    0.0539   0.0000   438.0284       16.6036       8.94481       7.19224       6.32612      -10.6988       4.32240       5.71138       6.19496       6.35302       6.29078       5.96769
  21  20 3835.8844    1.7172  5.4230 11.4231  0.0000  0.0711   0.0214   0.2004    0.0508   0.0000   437.1782       14.0213      0.138940       2.58611       9.46829      -6.42217       5.31152       6.64453       7.60459       7.68784       7.38850       7.08983
  21  21 3979.9280    1.3996  7.8021 10.9565  0.0000  0.0906   0.0154   0.2580    0.0416   0.0000   435.8617       27.6742       35.7897       15.2878      -9.56731      -20.7027       6.72882       8.74492       9.67629       9.94987       9.70889       9.24192
  21  22 4124.1669    1.1603  9.3349 10.8088  0.0000  0.1103   0.0133   0.3237    0.0365   0.0000   439.0820      -10.0906       30.7808      -1.19897       1.34843      -18.8828       7.84687       10.4275       11.3354       11.8457       11.4380       10.7540
  21  23 4268.7192    0.9083 11.1627 10.7666  0.0002  0.1454   0.0125   0.4378    0.0326   0.0000   435.8850       16.7476       32.5508      -11.7369      -13.4231      -14.5336       10.3557       13.3438       15.1439       15.4488       14.8144       14.1461
  21  24 4412.6343    0.7001 12.1876 10.7504  0.0028  0.1946   0.0125   0.5800    0.0302   0.0000   418.5406       30.8674       22.3521       12.2988      -5.64320      -37.9970       13.6195       18.0858       19.9630       20.4183       19.6913       18.5446
  21  25 4557.1503    0.5578 15.6120 10.5705  0.0041  0.2845   0.0097   0.7764    0.0256   0.0000   421.2375      -34.7412       51.6825      -6.60119      -2.69318       28.5571       19.9640       26.3865       29.4854       30.2475       29.0604       28.0567
  21  26 4700.2046    0.4195 15.5987 10.4031  0.0003  0.3576   0.0082   0.9096    0.0221   0.0000   421.8922       5.91458       18.1299      -2.59249      -33.7137      -3.98502       25.4213       32.2485       36.2132       38.2885       35.1498       34.2582
  22   3 1233.1250    0.0760  0.0250  9.9118  0.0000  0.0157   0.0157   0.0152    0.0252   0.0000   438.3421      0.152134       21.7657      -1.98800      -4.16753      0.640458       1.13658      0.901591       1.31687       2.26197       1.13716       1.79127
  22   4 1429.1225    0.1261  0.0834  9.8493  0.0000  0.0111   0.0118   0.0282    0.0264   0.0000   440.9473      0.811041       18.8653      -1.87140      -1.40433     -0.892965      0.930332      0.998475       1.14087       1.30103       1.16241       1.27860
  22   5 1611.3432    0.2367  0.1767  9.8195  0.0000  0.0115   0.0117   0.0284    0.0303   0.0000   439.6523     -0.523470       20.3570    -0.0234746      -1.37621      0.517106      0.825042       1.11370       1.22937       1.24515       1.20704       1.09348
  22   6 1781.5343    0.3766  0.3015  9.8719  0.0000  0.0141   0.0138   0.0339    0.0372   0.0000   440.0034      -2.83390       18.6914       2.56182     -0.807482      0.249082      0.962529       1.19179       1.47223       1.28285       1.33035       1.34438
  22   7 1945.0231    0.5541  0.5212 10.0322 -0.0002  0.0177   0.0157   0.0429    0.0491   0.0000   435.8435      -2.35577       17.0179     -0.583454      -2.36783      -1.48201       1.33427       1.59853       1.79433       1.86461       1.90511       1.78585
  22   8 2104.6954    0.7825  0.6078 10.3900  0.0003  0.0179   0.0202   0.0454    0.0580   0.0000   436.7947       3.44678       18.3659     -0.221357      -2.83329       2.45251       1.28628       1.64276       1.74381       1.81719       1.89136       1.77171
  22   9 2259.9643    1.0152  0.8157 10.9124  0.0000  0.0222   0.0232   0.0563    0.0655   0.0000   438.8804       2.97053       11.4791     -0.176993      0.373611     -0.612407       1.53539       2.05071       2.13659       2.32760       2.34026       2.09435
  22  10 2410.8713    1.4445  0.9266 11.3118  0.0000  0.0224   0.0306   0.0594    0.0798   0.0000   436.3759     -0.831322       14.3438      -1.37699     0.0809965     -0.400995       1.53975       2.03185       2.22499       2.25950       2.30953       2.12061
  22  11 2559.3010    1.9859  0.9394 11.8743  0.0000  0.0223   0.0416   0.0578    0.0758   0.0000   439.1673      -3.58143       19.8315      -3.54256     -0.557216       3.72470       1.66306       2.12408       2.39683       2.35630       2.47394       2.27271
  22  12 2707.1639    2.4092  0.7923 12.6778 -0.0012  0.0214   0.0564   0.0539    0.0718   0.0000   436.4155     -0.291449       15.7253       6.15750      -1.33532      -3.69401       1.48852       2.14405       2.21247       2.30350       2.20247       2.17637
  22  13 2854.8275    3.0643  0.8846 12.9977  0.0000  0.0221   0.0684   0.0575    0.0866   0.0000   437.6799       2.13664       17.0756      -4.97953      -3.01450      -2.60675       1.54170       2.12355       2.18476       2.28357       2.26405       2.19036
  22  14 3001.4308    3.5718  0.9007 13.3372  0.0000  0.0220   0.0763   0.0564    0.0766   0.0000   437.7953       6.14621       14.5034      -1.08317       2.01576     0.0627206       1.57510       2.08059       2.20301       2.27205       2.16299       2.15036
  22  15 3147.1089    3.7277  0.9492 13.5377  0.0000  0.0223   0.0812   0.0613    0.0734   0.0000   436.5280       2.08588       19.0203      0.847636      0.328618     -0.151847       1.62918       2.12722       2.22223       2.35499       2.35801       2.10400
  22  16 3292.3177    3.3802  1.4297 13.2404  0.0000  0.0309   0.0627   0.0792    0.0725   0.0000   438.1000       9.07376       11.1745      -4.85534       2.59665      -5.07397       2.14663       2.97401       3.02894       3.19337       3.27067       3.03680
  22  17 3437.3434    2.8817  2.0491 12.6556  0.0006  0.0358   0.0443   0.0965    0.0609   0.0000   436.3213       3.58499       1.35561    -0.0267515       2.52755      -4.11223       2.56333       3.33051       3.68671       3.71944       3.81709       3.64399
  22  18 3582.3012    2.3671  3.1038 12.3042  0.0000  0.0473   0.0316   0.1296    0.0466   0.0000   446.5749      0.223068       14.0645       4.97888       1.97738      -10.1344       3.18965       4.29598       4.71621       4.80424       4.86472       4.39985
  22  19 3727.1275    1.9622  4.6252 11.6462  0.0000  0.0595   0.0238   0.1683    0.0513   0.0000   433.9420       14.8139       20.1568      -6.81940      -7.70893      -12.0739       4.11471       5.39775       6.08090       6.02045       6.12954       5.76682
  22  20 3871.8087    1.6291  6.5449 11.1420  0.0001  0.0766   0.0176   0.2069    0.0449   0.0000   433.9645       5.68580       5.90446       13.4845       7.94493      -23.1164       5.22267       6.92232       7.55583       7.69850       7.59280       7.23435
  22  22 4161.0991    1.0591  9.4969 10.9141  0.0000  0.1185   0.0136   0.3408    0.0337   0.0000   428.4059       24.2427       2.35905      -36.1526      -16.9254       12.7812       8.06289       10.5922       11.8249       12.0425       11.7602       11.4067
  22  24 4450.8818    0.6536 12.9828 10.7274  0.0024  0.2136   0.0119   0.6224    0.0282   0.0000   449.7744       2.57718       75.4142      -8.76870      -37.8969      -7.32967       14.5624       18.7669       21.0881       22.0646       20.9607       20.4045
  23   4 1449.6920    0.1490  0.1043  9.7677  0.0000  0.0136   0.0115   0.0271    0.0267   0.0000   439.3787      0.487054       21.5749      0.183798      -3.23972      -1.78355       1.34683       1.62668       1.67854       1.64380       1.41191       1.37988
  23   5 1632.7919    0.2642  0.1979  9.8626  0.0000  0.0117   0.0117   0.0257    0.0305   0.0000   439.4123      0.772899       21.9180     0.0829499      -1.31240     -0.264955      0.973887       1.13302       1.35852       1.37142       1.39166       1.48457
  23   6 1804.1848    0.3869  0.3465  9.9388  0.0000  0.0153   0.0130   0.0336    0.0370   0.0000   438.4713     -0.578201       19.9313      -2.21550    -0.0231259      0.852484       1.07975       1.52159       1.58679       1.77661       1.91386       1.64423
  23   7 1969.6403    0.5631  0.4911 10.1982  0.0000  0.0171   0.0160   0.0427    0.0453   0.0000   440.5127      0.739108       18.9192      -1.36834      -2.04465     -0.584836       1.12029       1.36743       1.62165       1.74861       1.62437       1.53395
  23   8 2131.1148    0.8006  0.6275 10.4279 -0.0002  0.0179   0.0200   0.0455    0.0563   0.0000   437.7380      0.714300       16.3468      0.543350      -3.14018      -3.40792       1.28270       1.70484       1.86800       2.05225       2.10574       2.00474
  23   9 2287.4584    1.0446  0.8648 11.0548  0.0000  0.0225   0.0233   0.0589    0.0625   0.0000   441.7191       2.11683       18.4901     -0.848671       1.91123     -0.136891       1.57799       2.05097       2.21090       2.51190       2.48118       2.38296
  23  10 2439.1933    1.5140  0.8680 11.6802  0.0000  0.0225   0.0333   0.0571    0.0732   0.0000   442.1591       1.48783       13.1893       3.51888      -1.64443     -0.980185       1.56634       2.04436       2.22404       2.35437       2.51669       2.30356
  23  11 2588.6344    2.0508  0.8978 12.1964  0.0000  0.0222   0.0440   0.0582    0.0683   0.0000   439.1442       1.44735       10.2501      0.168607       1.29162      -4.75221       1.41207       1.94878       2.01072       2.19995       2.08858       2.01816
  23  12 2737.6742    2.6155  0.7591 12.5763  0.0000  0.0188   0.0585   0.0491    0.0671   0.0000   438.0815      -1.03081       14.6884       3.05900      -2.86558      0.124024       1.29424       1.69947       1.84907       1.81587       1.86874       1.81477
  23  13 2886.1802    3.1884  0.7927 13.1180  0.0000  0.0211   0.0727   0.0527    0.0839   0.0000   435.4563       4.09541       12.8459       2.17787      -6.94001      -1.59209       1.39873       2.08037       2.01404       2.17043       2.22551       2.03233
  23  14 3033.5007    3.7942  0.9379 13.2487  0.0000  0.0237   0.0766   0.0548    0.0973   0.0000   438.5594       5.85410       15.3187     -0.663299       1.82435      -4.08802       1.43291       2.14309       2.15929       2.26791       2.17067       2.07121
  23  15 3179.7976    3.7222  1.0514 13.6122  0.0000  0.0254   0.0761   0.0660    0.0728   0.0000   437.3383       5.47979       15.2540       1.02527      0.945340      -1.90535       1.64891       2.37977       2.31787       2.53304       2.55589       2.38361
  23  16 3325.6726    3.3895  1.4640 13.2304  0.0000  0.0309   0.0610   0.0790    0.0716   0.0000   439.6861       5.93546       14.0211       4.22483      -4.83683      -5.62243       2.03912       2.74574       2.88633       3.00770       3.05749       2.93755
  23  17 3471.3884    2.7622  2.3820 12.6213 -0.0000  0.0378   0.0388   0.1054    0.0498   0.0000   443.0336       6.19561       9.06493      -6.20270       4.54214       1.35160       2.52811       3.36683       3.70446       3.67138       3.63875       3.49336
  23  18 3616.8900    2.2360  3.4105 12.1956  0.0000  0.0480   0.0284   0.1343    0.0430   0.0000   436.9025       13.9340       11.6056       8.10401       4.46542      -10.0299       3.32315       4.35178       4.64081       4.95496       4.91473       4.79826
  23  19 3762.1939    1.8410  4.9043 11.6150  0.0000  0.0610   0.0215   0.1726    0.0444   0.0000   433.8100       21.5409       11.3296       10.4964       8.31650      -16.3959       4.07760       5.30861       5.92558       6.04973       6.03769       5.80152
  23  20 3907.3596    1.4605  6.3241 11.3528 -0.0002  0.0781   0.0175   0.2243    0.0390   0.0000   432.4108       4.07265       35.0733       6.62651      -4.73432      -7.98356       5.13430       6.81378       7.41692       7.75836       7.59353       7.36719
  23  21 4052.7228    1.2218  8.4554 11.0226  0.0000  0.0989   0.0143   0.2876    0.0349   0.0000   432.8727      0.223326       10.7178       9.92959      -16.1861      -14.0441       6.47173       8.59051       9.61827       9.77028       9.64536       9.27658
  23  22 4197.6329    0.9758  9.7622 10.9012  0.0000  0.1220   0.0131   0.3626    0.0320   0.0000   426.6878       15.8348       6.77878       22.9466       5.49335      -12.3115       8.14839       10.5227       11.8706       12.3052       12.2816       11.7353
  23  23 4342.8826    0.8090 12.0562 10.7798  0.0005  0.1649   0.0119   0.4878    0.0288   0.0000   429.2085       2.44801       57.4175       21.4451       4.95770       8.87545       10.5556       14.1043       15.6975       16.4022       15.8252       15.3470
  23  24 4488.0353    0.6054 12.9676 10.7111  0.0046  0.2175   0.0112   0.6415    0.0263   0.0000   450.6660       15.9115       37.3661       25.1694      -24.6444      -25.6515       14.0261       18.4664       20.9911       21.5575       21.3482       20.4888
  24   4 1469.7931    0.1351  0.1069  9.8071  0.0000  0.0131   0.0095   0.0227    0.0259   0.0000   438.3670     -0.180313       20.8982      0.108905      -2.13796      -1.69320      0.818554       1.00033       1.22039       1.28167       1.09553       1.05876
  24   5 1653.6983    0.2578  0.2152  9.8194  0.0000  0.0126   0.0114   0.0319    0.0304   0.0000   439.4072      0.678047       21.0741      0.492985      -3.59327       1.90351       1.10912       1.72294       1.88707       2.16251       2.10593       1.87557
  24   6 1826.3199    0.4202  0.3569  9.9330  0.0000  0.0153   0.0135   0.0342    0.0387   0.0000   440.7448     -0.961322       18.9525     -0.487704      -2.50798      0.547267       1.01761       1.40455       1.50583       1.46070       1.41909       1.28649
  24   7 1993.5736    0.6018  0.4954 10.1424 -0.0013  0.0151   0.0168   0.0443    0.0459   0.0000   439.3270      -1.56766       17.6705       2.41301      -2.48893      -1.81233      0.998625       1.20976       1.34271       1.41398       1.49473       1.35510
  24   8 2156.7565    0.8421  0.7255 10.4191  0.0000  0.0204   0.0194   0.0496    0.0607   0.0000   440.0499       1.51839       17.0505      0.174309      -3.43618      -3.52941       1.36420       1.86835       1.98754       2.07604       2.14063       2.05479
  24   9 2314.2945    1.1791  0.8737 11.1725 -0.0002  0.0225   0.0255   0.0558    0.0638   0.0000   440.8068     -0.111218       14.2869       2.16924      -2.36431      0.302378       1.46660       1.94690       2.01416       2.21246       2.12027       2.08593
  24  10 2467.0332    1.5789  0.8713 11.9211  0.0000  0.0218   0.0343   0.0574    0.0649   0.0000   440.1994       3.58627       13.6964      -2.73369       3.01697       4.00082       1.41927       1.89196       1.95241       2.13761       2.14948       2.03313
  24  11 2617.7173    2.1233  0.9311 12.1132  0.0000  0.0215   0.0431   0.0562    0.0815   0.0000   438.4613       1.23938       15.5088      0.251263      -1.32064       1.65565       1.43049       1.88879       1.99093       2.12629       2.05489       2.04709
  24  12 2767.7604    2.8321  0.7978 12.5973  0.0000  0.0193   0.0604   0.0494    0.0733   0.0000   438.2038       3.55048       16.5117       2.43507      -1.79501      -4.01533       1.24659       1.63259       1.75630       1.83662       1.83080       1.76772
  24  13 2917.0133    3.3251  0.8230 13.1897  0.0000  0.0200   0.0716   0.0529    0.0733   0.0000   439.6138       3.52481       15.2595       4.79339      -7.02250      -1.54036       1.31176       1.73127       1.80871       1.84574       1.97796       1.84280
  24  14 3065.0930    3.9391  0.9286 13.4181 -0.0001  0.0215   0.0831   0.0591    0.0887   0.0000   440.6114       6.94083       14.5822      0.976156     0.0235438      0.481027       1.38145       1.87546       1.93112       2.13150       1.99793       2.02310
  24  15 3212.0734    3.7403  1.2292 13.4662 -0.0030  0.0267   0.0720   0.0707    0.0921   0.0000   438.7714       6.77660       13.3293       2.27756      0.746956      -1.89410       1.65824       2.38250       2.46439       2.65182       2.46140       2.44420
  24  16 3358.5314    3.1763  1.7623 12.9655  0.0000  0.0330   0.0510   0.0834    0.0621   0.0000   444.4607       14.4309       6.69046       2.59660      -2.46884      -1.66672       2.12370       2.88883       3.12231       3.18855       3.28578       3.24457
  24  17 3504.9916    2.6636  2.6910 12.4818  0.0000  0.0403   0.0350   0.1089    0.0480   0.0000   441.5267       9.71779       7.38821      -3.98879       2.33684      -1.45568       2.61419       3.31769       3.80395       3.97481       3.91961       3.78311
  24  18 3651.0728    2.1356  3.6126 12.0791  0.0000  0.0491   0.0255   0.1356    0.0399   0.0000   447.5779       9.65334       7.90237       4.93962       14.5153     0.0761927       3.12525       4.08053       4.56854       4.64989       4.66742       4.43877
  24  19 3796.8520    1.7136  5.1087 11.6179  0.0000  0.0620   0.0198   0.1769    0.0391   0.0000   439.8329       14.7848       6.88108      0.796401       4.79104       6.06054       4.00096       5.17521       5.95679       5.96804       5.97684       5.62897
  24  20 3942.6231    1.4063  7.0389 11.2269  0.0000  0.0793   0.0158   0.2363    0.0362   0.0000   433.6470       9.98836       28.4777       3.73007      -4.27132      -3.83190       5.05869       6.66864       7.31800       7.84716       7.62766       7.45083
  24  21 4088.4345    1.1733  8.7872 10.9626  0.0003  0.0997   0.0136   0.2957    0.0339   0.0000   427.9079       16.7597       23.5671       2.88349       1.29851      -14.9573       6.16764       8.29513       9.00845       9.63067       9.27313       8.97699
  24  22 4233.9489    0.9415 10.3969 10.8731 -0.0001  0.1281   0.0125   0.3827    0.0297   0.0000   458.2512       3.26747       47.7775       2.75461      -1.05346      0.847066       8.00499       10.6682       11.6740       12.2543       12.0997       11.6941
  24  24 4524.8328    0.5851 14.6210 10.6862  0.0027  0.2502   0.0092   0.6787    0.0211   0.0000   410.9451       54.7339       44.6716      -38.7881       54.4805       11.6731       15.1956       20.3275       22.4851       23.7894       22.6274       22.3822
  25   3 1289.4233    0.0755  0.0652  9.8606  0.0000  0.0180   0.0099   0.0231    0.0244   0.0000   439.2813      -2.68691       17.4514     -0.207454      -1.59286      -1.62541       1.25262       1.65593       1.75789       2.90415       2.01478       1.90767
  25   4 1489.4697    0.1556  0.1340  9.7995  0.0000  0.0111   0.0094   0.0280    0.0262   0.0000   440.2150      -2.22010       21.0759       1.12644     -0.229028      -1.18312      0.708295      0.874692       1.09094      0.984061       1.17887      0.999896
  25   5 1674.0947    0.3066  0.2122  9.8706  0.0000  0.0109   0.0123   0.0260    0.0304   0.0000   439.1336     -0.727803       20.5295      0.244612      -3.86607      -1.72148      0.634732      0.881029      0.996771      0.961379      0.989390      0.944032
  25   6 1847.9185    0.4611  0.3534  9.9775  0.0000  0.0133   0.0144   0.0325    0.0383   0.0000   439.6314      -1.50733       18.7813       1.23937      -4.92395      -1.84156      0.821845       1.13605       1.21851       1.18492       1.31862       1.19981
  25   7 2016.9146    0.6319  0.5446 10.2161  0.0000  0.0169   0.0160   0.0411    0.0474   0.0000   438.9611       2.29586       18.4919      -4.46496      -4.13872      0.992995       1.05423       1.47477       1.51387       1.61001       1.59810       1.44316
  25   8 2181.7649    0.8912  0.6874 10.6310  0.0000  0.0186   0.0207   0.0470    0.0563   0.0000   439.6697      -1.77775       17.6245      -2.99025     -0.967159      -2.52644       1.17948       1.49077       1.63122       1.74603       1.81040       1.62761
  25   9 2340.5232    1.2808  0.9157 11.1685  0.0000  0.0217   0.0261   0.0561    0.0679   0.0000   438.3075      0.483066       20.0950       1.14245      0.574157      0.141332       1.33920       1.84670       1.94010       2.05249       2.04032       1.92889
  25  10 2494.3428    1.7123  1.1459 11.3702  0.0000  0.0243   0.0310   0.0634    0.0895   0.0000   438.8592       3.17108       12.1314       1.03904      -3.97376      -1.54107       1.45315       1.91139       2.06025       2.16069       2.17691       2.01598
  25  11 2646.2630    2.1801  1.0311 12.2489  0.0000  0.0233   0.0425   0.0635    0.0793   0.0000   439.8800       5.26620       7.70955      -1.15852      -1.05419       5.96097       1.51078       1.98404       2.17755       2.24593       2.33948       2.23192
  25  12 2797.3800    2.8875  0.9089 12.8114  0.0000  0.0205   0.0596   0.0554    0.0689   0.0000   435.1766       3.25974       16.1321       7.22412       1.50220      -1.52409       1.29608       1.81111       1.82642       2.05053       2.08957       1.94996
  25  13 2947.4408    3.5003  0.8081 13.2856  0.0000  0.0191   0.0744   0.0504    0.0652   0.0000   437.7548       5.97531       13.1488      0.475900      -3.94400      -1.34269       1.17360       1.56369       1.69360       1.76896       1.80217       1.66306
  25  14 3096.2303    3.9540  0.9598 13.4678  0.0000  0.0219   0.0797   0.0577    0.0893   0.0000   438.3546       4.55864       15.0232     -0.622500      -4.99551      -4.66418       1.37960       1.89928       1.92566       2.01596       2.11545       1.93069
  25  15 3243.9850    3.7047  1.2706 13.4667  0.0000  0.0279   0.0717   0.0688    0.0939   0.0000   441.3651       5.80311       14.2481       1.29409      -2.05042      -2.56266       1.79606       2.32998       2.32626       2.59132       2.48581       2.50311
  25  16 3391.2222    3.1234  1.8414 13.0252  0.0000  0.0323   0.0491   0.0887    0.0607   0.0000   442.6283       8.20625       9.77052     -0.683632       3.90205      -7.27455       1.94538       2.63755       2.79271       2.96289       3.08514       2.89316
  25  17 3538.1842    2.4074  2.8489 12.5221  0.0000  0.0420   0.0316   0.1156    0.0425   0.0000   441.2441       11.7160       18.3967      -6.57607       8.22022      -7.42473       2.60462       3.45786       3.82816       3.97259       4.01573       3.80776
  25  18 3684.9627    2.0453  4.2159 11.9139 -0.0000  0.0522   0.0230   0.1464    0.0392   0.0000   437.5161       10.7240       6.80990      -4.19468       4.56447       1.35716       3.25552       4.27752       4.88575       4.96698       4.94486       4.73042
  25  19 3831.4154    1.6107  5.8162 11.5428  0.0000  0.0674   0.0182   0.1931    0.0364   0.0000   436.0523       8.33792       1.11156       18.2831       9.88839      -31.7227       4.17359       5.52667       6.07850       6.28498       6.25922       6.13051
  25  20 3977.5761    1.3429  7.4992 11.1650  0.0000  0.0822   0.0148   0.2414    0.0351   0.0000   432.9121       11.6228       18.3572       18.3116       5.79906       2.80656       4.97685       6.59468       7.36610       7.66565       7.63791       7.35475
  25  21 4124.0306    1.0774  9.4128 11.0404  0.0000  0.1092   0.0138   0.3313    0.0323   0.0000   437.7494       3.34923       20.0263      -3.27530      -6.74501       4.03803       6.56044       8.70879       9.75523       9.97886       9.97884       9.77294
  25  22 4269.8814    0.8486 10.3957 10.9459  0.0000  0.1361   0.0128   0.4136    0.0287   0.0000   454.9086       20.2373       37.0725       17.2627      -7.41208      -43.7495       8.11827       10.8700       12.0174       12.5564       12.4722       12.0817
  25  23 4416.0299    0.6633 11.9937 10.8793 -0.0030  0.1893   0.0125   0.5692    0.0257   0.0000   429.7584       6.20379       30.4182       36.6604       17.1399      -25.0013       11.3736       15.0376       17.0013       17.4012       17.6576       17.0267
  25  24 4562.0040    0.5075 14.0922 10.7263  0.0000  0.2752   0.0099   0.7454    0.0205   0.0000   426.3369       12.9594       56.6177       22.5005       21.9887      -35.3855       16.4365       21.4166       24.6050       25.2335       25.0875       24.2684
  26   3 1307.4817    0.0848  0.0491  9.8387  0.0000  0.0140   0.0099   0.0180    0.0237   0.0000   438.6447     -0.908490       18.8745      0.223625      -2.69748      -3.57519      0.927283       1.27877       1.33062       1.66540       1.57449       1.59461
  26   4 1508.6922    0.1775  0.1243  9.7651  0.0000  0.0120   0.0102   0.0235    0.0258   0.0000   441.7181     -0.573408       19.4245     -0.724761      -2.68359      -1.76443      0.653635      0.792768       1.22193      0.947536      0.977589       1.24726
  26   5 1694.0465    0.2864  0.2438  9.8867  0.0000  0.0121   0.0112   0.0293    0.0298   0.0000   439.8952     0.0545975       20.8103      0.243375      -1.44406      -1.41602      0.757997      0.947204       1.13178       1.17256       1.26015       1.13340
  26   6 1869.0518    0.4563  0.4053 10.0170  0.0000  0.0152   0.0133   0.0343    0.0383   0.0000   440.1190      -1.28893       19.4809     -0.282312      -1.50402       1.50997      0.847096       1.11136       1.24004       1.38009       1.42024       1.39798
  26   7 2039.7591    0.6637  0.6089 10.2211  0.0000  0.0174   0.0157   0.0431    0.0490   0.0000   440.0941       1.95723       18.1492       2.80304      -1.35053       1.67240       1.13093       1.51126       1.59393       1.60979       1.64413       1.56467
  26   8 2206.0033    0.9640  0.6897 10.7890  0.0000  0.0195   0.0214   0.0445    0.0557   0.0000   438.5559      0.185754       18.0788      0.927470      -1.18737      -2.46070       1.06860       1.61475       1.59421       1.77846       1.70192       1.64091
  26   9 2366.0877    1.3170  0.8449 11.2747  0.0000  0.0204   0.0272   0.0510    0.0622   0.0000   441.4565       1.78911       15.9669      -2.47693      -2.24957      -2.20284       1.29486       1.71247       1.78195       1.89686       2.04132       1.86527
  26  10 2521.2432    1.8062  0.9250 11.9578  0.0000  0.0214   0.0362   0.0536    0.0651   0.0000   438.6912      -1.05184       15.7864      0.856011      0.749086      -4.03568       1.35851       1.73294       1.90576       1.99899       2.04974       2.00133
  26  11 2674.4467    2.3534  0.9419 12.3418  0.0010  0.0208   0.0461   0.0573    0.0765   0.0000   442.3914       1.94928       15.4021     -0.784777      0.329523      0.591974       1.25719       1.67965       1.71454       1.92399       1.94388       1.85438
  26  12 2826.5996    2.9580  0.8297 13.0182  0.0000  0.0206   0.0594   0.0488    0.0651   0.0000   439.8880       5.41121       15.1761     -0.734130      -1.46494      -4.01737       1.23047       1.68767       1.72897       1.92910       1.91700       1.90836
  26  13 2977.4974    3.6868  0.8731 13.1333  0.0000  0.0195   0.0727   0.0497    0.0709   0.0000   437.1880       7.46708       17.1368       5.25587       1.44108      -2.14760       1.18390       1.62346       1.66700       1.84372       1.87441       1.79105
  26  14 3126.9771    3.8496  1.0034 13.5230  0.0000  0.0224   0.0755   0.0573    0.0778   0.0000   438.8503       4.92663       16.8319     -0.429781     -0.365537       3.07130       1.29969       1.73040       1.88312       1.95672       1.95554       1.83700
  26  15 3275.4925    3.5460  1.3639 13.5432  0.0000  0.0296   0.0661   0.0745    0.0764   0.0000   438.9283       2.35229       13.2267       1.52570       1.71886      -6.42241       1.71266       2.39676       2.47471       2.74365       2.70736       2.64584
  26  16 3423.4644    2.9182  1.9579 12.9157  0.0000  0.0339   0.0453   0.0942    0.0620   0.0000   441.2002       6.35383       9.19781      -4.21755       10.2795      -4.75103       1.95880       2.72441       2.94519       3.05712       3.08927       3.03373
  26  17 3571.0816    2.2827  3.1762 12.3499  0.0000  0.0438   0.0287   0.1254    0.0427   0.0000   435.4109       10.8638       13.3692      -3.94838       2.95422      0.350357       2.59892       3.44398       3.88712       3.99382       4.08859       4.02845
  26  18 3718.5272    1.9271  4.6647 11.7063  0.0001  0.0535   0.0201   0.1528    0.0378   0.0000   439.9785       13.8217       6.28328      -4.61774       6.55200       3.21886       3.21696       4.22052       4.76265       4.86833       4.92331       4.81343
  26  19 3865.4651    1.5398  6.3775 11.4300  0.0000  0.0707   0.0166   0.2035    0.0345   0.0000   437.2948       3.34177       11.7019       4.08967      -6.75741       5.86369       4.11907       5.39419       6.18494       6.25384       6.29252       6.04388
  26  20 4012.0104    1.2354  7.7795 11.2418 -0.0004  0.0897   0.0148   0.2651    0.0321   0.0000   441.9538       15.4623       7.69689      -6.45209      -4.75940      -13.8316       5.11416       6.84197       7.80646       7.81202       7.96166       7.79733
  26  21 4158.9839    1.0280  9.6407 11.0102  0.0000  0.1123   0.0136   0.3410    0.0311   0.0000   433.1329       18.5117       31.0662      -15.6203       2.80931      -21.4080       6.48414       8.62154       9.67727       10.0041       9.83751       9.78522
  26  22 4305.4912    0.7907 11.1218 10.9474  0.0000  0.1516   0.0135   0.4728    0.0285   0.0000   441.0480       5.08256       11.0908       8.51856      -3.74522      -26.2517       8.72115       11.2336       12.9366       13.4876       13.2077       12.8193
  27   3 1325.2455    0.0983  0.0683  9.7975  0.0000  0.0177   0.0097   0.0188    0.0236   0.0000   440.3545      -1.15118       21.5027       1.15841     -0.818229      0.315851      0.880514       1.36663       1.42463       1.52792       1.54633       1.48895
  27   4 1527.5400    0.1731  0.1487  9.7798  0.0000  0.0114   0.0090   0.0220    0.0258   0.0000   440.1727      -2.09390       19.1172      0.392748      -1.11066      0.884870      0.691951      0.885456      0.913686      0.913784       1.00739       1.05481
  27   5 1713.5934    0.3168  0.2521  9.8303  0.0000  0.0115   0.0114   0.0282    0.0308   0.0000   440.8348     -0.271665       21.5379      -2.17138      -1.88265     -0.906047      0.667776      0.947520       1.03199       1.03633       1.07351       1.01001
  27   6 1889.7688    0.4925  0.4347 10.0768 -0.0008  0.0150   0.0136   0.0357    0.0385   0.0000   439.4967      -1.75089       22.8084      -3.03245      -2.07138      0.630579      0.908328       1.19413       1.33320       1.37087       1.41427       1.33648
  27   7 2062.0461    0.7363  0.6068 10.2971  0.0000  0.0167   0.0173   0.0426    0.0526   0.0000   439.8531     -0.325760       17.0899      0.716213      -3.68062    -0.0405766      0.992094       1.31845       1.43595       1.44829       1.53651       1.54040
  27   8 2229.7395    1.0184  0.7811 10.7995 -0.0004  0.0198   0.0211   0.0474    0.0598   0.0000   438.4255      -1.79040       17.0321      -2.57684      -2.99102      -1.18692       1.25098       1.76250       1.84544       2.01732       1.96661       1.88439
  27   9 2390.9811    1.4539  0.9730 11.1940  0.0000  0.0207   0.0275   0.0557    0.0715   0.0000   438.9365       1.67867       20.6402      -1.89181      -2.12199      0.202360       1.19640       1.64023       1.78836       1.88346       1.89362       1.81201
  27  10 2547.5170    1.9262  1.0555 12.0789  0.0000  0.0228   0.0370   0.0617    0.0675   0.0000   440.7665       5.05224       17.9047      -1.58270      -1.70480      -3.38980       1.32343       1.79294       1.92286       2.05988       2.16235       2.00723
  27  11 2702.1014    2.4961  0.9626 12.4070  0.0000  0.0205   0.0466   0.0542    0.0734   0.0000   440.3177       5.50616       13.9125       1.48684      -1.06872      -2.10089       1.14930       1.58037       1.64356       1.78249       1.82009       1.75867
  27  12 2855.4146    3.0928  0.9320 12.9707  0.0000  0.0211   0.0579   0.0533    0.0739   0.0000   439.5562       1.87809       15.6045       2.83781       1.20298    -0.0340858       1.27235       1.79247       1.86975       2.01886       2.07411       1.92151
  27  13 3007.1409    3.6797  0.8680 13.3372  0.0000  0.0193   0.0709   0.0495    0.0672   0.0000   439.2141       3.12345       14.7820      0.702197     -0.252705      -3.35780       1.15261       1.51596       1.64174       1.79146       1.82233       1.70266
  27  14 3157.3217    3.7767  1.0847 13.5698  0.0000  0.0234   0.0698   0.0626    0.0692   0.0000   440.1114       5.81577       13.1177       1.17701      -2.05351      -4.58032       1.41349       1.99793       2.05287       2.22793       2.24419       2.22902
  27  15 3306.6135    3.3980  1.3290 13.6586  0.0000  0.0278   0.0641   0.0751    0.0737   0.0000   438.1516       4.95382       12.7295       1.38639      -5.86549      -1.44499       1.64346       2.13378       2.34682       2.41416       2.47972       2.49326
  27  16 3455.3597    2.7695  2.2243 12.8161  0.0000  0.0362   0.0410   0.0999    0.0611   0.0000   444.1450       5.82154       7.90181      -2.69435       3.37523      -5.74056       2.03308       2.73807       2.88682       3.18782       2.94629       2.97393
  27  17 3603.6177    2.2049  3.3784 12.3474  0.0000  0.0472   0.0274   0.1270    0.0418   0.0000   443.5105       10.1037       13.3529      0.305022       3.47815      -1.63969       2.58275       3.53601       3.98220       3.97635       4.05882       3.92283
  27  18 3751.6631    1.8111  4.8108 11.8440  0.0000  0.0579   0.0198   0.1618    0.0353   0.0000   435.1582       9.52450       7.36681      -5.21679      0.530973       2.05897       3.16895       4.38186       4.81323       5.02160       5.00967       4.92655
  27  19 3899.1792    1.4409  6.2202 11.5259  0.0000  0.0708   0.0163   0.2079    0.0326   0.0000   435.2126       11.5636       3.60100       8.96531      0.887473      -12.2199       4.00787       5.23258       5.81929       6.12895       6.20313       5.99800
  27  20 4046.6004    1.1784  8.3417 11.2172  0.0000  0.0929   0.0144   0.2819    0.0316   0.0000   442.6709       23.4290      -6.69025       8.46465       8.22402      -11.8808       5.22986       6.97553       7.86607       8.08884       8.33226       7.94774
  27  21 4193.9448    0.9387 10.0096 11.1287  0.0000  0.1241   0.0145   0.3914    0.0299   0.0000   438.8041       20.0775       7.65130       11.1288      -11.6671      -4.19348       6.96226       9.10635       10.4803       10.9651       11.0239       10.6345
  27  22 4340.7798    0.7393 10.9861 10.9994  0.0000  0.1589   0.0136   0.4936    0.0267   0.0000   430.7098       21.8825       31.5420      -9.77797       24.8322      -16.9899       8.56758       11.3983       13.1048       13.4887       13.1647       12.8451
  28   3 1342.6529    0.1156  0.0989  9.8663  0.0000  0.0139   0.0091   0.0257    0.0236   0.0000   440.8480      0.147947       19.9251      0.857640      -1.35101     -0.606397      0.957337       1.10594       1.09772       1.38369       1.48126       1.46637
  28   4 1546.0273    0.1978  0.1250  9.8561  0.0000  0.0096   0.0115   0.0265    0.0252   0.0000   439.9962      0.630884       20.9799     -0.402065      -4.39896      0.484729      0.488875      0.694925      0.709784      0.848045      0.745417      0.650653
  28   5 1732.7652    0.3172  0.3153  9.8904  0.0000  0.0134   0.0105   0.0323    0.0316   0.0000   439.2976     -0.362039       18.6808      0.862990      0.767423    -0.0827697      0.768504      0.918748       1.01422       1.16110       1.09759       1.08078
  28   6 1910.1481    0.5210  0.4345 10.0949  0.0000  0.0149   0.0140   0.0350    0.0393   0.0000   439.1669     -0.845923       20.1543       1.36615      -2.31321     -0.997353      0.785604       1.07467       1.04883       1.20909       1.26064       1.23151
  28   7 2083.8815    0.7574  0.7230 10.3266  0.0000  0.0183   0.0163   0.0480    0.0538   0.0000   440.0846       1.53089       20.1694       4.47439      -2.69781      -2.51313      0.997296       1.34314       1.39142       1.49949       1.57904       1.54492
  28   8 2252.8469    1.0923  0.7349 10.9463  0.0000  0.0178   0.0230   0.0450    0.0547   0.0000   440.8946     0.0948590       15.5346      0.543662       1.05724      -1.84356      0.979976       1.29643       1.38431       1.56804       1.42050       1.44355
  28   9 2415.2878    1.4395  0.9884 11.5699  0.0000  0.0219   0.0271   0.0587    0.0609   0.0000   439.8989       5.33217       21.3465       2.73374       2.69793      -5.03971       1.17461       1.63189       1.72096       1.82075       1.90126       1.86352
  28  10 2573.4099    2.0162  0.9235 12.0209  0.0000  0.0200   0.0381   0.0517    0.0682   0.0000   437.9887       3.49308       15.6054      -1.90298     -0.488737       1.18590       1.14337       1.52776       1.67423       1.71007       1.86013       1.73751
  28  11 2729.3869    2.6019  1.1151 12.2458 -0.0002  0.0228   0.0446   0.0572    0.0815   0.0000   441.6542       1.54770       13.0942      -2.63822      -2.45336      0.279360       1.21178       1.75665       1.81497       1.94250       1.96486       1.88453
  28  12 2883.7476    3.3231  0.8774 13.0959  0.0000  0.0184   0.0646   0.0528    0.0704   0.0000   441.8267       2.70708       13.9959      0.957943     -0.276784      -2.24584       1.07350       1.41421       1.51702       1.61553       1.58131       1.54933
  28  13 3036.3116    3.7726  0.9807 13.3496  0.0000  0.0208   0.0687   0.0563    0.0732   0.0000   439.0807       1.68647       17.3060       2.17146      0.105238      -5.91264       1.10183       1.56081       1.60667       1.74849       1.73925       1.70969
  28  14 3187.2688    3.8941  1.2068 13.4860  0.0000  0.0239   0.0685   0.0625    0.0776   0.0000   438.9182       4.42694       17.5419       1.10792     -0.699118      -1.52243       1.35857       1.80526       1.96553       2.11219       2.14132       1.99262
  28  15 3337.3641    3.2824  1.5381 13.3896  0.0000  0.0288   0.0545   0.0775    0.0616   0.0000   438.4110       1.94882       17.2320      -3.29476      0.415027      -3.16234       1.57379       2.19791       2.33413       2.50167       2.47318       2.38022
  28  16 3486.8286    2.6515  2.3988 12.7875  0.0000  0.0378   0.0380   0.1030    0.0549   0.0000   442.4581       5.79929       9.26075       3.89641      0.346722      0.197259       2.04322       2.66294       3.13774       3.10956       3.17301       3.03579
  28  17 3635.9021    2.0840  3.4031 12.3462  0.0000  0.0472   0.0266   0.1325    0.0414   0.0000   445.1204       5.68404       8.63808      -5.25841      -4.75722      0.667470       2.53907       3.45508       3.82580       3.99943       3.99397       3.96517
  28  18 3784.5090    1.7946  5.1396 11.6280  0.0000  0.0581   0.0184   0.1594    0.0371   0.0000   434.0876       4.91000       23.0331       2.45479      -6.38668      -3.75084       3.07926       4.14681       4.73338       4.85375       4.76634       4.75257
  28  19 3932.7991    1.3995  7.0043 11.3242  0.0000  0.0746   0.0149   0.2150    0.0326   0.0000   436.6905       6.20999       14.5320      -8.38045       10.5206      -13.5803       4.09990       5.41065       6.11090       6.38336       6.59957       6.40662
  28  20 4080.6594    1.1058  8.2067 11.2493 -0.0001  0.0951   0.0146   0.2906    0.0310   0.0000   436.4997       21.7491       17.7281      -14.6108      -13.6233      -8.06218       5.13042       6.82274       7.73249       8.01912       7.97837       7.88623
  28  21 4228.3153    0.8321  9.6019 11.1631  0.0000  0.1316   0.0152   0.4090    0.0297   0.0000   441.1440       14.4009       8.52159      -17.1447      -18.8554       2.57002       7.04649       9.24169       10.5917       10.8908       10.9333       10.5197
  28  22 4375.6747    0.6393 10.8940 11.0549  0.0005  0.1771   0.0158   0.6005    0.0274   0.0000   439.3050       26.6301       6.28927       9.00073       8.08286      -28.6131       9.44121       12.3035       14.3223       14.6825       14.8534       14.5922
  29   3 1359.7559    0.1038  0.0807  9.8266 -0.0007  0.0141   0.0090   0.0208    0.0231   0.0000   441.9319     -0.652662       19.6888       1.72432     -0.209729      -1.05505      0.842966      0.902048       1.19155       1.33952       1.22541       1.23861
  29   4 1564.1413    0.1909  0.1702  9.9112  0.0000  0.0104   0.0092   0.0296    0.0255   0.0000   438.7605     -0.102948       21.2018     -0.260724      -3.33214       2.13839      0.557506      0.747733      0.929450       1.07669       1.09262      0.934596
  29   5 1751.5467    0.3658  0.2865  9.9356  0.0000  0.0119   0.0119   0.0270    0.0316   0.0000   439.6601      0.269054       22.0803      0.372161      -3.28917     -0.222733      0.667524      0.855841      0.946375      0.985044      0.970157      0.934974
  29   6 1930.1921    0.5409  0.4806 10.1513  0.0000  0.0151   0.0136   0.0356    0.0404   0.0000   440.5222     -0.572007       18.1725     -0.449852      -2.71938       1.37283      0.799510       1.17032       1.18946       1.35058       1.35728       1.39146
  29   7 2105.3115    0.7801  0.7691 10.3887  0.0000  0.0191   0.0160   0.0482    0.0540   0.0000   441.5768      0.763033       18.5774       2.02003       1.32058      -1.10501      0.996987       1.42147       1.48246       1.61056       1.68422       1.59336
  29   8 2275.3453    1.1339  0.8734 10.9618  0.0000  0.0195   0.0218   0.0513    0.0610   0.0000   438.9579      -1.00987       23.7505      -2.36287      -1.89697      -4.32732       1.03505       1.36819       1.57674       1.61577       1.63169       1.51107
  29   9 2439.0857    1.5736  1.0162 11.6254  0.0000  0.0214   0.0286   0.0567    0.0663   0.0000   439.1238      0.363730       14.5464     -0.329819     -0.837890      -3.44886       1.14435       1.50565       1.62992       1.76642       1.81768       1.81522
  29  10 2598.7395    2.1026  0.8944 12.2499  0.0000  0.0198   0.0401   0.0504    0.0630   0.0000   440.4173     -0.761868       15.7966     -0.978275       1.36531      -1.26823       1.03522       1.43274       1.45209       1.62189       1.61457       1.52278
  29  11 2756.2318    2.7847  0.8930 12.7531  0.0000  0.0204   0.0523   0.0496    0.0639   0.0000   440.6029       1.04820       16.0245      0.967118      -1.24443      -1.15877       1.00529       1.50740       1.46731       1.61791       1.67053       1.63224
  29  12 2911.6870    3.3248  0.8894 13.3193 -0.0003  0.0188   0.0628   0.0517    0.0654   0.0000   439.7986       2.53164       14.7764       1.10186     -0.833192      -3.85493      0.985807       1.32960       1.41235       1.56913       1.56941       1.49863
  29  13 3065.0710    3.7586  0.9627 13.6551  0.0000  0.0202   0.0693   0.0560    0.0668   0.0000   439.4826       5.16355       12.4784      -2.41613      -1.54075      -1.01747       1.14142       1.53235       1.70154       1.79883       1.85012       1.76273
  29  14 3216.8746    3.6561  1.2432 13.5944  0.0000  0.0247   0.0630   0.0662    0.0658   0.0000   438.9703       7.68754       16.9992      0.722397     -0.913847      -2.08992       1.27328       1.77875       1.85768       2.01398       1.97130       1.93944
  29  15 3367.7883    3.1755  1.6650 13.2004  0.0005  0.0298   0.0486   0.0773    0.0547   0.0000   438.6666       6.64320       9.08063       2.41681      0.949759      -4.10574       1.58059       2.14794       2.25564       2.43331       2.41095       2.38316
  29  16 3518.0470    2.5030  2.6582 12.6935  0.0000  0.0396   0.0337   0.1070    0.0489   0.0000   439.6863       9.64457       10.6063       3.80266       7.81360      -6.27628       2.05190       2.73518       3.08763       3.23460       3.26476       3.21912
  29  17 3667.7376    2.0872  3.9466 12.0737  0.0000  0.0491   0.0239   0.1326    0.0414   0.0000   443.9177       5.01707       10.7812       4.61171       5.38994      -1.99872       2.58459       3.44766       3.88340       4.08384       4.09937       4.04516
  29  18 3816.9132    1.6539  5.7999 11.6077  0.0000  0.0636   0.0171   0.1801    0.0335   0.0000   442.7360      -2.26280       18.8814       6.51841      -2.46735      -1.76031       3.33829       4.44706       5.09216       5.16499       5.21984       5.18345
  29  19 3965.9144    1.3116  7.2660 11.4040  0.0000  0.0789   0.0145   0.2334    0.0297   0.0000   440.8888       5.98921       25.6578       4.00616       5.23622      -3.88202       4.08847       5.47293       6.16810       6.38364       6.55811       6.43327
  29  20 4114.4668    1.0576  8.5372 11.2566  0.0001  0.0990   0.0139   0.2978    0.0288   0.0000   432.2395       8.32313       9.39156       10.8711      -4.25218       1.19650       5.06120       6.85245       7.70373       8.04050       7.98474       7.83881
  29  21 4262.3704    0.7878  9.8961 11.1677  0.0015  0.1352   0.0155   0.4478    0.0291   0.0000   434.9925       14.4665       15.5280      -8.73258      -9.95690      -3.37875       6.93683       9.23528       10.3670       11.0464       10.6546       10.7657
  29  22 4410.5512    0.5535 10.4261 11.1140  0.0364  0.1964   0.0226   0.8334    0.0334   0.0000   440.3603       14.2081       33.9092      -2.40045      -13.8678      -14.5554       9.93324       13.0742       15.2802       15.6481       15.4184       15.0383
  30   3 1376.6239    0.1175  0.1137  9.7922  0.0000  0.0140   0.0079   0.0247    0.0230   0.0000   441.4502      -1.49547       19.0498       1.20971      -3.84963    -0.0920001      0.777977       1.12582       1.16410       1.04743       1.15620       1.20323
  30   4 1581.9046    0.2222  0.1749  9.8362  0.0000  0.0092   0.0097   0.0249    0.0253   0.0000   440.3166      -1.17941       20.3713      -1.96299      -3.52527     -0.672972      0.526695      0.697345      0.813369      0.782489      0.770112      0.857061
  30   5 1770.0252    0.3829  0.3574  9.9135  0.0000  0.0128   0.0113   0.0322    0.0328   0.0000   441.1239     -0.751444       18.0312     -0.156672     -0.658289      0.483144      0.713343      0.917748       1.09284       1.08661       1.12424       1.17054
  30   6 1949.9644    0.5930  0.4916 10.0754 -0.0000  0.0142   0.0146   0.0363    0.0414   0.0000   439.4040      0.333502       20.0849      0.139553      -1.62877      0.432238      0.702877      0.939260       1.04483       1.05003       1.18144       1.17743
  30   7 2126.3612    0.8549  0.7392 10.3374  0.0002  0.0172   0.0171   0.0440    0.0558   0.0000   439.9478     0.0884284       20.0391      -2.20836      -3.33906      -1.99093      0.935076       1.22707       1.36979       1.50615       1.47972       1.40781
  30   8 2297.3410    1.2205  0.7539 11.2726  0.0000  0.0178   0.0247   0.0454    0.0510   0.0000   440.3285      0.336013       18.9751       1.77178     -0.680247      -3.41149      0.887109       1.23387       1.31532       1.48558       1.37643       1.35856
  30   9 2462.2727    1.6977  1.0623 11.5591  0.0000  0.0217   0.0298   0.0550    0.0734   0.0000   440.8575     -0.409322       16.1684       1.85739      -3.29461       1.84120       1.14197       1.59744       1.66451       1.75854       1.86965       1.80475
  30  10 2623.4987    2.2333  0.9985 12.1972  0.0000  0.0204   0.0396   0.0530    0.0684   0.0000   438.6116       1.40457       14.8141       1.16293      -2.58563      0.675510       1.07702       1.46025       1.63099       1.69680       1.75559       1.64444
  30  11 2782.5309    2.8936  0.9793 12.5708  0.0000  0.0192   0.0513   0.0526    0.0724   0.0000   440.2556      0.794600       18.4868      -2.36528      -5.20324      -2.99803       1.07126       1.43909       1.55137       1.60573       1.64947       1.59558
  30  12 2939.1935    3.5168  0.8868 13.1386 -0.0001  0.0183   0.0643   0.0473    0.0644   0.0000   439.9245       4.99589       12.8769      -1.13553      -1.39514       1.56176      0.990054       1.28546       1.41966       1.53792       1.54640       1.48989
  30  13 3093.4140    3.8992  0.9297 13.6862  0.0000  0.0201   0.0714   0.0523    0.0661   0.0000   437.7814       2.73261       16.8508       2.21615      -4.13161      -3.07609       1.02285       1.41329       1.49788       1.63794       1.70751       1.62045
  30  14 3246.0901    3.6451  1.3989 13.4440  0.0000  0.0260   0.0582   0.0716    0.0632   0.0000   440.2495       6.87031       14.7659      0.614397     0.0718595      -5.08377       1.30562       1.79371       1.89725       2.04826       2.00208       2.05320
  30  15 3397.7496    3.0931  1.8126 13.0912  0.0000  0.0299   0.0449   0.0792    0.0525   0.0000   441.0086       4.86818       16.3105      0.965993       4.70257      -5.24045       1.52228       2.07000       2.28421       2.37995       2.38986       2.28855
  30  16 3548.8371    2.4646  3.1812 12.3393  0.0000  0.0401   0.0283   0.1137    0.0449   0.0000   441.1726       7.89512       6.61262     -0.854738       5.45078      -4.61189       2.12671       2.82863       3.12841       3.28594       3.21105       3.21115
  30  17 3699.2124    1.9727  4.3513 11.9347  0.0000  0.0520   0.0218   0.1439    0.0389   0.0000   442.0482       6.19571       14.1911      0.717402      -2.70746      -3.82243       2.61572       3.54501       4.02234       4.18869       4.21260       4.17544
  30  18 3849.1074    1.6021  6.1247 11.5065  0.0000  0.0644   0.0162   0.1857    0.0327   0.0000   436.4823      0.546367       12.8081      -1.88063      -5.17427      -8.69645       3.30189       4.38198       4.98066       5.14523       5.28731       5.16382
  30  19 3998.4235    1.2412  7.7055 11.3165  0.0005  0.0835   0.0141   0.2482    0.0294   0.0000   437.4388       9.50869       18.8949      -2.71717      -6.81003      -2.77079       4.21080       5.60282       6.51026       6.59773       6.72412       6.58319
  30  20 4147.4541    0.9745  9.2232 11.2335  0.0000  0.1087   0.0142   0.3398    0.0281   0.0000   438.6869       22.0242       30.5318      -1.38081      -6.31942      -11.6486       5.40443       7.24445       8.33913       8.46351       8.42451       8.32702
  30  21 4296.4592    0.7412 10.3661 11.1429 -0.0033  0.1479   0.0167   0.5121    0.0287   0.0000   435.3084      -1.61992       27.6565       10.9152      -1.76571       7.04549       7.29210       9.66349       11.1358       11.6194       11.4140       11.4419
  30  22 4444.2556    0.4716  9.5695 11.1291  0.1314  0.2114   0.0460   1.6385    0.0569   0.0000   434.5014       71.3997       58.6184      -4.01845       9.23006       3.87301       10.4002       13.5993       15.8931       16.4616       16.3230       15.7678
  31   4 1599.3567    0.2308  0.1843  9.8377  0.0000  0.0098   0.0099   0.0266    0.0254   0.0000   440.0536    -0.0163959       19.4045       1.79767      -3.22043     -0.230880      0.603938      0.849030      0.910768       1.03632      0.971375       1.05794
  31   5 1788.2409    0.4260  0.3441  9.9012  0.0000  0.0122   0.0123   0.0300    0.0336   0.0000   439.1322      0.518686       20.6555     -0.830427      -1.89177      -1.35478      0.638647      0.836177      0.972715       1.02462       1.03711       1.07594
  31   6 1969.4317    0.5725  0.6186 10.0584  0.0000  0.0165   0.0128   0.0419    0.0453   0.0000   439.1489       1.03389       20.5385     -0.154149      -2.20266      -2.53409      0.854439       1.13137       1.15566       1.25421       1.34232       1.30480
  31   7 2147.0265    0.8727  0.7090 10.6188  0.0000  0.0167   0.0179   0.0438    0.0502   0.0000   439.6896      -2.61085       20.9759     -0.119012      -2.46340      -3.46381      0.871835       1.11418       1.24352       1.32719       1.36429       1.32749
  31   8 2318.9371    1.2738  0.8699 11.1857  0.0000  0.0188   0.0237   0.0498    0.0576   0.0000   441.2444     -0.835955       20.7647       1.11352      -4.95403      -2.11648      0.893174       1.24497       1.35583       1.41659       1.40230       1.40034
  31   9 2485.0389    1.7481  0.9261 11.8492  0.0000  0.0199   0.0319   0.0511    0.0620   0.0000   441.1899     -0.945827       18.9800     0.0499226      0.980404       1.84569       1.02522       1.40442       1.57849       1.64806       1.68251       1.69191
  31  10 2647.8492    2.2779  1.0339 12.3243  0.0000  0.0219   0.0396   0.0540    0.0679   0.0000   438.7761       2.96377       15.3135       1.73807      0.902544      -1.64049       1.02852       1.43175       1.56364       1.69597       1.66160       1.68375
  31  11 2808.3748    3.0719  0.9153 12.8067  0.0000  0.0185   0.0549   0.0481    0.0656   0.0000   439.9885       3.55496       15.1063       1.08208      -1.93253      -3.48270       1.01423       1.38190       1.53261       1.61224       1.71029       1.59735
  31  12 2966.1811    3.7617  0.8841 13.0555  0.0000  0.0172   0.0670   0.0466    0.0675   0.0000   438.2001       3.35387       14.5877       1.58450      -2.98502      -3.27071      0.878758       1.14938       1.27888       1.31648       1.32380       1.33770
  31  13 3121.3542    3.8279  1.1608 13.4710  0.0000  0.0226   0.0649   0.0601    0.0777   0.0000   439.6072       2.76950       14.2500       1.58929      -1.12940      -3.66539       1.09078       1.55460       1.65464       1.79489       1.77329       1.73989
  31  14 3274.8872    3.6235  1.4488 13.2816  0.0000  0.0254   0.0550   0.0680    0.0676   0.0000   439.3641       4.18486       13.8237       1.90688      -3.56911      -4.63730       1.26164       1.69128       1.88520       1.97631       2.01849       1.96596
  31  15 3427.5382    2.9125  2.0139 12.9492  0.0000  0.0315   0.0392   0.0845    0.0496   0.0000   439.5543       2.65294       14.7839       6.88373      -1.42067     -0.476957       1.51412       2.14187       2.29894       2.39841       2.49514       2.46461
  31  16 3579.3132    2.3591  3.4169 12.1974  0.0000  0.0425   0.0253   0.1114    0.0416   0.0000   440.6345       8.71330       3.03230       4.29026       5.40103      -3.78873       2.01445       2.79541       3.08556       3.12780       3.27620       3.16833
  31  17 3730.3953    1.9241  4.9599 11.7628  0.0000  0.0534   0.0189   0.1516    0.0355   0.0000   437.3354       1.81752       13.7248      -3.88128      -6.09818      -14.2887       2.56718       3.52221       3.97569       4.10641       4.15810       4.07432
  31  18 3880.8438    1.5182  6.9641 11.3693  0.0000  0.0698   0.0148   0.1994    0.0320   0.0000   440.8578       8.74127       17.6024      0.206635      -9.62836       1.30084       3.45399       4.59071       5.20159       5.42718       5.60460       5.46677
  31  19 4031.1442    1.2007  8.3811 11.2711  0.0000  0.0879   0.0135   0.2636    0.0282   0.0000   437.6738       3.05023       16.1551     -0.282498      -8.82241      0.482389       4.28200       5.62517       6.44036       6.74840       6.80829       6.81323
  31  20 4180.4605    0.8921  9.2120 11.2826  0.0038  0.1166   0.0152   0.3753    0.0278   0.0000   452.1269      -7.22118       21.9274       9.35270       12.2969      -6.86270       5.66518       7.42367       8.68894       8.95059       8.95506       9.01131
  31  21 4330.2005    0.5955  9.3207 11.2664 -0.0446  0.1629   0.0217   0.6628    0.0339   0.0000   427.0025      -4.52934       36.8032       19.8295      -17.4423      -4.19973       7.77197       10.4012       12.1404       12.2258       12.5607       12.3105
  32   3 1409.4388    0.1157  0.1131  9.8001  0.0000  0.0172   0.0079   0.0266    0.0224   0.0000   440.4182     -0.366112       20.7777     -0.296507     -0.713288      -1.56037      0.921898      0.802527       1.31325       1.23114       1.49656       1.34431
  32   4 1616.4350    0.2476  0.2273  9.7774  0.0000  0.0126   0.0091   0.0254    0.0260   0.0000   440.8335     -0.796563       21.2946      0.735950      -2.50233      0.848515      0.497098      0.825609      0.764181      0.899489      0.851286      0.919013
  32   5 1806.1651    0.4191  0.4093  9.8665  0.0000  0.0137   0.0110   0.0321    0.0351   0.0000   441.1041     -0.367311       19.8824      -1.39790      -2.65259       2.66616      0.734403      0.864734      0.982225       1.02323       1.05756       1.07384
  32   6 1988.6565    0.6411  0.5642 10.1532  0.0000  0.0154   0.0142   0.0357    0.0423   0.0000   441.0295     -0.521717       21.2359      0.235841      -4.86117       1.09252      0.737010       1.02716       1.11757       1.14736       1.19201       1.08884
  32   7 2167.3700    0.9141  0.7226 10.5090  0.0000  0.0173   0.0179   0.0415    0.0546   0.0000   440.6238       1.36779       21.8682       2.00518     -0.581317      -2.77657      0.818908       1.12033       1.20655       1.32322       1.35182       1.26811
  32   8 2340.0537    1.3097  0.9753 11.0902  0.0000  0.0209   0.0230   0.0519    0.0656   0.0000   439.3921       1.06899       18.9825       2.98283      -1.60488      0.485382       1.02862       1.55048       1.57396       1.74418       1.72358       1.61609
  32   9 2507.2980    1.8024  1.0392 11.8480  0.0000  0.0215   0.0308   0.0531    0.0643   0.0000   440.2838       3.09371       21.1348       1.35398     -0.980648      -2.86951       1.01402       1.42949       1.47832       1.68158       1.73113       1.69203
  32  10 2671.7123    2.4296  0.9489 12.5601  0.0000  0.0203   0.0424   0.0505    0.0591   0.0000   440.1359       1.89293       18.7331       2.46947      0.151289      -1.03228      0.924454       1.34255       1.42084       1.56259       1.50911       1.46004
  32  11 2833.7443    3.0514  0.9423 12.9455  0.0000  0.0191   0.0543   0.0498    0.0622   0.0000   441.1346       5.84396       19.1516      0.338739      0.428379       1.92175      0.966117       1.38153       1.44547       1.58370       1.63912       1.60842
  32  12 2992.7851    3.7135  0.8587 13.4392  0.0000  0.0180   0.0676   0.0450    0.0578   0.0000   439.3588       2.40453       16.8414      0.815775      -1.31592      -5.22086      0.894790       1.21557       1.35030       1.39682       1.42905       1.45561
  32  13 3148.9299    3.8000  1.1535 13.5784  0.0000  0.0221   0.0645   0.0601    0.0667   0.0000   439.0987       5.32146       18.9597      -1.06079      -3.52200      -2.92595       1.04718       1.44707       1.58419       1.70940       1.74457       1.74529
  32  14 3303.4241    3.4537  1.4889 13.3888  0.0002  0.0261   0.0528   0.0695    0.0610   0.0000   438.4891       6.91050       12.7752      0.640146       1.92534      -6.41361       1.28505       1.71704       1.88448       1.99541       2.02004       2.05349
  32  15 3456.8319    2.7637  2.2244 12.8245  0.0000  0.0337   0.0351   0.0872    0.0454   0.0000   443.7742       5.64881       10.2918      -1.41457       3.81652      -2.33153       1.56713       2.23414       2.36377       2.52013       2.64001       2.54607
  32  16 3609.4182    2.1918  3.3951 12.2957  0.0000  0.0412   0.0236   0.1164    0.0361   0.0000   442.1509       7.23814       6.85837     -0.862247      -2.75303      -4.56182       2.02366       2.70517       3.00395       3.23601       3.29647       3.28663
  32  17 3761.3490    1.8040  5.2488 11.6700  0.0000  0.0540   0.0171   0.1561    0.0332   0.0000   436.1010       6.12903       18.3422       7.97842      -6.07597      -8.37203       2.60112       3.46342       3.91387       4.10536       4.32303       4.25887
  32  18 3912.3347    1.4457  6.8366 11.3849  0.0000  0.0692   0.0143   0.2009    0.0304   0.0000   435.4657       11.1153       17.1063      -6.38549      -15.9949      -9.69739       3.33241       4.42412       4.97309       5.16412       5.45354       5.26947
  32  19 4063.2805    1.1165  8.4055 11.3099  0.0001  0.0924   0.0138   0.2795    0.0275   0.0000   434.5572       7.84910       29.3740      -3.60980      -16.8083      0.258019       4.31861       5.75233       6.55618       6.82697       6.92991       6.86507
  32  20 4213.6244    0.8073  9.2347 11.2761  0.0070  0.1272   0.0172   0.4326    0.0301   0.0000   435.7660       2.81965       24.9527       5.27386       2.02505      -19.4534       5.78228       7.96284       8.92490       9.41745       9.62249       9.35766
  33   2 1193.8812    0.0518  0.0232  9.8908  0.0000  0.0235   0.0098   0.0163    0.0206   0.0000   441.0044     -0.793588       20.6052     -0.197386      -3.08998       1.57346       1.09589       2.01823       1.48149       2.10512       1.92305       2.66379
  33   3 1425.4229    0.1371  0.1022  9.8060  0.0000  0.0120   0.0085   0.0202    0.0222   0.0000   441.4132     -0.820128       21.2424      0.196897      -2.93527       1.48288      0.468044      0.846877      0.749154      0.890031      0.841985      0.901605
  33   4 1633.2281    0.2762  0.1599  9.8378  0.0000  0.0082   0.0111   0.0185    0.0251   0.0000   439.9869     -0.124835       20.5102  -0.000346217      -3.50844     -0.118557      0.383787      0.548927      0.567152      0.609532      0.600063      0.620852
  33   5 1823.8267    0.4223  0.3858  9.9530  0.0000  0.0127   0.0113   0.0313    0.0334   0.0000   440.3973   -0.00847882       20.6671     -0.836743      -1.36053     -0.674861      0.631821      0.806045      0.969523      0.993942       1.04490       1.02925
  33   6 2007.6042    0.6348  0.5691 10.2860  0.0000  0.0149   0.0139   0.0373    0.0402   0.0000   439.9160       1.16319       21.5117      -1.45004      -2.02461       1.56645      0.717345      0.969646      0.996179       1.11279       1.09416       1.10462
  33   7 2187.3528    0.9593  0.7876 10.6224  0.0000  0.0174   0.0180   0.0442    0.0539   0.0000   441.6466     -0.621327       19.6608      0.499968      -4.15792     -0.411551      0.865198       1.19173       1.31860       1.36340       1.39926       1.41517
  33   8 2360.8799    1.3539  0.9981 11.3705  0.0000  0.0205   0.0236   0.0537    0.0583   0.0000   440.4903      0.479544       21.9029       3.40569      -1.66196      -7.51314      0.938165       1.26814       1.41375       1.48474       1.46733       1.46580
  33   9 2529.1628    1.8876  1.0895 11.8880  0.0000  0.0208   0.0313   0.0538    0.0651   0.0000   441.1922      0.488348       18.1799      -1.07568      -3.58676      0.104792      0.989570       1.28856       1.43315       1.53292       1.55987       1.52711
  33  10 2695.0317    2.5711  1.0427 12.3906  0.0000  0.0195   0.0426   0.0525    0.0672   0.0000   440.5897       4.72649       19.0741      -1.91979      -3.41099      -1.93918      0.946914       1.27106       1.36500       1.52066       1.57325       1.55881
  33  11 2858.6299    3.2970  0.9392 12.9226  0.0000  0.0181   0.0562   0.0468    0.0670   0.0000   438.3655    -0.0646759       18.8376      0.698526      -2.75719     -0.914152      0.867238       1.15372       1.28127       1.35999       1.42877       1.39374
  33  12 3018.8657    3.7535  0.9389 13.4628  0.0000  0.0183   0.0659   0.0492    0.0600   0.0000   439.6644       3.34833       19.8190      0.390515      -1.48139      -1.54877      0.901234       1.18414       1.26901       1.43528       1.43952       1.42121
  33  13 3176.1251    3.6901  1.1294 13.7932  0.0000  0.0220   0.0636   0.0609    0.0585   0.0000   440.2603       6.44227       13.5877       1.36106      -2.06065      -2.95189       1.07455       1.44200       1.55228       1.73699       1.79252       1.74774
  33  14 3331.5365    3.2762  1.6544 13.3588  0.0000  0.0280   0.0478   0.0752    0.0543   0.0000   440.2277       4.45436       13.6819       2.14448      0.832321      -4.50210       1.25743       1.76568       1.83687       2.01584       2.06279       2.05479
  33  15 3485.7614    2.7082  2.4945 12.6007  0.0000  0.0334   0.0319   0.0902    0.0467   0.0000   443.5444       9.21883       11.5421       2.43284       9.08903      -6.06065       1.56992       2.08410       2.32178       2.45260       2.52543       2.45202
  33  16 3639.2642    2.1003  3.7597 12.2496  0.0000  0.0442   0.0219   0.1217    0.0326   0.0000   441.7484       7.61233       11.0781      0.757017       8.44163      -2.12021       2.05113       2.73779       3.10269       3.18562       3.35563       3.29793
  33  17 3791.9224    1.7243  5.0758 11.7695  0.0000  0.0538   0.0169   0.1551    0.0315   0.0000   435.0703       6.73121       22.0128       3.21139      -1.14271      -6.68601       2.55471       3.35794       3.91282       4.03304       4.19781       4.12657
  33  18 3943.7173    1.3957  7.4050 11.3502  0.0000  0.0732   0.0136   0.2129    0.0286   0.0000   439.2895       1.73217       19.2168      -2.74864      -13.3690      -2.71495       3.38221       4.61329       5.20742       5.37582       5.61409       5.45621
  33  19 4094.9207    1.0259  8.4299 11.3200 -0.0001  0.0971   0.0140   0.2987    0.0276   0.0000   429.9119       13.9729       10.2335      -6.21977       1.82290      -25.9281       4.39852       5.88350       6.63271       7.11513       7.31375       7.05909
  33  20 4245.7372    0.7726  9.4883 11.3008 -0.0007  0.1319   0.0182   0.4771    0.0297   0.0000   450.8842       15.5038       34.5337       25.5688      -36.9006      -19.3142       5.92707       7.98807       9.10092       9.41889       9.75537       9.57058
  34   2 1208.0034    0.0813  0.0642  9.8801  0.0000  0.0154   0.0089   0.0207    0.0210   0.0000   441.8304     -0.450546       19.8782      0.484066      -1.98686      0.584451      0.703051      0.940439       1.16184       1.10292       1.17213       1.09526
  34   3 1441.1427    0.1444  0.1162  9.7773  0.0000  0.0113   0.0080   0.0194    0.0222   0.0000   441.3500      0.277239       21.1992      -1.92366      -1.49173      -1.26298      0.506069      0.645620      0.772231      0.702648      0.897623      0.818085
  34   4 1649.7415    0.2708  0.2427  9.7676  0.0000  0.0102   0.0092   0.0266    0.0265   0.0000   441.1690     -0.483573       21.4883       1.08161      -2.16861     -0.817964      0.452577      0.618281      0.724660      0.778590      0.758044      0.790490
  34   5 1841.2602    0.4486  0.4382  9.9531  0.0000  0.0131   0.0112   0.0328    0.0339   0.0000   442.1469     -0.659331       20.4583      0.120044      -1.78156     -0.560322      0.626998      0.813497      0.946096      0.975775       1.05090       1.02868
  34   6 2026.3595    0.7100  0.6106 10.1825  0.0000  0.0150   0.0146   0.0366    0.0455   0.0000   441.4114      0.278894       20.3986       1.76129     -0.191726      0.326723      0.684975      0.897299       1.02837       1.10220       1.09636       1.09290
  34   7 2207.0518    1.0106  0.8115 10.7029  0.0000  0.0174   0.0185   0.0454    0.0542   0.0000   440.9666      0.185479       22.3977      -1.44030      -3.31297   -0.00615064      0.775525       1.06124       1.09213       1.21692       1.25341       1.20509
  34   8 2381.2637    1.4487  1.0401 11.4114  0.0000  0.0202   0.0244   0.0539    0.0590   0.0000   439.0875      -1.16256       19.6372      0.952343      -1.94423       1.16885      0.924455       1.23344       1.33895       1.42561       1.42279       1.42406
  34   9 2550.6707    1.9703  1.1734 11.8892  0.0000  0.0214   0.0312   0.0579    0.0681   0.0000   440.4506       3.26264       19.4563      0.374132      -5.10679    -0.0868781       1.00583       1.38613       1.52627       1.60991       1.65830       1.67212
  34  10 2717.9947    2.5478  1.0292 12.6554  0.0000  0.0203   0.0426   0.0522    0.0590   0.0000   440.8204       3.18247       18.5003       1.76177      -2.18031     -0.331344      0.886821       1.22427       1.32154       1.45876       1.44642       1.45660
  34  11 2882.9620    3.2963  0.9542 13.1431  0.0000  0.0183   0.0560   0.0491    0.0593   0.0000   442.3203       3.20571       19.1970     0.0980965      -2.63254      -2.53078      0.859587       1.17093       1.26405       1.42819       1.36069       1.39036
  34  12 3044.5162    3.8773  0.9515 13.5078  0.0000  0.0187   0.0666   0.0483    0.0596   0.0000   441.7890      0.835435       14.5124      0.912559      -2.15564      -2.38747      0.830044       1.15252       1.20714       1.32121       1.35551       1.30115
  34  13 3202.8502    3.8389  1.2281 13.5224  0.0014  0.0221   0.0611   0.0595    0.0685   0.0000   438.6618       4.08708       17.3936       2.53597      -1.67357     -0.500345       1.05115       1.42596       1.54545       1.67835       1.68921       1.70023
  34  14 3359.2990    3.1979  1.6206 13.4025  0.0000  0.0273   0.0477   0.0740    0.0522   0.0000   439.1219       6.62998       11.7946       2.08682      -3.01015      -2.85634       1.20420       1.68780       1.78780       2.00834       2.06512       1.93169
  34  15 3514.5293    2.5330  2.7132 12.5929  0.0000  0.0355   0.0292   0.0959    0.0427   0.0000   442.3497       6.26324       3.74246       1.05017      -1.00961      -2.00947       1.62937       2.13781       2.46035       2.63580       2.67511       2.65904
  34  16 3668.7021    2.0201  4.2286 12.0689  0.0000  0.0455   0.0197   0.1305    0.0310   0.0000   436.4214       7.94578       9.31535      -1.19739       2.08330      -1.75255       2.07944       2.73338       3.17857       3.24605       3.38880       3.35795
  34  17 3822.0862    1.6354  5.9699 11.6288  0.0003  0.0603   0.0156   0.1725    0.0299   0.0000   444.2378     -0.723110       8.13208      -6.25184      -10.8780       6.34130       2.66286       3.66399       4.09518       4.33308       4.43849       4.32781
  34  18 3974.6158    1.2884  7.4981 11.4245 -0.0000  0.0781   0.0136   0.2292    0.0268   0.0000   432.9272       5.97231       12.6495      -10.6912       4.15848       16.3359       3.44816       4.67336       5.38713       5.45246       5.70142       5.65710
  34  19 4126.5090    1.0048  9.2520 11.2746 -0.0003  0.1054   0.0140   0.3305    0.0271   0.0000   441.6608       14.5650       12.2544       12.3289     -0.845095      -20.8143       4.51006       6.19430       6.88705       7.42712       7.29179       7.29375
  34  20 4277.7808    0.6690  9.4683 11.3221  0.0454  0.1583   0.0266   0.7226    0.0382   0.0000   439.2353       16.3401       18.7464       18.5174      -11.2203      -7.53906       6.64938       9.17699       10.5083       10.7561       11.3699       10.9783
  35   2 1221.9415    0.0773  0.1059  9.8635  0.0000  0.0193   0.0081   0.0453    0.0208   0.0000   440.6768     -0.652610       22.6034      0.700146      -3.65484     -0.518463      0.702401       1.12492       1.21523       1.20732       1.15505       1.10584
  35   4 1665.9664    0.2976  0.2063  9.7907  0.0000  0.0091   0.0105   0.0225    0.0257   0.0000   441.2160     -0.107139       20.8916      0.853532      -3.63473       1.12485      0.387571      0.498538      0.572059      0.647748      0.653361      0.654787
  35   5 1858.4727    0.4823  0.3984  9.9099 -0.0008  0.0120   0.0122   0.0298    0.0343   0.0000   439.8838    -0.0441405       22.1393      0.576056      -4.65803       1.04835      0.561237      0.763314      0.880184      0.940658       1.04370      0.989972
  35   6 2044.8393    0.6845  0.6325 10.3731  0.0000  0.0166   0.0140   0.0365    0.0430   0.0000   439.6014      -1.93733       19.8409       4.70228      -1.16885       1.59680      0.716269      0.993982       1.04916       1.17320       1.23113       1.18826
  35   7 2226.4030    1.0571  0.8337 10.7797 -0.0000  0.0174   0.0189   0.0448    0.0542   0.0000   440.6332       2.61171       20.9212     -0.391033     -0.408510      -3.06044      0.788168       1.09512       1.22588       1.29320       1.31275       1.29069
  35   8 2401.3259    1.5063  1.0575 11.4254  0.0000  0.0201   0.0248   0.0525    0.0634   0.0000   440.9821       2.58346       18.5212      0.168594      -1.37851      -1.72728      0.921168       1.25357       1.36933       1.49192       1.52203       1.53210
  35   9 2571.8706    2.0563  1.0824 12.2248  0.0000  0.0205   0.0342   0.0552    0.0607   0.0000   440.3309       2.04690       17.9340       4.50653      -3.45331      -2.38021      0.924372       1.25609       1.34048       1.50879       1.55619       1.52564
  35  10 2740.5715    2.7078  0.9788 12.6798  0.0000  0.0187   0.0455   0.0494    0.0599   0.0000   442.0996       1.00166       20.3779     -0.371259      -2.38086     -0.911975      0.832113       1.14575       1.19876       1.30947       1.38513       1.37114
  35  11 2906.8693    3.4247  1.0013 12.9899  0.0000  0.0187   0.0550   0.0471    0.0670   0.0000   439.8009       3.66593       16.4655      0.824700      -1.39380      -3.40016      0.856068       1.14985       1.26747       1.37254       1.42640       1.46121
  35  12 3069.6665    3.9483  0.9625 13.5636  0.0000  0.0188   0.0663   0.0479    0.0613   0.0000   440.1018       3.74159       16.6420       3.87688       1.41150      -1.28829      0.842679       1.18209       1.27398       1.42662       1.40559       1.39383
  35  13 3229.2495    3.7797  1.3180 13.4681  0.0000  0.0232   0.0572   0.0614    0.0598   0.0000   438.8232       5.22813       16.3010     -0.756001      -3.41414      -4.92971       1.01177       1.39726       1.50916       1.61098       1.62519       1.61684
  35  14 3386.7469    3.1216  1.8016 13.1318  0.0018  0.0277   0.0424   0.0737    0.0500   0.0000   441.9249       6.30313       13.7489       3.12280      -2.08707      -5.08536       1.20422       1.66754       1.83145       1.94527       2.00949       2.01829
  35  15 3542.8823    2.4509  3.1217 12.4111  0.0000  0.0368   0.0259   0.1049    0.0390   0.0000   444.4397       2.50615       9.89417       3.86515       2.95560      -5.75660       1.59410       2.16348       2.42210       2.51568       2.64088       2.56630
  35  16 3697.9779    1.8845  4.1326 12.1018  0.0000  0.0476   0.0196   0.1298    0.0311   0.0000   439.9665       3.15444       10.7158       2.01678     -0.556977      -2.54142       2.10433       2.84863       3.24769       3.34385       3.53816       3.52974
  35  17 3851.8879    1.5752  6.3931 11.5424  0.0000  0.0613   0.0145   0.1786    0.0283   0.0000   441.7315       12.4927       11.9681      -8.28246     -0.315208      -5.81668       2.71090       3.56365       4.07399       4.30978       4.47885       4.42342
  35  18 4005.2645    1.2330  8.1378 11.3523  0.0000  0.0829   0.0135   0.2476    0.0270   0.0000   439.6097       9.31672       10.1901      -12.9529      -8.22305      -15.1751       3.59209       4.78439       5.51974       5.80422       5.94784       5.83501
  35  19 4157.8028    0.9192  9.0942 11.2942  0.0000  0.1106   0.0148   0.3548    0.0276   0.0000   426.3211       14.5413       30.4970      -20.7156      -10.4214      -14.3471       4.63993       6.30315       7.17430       7.58416       7.59974       7.55935
  35  20 4309.8193    0.6359  9.1273 11.3295 -0.0707  0.1539   0.0218   0.6436    0.0325   0.0000   431.2095       3.20872       40.6907       22.6684      -9.79697      -4.04492       6.28720       8.58349       9.97035       10.2137       10.7976       10.4568
  36   3 1471.8209    0.1727  0.1407  9.7081  0.0000  0.0100   0.0082   0.0222    0.0221   0.0000   441.6519    -0.0271326       21.3867     -0.174526      -2.84928     -0.770667      0.372100      0.591650      0.573969      0.665920      0.683865      0.644858
  36   4 1681.9129    0.3108  0.2555  9.8124  0.0000  0.0100   0.0098   0.0250    0.0265   0.0000   441.7346     -0.493518       21.7929     -0.807214      -3.08942      0.210814      0.460681      0.528932      0.617301      0.739379      0.726078      0.739532
  36   5 1875.4402    0.4943  0.4876  9.9076  0.0000  0.0138   0.0112   0.0340    0.0372   0.0000   440.3141      0.523031       20.4927     -0.571874      -3.41349      0.209413      0.587005      0.785379      0.849817      0.955628      0.993908       1.01937
  36   6 2063.0746    0.7297  0.7019 10.2316  0.0000  0.0161   0.0138   0.0402    0.0464   0.0000   441.8267       2.01955       21.5849    -0.0401770      -4.82560     -0.635328      0.663716      0.951567       1.00770       1.09959       1.09123       1.10730
  36   7 2245.5034    1.1259  0.9045 10.7112 -0.0009  0.0174   0.0188   0.0463    0.0584   0.0000   441.4597       1.61744       18.5693      -3.01945      -4.24420     -0.186587      0.759216       1.06477       1.12166       1.25269       1.30374       1.26780
  36   8 2421.1424    1.5353  1.1072 11.5746  0.0000  0.0202   0.0250   0.0568    0.0587   0.0000   439.9385      0.675728       21.9353      -1.23471      -2.40585      -2.76681      0.882792       1.19380       1.32893       1.39320       1.54104       1.49643
  36   9 2592.7830    2.1491  0.9981 12.3397 -0.0000  0.0194   0.0358   0.0500    0.0561   0.0000   441.1967       1.96865       17.9832      0.303245    -0.0671352      0.401365      0.833101       1.16685       1.25955       1.37849       1.42571       1.38854
  36  10 2762.7228    2.8611  0.9231 12.8143 -0.0000  0.0190   0.0479   0.0461    0.0585   0.0000   440.9166       2.73165       19.7011      -1.68982     -0.819820      -1.87904      0.744278       1.10962       1.13682       1.20691       1.25691       1.22295
  36  11 2930.3308    3.6505  0.9247 13.2663  0.0000  0.0174   0.0614   0.0455    0.0576   0.0000   440.9637       3.69268       17.4310      -1.37631     -0.792024      -1.51765      0.766313       1.00862       1.11103       1.20307       1.25676       1.18572
  36  12 3094.3505    4.0493  1.0756 13.5273  0.0000  0.0207   0.0642   0.0512    0.0639   0.0000   441.0814       2.09193       13.7801       1.49314      -1.71122      -3.10067      0.849612       1.21943       1.33043       1.35691       1.38302       1.40539
  36  13 3255.2153    3.6512  1.3323 13.6663  0.0000  0.0234   0.0570   0.0645    0.0557   0.0000   440.7871       4.99421       14.2218       1.20969      -2.53178      -4.09318       1.03875       1.37257       1.49338       1.63102       1.72275       1.69113
  36  14 3413.7635    2.9711  2.0271 12.9885  0.0000  0.0286   0.0376   0.0820    0.0439   0.0000   443.5657       5.04327       11.5728       1.16041       3.18050      -6.12292       1.23086       1.64541       1.90514       1.97072       2.00623       1.97338
  36  15 3570.9027    2.3873  3.1606 12.3699  0.0000  0.0375   0.0248   0.1013    0.0379   0.0000   441.7133       7.43897       11.9897       3.52464       6.26225      -10.5728       1.54420       2.12875       2.32898       2.46478       2.54218       2.51782
  36  16 3726.7051    1.9183  5.0964 11.7085  0.0001  0.0499   0.0166   0.1372    0.0306   0.0000   435.5617       7.13226       19.3371      0.756794      -2.58816      -4.00688       2.07889       2.80958       3.20195       3.31602       3.47719       3.42594
  36  17 3881.3704    1.4862  7.0908 11.4662 -0.0001  0.0677   0.0137   0.1945    0.0273   0.0000   442.7426       10.7252       13.8646      -5.34989       2.60416      -4.28611       2.81807       3.79733       4.36487       4.57264       4.71186       4.62981
  36  18 4035.6684    1.1529  8.2439 11.3905  0.0002  0.0864   0.0136   0.2636    0.0263   0.0000   447.3681       13.4473       28.0222     -0.371795      -12.5770      -12.1713       3.66515       4.78772       5.63343       5.86577       6.05109       5.93085
  36  19 4188.8830    0.8895  9.3997 11.2954  0.0058  0.1150   0.0156   0.3849    0.0278   0.0000   428.8214      -1.66317       17.5365      -17.7141      -2.18393      -9.86998       4.72546       6.43393       7.30412       7.68075       8.02053       7.83257
  37   2 1249.1732    0.0778  0.0534  9.8137  0.0000  0.0137   0.0083   0.0208    0.0201   0.0000   440.1102     -0.115110       22.4571       2.42566      -2.49643     -0.920236      0.468788      0.780378      0.873744      0.968456      0.854924      0.881965
  37   3 1486.8114    0.1692  0.1219  9.7691  0.0000  0.0105   0.0085   0.0200    0.0216   0.0000   441.3288      0.309278       22.3371     -0.657528      -3.66485      0.399453      0.430900      0.476261      0.629470      0.635660      0.643482      0.636771
  37   4 1697.5805    0.3179  0.2530  9.7922  0.0000  0.0106   0.0097   0.0220    0.0265   0.0000   442.0233    -0.0290612       21.3592      0.848786      -4.13114    -0.0883138      0.499381      0.640054      0.779490      0.862692      0.943519      0.860774
  37   5 1892.2073    0.5035  0.4536 10.0450  0.0000  0.0129   0.0119   0.0342    0.0350   0.0000   441.2970      0.261038       20.4312      0.286536      -3.19044      -1.02156      0.591400      0.803789      0.895440      0.987049       1.01346       1.05407
  37   6 2081.1640    0.7800  0.7182 10.3592  0.0000  0.0163   0.0147   0.0400    0.0462   0.0000   440.8678      0.453697       19.6793     -0.421964     -0.358116      -2.08736      0.652168      0.910936      0.925643       1.09726       1.08258       1.11859
  37   7 2264.3961    1.0984  0.8640 11.0030  0.0000  0.0177   0.0192   0.0461    0.0524   0.0000   441.0613     -0.419869       22.2327      -2.25307      -1.93152       1.48559      0.736377       1.02303       1.09584       1.23982       1.22538       1.22502
  37   8 2440.6952    1.6075  1.0641 11.6525  0.0000  0.0200   0.0259   0.0530    0.0594   0.0000   440.3865     -0.922354       23.2901      -3.41862      -4.88916      0.416112      0.831783       1.15459       1.23456       1.34291       1.39862       1.36860
  37   9 2613.3858    2.2298  1.0665 12.1932  0.0000  0.0197   0.0350   0.0505    0.0626   0.0000   442.2588       1.10091       17.3309     -0.231213     -0.976507      -2.25840      0.829407       1.13727       1.20105       1.27623       1.29675       1.31389
  37  10 2784.6000    2.9444  1.0167 12.8776  0.0000  0.0185   0.0476   0.0493    0.0590   0.0000   440.9850       2.72929       20.2507      0.107247      -1.93985     -0.100447      0.813762       1.09719       1.22179       1.31504       1.35214       1.35791
  37  11 2953.3887    3.6516  0.9598 13.3548 -0.0000  0.0184   0.0598   0.0471    0.0594   0.0000   440.7530       3.32577       19.3991     -0.709119      -1.93595      -3.57997      0.763299       1.06583       1.08823       1.21412       1.27576       1.22943
  37  12 3118.6064    4.0720  1.1140 13.5244  0.0000  0.0198   0.0625   0.0518    0.0658   0.0000   437.8781       4.18844       20.3779      0.826709      -2.53030       2.19103      0.849475       1.10928       1.28274       1.37724       1.35703       1.33934
  37  13 3280.6758    3.5045  1.5726 13.4640 -0.0001  0.0247   0.0488   0.0688    0.0471   0.0000   442.4710       6.75419       13.6609      0.734007      -1.45800      -2.55697       1.04671       1.42039       1.51658       1.64035       1.77797       1.73869
  37  14 3440.4946    3.0042  2.2117 12.6798  0.0000  0.0288   0.0344   0.0796    0.0465   0.0000   443.8256       3.63302       13.7622       1.66571       2.90043      -4.12531       1.17547       1.64832       1.78172       1.92291       2.00691       1.91664
  37  15 3598.6074    2.1848  3.6162 12.3169  0.0000  0.0410   0.0220   0.1112    0.0327   0.0000   440.6815       7.82985       14.2031      -1.02908       2.71693      -6.14753       1.66928       2.24295       2.55831       2.68101       2.76771       2.76243
  37  16 3755.3643    1.8205  5.7837 11.6481  0.0001  0.0547   0.0156   0.1532    0.0293   0.0000   436.2309       3.84220       10.4956       9.68502     -0.954334      -4.71096       2.22879       3.02177       3.43573       3.58353       3.78506       3.71807
  37  17 3910.9435    1.3985  6.8242 11.5531  0.0000  0.0675   0.0140   0.1980    0.0265   0.0000   439.1875     -0.403581       11.4063       6.72899      -4.09870      -3.00392       2.80954       3.81355       4.24629       4.54293       4.66574       4.68574
  37  18 4065.5669    1.0600  7.9755 11.4763 -0.0005  0.0907   0.0147   0.2762    0.0266   0.0000   438.1836      0.398088       11.4078      -16.2331     -0.235815      -5.29901       3.68148       4.85334       5.60447       5.99524       6.16503       6.12772
  38   2 1262.5540    0.0813  0.0554  9.8163  0.0000  0.0113   0.0077   0.0202    0.0197   0.0000   441.5026    -0.0386313       22.7021      0.785247     -0.476844       1.04380      0.490664      0.734206      0.751426       1.05540      0.925743      0.859078
  38   3 1501.5507    0.1681  0.1455  9.7906  0.0000  0.0090   0.0080   0.0243    0.0216   0.0000   441.6317      -2.60305       21.2020       1.50639      -2.82494     -0.426132      0.415716      0.552743      0.555151      0.618056      0.639985      0.624198
  38   4 1713.0297    0.3236  0.3268  9.7949  0.0000  0.0127   0.0089   0.0278    0.0278   0.0000   442.0885     -0.693040       20.7327      0.274759      -1.80813    -0.0805496      0.466115      0.686324      0.760633      0.760412      0.770302      0.732282
  38   5 1908.8004    0.5576  0.5009  9.9404  0.0000  0.0125   0.0122   0.0343    0.0381   0.0000   441.2910     -0.918722       20.3234      0.543180      -4.70485    -0.0227207      0.543292      0.715561      0.809240      0.907254      0.937606      0.949542
  38   6 2098.9669    0.8318  0.7541 10.4482  0.0000  0.0161   0.0151   0.0406    0.0479   0.0000   440.3698     -0.797710       20.3143     -0.484879      -2.19673      0.695180      0.642975      0.891577      0.963260       1.06385       1.07504       1.08089
  38   7 2282.9343    1.1617  0.9730 10.9356  0.0000  0.0187   0.0191   0.0485    0.0572   0.0000   441.5347      0.625919       20.8467      0.781810      -2.91360     -0.331073      0.774683       1.02743       1.12490       1.19836       1.27445       1.26341
  38   8 2460.0217    1.7362  1.0479 11.8053  0.0000  0.0194   0.0277   0.0517    0.0586   0.0000   440.6744       1.10362       21.3106     -0.228363      -2.93212      0.320272      0.784717       1.10675       1.15345       1.27830       1.33160       1.26169
  38   9 2633.7373    2.3406  1.0162 12.3134 -0.0001  0.0189   0.0364   0.0473    0.0605   0.0000   442.5291       2.80559       20.7477      0.780435      -3.52815      -1.20564      0.750594       1.04645       1.15623       1.20780       1.25403       1.24518
  38  10 2806.1425    3.0407  1.0623 12.8372  0.0000  0.0189   0.0466   0.0490    0.0614   0.0000   440.0708       3.16349       21.5503      0.701944      -1.26760      -3.81683      0.772911       1.05788       1.18891       1.23348       1.29130       1.30111
  38  11 2975.9659    3.7976  0.9391 13.3724  0.0000  0.0179   0.0609   0.0434    0.0582   0.0000   441.2348       5.92130       19.3737      0.773845     -0.752522      -1.01199      0.713909       1.02175       1.08686       1.22601       1.32128       1.26362
  38  12 3142.3944    3.9825  1.1528 13.5047  0.0000  0.0195   0.0605   0.0544    0.0625   0.0000   441.3243       4.30427       15.1574       1.84954      -2.00760      -3.95861      0.823887       1.12077       1.23584       1.34708       1.37844       1.40670
  38  13 3305.8302    3.4514  1.5649 13.4964  0.0000  0.0246   0.0484   0.0699    0.0482   0.0000   441.3889       4.49783       14.8015      0.243031      -3.29118      -5.19091       1.03706       1.42763       1.58149       1.68908       1.78830       1.81983
  38  14 3466.8305    2.7387  2.6090 12.6972  0.0000  0.0320   0.0294   0.0899    0.0381   0.0000   442.3665       5.24435       8.82226     -0.781527       1.34727      -2.87021       1.28424       1.76541       1.96269       2.08182       2.18773       2.14449
  38  15 3625.8668    2.2048  3.9577 12.1358  0.0000  0.0403   0.0203   0.1139    0.0320   0.0000   443.3522       6.92179       11.6441       1.10416     0.0132041      -7.94518       1.64325       2.19053       2.50764       2.61522       2.74339       2.74082
  38  16 3783.5182    1.7219  5.7407 11.6814  0.0000  0.0552   0.0151   0.1532    0.0285   0.0000   440.1407       2.61268       19.6275       3.79300     -0.727779      -4.57886       2.20505       2.97031       3.34339       3.51976       3.69662       3.72848
  38  17 3939.9104    1.3012  6.9812 11.6068 -0.0000  0.0724   0.0145   0.2182    0.0264   0.0000   436.2706       10.5563       19.1263     -0.297796      -5.60083     0.0362402       2.85012       3.85778       4.41674       4.60311       4.80812       4.74576
  38  18 4095.2864    1.0279  9.0536 11.4562  0.0078  0.1006   0.0157   0.3340    0.0278   0.0000   431.7558       2.00425       29.3283      -1.54219      -15.5320      -9.48262       3.89785       5.27755       5.98273       6.33676       6.55457       6.42098
  38  19 4249.7902    0.6473  8.4091 11.4788  0.0093  0.1452   0.0297   0.7155    0.0405   0.0000   442.8487       12.9084       22.4159      -2.56031      -9.71914      -2.70537       5.57820       7.41766       8.67447       8.97639       9.53017       8.99692
  39   2 1275.7456    0.0886  0.0543  9.8146  0.0000  0.0113   0.0093   0.0177    0.0194   0.0000   441.1496      0.726050       20.9178      0.274906      -3.98372       2.65514      0.512268      0.751828      0.912954      0.944213       1.03206       1.18596
  39   3 1516.0522    0.1839  0.1389  9.7988  0.0000  0.0075   0.0088   0.0244    0.0213   0.0000   441.6151      -1.05870       21.5244      0.415375      -2.56132      -1.45504      0.356034      0.440928      0.518006      0.592624      0.598321      0.550535
  39   4 1728.2566    0.3474  0.2973  9.7644  0.0000  0.0104   0.0096   0.0249    0.0272   0.0000   441.2984     -0.280212       21.5573      0.195755      -4.27656     -0.152538      0.401161      0.541396      0.653920      0.637747      0.689407      0.685883
  39   5 1925.1964    0.5426  0.5415 10.0434  0.0000  0.0146   0.0114   0.0344    0.0370   0.0000   440.9408     -0.326235       20.9615      0.119245      -2.20950     -0.629839      0.629002      0.892049      0.982269       1.02725       1.08920      0.997274
  39   6 2116.5671    0.8521  0.7564 10.3909  0.0000  0.0153   0.0152   0.0408    0.0485   0.0000   441.4801     -0.114338       21.0999       1.30648      -4.20239      -2.18577      0.629090      0.841666      0.913323       1.01295       1.08108       1.02390
  39   7 2301.1975    1.2199  0.9887 11.1009  0.0000  0.0186   0.0198   0.0477    0.0551   0.0000   440.5112      0.751127       21.4255    -0.0373137      -3.66384     -0.949807      0.766807       1.02339       1.07773       1.25817       1.30266       1.31404
  39   8 2479.0872    1.6926  1.1021 11.8462  0.0000  0.0201   0.0267   0.0534    0.0574   0.0000   440.3246       2.45930       22.7937      0.679227      -2.27659     -0.443812      0.835644       1.15145       1.24169       1.32549       1.36571       1.38205
  39   9 2653.9028    2.4417  1.0822 12.3524  0.0000  0.0194   0.0373   0.0499    0.0612   0.0000   441.4092       3.08417       20.2495      -1.03510      -1.12137      -3.90969      0.776050       1.08696       1.14648       1.32139       1.28431       1.24312
  39  10 2827.3331    3.1684  0.9929 13.0205  0.0000  0.0179   0.0494   0.0474    0.0568   0.0000   441.4693       3.69119       19.4249      0.384132      -2.30733      0.381761      0.703456      0.979425       1.08391       1.14362       1.18607       1.16160
  39  11 2998.2095    3.8797  0.9550 13.4665 -0.0000  0.0172   0.0620   0.0458    0.0571   0.0000   440.6373       4.48583       17.1577       2.26883      -1.51609      -3.33151      0.711674      0.949631       1.02033       1.12123       1.15892       1.18740
  39  12 3165.8117    3.9698  1.2270 13.5135 -0.0035  0.0204   0.0577   0.0550    0.0619   0.0000   440.7416       3.13193       17.8846       1.02061      -2.49578      -4.78221      0.801548       1.10213       1.21671       1.29036       1.32431       1.29830
  39  13 3330.5073    3.4509  1.6661 13.2327  0.0000  0.0253   0.0450   0.0683    0.0498   0.0000   442.3134       3.66657       13.2194       2.16175     0.0149176      -2.72715      0.968582       1.38627       1.42838       1.60385       1.63230       1.65790
  39  14 3492.6954    2.6696  2.6716 12.7161  0.0000  0.0334   0.0287   0.0905    0.0366   0.0000   444.7914       5.21559       7.76908      -1.94114      0.431052     -0.227800       1.25416       1.75311       1.94220       2.09284       2.17827       2.15414
  39  15 3652.8226    2.0852  4.2870 12.0281  0.0000  0.0428   0.0188   0.1194    0.0303   0.0000   438.6230       6.12498       20.6004      0.798345      -1.02319      -8.13225       1.67892       2.23795       2.54653       2.68836       2.87232       2.80306
  39  16 3811.3594    1.6925  6.1723 11.6251  0.0000  0.0570   0.0148   0.1627    0.0280   0.0000   443.9537       7.78917       17.3568       2.33666      -4.73367       2.43013       2.20331       3.04785       3.39995       3.68211       3.79172       3.78527
  39  17 3968.4732    1.2613  7.3951 11.5556 -0.0006  0.0767   0.0143   0.2249    0.0256   0.0000   435.3891       16.5545       17.6571       7.99661       3.71532      -6.16016       2.93477       4.02493       4.54532       4.92270       5.00844       4.99621
  39  18 4124.8124    0.9932  9.5000 11.4160  0.0140  0.1085   0.0161   0.3597    0.0278   0.0000   432.8966       18.9356       22.8813       5.02175     0.0188821      -13.0393       4.12062       5.58520       6.39230       6.77580       7.04247       6.91673
  40   2 1288.7292    0.0950  0.0954  9.7651  0.0000  0.0116   0.0069   0.0242    0.0195   0.0000   441.7683     -0.362110       20.8569    -0.0597941      -2.15339      0.779501      0.463036      0.591773      0.710127      0.702558      0.741285      0.789211
  40   3 1530.3272    0.1960  0.1701  9.7898  0.0000  0.0091   0.0078   0.0220    0.0216   0.0000   441.5101     -0.328551       21.2181     -0.297349      -2.89419      0.966121      0.358436      0.468130      0.509807      0.556327      0.571356      0.565076
  40   4 1743.2817    0.3580  0.3116  9.8659  0.0000  0.0104   0.0097   0.0258    0.0273   0.0000   442.1017     -0.771547       20.4843     -0.703984      -3.37274      0.564242      0.442113      0.552506      0.672252      0.736017      0.762299      0.816965
  40   5 1941.4101    0.5830  0.5639 10.0418 -0.0000  0.0142   0.0118   0.0342    0.0382   0.0000   441.0864      0.411792       22.4444     -0.222426      -2.44563       1.12631      0.540064      0.735927      0.831202      0.879856      0.941761      0.929607
  40   6 2133.9341    0.8492  0.8066 10.4800  0.0000  0.0162   0.0145   0.0423    0.0474   0.0000   443.2750      0.595478       19.5632     -0.695843      -1.63388      0.459459      0.628553      0.836556      0.932692      0.980837       1.05788       1.04041
  40   7 2319.3669    1.2936  1.0280 11.0719  0.0000  0.0186   0.0201   0.0477    0.0572   0.0000   441.5209       1.46464       20.7499      0.651692      -4.38335      -2.11405      0.712920      0.996414       1.06898       1.18002       1.19422       1.19024
  40   8 2497.9352    1.7926  1.1032 11.8231  0.0000  0.0199   0.0271   0.0501    0.0588   0.0000   441.3132       2.12438       22.4522      -1.52924      -3.17242     -0.698763      0.766771       1.02958       1.14565       1.24239       1.31551       1.30518
  40   9 2673.8278    2.4898  1.1867 12.3622  0.0000  0.0200   0.0368   0.0543    0.0669   0.0000   441.6005       1.48581       21.6180     -0.799996      -3.14965      -1.17343      0.773465       1.05467       1.14362       1.26938       1.32267       1.34207
  40  10 2848.3466    3.2584  0.9729 12.9556 -0.0000  0.0173   0.0503   0.0442    0.0582   0.0000   440.5095       2.46886       20.5774    -0.0957282     -0.776813     -0.884855      0.684978      0.917690       1.00922       1.12379       1.14024       1.14339
  40  11 3020.1385    3.9087  1.0673 13.3794  0.0000  0.0185   0.0584   0.0485    0.0599   0.0000   440.6967       4.33237       20.9531      -3.58721      -4.80803     0.0446863      0.698656      0.969063       1.03402       1.15422       1.16212       1.16575
  40  12 3188.7597    3.9770  1.2288 13.7094  0.0001  0.0212   0.0592   0.0566    0.0550   0.0000   441.3340       6.00363       19.1776      0.250876      -1.46083      -1.46049      0.796062       1.10404       1.17997       1.31481       1.31961       1.31004
  40  13 3354.7534    3.3395  1.7568 13.1503  0.0000  0.0254   0.0422   0.0685    0.0494   0.0000   441.2600       4.37377       17.2979      -1.24395     -0.359181      -2.78367      0.965455       1.29951       1.46217       1.58232       1.63984       1.64620
  40  14 3518.2379    2.5535  3.0059 12.5870  0.0001  0.0346   0.0258   0.0970    0.0341   0.0000   442.3648       4.07721       10.5643       1.28013       10.9972      -2.45771       1.29963       1.78629       1.99349       2.10726       2.25733       2.19926
  40  15 3679.4041    1.9650  4.7298 12.0397  0.0000  0.0465   0.0173   0.1315    0.0266   0.0000   440.3405       12.6781       18.2278      -1.99995       6.77350      -2.93808       1.76589       2.37630       2.70245       2.86232       3.06526       3.00023
  40  16 3838.9558    1.5714  6.2162 11.7351  0.0003  0.0594   0.0148   0.1736    0.0262   0.0000   442.2854       17.5903       16.1477     -0.578355      -3.51140      -3.01847       2.23798       3.00573       3.44227       3.59093       3.82619       3.76263
  40  17 3996.9657    1.1917  7.7145 11.5360  0.0000  0.0797   0.0146   0.2454    0.0262   0.0000   440.9654       11.2671       18.6643      -4.69389      -4.66251       1.94378       3.05486       4.01899       4.69961       4.89081       5.13678       5.15415
  40  18 4153.8166    0.8791  8.9290 11.4982 -0.0041  0.1159   0.0192   0.4188    0.0303   0.0000   427.4594      -1.54025       35.7802       6.07960      -22.2640      -8.25371       4.18254       5.74021       6.51745       6.98257       7.00555       6.97703
  41   2 1301.5688    0.0924  0.0998  9.7862  0.0000  0.0128   0.0072   0.0290    0.0194   0.0000   441.8689     -0.121098       21.5335     0.0598152      -1.88908      0.112772      0.465500      0.670372      0.706672      0.779206      0.958573      0.946506
  41   3 1544.3609    0.1975  0.1937  9.7865  0.0000  0.0091   0.0074   0.0231    0.0217   0.0000   441.0989     -0.302029       22.4166     -0.627459      -2.73548      0.207816      0.390395      0.484985      0.553554      0.611647      0.592551      0.617775
  41   4 1758.0519    0.3825  0.3778  9.8891  0.0000  0.0124   0.0096   0.0284    0.0289   0.0000   441.9757     -0.828658       21.6141      0.211404      -3.13772     -0.299170      0.541782      0.792899      0.859529      0.948396      0.961130      0.969137
  41   5 1957.4670    0.6142  0.5022 10.2217  0.0000  0.0126   0.0126   0.0300    0.0350   0.0000   441.2256      0.397204       20.0106     -0.515428      -2.24546     -0.640303      0.475171      0.648546      0.687350      0.797171      0.777425      0.804497
  41   6 2151.1406    0.9261  0.7384 10.6272  0.0000  0.0153   0.0160   0.0377    0.0467   0.0000   440.8360      0.161226       20.9104     -0.197612      -1.41866    -0.0795079      0.587983      0.814611      0.875228      0.926118      0.985709      0.994582
  41   7 2337.1821    1.3154  0.9589 11.3795  0.0000  0.0187   0.0211   0.0464    0.0515   0.0000   440.9022      0.810890       22.5464     -0.519799      -1.71346      -4.25093      0.662399      0.960097       1.00720       1.12807       1.13549       1.13345
  41   8 2516.6279    1.9362  1.0786 11.8420  0.0000  0.0187   0.0289   0.0488    0.0621   0.0000   441.2777       2.84107       23.1105      0.569665      -5.09012      0.214737      0.720562      0.974381       1.05532       1.14030       1.18105       1.21281
  41   9 2693.5433    2.5683  1.0716 12.5768  0.0000  0.0188   0.0387   0.0495    0.0590   0.0000   440.7641       1.66499       21.1592      0.353735      -5.26590      -1.25191      0.706220      0.959453       1.03834       1.14603       1.22991       1.25064
  41  10 2869.0150    3.3770  0.9585 13.1327 -0.0000  0.0171   0.0519   0.0443    0.0560   0.0000   441.0247       3.63432       19.7469      -1.28007     -0.436767       1.02581      0.646257      0.902011      0.946103       1.07321       1.10309       1.09556
  41  11 3041.6782    3.9510  1.0044 13.6736  0.0000  0.0180   0.0616   0.0483    0.0529   0.0000   441.0031       3.10355       20.8434      0.381516      -1.20631      -4.31110      0.657004      0.921594      0.972580       1.06090       1.09152       1.13033
  41  12 3211.4090    3.7793  1.3088 13.6058  0.0000  0.0217   0.0533   0.0567    0.0514   0.0000   439.4237       3.63372       19.6524       1.37219      -1.73445      -2.49131      0.821272       1.10309       1.21654       1.34131       1.38783       1.37655
  41  13 3378.6221    3.2480  1.9865 13.0537  0.0000  0.0267   0.0382   0.0729    0.0455   0.0000   443.6097       3.41853       12.1207      -2.25800      -1.19243      -6.17211      0.984033       1.36588       1.48790       1.60731       1.69382       1.69811
  41  14 3543.3712    2.4350  3.2415 12.5339  0.0000  0.0360   0.0236   0.1001    0.0315   0.0000   440.2463       6.69134       11.0201      -1.22873       5.50952      -3.80741       1.33131       1.82014       2.04909       2.16220       2.23683       2.20514
  41  15 3705.8541    1.9793  4.7923 11.9716  0.0000  0.0459   0.0168   0.1277    0.0268   0.0000   437.2885       3.97732       20.8530     -0.696886      -3.50765      -5.11554       1.68821       2.31553       2.59792       2.79239       2.85570       2.86179
  41  16 3865.9793    1.4914  6.4342 11.7429 -0.0000  0.0627   0.0147   0.1807    0.0258   0.0000   441.2484       12.2648       11.7583       3.94802      -2.31211      -3.28082       2.31106       3.13345       3.59041       3.75942       4.00676       4.03061
  41  17 4025.0153    1.1253  8.2049 11.6015  0.0006  0.0888   0.0161   0.2865    0.0273   0.0000   434.2796       8.58601       29.4164       3.47309      -6.18041      -11.0299       3.17441       4.42898       4.94835       5.33676       5.65883       5.51731
  41  18 4183.0905    0.7981  8.9024 11.5745  0.0947  0.1291   0.0297   0.6425    0.0365   0.0000   431.9794       1.17915       16.0964      0.358290      -2.95097      -15.3978       4.51696       6.14099       7.24339       7.54335       7.67089       7.56832
  42   2 1314.2346    0.0971  0.0838  9.7916  0.0000  0.0114   0.0076   0.0197    0.0192   0.0000   441.4708     -0.687235       21.4008      0.110642      -3.02121   -0.00582491      0.548750      0.543886      0.663616      0.769606      0.857069      0.861567
  42   3 1558.1795    0.2253  0.1995  9.7261  0.0000  0.0087   0.0079   0.0225    0.0221   0.0000   441.6230     -0.158542       21.3081      0.249968      -2.77053     -0.272512      0.349366      0.485470      0.544355      0.577861      0.601027      0.606191
  42   4 1772.6289    0.3894  0.3604  9.8834  0.0000  0.0109   0.0096   0.0274    0.0276   0.0000   440.8646      0.237210       22.3388     -0.185839      -4.09285     -0.475690      0.408211      0.532885      0.572014      0.672585      0.644861      0.704564
  42   5 1973.3484    0.6362  0.5964 10.1605  0.0000  0.0137   0.0122   0.0341    0.0382   0.0000   442.2983    -0.0247752       20.3945       1.18622      -1.29932       1.46555      0.545511      0.719205      0.805012      0.860387      0.847985      0.869625
  42   6 2168.0911    0.9246  0.8436 10.5604  0.0000  0.0163   0.0151   0.0419    0.0500   0.0000   440.7679     0.0992843       20.7900    -0.0334227      -2.83179      0.571764      0.608457      0.833159      0.928210       1.04531       1.08603       1.09556
  42   7 2354.8335    1.3867  1.0012 11.2852  0.0000  0.0181   0.0213   0.0479    0.0560   0.0000   441.0197       1.82594       20.6943     -0.816693      -1.95411     -0.621589      0.651761      0.900757      0.981495       1.05269       1.09258       1.11760
  42   8 2535.0635    1.9774  1.1705 11.8186  0.0000  0.0195   0.0284   0.0507    0.0643   0.0000   440.9907      0.386227       21.0332       1.72488      -3.77128      -1.38237      0.703926      0.976162       1.03439       1.13011       1.15427       1.15058
  42   9 2713.0805    2.6274  1.0846 12.5213  0.0002  0.0188   0.0386   0.0485    0.0604   0.0000   441.8250       3.10348       23.0617       1.42124     -0.585545      -2.17402      0.719952      0.993175       1.08783       1.16764       1.29841       1.23363
  42  10 2889.4630    3.3990  1.0043 13.2394  0.0000  0.0177   0.0517   0.0468    0.0532   0.0000   439.5390       4.20986       22.2250      -1.84266      -3.85486      -1.57774      0.633703      0.874474      0.932229       1.03802       1.08193       1.04914
  42  11 3062.9983    3.9260  1.0742 13.5966 -0.0000  0.0193   0.0587   0.0479    0.0564   0.0000   441.5415       3.57516       20.6450     -0.399751      -1.58700      0.232717      0.682716      0.984801       1.04445       1.15003       1.18467       1.19461
  42  12 3233.7358    3.8220  1.3932 13.4991 -0.0000  0.0221   0.0520   0.0584    0.0536   0.0000   440.7172       3.70869       19.5058       2.85822      -1.90039      -1.63413      0.799729       1.09105       1.24051       1.31741       1.38542       1.37775
  42  13 3402.1338    3.0404  2.0302 13.1682 -0.0000  0.0287   0.0365   0.0782    0.0400   0.0000   444.3709       3.93704       14.6571       1.65791       3.16789      -6.14666      0.981133       1.40051       1.59406       1.63071       1.71983       1.73622
  42  14 3568.1566    2.4244  3.6086 12.3023  0.0001  0.0376   0.0213   0.1014    0.0302   0.0000   441.7083       7.81020       15.5805       1.88070       1.46299      -13.0294       1.30520       1.84080       2.01713       2.18650       2.30893       2.29078
  42  15 3731.6343    1.8431  5.0298 11.9464 -0.0000  0.0491   0.0160   0.1370    0.0256   0.0000   436.5839       15.3983       17.9638      -2.96533      -7.16212      -6.67973       1.74238       2.43893       2.70726       2.88956       2.95574       2.97591
  42  16 3892.9664    1.4191  6.7732 11.7142  0.0000  0.0677   0.0148   0.1916    0.0255   0.0000   443.1146       8.49450       14.4241      -2.91579      -3.33148       3.69310       2.38215       3.26459       3.66954       3.96802       4.05785       4.05197
  42  17 4052.8213    1.0409  8.4117 11.5982  0.0019  0.0962   0.0186   0.3326    0.0307   0.0000   434.5657       4.12198       26.4986      0.281065      -19.1984       4.08184       3.37173       4.62121       5.22858       5.57042       5.71892       5.77293
  43   2 1326.7252    0.1041  0.1023  9.7824  0.0000  0.0124   0.0069   0.0233    0.0192   0.0000   442.1546     0.0201594       20.9940     -0.890984      -2.49936     0.0185792      0.457093      0.476025      0.644372      0.661985      0.789821      0.852425
  43   3 1571.8055    0.2069  0.2511  9.7111  0.0000  0.0108   0.0069   0.0283    0.0224   0.0000   441.7217      0.329816       20.7413      0.617824      -2.54787     -0.752739      0.446664      0.564191      0.667768      0.640304      0.764380      0.744474
  43   4 1787.0296    0.4097  0.3923  9.9185 -0.0002  0.0118   0.0097   0.0282    0.0287   0.0000   441.1579      0.579207       20.7004      -1.15514      -3.60719       2.02690      0.455987      0.630276      0.681016      0.735863      0.766109      0.758739
  43   5 1989.0458    0.6374  0.6383 10.1481  0.0000  0.0145   0.0117   0.0341    0.0400   0.0000   441.9776     0.0738273       19.8207     -0.369528      -2.70068      -1.04601      0.550010      0.687685      0.807843      0.860304      0.852142      0.888819
  43   6 2184.8633    0.9875  0.8461 10.6898  0.0001  0.0161   0.0159   0.0402    0.0479   0.0000   441.4251       1.22473       21.7556      0.404784      -3.67511     -0.368250      0.581710      0.787485      0.880866      0.956682      0.997175      0.985675
  43   7 2372.2431    1.4442  1.0337 11.3796  0.0000  0.0179   0.0216   0.0484    0.0552   0.0000   442.6513      0.378030       20.2260      0.381570      -1.67219       1.45192      0.655559      0.904560      0.957000       1.08291       1.11565       1.11058
  43   8 2553.3614    1.9656  1.0949 12.1891  0.0000  0.0193   0.0296   0.0506    0.0554   0.0000   439.8361       2.92988       21.8890      -4.11049      -1.89857      -1.40794      0.704992      0.974960       1.07166       1.14677       1.24455       1.22543
  43   9 2732.4771    2.7213  1.0372 12.8127  0.0000  0.0178   0.0408   0.0480    0.0522   0.0000   441.9805       1.35566       22.1847       1.20059     -0.119192      -3.30586      0.632538      0.901517      0.971840       1.05768       1.08550       1.07902
  43  10 2909.7013    3.6086  1.0657 13.1695  0.0000  0.0170   0.0528   0.0478    0.0598   0.0000   442.3099       2.69309       19.1184       1.65358      -3.37462      -1.88009      0.643356      0.850366      0.954888       1.05396       1.06842       1.07020
  43  11 3084.0664    4.0520  1.1124 13.5658 -0.0000  0.0189   0.0584   0.0494    0.0574   0.0000   442.4759       3.66721       21.0639      0.175972      -2.11940     -0.678919      0.647546      0.948176      0.949205       1.12171       1.11639       1.19431
  43  12 3255.7088    3.7697  1.4470 13.4820  0.0000  0.0219   0.0497   0.0590    0.0490   0.0000   441.9265       1.89087       20.7059      0.961266     -0.752337      -2.28708      0.777748       1.07622       1.17447       1.27490       1.28328       1.30072
  43  13 3425.2647    2.9386  2.3391 12.9489  0.0000  0.0290   0.0318   0.0800    0.0376   0.0000   442.6436       7.84720       12.9373      0.121139       7.50190     -0.897074       1.02587       1.37570       1.59556       1.67987       1.71693       1.73546
  43  14 3592.4766    2.3143  3.8399 12.2419 -0.0000  0.0388   0.0203   0.1046    0.0307   0.0000   441.9082       8.01607       12.6754      -3.44111       1.87997     -0.920954       1.37369       1.86177       2.12631       2.25989       2.31113       2.37174
  43  15 3757.1013    1.8279  5.4506 11.8851  0.0000  0.0514   0.0152   0.1431    0.0252   0.0000   437.1456       4.60912       17.5838      -1.40962     -0.449490      -3.86435       1.75715       2.48672       2.78338       2.92709       3.15751       3.06839
  43  16 3919.5394    1.3506  7.1582 11.7190  0.0001  0.0712   0.0146   0.2098    0.0253   0.0000   442.0737       9.21720       19.6201      -8.61428      -2.95304      -4.57148       2.45824       3.35182       3.89099       4.05812       4.29771       4.20759
  44   2 1339.0424    0.1166  0.1146  9.7691  0.0000  0.0099   0.0070   0.0254    0.0192   0.0000   441.8315     -0.464370       21.4150       1.01051      -2.83981      0.989625      0.377744      0.546013      0.599171      0.609164      0.575112      0.705967
  44   3 1585.1995    0.2308  0.2248  9.7378  0.0000  0.0095   0.0074   0.0233    0.0222   0.0000   441.7945      0.243899       21.2038     -0.310011      -1.74599      -1.65356      0.317442      0.431210      0.474636      0.531792      0.560444      0.574266
  44   4 1801.2580    0.4227  0.4575  9.8896  0.0000  0.0126   0.0092   0.0308    0.0303   0.0000   442.2482      0.476123       21.0392      0.314667      -1.78811     -0.119198      0.480832      0.655098      0.761571      0.822598      0.829696      0.837203
  44   5 2004.6062    0.6602  0.6765 10.2198  0.0000  0.0146   0.0118   0.0372    0.0407   0.0000   441.3862      0.506939       21.8545      -1.83478      -2.77211     -0.149047      0.539812      0.749147      0.839837      0.913118       1.00119      0.987071
  44   6 2201.4533    1.0032  0.8191 10.7938  0.0000  0.0160   0.0163   0.0395    0.0475   0.0000   441.9840     -0.255954       22.4019       1.24730      -3.33151     -0.201329      0.566843      0.744487      0.841748      0.912148      0.937134      0.940239
  44   7 2389.4722    1.4856  1.1691 11.4410  0.0000  0.0195   0.0213   0.0520    0.0571   0.0000   441.5781      0.514743       20.4213      -1.07603      -4.07018      -2.90556      0.670372      0.926279       1.03724       1.10730       1.13199       1.12787
  44   8 2571.4863    2.1253  1.1072 12.1341  0.0000  0.0187   0.0304   0.0481    0.0578   0.0000   440.7229       1.44589       20.5395     -0.928300      -2.27052      -1.93519      0.655118      0.932856       1.00517       1.08575       1.13412       1.15859
  44   9 2751.6237    2.7320  1.0289 12.9731  0.0000  0.0178   0.0416   0.0488    0.0507   0.0000   440.7847       1.57869       20.4262      0.779807      -2.86854     -0.346319      0.638773      0.874321      0.934882       1.05407       1.06430       1.07325
  44  10 2929.6934    3.6469  0.9790 13.3134  0.0001  0.0165   0.0540   0.0434    0.0528   0.0000   440.7469       4.96628       20.0880     -0.154253      -2.81419      -3.03797      0.589994      0.810384      0.876298      0.947756       1.02070       1.01066
  44  11 3104.8864    4.0728  1.0663 13.7037  0.0000  0.0182   0.0599   0.0480    0.0538   0.0000   442.8119       3.59161       19.8165       1.06452      -1.82834      -1.91115      0.632545      0.906246      0.932904       1.06312       1.11426       1.10457
  44  12 3277.4235    3.7253  1.5041 13.4484 -0.0000  0.0217   0.0477   0.0610    0.0478   0.0000   439.7006       4.55958       20.6703     -0.270049     -0.348664      -1.44483      0.773332       1.06041       1.18752       1.28900       1.36867       1.32855
  44  13 3448.0504    2.9358  2.3874 12.9146  0.0000  0.0285   0.0308   0.0803    0.0369   0.0000   441.8659       6.24204       16.4836      0.880775       2.10885      -1.49973      0.978491       1.34297       1.50740       1.57568       1.68957       1.64827
  44  14 3616.4832    2.2266  4.3980 12.1781 -0.0001  0.0422   0.0186   0.1149    0.0275   0.0000   443.7681       7.45742       21.0550      -1.23928      -4.10230      -7.45721       1.44491       1.98464       2.26023       2.36793       2.53120       2.50035
  44  15 3782.3153    1.7474  6.0166 11.8331 -0.0002  0.0554   0.0145   0.1574    0.0246   0.0000   435.8943       8.32733       15.7596       3.91078      -6.97247      -12.4427       1.83981       2.56476       2.88510       3.12350       3.28869       3.28233
  44  16 3945.8252    1.3308  7.7549 11.6892 -0.0000  0.0757   0.0150   0.2316    0.0264   0.0000   440.6810       15.2407       25.6636      -3.31869      -9.06464     -0.878858       2.54651       3.51258       4.03549       4.26576       4.45365       4.47024
  45   1 1061.9858    0.0457  0.0145  9.9672  0.0000  0.0153   0.0101   0.0130    0.0176   0.0000   440.0552     -0.242716       22.1227       2.77447      -4.12789     -0.752194      0.736387       1.16608       1.21930       1.68485       1.28597       1.67799
  45   2 1351.2769    0.1176  0.0922  9.7992  0.0000  0.0106   0.0073   0.0189    0.0187   0.0000   441.4511     0.0859337       21.7905    -0.0390913      -3.38350      0.284828      0.340292      0.508690      0.586955      0.572532      0.608714      0.593395
  45   3 1598.4263    0.2400  0.2031  9.7858  0.0000  0.0097   0.0078   0.0191    0.0217   0.0000   441.1684     0.0789716       21.7768      0.876121      -3.43676     -0.465459      0.354302      0.505475      0.585683      0.635707      0.665321      0.626377
  45   4 1815.3268    0.4479  0.4116  9.9364  0.0000  0.0113   0.0099   0.0277    0.0295   0.0000   442.3840     0.0942548       21.6572     -0.123705      -2.53766      0.614740      0.391297      0.500224      0.571644      0.659568      0.626607      0.643148
  45   5 2020.0006    0.7055  0.6664 10.2134  0.0000  0.0137   0.0124   0.0356    0.0402   0.0000   441.1060   -0.00595943       22.7521       1.21896      -3.25898     -0.754292      0.476713      0.637387      0.732146      0.776880      0.797372      0.828004
  45   6 2217.8674    1.0471  0.8675 10.8285  0.0000  0.0167   0.0164   0.0405    0.0478   0.0000   440.8935      0.122403       21.8231       1.97991      -3.61537      -2.37034      0.540662      0.786838      0.831568      0.909472      0.939738      0.957445
  45   7 2406.4760    1.5484  1.0871 11.5919  0.0000  0.0187   0.0227   0.0481    0.0544   0.0000   441.5748       1.26421       19.5853     -0.149949      -2.87198     -0.994953      0.644815      0.882496      0.980793       1.06818       1.12459       1.12257
  45   8 2589.4941    2.1398  1.1693 12.1622  0.0000  0.0191   0.0301   0.0511    0.0592   0.0000   441.9480   -0.00308843       20.5238       1.60809      -3.54029      -3.03520      0.662104      0.893407      0.992881       1.06952       1.16068       1.16346
  45   9 2770.6168    2.9526  1.1201 12.7402  0.0000  0.0179   0.0416   0.0480    0.0580   0.0000   441.3987       2.92151       20.0141      -1.28949      -2.23714     -0.924253      0.624395      0.867550      0.941421       1.04524       1.08263       1.08792
  45  10 2949.5161    3.7665  1.0580 13.2724  0.0000  0.0177   0.0533   0.0445    0.0582   0.0000   441.8082      0.764774       20.5342       1.85621      0.285935      -3.34313      0.600982      0.847816      0.891490      0.987366       1.04395       1.02870
  45  11 3125.4631    3.9920  1.2266 13.5614  0.0000  0.0194   0.0548   0.0513    0.0549   0.0000   441.9840       3.18949       18.0441     -0.605012      -1.79946      -2.67133      0.667339      0.927546       1.01615       1.06882       1.12738       1.16889
  45  12 3298.9450    3.5877  1.5507 13.5182  0.0000  0.0230   0.0460   0.0628    0.0445   0.0000   440.5988       5.85865       19.5833      -1.29370     -0.296871      -2.20863      0.774754       1.08695       1.17464       1.28586       1.33359       1.37977
  45  13 3470.6223    2.8320  2.7341 12.7632  0.0005  0.0303   0.0280   0.0858    0.0355   0.0000   443.4102       6.44577       11.7807     -0.233158       2.13766      -1.61091       1.03652       1.42693       1.57545       1.63485       1.77690       1.78795
  45  14 3640.1031    2.1273  4.2046 12.2794  0.0000  0.0418   0.0187   0.1171    0.0267   0.0000   439.3773       4.80856       15.0419     -0.855145      -2.48486      0.781159       1.38318       1.94981       2.15410       2.31279       2.43498       2.40927
  45  15 3807.1447    1.6831  6.2352 11.8108  0.0001  0.0574   0.0145   0.1648    0.0250   0.0000   441.3449       13.4791       20.9701       3.34936      -15.4568      0.689023       1.88140       2.64631       2.96632       3.16381       3.27680       3.36362
  45  16 3971.6413    1.2929  7.9521 11.6652 -0.0004  0.0788   0.0148   0.2431    0.0262   0.0000   434.7694       17.3485       20.6577     -0.263571      -10.2751      -4.89307       2.60706       3.52066       4.06706       4.25756       4.45852       4.46373
  46   2 1363.2978    0.1291  0.0971  9.7810  0.0000  0.0091   0.0081   0.0238    0.0187   0.0000   441.8966      0.525459       21.4343     -0.276671      -2.92184      0.345269      0.396136      0.540260      0.627839      0.592155      0.678135      0.910001
  46   3 1611.4289    0.2455  0.1993  9.7417  0.0000  0.0084   0.0078   0.0192    0.0216   0.0000   441.9271     -0.365859       20.6067      0.154253      -3.08860     -0.699646      0.277994      0.363952      0.433661      0.470220      0.505765      0.475966
  46   4 1829.2104    0.4631  0.4416  9.8978  0.0000  0.0117   0.0097   0.0276    0.0300   0.0000   442.0167     -0.459388       22.1560      -1.32121      -3.95288     -0.580958      0.416929      0.510462      0.611858      0.650841      0.660780      0.677914
  46   5 2035.2314    0.7080  0.6597 10.2756  0.0000  0.0137   0.0124   0.0351    0.0392   0.0000   442.4909      0.417962       20.1837      0.342291      -3.32130     -0.565339      0.465226      0.606524      0.703237      0.748099      0.807655      0.828846
  46   6 2233.9916    1.1009  1.0200 10.7492 -0.0001  0.0175   0.0159   0.0459    0.0531   0.0000   441.2304     -0.279726       21.9638     -0.121537      -3.56506      0.998937      0.569101      0.813919      0.867696      0.982340      0.994100       1.02665
  46   7 2423.3257    1.6167  1.1494 11.4690  0.0000  0.0187   0.0224   0.0502    0.0582   0.0000   440.4551       1.12562       23.6119      0.852799      -3.72599      0.239036      0.623724      0.843727      0.971070       1.03387       1.10742       1.13149
  46   8 2607.2869    2.2041  1.1155 12.3735  0.0000  0.0185   0.0313   0.0497    0.0517   0.0000   441.8517       2.02045       21.3727      0.891123      -3.32875     -0.407586      0.610241      0.855894      0.913688       1.02503       1.04202       1.08194
  46   9 2789.4388    3.1024  1.0427 12.8460 -0.0000  0.0173   0.0439   0.0446    0.0566   0.0000   441.3555       2.66060       20.1768      0.566358      -1.79744     -0.765029      0.573134      0.800001      0.842933      0.971634      0.981087       1.01171
  46  10 2969.1272    3.7532  1.0645 13.3166 -0.0000  0.0175   0.0529   0.0446    0.0574   0.0000   442.5402       4.44405       21.1752      0.787771      -4.45133      -2.02345      0.608871      0.842259      0.907258      0.967195       1.06127       1.06829
  46  11 3145.8181    4.0347  1.2381 13.6145  0.0000  0.0197   0.0545   0.0513    0.0531   0.0000   440.8009       2.81624       18.6336       1.15180      0.221133      -2.67647      0.649488      0.884806      0.969654       1.04895       1.08922       1.14621
  46  12 3320.1979    3.4831  1.7303 13.3364  0.0000  0.0241   0.0419   0.0641    0.0435   0.0000   441.5188       5.40754       18.3138      -2.40501      0.559996      -3.85974      0.802975       1.08188       1.21500       1.33811       1.36568       1.37755
  46  13 3492.8192    2.6571  3.0354 12.6246  0.0005  0.0320   0.0246   0.0895    0.0316   0.0000   442.2308       4.93185       14.3434      0.718708       4.58970      -4.94866       1.07496       1.45519       1.65621       1.77461       1.84435       1.85970
  46  14 3663.4127    2.0916  4.6790 12.0655  0.0000  0.0437   0.0170   0.1212    0.0265   0.0000   441.1724       3.45214       20.1230       1.48132       1.49281      -5.74935       1.40184       1.98700       2.19215       2.38961       2.47802       2.51919
  46  15 3831.5728    1.5886  6.5263 11.8404 -0.0002  0.0627   0.0147   0.1762    0.0247   0.0000   443.5824       3.25239       19.1232       4.37672      -3.45965      -2.10900       1.99041       2.79310       3.15984       3.37842       3.51839       3.56708
  46  16 3997.2216    1.1651  8.1361 11.7291  0.0005  0.0911   0.0173   0.2923    0.0288   0.0000   441.6592       12.3071       28.7813      -6.48999      -17.5390      -1.13847       2.82658       4.01877       4.53202       4.77714       5.00381       5.00402
  47   2 1375.1835    0.1227  0.0958  9.7511  0.0000  0.0102   0.0071   0.0165    0.0184   0.0000   441.8228     -0.435373       21.9793     -0.914353      -3.20418      0.199093      0.354897      0.404136      0.484086      0.571634      0.510561      0.582220
  47   3 1624.2465    0.2696  0.2136  9.7219  0.0000  0.0115   0.0082   0.0197    0.0220   0.0000   442.1848    -0.0983919       20.7687     -0.203733      -3.38767     -0.936173      0.450567      0.912203      0.853319       1.17919       1.12234       1.30375
  47   4 1842.9384    0.4932  0.4630  9.9474  0.0000  0.0115   0.0101   0.0287    0.0309   0.0000   440.7609      0.200366       22.0169     -0.153082      -2.52775      0.442379      0.381976      0.506148      0.587783      0.601847      0.643390      0.664067
  47   5 2050.3381    0.7505  0.6918 10.2785  0.0000  0.0139   0.0127   0.0357    0.0413   0.0000   441.8157    -0.0514475       21.3903       1.05021      -2.79362      0.891663      0.458842      0.660874      0.711620      0.793422      0.808840      0.819961
  47   6 2249.9407    1.1405  0.9585 10.9643  0.0001  0.0163   0.0168   0.0451    0.0474   0.0000   441.7092      0.739204       20.9490     0.0421454      -3.86334       1.02398      0.543606      0.757833      0.828430      0.892228      0.938638      0.945764
  47   7 2440.0030    1.6756  1.1817 11.6691  0.0000  0.0188   0.0232   0.0525    0.0555   0.0000   441.6543       1.19493       20.7433      0.220281      -3.22087      -1.39844      0.618250      0.881945      0.963801       1.04139       1.09194       1.07628
  47   8 2624.9466    2.3002  1.1695 12.1780  0.0000  0.0184   0.0311   0.0488    0.0599   0.0000   440.3445      0.880564       21.2063     -0.481664      -2.67396      -1.76586      0.590394      0.822933      0.892693      0.988485       1.04347       1.06002
  47   9 2808.0533    3.1512  1.0374 12.9894  0.0000  0.0171   0.0449   0.0440    0.0556   0.0000   441.0904       1.33791       20.1337       1.74017      -2.60697      -1.62633      0.579972      0.743221      0.845066      0.936751      0.991362      0.963255
  47  10 2988.5586    3.8538  1.0061 13.5485  0.0000  0.0166   0.0557   0.0441    0.0512   0.0000   441.6561       4.33199       18.7356      0.577218      -1.47920      -2.86385      0.559285      0.752907      0.837222      0.899769       1.00267      0.975340
  47  11 3165.9156    4.1093  1.1569 13.7462  0.0000  0.0183   0.0571   0.0503    0.0536   0.0000   440.5427       5.14429       21.2384      -1.43766     -0.515653      -3.96101      0.626869      0.826930      0.915102      0.995276       1.06266       1.07400
  47  12 3341.1769    3.4385  1.7175 13.3882  0.0000  0.0240   0.0414   0.0647    0.0432   0.0000   441.1226       2.42038       17.1561       1.08061       1.62851      -4.13204      0.773109       1.07522       1.18933       1.29753       1.31482       1.32687
  47  13 3514.7673    2.6356  3.1046 12.6458  0.0000  0.0325   0.0239   0.0903    0.0304   0.0000   442.2306       5.55263       17.1225       1.15978       2.29546      -1.76584       1.04531       1.45182       1.63120       1.74003       1.85971       1.85438
  47  14 3686.3426    2.0575  5.1799 12.0090  0.0000  0.0461   0.0161   0.1288    0.0258   0.0000   438.3593       6.26587       23.9874      -1.04597      -7.74810     -0.702076       1.47755       2.03468       2.33373       2.42665       2.64312       2.57725
  47  15 3855.7229    1.5545  6.6842 11.8268 -0.0011  0.0640   0.0145   0.1809    0.0253   0.0000   440.6483       8.28574       23.1778      -2.19808      -1.99829      -11.4711       1.99589       2.74959       3.17855       3.31952       3.52724       3.52238
  47  16 4022.6641    1.1509  8.5288 11.7693  0.0090  0.0967   0.0206   0.3424    0.0322   0.0000   431.6569       9.77335       40.5140      -10.3400      -14.9866      -7.97287       2.93703       4.12576       4.68403       4.96995       5.13663       5.10583
  48   1 1091.6354    0.0389  0.0119  9.9213  0.0000  0.0183   0.0090   0.0080    0.0169   0.0000   439.7166      0.457530       21.3319      0.780098      -6.39473      0.987001      0.753428       1.05124       1.29410       1.12456       1.15318       1.05506
  48   2 1386.9261    0.1219  0.0873  9.7774  0.0000  0.0096   0.0073   0.0187    0.0183   0.0000   442.3104     -0.155142       21.4231      0.821847      -3.70439       1.80786      0.338500      0.497256      0.629304      0.819633      0.990996       1.00966
  48   3 1636.8769    0.2730  0.2723  9.7397  0.0000  0.0096   0.0077   0.0253    0.0227   0.0000   442.0056     -0.671237       22.1964      0.847434      -3.46581      0.262505      0.323886      0.416293      0.470336      0.512726      0.558335      0.562045
  48   4 1856.5246    0.4993  0.4792  9.9697  0.0000  0.0119   0.0101   0.0298    0.0316   0.0000   441.2769      0.128636       22.1191      0.329209      -4.58536     -0.671666      0.370634      0.532070      0.585261      0.613313      0.662846      0.703835
  48   5 2065.2608    0.7892  0.7636 10.2308  0.0000  0.0144   0.0126   0.0369    0.0448   0.0000   442.0478     -0.315177       21.0290     -0.827828      -2.33759     -0.506078      0.464514      0.656223      0.699960      0.780186      0.799927      0.805875
  48   6 2265.7707    1.2011  0.9422 11.0613  0.0000  0.0161   0.0178   0.0427    0.0482   0.0000   442.2760      0.540760       20.2863     -0.665841      -2.77603     -0.997833      0.518117      0.718185      0.779398      0.836920      0.928103      0.914964
  48   7 2456.4955    1.6994  1.1543 11.7055  0.0000  0.0185   0.0234   0.0489    0.0553   0.0000   442.2682      0.970645       20.8270      -1.50637      -2.68851      -2.95506      0.595637      0.836827      0.909758       1.00941       1.05915       1.05900
  48   8 2642.4659    2.5065  1.1698 12.1723  0.0000  0.0180   0.0330   0.0472    0.0647   0.0000   440.8835     -0.181279       19.7584      -1.36491      -1.50940      0.284246      0.566171      0.778132      0.853863      0.930823      0.958976       1.00623
  48   9 2826.5568    3.2603  0.9758 13.1835  0.0000  0.0161   0.0469   0.0434    0.0485   0.0000   441.9927       3.29967       20.2198      0.112421      -3.22473      -2.91347      0.526732      0.733376      0.805296      0.865281      0.906532      0.908229
  48  10 3007.7623    3.9563  1.0451 13.4209  0.0000  0.0166   0.0546   0.0432    0.0551   0.0000   442.3160       4.51200       21.4710      0.532681      -2.15005      -3.66955      0.546773      0.733133      0.825631      0.896923      0.946705      0.983524
  48  11 3185.9378    4.0007  1.3455 13.5401  0.0000  0.0197   0.0511   0.0546    0.0520   0.0000   441.5873       3.64042       19.3305     -0.105805      -3.62135      -1.94582      0.635772      0.859188      0.995500       1.07683       1.08197       1.11753
  48  12 3361.9599    3.2821  1.8961 13.3360  0.0000  0.0247   0.0383   0.0699    0.0396   0.0000   442.6069       2.47548       19.2668       2.34901      -1.18332      -4.86162      0.802338       1.08480       1.20195       1.34534       1.37061       1.38276
  48  13 3536.3867    2.5095  3.3141 12.6167  0.0000  0.0342   0.0228   0.0961    0.0294   0.0000   443.1588       6.61308       14.3928      0.601816      0.986779      -3.86965       1.07469       1.46283       1.65724       1.78810       1.80618       1.86523
  48  14 3708.9890    1.9548  5.2756 12.0332 -0.0000  0.0500   0.0161   0.1328    0.0257   0.0000   440.5214       6.87964       19.8101       2.02651      0.622327      -1.03612       1.49685       2.15228       2.39677       2.56187       2.74776       2.75449
  48  15 3879.4282    1.5192  7.4510 11.8140 -0.0002  0.0727   0.0154   0.2081    0.0273   0.0000   439.6181       1.72320       24.3093      -2.10695      0.658766     -0.224226       2.18900       3.11045       3.45796       3.75093       3.83987       3.93729
  48  16 4047.7236    1.0329  8.2351 11.8273  0.0010  0.1051   0.0254   0.4092    0.0378   0.0000   434.8637      -3.74310       26.6867       2.14806      -20.6796     -0.400612       3.10308       4.43468       5.00344       5.35167       5.47500       5.53459
  49   2 1398.5063    0.1280  0.1327  9.6851  0.0000  0.0094   0.0061   0.0230    0.0185   0.0000   441.6196     -0.598244       21.5684    -0.0431777      -2.77429      0.527784      0.289954      0.419868      0.500993      0.452103      0.506279      0.516247
  49   3 1649.3224    0.2797  0.3222  9.7185  0.0000  0.0107   0.0073   0.0268    0.0235   0.0000   441.4884     -0.885040       22.6123      0.682312      -2.61312      -2.12677      0.359494      0.518080      0.567845      0.638436      0.660425      0.686005
  49   4 1869.9597    0.5027  0.6138  9.8858  0.0000  0.0137   0.0091   0.0350    0.0343   0.0000   441.2688     -0.646622       20.8846     -0.528023      -3.13228      0.311131      0.434550      0.603948      0.653053      0.718726      0.755902      0.770413
  49   5 2080.0632    0.7806  0.7771 10.4075  0.0001  0.0146   0.0125   0.0388    0.0418   0.0000   441.2103       1.31165       21.8517       1.57175      -1.81667    -0.0220747      0.469548      0.618121      0.695783      0.768293      0.811764      0.804861
  49   6 2281.3249    1.2079  0.9749 11.1102  0.0000  0.0165   0.0177   0.0445    0.0477   0.0000   440.8601       1.87565       21.5674     -0.564442      -2.05816       1.10313      0.529445      0.743815      0.797480      0.867050      0.907248      0.910197
  49   7 2472.8513    1.8240  1.2052 11.7091  0.0001  0.0194   0.0242   0.0499    0.0590   0.0000   442.7995      0.645769       21.9106       1.04825      -3.03566     -0.166671      0.570463      0.854202      0.919448      0.972144       1.01279       1.04138
  49   8 2659.8436    2.4260  1.2354 12.2814  0.0009  0.0186   0.0315   0.0496    0.0566   0.0000   440.9276       1.45724       20.9658      0.948441      -3.66473      0.243680      0.586704      0.806152      0.853601      0.942260       1.02521       1.05930
  49   9 2844.8402    3.2300  0.9582 13.1575  0.0000  0.0162   0.0461   0.0414    0.0486   0.0000   442.8945       3.47348       21.9643      0.169543      -3.63807      -2.22845      0.499178      0.708094      0.767629      0.822898      0.859377      0.853667
  49  10 3026.8508    3.9973  1.1600 13.4098  0.0000  0.0177   0.0528   0.0467    0.0567   0.0000   440.8965       3.79086       22.7075    -0.0335075      -2.88258     -0.534469      0.571527      0.801282      0.876434      0.942650       1.01963       1.00313
  49  11 3205.7215    3.9486  1.4024 13.4698  0.0000  0.0202   0.0489   0.0544    0.0510   0.0000   441.7776       3.85558       20.2864     -0.957295    -0.0223014      -3.42900      0.630101      0.884233      0.965860       1.04186       1.12700       1.12947
  49  12 3382.5670    3.1898  1.9038 13.2906 -0.0000  0.0247   0.0367   0.0702    0.0393   0.0000   440.8800       8.81528       16.9680     -0.238275      0.118221      -2.46902      0.779110       1.05607       1.17462       1.27164       1.33818       1.33501
  49  13 3557.9487    2.4621  3.7398 12.3599  0.0000  0.0359   0.0205   0.0976    0.0289   0.0000   442.1363       3.62575       20.0219      0.355327     0.0271567      -3.02511       1.10911       1.54978       1.70950       1.86103       1.96788       1.97215
  49  14 3731.4383    1.9069  5.4352 12.0087  0.0000  0.0511   0.0160   0.1386    0.0262   0.0000   439.2003       7.25204       19.0546      -3.07391      -2.49647      -4.34858       1.50438       2.16956       2.41016       2.56618       2.72527       2.68343
  49  15 3902.9909    1.4177  7.3047 11.8831  0.0000  0.0749   0.0163   0.2208    0.0278   0.0000   439.3882       6.36794       24.7308      -1.77388      -13.6660      -7.66690       2.22204       3.11029       3.54051       3.71661       3.97863       3.96160
  49  16 4071.9392    0.9382  8.0388 11.8613  0.0065  0.1154   0.0398   0.6285    0.0547   0.0000   427.7352       6.28505       28.6989       3.04519      -19.1187      -15.6864       3.22936       4.79879       5.23316       5.65987       5.75325       5.83955
  50   1 1110.7950    0.0460  0.0179  9.8302  0.0000  0.0105   0.0076   0.0091    0.0167   0.0000   441.1647     -0.186956       21.8791     -0.361726      -3.15444     -0.567162      0.343083      0.387830      0.494732      0.556105      0.686757      0.701972
  50   2 1409.9570    0.1374  0.1055  9.6953  0.0000  0.0084   0.0070   0.0184    0.0181   0.0000   442.2525    -0.0265739       22.0188     -0.283593      -4.11855      0.544662      0.280254      0.404324      0.426640      0.403633      0.429186      0.466901
  50   3 1661.6165    0.3001  0.2870  9.6942  0.0000  0.0095   0.0076   0.0222    0.0232   0.0000   442.0306      -1.20132       22.8143      0.975218      -3.61358      0.781727      0.291798      0.404377      0.465636      0.483376      0.497010      0.523790
  50   4 1883.2908    0.5201  0.5352  9.9897  0.0000  0.0123   0.0097   0.0306    0.0315   0.0000   442.1449      -1.06459       22.8601    -0.0362826      -3.60757      -1.02194      0.378366      0.514989      0.592368      0.610171      0.652778      0.668685
  50   5 2094.6730    0.8192  0.8604 10.3148  0.0000  0.0152   0.0123   0.0396    0.0446   0.0000   442.6396      0.595809       22.2141      -1.27626      -2.41873       1.50300      0.477290      0.655787      0.739483      0.799773      0.844197      0.844747
  50   6 2296.7731    1.2570  1.0773 11.0242 -0.0000  0.0171   0.0171   0.0464    0.0509   0.0000   442.8223      0.620323       21.0621     -0.420471      -1.13483     -0.586796      0.518467      0.708200      0.792989      0.870804      0.893026      0.929781
  50   7 2489.0203    1.7858  1.1487 11.9643  0.0000  0.0187   0.0246   0.0485    0.0507   0.0000   441.6239       1.35172       20.7191      -1.07375      -1.86720      0.546274      0.579887      0.803421      0.896234      0.976243       1.01213       1.02078
  50   8 2677.0706    2.5398  1.1823 12.5262  0.0002  0.0188   0.0340   0.0484    0.0551   0.0000   441.1070      0.118039       20.7917      0.505343      -1.63359     -0.820999      0.551981      0.790666      0.857096      0.959456      0.933523      0.966468
  50   9 2862.9944    3.3362  1.0577 13.1185  0.0000  0.0166   0.0455   0.0439    0.0518   0.0000   442.9339       2.56861       21.4360      0.136532     -0.561780     -0.631203      0.524662      0.721531      0.787430      0.856129      0.927566      0.944008
  50  10 3045.7677    3.9748  1.0655 13.7302  0.0000  0.0174   0.0554   0.0464    0.0483   0.0000   440.5903       3.17504       20.5591     -0.413709      -4.06687     -0.211201      0.515620      0.741343      0.781385      0.881632      0.929600      0.931396
  50  11 3225.3335    3.9359  1.3257 13.5797  0.0000  0.0197   0.0501   0.0500    0.0497   0.0000   440.9057       4.38060       20.4488      -1.56485      -3.64092      -2.45631      0.630610      0.845966      0.943125      0.996403       1.08765       1.09029
  50  12 3402.9987    3.1197  2.3428 12.9567  0.0000  0.0269   0.0310   0.0738    0.0365   0.0000   443.4560       4.89909       15.9769     -0.108909       4.84125      -2.87819      0.796653       1.12105       1.23886       1.36516       1.41052       1.41774
  50  13 3579.1032    2.3895  4.0137 12.3498  0.0000  0.0372   0.0194   0.1032    0.0266   0.0000   441.0840       5.19843       15.2327      -3.61784       1.30835     -0.551356       1.14289       1.55718       1.75507       1.90303       2.01545       2.03464
  50  14 3753.4027    1.8709  6.0970 11.9475  0.0000  0.0550   0.0155   0.1527    0.0261   0.0000   436.5097       10.5418       24.4067       2.28616      -8.65753      -6.29468       1.60552       2.24919       2.56396       2.71390       2.90673       2.90058
  50  15 3925.9634    1.3686  7.9144 11.8918  0.0000  0.0842   0.0168   0.2539    0.0287   0.0000   438.7238      0.181441       21.7888       4.42034      -16.3658      -9.66822       2.38794       3.47518       3.77714       4.17882       4.25939       4.31831
  51   1 1120.1772    0.0662  0.0366  9.8700  0.0000  0.0125   0.0080   0.0126    0.0168   0.0000   440.2498     -0.200038       22.2832      -1.22071      -3.20400      0.722163      0.553137      0.666348      0.751235      0.822940      0.717177       1.13498
  51   2 1421.2937    0.1377  0.1360  9.6991  0.0000  0.0082   0.0063   0.0221    0.0182   0.0000   441.9672     -0.649164       21.7750      0.649573      -3.88857     0.0848759      0.268000      0.336430      0.404615      0.423762      0.500947      0.496243
  51   3 1673.7146    0.3183  0.2931  9.6888  0.0000  0.0093   0.0079   0.0219    0.0234   0.0000   441.8135     -0.606109       22.0762      0.642375      -2.65299     -0.977384      0.297879      0.394128      0.450529      0.517361      0.506630      0.514497
  51   4 1896.4796    0.5613  0.5408  9.9433  0.0000  0.0120   0.0102   0.0294    0.0337   0.0000   441.5518     -0.616682       19.8749     -0.345271      -3.79049    -0.0894001      0.388905      0.520520      0.596732      0.640958      0.665512      0.683719
  51   5 2109.1807    0.8659  0.8406 10.2916  0.0000  0.0145   0.0129   0.0384    0.0463   0.0000   442.1834       1.42106       22.9527       1.09695      -3.14448     -0.484512      0.436883      0.603132      0.670371      0.727766      0.798592      0.796416
  51   6 2312.0221    1.2714  1.0355 11.2929  0.0000  0.0169   0.0180   0.0458    0.0465   0.0000   442.4701       1.06933       19.9587      0.521949      -2.39153      -1.01783      0.526433      0.708861      0.773157      0.840353      0.915003      0.915640
  51   7 2505.0857    1.8814  1.1663 11.9823  0.0000  0.0181   0.0253   0.0494    0.0511   0.0000   442.4843      0.557159       20.3693     -0.393934      -2.08043      0.228292      0.551485      0.766962      0.841697      0.927140       1.01916       1.03114
  51   8 2694.1556    2.6595  1.1607 12.5495 -0.0001  0.0174   0.0355   0.0476    0.0564   0.0000   442.0758       2.32922       21.9094      0.857289      -1.58869      -3.03764      0.547030      0.759775      0.830527      0.924008       1.00254      0.990053
  51   9 2880.9880    3.5544  1.0552 13.2243 -0.0001  0.0163   0.0480   0.0438    0.0504   0.0000   441.7714       2.56847       21.7389     -0.586921      -1.54092      -1.19495      0.501979      0.696480      0.746233      0.856932      0.895809      0.884032
  51  10 3064.4298    4.1063  1.1261 13.5620 -0.0000  0.0175   0.0541   0.0445    0.0526   0.0000   442.5713       2.85162       19.7428       1.67877      -3.05596      -1.41549      0.526276      0.717330      0.793422      0.845408      0.870945      0.888387
  51  11 3244.8339    3.8411  1.5001 13.4743  0.0000  0.0203   0.0457   0.0576    0.0440   0.0000   440.7400       4.05074       19.7518     -0.869642      -1.86031      -3.49885      0.610552      0.841295      0.933494       1.02522       1.07372       1.10139
  51  12 3423.3060    3.0432  2.4606 12.9120  0.0000  0.0271   0.0293   0.0759    0.0352   0.0000   441.6383       5.31216       16.2705      0.661270       1.75279      -2.60815      0.800972       1.12101       1.23107       1.35689       1.40130       1.42224
  51  13 3600.2322    2.3471  4.3224 12.2397  0.0000  0.0387   0.0181   0.1069    0.0261   0.0000   439.3324       4.30002       17.6958      -1.15494       2.87459      -2.81950       1.13433       1.57154       1.79333       1.92111       2.02494       2.07220
  51  14 3775.4605    1.7644  5.9560 12.0126  0.0000  0.0560   0.0156   0.1570    0.0256   0.0000   436.3965       9.42120       28.7225       2.95281      -5.22129      0.866384       1.60578       2.27076       2.54673       2.74224       2.91891       2.94312
  51  15 3948.6318    1.2877  8.1926 11.9127  0.0000  0.0919   0.0176   0.2767    0.0298   0.0000   439.6875       4.98820       20.7644       9.32003      -9.88083      -12.2840       2.52475       3.72253       4.02442       4.51152       4.51437       4.64121
  52   1 1129.5458    0.0609  0.0701  9.8422  0.0000  0.0172   0.0073   0.0252    0.0169   0.0000   439.8539      0.752743       21.0604       2.04076      -3.53426     -0.478043      0.506507      0.682258      0.698565      0.856255      0.856453      0.799889
  52   2 1432.4512    0.1495  0.1293  9.7144  0.0000  0.0075   0.0066   0.0195    0.0181   0.0000   442.0884     -0.337804       21.9184      0.360587      -3.46406      0.375531      0.238400      0.303882      0.341414      0.401157      0.388133      0.412617
  52   3 1685.6972    0.3294  0.3191  9.7583  0.0000  0.0098   0.0079   0.0233    0.0236   0.0000   442.3192     -0.790938       22.0262      0.477304      -4.09469      0.706080      0.326020      0.420682      0.470161      0.522003      0.577516      0.566096
  52   4 1909.5282    0.5372  0.5910 10.0551 -0.0000  0.0127   0.0096   0.0328    0.0325   0.0000   442.3898    -0.0747814       21.6281      0.210876      -2.56157     -0.450824      0.378168      0.530793      0.573918      0.622409      0.692210      0.693065
  52   5 2123.5288    0.8784  0.8030 10.5445  0.0000  0.0147   0.0132   0.0363    0.0422   0.0000   442.1634     -0.204250       21.0254      0.708670      -3.41450     -0.966236      0.433333      0.595949      0.656516      0.715986      0.772650      0.769037
  52   6 2327.1011    1.3569  1.0547 11.2615  0.0000  0.0167   0.0184   0.0441    0.0478   0.0000   441.3915      0.240994       20.5631    -0.0297862      -3.12004     -0.511306      0.500654      0.678779      0.757942      0.832714      0.848557      0.876482
  52   7 2520.9912    1.9057  1.2505 11.9930  0.0000  0.0186   0.0248   0.0521    0.0501   0.0000   441.4330      0.640498       20.0910     -0.501883      -2.57141      0.117371      0.573382      0.794453      0.883856      0.946481       1.01394       1.01674
  52   8 2711.1569    2.6784  1.0670 12.6783  0.0000  0.0171   0.0359   0.0421    0.0520   0.0000   441.7640       1.85580       22.5901       3.12964      -2.75485     -0.836501      0.530975      0.727719      0.791933      0.889396      0.950108      0.955986
  52   9 2898.8453    3.5728  1.1189 13.2161 -0.0006  0.0171   0.0471   0.0451    0.0535   0.0000   442.7846       2.90514       20.4271      0.637274      -1.80983      -1.64154      0.496597      0.701169      0.773778      0.857587      0.864013      0.901366
  52  10 3083.0260    4.2363  1.1670 13.5587  0.0001  0.0175   0.0549   0.0460    0.0571   0.0000   442.2600       2.45116       22.1545     -0.255128      -2.11030      -2.73821      0.527609      0.737651      0.792632      0.879225      0.922636      0.923699
  52  11 3264.1209    3.7580  1.6157 13.3477  0.0000  0.0210   0.0427   0.0579    0.0443   0.0000   442.8826       4.95233       19.6692       1.58786     -0.586353      -2.75466      0.629461      0.890858      0.981489       1.05243       1.14420       1.13363
  52  12 3443.3703    2.8764  2.7605 12.8910  0.0000  0.0289   0.0270   0.0837    0.0322   0.0000   443.3004       2.77581       18.3063      0.517997       1.39462      -2.27167      0.852099       1.17108       1.31897       1.45321       1.50765       1.54211
  52  13 3621.0755    2.2520  4.2308 12.2840  0.0000  0.0395   0.0180   0.1071    0.0264   0.0000   442.3137       6.56534       17.2801      0.758125      0.131963      -2.08203       1.12113       1.60355       1.77874       1.95781       2.03342       2.09085
  52  14 3797.2228    1.6945  6.4989 12.0431  0.0000  0.0615   0.0162   0.1823    0.0266   0.0000   438.6529       8.55683       23.3980      0.260407      -6.86743     0.0659133       1.71386       2.43410       2.75442       2.92629       3.07475       3.07904
  52  15 3971.3833    1.2392  7.9624 11.9525  0.0036  0.0918   0.0208   0.3057    0.0334   0.0000   434.2630       13.2988       27.5930      -4.69395      -15.9460      0.392258       2.49337       3.59016       4.06403       4.34087       4.51945       4.52298
  53   1 1138.7757    0.0605  0.0489  9.8071 -0.0119  0.0150   0.0078   0.0179    0.0166   0.0000   441.5543     -0.560210       20.4422    -0.0528291      -2.64923     -0.495761      0.439946      0.589013      0.709019      0.645186      0.936017      0.880865
  53   2 1443.4857    0.1552  0.1415  9.6861  0.0000  0.0081   0.0065   0.0194    0.0182   0.0000   441.7680     -0.304109       21.7610    -0.0684944      -3.51805      0.124183      0.264682      0.367855      0.435447      0.497245      0.524993      0.602316
  53   3 1697.4991    0.3292  0.2999  9.7638  0.0001  0.0091   0.0080   0.0231    0.0231   0.0000   442.5486     0.0737300       22.6572     -0.285229      -2.81822     -0.162707      0.295331      0.377226      0.410899      0.459736      0.490477      0.515176
  53   4 1922.5071    0.5923  0.5995  9.9783  0.0000  0.0124   0.0101   0.0308    0.0351   0.0000   442.0229      -1.04178       21.9185      0.215483      -2.85382     -0.849571      0.360668      0.488767      0.541781      0.608240      0.616798      0.647704
  53   5 2137.7071    0.8951  0.8802 10.5314  0.0000  0.0152   0.0131   0.0385    0.0442   0.0000   442.3121     0.0410007       22.4096     0.0578328      -3.02893      0.433515      0.451973      0.597596      0.689605      0.751626      0.802811      0.825111
  53   6 2342.0530    1.3671  1.1551 11.2400  0.0000  0.0181   0.0180   0.0475    0.0528   0.0000   441.4056     -0.666216       20.1397     -0.646538      -3.23097      -1.55167      0.512494      0.714806      0.788029      0.869517      0.938516      0.925486
  53   7 2536.7615    2.0146  1.2281 12.0344  0.0027  0.0179   0.0256   0.0484    0.0524   0.0000   441.6315       1.40531       21.6806      0.304279      -3.23222     -0.881359      0.522201      0.718414      0.792197      0.852582      0.912532      0.902895
  53   8 2727.9644    2.7949  1.1023 12.8618  0.0000  0.0170   0.0375   0.0449    0.0491   0.0000   442.1885       2.80529       21.5270     -0.419899      -3.40457      -1.52414      0.509874      0.696137      0.764239      0.864312      0.886094      0.915491
  53   9 2916.5285    3.5833  1.0230 13.4122  0.0000  0.0160   0.0490   0.0429    0.0479   0.0000   441.6066       2.29737       20.3604     -0.329440      -2.96679     -0.589606      0.468752      0.654724      0.711407      0.777908      0.835846      0.819889
  53  10 3101.4252    4.0121  1.1423 13.8232  0.0000  0.0178   0.0548   0.0483    0.0488   0.0000   441.6103       3.38514       23.5242      0.548277      -3.50308      -1.27185      0.532630      0.748156      0.820541      0.904735      0.975786      0.963930
  53  11 3283.2814    3.7048  1.6644 13.3195 -0.0026  0.0221   0.0417   0.0581    0.0445   0.0000   443.3364       4.72860       22.3503       1.06992     -0.919838      -3.11450      0.623156      0.881580      0.971260       1.06444       1.11175       1.15159
  53  12 3463.3621    2.8481  2.7920 12.7995 -0.0000  0.0288   0.0259   0.0812    0.0320   0.0000   443.2776       5.95256       14.3829     -0.961402       3.12277      -3.86350      0.824449       1.14037       1.26455       1.37484       1.46992       1.48415
  53  13 3641.7107    2.1873  4.7329 12.2255  0.0001  0.0435   0.0175   0.1178    0.0259   0.0000   440.1780       4.21308       19.5614      -2.78330      -3.58346      -4.26166       1.17854       1.74169       1.86942       2.07516       2.14306       2.20082
  53  14 3818.5808    1.6500  6.7457 12.0076 -0.0005  0.0660   0.0161   0.1854    0.0273   0.0000   443.2964       3.94039       22.9834      -3.50944     -0.533246       3.35017       1.74555       2.59758       2.81277       3.11091       3.19139       3.27974
  53  15 3993.8427    1.1896  8.6960 11.9704  0.0384  0.1075   0.0270   0.3987    0.0397   0.0000   445.6467       6.14142       17.7568      0.138944      -5.42930      -6.38065       2.76848       4.10377       4.55869       4.90722       5.06011       5.13385
  54   1 1147.8688    0.0614  0.0422  9.7919 -0.0013  0.0141   0.0073   0.0151    0.0164   0.0000   441.2883     -0.260154       20.0459       1.21017      -2.34738     -0.951549      0.365377      0.510493      0.719974      0.743092      0.582289      0.819431
  54   2 1454.3714    0.1706  0.1480  9.6794  0.0000  0.0073   0.0066   0.0191    0.0181   0.0000   442.2335      0.270746       22.3621     -0.571940      -4.04598     0.0883451      0.207194      0.274817      0.327946      0.323179      0.363184      0.342317
  54   3 1709.1247    0.3564  0.3298  9.7716  0.0000  0.0093   0.0081   0.0228    0.0235   0.0000   442.6778    -0.0741176       21.6368     -0.511436      -3.22413      0.133906      0.274938      0.367758      0.399537      0.430784      0.478985      0.471523
  54   4 1935.3187    0.5929  0.5998 10.0844  0.0000  0.0124   0.0101   0.0308    0.0333   0.0000   442.1634    -0.0671740       21.1103     -0.587088      -3.35209     -0.402031      0.365848      0.484294      0.542209      0.597084      0.635928      0.643912
  54   5 2151.7456    0.9278  0.8724 10.6106  0.0000  0.0157   0.0134   0.0386    0.0431   0.0000   442.3467       1.04679       21.3792     -0.223707      -2.92908      0.885858      0.418691      0.606074      0.641618      0.713758      0.771752      0.749088
  54   6 2356.7854    1.4110  1.1484 11.3891  0.0000  0.0179   0.0186   0.0464    0.0497   0.0000   442.4791       1.04883       21.1970     0.0203255      -3.37990     -0.498185      0.510811      0.690260      0.794442      0.846785      0.893427      0.928887
  54   7 2552.4321    2.0891  1.2823 11.9314 -0.0028  0.0185   0.0255   0.0489    0.0512   0.0000   441.9403      0.954918       21.1393     -0.173707     -0.622526      -1.44252      0.513604      0.733847      0.783332      0.857170      0.913737      0.926448
  54   8 2744.6869    2.8119  1.1128 12.8669  0.0000  0.0172   0.0372   0.0454    0.0503   0.0000   441.9813       2.38716       21.9903      -1.20320      -3.11445      0.473471      0.501172      0.687327      0.776736      0.818713      0.877102      0.907479
  54   9 2934.1110    3.7415  1.0583 13.3498  0.0000  0.0158   0.0499   0.0430    0.0514   0.0000   441.8505       2.56857       20.6741     -0.307820      -2.51220      -1.03797      0.480386      0.642673      0.718652      0.782083      0.831170      0.855855
  54  10 3119.6877    4.1436  1.2514 13.5682  0.0000  0.0179   0.0516   0.0487    0.0509   0.0000   440.9329       3.77665       21.0115    -0.0211515      -2.73198      -2.56524      0.510344      0.705370      0.774824      0.867443      0.889187      0.895706
  54  11 3302.3111    3.6582  1.7621 13.2132 -0.0001  0.0212   0.0388   0.0591    0.0422   0.0000   441.8620       4.15990       19.7880     -0.544245      -2.84048      -1.54530      0.617057      0.843373      0.926750       1.02333       1.07202       1.06770
  54  12 3483.1103    2.7422  2.9994 12.7730 -0.0000  0.0308   0.0250   0.0856    0.0311   0.0000   442.2449       5.25211       17.3845      0.465641       2.36723      -2.34587      0.856824       1.19621       1.35091       1.45454       1.53779       1.58764
  54  13 3662.3964    2.1031  4.9537 12.2178  0.0000  0.0446   0.0169   0.1229    0.0252   0.0000   436.8027       6.72529       23.9389      -5.44405      -4.15453      -3.30473       1.22315       1.72257       1.91762       2.09870       2.19572       2.24901
  54  14 3839.9706    1.5999  7.1045 12.0452 -0.0000  0.0707   0.0172   0.2083    0.0281   0.0000   440.8686       9.02364       28.9992      0.630209      -6.88061      -5.45307       1.85972       2.68601       2.98822       3.25831       3.41095       3.40946
  55   1 1156.9351    0.0654  0.0684  9.7329  0.0000  0.0148   0.0068   0.0275    0.0164   0.0000   440.9715      0.625274       21.0569      0.373927      -3.64352     -0.200709      0.356119      0.551745      0.599305      0.632883      0.734950      0.692264
  55   2 1465.1692    0.1619  0.1825  9.6410  0.0000  0.0091   0.0060   0.0207    0.0185   0.0000   442.0028     -0.185257       21.8447     -0.190458      -2.86372     -0.117351      0.283969      0.359243      0.421888      0.501401      0.524527      0.538863
  55   3 1720.6208    0.3536  0.3659  9.7464  0.0000  0.0106   0.0078   0.0250    0.0246   0.0000   441.6563     -0.890320       21.5747      0.588729      -3.51861     -0.203680      0.297055      0.402339      0.464241      0.496350      0.571969      0.546906
  55   4 1948.0647    0.6092  0.5992 10.1342  0.0001  0.0123   0.0103   0.0307    0.0327   0.0000   442.2301      0.282685       21.6029     -0.233606      -3.70117      0.917566      0.343872      0.471972      0.509328      0.577310      0.622408      0.624628
  55   5 2165.6875    0.9735  0.9224 10.5745  0.0000  0.0153   0.0136   0.0392    0.0469   0.0000   442.1056     0.0193810       21.5946     -0.666802      -1.63138     -0.786322      0.440033      0.613464      0.674055      0.763424      0.804558      0.842915
  55   6 2371.3662    1.4667  1.1600 11.3753  0.0000  0.0177   0.0191   0.0462    0.0523   0.0000   441.6854      0.407201       20.6417      0.978023      -2.20706      0.623479      0.501174      0.682838      0.768208      0.836324      0.889729      0.927289
  55   7 2567.9345    2.1378  1.2412 12.0867 -0.0001  0.0179   0.0265   0.0473    0.0500   0.0000   441.7270       2.64912       20.9679       1.11560      -1.22240     -0.593343      0.508437      0.692185      0.777267      0.831772      0.902929      0.888028
  55   8 2761.2241    2.9081  1.2007 12.8180  0.0000  0.0175   0.0366   0.0468    0.0508   0.0000   442.1959       2.72878       20.0532     -0.849320      -1.51414     -0.635735      0.501205      0.679763      0.763077      0.832697      0.877988      0.922458
  55   9 2951.4551    3.6874  1.1633 13.2486  0.0000  0.0169   0.0464   0.0460    0.0532   0.0000   441.1755       1.82273       20.9368      0.954948      -2.40812      -1.67073      0.464179      0.636501      0.732735      0.775872      0.814376      0.846803
  55  10 3137.7703    4.1083  1.2521 13.4687  0.0000  0.0176   0.0505   0.0471    0.0537   0.0000   442.0027       2.95427       20.7520      -2.26811      -1.92381      -2.61088      0.506719      0.684030      0.764687      0.836789      0.886794      0.871321
  55  11 3321.2070    3.5823  1.7136 13.3659 -0.0000  0.0216   0.0396   0.0610    0.0410   0.0000   441.2465       3.52129       20.8514       1.03257      -1.10019      -5.04027      0.603685      0.825087      0.941696       1.00029       1.06789       1.07088
  55  12 3502.8026    2.7411  3.2600 12.6032  0.0000  0.0309   0.0225   0.0869    0.0286   0.0000   444.6970       4.97121       15.4934       2.64547       3.36012      -7.67481      0.835714       1.17476       1.31127       1.41466       1.53264       1.55502
  55  13 3682.7116    2.0514  5.0641 12.1905  0.0000  0.0464   0.0173   0.1277    0.0264   0.0000   439.7430       1.91782       21.3321      0.906962      -7.37247      -3.55799       1.22350       1.75948       1.94104       2.12225       2.23156       2.26217
  55  14 3861.0073    1.4314  6.7452 12.1662 -0.0001  0.0755   0.0209   0.2315    0.0306   0.0000   439.6118       11.0226       21.9008      -3.11645       2.16409      -6.13694       1.93130       2.78781       3.16524       3.33379       3.51005       3.49855
  56   1 1165.8665    0.0686  0.0694  9.7618  0.0000  0.0136   0.0068   0.0217    0.0163   0.0000   441.0571      0.133642       21.3053   -0.00335668      -4.29724      0.622107      0.402245      0.480772      0.587402      0.672358      0.643883      0.581337
  56   2 1475.8109    0.1815  0.1527  9.6631  0.0000  0.0071   0.0066   0.0185    0.0182   0.0000   442.4931     -0.308433       21.0215    -0.0218576      -3.48457      0.339014      0.203858      0.273709      0.320941      0.354526      0.380154      0.389628
  56   3 1731.9715    0.3732  0.3689  9.7495 -0.0000  0.0099   0.0079   0.0231    0.0249   0.0000   441.9427     -0.378910       21.6692     -0.287969      -4.34013     -0.883123      0.300903      0.395018      0.456998      0.515838      0.541116      0.536400
  56   4 1960.6546    0.6418  0.6026 10.1039  0.0000  0.0121   0.0105   0.0294    0.0346   0.0000   442.1809      0.296270       22.4384     -0.974224      -3.75051     -0.237506      0.336790      0.443043      0.523372      0.570784      0.572727      0.612221
  56   5 2179.4645    0.9906  0.9371 10.5900  0.0000  0.0155   0.0137   0.0394    0.0480   0.0000   443.0863      0.468442       21.0315      0.166711      -2.90384      0.273461      0.433538      0.586621      0.666094      0.713067      0.793742      0.806356
  56   6 2385.8168    1.5160  1.2719 11.3265  0.0000  0.0184   0.0185   0.0483    0.0516   0.0000   442.3671       1.92282       21.2991      0.743327      -1.25016     -0.208166      0.502674      0.694846      0.765377      0.838973      0.900237      0.899268
  56   7 2583.3339    2.1513  1.2865 12.1247 -0.0008  0.0186   0.0259   0.0491    0.0467   0.0000   442.2885      0.653640       21.0432      0.800844     -0.963318      -1.14981      0.495899      0.687725      0.765521      0.815565      0.859296      0.889629
  56   8 2777.7277    3.0439  1.1521 12.8178  0.0000  0.0162   0.0382   0.0458    0.0512   0.0000   442.6216       1.65367       20.6249      0.501289      -4.03619      -1.45135      0.472361      0.651759      0.718128      0.776507      0.832686      0.857125
  56   9 2968.7714    3.8291  1.0732 13.4490  0.0000  0.0161   0.0495   0.0428    0.0482   0.0000   441.5431       1.35641       21.3454      -1.03795      -2.26407     -0.195458      0.451057      0.639717      0.688930      0.755290      0.798603      0.799002
  56  10 3155.7586    4.0133  1.3165 13.7465  0.0000  0.0183   0.0498   0.0530    0.0439   0.0000   442.3462       3.17297       21.4913      0.668769      -2.25883      -2.28355      0.530610      0.746450      0.806154      0.894748      0.970845      0.978703
  56  11 3339.8520    3.4814  1.8232 13.1934  0.0001  0.0221   0.0366   0.0612    0.0409   0.0000   441.2369       4.60718       22.2712     -0.520166      0.166047      -3.41338      0.586390      0.830771      0.914677      0.978308       1.04916       1.05488
  56  12 3522.2892    2.6113  3.4180 12.6221  0.0001  0.0324   0.0218   0.0910    0.0275   0.0000   442.8894       3.51037       17.9943      0.674720       2.48118      0.780937      0.858351       1.20073       1.34893       1.46139       1.55481       1.56635
  56  13 3702.9329    1.9677  5.1008 12.1475  0.0000  0.0474   0.0160   0.1285    0.0267   0.0000   439.8203       2.97246       23.5201       1.41967      -4.10785      -6.62511       1.23110       1.74421       1.97389       2.11923       2.22014       2.27068
  56  14 3881.5124    1.2792  6.1719 12.0842  0.0203  0.0739   0.0200   0.2338    0.0362   0.0000   438.2972       12.7251       20.6344       2.03180      -8.08406      -2.66414       1.84585       2.67859       2.98092       3.25394       3.32748       3.39918
  57   1 1174.7759    0.0737  0.0474  9.7327  0.0000  0.0143   0.0075   0.0140    0.0160   0.0000   440.8758     -0.903123       21.8489      0.227400      -4.15291     0.0541062      0.401412      0.492879      0.696867      0.576948      0.581738      0.725388
  57   2 1486.2973    0.1809  0.1662  9.6292  0.0000  0.0075   0.0063   0.0178    0.0182   0.0000   441.8337     -0.551833       21.9428     -0.876201      -3.63889      0.207448      0.239216      0.308792      0.360587      0.406165      0.398979      0.416221
  57   3 1743.2244    0.3846  0.3532  9.7216  0.0000  0.0091   0.0082   0.0235    0.0244   0.0000   442.0040     -0.256817       22.7449      0.231999      -3.39592     -0.127851      0.255842      0.346544      0.396979      0.422561      0.479180      0.467418
  57   4 1973.1575    0.6554  0.6840 10.0509  0.0000  0.0127   0.0103   0.0329    0.0365   0.0000   441.7878   -0.00939767       20.8325     -0.919977      -2.49941      0.111865      0.360694      0.474736      0.548333      0.594077      0.658957      0.684132
  57   5 2193.0439    1.0746  0.9490 10.5919  0.0000  0.0147   0.0143   0.0387    0.0465   0.0000   442.1896      0.436272       20.7464     -0.423206      -3.29329       1.55453      0.400717      0.554207      0.609444      0.671493      0.719085      0.698100
  57   6 2400.1569    1.5520  1.1604 11.5870  0.0000  0.0174   0.0201   0.0473    0.0488   0.0000   442.4272      0.617270       20.8772     -0.231711      -3.57016      -2.12546      0.471819      0.659048      0.727137      0.795014      0.828248      0.851416
  57   7 2598.6255    2.2880  1.2927 12.0540  0.0000  0.0176   0.0271   0.0472    0.0509   0.0000   442.5761       2.28552       21.0365      -1.57628      -2.54667      -1.10196      0.480419      0.664527      0.722344      0.797288      0.843544      0.859111
  57   8 2794.0221    3.0565  1.1473 12.9788  0.0000  0.0169   0.0387   0.0450    0.0484   0.0000   441.1359       1.00363       20.8998     -0.149559      -1.76173     0.0890947      0.471529      0.649468      0.721122      0.786934      0.860013      0.878272
  57   9 2985.8480    3.8640  1.1041 13.4552  0.0000  0.0159   0.0497   0.0434    0.0491   0.0000   441.4735       3.04640       21.5588      0.716882      -2.86037      -1.73824      0.457820      0.601570      0.681622      0.752957      0.792107      0.792102
  57  10 3173.6099    4.0320  1.3030 13.6052  0.0000  0.0184   0.0487   0.0497    0.0461   0.0000   441.9421       3.78378       23.0911       1.94050      -1.40017      -2.75644      0.485955      0.685118      0.737381      0.829390      0.850228      0.896798
  57  11 3358.5114    3.3853  1.9533 13.2045 -0.0000  0.0230   0.0350   0.0646    0.0377   0.0000   442.9472       3.50647       19.8513      -1.07298      0.277341     -0.939216      0.609427      0.858845      0.938939       1.04450       1.10206       1.12435
  57  12 3541.5960    2.4922  3.7159 12.5215  0.0000  0.0352   0.0207   0.0974    0.0272   0.0000   443.5613       4.40828       17.6635       1.93352      -1.88462      -8.13146      0.894389       1.29917       1.42969       1.55221       1.63958       1.65878
  58   1 1183.5467    0.0727  0.1071  9.7505  0.0000  0.0159   0.0065   0.0311    0.0163   0.0000   441.1092      0.609233       21.6672     -0.558256      -3.49647      0.342918      0.386671      0.592760      0.618116      0.716080      0.795506      0.838127
  58   2 1496.6783    0.1899  0.2120  9.6013  0.0000  0.0088   0.0059   0.0215    0.0185   0.0000   441.7032     -0.386296       21.7083      0.523678      -4.16307      0.346950      0.251160      0.381392      0.409413      0.464800      0.481085      0.543568
  58   3 1754.3031    0.3903  0.4083  9.7616  0.0000  0.0108   0.0078   0.0249    0.0252   0.0000   441.7125    -0.0226266       22.3206      0.115855      -4.18807     -0.158839      0.272401      0.384892      0.422949      0.486939      0.477672      0.505092
  58   4 1985.5578    0.6592  0.7421 10.1508  0.0000  0.0134   0.0100   0.0352    0.0353   0.0000   442.7045     -0.492707       21.6892     -0.190002      -2.89552      0.518346      0.363881      0.492764      0.557642      0.596602      0.656445      0.673304
  58   5 2206.5095    1.0711  0.9868 10.6736 -0.0000  0.0151   0.0141   0.0415    0.0469   0.0000   442.1981      0.336296       21.7849     -0.834912      -3.30506     -0.687035      0.425297      0.602125      0.651386      0.730839      0.795747      0.811939
  58   6 2414.3618    1.5982  1.2422 11.6024  0.0000  0.0178   0.0196   0.0478    0.0457   0.0000   442.6364      0.295315       20.2889     -0.309226      -2.27953     -0.724612      0.471640      0.643809      0.722299      0.802002      0.852354      0.842660
  58   7 2613.7910    2.3229  1.2618 12.2457  0.0000  0.0177   0.0279   0.0470    0.0499   0.0000   442.5743       1.60635       21.3891      0.147815      -2.11635     -0.320804      0.484120      0.679606      0.752385      0.830735      0.871378      0.883926
  58   8 2810.2291    3.1151  1.0836 13.1074  0.0000  0.0162   0.0398   0.0421    0.0446   0.0000   440.9956       3.01056       21.2033       1.36153      -2.25844      -1.36773      0.440715      0.610040      0.669960      0.735555      0.780730      0.811240
  58   9 3002.8466    3.9500  1.1211 13.5472  0.0002  0.0161   0.0502   0.0447    0.0480   0.0000   441.6219       3.09641       21.6093     -0.508352      -2.62724      -2.80963      0.452062      0.635244      0.714260      0.767215      0.801804      0.825836
  58  10 3191.2856    4.0801  1.3611 13.4994  0.0000  0.0183   0.0471   0.0479    0.0472   0.0000   442.5232       4.09153       22.5138       1.69876      -1.84737      -1.47407      0.494853      0.672595      0.747314      0.815104      0.870280      0.899342
  58  11 3376.9744    3.2674  2.1088 13.1552  0.0000  0.0241   0.0325   0.0667    0.0361   0.0000   444.2765       2.39967       17.3263     -0.115954       3.09126      -4.34481      0.631317      0.891132      0.981690       1.06937       1.13956       1.16797
  58  12 3560.8943    2.4636  4.0204 12.4370  0.0000  0.0355   0.0193   0.0995    0.0261   0.0000   442.3557       4.33910       20.9491     0.0869900      -1.77194      -3.92042      0.929635       1.28327       1.46042       1.57945       1.63526       1.70738
  58  13 3742.9382    1.8005  5.5234 12.1544 -0.0002  0.0526   0.0153   0.1465    0.0259   0.0000   444.6863       6.00827       18.4367     -0.191985      -4.61929      -5.13553       1.31859       1.88997       2.13976       2.33359       2.39623       2.50768
  58  14 3923.5995    1.4219  8.2694 11.8742  0.0041  0.0838   0.0073   0.2146    0.0147   0.0000   438.4208       14.6742       36.5865      -4.09131      -12.1474       5.66790       2.15032       2.90100       3.43068       3.54641       3.92838       3.84494
  59   1 1192.2464    0.0773  0.0709  9.6985  0.0000  0.0128   0.0062   0.0184    0.0159   0.0000   440.9531      -1.24917       21.9513      0.724655      -2.91743      -1.32687      0.318485      0.486887      0.485110      0.561514      0.573985      0.613637
  59   2 1506.9560    0.1956  0.1939  9.6370  0.0000  0.0077   0.0062   0.0212    0.0183   0.0000   442.1657    -0.0294664       21.6796     -0.456768      -3.05993      0.170475      0.213723      0.313678      0.341868      0.378702      0.385878      0.393776
  59   3 1765.2870    0.3992  0.4836  9.7400 -0.0000  0.0116   0.0075   0.0285    0.0263   0.0000   442.0536     -0.800688       22.3436      -1.14493      -3.68595     0.0206498      0.303600      0.427223      0.450788      0.503575      0.524982      0.539665
  59   4 1997.8855    0.7015  0.6839 10.1689  0.0000  0.0123   0.0106   0.0316    0.0347   0.0000   442.2416     0.0938116       21.9697     -0.482154      -3.37511      0.968370      0.332087      0.459009      0.514302      0.559441      0.610040      0.637390
  59   5 2219.8873    1.0886  0.9932 10.8287  0.0000  0.0155   0.0145   0.0403    0.0456   0.0000   442.1908     0.0185706       22.2515      -1.37209      -1.90262     -0.374307      0.416397      0.561367      0.614412      0.702049      0.733665      0.760480
  59   6 2428.3931    1.6452  1.1937 11.6681  0.0000  0.0176   0.0204   0.0461    0.0478   0.0000   442.8005      0.181263       21.5560      0.391030      -1.37637      -1.80813      0.456116      0.632161      0.720037      0.767184      0.807160      0.833256
  59   7 2628.9043    2.3798  1.2604 12.3022  0.0000  0.0177   0.0286   0.0472    0.0494   0.0000   441.9033       1.48537       21.1345     -0.424146      -3.29345    -0.0167240      0.465812      0.647714      0.719747      0.789381      0.848973      0.872494
  59   8 2826.3001    3.2672  1.1726 12.9757  0.0000  0.0165   0.0400   0.0447    0.0504   0.0000   442.2960       1.82500       23.1360     -0.934418      -1.69503      -2.56836      0.436492      0.605740      0.647118      0.707941      0.760433      0.779900
  59   9 3019.6805    3.8995  1.1498 13.5462  0.0000  0.0169   0.0488   0.0448    0.0473   0.0000   441.3113       2.58181       21.6727      0.428065      -1.72792      -1.78223      0.437036      0.631515      0.655206      0.748385      0.802906      0.800554
  59  10 3208.8355    3.9895  1.4510 13.4650  0.0000  0.0185   0.0449   0.0530    0.0433   0.0000   441.9442       3.85702       22.3438    -0.0329430      -2.33359     -0.770435      0.473726      0.661044      0.731071      0.792971      0.839262      0.837357
  59  11 3395.4173    3.2654  2.0907 13.1116  0.0000  0.0239   0.0322   0.0654    0.0364   0.0000   442.2465       4.09339       19.3778       2.47108       2.78143      -2.22333      0.598004      0.852531      0.946994       1.04936       1.09888       1.13499
  59  12 3579.8930    2.3776  4.0448 12.4045  0.0000  0.0365   0.0188   0.1008    0.0261   0.0000   440.8900       5.87763       19.6262       1.55780      0.407385      -4.73843      0.916286       1.26742       1.45665       1.56663       1.66441       1.67711
  59  13 3762.7654    1.7734  6.1581 12.1716  0.0001  0.0589   0.0178   0.1686    0.0280   0.0000   442.5203       5.65954       21.8441      0.680249      -6.03148      0.181131       1.43918       2.05592       2.32873       2.52385       2.58918       2.70677
  60   1 1200.8525    0.0916  0.0671  9.7238  0.0000  0.0116   0.0068   0.0142    0.0158   0.0000   440.8718     -0.236837       21.9259     -0.714949      -4.58363      0.844499      0.321527      0.453402      0.566598      0.578120      0.746417      0.848984
  60   2 1517.0855    0.2002  0.2010  9.6230  0.0000  0.0078   0.0061   0.0198    0.0183   0.0000   441.7749     0.0788813       22.0387    -0.0347765      -3.15508      0.865366      0.207724      0.259702      0.317437      0.361493      0.406425      0.407469
  60   3 1776.1267    0.4142  0.5039  9.7252  0.0000  0.0114   0.0076   0.0296    0.0273   0.0000   442.7495      0.688720       21.3510     -0.128410      -3.33024     -0.327291      0.304214      0.415581      0.461817      0.483303      0.555067      0.572402
  60   4 2010.0660    0.7175  0.7227 10.1938 -0.0000  0.0128   0.0107   0.0331    0.0355   0.0000   442.0430    -0.0627439       20.7796    -0.0998232      -2.01354      0.392131      0.327422      0.450504      0.515111      0.546471      0.598221      0.586159
  60   5 2233.0288    1.0987  1.1003 10.8368  0.0000  0.0169   0.0140   0.0429    0.0469   0.0000   442.0829       1.27269       21.8258      -1.00445      -4.50720     -0.862899      0.427959      0.596844      0.648984      0.730106      0.753784      0.799851
  60   6 2442.3079    1.7083  1.2867 11.7003  0.0040  0.0176   0.0203   0.0486    0.0462   0.0000   441.4645      0.778503       21.8040     -0.787167      -2.37459       2.18827      0.441515      0.617116      0.680094      0.749913      0.803950      0.793653
  60   7 2643.8044    2.4276  1.2397 12.4065  0.0000  0.0171   0.0289   0.0464    0.0464   0.0000   442.2369       1.40431       20.6062     -0.808736      -3.52244      -1.40028      0.442746      0.616385      0.682615      0.748842      0.786077      0.818710
  60   8 2842.2132    3.2921  1.2182 12.9917  0.0000  0.0173   0.0393   0.0444    0.0521   0.0000   442.0618       2.08676       21.5265       1.79692      -3.64373      -1.82533      0.451517      0.628532      0.693132      0.772065      0.840699      0.833204
  60   9 3036.3957    4.1221  1.1836 13.4650  0.0000  0.0168   0.0494   0.0433    0.0523   0.0000   442.2059       1.81877       20.8092      0.883150      -4.00066      -2.39999      0.425456      0.590354      0.638119      0.713568      0.758509      0.760536
  60  10 3226.3203    3.8898  1.4759 13.6063  0.0000  0.0193   0.0442   0.0534    0.0412   0.0000   443.4115       3.48909       21.8267      0.462157      -2.04749      -1.49035      0.489694      0.698062      0.748602      0.838444      0.915842      0.925736
  60  11 3413.5242    3.0825  2.5940 12.9207  0.0001  0.0260   0.0275   0.0735    0.0327   0.0000   444.0312       4.94048       17.6078       1.07498       1.80394      -4.00262      0.661856      0.929630       1.01709       1.11387       1.16560       1.19764
  60  12 3598.9653    2.3193  4.2906 12.4167  0.0000  0.0382   0.0187   0.1082    0.0258   0.0000   440.9617       5.81445       22.4248       1.19744      0.194301      -4.43588      0.934375       1.32757       1.48922       1.61980       1.73571       1.75468
  60  13 3782.4363    1.7552  6.4200 12.1859 -0.0005  0.0618   0.0179   0.1785    0.0289   0.0000   438.2225       6.66915       25.9501      -1.29374      -7.39361       1.99609       1.46132       2.12676       2.35233       2.60246       2.65330       2.72061
  61   1 1209.3951    0.0855  0.0647  9.6777  0.0000  0.0093   0.0064   0.0174    0.0157   0.0000   440.8343    -0.0761072       22.5838       1.08370      -3.62549      0.264670      0.250947      0.371095      0.390139      0.430045      0.457032      0.421812
  61   2 1527.1214    0.2214  0.2065  9.6109  0.0000  0.0073   0.0064   0.0197    0.0184   0.0000   441.8648     -0.103069       21.3874    -0.0810532      -2.80560      0.381388      0.178970      0.248678      0.269322      0.315415      0.313031      0.361973
  61   3 1786.8781    0.4348  0.4448  9.7602  0.0000  0.0102   0.0080   0.0253    0.0265   0.0000   441.7382     -0.741617       21.4289     -0.157629      -4.19248      0.232099      0.268753      0.339500      0.416610      0.447729      0.477759      0.496010
  61   4 2022.1342    0.7374  0.7557 10.1961 -0.0001  0.0131   0.0106   0.0332    0.0373   0.0000   442.1853      0.200676       22.3211     0.0288764      -3.48143      -1.25288      0.338325      0.474312      0.525261      0.572404      0.615582      0.643000
  61   5 2246.1716    1.1474  1.0502 10.9838  0.0002  0.0159   0.0148   0.0431    0.0439   0.0000   442.3298     0.0771282       20.5754      0.119568      -1.60111   -0.00707938      0.388493      0.559670      0.598767      0.673995      0.733259      0.736917
  61   6 2456.1080    1.7588  1.2909 11.8000  0.0016  0.0178   0.0209   0.0484    0.0437   0.0000   442.2183     -0.337993       22.4421      0.266154      -1.94316     -0.845811      0.428800      0.619896      0.673361      0.766615      0.809796      0.846078
  61   7 2658.6974    2.5010  1.2460 12.4614  0.0000  0.0171   0.0299   0.0466    0.0470   0.0000   441.7236     -0.155278       21.5346     -0.236963      -2.01756     -0.517317      0.442421      0.613879      0.665258      0.722929      0.781595      0.796721
  61   8 2858.0780    3.4236  1.1688 12.9743  0.0000  0.0164   0.0402   0.0414    0.0523   0.0000   441.2084       1.46327       22.4682    -0.0634981      -2.70289     -0.507120      0.411881      0.573015      0.651421      0.689910      0.729094      0.764222
  61   9 3052.9042    4.1039  1.1982 13.5187  0.0000  0.0167   0.0496   0.0445    0.0516   0.0000   442.1086       2.84890       22.0912      0.482827      -3.55406     -0.599196      0.422911      0.578140      0.658177      0.695100      0.755895      0.771346
  61  10 3243.5702    3.9043  1.5266 13.5782  0.0000  0.0196   0.0432   0.0534    0.0401   0.0000   442.3333       2.71243       20.8139      0.229697     -0.517493      -3.37673      0.490009      0.680995      0.777859      0.829830      0.879352      0.913457
  61  11 3431.6648    2.9840  2.8012 12.8150  0.0000  0.0272   0.0254   0.0767    0.0309   0.0000   444.8755       4.62651       16.4222      0.296158       3.99395      -4.98352      0.663320      0.940846       1.03500       1.13193       1.19411       1.23015
  61  12 3617.7884    2.1826  4.5341 12.4434  0.0000  0.0415   0.0187   0.1167    0.0254   0.0000   439.8779       5.16694       23.1423       1.32487      -3.01284      -5.18307       1.00414       1.41260       1.57814       1.72562       1.84083       1.83729
  61  13 3801.6818    1.6563  6.2283 12.2307  0.0000  0.0633   0.0195   0.1883    0.0300   0.0000   440.8361       5.97370       21.5056     -0.866843      -9.08914      -7.22435       1.47595       2.13671       2.38792       2.62660       2.69487       2.75690
  62   1 1217.8653    0.0661  0.0779  9.7304  0.0000  0.0148   0.0068   0.0238    0.0157   0.0000   441.1542      -1.18236       24.1999     -0.560144      -3.46040    -0.0361817      0.371471      0.516933      0.621606      0.723251      0.914806      0.761243
  62   2 1537.0243    0.2236  0.1946  9.6463  0.0000  0.0071   0.0065   0.0178    0.0183   0.0000   441.9221     -0.292094       21.9538      0.577471      -3.55693    -0.0450285      0.182171      0.249252      0.285326      0.332899      0.330307      0.336382
  62   3 1797.4811    0.4420  0.4944  9.8078  0.0000  0.0110   0.0078   0.0268    0.0270   0.0000   442.1115     -0.180372       21.7038      0.353341      -3.06948     -0.412917      0.296047      0.379859      0.451553      0.470165      0.498980      0.537496
  62   4 2034.1559    0.7592  0.8122 10.2864  0.0000  0.0136   0.0107   0.0364    0.0377   0.0000   442.4893     -0.190652       21.3571       1.16052      -2.88009      0.131880      0.326824      0.472420      0.514604      0.575150      0.620545      0.615930
  62   5 2259.0791    1.2019  1.1281 10.9726  0.0000  0.0161   0.0148   0.0451    0.0461   0.0000   442.2917      0.900061       20.9766     -0.925388      -2.93132      -1.11492      0.397618      0.555820      0.596940      0.681291      0.724105      0.734857
  62   6 2469.7485    1.7973  1.2376 11.7910  0.0000  0.0174   0.0212   0.0454    0.0462   0.0000   443.0984      0.386066       21.0213     -0.717290      -2.90811     0.0177160      0.430962      0.603718      0.664051      0.741842      0.766802      0.808183
  62   7 2673.4084    2.5528  1.2996 12.4194  0.0022  0.0170   0.0290   0.0464    0.0474   0.0000   441.5780       1.63130       22.4616     -0.861606      -2.63566      -1.33281      0.424237      0.595753      0.658308      0.737297      0.789453      0.815711
  62   8 2873.7842    3.3950  1.2062 13.2081  0.0002  0.0166   0.0413   0.0463    0.0489   0.0000   442.5063       2.23141       21.2228       1.40564      -2.92551      -2.49180      0.426972      0.601000      0.662619      0.726628      0.778866      0.771914
  62   9 3069.3949    4.0998  1.2684 13.5059  0.0000  0.0166   0.0476   0.0472    0.0485   0.0000   442.5542       3.31594       22.2541      0.487809      -2.44263      -1.96799      0.427246      0.574214      0.659045      0.713012      0.778953      0.794057
  62  10 3260.8579    3.8007  1.7150 13.4310  0.0000  0.0206   0.0396   0.0573    0.0394   0.0000   441.5214       3.01942       21.6322    -0.0645585      -2.51577      -3.16186      0.498534      0.703062      0.778077      0.854418      0.901456      0.934022
  62  11 3449.6436    2.9221  2.7030 12.9156  0.0000  0.0266   0.0257   0.0760    0.0305   0.0000   442.4809       4.51825       16.3768     -0.307627       2.60562      -2.29862      0.657702      0.912283       1.00885       1.12195       1.17273       1.24890
  62  12 3636.4856    2.1386  4.7272 12.4325  0.0005  0.0424   0.0183   0.1222    0.0254   0.0000   440.1233       4.56538       19.5654       4.49500      -2.57871      -4.07790       1.01519       1.42961       1.60902       1.76394       1.83698       1.90041
  62  13 3821.3202    1.5901  6.9170 12.2834  0.0005  0.0744   0.0222   0.2284    0.0328   0.0000   436.2166       1.50775       16.1505       2.95906      -4.99116      -2.96989       1.65104       2.51408       2.69006       3.04880       3.05666       3.18026
  63   1 1226.2311    0.0875  0.0766  9.6727  0.0000  0.0111   0.0064   0.0190    0.0155   0.0000   440.5800     -0.415140       22.0114      0.627316      -4.16196     -0.657572      0.278413      0.297802      0.416310      0.423859      0.412373      0.451202
  63   2 1546.8064    0.2217  0.2058  9.6704  0.0000  0.0073   0.0063   0.0190    0.0180   0.0000   442.2190      0.139115       21.6868     -0.126714      -3.05498      0.759587      0.190593      0.267580      0.305698      0.350407      0.383393      0.374085
  63   3 1808.0174    0.4386  0.5569  9.8087  0.0000  0.0118   0.0076   0.0317    0.0281   0.0000   442.2597     0.0605223       22.8583     -0.422632      -3.70652      0.490303      0.290591      0.398948      0.450127      0.484186      0.512599      0.510113
  63   4 2046.0545    0.7840  0.7864 10.2240  0.0000  0.0133   0.0109   0.0331    0.0379   0.0000   441.7641    -0.0546397       23.0606      0.436096      -3.11756     -0.714480      0.311834      0.432368      0.490059      0.528717      0.570280      0.590515
  63   5 2271.9059    1.2109  1.1723 10.9010  0.0000  0.0167   0.0145   0.0442    0.0488   0.0000   442.6737      0.709131       21.9750     0.0773597      -1.98612     -0.898689      0.417013      0.591172      0.628084      0.713115      0.764926      0.775431
  63   6 2483.3904    1.8372  1.2770 11.8106  0.0000  0.0173   0.0213   0.0465    0.0466   0.0000   441.9369       1.22902       21.9147     -0.946654      -4.58090      -1.20053      0.428876      0.590037      0.654874      0.716806      0.765955      0.765351
  63   7 2688.1016    2.6088  1.2044 12.6085  0.0000  0.0167   0.0313   0.0453    0.0483   0.0000   441.8046       1.26212       21.0292      0.278300      -3.00985     -0.148929      0.413456      0.565019      0.603577      0.674765      0.730486      0.725680
  63   8 2889.3422    3.5176  1.1803 13.1173  0.0000  0.0159   0.0416   0.0436    0.0507   0.0000   442.7632       2.31449       22.1851      0.578393      -3.90493      -1.34861      0.403981      0.556805      0.609471      0.691448      0.738782      0.746212
  63   9 3085.6829    4.1826  1.3250 13.4641  0.0000  0.0170   0.0467   0.0458    0.0468   0.0000   442.0176       2.21879       21.3684      0.339050      -2.69159      -2.31146      0.431943      0.600283      0.662925      0.720456      0.767678      0.793223
  63  10 3277.9308    3.7656  1.6692 13.3864  0.0000  0.0203   0.0392   0.0548    0.0403   0.0000   442.4698       3.71370       21.0679     -0.202373      0.255324      -1.10338      0.482403      0.695283      0.761233      0.831730      0.877456      0.888811
  63  11 3467.5371    2.8763  3.1022 12.7241  0.0002  0.0285   0.0236   0.0798    0.0296   0.0000   444.5597       3.73174       19.3945       1.83341       2.63086      -1.91444      0.687699      0.945767       1.07980       1.17714       1.23121       1.26714
  63  12 3655.1089    2.1809  5.0916 12.3227  0.0032  0.0448   0.0179   0.1235    0.0263   0.0000   442.0007       3.64554       22.0304      0.948080      -3.64294      -3.76710       1.01708       1.49049       1.62594       1.79499       1.88956       1.91087
  63  13 3840.3725    1.3687  5.9915 12.2660  0.0070  0.0718   0.0228   0.2260    0.0372   0.0000   440.3386      0.491837       19.7611      -3.32680      -1.29316      -1.84119       1.53563       2.38748       2.50989       2.88410       2.86960       2.94870
  64   1 1234.5455    0.0792  0.0801  9.6873  0.0000  0.0112   0.0060   0.0186    0.0154   0.0000   441.0027     -0.482357       21.5375      0.974643      -3.20155     -0.632751      0.264373      0.342061      0.401709      0.463441      0.509218      0.517423
  64   2 1556.4654    0.2349  0.2238  9.6341 -0.0001  0.0078   0.0062   0.0182    0.0183   0.0000   441.9884     -0.557347       21.7708     -0.299993      -3.93624     -0.134778      0.193966      0.255680      0.314153      0.342322      0.369432      0.357398
  64   3 1818.4799    0.4758  0.4587  9.8632 -0.0000  0.0100   0.0084   0.0244    0.0262   0.0000   441.9103     -0.684883       22.3850      0.200663      -3.54187     0.0369091      0.245695      0.348436      0.375597      0.434896      0.444652      0.469998
  64   4 2057.8509    0.7926  0.8361 10.1788  0.0000  0.0134   0.0107   0.0341    0.0414   0.0000   442.4282    -0.0197492       22.0950     -0.895914      -3.57192      0.554587      0.334201      0.445660      0.502459      0.549792      0.574781      0.604873
  64   5 2284.5980    1.2120  1.1380 11.1611 -0.0001  0.0165   0.0151   0.0451    0.0436   0.0000   442.7828     -0.522622       22.5574       1.84893      -2.01880     -0.255436      0.414317      0.564885      0.632388      0.711907      0.748102      0.757507
  64   6 2496.8142    1.8675  1.3528 11.8138  0.0000  0.0179   0.0208   0.0478    0.0424   0.0000   442.7730       1.33914       22.2292     -0.545844      -2.16158      -1.56969      0.416011      0.596144      0.649368      0.724003      0.748428      0.782236
  64   7 2702.5993    2.7070  1.3517 12.3712  0.0012  0.0167   0.0292   0.0458    0.0478   0.0000   442.8124       1.04636       20.3928   -0.00626675      -3.74648      0.457652      0.398054      0.550842      0.620763      0.665459      0.737261      0.746550
  64   8 2904.7993    3.6834  1.2599 13.0051 -0.0000  0.0161   0.0411   0.0438    0.0523   0.0000   442.3607       1.93487       21.0719     0.0303463      -2.61830      -2.15178      0.395141      0.554834      0.613238      0.662235      0.709714      0.733671
  64   9 3101.8990    4.1771  1.2752 13.6253 -0.0000  0.0172   0.0479   0.0448    0.0471   0.0000   441.4047       3.06469       21.9635      0.162664      -3.79651      -1.01053      0.427054      0.583107      0.651601      0.710104      0.756919      0.775377
  64  10 3294.9013    3.7345  1.7610 13.2854  0.0000  0.0198   0.0369   0.0559    0.0387   0.0000   443.4625       4.22929       18.9209      0.925468     -0.627879      -3.36196      0.480503      0.660656      0.729638      0.793042      0.862074      0.875080
  64  11 3485.2933    2.7945  3.3103 12.6425  0.0000  0.0296   0.0216   0.0825    0.0279   0.0000   442.1292       4.11655       18.5560     0.0842162     -0.602230      -4.58841      0.690911      0.980011       1.08199       1.20402       1.25865       1.32009
  64  12 3673.5088    1.9669  5.0013 12.3174 -0.0024  0.0469   0.0133   0.1235    0.0211   0.0000   441.1141       9.31181       22.9370      0.794241      -4.42376      -1.22913       1.04474       1.53266       1.68127       1.85972       1.93662       2.00546
  65   1 1242.7710    0.0940  0.0904  9.6543  0.0000  0.0096   0.0058   0.0195    0.0154   0.0000   440.6524    -0.0531898       22.2135     -0.209191      -3.45495     -0.558919      0.223691      0.344261      0.390834      0.409036      0.535785      0.637045
  65   2 1566.0160    0.2329  0.2306  9.5817  0.0000  0.0079   0.0061   0.0188    0.0185   0.0000   442.0043     -0.177875       22.0798     -0.121033      -3.91178     0.0102754      0.210159      0.267891      0.329439      0.366204      0.386069      0.417238
  65   3 1828.7625    0.4924  0.5147  9.8041  0.0000  0.0104   0.0083   0.0272    0.0276   0.0000   442.3014     -0.541927       21.8835      0.187289      -3.63470      0.405241      0.268930      0.372533      0.408006      0.443026      0.483366      0.496656
  65   4 2069.5821    0.8110  0.8489 10.2529  0.0000  0.0136   0.0107   0.0348    0.0401   0.0000   442.1425      0.383867       22.5416     -0.775972      -4.29335     -0.552225      0.328004      0.440257      0.494580      0.544888      0.590194      0.610978
  65   5 2297.1624    1.3025  1.2008 11.0382  0.0000  0.0168   0.0153   0.0443    0.0477   0.0000   442.1014      0.364151       22.4700      0.143957     -0.591161      -1.86033      0.389788      0.532101      0.589047      0.665102      0.688761      0.733343
  65   6 2510.1839    1.9708  1.3055 11.8381  0.0000  0.0169   0.0220   0.0457    0.0460   0.0000   441.5093       1.65508       23.1645      0.824358      -1.44294      -1.70599      0.407318      0.552954      0.624801      0.692650      0.713144      0.734321
  65   7 2717.0980    2.7908  1.2180 12.6908  0.0000  0.0166   0.0328   0.0450    0.0492   0.0000   441.8882       1.65573       21.1675     -0.752008     -0.879731     -0.491942      0.395371      0.551675      0.605550      0.686075      0.695048      0.722698
  65   8 2920.1699    3.7293  1.2025 13.2195  0.0000  0.0162   0.0429   0.0428    0.0495   0.0000   442.4920       1.34391       21.1576      0.499968      -2.65566      -2.33345      0.377163      0.533578      0.596358      0.642851      0.677013      0.679067
  65   9 3117.9875    4.1049  1.2922 13.5898 -0.0000  0.0168   0.0470   0.0465    0.0431   0.0000   442.3674       2.67208       22.2842      0.924730      -2.78103      -1.65786      0.408237      0.558707      0.620881      0.670054      0.722042      0.748867
  65  10 3311.7752    3.5072  1.8122 13.3874  0.0000  0.0211   0.0356   0.0593    0.0352   0.0000   442.0192       3.43328       19.7845      0.510350     -0.108134      -3.58154      0.501152      0.689852      0.774012      0.861318      0.898486      0.949974
  65  11 3503.0153    2.6975  3.4991 12.5963 -0.0000  0.0311   0.0209   0.0856    0.0272   0.0000   442.6889       2.78823       19.0883    -0.0557325      0.384403      -3.05140      0.720981       1.01249       1.13569       1.24637       1.33034       1.37154
  65  12 3691.9142    2.3826  6.7770 12.0320  0.0052  0.0537   0.0085   0.1346    0.0107   0.0000   440.8270       5.71106       27.4915      -4.52761      -10.0820      0.713675       1.26875       1.72548       2.01295       2.13574       2.32503       2.31601
  66   1 1250.9510    0.0978  0.0596  9.6434  0.0000  0.0089   0.0060   0.0117    0.0151   0.0000   441.0854      0.199779       22.4337      0.985377      -2.70207      0.152835      0.273582      0.330978      0.367491      0.411127      0.449868      0.405159
  66   2 1575.4709    0.2464  0.2799  9.5974  0.0000  0.0084   0.0060   0.0225    0.0190   0.0000   441.6862     -0.570689       22.4419     -0.267370      -3.79693      0.541385      0.202116      0.256403      0.309416      0.341107      0.367075      0.393773
  66   3 1839.0251    0.4877  0.5391  9.8547  0.0000  0.0115   0.0081   0.0269    0.0279   0.0000   441.7191     0.0181533       21.6899     -0.606668      -2.98600     -0.763561      0.259234      0.361195      0.405391      0.456920      0.456716      0.463277
  66   4 2081.1799    0.8349  0.8531 10.4009  0.0002  0.0135   0.0111   0.0342    0.0376   0.0000   442.6407     -0.379525       21.9552     -0.394660      -3.00106     -0.104926      0.327702      0.448127      0.493994      0.553498      0.606411      0.620542
  66   5 2309.6076    1.3290  1.1875 11.2332 -0.0000  0.0165   0.0160   0.0453    0.0454   0.0000   441.7567       1.04168       21.2292      0.536170      -3.00348      -1.42145      0.384178      0.541404      0.582780      0.658226      0.685873      0.697985
  66   6 2523.4367    1.9667  1.3482 11.9761  0.0000  0.0179   0.0220   0.0475    0.0441   0.0000   441.6825       2.04090       20.7211     -0.453437      -2.79666      -1.11607      0.419614      0.593550      0.652360      0.710562      0.758544      0.760731
  66   7 2731.4225    2.7907  1.2654 12.7230  0.0000  0.0167   0.0319   0.0458    0.0457   0.0000   442.0786       2.18745       22.1488      -1.11610      -2.74309      0.246643      0.402496      0.555971      0.602822      0.676393      0.702481      0.745297
  66   8 2935.4001    3.7048  1.2132 13.3647  0.0000  0.0164   0.0429   0.0436    0.0472   0.0000   441.7493       2.28351       21.7673     -0.293460      -1.85127      -1.78494      0.393186      0.546071      0.603166      0.660776      0.705187      0.726307
  66   9 3133.9625    4.1111  1.2678 13.7377 -0.0000  0.0173   0.0478   0.0455    0.0441   0.0000   442.2425       3.33050       22.0153     -0.903774      -2.11886      -1.43599      0.413032      0.567932      0.618215      0.696062      0.742371      0.751634
  66  10 3328.5343    3.5090  1.9347 13.3225  0.0000  0.0218   0.0341   0.0610    0.0348   0.0000   442.5844       2.42598       20.8843      0.842644      0.221606      -3.21114      0.482878      0.700940      0.767233      0.854798      0.889282      0.932850
  66  11 3520.4587    2.6056  3.8623 12.5397 -0.0000  0.0340   0.0196   0.0922    0.0264   0.0000   443.0001       2.74638       20.3017     -0.575174       2.02619      -2.38201      0.738922       1.07964       1.17988       1.32267       1.35960       1.41596
  66  12 3710.2588    1.8467  5.2235 12.2717 -0.0053  0.0492   0.0166   0.1401    0.0294   0.0000   439.4937       5.01793       23.5895      -1.76417      -4.42010      -2.02671       1.07124       1.55043       1.74457       1.86545       1.99093       1.99697
  66  13 3897.5819    1.2032  6.4072 12.1847 -0.0025  0.0820   0.0065   0.1994    0.0122   0.0000   440.9223       8.00305       24.3471      -9.38026      -4.51837       5.95039       1.72144       2.56456       2.84958       3.11301       3.27319       3.26271
  67   2 1584.8155    0.2536  0.2398  9.6549  0.0000  0.0078   0.0064   0.0193    0.0185   0.0000   442.0832     -0.712764       22.2711      0.293947      -3.31171     -0.271018      0.198679      0.294886      0.340284      0.381332      0.407873      0.376505
  67   3 1849.1894    0.5035  0.5533  9.9345 -0.0000  0.0112   0.0082   0.0279    0.0273   0.0000   441.7040    -0.0893434       22.5253     0.0584350      -3.46793    -0.0862052      0.259925      0.362024      0.406940      0.443625      0.465439      0.465448
  67   4 2092.6988    0.8525  0.8570 10.4381 -0.0000  0.0136   0.0112   0.0348    0.0375   0.0000   442.8502      0.915028       22.1917      0.596350      -3.54932      0.106330      0.309318      0.438826      0.488369      0.540437      0.581473      0.612316
  67   5 2321.8899    1.3894  1.2523 11.0574  0.0000  0.0165   0.0155   0.0441    0.0483   0.0000   441.9331       1.36286       22.4013      0.863458      -4.14383      -1.46538      0.381310      0.521576      0.592835      0.646120      0.700069      0.723876
  67   6 2536.6005    2.0161  1.3771 11.9813  0.0000  0.0174   0.0219   0.0484    0.0421   0.0000   441.9061      0.637429       22.6312      0.397164      -2.90363      -1.55563      0.398093      0.553416      0.627826      0.672851      0.710983      0.718402
  67   7 2745.7102    2.8985  1.2201 12.8206  0.0000  0.0162   0.0336   0.0449    0.0463   0.0000   442.4025       1.94870       21.7596      0.443083      -2.31265      -1.90352      0.372580      0.518437      0.563861      0.625612      0.661194      0.695985
  67   8 2950.5149    3.8567  1.1395 13.3679 -0.0000  0.0156   0.0449   0.0421    0.0471   0.0000   443.1903       2.20680       21.3664    -0.0937713      -3.06975      -1.76055      0.347270      0.514133      0.523098      0.613858      0.613955      0.639161
  67   9 3149.8227    4.2206  1.3605 13.4665  0.0000  0.0168   0.0449   0.0454    0.0445   0.0000   442.5518       3.03815       21.8462     -0.310392      -3.21118      -2.84011      0.384553      0.529786      0.590215      0.657102      0.688389      0.712173
  67  10 3345.1493    3.4654  2.0733 13.1803 -0.0000  0.0217   0.0320   0.0614    0.0351   0.0000   442.4590       3.99621       20.0526      0.287947      0.520635      -4.21171      0.495964      0.681765      0.771585      0.845717      0.909598      0.928627
  67  11 3537.9251    2.5697  3.9909 12.4960  0.0000  0.0343   0.0194   0.0936    0.0269   0.0000   443.7996       4.86256       20.5814       2.00464     -0.774879      -3.87813      0.757466       1.07777       1.20081       1.33860       1.38210       1.43784
  67  12 3728.4099    2.0785  6.7019 12.2886  0.0057  0.0607   0.0079   0.1424    0.0100   0.0000   440.1544       8.88493       25.5715      -3.51717      -4.70024      -5.76278       1.30564       1.86321       2.08931       2.29641       2.39293       2.42576
  68   2 1594.0254    0.2624  0.2934  9.5417  0.0000  0.0084   0.0060   0.0217    0.0193   0.0000   441.8664     -0.414315       22.3274      0.286203      -3.01188     0.0167328      0.199712      0.255771      0.288014      0.319762      0.335138      0.345356
  68   3 1859.2303    0.5196  0.5750  9.8254 -0.0001  0.0109   0.0082   0.0288    0.0286   0.0000   441.7837      0.202916       22.7217     -0.930723      -3.78333     -0.106230      0.245506      0.335832      0.382054      0.401295      0.437880      0.444374
  68   4 2104.1421    0.8913  0.8875 10.3178  0.0000  0.0134   0.0114   0.0349    0.0412   0.0000   442.3761    -0.0729040       22.1862      0.473902      -4.23942      -1.19051      0.309187      0.429820      0.472532      0.530911      0.574065      0.600689
  68   5 2334.1010    1.3853  1.1978 11.3979  0.0000  0.0170   0.0166   0.0451    0.0429   0.0000   441.7042       1.33296       21.4364     -0.286359      -3.32607    -0.0781378      0.380311      0.542907      0.595580      0.652317      0.710171      0.714854
  68   6 2549.6743    2.0556  1.3591 12.0212  0.0000  0.0174   0.0225   0.0473    0.0413   0.0000   442.6458       2.18724       20.9896      0.166759      -2.87139      -2.12594      0.391217      0.558684      0.613769      0.685865      0.734923      0.741508
  68   7 2759.8510    3.0395  1.2288 12.8509  0.0030  0.0158   0.0344   0.0437    0.0460   0.0000   442.7765       2.09085       22.1822      0.601328      -4.18376     -0.788240      0.363901      0.498544      0.556035      0.606501      0.645707      0.673228
  68   8 2965.5413    3.8658  1.1209 13.3956  0.0000  0.0149   0.0450   0.0418    0.0450   0.0000   441.6947       1.60525       20.9165    -0.0437540      -3.07623      -3.08937      0.346993      0.472623      0.527929      0.579219      0.604739      0.623279
  68   9 3165.5591    4.1521  1.4795 13.3512 -0.0002  0.0175   0.0423   0.0475    0.0425   0.0000   442.3774       3.02389       21.5748      -1.62754      -1.22352      -1.69911      0.389940      0.554288      0.608274      0.654880      0.714607      0.730372
  68  10 3361.6855    3.4032  2.1074 13.1975  0.0000  0.0225   0.0319   0.0633    0.0344   0.0000   442.4476       3.35210       19.6640      -1.21788       2.04931      -4.29066      0.492719      0.699157      0.777564      0.850079      0.910342      0.928741
  68  11 3555.2710    2.4843  3.9265 12.4444 -0.0014  0.0343   0.0186   0.0942    0.0271   0.0000   443.8658       5.47571       21.6253     -0.583423       1.93604      -5.78782      0.744146       1.06639       1.19552       1.30021       1.37596       1.41164
  68  12 3746.2953    1.5237  4.7533 12.4009 -0.0026  0.0543   0.0184   0.1571    0.0317   0.0000   440.2773       2.71476       20.1966       1.48175      -5.25890      -1.17145       1.13832       1.65665       1.81915       2.04595       2.09439       2.19915
  68  13 3935.2654    1.3644  8.4410 11.9615 -0.0000  0.0895   0.0051   0.2168    0.0096   0.0000   438.5909       6.98536       29.3445      -6.71141      -15.3608     -0.799509       1.85779       2.70262       3.00257       3.34034       3.39513       3.53254
  69   1 1275.0287    0.0983  0.0912  9.5699  0.0000  0.0092   0.0054   0.0163    0.0150   0.0000   440.4617     -0.122620       21.8200      0.352382      -3.92329      0.354082      0.207954      0.281520      0.309343      0.329997      0.383337      0.349930
  69   2 1603.1413    0.2622  0.2914  9.5633  0.0000  0.0088   0.0060   0.0210    0.0191   0.0000   442.0538     -0.914227       22.3537      0.543990      -3.59804     -0.220958      0.207501      0.275735      0.312000      0.333480      0.354813      0.387037
  69   3 1869.1954    0.5336  0.5685  9.8880  0.0000  0.0109   0.0083   0.0276    0.0279   0.0000   441.4802     -0.128328       22.1216     -0.306413      -3.83510      0.850659      0.241965      0.342977      0.370985      0.413515      0.429204      0.455866
  69   4 2115.4409    0.9055  0.9809 10.3346  0.0000  0.0144   0.0111   0.0378    0.0432   0.0000   442.1726    -0.0227309       21.7716      -1.10158      -2.60627    -0.0296455      0.324237      0.454766      0.507921      0.552761      0.603070      0.609471
  69   5 2346.1608    1.4412  1.3036 11.1717  0.0000  0.0168   0.0157   0.0444    0.0432   0.0000   442.7601      0.610897       22.3304      0.402069      -3.37990      -1.09186      0.379276      0.512221      0.584352      0.639360      0.674695      0.707067
  69   6 2562.6758    2.1247  1.2818 12.1844  0.0000  0.0171   0.0241   0.0457    0.0432   0.0000   442.2753       1.78642       22.2508      0.553576      -3.96463     -0.690541      0.385912      0.537774      0.597736      0.668471      0.717319      0.738010
  69   7 2773.9493    3.0098  1.2574 12.8637  0.0000  0.0164   0.0337   0.0441    0.0434   0.0000   442.6240       1.00459       22.2528     -0.150830      -3.82684      -3.30400      0.366355      0.508851      0.570449      0.625701      0.650815      0.678088
  69   8 2980.4546    3.9531  1.2052 13.3868 -0.0003  0.0161   0.0446   0.0417    0.0477   0.0000   443.1868       1.77558       21.9308     -0.354367      -2.31713     -0.544850      0.357040      0.494472      0.560229      0.599932      0.637287      0.664662
  69   9 3181.2335    4.0425  1.4225 13.4861  0.0001  0.0172   0.0425   0.0478    0.0400   0.0000   442.7413       3.18451       21.8903      0.428128      -4.21543      -1.80967      0.389942      0.526852      0.584787      0.656481      0.676167      0.702472
  69  10 3378.1575    3.2848  2.2537 13.0878  0.0000  0.0227   0.0292   0.0650    0.0323   0.0000   443.5432       3.14249       17.8855     -0.130058      0.448644      -3.22486      0.497568      0.693713      0.778126      0.861599      0.921564      0.941495
  70   1 1282.9025    0.1069  0.1056  9.5945  0.0000  0.0084   0.0054   0.0189    0.0151   0.0000   440.7525     -0.168888       21.6728     -0.161297      -3.49129    -0.0217480      0.181972      0.288535      0.286038      0.348692      0.334354      0.361451
  70   2 1612.1594    0.2611  0.2978  9.6318  0.0002  0.0085   0.0060   0.0222    0.0188   0.0000   441.7728     -0.639807       21.8236     -0.525149      -3.04993      0.420526      0.195303      0.256684      0.285645      0.334513      0.354439      0.344844
  70   3 1879.1009    0.5391  0.6569  9.9359  0.0000  0.0125   0.0080   0.0296    0.0294   0.0000   441.8353     -0.837220       20.8543     -0.645843      -3.85604      0.558277      0.267389      0.364204      0.427251      0.457258      0.480493      0.498095
  70   4 2126.6851    0.9310  0.9902 10.4547  0.0000  0.0143   0.0114   0.0382    0.0428   0.0000   442.9834     -0.606052       21.6203      0.299499      -4.56129     -0.257199      0.323055      0.434386      0.491107      0.528256      0.593106      0.613978
  70   5 2358.1727    1.4698  1.2357 11.3607  0.0001  0.0167   0.0165   0.0434    0.0430   0.0000   443.0464      0.505301       22.1209      -1.26381      -2.60818     -0.948458      0.358586      0.505791      0.553401      0.628714      0.657894      0.688234
  70   6 2575.5866    2.1555  1.3855 12.1571 -0.0000  0.0172   0.0232   0.0486    0.0407   0.0000   442.7193      0.955326       22.1451       1.01106      -2.57002      -1.90854      0.373649      0.521633      0.589683      0.641601      0.676830      0.716196
  70   7 2787.8795    3.1180  1.2593 12.8292  0.0010  0.0158   0.0338   0.0435    0.0454   0.0000   442.8715       1.99390       22.0468      0.211734      -3.09319      -1.29766      0.358904      0.491286      0.545815      0.618572      0.645753      0.671368
  70   8 2995.2234    3.9454  1.2284 13.3450 -0.0000  0.0155   0.0431   0.0422    0.0459   0.0000   442.2735       3.03065       21.9025      0.987932      -3.75630      -2.20094      0.350688      0.483576      0.533244      0.592281      0.630459      0.667613
  70   9 3196.7875    3.9773  1.5300 13.4176  0.0001  0.0178   0.0404   0.0487    0.0410   0.0000   442.5632       3.50775       21.8071     -0.457444      -3.28664     -0.597079      0.400991      0.541110      0.620528      0.676130      0.729054      0.742257
  70  10 3394.4725    3.1926  2.4828 13.0165 -0.0001  0.0244   0.0273   0.0671    0.0316   0.0000   443.8147       2.86637       19.3555      0.914155      0.316107      -2.39368      0.521329      0.745388      0.820890      0.913288      0.969402      0.993042
  71   1 1290.7498    0.0993  0.1119  9.5742  0.0000  0.0089   0.0053   0.0210    0.0151   0.0000   441.0184     -0.725871       21.8036      0.379616      -3.06809      0.413564      0.207020      0.249268      0.293410      0.342417      0.345294      0.350005
  71   2 1621.0716    0.2705  0.2740  9.6176  0.0000  0.0078   0.0062   0.0197    0.0186   0.0000   441.8979      0.396727       22.3377     0.0324844      -3.41773     -0.319487      0.181504      0.239097      0.288202      0.293214      0.319910      0.331628
  71   3 1888.9160    0.5578  0.6479  9.8520  0.0000  0.0116   0.0081   0.0293    0.0305   0.0000   442.0109     -0.864309       21.5427     -0.203859      -4.01492     -0.370330      0.256998      0.348886      0.382317      0.427458      0.449830      0.471147
  71   4 2137.8099    0.9476  1.0562 10.3624  0.0002  0.0147   0.0111   0.0385    0.0446   0.0000   441.7718      0.636875       22.6225     -0.736657      -3.37853      0.124624      0.320042      0.448604      0.503617      0.540748      0.580041      0.589061
  71   5 2370.0219    1.5042  1.2903 11.3820  0.0010  0.0165   0.0164   0.0451    0.0429   0.0000   442.6864     0.0863737       21.5371      0.860688      -2.86588      -1.06664      0.354870      0.496758      0.557893      0.610992      0.652094      0.668575
  71   6 2588.3975    2.2355  1.3258 12.2718 -0.0000  0.0170   0.0244   0.0467    0.0414   0.0000   442.1732       1.28537       22.4065      -1.01373      -3.74589      0.171638      0.367456      0.522089      0.570149      0.642670      0.683865      0.714405
  71   7 2801.8140    3.1841  1.2433 12.8826  0.0001  0.0156   0.0346   0.0430    0.0448   0.0000   441.7398       2.00652       21.6526     -0.652632      -3.82097     -0.660205      0.349679      0.476077      0.536900      0.593908      0.634780      0.659531
  71   8 3009.9126    4.0614  1.2091 13.5075  0.0000  0.0157   0.0456   0.0419    0.0457   0.0000   442.7233       2.49039       22.4474     -0.823726      -4.03537      -1.32135      0.359897      0.495337      0.563199      0.600102      0.653581      0.670099
  71   9 3212.1797    4.0689  1.5512 13.4580  0.0019  0.0178   0.0409   0.0500    0.0400   0.0000   442.0459       1.97525       22.0767     -0.130243      -2.17765      -1.27960      0.372918      0.533687      0.593257      0.636315      0.673811      0.692842
  71  10 3410.7375    3.1220  2.5453 13.0033  0.0000  0.0245   0.0267   0.0706    0.0312   0.0000   443.4731       3.59960       18.7416       1.39980       2.51075      -1.66564      0.519390      0.732177      0.809449      0.889231      0.940735      0.971743
  71  12 3799.8722    1.7539  7.4859 12.1554  0.0088  0.0669   0.0059   0.1648    0.0094   0.0000   438.6094       10.1276       30.8715      -8.68462      -16.3681       8.45402       1.44160       1.86782       2.25178       2.33384       2.55291       2.59855
  72   1 1298.5019    0.1080  0.1123  9.5741  0.0000  0.0090   0.0052   0.0193    0.0150   0.0000   440.5038     -0.582516       21.9861      0.529648      -3.67202     -0.632176      0.172468      0.282247      0.267503      0.344943      0.313026      0.338090
  72   2 1629.8870    0.2985  0.3473  9.5860  0.0000  0.0088   0.0061   0.0225    0.0199   0.0000   441.9368     -0.101185       21.9670      0.403216      -3.44674      0.125236      0.196658      0.264916      0.303830      0.331051      0.362951      0.351731
  72   3 1898.6530    0.5511  0.6969  9.9457  0.0000  0.0125   0.0079   0.0313    0.0304   0.0000   441.8848      0.124987       22.1544    -0.0615082      -4.05840      0.326233      0.263945      0.364336      0.410662      0.455986      0.477634      0.500576
  72   4 2148.8899    0.9512  0.9667 10.6625  0.0000  0.0142   0.0118   0.0378    0.0388   0.0000   442.9228       1.03476       23.0147     0.0847793      -3.55571     -0.972109      0.305888      0.434208      0.465640      0.524170      0.561727      0.588708
  72   5 2381.8002    1.5374  1.4057 11.3920 -0.0067  0.0177   0.0162   0.0481    0.0393   0.0000   442.4666       1.33004       21.3329       1.09147      -2.65666      -1.23276      0.363978      0.507634      0.566176      0.646615      0.652319      0.693324
  72   6 2601.1038    2.2807  1.3391 12.2774  0.0000  0.0167   0.0245   0.0465    0.0412   0.0000   442.6198       1.63550       21.6252     -0.162930      -3.12246     -0.756807      0.355485      0.497116      0.539305      0.610596      0.637520      0.655151
  72   7 2815.5855    3.1970  1.2258 13.1149  0.0027  0.0155   0.0360   0.0447    0.0428   0.0000   442.0978       2.27124       22.3463      0.113130      -3.32706      0.321209      0.333738      0.458328      0.524690      0.565224      0.612633      0.617464
  72   8 3024.4402    3.9240  1.2963 13.5770  0.0000  0.0162   0.0430   0.0456    0.0395   0.0000   442.3253       3.06419       21.3177     -0.663593      -3.20767     -0.866224      0.351170      0.482989      0.541010      0.587404      0.620667      0.651426
  72   9 3227.5627    3.9293  1.6716 13.4605  0.0026  0.0184   0.0380   0.0531    0.0369   0.0000   442.7498       2.13331       22.4456       1.39977      -1.03336      -3.29009      0.387768      0.548588      0.609415      0.676571      0.714538      0.742105
  72  10 3426.9167    3.0090  2.9221 12.9240  0.0000  0.0267   0.0240   0.0761    0.0276   0.0000   442.4288       4.17055       17.6226     -0.460277      0.978530      -2.45770      0.540004      0.787264      0.840225      0.980471       1.00584       1.05910
  72  11 3623.3882    2.0919  4.4928 12.6347  0.0033  0.0423   0.0204   0.1229    0.0277   0.0000   443.0310       3.91295       20.3140      0.701566       3.28990      -7.52094      0.866676       1.22203       1.38675       1.51181       1.60758       1.70250
  72  12 3817.3080    1.3107  5.2840 12.4539 -0.0384  0.0682   0.0142   0.1751    0.0242   0.0000   444.0696       4.77430       21.2518       3.74168      -3.60791      0.634343       1.31081       1.97193       2.13905       2.42804       2.44836       2.58537
  73   1 1306.2001    0.1257  0.1113  9.5358  0.0000  0.0070   0.0054   0.0164    0.0149   0.0000   440.9083     -0.193979       22.6800      0.483294      -3.76495    0.00892571      0.152922      0.196620      0.243206      0.286329      0.299084      0.324133
  73   2 1638.6078    0.2984  0.3129  9.5417  0.0000  0.0085   0.0062   0.0200    0.0196   0.0000   441.7625     -0.203769       22.5412      0.770873      -4.11357     -0.724069      0.176926      0.246281      0.276263      0.294128      0.308661      0.323220
  73   3 1908.2913    0.6092  0.6803  9.8447  0.0000  0.0119   0.0084   0.0284    0.0318   0.0000   442.5909      0.598948       21.7087      0.847204      -2.96522     -0.172283      0.243209      0.344344      0.376712      0.416242      0.436129      0.460031
  73   4 2159.8364    0.9929  1.0247 10.5908  0.0000  0.0147   0.0119   0.0383    0.0413   0.0000   442.5663      0.704770       22.0226       1.04624      -2.99424      0.765058      0.308476      0.439786      0.475788      0.543222      0.586864      0.591324
  73   5 2393.4792    1.5878  1.3826 11.3921  0.0000  0.0172   0.0167   0.0460    0.0420   0.0000   442.4568      0.898761       22.6930     -0.661202      -4.49524       1.07100      0.364032      0.508568      0.573584      0.607330      0.671090      0.688062
  73   6 2613.7447    2.3493  1.3486 12.2243  0.0001  0.0166   0.0246   0.0458    0.0423   0.0000   442.3658       1.28899       21.5824     -0.712198      -3.72797     -0.822040      0.341081      0.477106      0.536433      0.593788      0.617850      0.640862
  73   7 2829.2565    3.2777  1.2754 12.9290  0.0001  0.0163   0.0349   0.0426    0.0441   0.0000   443.1488       2.45251       21.9043     -0.751938      -3.07790      -1.26873      0.329776      0.477747      0.515847      0.577311      0.622063      0.634028
  73   8 3038.9496    4.0371  1.3111 13.4749  0.0000  0.0163   0.0426   0.0439    0.0404   0.0000   442.8381       3.09397       21.8622       1.29111      -3.02044      -1.87208      0.336238      0.469010      0.539495      0.580486      0.627873      0.635675
  73   9 3242.7905    3.9151  1.6954 13.3236 -0.0001  0.0179   0.0369   0.0522    0.0364   0.0000   442.8540       3.90919       20.5149     -0.665113      -1.09617      -4.14125      0.391650      0.516408      0.597668      0.642793      0.686077      0.724483
  73  10 3442.9369    2.9493  3.0021 12.8921  0.0000  0.0269   0.0238   0.0786    0.0274   0.0000   443.2480       3.89065       18.7625      0.344798       2.27593      -2.14826      0.558788      0.788619      0.890012      0.971239       1.02811       1.07191
  74   1 1313.8492    0.1105  0.1313  9.5152  0.0000  0.0088   0.0050   0.0213    0.0149   0.0000   440.6242      0.170698       21.7231     -0.937235      -3.45984      0.230341      0.173816      0.229842      0.272979      0.301301      0.290726      0.310115
  74   2 1647.2317    0.3163  0.3211  9.5557  0.0000  0.0083   0.0063   0.0192    0.0196   0.0000   441.6643     -0.419343       22.3672      0.174407      -4.28659      0.759732      0.188913      0.252570      0.276235      0.304431      0.344687      0.356682
  74   3 1917.9114    0.5879  0.6916  9.9429  0.0000  0.0120   0.0081   0.0304    0.0302   0.0000   441.5548      0.322589       22.2012     -0.614641      -3.22681     -0.776456      0.249348      0.345500      0.395449      0.440290      0.455041      0.465238
  74   4 2170.7007    1.0111  1.1465 10.6397  0.0000  0.0156   0.0118   0.0429    0.0429   0.0000   442.7413      0.549821       22.0982      0.295913      -2.92663     -0.966743      0.327520      0.449420      0.509847      0.552107      0.603003      0.602421
  74   5 2405.0430    1.5969  1.3703 11.4388 -0.0005  0.0167   0.0166   0.0465    0.0395   0.0000   442.5762     0.0115589       20.6957      0.243953      -3.34061     -0.968807      0.345920      0.479982      0.538302      0.594647      0.612460      0.634852
  74   6 2626.3209    2.4048  1.4057 12.2036 -0.0025  0.0168   0.0245   0.0464    0.0407   0.0000   442.3282       1.61253       21.9381     -0.665157      -2.88593     -0.609730      0.348910      0.478964      0.551451      0.589686      0.635544      0.649872
  74   7 2842.8823    3.3891  1.2819 12.9861  0.0000  0.0161   0.0359   0.0416    0.0449   0.0000   442.7309       2.17765       22.2887      0.567491     -0.848639     -0.747215      0.341352      0.475828      0.524925      0.579774      0.626261      0.637126
  74   8 3053.3019    4.0245  1.3520 13.5211  0.0000  0.0167   0.0420   0.0441    0.0380   0.0000   442.5045       2.82873       21.8650      0.293195      -1.98513      -2.45734      0.350960      0.488592      0.541527      0.593534      0.632764      0.655197
  74   9 3257.9095    3.8060  1.6962 13.4657 -0.0000  0.0191   0.0370   0.0533    0.0348   0.0000   442.7497       3.72786       21.1841       1.19157      -2.33472     -0.400476      0.389383      0.548878      0.623590      0.669646      0.714170      0.731426
  74  10 3458.9449    2.9511  3.1276 12.6998  0.0000  0.0265   0.0222   0.0770    0.0284   0.0000   443.9201       3.19636       17.6040      -1.03592      -1.09041      -2.98873      0.546423      0.762071      0.863728      0.947626       1.01273       1.04663
  74  11 3657.0144    2.1985  5.2559 12.1607 -0.0030  0.0445   0.0080   0.1123    0.0095   0.0000   442.2133       2.01937       23.8320      0.839812      -4.05701      -4.62192      0.866552       1.26404       1.38613       1.54130       1.60884       1.69444
  75   1 1321.4370    0.1228  0.1357  9.5430  0.0000  0.0080   0.0051   0.0203    0.0150   0.0000   440.5988     -0.271368       21.9902      0.293926      -3.23310     -0.284054      0.165746      0.221872      0.277543      0.313300      0.342589      0.349833
  75   2 1655.7546    0.3091  0.3379  9.5907  0.0000  0.0088   0.0062   0.0206    0.0199   0.0000   441.4683     -0.562876       22.4155     0.0894200      -3.43418      0.573493      0.182351      0.244145      0.287691      0.316920      0.322319      0.335017
  75   3 1927.4311    0.6263  0.7753  9.8897  0.0000  0.0126   0.0083   0.0322    0.0333   0.0000   442.0623     -0.724287       21.5792     -0.527569      -3.23446       1.00803      0.251803      0.360925      0.398738      0.448932      0.485724      0.508373
  75   4 2181.4751    1.0269  1.1239 10.7184  0.0000  0.0152   0.0118   0.0415    0.0402   0.0000   442.2882     -0.377455       21.4280      0.173476      -3.22865      0.252670      0.317710      0.443234      0.495530      0.551479      0.579461      0.601460
  75   5 2416.4917    1.6490  1.3929 11.5058  0.0000  0.0168   0.0170   0.0459    0.0407   0.0000   441.9551       2.36028       22.3118     -0.739504      -3.11699      -2.93633      0.351495      0.477783      0.540321      0.581165      0.623424      0.651987
  75   6 2638.8681    2.4659  1.3810 12.2893 -0.0001  0.0166   0.0251   0.0451    0.0412   0.0000   442.1707       1.95625       21.6516      0.505897      -1.16989      -2.18674      0.333491      0.472238      0.532792      0.576541      0.632862      0.662627
  75   7 2856.3668    3.4179  1.2799 13.0060  0.0000  0.0158   0.0359   0.0421    0.0445   0.0000   442.8994       2.31149       21.9256       1.14884      -3.63306     -0.897549      0.320971      0.450124      0.502289      0.545090      0.573373      0.598716
  75   8 3067.5938    4.1492  1.2831 13.4494 -0.0003  0.0157   0.0440   0.0428    0.0437   0.0000   442.3367       2.78333       21.3551     -0.120157      -2.89672      -3.33003      0.333193      0.460653      0.513183      0.560440      0.600764      0.611363
  75   9 3273.0282    3.8206  1.7629 13.3629  0.0000  0.0189   0.0360   0.0538    0.0360   0.0000   442.8211       2.91654       20.4126       1.49363      -1.30917      -2.88761      0.387103      0.548139      0.591426      0.659219      0.723677      0.747891
  75  10 3474.7641    2.8653  3.5404 12.6338  0.0000  0.0297   0.0209   0.0818    0.0275   0.0000   442.7941       5.04428       19.0612     0.0373856     0.0641194     -0.628426      0.581202      0.829316      0.930577       1.02723       1.07862       1.11348
  76   1 1328.9561    0.1206  0.1337  9.5349  0.0000  0.0084   0.0049   0.0182    0.0147   0.0000   440.8551     -0.371206       22.2749    -0.0445357      -3.14938      0.298875      0.162422      0.222269      0.286655      0.277354      0.305843      0.307995
  76   2 1664.2110    0.3243  0.3879  9.5248  0.0000  0.0092   0.0061   0.0231    0.0208   0.0000   441.4888     -0.670010       22.7119      0.970348      -3.95096     -0.216278      0.208599      0.281462      0.320813      0.336914      0.364894      0.390874
  76   3 1936.9322    0.6299  0.7736  9.9304  0.0000  0.0123   0.0083   0.0324    0.0328   0.0000   442.3835      0.432005       21.7669      0.691381      -3.98667     -0.389608      0.253042      0.342212      0.400140      0.433450      0.471244      0.481040
  76   4 2192.1508    1.0497  1.1603 10.6947  0.0000  0.0156   0.0120   0.0418    0.0428   0.0000   442.4851     -0.197330       21.9702     -0.346973      -3.46706       1.29907      0.314398      0.440135      0.490017      0.541193      0.596248      0.615333
  76   5 2427.8628    1.6595  1.4348 11.5640  0.0002  0.0173   0.0171   0.0482    0.0393   0.0000   443.1156       1.00314       20.2853      0.585644      -3.14056      -1.76135      0.346741      0.477552      0.539259      0.597881      0.630615      0.632253
  76   6 2651.2614    2.4599  1.3896 12.3120  0.0000  0.0164   0.0248   0.0445    0.0397   0.0000   442.5968       2.85932       21.2467     -0.976518      -2.38958     -0.130629      0.335336      0.463387      0.528089      0.578326      0.649797      0.657491
  76   7 2869.7880    3.5035  1.2831 13.0813  0.0000  0.0156   0.0367   0.0426    0.0432   0.0000   442.7661       1.52900       22.9533      0.169684      -2.30458      0.727874      0.320896      0.446687      0.494748      0.555949      0.585888      0.602328
  76   8 3081.7847    4.1865  1.3203 13.5370  0.0000  0.0157   0.0437   0.0446    0.0407   0.0000   442.2319       1.93232       22.2243       1.09236      -2.56182      -2.11201      0.327368      0.455640      0.514998      0.546919      0.582124      0.622012
  76   9 3287.9676    3.7366  1.9137 13.2728  0.0000  0.0196   0.0341   0.0570    0.0356   0.0000   442.4740       3.31211       21.0471     0.0366497      -1.85728      -3.89705      0.395785      0.550829      0.617234      0.680786      0.733142      0.762509
  76  10 3490.5875    2.7710  3.4450 12.7644 -0.0000  0.0299   0.0214   0.0848    0.0262   0.0000   443.9672       4.91694       19.6405     -0.155565      0.297617      -2.88703      0.578288      0.833249      0.924527       1.02530       1.06562       1.09579
  77   1 1336.4222    0.1240  0.1470  9.5338  0.0000  0.0078   0.0049   0.0207    0.0149   0.0000   440.7160     0.0318856       22.1122     -0.346376      -3.61291     -0.131734      0.163586      0.221835      0.238619      0.239424      0.275802      0.303074
  77   2 1672.5342    0.3238  0.4156  9.5550  0.0000  0.0098   0.0059   0.0239    0.0208   0.0000   441.6092     -0.332538       21.8407      0.295830      -3.51254      0.238070      0.196689      0.262796      0.303057      0.323073      0.362546      0.374478
  77   3 1946.3169    0.6237  0.7572 10.0172  0.0000  0.0121   0.0084   0.0322    0.0311   0.0000   442.2195      0.352962       22.5032      0.489677      -2.44395     -0.194788      0.246026      0.332568      0.385505      0.429121      0.452680      0.474691
  77   4 2202.7370    1.0684  1.1395 10.8104  0.0000  0.0155   0.0124   0.0426    0.0416   0.0000   442.8709      0.681983       21.5190    -0.0355454      -2.95399      0.385048      0.308115      0.430018      0.471303      0.524227      0.571138      0.575832
  77   5 2439.2002    1.7304  1.4220 11.5156  0.0041  0.0168   0.0174   0.0455    0.0427   0.0000   441.9958      0.834834       22.2733     -0.117685      -3.89465      -1.49696      0.332939      0.469463      0.517368      0.573653      0.620940      0.628622
  77   6 2663.6330    2.5472  1.3516 12.3711 -0.0002  0.0160   0.0259   0.0438    0.0408   0.0000   442.0551      0.749154       22.2663      0.244406      -2.42147      -1.12706      0.326124      0.438388      0.500453      0.546984      0.607951      0.609868
  77   7 2883.1121    3.5767  1.2301 13.1597  0.0021  0.0150   0.0380   0.0406    0.0445   0.0000   443.3311       1.88289       21.7207    -0.0473129      -3.27463      -1.43469      0.305141      0.424174      0.475486      0.527607      0.559832      0.577127
  77   8 3095.8698    4.1593  1.3466 13.5647 -0.0018  0.0163   0.0430   0.0450    0.0385   0.0000   443.3741       1.59069       21.8298      -1.25384      -2.86860      -1.73618      0.331339      0.455731      0.506915      0.559811      0.594233      0.619101
  77   9 3302.8823    3.6380  1.9275 13.3527 -0.0002  0.0199   0.0334   0.0581    0.0336   0.0000   443.2175       4.39220       19.6584       1.01179     -0.643271      -2.11798      0.399384      0.549367      0.626310      0.675505      0.735205      0.743224
  77  10 3506.2495    2.7373  3.7204 12.6768  0.0000  0.0316   0.0212   0.0876    0.0273   0.0000   443.7983       2.85931       18.9269      -1.27470     -0.755216      -2.53741      0.605478      0.875800      0.956616       1.08284       1.12085       1.19431
  78   1 1343.8306    0.1329  0.1403  9.4862  0.0000  0.0074   0.0050   0.0189    0.0147   0.0000   440.6909     -0.403227       21.8629    -0.0782496      -3.94308    0.00812978      0.143029      0.201135      0.232801      0.272075      0.318463      0.309057
  78   2 1680.7874    0.3437  0.3860  9.5340  0.0005  0.0089   0.0063   0.0217    0.0206   0.0000   441.2613     -0.523588       21.9652     -0.689786      -3.33324      -1.16246      0.176084      0.234370      0.284294      0.293631      0.320535      0.328930
  78   3 1955.6798    0.6567  0.7853  9.9971  0.0007  0.0127   0.0085   0.0317    0.0328   0.0000   442.0938     -0.354019       22.3449      0.407691      -4.07489     -0.681776      0.245268      0.338261      0.394763      0.425891      0.444623      0.449417
  78   4 2213.2415    1.1108  1.2008 10.6569  0.0000  0.0152   0.0122   0.0429    0.0458   0.0000   442.2499      0.479088       21.6214     -0.131545      -3.88916     -0.894452      0.304878      0.408182      0.473563      0.513532      0.554751      0.564367
  78   5 2450.4006    1.7647  1.3710 11.7147  0.0000  0.0170   0.0184   0.0450    0.0398   0.0000   442.4327       1.86050       21.2952      -1.46272      -2.77399     -0.103480      0.339348      0.464294      0.528613      0.579525      0.631567      0.644388
  78   6 2675.9407    2.6191  1.3498 12.4193 -0.0058  0.0161   0.0265   0.0437    0.0397   0.0000   443.0530       1.17224       20.8576      0.545154      -3.68830      -1.74967      0.322859      0.453858      0.515614      0.563646      0.587822      0.612049
  78   7 2896.3565    3.5640  1.3104 13.0803  0.0000  0.0154   0.0364   0.0432    0.0416   0.0000   442.4406       1.60196       21.8159     -0.615942      -2.36130      -1.81996      0.311573      0.425534      0.478871      0.518859      0.561420      0.585768
  78   8 3109.8538    4.1230  1.4116 13.5202 -0.0001  0.0165   0.0418   0.0457    0.0391   0.0000   442.7306       2.88487       22.0122     -0.643848      -3.64418      -2.58111      0.332721      0.468040      0.520089      0.575449      0.623639      0.636038
  78   9 3317.6234    3.5495  1.9775 13.3818  0.0000  0.0204   0.0330   0.0603    0.0320   0.0000   443.8626       3.24653       21.3899      0.944025      -1.22012      -1.94660      0.409888      0.568429      0.637635      0.693342      0.752860      0.782588
  78  10 3521.8349    2.5879  3.9472 12.7180  0.0001  0.0346   0.0214   0.0980    0.0265   0.0000   443.5457       3.73998       20.0593       2.30829      0.230332      -5.44246      0.631522      0.926678       1.02270       1.15369       1.16199       1.23744
  79   1 1351.1746    0.1214  0.1438  9.4661  0.0000  0.0075   0.0049   0.0199    0.0147   0.0000   440.6927    -0.0826676       22.0298     0.0921106      -3.90526     0.0401626      0.167842      0.203537      0.282154      0.287109      0.317070      0.353797
  79   2 1688.9506    0.3449  0.4041  9.5643 -0.0000  0.0093   0.0062   0.0231    0.0207   0.0000   441.7099    -0.0812796       22.5050     -0.278132      -3.04284     0.0580700      0.175610      0.250487      0.263658      0.320771      0.302945      0.332062
  79   3 1964.9452    0.6794  0.7565  9.9789  0.0000  0.0118   0.0087   0.0307    0.0325   0.0000   441.7696      0.418936       22.1839     -0.913967      -3.05647      -1.11892      0.227155      0.320259      0.351417      0.394076      0.418170      0.433972
  79   4 2223.6285    1.1317  1.2461 10.7328  0.0001  0.0157   0.0121   0.0442    0.0414   0.0000   442.4050      0.106386       22.3546     -0.467149      -3.17715      0.848928      0.299843      0.413379      0.483847      0.530456      0.581724      0.597335
  79   5 2461.4895    1.7626  1.4630 11.7255  0.0000  0.0173   0.0179   0.0484    0.0373   0.0000   442.3795       1.66129       21.7627      0.103175      -2.06191     -0.342256      0.343809      0.479084      0.531935      0.591394      0.625307      0.649971
  79   6 2688.1163    2.6479  1.3726 12.4430 -0.0002  0.0164   0.0268   0.0430    0.0404   0.0000   442.6556      0.811703       21.5594     -0.750681      -2.17800     -0.921057      0.318029      0.450205      0.494073      0.559703      0.590699      0.618544
  79   7 2909.5131    3.5267  1.2478 13.3559 -0.0003  0.0159   0.0379   0.0426    0.0379   0.0000   442.8016       2.12638       22.8065     -0.148277      -2.44720      -1.60601      0.304486      0.431410      0.481248      0.525997      0.559095      0.569814
  79   8 3123.7599    4.2774  1.4142 13.4272  0.0000  0.0161   0.0422   0.0439    0.0422   0.0000   442.2903       2.52612       22.0156     -0.476261      -2.80664      -3.04232      0.319243      0.439767      0.495039      0.542374      0.569877      0.600327
  79   9 3332.4156    3.5326  2.0701 13.2586 -0.0000  0.0206   0.0313   0.0594    0.0323   0.0000   444.2831       2.40263       20.0068       1.83987     -0.905534      -1.53751      0.406478      0.563501      0.638222      0.690507      0.752384      0.764944
  79  10 3537.4060    2.5172  3.8646 12.6734 -0.0016  0.0338   0.0208   0.0959    0.0278   0.0000   443.6549       2.62211       20.6908      0.576529     -0.668041      -2.94017      0.635235      0.897705       1.00390       1.13302       1.17829       1.24231
  79  11 3739.0448    1.4611  4.6660 12.5191  0.0118  0.0594   0.0264   0.1877    0.0433   0.0000   445.9800       4.85696       18.1658      0.955857     -0.538685      -4.59640       1.04219       1.58054       1.73051       1.92341       1.98926       2.04494
  80   1 1358.4864    0.1344  0.1315  9.4346  0.0000  0.0068   0.0050   0.0168    0.0146   0.0000   440.6056     0.0124117       21.7894     0.0737075      -3.94596     -0.325416      0.139220      0.183923      0.215381      0.226851      0.257352      0.282470
  80   2 1697.0434    0.3638  0.4039  9.5265  0.0000  0.0089   0.0063   0.0216    0.0212   0.0000   441.5521      0.110557       22.3200     0.0644456      -3.49740     -0.408909      0.182123      0.249696      0.285319      0.307762      0.338519      0.344141
  80   3 1974.1559    0.6771  0.8714 10.0110  0.0000  0.0134   0.0085   0.0334    0.0344   0.0000   441.9688      0.715126       22.2803    -0.0578043      -3.86112     0.0292904      0.256794      0.359234      0.403964      0.441886      0.480065      0.497267
  80   4 2233.9409    1.1769  1.1948 10.8471  0.0000  0.0154   0.0128   0.0415    0.0424   0.0000   441.8326      0.441134       23.0588     0.0475948      -4.11006    -0.0991475      0.296494      0.403487      0.467699      0.510685      0.550258      0.570388
  80   5 2472.5642    1.8459  1.4176 11.8224  0.0057  0.0167   0.0188   0.0467    0.0377   0.0000   441.9210      0.714276       21.6313     -0.357709      -3.53748     -0.815521      0.318963      0.440366      0.498893      0.540856      0.588324      0.598787
  80   6 2700.2361    2.7385  1.3841 12.5257  0.0001  0.0161   0.0276   0.0442    0.0398   0.0000   442.4566       1.84161       21.8964      0.405679      -2.95208      -1.26329      0.317236      0.439912      0.487420      0.549996      0.589400      0.597403
  80   7 2922.6098    3.7306  1.2809 13.0758 -0.0026  0.0154   0.0371   0.0398    0.0415   0.0000   442.7764       1.80994       21.9939      -1.28727      -1.98352     -0.592627      0.293368      0.417362      0.459055      0.501979      0.547353      0.544432
  80   8 3137.6204    4.1720  1.4886 13.4056  0.0001  0.0167   0.0401   0.0454    0.0388   0.0000   442.5414       2.33455       21.8973      0.159664      -2.51601      -1.91289      0.323297      0.443504      0.507239      0.546715      0.584699      0.614189
  80   9 3346.9890    3.4203  2.2291 13.2247 -0.0000  0.0218   0.0295   0.0627    0.0305   0.0000   443.0505       3.19117       21.7029      0.868090     -0.924395     -0.974566      0.409620      0.581918      0.650525      0.728137      0.757405      0.786292
  81   1 1365.6938    0.1366  0.1550  9.4676  0.0000  0.0073   0.0049   0.0182    0.0146   0.0000   440.4059      0.402385       21.8431     -0.524812      -3.81251      0.268826      0.153502      0.215686      0.246179      0.232724      0.273198      0.268202
  81   2 1705.0733    0.3750  0.4152  9.5682  0.0000  0.0087   0.0065   0.0227    0.0212   0.0000   441.7722     -0.428053       21.8330    -0.0106381      -3.72927     -0.172265      0.177765      0.245611      0.272606      0.322389      0.327155      0.334685
  81   3 1983.3413    0.6998  0.7658 10.1274  0.0000  0.0118   0.0090   0.0307    0.0319   0.0000   442.5391     -0.663418       21.0399     -0.162976      -2.65181    0.00583663      0.234763      0.314760      0.357371      0.387647      0.437441      0.437204
  81   4 2244.1892    1.2016  1.2626 10.8189 -0.0000  0.0158   0.0128   0.0416    0.0424   0.0000   442.1729      0.940217       21.5630     -0.193472      -2.70742     -0.129908      0.302697      0.408798      0.464929      0.513988      0.567187      0.573546
  81   5 2483.5075    1.8484  1.4301 11.8723  0.0000  0.0175   0.0186   0.0457    0.0352   0.0000   442.6153      0.883395       21.7225      0.512053      -3.33147     -0.489503      0.319037      0.456251      0.502463      0.554410      0.588656      0.616270
  81   6 2712.3204    2.7756  1.4392 12.4351 -0.0003  0.0162   0.0268   0.0448    0.0398   0.0000   442.1583       1.84138       21.0516     -0.502970      -2.00209     -0.769706      0.305502      0.422161      0.478856      0.522917      0.564722      0.577297
  81   7 2935.5807    3.7523  1.3059 13.2382  0.0000  0.0153   0.0379   0.0420    0.0387   0.0000   442.7256       1.95902       21.8600     -0.354083      -3.66206      -1.50890      0.290999      0.395362      0.452671      0.501837      0.520229      0.545794
  81   8 3151.3186    4.2117  1.5158 13.4101  0.0000  0.0162   0.0398   0.0468    0.0379   0.0000   442.4001       3.34471       21.7306      0.273919      -2.45358      -2.75940      0.316025      0.437476      0.492485      0.537794      0.581150      0.605345
  81   9 3361.5718    3.3694  2.4254 13.0657  0.0000  0.0223   0.0277   0.0648    0.0309   0.0000   443.4803       3.99827       19.6285      0.746244      0.566777      -1.60229      0.415859      0.587981      0.652815      0.733031      0.777103      0.801243
  82   1 1372.8910    0.1329  0.1488  9.4357  0.0000  0.0070   0.0048   0.0184    0.0146   0.0000   440.6242     0.0231166       21.8516     -0.134537      -3.50788      0.322436      0.149749      0.201086      0.220445      0.229630      0.257716      0.270127
  82   2 1712.9575    0.3753  0.4599  9.4966  0.0000  0.0094   0.0061   0.0235    0.0223   0.0000   441.0915      0.396427       21.7365     -0.263351      -3.77494      0.559859      0.192711      0.252018      0.280852      0.325923      0.336464      0.353447
  82   3 1992.3889    0.7237  0.8550 10.0334  0.0000  0.0125   0.0087   0.0324    0.0342   0.0000   441.8519    -0.0966212       22.4123      0.772478      -3.36915     -0.736001      0.239069      0.331990      0.365705      0.416606      0.426991      0.443334
  82   4 2254.3230    1.1918  1.2881 10.8593  0.0000  0.0159   0.0124   0.0430    0.0387   0.0000   442.1482      0.759540       21.9439      0.237383      -2.43155      -1.83327      0.297614      0.414913      0.466894      0.497514      0.545776      0.548252
  82   5 2494.3645    1.9119  1.4898 11.7198  0.0000  0.0167   0.0184   0.0472    0.0383   0.0000   442.5618       1.03432       21.7371     -0.308688      -2.51023      0.152054      0.316130      0.440070      0.500555      0.530605      0.593212      0.604404
  82   6 2724.3168    2.8403  1.3831 12.5853  0.0000  0.0164   0.0280   0.0429    0.0396   0.0000   442.6958       1.89302       21.3942      0.627694      -4.02490      -1.40330      0.300638      0.429049      0.471718      0.515676      0.571454      0.575616
  82   7 2948.4935    3.8940  1.3111 13.2612  0.0000  0.0152   0.0390   0.0417    0.0398   0.0000   442.2486       2.23564       22.2891      0.226782      -1.87362      -2.55788      0.290719      0.407264      0.456520      0.491805      0.540971      0.543651
  82   8 3165.0200    4.1392  1.4871 13.5452 -0.0000  0.0169   0.0401   0.0456    0.0358   0.0000   443.3472       2.61341       21.6507     -0.103748      -2.72055      -1.62809      0.322116      0.439727      0.503354      0.533407      0.582821      0.592004
  82   9 3376.0397    3.2445  2.4642 13.0864  0.0002  0.0230   0.0270   0.0659    0.0293   0.0000   443.7815       2.45769       19.8522       1.60103     -0.402552      -2.64404      0.421068      0.598880      0.651574      0.743605      0.764474      0.812976
  83   1 1380.0145    0.1401  0.1651  9.3850 -0.0001  0.0070   0.0047   0.0194    0.0146   0.0000   440.3026    -0.0790280       22.1753      0.345193      -3.27751      0.184652      0.126650      0.177732      0.196702      0.208421      0.231960      0.238850
  83   2 1720.8310    0.3940  0.4532  9.5082 -0.0000  0.0093   0.0063   0.0221    0.0223   0.0000   441.1898    -0.0725862       22.3478     0.0636120      -3.87877     -0.356486      0.182079      0.243667      0.284610      0.311754      0.337192      0.345185
  83   3 2001.4417    0.7288  0.8839  9.9916  0.0000  0.0126   0.0087   0.0336    0.0362   0.0000   442.5152      0.159999       22.3686      0.381637      -2.59655      0.316738      0.239493      0.326557      0.375111      0.422858      0.447432      0.475102
  83   4 2264.3992    1.2241  1.2927 10.8948  0.0040  0.0158   0.0127   0.0430    0.0406   0.0000   442.9429     -0.110972       22.4730       1.42382      -4.00700      -1.95736      0.286428      0.400773      0.446905      0.503449      0.532881      0.539406
  83   5 2505.2676    1.9105  1.5433 11.7837  0.0000  0.0172   0.0183   0.0487    0.0365   0.0000   442.4388      0.190651       22.2505      0.850648      -1.95075      -1.99467      0.320107      0.446744      0.495166      0.555702      0.603688      0.620416
  83   6 2736.2226    2.8983  1.4200 12.5822  0.0047  0.0157   0.0280   0.0443    0.0392   0.0000   442.2125       2.00787       22.1720      0.592129      -2.40078      -1.96039      0.292159      0.402783      0.454942      0.508248      0.537474      0.568071
  83   7 2961.2533    3.9245  1.2957 13.2665  0.0036  0.0149   0.0394   0.0406    0.0419   0.0000   443.3747       2.41168       22.2519     -0.137245      -2.92911     -0.115866      0.278414      0.387925      0.429138      0.478501      0.505408      0.524791
  83   8 3178.5685    4.1153  1.5997 13.4246 -0.0001  0.0171   0.0381   0.0483    0.0367   0.0000   442.8293       2.48735       21.4501      0.740714      -2.98214      -2.37344      0.317841      0.436327      0.503735      0.541406      0.570398      0.602717
  83   9 3390.4593    3.2611  2.6074 12.9866  0.0000  0.0235   0.0263   0.0671    0.0301   0.0000   443.9183       4.54005       18.8912       1.54117       2.00690      -3.03194      0.422215      0.592656      0.665552      0.741696      0.782055      0.824723
  84   1 1387.0921    0.1520  0.1869  9.4191  0.0000  0.0073   0.0047   0.0193    0.0148   0.0000   440.7218     -0.268835       22.0589     0.0162443      -4.22677    -0.0980456      0.142832      0.194533      0.226982      0.246243      0.269762      0.262020
  84   2 1728.5756    0.3952  0.4474  9.5369  0.0000  0.0091   0.0063   0.0220    0.0221   0.0000   441.4878    -0.0944492       21.8181     -0.760002      -3.71563     -0.298046      0.168453      0.230498      0.262137      0.287113      0.326694      0.320464
  84   3 2010.4246    0.7569  0.9214 10.0510  0.0000  0.0130   0.0088   0.0338    0.0366   0.0000   442.0644     -0.676059       22.2622     0.0644928      -3.28626    -0.0135547      0.243874      0.334655      0.374002      0.416288      0.437635      0.457135
  84   4 2274.3693    1.2487  1.3205 10.9673  0.0000  0.0161   0.0129   0.0439    0.0397   0.0000   442.4242     -0.230131       22.1277      0.594761      -3.25653     -0.225092      0.295846      0.407442      0.456052      0.503457      0.549606      0.570755
  84   5 2515.9822    1.9614  1.5125 11.9613 -0.0000  0.0172   0.0191   0.0488    0.0350   0.0000   442.1978       1.44575       21.5688       1.23492      -3.79201     -0.995518      0.312143      0.436495      0.497245      0.552251      0.591972      0.620299
  84   6 2748.1215    2.9707  1.3884 12.6164  0.0001  0.0159   0.0287   0.0425    0.0404   0.0000   442.2771       1.32215       21.5292      0.263532      -3.07380      -1.54934      0.289948      0.404756      0.449947      0.496319      0.538212      0.545865
  84   7 2974.0190    3.9312  1.2929 13.4424  0.0032  0.0150   0.0398   0.0419    0.0381   0.0000   443.2472       1.36937       21.8864      0.302429      -2.65238     -0.905479      0.271869      0.377870      0.421379      0.460436      0.495602      0.527346
  84   8 3192.0691    4.0567  1.6032 13.5211 -0.0037  0.0175   0.0379   0.0489    0.0333   0.0000   442.8106       2.42556       22.0753    -0.0499717      -3.34090     -0.845268      0.319677      0.445559      0.498178      0.546149      0.603720      0.625237
  84   9 3404.7379    3.2424  2.9185 12.8642  0.0000  0.0245   0.0242   0.0699    0.0287   0.0000   443.5366       3.17198       20.0862      0.672172       1.40397      -3.59724      0.439778      0.622041      0.698168      0.773853      0.821698      0.855706
  84  10 3613.5927    1.9991  3.9709 12.6188  0.0050  0.0395   0.0191   0.1148    0.0307   0.0000   443.8497       1.06715       18.8776     -0.646144      -1.05810      -3.98108      0.693451      0.969391       1.11999       1.23363       1.29300       1.35594
  85   1 1394.1249    0.1462  0.1695  9.4269  0.0000  0.0068   0.0047   0.0187    0.0146   0.0000   440.5167     -0.301492       22.0570     -0.168576      -3.97419      0.634945      0.136375      0.192491      0.214499      0.246769      0.257854      0.289839
  85   2 1736.2603    0.3919  0.5288  9.5279  0.0000  0.0102   0.0060   0.0263    0.0231   0.0000   441.5264      0.151321       21.9481      0.101889      -3.34781     -0.218927      0.184232      0.257947      0.291273      0.324723      0.349471      0.369878
  85   3 2019.3472    0.7581  0.8956 10.1577  0.0000  0.0125   0.0090   0.0343    0.0347   0.0000   442.2334      0.588309       21.6974      0.909443      -4.14467     -0.108209      0.234136      0.318645      0.357534      0.393693      0.422522      0.446088
  85   4 2284.2712    1.2978  1.3465 10.9649  0.0000  0.0165   0.0131   0.0435    0.0408   0.0000   442.9477      0.854780       22.6755     -0.395519      -3.23193      -1.12489      0.291246      0.409246      0.459810      0.514468      0.530562      0.561577
  85   5 2526.7074    2.0412  1.5299 11.9181  0.0000  0.0170   0.0195   0.0478    0.0370   0.0000   442.5145       1.21605       22.8246      0.233299      -2.13592      -1.50243      0.309432      0.425529      0.488526      0.531038      0.572272      0.599997
  85   6 2759.8964    2.9478  1.4072 12.7121  0.0000  0.0161   0.0285   0.0437    0.0379   0.0000   442.5952       1.87418       22.5301     -0.333957      -2.27245      -1.17101      0.287496      0.405925      0.457272      0.506712      0.536363      0.560729
  85   7 2986.6320    4.0032  1.3363 13.3649  0.0000  0.0151   0.0393   0.0426    0.0385   0.0000   442.9905       2.35423       22.2690     -0.350001      -3.40719      -2.47827      0.275070      0.379318      0.425784      0.472224      0.501532      0.534501
  85   8 3205.4764    3.9887  1.7218 13.4048 -0.0001  0.0176   0.0358   0.0508    0.0340   0.0000   443.0286       2.50138       22.1901      0.969703      -2.25944      -1.95150      0.323190      0.446765      0.508888      0.566570      0.585179      0.628197
  85   9 3419.0268    3.0593  2.9662 12.9899  0.0000  0.0261   0.0243   0.0747    0.0268   0.0000   443.7914       2.19766       18.8083      0.755851      0.731845      -1.45366      0.453718      0.649897      0.727242      0.806098      0.862083      0.895637
  86   1 1401.1105    0.1440  0.1807  9.4117  0.0000  0.0075   0.0046   0.0206    0.0145   0.0000   440.5898     -0.110132       21.9543      0.121091      -3.66764      0.179399      0.145742      0.194967      0.229111      0.268390      0.306642      0.308445
  86   2 1743.8914    0.4051  0.5044  9.5597  0.0000  0.0097   0.0063   0.0248    0.0228   0.0000   441.7366     -0.470469       21.7634     0.0892120      -3.07039     -0.495675      0.174531      0.244686      0.275629      0.311089      0.336777      0.347313
  86   3 2028.2507    0.7762  0.9432 10.1352  0.0000  0.0132   0.0090   0.0348    0.0362   0.0000   441.9409      0.615596       22.2531      0.490967      -3.50035     -0.195066      0.234503      0.330652      0.360717      0.405039      0.441201      0.447743
  86   4 2294.0883    1.3187  1.3566 11.0549  0.0000  0.0162   0.0132   0.0440    0.0379   0.0000   441.8193      0.178854       22.0429      0.323412      -3.63363      0.340299      0.291981      0.412209      0.456130      0.513302      0.560401      0.578161
  86   5 2537.3048    2.0334  1.5220 11.9750  0.0000  0.0170   0.0195   0.0481    0.0359   0.0000   442.4147       1.38271       22.1457     0.0569963      -4.29411      0.240102      0.314004      0.435664      0.499381      0.548840      0.593348      0.594137
  86   6 2771.6200    3.0767  1.3405 12.7960  0.0000  0.0152   0.0300   0.0424    0.0377   0.0000   443.1284       2.66068       20.9178     -0.149062      -3.94404     -0.775607      0.276884      0.382872      0.427957      0.486179      0.521734      0.552278
  86   7 2999.1938    4.0299  1.3744 13.3733  0.0000  0.0157   0.0388   0.0419    0.0370   0.0000   442.4573       2.64958       22.2775    -0.0931866      -3.02900      -1.91620      0.275640      0.391075      0.432542      0.481695      0.505986      0.533041
  86   8 3218.7656    3.9393  1.6530 13.4775 -0.0000  0.0175   0.0364   0.0498    0.0336   0.0000   443.5256       3.99338       22.7157    -0.0115391      -1.11631      -1.76920      0.315988      0.439568      0.490980      0.552373      0.579364      0.613741
  86   9 3433.1490    3.0063  3.1196 12.9352 -0.0000  0.0269   0.0236   0.0781    0.0265   0.0000   444.5650       3.25190       19.1145   -0.00191866      0.813262      -3.51377      0.459050      0.668397      0.736664      0.817950      0.870166      0.917146
  87   1 1408.0453    0.1549  0.1693  9.3918  0.0000  0.0070   0.0047   0.0161    0.0145   0.0000   440.6570     -0.469711       22.7582     0.0160981      -4.20143     0.0727234      0.135956      0.190795      0.203810      0.223123      0.225213      0.258897
  87   2 1751.4519    0.4063  0.5256  9.6069  0.0000  0.0103   0.0062   0.0252    0.0230   0.0000   441.1618      0.410795       21.8611      0.236618      -3.39778     -0.279925      0.183069      0.256098      0.283455      0.311534      0.346726      0.353447
  87   3 2037.0694    0.7855  0.9760 10.2114  0.0000  0.0135   0.0091   0.0358    0.0358   0.0000   442.5044      0.354307       22.1453     -0.379996      -3.46721      0.493097      0.237171      0.330880      0.371830      0.413014      0.436579      0.453980
  87   4 2303.8213    1.3299  1.4102 11.0386 -0.0048  0.0168   0.0130   0.0445    0.0373   0.0000   442.2658      0.117127       21.9165      0.637959      -3.86966     -0.352351      0.289944      0.412028      0.461216      0.510675      0.548000      0.579164
  87   5 2547.8418    2.0905  1.5442 12.0131  0.0000  0.0171   0.0196   0.0475    0.0346   0.0000   442.4833       2.11788       21.8085     0.0561202      -2.32547      -1.42202      0.300132      0.423945      0.474827      0.529156      0.565346      0.591280
  87   6 2783.2879    3.0598  1.4293 12.7695 -0.0000  0.0157   0.0290   0.0437    0.0358   0.0000   443.0649       1.71004       22.2932      0.698321      -3.34935     -0.986933      0.279931      0.380395      0.443510      0.472399      0.521544      0.539519
  87   7 3011.6997    4.0296  1.3702 13.3938  0.0000  0.0151   0.0384   0.0430    0.0357   0.0000   443.3916       2.73058       22.5868      0.692688      -3.50763      -1.47685      0.268544      0.373271      0.411100      0.468780      0.492474      0.515800
  87   8 3232.1057    3.9651  1.7415 13.4583 -0.0000  0.0179   0.0356   0.0512    0.0324   0.0000   443.1778       2.51018       22.1546       1.15727      -2.39620      -1.06129      0.311624      0.437185      0.489370      0.542868      0.586197      0.607393
  87   9 3447.2343    2.9420  3.3502 12.8644  0.0000  0.0281   0.0232   0.0815    0.0271   0.0000   443.5901       2.49631       18.3878       2.05973     -0.423701      -3.45402      0.483178      0.680249      0.760265      0.860570      0.892840      0.938260
  88   1 1414.9260    0.1626  0.1962  9.3818  0.0000  0.0072   0.0047   0.0187    0.0147   0.0000   440.5374     -0.238103       21.9035    -0.0842921      -4.17509      0.293549      0.130769      0.166639      0.195810      0.215113      0.239394      0.233717
  88   2 1758.9103    0.4183  0.5323  9.6061  0.0000  0.0099   0.0062   0.0253    0.0227   0.0000   441.3595     -0.326679       21.5220     -0.107544      -3.47964     -0.235396      0.173377      0.234452      0.274582      0.300980      0.311217      0.323394
  88   3 2045.8207    0.8073  0.9524 10.2333  0.0000  0.0132   0.0092   0.0343    0.0351   0.0000   442.2583     -0.154614       22.4032     -0.774350      -3.19004     -0.434435      0.229786      0.319416      0.365268      0.397624      0.432163      0.441098
  88   4 2313.4235    1.3903  1.4231 11.0316  0.0077  0.0162   0.0135   0.0442    0.0403   0.0000   442.2610       1.35783       21.9058     0.0216342      -3.96570     -0.567537      0.282603      0.396995      0.443555      0.497125      0.524933      0.568353
  88   5 2558.3522    2.1001  1.5210 12.0772  0.0000  0.0171   0.0200   0.0474    0.0353   0.0000   442.5468       1.17700       21.8771      0.663332      -3.90205     -0.356387      0.295591      0.414224      0.475745      0.512503      0.560082      0.575964
  88   6 2794.8811    3.0902  1.4306 12.7797  0.0000  0.0157   0.0290   0.0438    0.0361   0.0000   443.5120       1.07732       22.2190     0.0163706      -3.56540      -1.58674      0.274474      0.382158      0.424606      0.468540      0.505277      0.526347
  88   7 3024.0934    4.0948  1.3514 13.4275 -0.0049  0.0154   0.0393   0.0418    0.0365   0.0000   442.9199       1.93534       22.8656      0.149453      -2.77488      -2.54162      0.267168      0.373489      0.423772      0.469348      0.495991      0.513705
  88   8 3245.2688    3.9271  1.7990 13.4147 -0.0000  0.0180   0.0346   0.0527    0.0329   0.0000   443.5864       3.12233       21.2007      0.555470      -2.43664      -2.99090      0.315525      0.441476      0.493621      0.548015      0.589570      0.621276
  88   9 3461.2502    2.8582  3.4511 12.9219  0.0001  0.0299   0.0232   0.0864    0.0264   0.0000   443.8741       3.33771       20.7886       1.01766       1.39068      -2.75182      0.488275      0.727846      0.788435      0.890825      0.937808      0.986483
  88  10 3673.3330    2.3742  6.5357 11.7448 -0.0007  0.0498   0.0064   0.1330    0.0072   0.0000   441.6085      -1.10856       25.0315       4.50556      -8.15849      -6.15812      0.873550       1.18722       1.37308       1.48356       1.60574       1.66288
  89   1 1421.7382    0.1672  0.1715  9.3540  0.0000  0.0064   0.0048   0.0158    0.0145   0.0000   440.3574    0.00535237       21.9624      0.112778      -3.80776      0.390710      0.117197      0.167909      0.180074      0.192208      0.216140      0.233288
  89   2 1766.3262    0.4324  0.5815  9.5916  0.0000  0.0105   0.0062   0.0268    0.0236   0.0000   441.3081    -0.0293340       22.0197     0.0229060      -3.36648      0.274973      0.177578      0.249494      0.278203      0.312829      0.335180      0.352495
  89   3 2054.5281    0.8154  1.0231 10.2587  0.0000  0.0140   0.0092   0.0367    0.0360   0.0000   442.3486      0.485220       22.4727      0.173682      -3.57505     -0.881127      0.233790      0.335028      0.364045      0.420600      0.429840      0.455158
  89   4 2323.0202    1.3497  1.3776 11.2834  0.0000  0.0161   0.0136   0.0466    0.0337   0.0000   442.0163     -0.108078       22.0797      0.319266      -3.12718      -1.02563      0.282966      0.379664      0.438140      0.479974      0.506103      0.531685
  89   5 2568.7800    2.1912  1.5540 12.0621  0.0000  0.0171   0.0202   0.0466    0.0350   0.0000   442.4705      0.864588       21.2584      0.873182      -4.06073     -0.884621      0.289010      0.414235      0.454775      0.514190      0.523788      0.561522
  89   6 2806.4087    3.2296  1.3424 12.8910 -0.0000  0.0152   0.0314   0.0417    0.0383   0.0000   442.7148       1.86165       22.8364      0.459905      -3.58383      -1.46280      0.264048      0.367192      0.414930      0.458601      0.484860      0.509593
  89   7 3036.4379    4.1686  1.4055 13.4159  0.0000  0.0155   0.0393   0.0425    0.0369   0.0000   443.0009       2.86679       22.5888     -0.227906      -2.93242      -1.25740      0.264745      0.371583      0.413331      0.463769      0.493085      0.508737
  89   8 3258.3694    3.8378  1.9383 13.2657 -0.0001  0.0186   0.0327   0.0532    0.0332   0.0000   443.5348       3.03145       21.1298      0.164874      -1.41839      -2.13687      0.323177      0.448804      0.503256      0.557659      0.588097      0.610685
  89   9 3475.0901    2.7779  3.5560 12.8526  0.0013  0.0299   0.0226   0.0892    0.0273   0.0000   443.1175       4.29463       20.2510      0.348021     -0.236098      -1.66661      0.498661      0.719598      0.789983      0.893728      0.934507      0.978224
  90   1 1428.5104    0.1700  0.1771  9.3471  0.0000  0.0060   0.0048   0.0177    0.0145   0.0000   440.6043     -0.298059       22.1009     0.0174509      -3.75764    -0.0504505      0.104915      0.145221      0.165506      0.184564      0.200570      0.205414
  90   2 1773.6886    0.4359  0.5666  9.6087  0.0000  0.0100   0.0063   0.0267    0.0238   0.0000   441.0330      0.341608       22.2610     -0.304113      -3.95612      0.179877      0.173479      0.234057      0.269908      0.290744      0.319918      0.330719
  90   3 2063.2052    0.8025  1.0375 10.3013 -0.0000  0.0142   0.0091   0.0388    0.0356   0.0000   441.9233     0.0936138       22.8918      0.588633      -3.11106    -0.0607071      0.237301      0.334150      0.377041      0.420823      0.443720      0.463882
  90   4 2332.5369    1.4018  1.4341 11.2236  0.0000  0.0166   0.0135   0.0451    0.0350   0.0000   442.3661      0.496408       22.0712      0.689837      -3.04518     -0.548504      0.284253      0.378653      0.448188      0.484280      0.513920      0.549069
  90   5 2579.0986    2.1985  1.5452 12.0696  0.0000  0.0167   0.0200   0.0469    0.0343   0.0000   443.1795       1.68208       21.3987     -0.829633      -2.51200     -0.373039      0.278655      0.397395      0.442197      0.494557      0.513978      0.545705
  90   6 2817.8558    3.2893  1.4033 12.8284  0.0001  0.0156   0.0306   0.0410    0.0386   0.0000   442.7101       1.65333       22.6375    -0.0259766      -3.01154     -0.246582      0.269322      0.369004      0.417528      0.460333      0.492224      0.515656
  90   7 3048.6905    4.0932  1.4140 13.4323  0.0051  0.0151   0.0382   0.0428    0.0357   0.0000   442.4044       2.19732       22.1518      0.238564      -3.28096      -2.01957      0.265761      0.362752      0.414161      0.441322      0.478656      0.499548
  90   8 3271.4114    3.8364  2.0188 13.3134  0.0001  0.0193   0.0322   0.0557    0.0315   0.0000   443.6190       3.06847       21.0126       1.16384      -1.93053      -2.27359      0.319879      0.461550      0.508856      0.557228      0.602590      0.630805
  90   9 3489.0497    2.8745  3.8914 12.5774 -0.0080  0.0321   0.0121   0.0805    0.0124   0.0000   442.7409       3.06291       22.5525       2.35535      -3.41959      -1.50954      0.523624      0.765045      0.838536      0.951971      0.993702       1.05701
  91   1 1435.2659    0.1730  0.1972  9.3210  0.0000  0.0068   0.0046   0.0170    0.0146   0.0000   440.4262     -0.389947       22.1684      0.262090      -3.64295    -0.0991362      0.123187      0.158315      0.187591      0.195585      0.212632      0.222127
  91   2 1780.9687    0.4607  0.5368  9.5658  0.0000  0.0096   0.0065   0.0240    0.0241   0.0000   441.2140    -0.0321555       21.8690      0.122878      -3.53697     -0.332878      0.160945      0.222878      0.249312      0.276086      0.301297      0.324803
  91   3 2071.8239    0.8503  1.0824 10.2676  0.0000  0.0142   0.0091   0.0373    0.0361   0.0000   441.9451      0.186548       22.5804    -0.0306846      -3.45607      0.306152      0.233215      0.331595      0.370319      0.413607      0.429669      0.454364
  91   4 2341.9256    1.4295  1.4301 11.3052  0.0001  0.0166   0.0140   0.0462    0.0351   0.0000   442.5878      0.919696       22.5637      0.471173      -2.95826     -0.714171      0.278385      0.388119      0.432795      0.487904      0.507811      0.535564
  91   5 2589.4490    2.2249  1.6032 12.1069 -0.0001  0.0171   0.0203   0.0483    0.0354   0.0000   442.7412       2.46434       20.7330     -0.108957      -2.36849      -1.97567      0.291882      0.401910      0.459890      0.507492      0.551424      0.578742
  91   6 2829.2404    3.3518  1.4444 12.8372  0.0000  0.0154   0.0306   0.0425    0.0374   0.0000   442.8404       2.23990       22.7587    -0.0236259      -2.60314      -1.54989      0.265394      0.367503      0.416870      0.471297      0.506734      0.527675
  91   7 3060.8506    4.1908  1.4209 13.3752  0.0002  0.0155   0.0384   0.0415    0.0360   0.0000   443.2019       2.73079       21.7649       1.19233      -2.08566      -1.67578      0.257444      0.365977      0.408934      0.448207      0.485373      0.515480
  91   8 3284.4104    3.7477  1.9965 13.2815 -0.0001  0.0193   0.0315   0.0539    0.0317   0.0000   443.1304       3.74236       21.0353     0.0527369      -1.38530     -0.586530      0.320753      0.446132      0.511779      0.562381      0.592151      0.626750
  92   1 1441.9305    0.1751  0.2113  9.3087  0.0000  0.0071   0.0045   0.0177    0.0147   0.0000   440.3956     0.0806849       21.8607     -0.279037      -3.42585      0.202782      0.116694      0.165088      0.186788      0.199907      0.207877      0.221780
  92   2 1788.1991    0.4522  0.6153  9.6218 -0.0000  0.0107   0.0062   0.0271    0.0242   0.0000   440.9557     -0.123594       22.0993    -0.0942224      -3.62577     -0.641682      0.174628      0.243063      0.272762      0.301844      0.323687      0.333384
  92   3 2080.3295    0.8555  1.1126 10.3216 -0.0000  0.0146   0.0093   0.0384    0.0368   0.0000   441.5240      0.251539       21.8243     -0.135184      -3.18232     -0.183667      0.241831      0.334273      0.377236      0.416918      0.438766      0.474395
  92   4 2351.2920    1.4746  1.4380 11.3720  0.0000  0.0163   0.0143   0.0463    0.0345   0.0000   441.4579       1.52361       22.8207     -0.303153      -3.25528     -0.529572      0.272472      0.374738      0.429388      0.479191      0.513272      0.544698
  92   5 2599.7223    2.2932  1.5294 12.1670  0.0000  0.0168   0.0211   0.0460    0.0354   0.0000   442.9241       1.42734       22.0217      0.649542      -2.33916     -0.857014      0.275441      0.393190      0.437899      0.491856      0.517143      0.539914
  92   6 2840.6063    3.3376  1.4284 12.9392  0.0054  0.0154   0.0311   0.0434    0.0361   0.0000   442.8601       1.78909       21.4976     -0.147897      -3.20740      -2.08819      0.257744      0.364028      0.392128      0.454542      0.481590      0.505778
  92   7 3072.9829    4.1970  1.5265 13.3659  0.0000  0.0159   0.0376   0.0435    0.0357   0.0000   442.6381       1.91769       22.0523      0.512100      -3.72109      -2.09522      0.267547      0.366801      0.422116      0.462194      0.494569      0.504099
  92   8 3297.2807    3.6781  2.0995 13.3406 -0.0000  0.0199   0.0309   0.0577    0.0297   0.0000   442.8318       3.61306       20.4759     -0.631598      -1.36850      -2.84691      0.326516      0.451534      0.518378      0.559373      0.590792      0.615236
  92   9 3516.5935    2.4315  3.4393 12.7093 -0.0003  0.0310   0.0192   0.0915    0.0305   0.0000   443.5446       4.31534       19.9216       1.69358      -1.10703      -3.69051      0.499821      0.705612      0.805950      0.880831      0.936762      0.979898
  93   1 1448.5644    0.1771  0.2229  9.2872  0.0000  0.0072   0.0045   0.0184    0.0147   0.0000   440.3564   -0.00628909       21.5777      0.197981      -4.17788     -0.235872      0.121284      0.157810      0.184148      0.199308      0.215104      0.226173
  93   2 1795.3830    0.4699  0.5853  9.5834  0.0000  0.0099   0.0064   0.0252    0.0244   0.0000   441.1896     -0.182389       22.1328     0.0667710      -3.49060     -0.224714      0.162945      0.227558      0.260276      0.291508      0.313961      0.325915
  93   3 2088.8390    0.8667  1.0945 10.3448  0.0000  0.0142   0.0094   0.0383    0.0364   0.0000   441.2968      0.516216       22.6302      0.106799      -4.23175     -0.351764      0.240567      0.335298      0.376966      0.408847      0.444857      0.460778
  93   4 2360.5603    1.4737  1.6067 11.2057  0.0046  0.0170   0.0134   0.0487    0.0354   0.0000   442.6900       1.11229       23.2293      0.353866      -3.76007      -1.04270      0.281832      0.390355      0.448360      0.490100      0.532479      0.558069
  93   5 2609.9168    2.3528  1.5566 12.2063  0.0050  0.0163   0.0214   0.0466    0.0350   0.0000   442.6893       1.38628       22.1414     -0.638930      -3.89773     -0.679845      0.269485      0.378987      0.424770      0.469187      0.504829      0.531028
  93   6 2851.8637    3.3475  1.4150 13.0714 -0.0004  0.0156   0.0314   0.0430    0.0328   0.0000   442.9789       1.17944       23.0034      0.540316      -3.39505     -0.630212      0.256005      0.358134      0.402970      0.446393      0.463996      0.485644
  93   7 3085.0537    4.0833  1.4968 13.4692  0.0000  0.0159   0.0375   0.0455    0.0331   0.0000   442.6833       2.36614       22.3305       1.47644      -3.32792      -2.73781      0.263245      0.365551      0.410378      0.461815      0.489390      0.518632
  93   8 3310.1629    3.6668  2.0862 13.2579 -0.0004  0.0198   0.0304   0.0564    0.0306   0.0000   443.3451       2.46246       20.8097      0.754197      -1.30692      -2.10561      0.318953      0.457337      0.501739      0.569592      0.603350      0.632963
  94   1 1455.1577    0.1803  0.2222  9.2736  0.0000  0.0070   0.0045   0.0182    0.0147   0.0000   440.3585     -0.241730       21.9066     0.0317165      -3.94313     -0.303717      0.119775      0.161313      0.182518      0.203269      0.216729      0.238553
  94   2 1802.4756    0.4766  0.6809  9.5549  0.0000  0.0112   0.0063   0.0287    0.0263   0.0000   440.6813     -0.501376       22.0180      0.266495      -3.53387     -0.511735      0.176643      0.250633      0.282589      0.315468      0.339855      0.349372
  94   3 2097.3229    0.8883  1.1002 10.3536  0.0000  0.0142   0.0095   0.0379    0.0362   0.0000   442.2192     -0.232961       21.8718      0.308580      -3.06067     -0.436890      0.231425      0.311632      0.364701      0.401795      0.430234      0.449217
  94   4 2369.7785    1.5325  1.4275 11.4103  0.0000  0.0164   0.0148   0.0450    0.0351   0.0000   442.2282      0.700800       23.0394     0.0783830      -4.13853    -0.0593937      0.269798      0.376106      0.411044      0.468375      0.499383      0.534488
  94   5 2620.0845    2.3827  1.5622 12.2102  0.0000  0.0163   0.0215   0.0468    0.0341   0.0000   443.3210       1.60726       22.4461     -0.816533      -2.02375     -0.505567      0.275274      0.379101      0.423934      0.465792      0.502043      0.523983
  94   6 2863.0258    3.5011  1.4751 12.9539  0.0000  0.0158   0.0316   0.0430    0.0360   0.0000   442.8071       2.07895       22.5995      -1.08308      -2.93597      -1.39816      0.255502      0.358886      0.404632      0.448309      0.488447      0.498933
  94   7 3097.0416    4.1199  1.4981 13.5274  0.0000  0.0162   0.0380   0.0446    0.0325   0.0000   442.9132       2.03667       21.6088      0.152584      -2.61707      -1.83247      0.265573      0.375210      0.414936      0.463483      0.505422      0.524111
  94   8 3322.9267    3.5502  2.3343 13.1756  0.0001  0.0211   0.0286   0.0609    0.0293   0.0000   443.4618       3.82564       19.9299     -0.290109      -1.19382     -0.695514      0.335319      0.481106      0.538190      0.608719      0.639126      0.669316
  95   1 1461.6928    0.1817  0.2383  9.3182  0.0000  0.0074   0.0045   0.0196    0.0148   0.0000   440.3326     -0.466366       22.4196     0.0318177      -3.82060      0.426219      0.133510      0.161952      0.191965      0.215735      0.241168      0.243973
  95   2 1809.5257    0.4894  0.6124  9.6406 -0.0000  0.0101   0.0066   0.0265    0.0256   0.0000   440.7122     -0.164442       22.2691     -0.258527      -4.50809      0.605760      0.165263      0.235261      0.254611      0.287248      0.324799      0.332469
  95   3 2105.7131    0.9062  1.1981 10.3543  0.0000  0.0146   0.0094   0.0406    0.0385   0.0000   441.7556     -0.397157       22.6161     0.0795362      -3.35917     0.0401570      0.242503      0.327452      0.372215      0.413127      0.446751      0.460959
  95   4 2378.8388    1.5515  1.5443 11.2622  0.0000  0.0167   0.0139   0.0456    0.0362   0.0000   442.4100      0.225875       21.8109    -0.0130881      -2.89289     -0.617726      0.265667      0.369573      0.421153      0.463073      0.508598      0.531053
  95   5 2630.1651    2.3911  1.5480 12.3357  0.0002  0.0167   0.0217   0.0460    0.0329   0.0000   442.4560       1.78991       21.8252      0.279561      -3.14666      -1.39382      0.270145      0.372065      0.416009      0.476098      0.505694      0.534174
  95   6 2874.1247    3.4775  1.4033 13.1145 -0.0052  0.0157   0.0327   0.0430    0.0348   0.0000   443.2298       1.78236       22.0279     -0.103346      -2.52879      -1.65748      0.254127      0.355170      0.402600      0.424944      0.479468      0.481539
  95   7 3108.9243    4.1367  1.5344 13.4987  0.0000  0.0162   0.0374   0.0449    0.0335   0.0000   443.4575       2.83291       22.6391      0.380492      -3.01618      -2.85205      0.258783      0.366434      0.404033      0.450790      0.493778      0.508624
  95   8 3335.5575    3.4706  2.3544 13.2376  0.0000  0.0216   0.0285   0.0620    0.0290   0.0000   444.4075       3.23679       20.2242     -0.268377      -1.05240      -2.43608      0.339994      0.490767      0.532921      0.605552      0.630297      0.651440
  96   1 1468.1955    0.1859  0.2208  9.2744  0.0000  0.0069   0.0045   0.0175    0.0146   0.0000   440.1331      0.228391       22.1974     -0.156546      -3.61532     0.0508175      0.112036      0.144969      0.168265      0.187398      0.197036      0.213164
  96   2 1816.5394    0.4873  0.6651  9.6000  0.0000  0.0109   0.0064   0.0273    0.0257   0.0000   440.9102     -0.545031       22.0681     0.0886575      -3.74093      0.560273      0.170556      0.245508      0.271834      0.297801      0.334251      0.340981
  96   3 2114.0451    0.9226  1.1446 10.4052  0.0000  0.0144   0.0097   0.0389    0.0369   0.0000   441.9831      0.159689       21.6400     -0.594615      -2.72014     -0.267853      0.226973      0.316120      0.355803      0.399682      0.422587      0.450569
  96   4 2387.9038    1.5643  1.6003 11.3706  0.0000  0.0173   0.0145   0.0480    0.0359   0.0000   442.3596      0.901333       21.8169     -0.173596      -3.38343     -0.685073      0.281300      0.388066      0.434470      0.480883      0.516415      0.530967
  96   5 2640.1941    2.4895  1.5756 12.2115  0.0000  0.0163   0.0219   0.0458    0.0355   0.0000   442.8293       1.60649       21.9751     -0.266828      -2.39756      -1.44490      0.259644      0.361653      0.411962      0.452887      0.486048      0.509391
  96   6 2885.2578    3.5378  1.4570 13.0786  0.0000  0.0153   0.0320   0.0433    0.0336   0.0000   443.3581       1.81640       22.1571     -0.693448      -3.33098      -1.40798      0.252422      0.349533      0.394044      0.434018      0.458288      0.480008
  96   7 3120.7055    4.1946  1.5775 13.4263  0.0000  0.0161   0.0366   0.0454    0.0331   0.0000   442.7261       2.23587       21.8540     -0.122836      -2.87699      -2.35569      0.255870      0.360051      0.400062      0.450248      0.469385      0.496454
  96   8 3348.3576    3.3816  2.4529 13.1611  0.0000  0.0221   0.0278   0.0648    0.0288   0.0000   443.1691       3.19460       20.8968      0.494139    -0.0453005      -1.81470      0.342981      0.492618      0.543955      0.622677      0.646279      0.685053
  97   1 1474.6606    0.1824  0.2394  9.3110 -0.0001  0.0078   0.0044   0.0187    0.0147   0.0000   439.9451     -0.210617       22.1150      0.375859      -3.72381     0.0155843      0.125643      0.160733      0.208503      0.217693      0.238710      0.245349
  97   2 1823.4512    0.4902  0.6940  9.6235  0.0000  0.0112   0.0063   0.0282    0.0265   0.0000   440.8274     -0.263635       22.0891     0.0428236      -3.57540     -0.131180      0.176077      0.248388      0.274896      0.309056      0.328583      0.346434
  97   3 2122.3472    0.9419  1.1563 10.4225  0.0001  0.0144   0.0098   0.0385    0.0382   0.0000   442.3163      0.409678       21.6456      0.706274      -3.16430     -0.341658      0.229818      0.323512      0.360640      0.400267      0.434809      0.441292
  97   4 2396.9484    1.6019  1.5842 11.4536 -0.0000  0.0171   0.0147   0.0487    0.0346   0.0000   442.9887      0.408912       23.0195      0.972442      -3.04279     -0.936356      0.269004      0.380389      0.431835      0.474873      0.503828      0.531913
  97   5 2650.2401    2.5163  1.5883 12.3674  0.0000  0.0166   0.0225   0.0469    0.0341   0.0000   442.3155       1.57992       22.4300     0.0299611      -2.61793     -0.841794      0.263906      0.363523      0.412103      0.460110      0.487907      0.514270
  97   6 2896.2489    3.6841  1.4771 13.0440 -0.0000  0.0149   0.0323   0.0430    0.0349   0.0000   442.8127       2.38771       21.9465      0.201696      -2.92267      -1.03309      0.244417      0.335342      0.373928      0.413523      0.445641      0.465240
  97   7 3132.4782    4.2088  1.5835 13.3387  0.0003  0.0156   0.0360   0.0441    0.0350   0.0000   443.0206       2.48127       21.8878      0.150657      -2.96049      -2.10749      0.257984      0.354550      0.402321      0.444906      0.478973      0.501436
  97   8 3360.8676    3.3436  2.6686 13.1417  0.0000  0.0230   0.0271   0.0687    0.0283   0.0000   442.9598       2.85528       20.7409     -0.914747      -1.87083      -3.30127      0.357348      0.501866      0.567645      0.628931      0.658444      0.699316
  98   1 1481.0485    0.1992  0.2588  9.2225  0.0000  0.0074   0.0044   0.0188    0.0150   0.0000   440.0023      0.208083       22.1522     -0.143692      -3.56511    -0.0704307      0.116439      0.161835      0.185095      0.200192      0.211967      0.224634
  98   2 1830.3407    0.5113  0.7180  9.5690  0.0000  0.0109   0.0063   0.0291    0.0271   0.0000   440.9629     -0.286057       22.1105      0.223774      -4.07253     -0.285999      0.166362      0.233292      0.262773      0.297889      0.325815      0.342210
  98   3 2130.5679    0.9541  1.2620 10.3797  0.0004  0.0152   0.0097   0.0412    0.0384   0.0000   442.1633      0.328729       22.0009    -0.0257665      -3.07169     -0.296254      0.236596      0.333387      0.380095      0.417285      0.437713      0.454050
  98   4 2405.9009    1.5993  1.5858 11.4807  0.0000  0.0170   0.0148   0.0485    0.0340   0.0000   442.4717     -0.358274       21.9651      0.539552      -2.38272     -0.215733      0.272617      0.368588      0.434932      0.471533      0.508515      0.544886
  98   5 2660.1765    2.5443  1.6118 12.2951  0.0000  0.0164   0.0221   0.0468    0.0336   0.0000   443.1257       1.86570       21.2794      0.446137      -3.55036     -0.717278      0.254803      0.355220      0.395487      0.443140      0.477067      0.497785
  98   6 2907.1827    3.6945  1.5054 13.0056  0.0001  0.0151   0.0321   0.0436    0.0345   0.0000   443.2512       2.28331       22.3394     0.0298060      -3.07871      -1.47492      0.238188      0.334179      0.376415      0.413436      0.444313      0.465926
  98   7 3144.2051    4.1833  1.6205 13.4499  0.0073  0.0159   0.0360   0.0466    0.0321   0.0000   442.3396       2.28888       22.4600     -0.534498      -3.73554     -0.727404      0.251834      0.347372      0.385248      0.435534      0.462620      0.489877
  98   8 3373.4213    3.2846  2.7902 13.1042  0.0000  0.0237   0.0267   0.0720    0.0275   0.0000   444.4363       3.74827       19.5589      0.409288     0.0429454      -2.14418      0.364156      0.517062      0.573606      0.650445      0.688118      0.729261
  99   1 1487.4351    0.2006  0.2352  9.2373  0.0000  0.0069   0.0045   0.0172    0.0148   0.0000   440.1233     -0.161014       22.0738      0.114729      -3.81972   -0.00590400      0.103677      0.144861      0.161147      0.188843      0.186161      0.204405
  99   2 1837.1866    0.5131  0.7209  9.6460  0.0000  0.0110   0.0064   0.0288    0.0268   0.0000   441.1073    -0.0650270       21.6800      0.588761      -2.81442     -0.254873      0.175671      0.242357      0.274792      0.306748      0.333032      0.347803
  99   3 2138.7621    0.9685  1.2247 10.4642  0.0088  0.0144   0.0099   0.0409    0.0381   0.0000   442.5729      0.496101       21.6946      0.336471      -3.60132      0.228482      0.228609      0.313970      0.359529      0.398963      0.427374      0.441599
  99   4 2414.7721    1.6640  1.5721 11.5370  0.0000  0.0167   0.0151   0.0477    0.0339   0.0000   442.0937      0.652327       22.8668      0.766875      -3.44460     0.0833618      0.264928      0.363080      0.410066      0.450668      0.493958      0.509976
  99   5 2670.1073    2.5746  1.5651 12.3787  0.0000  0.0163   0.0230   0.0451    0.0345   0.0000   442.6458       1.10043       22.2842      0.606334      -1.78186      0.222596      0.260243      0.356841      0.406164      0.442534      0.483178      0.510359
  99   6 2918.0984    3.6937  1.4254 13.1632  0.0002  0.0152   0.0334   0.0417    0.0342   0.0000   443.2869       1.18810       21.9145      0.470035      -3.14459      -1.11314      0.237462      0.329644      0.372909      0.407655      0.446621      0.466214
  99   7 3155.8375    4.1854  1.6935 13.3606  0.0000  0.0163   0.0350   0.0477    0.0324   0.0000   442.7987       2.80042       21.5504    -0.0248997      -3.44455      -1.64439      0.251815      0.355746      0.392577      0.439673      0.477709      0.496496
  99   8 3385.9364    3.1599  2.8136 13.1481  0.0001  0.0253   0.0275   0.0738    0.0280   0.0000   444.0269       1.88818       20.6822      0.552740     -0.249554      -1.44131      0.373211      0.541985      0.599814      0.679268      0.703142      0.743532
 100   0 1015.5832    0.0370  0.0226  9.4706  0.0000  0.0137   0.0051   0.0098    0.0118   0.0000   437.2833     -0.332886       21.4446     -0.319326      -3.02855      0.239590      0.163993      0.279677      0.289300      0.351910      0.383035      0.350291
 100   1 1493.7160    0.1948  0.3133  9.2417  0.0000  0.0086   0.0042   0.0235    0.0154   0.0000   440.1007    -0.0667039       22.1889     -0.269125      -3.51616     0.0439734      0.133088      0.181382      0.199161      0.224575      0.243745      0.268493
 100   2 1843.9818    0.5237  0.7247  9.7111  0.0000  0.0112   0.0066   0.0295    0.0266   0.0000   440.7590      0.306429       22.2560     0.0833580      -3.11706     -0.282667      0.170225      0.238197      0.265717      0.298498      0.323163      0.337115
 100   3 2146.8840    1.0003  1.2683 10.4836  0.0003  0.0149   0.0099   0.0412    0.0374   0.0000   441.8649      0.190071       21.8046      0.750119      -3.87746     -0.813005      0.227953      0.321961      0.358059      0.397555      0.435102      0.451108
 100   4 2423.5227    1.7038  1.6129 11.5198  0.0000  0.0169   0.0151   0.0485    0.0343   0.0000   442.6349       1.25805       21.2566     0.0548696      -2.61928     -0.485958      0.251956      0.353401      0.398825      0.449361      0.467348      0.489892
 100   5 2679.9672    2.5908  1.5344 12.4561 -0.0000  0.0164   0.0234   0.0448    0.0343   0.0000   442.9984       1.54845       22.1794     -0.240840      -3.74356     -0.757908      0.252731      0.352706      0.392142      0.438035      0.481201      0.497513
 100   6 2928.8745    3.7576  1.4239 13.1648  0.0037  0.0147   0.0338   0.0417    0.0354   0.0000   442.6065       2.01113       22.0839      0.114009      -2.85188      -2.03523      0.228706      0.318600      0.357796      0.396875      0.435047      0.448921
 100   7 3167.4678    4.0727  1.7263 13.4948  0.0001  0.0167   0.0347   0.0495    0.0300   0.0000   442.8373       2.34303       22.1551      0.369018      -2.92536      -2.19421      0.259711      0.355759      0.414611      0.446381      0.492024      0.506983
 100   8 3398.3239    3.0789  2.8992 13.1622  0.0000  0.0254   0.0265   0.0771    0.0268   0.0000   443.8730       3.37759       21.9364     -0.171136      0.331599      -2.74907      0.378343      0.540392      0.606864      0.675575      0.718664      0.753806
 101   1 1500.0228    0.2116  0.2680  9.2126  0.0000  0.0073   0.0045   0.0196    0.0150   0.0000   440.3302     0.0267102       22.2672     0.0262134      -3.56175     -0.243203      0.105625      0.156059      0.166739      0.190988      0.198880      0.214407
 101   2 1850.7242    0.5375  0.6749  9.7021 -0.0000  0.0103   0.0067   0.0270    0.0260   0.0000   440.5453      0.315951       21.9680      0.580085      -3.48111     -0.445578      0.159582      0.216021      0.248469      0.269777      0.289943      0.302925
 101   3 2154.9754    1.0052  1.2703 10.4681  0.0000  0.0150   0.0100   0.0410    0.0376   0.0000   442.0112      0.698353       21.7839     -0.132797      -3.66476     -0.686289      0.229130      0.319358      0.366734      0.400128      0.443172      0.446752
 101   4 2432.3219    1.6900  1.5868 11.6512  0.0000  0.0173   0.0159   0.0491    0.0331   0.0000   442.4595       1.83296       21.6195     -0.230303      -2.86892      0.676736      0.263925      0.361845      0.410925      0.455588      0.488158      0.520751
 101   5 2689.7650    2.6828  1.6471 12.3671  0.0000  0.0166   0.0229   0.0462    0.0335   0.0000   442.4672       1.58909       22.2613     -0.748303      -3.04138     -0.927403      0.252262      0.353098      0.396579      0.444740      0.480193      0.506309
 101   6 2939.6197    3.7897  1.4940 13.0705 -0.0000  0.0151   0.0326   0.0421    0.0336   0.0000   442.9997       1.85974       23.0723      0.344390      -2.86647      -1.45302      0.233074      0.325588      0.366050      0.405105      0.429987      0.446916
 101   7 3178.9330    3.9681  1.7367 13.4540  0.0000  0.0175   0.0346   0.0498    0.0305   0.0000   444.1281       2.28858       21.5077      0.151207      -2.38050      -1.80054      0.263816      0.375520      0.418013      0.472387      0.503565      0.533034
 101   8 3410.6577    3.1249  3.2659 12.9890  0.0000  0.0274   0.0259   0.0814    0.0280   0.0000   444.0502       3.44042       20.3064      0.250265     -0.765657      -2.11909      0.395926      0.571482      0.636779      0.716531      0.744654      0.792995
 102   0 1025.4154    0.0430  0.0243  9.3912  0.0000  0.0127   0.0059   0.0091    0.0118   0.0000   437.3883     -0.196257       21.7016      0.115898      -4.27670      0.741723      0.250676      0.351411      0.470632      0.535606      0.526915      0.657782
 102   1 1506.2623    0.2124  0.2914  9.2089  0.0000  0.0078   0.0044   0.0197    0.0153   0.0000   440.0192     -0.432581       21.8864      0.298605      -3.78833     -0.192037      0.121562      0.171570      0.193073      0.208469      0.239011      0.240021
 102   2 1857.4312    0.5418  0.7655  9.6867  0.0000  0.0113   0.0066   0.0302    0.0277   0.0000   440.7742      0.197425       22.2288     0.0260906      -3.86539     -0.599495      0.170028      0.228398      0.264221      0.289073      0.318596      0.326776
 102   3 2162.9912    0.9949  1.2882 10.5654  0.0001  0.0154   0.0099   0.0417    0.0342   0.0000   442.2830     0.0758184       22.2647      0.522848      -4.25257      -1.04914      0.227120      0.319649      0.362783      0.404034      0.436199      0.452329
 102   4 2440.9937    1.7044  1.6509 11.6764  0.0002  0.0177   0.0158   0.0513    0.0330   0.0000   442.0740      0.258334       21.6692      0.503332      -3.89014     -0.834690      0.260212      0.361453      0.414042      0.460657      0.485179      0.507278
 102   5 2699.5426    2.6888  1.6509 12.4894 -0.0000  0.0167   0.0236   0.0489    0.0331   0.0000   442.5073       1.54631       21.6739      0.397752      -2.63401     -0.835500      0.249690      0.353930      0.395856      0.434125      0.457303      0.488096
 102   6 2950.3487    3.7525  1.5301 13.1816  0.0000  0.0156   0.0328   0.0442    0.0330   0.0000   443.2842       1.69083       22.0790      0.924313      -2.14549      -1.93945      0.238562      0.333889      0.376004      0.410596      0.457226      0.467112
 102   7 3190.3572    4.1197  1.8276 13.2613  0.0000  0.0170   0.0330   0.0480    0.0323   0.0000   443.1074       3.08705       21.6412     -0.366607      -2.81657      -2.03202      0.252501      0.360276      0.406457      0.443309      0.477409      0.508435
 102   8 3422.9916    3.0031  3.2191 13.0841  0.0001  0.0280   0.0264   0.0847    0.0276   0.0000   444.7052       3.09581       20.0319    -0.0854017      0.481219      -3.02938      0.400084      0.576803      0.646936      0.722115      0.751360      0.796921
 103   0 1030.3012    0.0498  0.0518  9.3563  0.0000  0.0149   0.0056   0.0189    0.0119   0.0000   437.0601     -0.188530       21.1047      0.764282      -3.64401     -0.873215      0.201937      0.312371      0.403863      0.353798      0.380987      0.455860
 103   1 1512.4433    0.2169  0.2655  9.1768  0.0000  0.0075   0.0046   0.0172    0.0151   0.0000   440.0356     0.0629171       22.0989     -0.104718      -3.73208     -0.406619      0.127414      0.176127      0.193679      0.221042      0.233162      0.246950
 103   2 1864.0856    0.5679  0.7602  9.6186  0.0001  0.0111   0.0067   0.0290    0.0286   0.0000   440.5371      0.196253       21.9345     -0.107919      -3.41067     -0.700159      0.161761      0.227320      0.255842      0.287379      0.303760      0.326461
 103   3 2170.9718    1.0095  1.2818 10.6059  0.0004  0.0154   0.0102   0.0427    0.0352   0.0000   441.7770      0.613402       22.1646     -0.397430      -3.79082      0.274637      0.228380      0.318269      0.354832      0.410173      0.436245      0.463668
 103   4 2449.6364    1.7296  1.5589 11.7027  0.0007  0.0170   0.0162   0.0479    0.0327   0.0000   442.2478       1.10054       22.0031      0.278242      -2.99612     -0.878528      0.254661      0.354832      0.400149      0.448165      0.482720      0.502310
 103   5 2709.2304    2.7711  1.6006 12.4219  0.0000  0.0162   0.0237   0.0455    0.0341   0.0000   442.9035       1.56916       21.8678    -0.0986459      -3.09612      -1.39678      0.241233      0.338043      0.379285      0.428219      0.451874      0.469653
 103   6 2960.9645    3.8883  1.5026 13.1229  0.0000  0.0151   0.0334   0.0421    0.0334   0.0000   442.8363       1.86261       22.2686      0.183893      -2.70469      -1.36258      0.225089      0.312538      0.354132      0.381287      0.413704      0.434238
 103   7 3201.8258    4.0221  1.9147 13.3443 -0.0000  0.0177   0.0328   0.0525    0.0301   0.0000   443.4909       3.12940       21.1199      0.335641      -2.09183      -1.44105      0.263359      0.369592      0.415240      0.462106      0.491086      0.516797
 103   8 3435.1371    2.9727  3.4617 13.0040  0.0000  0.0296   0.0272   0.0894    0.0295   0.0000   444.2312       2.39325       19.9743     -0.562442      -1.07542      -2.24353      0.422482      0.597023      0.677081      0.756614      0.801736      0.842094
 104   1 1518.5941    0.2183  0.2801  9.2111  0.0000  0.0072   0.0044   0.0188    0.0149   0.0000   439.9267     -0.303490       21.8633      0.175455      -3.98841      0.246547      0.108525      0.145979      0.169307      0.190062      0.194710      0.205172
 104   2 1870.6933    0.5600  0.7768  9.6934  0.0000  0.0114   0.0067   0.0294    0.0284   0.0000   440.8887      0.111742       21.7642      0.190562      -3.41492     -0.228767      0.167211      0.234229      0.262693      0.292326      0.318826      0.331557
 104   3 2178.9083    1.0724  1.3619 10.5316  0.0065  0.0153   0.0101   0.0413    0.0369   0.0000   442.2472      0.665986       21.8944     -0.288067      -2.61226    -0.0712862      0.226109      0.312504      0.354966      0.396978      0.421914      0.445556
 104   4 2458.1955    1.8098  1.6710 11.6494  0.0094  0.0171   0.0160   0.0499    0.0340   0.0000   442.3671      0.314761       21.5995     -0.238562      -2.88310      0.743907      0.247056      0.348476      0.398980      0.437767      0.470989      0.491678
 104   5 2718.9130    2.8065  1.6089 12.4953  0.0056  0.0159   0.0237   0.0456    0.0325   0.0000   442.5756      0.909513       21.8092      0.254276      -4.86806      -2.20186      0.236093      0.323379      0.373873      0.404552      0.433542      0.456163
 104   6 2971.5324    3.8585  1.4901 13.2156  0.0000  0.0152   0.0332   0.0427    0.0317   0.0000   443.2194       2.39858       21.4363      0.441239      -2.81502      -1.37660      0.222971      0.316284      0.343192      0.385790      0.412377      0.434274
 104   7 3213.1525    4.0721  1.9211 13.2976  0.0000  0.0174   0.0325   0.0516    0.0309   0.0000   442.9284       2.37449       20.9432       1.29714      -2.80857      -2.79693      0.252864      0.358336      0.400377      0.443065      0.467431      0.496170
 104   8 3447.3710    2.9168  3.5520 13.0203 -0.0002  0.0306   0.0275   0.0933    0.0300   0.0000   443.1045       2.39879       19.7517     -0.453225      0.381617      -2.47028      0.434474      0.619612      0.707205      0.774853      0.826127      0.874397
 105   0 1039.9828    0.0394  0.0160  9.3141  0.0000  0.0106   0.0058   0.0085    0.0115   0.0000   436.5609     -0.290062       21.7715      -2.01960      -5.01123     -0.325707      0.168516      0.270431      0.290106      0.317842      0.351983      0.376291
 105   1 1524.7163    0.2309  0.2816  9.1458  0.0000  0.0068   0.0045   0.0182    0.0153   0.0000   439.8755     -0.286510       22.2797      0.309256      -4.05148     -0.295319      0.105045      0.136758      0.161572      0.178976      0.187775      0.206890
 105   2 1877.2513    0.5688  0.8074  9.7032  0.0000  0.0117   0.0067   0.0300    0.0284   0.0000   440.8842      0.237366       22.3234      0.218485      -3.63776      0.325451      0.177488      0.250316      0.276283      0.309862      0.336160      0.359180
 105   3 2186.7595    1.0735  1.3617 10.5499  0.0000  0.0155   0.0100   0.0428    0.0352   0.0000   441.7595      0.744194       22.0070      0.153458      -4.04379      -1.42997      0.218229      0.314998      0.348687      0.391419      0.422677      0.438574
 105   4 2466.7431    1.8088  1.7193 11.6672  0.0006  0.0178   0.0160   0.0507    0.0336   0.0000   442.4695       1.25697       21.8468     0.0445795      -3.23352      -1.61208      0.252960      0.358490      0.409533      0.439836      0.482084      0.508081
 105   5 2728.5648    2.8504  1.6216 12.4862  0.0000  0.0158   0.0241   0.0461    0.0327   0.0000   442.1179       1.00104       22.3595     -0.764204      -3.19321      -1.63190      0.232713      0.318886      0.363981      0.403855      0.443412      0.458795
 105   6 2982.0748    3.9278  1.5213 13.1163  0.0000  0.0151   0.0332   0.0419    0.0338   0.0000   442.8378       1.73745       21.8691     -0.576292      -3.56958      -1.87227      0.227451      0.307946      0.351731      0.385623      0.412318      0.435435
 105   7 3224.4448    3.9968  1.8944 13.3036  0.0000  0.0177   0.0327   0.0507    0.0312   0.0000   442.8860       2.47886       20.4723      0.572457      -2.08765      -2.79263      0.258808      0.366097      0.410243      0.453676      0.486813      0.510819
 105   8 3459.4739    2.8514  3.5137 13.0551  0.0002  0.0313   0.0289   0.0951    0.0300   0.0000   444.7655       4.05378       20.0676     -0.130687      0.411455      -2.19455      0.438688      0.630323      0.709630      0.791032      0.842295      0.872119
 106   0 1044.8529    0.0468  0.0422  9.3102 -0.0046  0.0162   0.0054   0.0159    0.0117   0.0000   437.3901      0.243555       21.6555     -0.425654      -4.41829     -0.606467      0.335676      0.456042      0.483016      0.503364      0.486300      0.506015
 106   1 1530.7870    0.2218  0.3224  9.1271 -0.0006  0.0081   0.0043   0.0202    0.0155   0.0000   439.8587     -0.310490       22.2663     0.0856942      -3.60934     -0.413626      0.115381      0.156766      0.182202      0.197331      0.217291      0.226468
 106   2 1883.7895    0.5786  0.8185  9.6575  0.0000  0.0115   0.0067   0.0307    0.0295   0.0000   440.5429      0.255701       21.9062     -0.153419      -3.52833     -0.812372      0.166772      0.232202      0.263047      0.288319      0.310095      0.320749
 106   3 2194.5847    1.0890  1.3792 10.5876  0.0000  0.0154   0.0103   0.0431    0.0350   0.0000   441.7439    -0.0913254       22.7008     -0.568374      -3.07874     -0.745617      0.220950      0.313687      0.346867      0.394784      0.418297      0.438881
 106   4 2475.2030    1.8364  1.7437 11.7151  0.0008  0.0176   0.0162   0.0515    0.0323   0.0000   442.3197       1.33117       21.5808     -0.364689      -3.63679      0.155593      0.252904      0.354552      0.400437      0.444314      0.478839      0.505813
 106   5 2738.1315    2.8442  1.6625 12.5276 -0.0000  0.0166   0.0241   0.0468    0.0324   0.0000   442.8969       1.01778       22.3398    -0.0870673      -2.66883     -0.217615      0.240093      0.334218      0.381740      0.415371      0.450096      0.469210
 106   6 2992.5201    3.8905  1.5305 13.2671  0.0000  0.0155   0.0340   0.0444    0.0319   0.0000   442.8460       1.09406       22.5741     -0.321189      -3.27191      -1.53933      0.223856      0.314211      0.355727      0.393598      0.421230      0.436087
 106   7 3235.6411    3.8490  1.9826 13.3456 -0.0000  0.0181   0.0317   0.0550    0.0292   0.0000   443.2400       2.95227       20.8679      -1.05361      -1.65903      -2.63951      0.263972      0.361587      0.411901      0.453604      0.491741      0.504710
 106   8 3471.5223    2.7047  3.6161 13.0414  0.0126  0.0325   0.0290   0.1052    0.0315   0.0000   444.2048       3.33667       20.7108      0.858965      0.510541      -3.00375      0.454152      0.646493      0.734948      0.827377      0.870419      0.934486
 107   0 1049.6068    0.0495  0.0506  9.3042 -0.0086  0.0129   0.0054   0.0185    0.0117   0.0000   436.9496      0.589017       23.0435       1.27109      -4.09628     -0.823738      0.192068      0.272110      0.324984      0.333361      0.368725      0.394975
 107   1 1536.8078    0.2296  0.3307  9.1424  0.0000  0.0081   0.0043   0.0205    0.0156   0.0000   439.8857      0.216016       22.0132    -0.0376662      -4.05329    -0.0184824      0.112885      0.164514      0.178342      0.201992      0.206567      0.225992
 107   2 1890.2725    0.5844  0.8495  9.6888  0.0000  0.0117   0.0066   0.0322    0.0298   0.0000   440.4776    -0.0706424       21.9095     -0.690990      -3.65237     -0.424852      0.169795      0.242338      0.268354      0.297391      0.319524      0.333610
 107   3 2202.3645    1.0960  1.4230 10.6262  0.0000  0.0158   0.0102   0.0441    0.0345   0.0000   441.9607      0.384480       22.5695     -0.991033      -3.43695      0.585792      0.223049      0.313484      0.351617      0.388728      0.420267      0.443827
 107   4 2483.6437    1.8327  1.7462 11.8066  0.0092  0.0182   0.0168   0.0528    0.0330   0.0000   442.1544      0.812919       21.4739    -0.0556264      -2.96614     -0.213748      0.254090      0.362463      0.413414      0.447827      0.493785      0.508691
 107   5 2747.6079    2.8739  1.6125 12.6215 -0.0000  0.0162   0.0246   0.0460    0.0312   0.0000   442.6391       1.58397       22.5036      0.170340      -3.62332     -0.696707      0.229730      0.322817      0.361672      0.403936      0.434942      0.455611
 107   6 3002.8974    3.9421  1.5373 13.3075  0.0000  0.0155   0.0344   0.0445    0.0321   0.0000   442.7974       2.16882       22.6438      0.289916      -3.17433      -1.72710      0.224874      0.316258      0.359069      0.395695      0.426714      0.449990
 107   7 3246.7910    3.8389  2.1642 13.3018 -0.0000  0.0196   0.0308   0.0563    0.0289   0.0000   443.6375       3.18935       21.7796      0.101209      -1.94347      -2.55523      0.269897      0.392058      0.427208      0.487370      0.508539      0.534271
 107   8 3483.4439    2.9890  4.4272 12.8140  0.0000  0.0312   0.0091   0.0884    0.0060   0.0000   443.5702       3.54649       21.5599      0.761683      -2.70332      -3.83822      0.506544      0.596697      0.803465      0.787864      0.945587      0.930960
 108   0 1054.4191    0.0288  0.0101  9.2881 -0.1448  0.0122   0.0054   0.0053    0.0114   0.0000   437.7857     -0.741795       21.6409      0.438781      -3.75168     -0.340316      0.160073      0.248610      0.244197      0.341771      0.388263      0.383839
 108   1 1542.7939    0.2408  0.3655  9.1107  0.0000  0.0084   0.0044   0.0218    0.0161   0.0000   439.7893      0.219076       22.0379     -0.127307      -3.99654     -0.267222      0.134101      0.186389      0.219017      0.234974      0.253572      0.264147
 108   2 1896.7377    0.5862  0.8544  9.7091  0.0000  0.0121   0.0067   0.0314    0.0300   0.0000   440.6247     -0.109571       22.2975    -0.0171136      -3.53471     -0.525039      0.171161      0.240101      0.270834      0.299987      0.317047      0.331361
 108   3 2210.1257    1.0990  1.3968 10.7494  0.0000  0.0162   0.0107   0.0439    0.0336   0.0000   441.9127      0.804418       21.5401      0.425658      -3.76293      -1.03696      0.229142      0.319703      0.366077      0.407105      0.435582      0.455744
 108   4 2492.0381    1.9098  1.7327 11.7849  0.0005  0.0177   0.0173   0.0514    0.0342   0.0000   442.0798       1.48261       22.8453     -0.988085      -2.97621     -0.648428      0.253559      0.350062      0.400645      0.444685      0.483034      0.503467
 108   5 2757.1299    2.9341  1.6333 12.5800  0.0002  0.0161   0.0247   0.0461    0.0317   0.0000   443.0353       1.32321       22.4684     -0.548142      -3.54316      -1.89803      0.229820      0.320882      0.364639      0.400747      0.431394      0.452575
 108   6 3013.2561    4.0438  1.5805 13.2113  0.0000  0.0153   0.0338   0.0438    0.0322   0.0000   442.6751       2.39120       22.4232      0.286024      -3.81904      -1.85564      0.221344      0.309037      0.345411      0.386289      0.418979      0.433488
 108   7 3257.9698    3.8224  2.0677 13.2731  0.0000  0.0187   0.0311   0.0549    0.0298   0.0000   443.7081       2.89231       21.1397     0.0383995      -2.15917      -2.29754      0.264298      0.364879      0.423301      0.462396      0.492202      0.524681
 108   8 3495.5266    2.9987  4.7049 12.5530  0.0000  0.0288   0.0109   0.0472    0.0073   0.0000   443.8928       2.89120       21.1082      0.560537      -1.70932      -3.51079      0.501331      0.547277      0.699967      0.695909      0.782321      0.764845
 109   0 1059.1537    0.0424  0.0234  9.2749  0.0000  0.0182   0.0055   0.0106    0.0114   0.0000   437.4544      0.770336       22.9001      0.561621      -3.23631      0.363033      0.434436      0.620874      0.677200      0.659552      0.559129      0.500376
 109   1 1548.7624    0.2359  0.3529  9.1156  0.0000  0.0085   0.0043   0.0209    0.0160   0.0000   439.9230     -0.173503       22.0127    -0.0624069      -3.58008      0.119048      0.124407      0.183408      0.199103      0.227938      0.247811      0.256893
 109   2 1903.1460    0.6085  0.8838  9.7468  0.0000  0.0119   0.0068   0.0321    0.0293   0.0000   440.5496      0.556977       21.8868     0.0245954      -3.71985     -0.161033      0.167085      0.236046      0.269011      0.295545      0.319416      0.337086
 109   3 2217.7832    1.1277  1.3650 10.8129  0.0000  0.0159   0.0108   0.0424    0.0324   0.0000   441.7127      0.518314       21.3412      0.598045      -2.97185     0.0518027      0.221175      0.308490      0.355359      0.386562      0.423859      0.447621
 109   4 2500.3603    1.8913  1.8028 11.8245  0.0000  0.0185   0.0174   0.0534    0.0340   0.0000   442.1007       1.01384       22.0829      0.104720      -3.40031     -0.693655      0.259466      0.363848      0.410416      0.455121      0.491276      0.512327
 109   5 2766.5575    2.9907  1.6798 12.5946  0.0058  0.0161   0.0248   0.0469    0.0320   0.0000   442.5444       2.06299       22.2814      0.538328      -3.27411      -1.36691      0.225061      0.315891      0.355470      0.389547      0.417628      0.433036
 109   6 3023.5005    3.9631  1.6053 13.2865 -0.0000  0.0159   0.0334   0.0450    0.0307   0.0000   442.7690       1.93289       21.8538     -0.341321      -3.49627      -1.56973      0.220073      0.308954      0.354830      0.386277      0.413616      0.427625
 109   7 3269.0270    3.8058  2.2086 13.2161  0.0000  0.0195   0.0301   0.0570    0.0296   0.0000   443.5715       3.32624       21.0760     -0.434233     -0.959524      -2.15804      0.264727      0.383044      0.425634      0.475176      0.513883      0.534352
 110   0 1063.8919    0.0354  0.0095  9.2285  0.0058  0.0082   0.0057   0.0059    0.0113   0.0000   436.8525     -0.821598       22.4220      0.224585      -4.43367       1.06671      0.122723      0.165168      0.130755      0.210150      0.178897      0.209304
 110   1 1554.6603    0.2444  0.3229  9.0830  0.0000  0.0077   0.0044   0.0183    0.0158   0.0000   439.6954     -0.109766       22.1884      0.137650      -4.59528     -0.307887      0.111176      0.144846      0.170894      0.179211      0.202454      0.199974
 110   2 1909.5282    0.6080  0.9127  9.7333  0.0000  0.0125   0.0067   0.0333    0.0297   0.0000   440.6987      0.128517       21.5794      0.360445      -4.34973      0.260454      0.166872      0.244312      0.265322      0.295685      0.315788      0.333589
 110   3 2225.4092    1.1300  1.4727 10.7716  0.0000  0.0164   0.0107   0.0458    0.0333   0.0000   441.4614      0.468036       21.9441     -0.251377      -3.72819      -1.08186      0.230957      0.318569      0.368232      0.402995      0.443855      0.473667
 110   4 2508.6295    1.9255  1.7536 11.8454  0.0001  0.0176   0.0170   0.0524    0.0321   0.0000   442.1586       1.49147       22.2520     -0.118709      -3.87399     -0.370277      0.247301      0.333129      0.390652      0.431525      0.453567      0.479241
 110   5 2775.9584    2.9903  1.6289 12.6239  0.0000  0.0161   0.0253   0.0458    0.0318   0.0000   442.3060       1.73073       21.1794      0.309139      -2.68100     -0.868820      0.223514      0.316323      0.351735      0.390356      0.420838      0.439082
 110   6 3033.7412    4.0774  1.5835 13.2649  0.0000  0.0157   0.0343   0.0440    0.0321   0.0000   442.8582       2.02232       22.4386     0.0782850      -3.00906      -1.43479      0.216698      0.306979      0.344862      0.381840      0.419947      0.434634
 110   7 3280.0362    3.6480  2.3356 13.2544  0.0000  0.0208   0.0299   0.0614    0.0283   0.0000   444.0175       2.98282       20.9576      0.437557      -1.64272      -1.62333      0.279732      0.402123      0.448680      0.495544      0.532103      0.554990
 110   8 3519.2615    2.0921  2.8594 13.0136  0.0052  0.0345   0.0269   0.1056    0.0361   0.0000   443.6145       2.75975       19.2917       1.56241       2.24797      -1.77116      0.448349      0.659714      0.730692      0.834509      0.850085      0.918797
 111   0 1068.5702    0.0475  0.0730  9.2558  0.0000  0.0165   0.0059   0.0257    0.0117   0.0000   436.8384      0.212254       21.9109     -0.110319      -4.03418      0.107974      0.215952      0.307777      0.358668      0.399270      0.429591      0.410114
 111   1 1560.5082    0.2494  0.3794  9.0892  0.0000  0.0085   0.0043   0.0215    0.0164   0.0000   439.6203     -0.189089       21.8347      0.294338      -3.76857     -0.325683      0.115213      0.158572      0.181224      0.199018      0.211402      0.220328
 111   2 1915.8454    0.6211  0.9057  9.7671  0.0000  0.0125   0.0069   0.0328    0.0307   0.0000   440.2265     -0.333796       22.0653     -0.353841      -4.17802     -0.400980      0.166552      0.241114      0.264154      0.300929      0.321095      0.335960
 111   3 2232.9299    1.1557  1.5303 10.7799  0.0000  0.0166   0.0109   0.0472    0.0339   0.0000   441.5328      0.201220       22.9666     -0.247421      -3.60950     -0.594186      0.228853      0.319632      0.363207      0.400848      0.432220      0.454979
 111   4 2516.8710    1.9385  1.8433 11.9042  0.0000  0.0183   0.0175   0.0556    0.0322   0.0000   442.0954      0.912040       22.2830      0.480724      -2.74980     -0.344017      0.253264      0.345788      0.404638      0.440158      0.474369      0.486953
 111   5 2785.3115    3.0653  1.6166 12.7617  0.0069  0.0159   0.0261   0.0462    0.0304   0.0000   442.5121       1.54153       22.2143      0.437294      -3.48146     -0.935869      0.218476      0.303760      0.344269      0.379289      0.411784      0.432220
 111   6 3043.9203    4.0024  1.6373 13.2759  0.0000  0.0159   0.0335   0.0460    0.0309   0.0000   442.6415       2.82828       21.7190    -0.0916383      -4.10944     -0.312582      0.217620      0.308492      0.342324      0.383107      0.407795      0.429967
 111   7 3290.9881    3.6355  2.4043 13.2774  0.0000  0.0209   0.0296   0.0630    0.0274   0.0000   443.4236       1.83143       21.3117      0.782507      -1.81712      -2.54766      0.282915      0.396738      0.454510      0.502266      0.530211      0.558216
 112   0 1073.3028    0.0532  0.0603  9.2342  0.0000  0.0129   0.0053   0.0202    0.0115   0.0000   437.2375     0.0741370       21.3030     -0.607061      -3.57111      0.257305      0.168695      0.283616      0.286414      0.311993      0.337482      0.389476
 112   1 1566.3390    0.2424  0.3811  9.0886  0.0000  0.0085   0.0043   0.0218    0.0161   0.0000   439.7006     0.0666552       21.8233    -0.0170923      -3.48066      0.683302      0.117219      0.157743      0.179263      0.202145      0.213829      0.220318
 112   2 1922.1508    0.6295  0.9887  9.7470  0.0000  0.0130   0.0069   0.0357    0.0318   0.0000   440.7234     -0.171253       21.4724      0.357668      -3.59842      0.432128      0.175864      0.243840      0.274323      0.303377      0.334560      0.348430
 112   3 2240.4936    1.1680  1.4324 10.8858  0.0006  0.0162   0.0111   0.0449    0.0321   0.0000   441.6479     0.0622303       22.3915      0.206159      -3.81288    -0.0792423      0.217350      0.307564      0.352160      0.378271      0.416829      0.435265
 112   4 2525.0682    1.9759  1.7885 11.9962  0.0004  0.0182   0.0179   0.0535    0.0308   0.0000   441.9572       1.02707       22.1019      0.560181      -2.48910     -0.356493      0.252201      0.343617      0.401004      0.434652      0.476012      0.497174
 112   5 2794.6663    3.0773  1.6618 12.7336  0.0001  0.0163   0.0264   0.0470    0.0319   0.0000   442.6513       1.47524       22.2485      0.297224      -3.69419     -0.128713      0.224941      0.307000      0.353526      0.389218      0.412212      0.440371
 112   6 3054.0426    4.0500  1.5951 13.3168  0.0000  0.0157   0.0344   0.0448    0.0314   0.0000   442.5055       2.00055       22.2742     -0.654246      -3.18352      -2.00789      0.217568      0.306889      0.346552      0.381153      0.415568      0.434879
[truncated: 144,914 more chars]
