# Supplementary material for: Global-Mode Analysis of Full-Disk Data from the Michelson Doppler Imager and the Helioseismic and Magnetic Imager
Source: Sol Phys. 2018 Jan 31;293(2):29. doi: 10.1007/s11207-017-1201-5 (PMC6566312; doi:10.1007/s11207-017-1201-5)
Supplement: Supplementary file 2 — (TAR 362.4 MB) [file 11207_2017_1201_MOESM2_ESM.tar › HMI/hmivw72d.7912.36]

   0  17 2496.2192    1.6456  0.9117  3.5795  0.0000  0.1189   0.2320   0.5304 1000.0000   0.0000    -0.0000       0.00000       0.00000       0.00000       0.00000       0.00000       0.00000       0.00000       0.00000       0.00000       0.00000       0.00000       0.00000       0.00000       0.00000       0.00000       0.00000       0.00000       0.00000       0.00000       0.00000       0.00000       0.00000       0.00000       0.00000       0.00000       0.00000       0.00000       0.00000       0.00000       0.00000       0.00000       0.00000       0.00000       0.00000       0.00000       0.00000       0.00000       0.00000       0.00000       0.00000       0.00000       0.00000       0.00000       0.00000       0.00000       0.00000       0.00000       0.00000       0.00000       0.00000       0.00000       0.00000       0.00000       0.00000       0.00000       0.00000       0.00000       0.00000       0.00000       0.00000       0.00000       0.00000       0.00000       0.00000       0.00000       0.00000       0.00000       0.00000       0.00000       0.00000       0.00000
   0  20 2899.1087    3.3432  0.6286  2.3489  0.0000  0.1155   0.4674   0.2215 1000.0000   0.0000    -0.0000       0.00000       0.00000       0.00000       0.00000       0.00000       0.00000       0.00000       0.00000       0.00000       0.00000       0.00000       0.00000       0.00000       0.00000       0.00000       0.00000       0.00000       0.00000       0.00000       0.00000       0.00000       0.00000       0.00000       0.00000       0.00000       0.00000       0.00000       0.00000       0.00000       0.00000       0.00000       0.00000       0.00000       0.00000       0.00000       0.00000       0.00000       0.00000       0.00000       0.00000       0.00000       0.00000       0.00000       0.00000       0.00000       0.00000       0.00000       0.00000       0.00000       0.00000       0.00000       0.00000       0.00000       0.00000       0.00000       0.00000       0.00000       0.00000       0.00000       0.00000       0.00000       0.00000       0.00000       0.00000       0.00000       0.00000       0.00000       0.00000       0.00000       0.00000       0.00000
   1  13 2020.7905    0.6551  0.5161 10.0066  0.0000  0.0774   0.0774   0.2143    0.2380   0.0000   331.4611      -6.75623       0.00000       0.00000       0.00000       0.00000       0.00000       0.00000       0.00000       0.00000       0.00000       0.00000       0.00000       0.00000       0.00000       0.00000       0.00000       0.00000       0.00000       0.00000       0.00000       0.00000       0.00000       0.00000       0.00000       0.00000       0.00000       0.00000       0.00000       0.00000       0.00000       0.00000       0.00000       0.00000       0.00000       0.00000       82.7664       49.9098       0.00000       0.00000       0.00000       0.00000       0.00000       0.00000       0.00000       0.00000       0.00000       0.00000       0.00000       0.00000       0.00000       0.00000       0.00000       0.00000       0.00000       0.00000       0.00000       0.00000       0.00000       0.00000       0.00000       0.00000       0.00000       0.00000       0.00000       0.00000       0.00000       0.00000       0.00000       0.00000       0.00000       0.00000
   1  14 2156.7722    0.8556  0.5571 10.3108  0.0000  0.0997   0.0864   0.1460    0.2785   0.0000   424.8428       23.5695       0.00000       0.00000       0.00000       0.00000       0.00000       0.00000       0.00000       0.00000       0.00000       0.00000       0.00000       0.00000       0.00000       0.00000       0.00000       0.00000       0.00000       0.00000       0.00000       0.00000       0.00000       0.00000       0.00000       0.00000       0.00000       0.00000       0.00000       0.00000       0.00000       0.00000       0.00000       0.00000       0.00000       0.00000       113.210       70.3980       0.00000       0.00000       0.00000       0.00000       0.00000       0.00000       0.00000       0.00000       0.00000       0.00000       0.00000       0.00000       0.00000       0.00000       0.00000       0.00000       0.00000       0.00000       0.00000       0.00000       0.00000       0.00000       0.00000       0.00000       0.00000       0.00000       0.00000       0.00000       0.00000       0.00000       0.00000       0.00000       0.00000       0.00000
   1  16 2425.5710    1.3608  1.0053 10.8214  0.0000  0.0934   0.1211   0.2815    0.6858   0.0000   369.3313       50.5088       0.00000       0.00000       0.00000       0.00000       0.00000       0.00000       0.00000       0.00000       0.00000       0.00000       0.00000       0.00000       0.00000       0.00000       0.00000       0.00000       0.00000       0.00000       0.00000       0.00000       0.00000       0.00000       0.00000       0.00000       0.00000       0.00000       0.00000       0.00000       0.00000       0.00000       0.00000       0.00000       0.00000       0.00000       105.597       73.6024       0.00000       0.00000       0.00000       0.00000       0.00000       0.00000       0.00000       0.00000       0.00000       0.00000       0.00000       0.00000       0.00000       0.00000       0.00000       0.00000       0.00000       0.00000       0.00000       0.00000       0.00000       0.00000       0.00000       0.00000       0.00000       0.00000       0.00000       0.00000       0.00000       0.00000       0.00000       0.00000       0.00000       0.00000
   1  17 2559.0779    1.9671  0.9381 10.7424  0.0000  0.0812   0.1575   0.2472    1.1637   0.0000   484.2476       17.2480       0.00000       0.00000       0.00000       0.00000       0.00000       0.00000       0.00000       0.00000       0.00000       0.00000       0.00000       0.00000       0.00000       0.00000       0.00000       0.00000       0.00000       0.00000       0.00000       0.00000       0.00000       0.00000       0.00000       0.00000       0.00000       0.00000       0.00000       0.00000       0.00000       0.00000       0.00000       0.00000       0.00000       0.00000       106.941       49.8895       0.00000       0.00000       0.00000       0.00000       0.00000       0.00000       0.00000       0.00000       0.00000       0.00000       0.00000       0.00000       0.00000       0.00000       0.00000       0.00000       0.00000       0.00000       0.00000       0.00000       0.00000       0.00000       0.00000       0.00000       0.00000       0.00000       0.00000       0.00000       0.00000       0.00000       0.00000       0.00000       0.00000       0.00000
   1  19 2828.4175    3.3229  0.8782  4.1405  0.0000  0.0846   0.2681   0.1959 1000.0000   0.0000   678.7584       46.9708       0.00000       0.00000       0.00000       0.00000       0.00000       0.00000       0.00000       0.00000       0.00000       0.00000       0.00000       0.00000       0.00000       0.00000       0.00000       0.00000       0.00000       0.00000       0.00000       0.00000       0.00000       0.00000       0.00000       0.00000       0.00000       0.00000       0.00000       0.00000       0.00000       0.00000       0.00000       0.00000       0.00000       0.00000       116.430       52.7474       0.00000       0.00000       0.00000       0.00000       0.00000       0.00000       0.00000       0.00000       0.00000       0.00000       0.00000       0.00000       0.00000       0.00000       0.00000       0.00000       0.00000       0.00000       0.00000       0.00000       0.00000       0.00000       0.00000       0.00000       0.00000       0.00000       0.00000       0.00000       0.00000       0.00000       0.00000       0.00000       0.00000       0.00000
   1  20 2963.4948    3.5976  1.1620  6.5838  0.0000  0.0915   0.2889   0.2943  426.0803   0.0000   538.2589      -10.5584       0.00000       0.00000       0.00000       0.00000       0.00000       0.00000       0.00000       0.00000       0.00000       0.00000       0.00000       0.00000       0.00000       0.00000       0.00000       0.00000       0.00000       0.00000       0.00000       0.00000       0.00000       0.00000       0.00000       0.00000       0.00000       0.00000       0.00000       0.00000       0.00000       0.00000       0.00000       0.00000       0.00000       0.00000       126.477       59.4916       0.00000       0.00000       0.00000       0.00000       0.00000       0.00000       0.00000       0.00000       0.00000       0.00000       0.00000       0.00000       0.00000       0.00000       0.00000       0.00000       0.00000       0.00000       0.00000       0.00000       0.00000       0.00000       0.00000       0.00000       0.00000       0.00000       0.00000       0.00000       0.00000       0.00000       0.00000       0.00000       0.00000       0.00000
   1  21 3098.2591    3.7534  0.9836  3.2157  0.0000  0.0900   0.2978   0.3019 1000.0000   0.0000   418.3652      -17.8721       0.00000       0.00000       0.00000       0.00000       0.00000       0.00000       0.00000       0.00000       0.00000       0.00000       0.00000       0.00000       0.00000       0.00000       0.00000       0.00000       0.00000       0.00000       0.00000       0.00000       0.00000       0.00000       0.00000       0.00000       0.00000       0.00000       0.00000       0.00000       0.00000       0.00000       0.00000       0.00000       0.00000       0.00000       125.265       59.1700       0.00000       0.00000       0.00000       0.00000       0.00000       0.00000       0.00000       0.00000       0.00000       0.00000       0.00000       0.00000       0.00000       0.00000       0.00000       0.00000       0.00000       0.00000       0.00000       0.00000       0.00000       0.00000       0.00000       0.00000       0.00000       0.00000       0.00000       0.00000       0.00000       0.00000       0.00000       0.00000       0.00000       0.00000
   1  23 3368.5300    3.8138  2.1140 11.1572  0.0000  0.1329   0.2369   0.4435    2.5705   0.0000   547.3137       74.3309       0.00000       0.00000       0.00000       0.00000       0.00000       0.00000       0.00000       0.00000       0.00000       0.00000       0.00000       0.00000       0.00000       0.00000       0.00000       0.00000       0.00000       0.00000       0.00000       0.00000       0.00000       0.00000       0.00000       0.00000       0.00000       0.00000       0.00000       0.00000       0.00000       0.00000       0.00000       0.00000       0.00000       0.00000       169.241       93.2326       0.00000       0.00000       0.00000       0.00000       0.00000       0.00000       0.00000       0.00000       0.00000       0.00000       0.00000       0.00000       0.00000       0.00000       0.00000       0.00000       0.00000       0.00000       0.00000       0.00000       0.00000       0.00000       0.00000       0.00000       0.00000       0.00000       0.00000       0.00000       0.00000       0.00000       0.00000       0.00000       0.00000       0.00000
   1  24 3503.9843    2.3571  1.6582 12.8239 -0.0331  0.1556   0.2294   0.4931    0.5967   0.0000   821.3537       59.3706       0.00000       0.00000       0.00000       0.00000       0.00000       0.00000       0.00000       0.00000       0.00000       0.00000       0.00000       0.00000       0.00000       0.00000       0.00000       0.00000       0.00000       0.00000       0.00000       0.00000       0.00000       0.00000       0.00000       0.00000       0.00000       0.00000       0.00000       0.00000       0.00000       0.00000       0.00000       0.00000       0.00000       0.00000       205.792       98.5011       0.00000       0.00000       0.00000       0.00000       0.00000       0.00000       0.00000       0.00000       0.00000       0.00000       0.00000       0.00000       0.00000       0.00000       0.00000       0.00000       0.00000       0.00000       0.00000       0.00000       0.00000       0.00000       0.00000       0.00000       0.00000       0.00000       0.00000       0.00000       0.00000       0.00000       0.00000       0.00000       0.00000       0.00000
   2  11 1810.3480    0.4259  0.1630 10.0092  0.0000  0.0419   0.0829   0.0871    0.1121   0.0000   458.0025       7.49678       13.5012       4.35272       0.00000       0.00000       0.00000       0.00000       0.00000       0.00000       0.00000       0.00000       0.00000       0.00000       0.00000       0.00000       0.00000       0.00000       0.00000       0.00000       0.00000       0.00000       0.00000       0.00000       0.00000       0.00000       0.00000       0.00000       0.00000       0.00000       0.00000       0.00000       0.00000       0.00000       0.00000       0.00000       38.4263       26.3104       12.5748       5.04689       0.00000       0.00000       0.00000       0.00000       0.00000       0.00000       0.00000       0.00000       0.00000       0.00000       0.00000       0.00000       0.00000       0.00000       0.00000       0.00000       0.00000       0.00000       0.00000       0.00000       0.00000       0.00000       0.00000       0.00000       0.00000       0.00000       0.00000       0.00000       0.00000       0.00000       0.00000       0.00000
   2  14 2217.6022    1.0478  0.5144 10.1944  0.0000  0.0474   0.0808   0.1092    0.2468   0.0000   415.0704       19.7835      -5.68986      -8.87337       0.00000       0.00000       0.00000       0.00000       0.00000       0.00000       0.00000       0.00000       0.00000       0.00000       0.00000       0.00000       0.00000       0.00000       0.00000       0.00000       0.00000       0.00000       0.00000       0.00000       0.00000       0.00000       0.00000       0.00000       0.00000       0.00000       0.00000       0.00000       0.00000       0.00000       0.00000       0.00000       35.2349       27.0653       18.0161       5.87414       0.00000       0.00000       0.00000       0.00000       0.00000       0.00000       0.00000       0.00000       0.00000       0.00000       0.00000       0.00000       0.00000       0.00000       0.00000       0.00000       0.00000       0.00000       0.00000       0.00000       0.00000       0.00000       0.00000       0.00000       0.00000       0.00000       0.00000       0.00000       0.00000       0.00000       0.00000       0.00000
   2  15 2352.2202    1.2245  0.8146 10.4263  0.0000  0.0685   0.0844   0.1479    0.4855   0.0000   373.8105       20.1177       27.8705      -1.00460       0.00000       0.00000       0.00000       0.00000       0.00000       0.00000       0.00000       0.00000       0.00000       0.00000       0.00000       0.00000       0.00000       0.00000       0.00000       0.00000       0.00000       0.00000       0.00000       0.00000       0.00000       0.00000       0.00000       0.00000       0.00000       0.00000       0.00000       0.00000       0.00000       0.00000       0.00000       0.00000       51.5019       40.3470       25.8246       8.33456       0.00000       0.00000       0.00000       0.00000       0.00000       0.00000       0.00000       0.00000       0.00000       0.00000       0.00000       0.00000       0.00000       0.00000       0.00000       0.00000       0.00000       0.00000       0.00000       0.00000       0.00000       0.00000       0.00000       0.00000       0.00000       0.00000       0.00000       0.00000       0.00000       0.00000       0.00000       0.00000
   2  16 2485.8697    1.7680  1.0484 11.0485 -0.0013  0.0705   0.1205   0.2002    0.6491   0.0000   449.2595       66.2914       21.1372       8.63438       0.00000       0.00000       0.00000       0.00000       0.00000       0.00000       0.00000       0.00000       0.00000       0.00000       0.00000       0.00000       0.00000       0.00000       0.00000       0.00000       0.00000       0.00000       0.00000       0.00000       0.00000       0.00000       0.00000       0.00000       0.00000       0.00000       0.00000       0.00000       0.00000       0.00000       0.00000       0.00000       53.1098       42.0536       24.4393       8.62074       0.00000       0.00000       0.00000       0.00000       0.00000       0.00000       0.00000       0.00000       0.00000       0.00000       0.00000       0.00000       0.00000       0.00000       0.00000       0.00000       0.00000       0.00000       0.00000       0.00000       0.00000       0.00000       0.00000       0.00000       0.00000       0.00000       0.00000       0.00000       0.00000       0.00000       0.00000       0.00000
   2  17 2619.7617    1.9380  0.9128 12.0019  0.0000  0.0755   0.1348   0.1973    0.3293   0.0000   420.3188      -18.6455      -29.7211       8.12677       0.00000       0.00000       0.00000       0.00000       0.00000       0.00000       0.00000       0.00000       0.00000       0.00000       0.00000       0.00000       0.00000       0.00000       0.00000       0.00000       0.00000       0.00000       0.00000       0.00000       0.00000       0.00000       0.00000       0.00000       0.00000       0.00000       0.00000       0.00000       0.00000       0.00000       0.00000       0.00000       63.2659       47.2811       28.3330       8.56091       0.00000       0.00000       0.00000       0.00000       0.00000       0.00000       0.00000       0.00000       0.00000       0.00000       0.00000       0.00000       0.00000       0.00000       0.00000       0.00000       0.00000       0.00000       0.00000       0.00000       0.00000       0.00000       0.00000       0.00000       0.00000       0.00000       0.00000       0.00000       0.00000       0.00000       0.00000       0.00000
   2  19 2889.7114    3.5984  0.7924 10.3873  0.0000  0.0770   0.2253   0.1327    3.2236   0.0000   453.4991      -58.4836       7.38074       8.56668       0.00000       0.00000       0.00000       0.00000       0.00000       0.00000       0.00000       0.00000       0.00000       0.00000       0.00000       0.00000       0.00000       0.00000       0.00000       0.00000       0.00000       0.00000       0.00000       0.00000       0.00000       0.00000       0.00000       0.00000       0.00000       0.00000       0.00000       0.00000       0.00000       0.00000       0.00000       0.00000       64.3735       49.0687       24.3921       7.91948       0.00000       0.00000       0.00000       0.00000       0.00000       0.00000       0.00000       0.00000       0.00000       0.00000       0.00000       0.00000       0.00000       0.00000       0.00000       0.00000       0.00000       0.00000       0.00000       0.00000       0.00000       0.00000       0.00000       0.00000       0.00000       0.00000       0.00000       0.00000       0.00000       0.00000       0.00000       0.00000
   2  20 3024.8528    3.6795  0.9714 11.9568  0.0000  0.0621   0.2218   0.1808    0.9950   0.0000   442.8330       35.3114     -0.320106       16.3481       0.00000       0.00000       0.00000       0.00000       0.00000       0.00000       0.00000       0.00000       0.00000       0.00000       0.00000       0.00000       0.00000       0.00000       0.00000       0.00000       0.00000       0.00000       0.00000       0.00000       0.00000       0.00000       0.00000       0.00000       0.00000       0.00000       0.00000       0.00000       0.00000       0.00000       0.00000       0.00000       45.9251       37.7529       21.6503       7.78508       0.00000       0.00000       0.00000       0.00000       0.00000       0.00000       0.00000       0.00000       0.00000       0.00000       0.00000       0.00000       0.00000       0.00000       0.00000       0.00000       0.00000       0.00000       0.00000       0.00000       0.00000       0.00000       0.00000       0.00000       0.00000       0.00000       0.00000       0.00000       0.00000       0.00000       0.00000       0.00000
   2  21 3160.0164    3.8547  1.3559  5.4701  0.0000  0.0719   0.2097   0.2257  674.4300   0.0000   466.5900       8.16061       28.9539       5.94430       0.00000       0.00000       0.00000       0.00000       0.00000       0.00000       0.00000       0.00000       0.00000       0.00000       0.00000       0.00000       0.00000       0.00000       0.00000       0.00000       0.00000       0.00000       0.00000       0.00000       0.00000       0.00000       0.00000       0.00000       0.00000       0.00000       0.00000       0.00000       0.00000       0.00000       0.00000       0.00000       48.4887       40.5274       27.6762       9.61373       0.00000       0.00000       0.00000       0.00000       0.00000       0.00000       0.00000       0.00000       0.00000       0.00000       0.00000       0.00000       0.00000       0.00000       0.00000       0.00000       0.00000       0.00000       0.00000       0.00000       0.00000       0.00000       0.00000       0.00000       0.00000       0.00000       0.00000       0.00000       0.00000       0.00000       0.00000       0.00000
   2  23 3430.9271    3.2136  2.3720 11.8284  0.0000  0.1068   0.1437   0.3248    0.4725   0.0000   472.4017       132.847       42.0145      -5.99902       0.00000       0.00000       0.00000       0.00000       0.00000       0.00000       0.00000       0.00000       0.00000       0.00000       0.00000       0.00000       0.00000       0.00000       0.00000       0.00000       0.00000       0.00000       0.00000       0.00000       0.00000       0.00000       0.00000       0.00000       0.00000       0.00000       0.00000       0.00000       0.00000       0.00000       0.00000       0.00000       70.1703       58.4953       41.5719       14.8040       0.00000       0.00000       0.00000       0.00000       0.00000       0.00000       0.00000       0.00000       0.00000       0.00000       0.00000       0.00000       0.00000       0.00000       0.00000       0.00000       0.00000       0.00000       0.00000       0.00000       0.00000       0.00000       0.00000       0.00000       0.00000       0.00000       0.00000       0.00000       0.00000       0.00000       0.00000       0.00000
   2  24 3566.9316    2.5954  2.5480 11.9991  0.0000  0.1227   0.1265   0.3571    0.3481   0.0000   508.8780       75.1012      -111.424       26.7990       0.00000       0.00000       0.00000       0.00000       0.00000       0.00000       0.00000       0.00000       0.00000       0.00000       0.00000       0.00000       0.00000       0.00000       0.00000       0.00000       0.00000       0.00000       0.00000       0.00000       0.00000       0.00000       0.00000       0.00000       0.00000       0.00000       0.00000       0.00000       0.00000       0.00000       0.00000       0.00000       93.6426       73.5797       44.6827       15.3832       0.00000       0.00000       0.00000       0.00000       0.00000       0.00000       0.00000       0.00000       0.00000       0.00000       0.00000       0.00000       0.00000       0.00000       0.00000       0.00000       0.00000       0.00000       0.00000       0.00000       0.00000       0.00000       0.00000       0.00000       0.00000       0.00000       0.00000       0.00000       0.00000       0.00000       0.00000       0.00000
   3  10 1729.0728    0.3491  0.1598  9.6230  0.0000  0.0355   0.0473   0.0719    0.0981   0.0000   435.0984       18.2806       22.8709       1.25661      0.495333      0.919938       0.00000       0.00000       0.00000       0.00000       0.00000       0.00000       0.00000       0.00000       0.00000       0.00000       0.00000       0.00000       0.00000       0.00000       0.00000       0.00000       0.00000       0.00000       0.00000       0.00000       0.00000       0.00000       0.00000       0.00000       0.00000       0.00000       0.00000       0.00000       0.00000       0.00000       17.7025       13.8132       13.5268       8.07337       3.84030      0.873641       0.00000       0.00000       0.00000       0.00000       0.00000       0.00000       0.00000       0.00000       0.00000       0.00000       0.00000       0.00000       0.00000       0.00000       0.00000       0.00000       0.00000       0.00000       0.00000       0.00000       0.00000       0.00000       0.00000       0.00000       0.00000       0.00000       0.00000       0.00000       0.00000       0.00000
   3  12 2001.1849    0.5333  0.3813 10.3113  0.0000  0.0508   0.0373   0.0987    0.1318   0.0000   442.7862       17.3057      -33.7829      -1.81002      -6.00573      -1.82162       0.00000       0.00000       0.00000       0.00000       0.00000       0.00000       0.00000       0.00000       0.00000       0.00000       0.00000       0.00000       0.00000       0.00000       0.00000       0.00000       0.00000       0.00000       0.00000       0.00000       0.00000       0.00000       0.00000       0.00000       0.00000       0.00000       0.00000       0.00000       0.00000       0.00000       18.7379       22.7572       16.5638       9.21291       5.08731       1.71876       0.00000       0.00000       0.00000       0.00000       0.00000       0.00000       0.00000       0.00000       0.00000       0.00000       0.00000       0.00000       0.00000       0.00000       0.00000       0.00000       0.00000       0.00000       0.00000       0.00000       0.00000       0.00000       0.00000       0.00000       0.00000       0.00000       0.00000       0.00000       0.00000       0.00000
   3  13 2137.6587    0.7721  0.5014 10.1006  0.0000  0.0607   0.0517   0.0964    0.1870   0.0000   438.6732      -37.1352       7.12034       4.08472       7.57313     -0.787033       0.00000       0.00000       0.00000       0.00000       0.00000       0.00000       0.00000       0.00000       0.00000       0.00000       0.00000       0.00000       0.00000       0.00000       0.00000       0.00000       0.00000       0.00000       0.00000       0.00000       0.00000       0.00000       0.00000       0.00000       0.00000       0.00000       0.00000       0.00000       0.00000       0.00000       39.9351       38.0731       22.9433       10.2703       3.80028       1.23732       0.00000       0.00000       0.00000       0.00000       0.00000       0.00000       0.00000       0.00000       0.00000       0.00000       0.00000       0.00000       0.00000       0.00000       0.00000       0.00000       0.00000       0.00000       0.00000       0.00000       0.00000       0.00000       0.00000       0.00000       0.00000       0.00000       0.00000       0.00000       0.00000       0.00000
   3  14 2273.4450    1.0948  0.6365 10.4566  0.0000  0.0639   0.0729   0.1080    0.2699   0.0000   386.6744      -13.9088       15.1550       12.2233      -4.05640       4.00218       0.00000       0.00000       0.00000       0.00000       0.00000       0.00000       0.00000       0.00000       0.00000       0.00000       0.00000       0.00000       0.00000       0.00000       0.00000       0.00000       0.00000       0.00000       0.00000       0.00000       0.00000       0.00000       0.00000       0.00000       0.00000       0.00000       0.00000       0.00000       0.00000       0.00000       25.9639       32.4977       17.0317       14.8627       4.44971       2.39296       0.00000       0.00000       0.00000       0.00000       0.00000       0.00000       0.00000       0.00000       0.00000       0.00000       0.00000       0.00000       0.00000       0.00000       0.00000       0.00000       0.00000       0.00000       0.00000       0.00000       0.00000       0.00000       0.00000       0.00000       0.00000       0.00000       0.00000       0.00000       0.00000       0.00000
   3  15 2407.6357    1.3071  0.9790 10.7939  0.0000  0.0678   0.0756   0.1537    0.3665   0.0000   461.1427      -4.99770       2.24707      -3.07684       4.29910       1.54743       0.00000       0.00000       0.00000       0.00000       0.00000       0.00000       0.00000       0.00000       0.00000       0.00000       0.00000       0.00000       0.00000       0.00000       0.00000       0.00000       0.00000       0.00000       0.00000       0.00000       0.00000       0.00000       0.00000       0.00000       0.00000       0.00000       0.00000       0.00000       0.00000       0.00000       32.0267       33.8748       22.8421       16.9055       6.02667       2.30729       0.00000       0.00000       0.00000       0.00000       0.00000       0.00000       0.00000       0.00000       0.00000       0.00000       0.00000       0.00000       0.00000       0.00000       0.00000       0.00000       0.00000       0.00000       0.00000       0.00000       0.00000       0.00000       0.00000       0.00000       0.00000       0.00000       0.00000       0.00000       0.00000       0.00000
   3  16 2541.8051    1.7362  0.9801 11.3269 -0.0008  0.0616   0.0992   0.1570    0.4107   0.0000   461.8747      -48.5414      -9.97167       12.3785      -2.67155      0.104221       0.00000       0.00000       0.00000       0.00000       0.00000       0.00000       0.00000       0.00000       0.00000       0.00000       0.00000       0.00000       0.00000       0.00000       0.00000       0.00000       0.00000       0.00000       0.00000       0.00000       0.00000       0.00000       0.00000       0.00000       0.00000       0.00000       0.00000       0.00000       0.00000       0.00000       29.0615       29.4180       21.5913       13.0261       5.90577       1.90968       0.00000       0.00000       0.00000       0.00000       0.00000       0.00000       0.00000       0.00000       0.00000       0.00000       0.00000       0.00000       0.00000       0.00000       0.00000       0.00000       0.00000       0.00000       0.00000       0.00000       0.00000       0.00000       0.00000       0.00000       0.00000       0.00000       0.00000       0.00000       0.00000       0.00000
   3  17 2676.2299    2.3152  0.7715 12.2081  0.0000  0.0573   0.1430   0.1350    0.3133   0.0000   464.1458       25.5756      -39.7066      -10.1098       15.3889      -2.34936       0.00000       0.00000       0.00000       0.00000       0.00000       0.00000       0.00000       0.00000       0.00000       0.00000       0.00000       0.00000       0.00000       0.00000       0.00000       0.00000       0.00000       0.00000       0.00000       0.00000       0.00000       0.00000       0.00000       0.00000       0.00000       0.00000       0.00000       0.00000       0.00000       0.00000       25.5420       26.8811       20.8345       10.4192       6.26368       1.80554       0.00000       0.00000       0.00000       0.00000       0.00000       0.00000       0.00000       0.00000       0.00000       0.00000       0.00000       0.00000       0.00000       0.00000       0.00000       0.00000       0.00000       0.00000       0.00000       0.00000       0.00000       0.00000       0.00000       0.00000       0.00000       0.00000       0.00000       0.00000       0.00000       0.00000
   3  19 2947.1585    3.5362  1.0658 12.0137  0.0000  0.0577   0.1765   0.1643    0.5401   0.0000   449.2054       46.7441       2.36114       25.3585      -4.66197      -1.53395       0.00000       0.00000       0.00000       0.00000       0.00000       0.00000       0.00000       0.00000       0.00000       0.00000       0.00000       0.00000       0.00000       0.00000       0.00000       0.00000       0.00000       0.00000       0.00000       0.00000       0.00000       0.00000       0.00000       0.00000       0.00000       0.00000       0.00000       0.00000       0.00000       0.00000       28.3332       30.4490       19.3924       11.3760       5.13064       1.92163       0.00000       0.00000       0.00000       0.00000       0.00000       0.00000       0.00000       0.00000       0.00000       0.00000       0.00000       0.00000       0.00000       0.00000       0.00000       0.00000       0.00000       0.00000       0.00000       0.00000       0.00000       0.00000       0.00000       0.00000       0.00000       0.00000       0.00000       0.00000       0.00000       0.00000
   3  20 3082.5617    3.9615  1.0228 12.6649  0.0000  0.0608   0.2018   0.1548    0.4245   0.0000   446.3468       40.7740       11.4266       13.0362       3.03040      0.906169       0.00000       0.00000       0.00000       0.00000       0.00000       0.00000       0.00000       0.00000       0.00000       0.00000       0.00000       0.00000       0.00000       0.00000       0.00000       0.00000       0.00000       0.00000       0.00000       0.00000       0.00000       0.00000       0.00000       0.00000       0.00000       0.00000       0.00000       0.00000       0.00000       0.00000       31.5882       31.7518       21.8766       11.8943       5.44006       1.76598       0.00000       0.00000       0.00000       0.00000       0.00000       0.00000       0.00000       0.00000       0.00000       0.00000       0.00000       0.00000       0.00000       0.00000       0.00000       0.00000       0.00000       0.00000       0.00000       0.00000       0.00000       0.00000       0.00000       0.00000       0.00000       0.00000       0.00000       0.00000       0.00000       0.00000
   3  21 3217.9355    3.5970  1.2777 12.7554  0.0000  0.0633   0.1776   0.2052    0.3372   0.0000   436.9606      -26.9847      -3.84179      -4.42125       1.71566       1.91824       0.00000       0.00000       0.00000       0.00000       0.00000       0.00000       0.00000       0.00000       0.00000       0.00000       0.00000       0.00000       0.00000       0.00000       0.00000       0.00000       0.00000       0.00000       0.00000       0.00000       0.00000       0.00000       0.00000       0.00000       0.00000       0.00000       0.00000       0.00000       0.00000       0.00000       32.3687       30.1073       23.6651       13.7941       6.19634       1.73401       0.00000       0.00000       0.00000       0.00000       0.00000       0.00000       0.00000       0.00000       0.00000       0.00000       0.00000       0.00000       0.00000       0.00000       0.00000       0.00000       0.00000       0.00000       0.00000       0.00000       0.00000       0.00000       0.00000       0.00000       0.00000       0.00000       0.00000       0.00000       0.00000       0.00000
   3  22 3353.5974    3.1710  1.4126 13.1077  0.0000  0.0843   0.1671   0.2151    0.2392   0.0000   459.4590       39.5666       30.6036      -25.7125      -2.40001      0.400965       0.00000       0.00000       0.00000       0.00000       0.00000       0.00000       0.00000       0.00000       0.00000       0.00000       0.00000       0.00000       0.00000       0.00000       0.00000       0.00000       0.00000       0.00000       0.00000       0.00000       0.00000       0.00000       0.00000       0.00000       0.00000       0.00000       0.00000       0.00000       0.00000       0.00000       39.0769       43.7301       30.1581       17.9589       7.86160       2.80053       0.00000       0.00000       0.00000       0.00000       0.00000       0.00000       0.00000       0.00000       0.00000       0.00000       0.00000       0.00000       0.00000       0.00000       0.00000       0.00000       0.00000       0.00000       0.00000       0.00000       0.00000       0.00000       0.00000       0.00000       0.00000       0.00000       0.00000       0.00000       0.00000       0.00000
   3  23 3489.7005    2.5677  2.4992 12.1615  0.0000  0.1019   0.1026   0.2884    0.1922   0.0000   367.5227       28.3145      -5.21501       12.0148       16.3653      -1.18652       0.00000       0.00000       0.00000       0.00000       0.00000       0.00000       0.00000       0.00000       0.00000       0.00000       0.00000       0.00000       0.00000       0.00000       0.00000       0.00000       0.00000       0.00000       0.00000       0.00000       0.00000       0.00000       0.00000       0.00000       0.00000       0.00000       0.00000       0.00000       0.00000       0.00000       49.5644       47.5601       37.5058       22.1524       10.3995       3.03596       0.00000       0.00000       0.00000       0.00000       0.00000       0.00000       0.00000       0.00000       0.00000       0.00000       0.00000       0.00000       0.00000       0.00000       0.00000       0.00000       0.00000       0.00000       0.00000       0.00000       0.00000       0.00000       0.00000       0.00000       0.00000       0.00000       0.00000       0.00000       0.00000       0.00000
   3  24 3626.4362    2.2905  2.9056 12.0147  0.0108  0.1162   0.0897   0.3363    0.1706   0.0000   541.1420       95.5846      -24.4985       50.7512      0.394776     -0.682913       0.00000       0.00000       0.00000       0.00000       0.00000       0.00000       0.00000       0.00000       0.00000       0.00000       0.00000       0.00000       0.00000       0.00000       0.00000       0.00000       0.00000       0.00000       0.00000       0.00000       0.00000       0.00000       0.00000       0.00000       0.00000       0.00000       0.00000       0.00000       0.00000       0.00000       56.4664       59.5917       41.7975       23.9247       11.3127       3.71441       0.00000       0.00000       0.00000       0.00000       0.00000       0.00000       0.00000       0.00000       0.00000       0.00000       0.00000       0.00000       0.00000       0.00000       0.00000       0.00000       0.00000       0.00000       0.00000       0.00000       0.00000       0.00000       0.00000       0.00000       0.00000       0.00000       0.00000       0.00000       0.00000       0.00000
   3  25 3762.9439    1.9629  4.7766 11.2708  0.0000  0.1569   0.0592   0.4289    0.1523   0.0000   379.8272       89.7648       42.5016       44.9594       9.44957     -0.219012       0.00000       0.00000       0.00000       0.00000       0.00000       0.00000       0.00000       0.00000       0.00000       0.00000       0.00000       0.00000       0.00000       0.00000       0.00000       0.00000       0.00000       0.00000       0.00000       0.00000       0.00000       0.00000       0.00000       0.00000       0.00000       0.00000       0.00000       0.00000       0.00000       0.00000       73.3970       74.9653       55.7026       34.6156       15.5863       4.96988       0.00000       0.00000       0.00000       0.00000       0.00000       0.00000       0.00000       0.00000       0.00000       0.00000       0.00000       0.00000       0.00000       0.00000       0.00000       0.00000       0.00000       0.00000       0.00000       0.00000       0.00000       0.00000       0.00000       0.00000       0.00000       0.00000       0.00000       0.00000       0.00000       0.00000
   4  11 1914.6822    0.4482  0.3647 10.0268  0.0049  0.0505   0.0360   0.0942    0.0937   0.0000   428.2446       17.9688       5.46494       3.10863      -2.60736       4.78267     -0.610810     -0.189992       0.00000       0.00000       0.00000       0.00000       0.00000       0.00000       0.00000       0.00000       0.00000       0.00000       0.00000       0.00000       0.00000       0.00000       0.00000       0.00000       0.00000       0.00000       0.00000       0.00000       0.00000       0.00000       0.00000       0.00000       0.00000       0.00000       0.00000       0.00000       13.1937       18.6784       15.7873       9.24240       7.69126       2.63518       1.65460      0.424287       0.00000       0.00000       0.00000       0.00000       0.00000       0.00000       0.00000       0.00000       0.00000       0.00000       0.00000       0.00000       0.00000       0.00000       0.00000       0.00000       0.00000       0.00000       0.00000       0.00000       0.00000       0.00000       0.00000       0.00000       0.00000       0.00000       0.00000       0.00000
   4  12 2051.5630    0.6342  0.5632  9.9967 -0.0008  0.0468   0.0398   0.1004    0.1430   0.0000   441.8133       18.1350       20.2111       7.66675      -10.5097      0.424585      0.230238   -0.00747698       0.00000       0.00000       0.00000       0.00000       0.00000       0.00000       0.00000       0.00000       0.00000       0.00000       0.00000       0.00000       0.00000       0.00000       0.00000       0.00000       0.00000       0.00000       0.00000       0.00000       0.00000       0.00000       0.00000       0.00000       0.00000       0.00000       0.00000       0.00000       16.6291       18.6413       13.9010       12.3164       6.98331       3.57909       1.09326      0.354212       0.00000       0.00000       0.00000       0.00000       0.00000       0.00000       0.00000       0.00000       0.00000       0.00000       0.00000       0.00000       0.00000       0.00000       0.00000       0.00000       0.00000       0.00000       0.00000       0.00000       0.00000       0.00000       0.00000       0.00000       0.00000       0.00000       0.00000       0.00000
   4  13 2188.3917    0.8979  0.7881  9.7194 -0.0023  0.0585   0.0451   0.1419    0.3613   0.0000   449.8504      -10.9596       33.3896       4.15210      -2.83471      -2.73316      0.376884     0.0767545       0.00000       0.00000       0.00000       0.00000       0.00000       0.00000       0.00000       0.00000       0.00000       0.00000       0.00000       0.00000       0.00000       0.00000       0.00000       0.00000       0.00000       0.00000       0.00000       0.00000       0.00000       0.00000       0.00000       0.00000       0.00000       0.00000       0.00000       0.00000       21.3266       20.4555       16.8521       13.4467       8.16606       3.62493       1.24276      0.321921       0.00000       0.00000       0.00000       0.00000       0.00000       0.00000       0.00000       0.00000       0.00000       0.00000       0.00000       0.00000       0.00000       0.00000       0.00000       0.00000       0.00000       0.00000       0.00000       0.00000       0.00000       0.00000       0.00000       0.00000       0.00000       0.00000       0.00000       0.00000
   4  14 2324.1042    1.1151  0.9819 10.3147  0.0139  0.0661   0.0574   0.1677    0.4414   0.0000   427.8741       32.1445       8.85300       12.2920       12.9151       1.64605     -0.126080     -0.470241       0.00000       0.00000       0.00000       0.00000       0.00000       0.00000       0.00000       0.00000       0.00000       0.00000       0.00000       0.00000       0.00000       0.00000       0.00000       0.00000       0.00000       0.00000       0.00000       0.00000       0.00000       0.00000       0.00000       0.00000       0.00000       0.00000       0.00000       0.00000       26.2511       30.0855       23.1351       15.7974       9.97832       4.74226       1.73109      0.465560       0.00000       0.00000       0.00000       0.00000       0.00000       0.00000       0.00000       0.00000       0.00000       0.00000       0.00000       0.00000       0.00000       0.00000       0.00000       0.00000       0.00000       0.00000       0.00000       0.00000       0.00000       0.00000       0.00000       0.00000       0.00000       0.00000       0.00000       0.00000
   4  15 2458.6000    1.4633  0.8481 11.1948 -0.0122  0.0622   0.0769   0.1458    0.5072   0.0000   440.3101       12.6317      -9.68715       14.5021      -13.2104      -4.15756       3.74431      0.152463       0.00000       0.00000       0.00000       0.00000       0.00000       0.00000       0.00000       0.00000       0.00000       0.00000       0.00000       0.00000       0.00000       0.00000       0.00000       0.00000       0.00000       0.00000       0.00000       0.00000       0.00000       0.00000       0.00000       0.00000       0.00000       0.00000       0.00000       0.00000       19.5518       24.7853       19.2243       14.9636       8.91284       4.51498       1.83963      0.535375       0.00000       0.00000       0.00000       0.00000       0.00000       0.00000       0.00000       0.00000       0.00000       0.00000       0.00000       0.00000       0.00000       0.00000       0.00000       0.00000       0.00000       0.00000       0.00000       0.00000       0.00000       0.00000       0.00000       0.00000       0.00000       0.00000       0.00000       0.00000
   4  17 2728.5130    2.5836  0.7190 12.2856  0.0036  0.0555   0.1278   0.1193    0.3290   0.0000   438.7052       8.05725       7.45104       20.0895      -2.29450      -5.98977      -1.21537      0.210257       0.00000       0.00000       0.00000       0.00000       0.00000       0.00000       0.00000       0.00000       0.00000       0.00000       0.00000       0.00000       0.00000       0.00000       0.00000       0.00000       0.00000       0.00000       0.00000       0.00000       0.00000       0.00000       0.00000       0.00000       0.00000       0.00000       0.00000       0.00000       22.5109       19.7456       16.1932       14.5556       8.48079       3.95366       1.14641      0.344437       0.00000       0.00000       0.00000       0.00000       0.00000       0.00000       0.00000       0.00000       0.00000       0.00000       0.00000       0.00000       0.00000       0.00000       0.00000       0.00000       0.00000       0.00000       0.00000       0.00000       0.00000       0.00000       0.00000       0.00000       0.00000       0.00000       0.00000       0.00000
   4  18 2864.3154    3.3819  0.7460 12.4578 -0.0070  0.0486   0.1755   0.1056    0.3767   0.0000   393.9254       22.3868       2.58959       2.03390     -0.129099       1.38779      -1.32907      0.132906       0.00000       0.00000       0.00000       0.00000       0.00000       0.00000       0.00000       0.00000       0.00000       0.00000       0.00000       0.00000       0.00000       0.00000       0.00000       0.00000       0.00000       0.00000       0.00000       0.00000       0.00000       0.00000       0.00000       0.00000       0.00000       0.00000       0.00000       0.00000       20.2026       19.7902       16.0558       12.2679       7.36543       3.39576       1.20670      0.312212       0.00000       0.00000       0.00000       0.00000       0.00000       0.00000       0.00000       0.00000       0.00000       0.00000       0.00000       0.00000       0.00000       0.00000       0.00000       0.00000       0.00000       0.00000       0.00000       0.00000       0.00000       0.00000       0.00000       0.00000       0.00000       0.00000       0.00000       0.00000
   4  19 3000.2228    3.7971  0.9708 12.6204 -0.0047  0.0604   0.1895   0.1303    0.4709   0.0000   420.0746       54.6700       28.9497       5.33800       12.2074      0.153988      -1.13857     0.0301012       0.00000       0.00000       0.00000       0.00000       0.00000       0.00000       0.00000       0.00000       0.00000       0.00000       0.00000       0.00000       0.00000       0.00000       0.00000       0.00000       0.00000       0.00000       0.00000       0.00000       0.00000       0.00000       0.00000       0.00000       0.00000       0.00000       0.00000       0.00000       18.3449       21.8768       19.3962       13.1748       9.04748       4.00924       1.94859      0.486588       0.00000       0.00000       0.00000       0.00000       0.00000       0.00000       0.00000       0.00000       0.00000       0.00000       0.00000       0.00000       0.00000       0.00000       0.00000       0.00000       0.00000       0.00000       0.00000       0.00000       0.00000       0.00000       0.00000       0.00000       0.00000       0.00000       0.00000       0.00000
   4  20 3136.0742    4.0152  1.1296 13.0511 -0.0009  0.1012   0.2047   0.1783    0.4498   0.0000   435.6953       52.3407      -1.40923      -8.01561       1.99763      -1.54866       1.16264     0.0818981       0.00000       0.00000       0.00000       0.00000       0.00000       0.00000       0.00000       0.00000       0.00000       0.00000       0.00000       0.00000       0.00000       0.00000       0.00000       0.00000       0.00000       0.00000       0.00000       0.00000       0.00000       0.00000       0.00000       0.00000       0.00000       0.00000       0.00000       0.00000       22.9742       41.6029       20.7130       22.8453       7.77894       7.20838       1.59172       1.00113       0.00000       0.00000       0.00000       0.00000       0.00000       0.00000       0.00000       0.00000       0.00000       0.00000       0.00000       0.00000       0.00000       0.00000       0.00000       0.00000       0.00000       0.00000       0.00000       0.00000       0.00000       0.00000       0.00000       0.00000       0.00000       0.00000       0.00000       0.00000
   4  22 3408.1267    3.2205  2.0824 12.0684 -0.0035  0.0954   0.1098   0.1953    0.2966   0.0000   386.9352       69.0816       7.88200       17.3571     0.0137277      -2.46533     -0.593015     0.0886596       0.00000       0.00000       0.00000       0.00000       0.00000       0.00000       0.00000       0.00000       0.00000       0.00000       0.00000       0.00000       0.00000       0.00000       0.00000       0.00000       0.00000       0.00000       0.00000       0.00000       0.00000       0.00000       0.00000       0.00000       0.00000       0.00000       0.00000       0.00000       31.3341       35.4745       34.3469       20.0156       15.5906       6.32261       3.48142      0.737931       0.00000       0.00000       0.00000       0.00000       0.00000       0.00000       0.00000       0.00000       0.00000       0.00000       0.00000       0.00000       0.00000       0.00000       0.00000       0.00000       0.00000       0.00000       0.00000       0.00000       0.00000       0.00000       0.00000       0.00000       0.00000       0.00000       0.00000       0.00000
   4  23 3544.7561    2.5216  2.5160 12.3763 -0.0119  0.0945   0.0952   0.2723    0.1834   0.0000   477.1967       34.5414      -13.5805       12.4694      -3.17646      -7.27156      -2.56288     -0.339067       0.00000       0.00000       0.00000       0.00000       0.00000       0.00000       0.00000       0.00000       0.00000       0.00000       0.00000       0.00000       0.00000       0.00000       0.00000       0.00000       0.00000       0.00000       0.00000       0.00000       0.00000       0.00000       0.00000       0.00000       0.00000       0.00000       0.00000       0.00000       35.4096       37.9586       32.2378       22.9863       14.0848       6.71919       2.63257      0.674851       0.00000       0.00000       0.00000       0.00000       0.00000       0.00000       0.00000       0.00000       0.00000       0.00000       0.00000       0.00000       0.00000       0.00000       0.00000       0.00000       0.00000       0.00000       0.00000       0.00000       0.00000       0.00000       0.00000       0.00000       0.00000       0.00000       0.00000       0.00000
   5  11 1960.5814    0.4869  0.3773 10.0724 -0.0109  0.0409   0.0368   0.0887    0.0937   0.0000   434.6366      -5.10725      -3.96334      0.532235       4.91130      -2.95710       2.65338      -1.87412     0.0399925     -0.175276       0.00000       0.00000       0.00000       0.00000       0.00000       0.00000       0.00000       0.00000       0.00000       0.00000       0.00000       0.00000       0.00000       0.00000       0.00000       0.00000       0.00000       0.00000       0.00000       0.00000       0.00000       0.00000       0.00000       0.00000       0.00000       0.00000       13.1950       16.6567       12.1920       9.82984       5.35265       3.69873       1.64120      0.782099      0.206598     0.0702754       0.00000       0.00000       0.00000       0.00000       0.00000       0.00000       0.00000       0.00000       0.00000       0.00000       0.00000       0.00000       0.00000       0.00000       0.00000       0.00000       0.00000       0.00000       0.00000       0.00000       0.00000       0.00000       0.00000       0.00000       0.00000       0.00000
   5  12 2098.4069    0.7428  0.6097  9.9357 -0.0049  0.0554   0.0387   0.0883    0.1391   0.0000   450.8628       20.7814       27.4194       15.0696      -2.94114      -2.71500      0.598008      0.160006     -0.221388    -0.0172825       0.00000       0.00000       0.00000       0.00000       0.00000       0.00000       0.00000       0.00000       0.00000       0.00000       0.00000       0.00000       0.00000       0.00000       0.00000       0.00000       0.00000       0.00000       0.00000       0.00000       0.00000       0.00000       0.00000       0.00000       0.00000       0.00000       13.5322       19.1664       10.4019       14.2344       8.03957       6.31874       2.07563       1.25398      0.252272      0.123046       0.00000       0.00000       0.00000       0.00000       0.00000       0.00000       0.00000       0.00000       0.00000       0.00000       0.00000       0.00000       0.00000       0.00000       0.00000       0.00000       0.00000       0.00000       0.00000       0.00000       0.00000       0.00000       0.00000       0.00000       0.00000       0.00000
   5  13 2235.3942    0.9660  0.5647 10.8430 -0.0037  0.0431   0.0606   0.0885    0.1252   0.0000   453.8010      -3.06280       32.4000      -7.36833      -11.7657       1.65897       2.44966       1.88417     -0.736877     0.0130520       0.00000       0.00000       0.00000       0.00000       0.00000       0.00000       0.00000       0.00000       0.00000       0.00000       0.00000       0.00000       0.00000       0.00000       0.00000       0.00000       0.00000       0.00000       0.00000       0.00000       0.00000       0.00000       0.00000       0.00000       0.00000       0.00000       14.1845       16.1699       12.8713       10.1049       7.51479       4.01465       2.11295      0.805829      0.330332     0.0707651       0.00000       0.00000       0.00000       0.00000       0.00000       0.00000       0.00000       0.00000       0.00000       0.00000       0.00000       0.00000       0.00000       0.00000       0.00000       0.00000       0.00000       0.00000       0.00000       0.00000       0.00000       0.00000       0.00000       0.00000       0.00000       0.00000
   5  14 2371.0378    1.2416  0.7445 11.3898 -0.0119  0.0493   0.0677   0.1348    0.1327   0.0000   436.6132       9.34781       1.83493      -9.58235       3.32201      -2.86260       2.26422     -0.641234     -0.565577     -0.132269       0.00000       0.00000       0.00000       0.00000       0.00000       0.00000       0.00000       0.00000       0.00000       0.00000       0.00000       0.00000       0.00000       0.00000       0.00000       0.00000       0.00000       0.00000       0.00000       0.00000       0.00000       0.00000       0.00000       0.00000       0.00000       0.00000       14.0988       16.9309       13.2970       12.0676       7.86364       4.70841       2.38302       1.03386      0.303810     0.0894464       0.00000       0.00000       0.00000       0.00000       0.00000       0.00000       0.00000       0.00000       0.00000       0.00000       0.00000       0.00000       0.00000       0.00000       0.00000       0.00000       0.00000       0.00000       0.00000       0.00000       0.00000       0.00000       0.00000       0.00000       0.00000       0.00000
   5  15 2506.1322    1.6282  0.7165 11.6471  0.0079  0.0450   0.0852   0.1055    0.1563   0.0000   454.5757      -2.04205      -3.73480       13.7626       12.5639      -3.68044       3.57091      0.537993     -0.301712    -0.0206658       0.00000       0.00000       0.00000       0.00000       0.00000       0.00000       0.00000       0.00000       0.00000       0.00000       0.00000       0.00000       0.00000       0.00000       0.00000       0.00000       0.00000       0.00000       0.00000       0.00000       0.00000       0.00000       0.00000       0.00000       0.00000       0.00000       12.4528       14.5435       12.5916       10.6924       7.75227       5.03080       2.06697       1.11674      0.318022     0.0854143       0.00000       0.00000       0.00000       0.00000       0.00000       0.00000       0.00000       0.00000       0.00000       0.00000       0.00000       0.00000       0.00000       0.00000       0.00000       0.00000       0.00000       0.00000       0.00000       0.00000       0.00000       0.00000       0.00000       0.00000       0.00000       0.00000
   5  16 2641.2711    2.0685  0.7293 12.2851 -0.0313  0.0602   0.1292   0.0935    0.2312   0.0000   423.5935       40.6363       10.1051       17.3467      -4.96859      -3.85671      -2.25162       1.35149      0.842889      0.159814       0.00000       0.00000       0.00000       0.00000       0.00000       0.00000       0.00000       0.00000       0.00000       0.00000       0.00000       0.00000       0.00000       0.00000       0.00000       0.00000       0.00000       0.00000       0.00000       0.00000       0.00000       0.00000       0.00000       0.00000       0.00000       0.00000       17.0863       22.4708       18.9719       13.6978       10.2767       5.17731       3.25672       1.17113      0.596894      0.126280       0.00000       0.00000       0.00000       0.00000       0.00000       0.00000       0.00000       0.00000       0.00000       0.00000       0.00000       0.00000       0.00000       0.00000       0.00000       0.00000       0.00000       0.00000       0.00000       0.00000       0.00000       0.00000       0.00000       0.00000       0.00000       0.00000
   5  17 2777.3933    2.7223  0.9517 12.2139 -0.0117  0.0569   0.1165   0.1207    0.4058   0.0000   452.6491       35.7588      -5.51406       7.10414      -10.9230       5.41813       2.48121       1.01826     -0.355688     -0.123779       0.00000       0.00000       0.00000       0.00000       0.00000       0.00000       0.00000       0.00000       0.00000       0.00000       0.00000       0.00000       0.00000       0.00000       0.00000       0.00000       0.00000       0.00000       0.00000       0.00000       0.00000       0.00000       0.00000       0.00000       0.00000       0.00000       15.1275       20.5425       14.5401       14.3276       7.78403       5.66196       2.52616       1.27909      0.321809      0.121765       0.00000       0.00000       0.00000       0.00000       0.00000       0.00000       0.00000       0.00000       0.00000       0.00000       0.00000       0.00000       0.00000       0.00000       0.00000       0.00000       0.00000       0.00000       0.00000       0.00000       0.00000       0.00000       0.00000       0.00000       0.00000       0.00000
   5  18 2913.6450    3.3755  0.9604 12.2741 -0.0136  0.0610   0.1530   0.1248    0.6889   0.0000   438.2961       81.6741      -12.4355      -8.82218       16.5071      -2.27370      -6.63632     -0.270760      0.561341     -0.363850       0.00000       0.00000       0.00000       0.00000       0.00000       0.00000       0.00000       0.00000       0.00000       0.00000       0.00000       0.00000       0.00000       0.00000       0.00000       0.00000       0.00000       0.00000       0.00000       0.00000       0.00000       0.00000       0.00000       0.00000       0.00000       0.00000       15.8977       19.7573       15.1302       13.5421       9.27252       5.51387       3.09609       1.16619      0.387704      0.112789       0.00000       0.00000       0.00000       0.00000       0.00000       0.00000       0.00000       0.00000       0.00000       0.00000       0.00000       0.00000       0.00000       0.00000       0.00000       0.00000       0.00000       0.00000       0.00000       0.00000       0.00000       0.00000       0.00000       0.00000       0.00000       0.00000
   5  20 3186.4359    3.9719  0.7692 13.8709 -0.0323  0.0583   0.2206   0.1321    0.3253   0.0000   466.0655       22.9834      -3.33314       6.69805      -3.29104      -3.51762      -2.58569      -2.47767      0.383106     -0.158825       0.00000       0.00000       0.00000       0.00000       0.00000       0.00000       0.00000       0.00000       0.00000       0.00000       0.00000       0.00000       0.00000       0.00000       0.00000       0.00000       0.00000       0.00000       0.00000       0.00000       0.00000       0.00000       0.00000       0.00000       0.00000       0.00000       20.2306       18.9638       17.3288       14.7920       10.6057       6.02474       3.13193       1.21960      0.387099     0.0809367       0.00000       0.00000       0.00000       0.00000       0.00000       0.00000       0.00000       0.00000       0.00000       0.00000       0.00000       0.00000       0.00000       0.00000       0.00000       0.00000       0.00000       0.00000       0.00000       0.00000       0.00000       0.00000       0.00000       0.00000       0.00000       0.00000
   5  21 3322.8145    3.4253  1.1823 13.2557 -0.0146  0.0700   0.1573   0.1587    0.3716   0.0000   455.1486       65.8765      -24.5132      -4.52887      -14.5575       21.0594     -0.225053      -3.02179      0.168766    -0.0263462       0.00000       0.00000       0.00000       0.00000       0.00000       0.00000       0.00000       0.00000       0.00000       0.00000       0.00000       0.00000       0.00000       0.00000       0.00000       0.00000       0.00000       0.00000       0.00000       0.00000       0.00000       0.00000       0.00000       0.00000       0.00000       0.00000       18.9622       22.0547       21.4589       15.1114       12.6689       7.08918       3.70563       1.62244      0.627757      0.122452       0.00000       0.00000       0.00000       0.00000       0.00000       0.00000       0.00000       0.00000       0.00000       0.00000       0.00000       0.00000       0.00000       0.00000       0.00000       0.00000       0.00000       0.00000       0.00000       0.00000       0.00000       0.00000       0.00000       0.00000       0.00000       0.00000
   5  23 3596.7793    2.4459  3.0936 11.8446 -0.0076  0.0963   0.0710   0.3053    0.2460   0.0000   419.5278       47.7663      -36.8131      -3.41813       3.30351      -12.4688      -3.19274      0.815985       1.71678    -0.0255492       0.00000       0.00000       0.00000       0.00000       0.00000       0.00000       0.00000       0.00000       0.00000       0.00000       0.00000       0.00000       0.00000       0.00000       0.00000       0.00000       0.00000       0.00000       0.00000       0.00000       0.00000       0.00000       0.00000       0.00000       0.00000       0.00000       29.0185       30.9326       31.4982       23.6182       17.3002       10.8767       5.47103       2.56090      0.845723      0.154077       0.00000       0.00000       0.00000       0.00000       0.00000       0.00000       0.00000       0.00000       0.00000       0.00000       0.00000       0.00000       0.00000       0.00000       0.00000       0.00000       0.00000       0.00000       0.00000       0.00000       0.00000       0.00000       0.00000       0.00000       0.00000       0.00000
   5  25 3871.5095    1.5973  5.5656 11.1009 -0.0053  0.1528   0.0376   0.4607    0.1314   0.0000   528.9299       42.3667       54.4471      -75.8991       15.0311      -6.33296      -3.49570       1.38388     -0.705463     -0.526880       0.00000       0.00000       0.00000       0.00000       0.00000       0.00000       0.00000       0.00000       0.00000       0.00000       0.00000       0.00000       0.00000       0.00000       0.00000       0.00000       0.00000       0.00000       0.00000       0.00000       0.00000       0.00000       0.00000       0.00000       0.00000       0.00000       44.1024       52.3813       47.8487       38.3441       27.2207       16.7467       9.17621       3.92921       1.31376      0.282277       0.00000       0.00000       0.00000       0.00000       0.00000       0.00000       0.00000       0.00000       0.00000       0.00000       0.00000       0.00000       0.00000       0.00000       0.00000       0.00000       0.00000       0.00000       0.00000       0.00000       0.00000       0.00000       0.00000       0.00000       0.00000       0.00000
   5  26 4009.6926    1.4612  7.4728 10.6711 -0.0030  0.1883   0.0306   0.5225    0.1190   0.0000   442.8219       78.3359      0.150961       31.3095       20.1457      -15.5008      -15.6467      -2.81049      0.735515     -0.297449       0.00000       0.00000       0.00000       0.00000       0.00000       0.00000       0.00000       0.00000       0.00000       0.00000       0.00000       0.00000       0.00000       0.00000       0.00000       0.00000       0.00000       0.00000       0.00000       0.00000       0.00000       0.00000       0.00000       0.00000       0.00000       0.00000       55.4857       66.2867       60.2756       46.9869       32.8474       22.0103       9.86741       5.10392       1.57730      0.346626       0.00000       0.00000       0.00000       0.00000       0.00000       0.00000       0.00000       0.00000       0.00000       0.00000       0.00000       0.00000       0.00000       0.00000       0.00000       0.00000       0.00000       0.00000       0.00000       0.00000       0.00000       0.00000       0.00000       0.00000       0.00000       0.00000
   6  10 1866.0628    0.3985  0.3542  9.9530 -0.0155  0.0415   0.0268   0.0742    0.0746   0.0000   425.8666       2.45464       9.07991       4.03246       2.09727      -6.61619     -0.504368      -2.30828     -0.518784    -0.0232677    -0.0458140    -0.0106027       0.00000       0.00000       0.00000       0.00000       0.00000       0.00000       0.00000       0.00000       0.00000       0.00000       0.00000       0.00000       0.00000       0.00000       0.00000       0.00000       0.00000       0.00000       0.00000       0.00000       0.00000       0.00000       0.00000       0.00000       8.70462       10.7742       11.4717       6.85208       7.04526       3.71733       2.38514       1.55854      0.508180      0.254094     0.0993451     0.0156013       0.00000       0.00000       0.00000       0.00000       0.00000       0.00000       0.00000       0.00000       0.00000       0.00000       0.00000       0.00000       0.00000       0.00000       0.00000       0.00000       0.00000       0.00000       0.00000       0.00000       0.00000       0.00000       0.00000       0.00000
   6  12 2142.4956    0.7520  0.6464 10.2335  0.0009  0.0410   0.0390   0.1065    0.1187   0.0000   435.9679      -29.4297       14.9703      -5.60098       10.9903       1.27712     -0.438082     -0.366012      0.260321     -0.242180    -0.0386325    -0.0173238       0.00000       0.00000       0.00000       0.00000       0.00000       0.00000       0.00000       0.00000       0.00000       0.00000       0.00000       0.00000       0.00000       0.00000       0.00000       0.00000       0.00000       0.00000       0.00000       0.00000       0.00000       0.00000       0.00000       0.00000       12.7517       15.8989       12.7934       10.5787       6.73378       4.05666       2.43594       1.18948      0.573426      0.184667     0.0595013     0.0148822       0.00000       0.00000       0.00000       0.00000       0.00000       0.00000       0.00000       0.00000       0.00000       0.00000       0.00000       0.00000       0.00000       0.00000       0.00000       0.00000       0.00000       0.00000       0.00000       0.00000       0.00000       0.00000       0.00000       0.00000
   6  13 2279.8993    1.2027  0.6068 10.4665  0.0038  0.0369   0.0562   0.0770    0.1427   0.0000   429.8422       4.10950       16.5764       6.35760       5.91652       4.45079     -0.154118      0.862385     -0.101263    0.00911315    -0.0505198     0.0112242       0.00000       0.00000       0.00000       0.00000       0.00000       0.00000       0.00000       0.00000       0.00000       0.00000       0.00000       0.00000       0.00000       0.00000       0.00000       0.00000       0.00000       0.00000       0.00000       0.00000       0.00000       0.00000       0.00000       0.00000       8.47113       10.1952       9.21424       8.07515       6.22288       3.60782       2.52435       1.33879      0.607691      0.207940     0.0736544     0.0151885       0.00000       0.00000       0.00000       0.00000       0.00000       0.00000       0.00000       0.00000       0.00000       0.00000       0.00000       0.00000       0.00000       0.00000       0.00000       0.00000       0.00000       0.00000       0.00000       0.00000       0.00000       0.00000       0.00000       0.00000
   6  14 2415.6105    1.2879  0.9376 11.4602  0.0049  0.0475   0.0568   0.1286    0.1256   0.0000   429.3818       22.2740      -1.30470      -4.93646       7.86737       3.09292     -0.275013      0.434948     0.0404212     -0.325713     0.0289268     0.0194130       0.00000       0.00000       0.00000       0.00000       0.00000       0.00000       0.00000       0.00000       0.00000       0.00000       0.00000       0.00000       0.00000       0.00000       0.00000       0.00000       0.00000       0.00000       0.00000       0.00000       0.00000       0.00000       0.00000       0.00000       12.5608       13.7103       12.6281       10.6424       8.43603       5.65308       3.29858       1.63593      0.747198      0.283419     0.0857831     0.0178010       0.00000       0.00000       0.00000       0.00000       0.00000       0.00000       0.00000       0.00000       0.00000       0.00000       0.00000       0.00000       0.00000       0.00000       0.00000       0.00000       0.00000       0.00000       0.00000       0.00000       0.00000       0.00000       0.00000       0.00000
   6  15 2551.0994    1.7378  0.9967 11.9076  0.0102  0.0557   0.0779   0.1262    0.1448   0.0000   421.3206      -16.7630       24.2040     -0.514846      -11.9673       6.43860     -0.774799     -0.303563       1.14279     -0.409156     -0.206962     0.0121275       0.00000       0.00000       0.00000       0.00000       0.00000       0.00000       0.00000       0.00000       0.00000       0.00000       0.00000       0.00000       0.00000       0.00000       0.00000       0.00000       0.00000       0.00000       0.00000       0.00000       0.00000       0.00000       0.00000       0.00000       13.2818       14.3662       13.7596       12.7405       8.48144       5.21094       3.66297       2.01665      0.944694      0.301444     0.0938649     0.0206902       0.00000       0.00000       0.00000       0.00000       0.00000       0.00000       0.00000       0.00000       0.00000       0.00000       0.00000       0.00000       0.00000       0.00000       0.00000       0.00000       0.00000       0.00000       0.00000       0.00000       0.00000       0.00000       0.00000       0.00000
   6  16 2687.2585    2.2975  0.8271 12.3031 -0.0075  0.0418   0.1008   0.1060    0.1463   0.0000   424.9161       14.1893       11.9441      -12.9201     -0.548819       3.57126       3.01977     -0.998709      0.859761     -0.283570     0.0222179    -0.0288305       0.00000       0.00000       0.00000       0.00000       0.00000       0.00000       0.00000       0.00000       0.00000       0.00000       0.00000       0.00000       0.00000       0.00000       0.00000       0.00000       0.00000       0.00000       0.00000       0.00000       0.00000       0.00000       0.00000       0.00000       11.2394       11.7369       11.4664       9.23636       7.30355       5.16514       2.84250       1.47438      0.651061      0.271005     0.0763477     0.0146757       0.00000       0.00000       0.00000       0.00000       0.00000       0.00000       0.00000       0.00000       0.00000       0.00000       0.00000       0.00000       0.00000       0.00000       0.00000       0.00000       0.00000       0.00000       0.00000       0.00000       0.00000       0.00000       0.00000       0.00000
   6  17 2823.8255    2.8659  1.0350 12.1626  0.0064  0.0435   0.1088   0.1159    0.2017   0.0000   423.7068       18.0600       26.3718      -2.69650       5.54389       6.45461     0.0951082      0.162690     -0.985150     -0.697592     0.0441798    0.00737827       0.00000       0.00000       0.00000       0.00000       0.00000       0.00000       0.00000       0.00000       0.00000       0.00000       0.00000       0.00000       0.00000       0.00000       0.00000       0.00000       0.00000       0.00000       0.00000       0.00000       0.00000       0.00000       0.00000       0.00000       10.4869       12.4643       11.4646       9.78908       7.25527       4.60660       2.97437       1.51962      0.743277      0.267058     0.0848613     0.0183635       0.00000       0.00000       0.00000       0.00000       0.00000       0.00000       0.00000       0.00000       0.00000       0.00000       0.00000       0.00000       0.00000       0.00000       0.00000       0.00000       0.00000       0.00000       0.00000       0.00000       0.00000       0.00000       0.00000       0.00000
   6  18 2960.8199    3.2974  0.9741 12.1898 -0.0032  0.0440   0.1270   0.1043    0.2624   0.0000   450.5191       30.0172      -5.88555       6.82543       5.78217       1.57508       1.07506      -2.91731      0.377774      0.204673    -0.0192512   -0.00976485       0.00000       0.00000       0.00000       0.00000       0.00000       0.00000       0.00000       0.00000       0.00000       0.00000       0.00000       0.00000       0.00000       0.00000       0.00000       0.00000       0.00000       0.00000       0.00000       0.00000       0.00000       0.00000       0.00000       0.00000       10.4440       13.1871       11.7222       9.75990       7.02807       4.50207       2.85857       1.40288      0.729768      0.247583     0.0844610     0.0188363       0.00000       0.00000       0.00000       0.00000       0.00000       0.00000       0.00000       0.00000       0.00000       0.00000       0.00000       0.00000       0.00000       0.00000       0.00000       0.00000       0.00000       0.00000       0.00000       0.00000       0.00000       0.00000       0.00000       0.00000
   6  19 3097.4356    3.4536  0.8302 13.4218 -0.0123  0.0484   0.1776   0.1080    0.1738   0.0000   429.9947       22.8273       33.0457      -30.2162      -13.2113      -2.71546      0.421954      -4.07945     -0.811553     -0.209171     0.0990493   -0.00372832       0.00000       0.00000       0.00000       0.00000       0.00000       0.00000       0.00000       0.00000       0.00000       0.00000       0.00000       0.00000       0.00000       0.00000       0.00000       0.00000       0.00000       0.00000       0.00000       0.00000       0.00000       0.00000       0.00000       0.00000       12.2027       16.3556       13.3420       11.5024       7.94756       5.28275       3.03973       1.73993      0.727960      0.278057     0.0920204     0.0226406       0.00000       0.00000       0.00000       0.00000       0.00000       0.00000       0.00000       0.00000       0.00000       0.00000       0.00000       0.00000       0.00000       0.00000       0.00000       0.00000       0.00000       0.00000       0.00000       0.00000       0.00000       0.00000       0.00000       0.00000
   6  20 3234.0945    3.3376  1.4653 12.7627  0.0018  0.0651   0.1157   0.1516    0.2508   0.0000   443.6970       79.0447       7.82016      -4.58120       8.88519       4.53205      -7.70391       1.10086      0.665933    -0.0987360      0.100825    -0.0147133       0.00000       0.00000       0.00000       0.00000       0.00000       0.00000       0.00000       0.00000       0.00000       0.00000       0.00000       0.00000       0.00000       0.00000       0.00000       0.00000       0.00000       0.00000       0.00000       0.00000       0.00000       0.00000       0.00000       0.00000       15.2433       18.7869       16.2628       14.4649       10.8860       7.17707       4.48425       2.19236       1.08520      0.381124      0.125282     0.0287838       0.00000       0.00000       0.00000       0.00000       0.00000       0.00000       0.00000       0.00000       0.00000       0.00000       0.00000       0.00000       0.00000       0.00000       0.00000       0.00000       0.00000       0.00000       0.00000       0.00000       0.00000       0.00000       0.00000       0.00000
   6  21 3371.0734    3.2373  1.6375 12.9717 -0.0235  0.0762   0.1186   0.1864    0.2524   0.0000   399.7407       28.1904       3.31396       4.66236       12.4516      -3.36957     -0.341445      -1.73057     -0.545592     -0.746769     -0.138497     0.0407897       0.00000       0.00000       0.00000       0.00000       0.00000       0.00000       0.00000       0.00000       0.00000       0.00000       0.00000       0.00000       0.00000       0.00000       0.00000       0.00000       0.00000       0.00000       0.00000       0.00000       0.00000       0.00000       0.00000       0.00000       18.6558       22.8377       19.1388       17.3189       13.4149       9.03287       5.26521       2.62264       1.18215      0.437860      0.141258     0.0340559       0.00000       0.00000       0.00000       0.00000       0.00000       0.00000       0.00000       0.00000       0.00000       0.00000       0.00000       0.00000       0.00000       0.00000       0.00000       0.00000       0.00000       0.00000       0.00000       0.00000       0.00000       0.00000       0.00000       0.00000
   6  22 3508.4239    2.7862  2.5848 11.9929 -0.0003  0.0893   0.0792   0.2344    0.2598   0.0000   446.6908       53.1543       1.78060      -12.6178      -6.10960       5.63082      0.122323      -5.94174       1.54685    -0.0947040     0.0914905    -0.0469452       0.00000       0.00000       0.00000       0.00000       0.00000       0.00000       0.00000       0.00000       0.00000       0.00000       0.00000       0.00000       0.00000       0.00000       0.00000       0.00000       0.00000       0.00000       0.00000       0.00000       0.00000       0.00000       0.00000       0.00000       21.2445       25.4709       24.7753       20.2893       16.4354       10.3979       6.78570       3.46441       1.69614      0.614632      0.206685     0.0381404       0.00000       0.00000       0.00000       0.00000       0.00000       0.00000       0.00000       0.00000       0.00000       0.00000       0.00000       0.00000       0.00000       0.00000       0.00000       0.00000       0.00000       0.00000       0.00000       0.00000       0.00000       0.00000       0.00000       0.00000
   6  23 3646.3926    2.2076  3.3720 11.7651 -0.0106  0.1065   0.0586   0.2994    0.1775   0.0000   384.0777       4.20335       20.1067      -10.5325      -18.0548       5.66667       3.62620      -5.74887      0.855512     -0.151283     -0.321298    -0.0508094       0.00000       0.00000       0.00000       0.00000       0.00000       0.00000       0.00000       0.00000       0.00000       0.00000       0.00000       0.00000       0.00000       0.00000       0.00000       0.00000       0.00000       0.00000       0.00000       0.00000       0.00000       0.00000       0.00000       0.00000       26.3288       30.3128       29.2281       25.6908       18.9715       13.5664       8.34388       4.26654       2.12359      0.781672      0.225163     0.0460291       0.00000       0.00000       0.00000       0.00000       0.00000       0.00000       0.00000       0.00000       0.00000       0.00000       0.00000       0.00000       0.00000       0.00000       0.00000       0.00000       0.00000       0.00000       0.00000       0.00000       0.00000       0.00000       0.00000       0.00000
   6  24 3784.1393    1.8472  4.6018 11.4858 -0.0027  0.1384   0.0450   0.3645    0.1250   0.0000   417.6251       24.7833       50.0191       3.95249      -23.3608       8.47662      -3.83067      0.452805       2.19371      0.431174      0.282584    0.00135166       0.00000       0.00000       0.00000       0.00000       0.00000       0.00000       0.00000       0.00000       0.00000       0.00000       0.00000       0.00000       0.00000       0.00000       0.00000       0.00000       0.00000       0.00000       0.00000       0.00000       0.00000       0.00000       0.00000       0.00000       32.7760       38.2209       37.7618       31.6326       25.8530       18.1941       10.7757       6.32957       2.64603       1.13132      0.326008     0.0587005       0.00000       0.00000       0.00000       0.00000       0.00000       0.00000       0.00000       0.00000       0.00000       0.00000       0.00000       0.00000       0.00000       0.00000       0.00000       0.00000       0.00000       0.00000       0.00000       0.00000       0.00000       0.00000       0.00000       0.00000
   7   8 1627.4085    0.2071  0.1338  9.7850  0.0098  0.0417   0.0306   0.0630    0.0558   0.0000   432.1286       9.22567       22.2240     -0.959700      -10.1014       4.04180      0.743863       3.27356     -0.598512     0.0628419    -0.0448757     0.0303386     0.0143758    0.00169017       0.00000       0.00000       0.00000       0.00000       0.00000       0.00000       0.00000       0.00000       0.00000       0.00000       0.00000       0.00000       0.00000       0.00000       0.00000       0.00000       0.00000       0.00000       0.00000       0.00000       0.00000       0.00000       7.15061       9.98548       8.90049       7.10710       4.60544       4.03902       2.04148       1.75732      0.665250      0.383148      0.159129     0.0684669     0.0153658    0.00318519       0.00000       0.00000       0.00000       0.00000       0.00000       0.00000       0.00000       0.00000       0.00000       0.00000       0.00000       0.00000       0.00000       0.00000       0.00000       0.00000       0.00000       0.00000       0.00000       0.00000       0.00000       0.00000
   7   9 1767.6776    0.3208  0.2849  9.8711 -0.0258  0.0390   0.0233   0.0632    0.0657   0.0000   446.6096     -0.968473       9.73686     -0.138474     -0.894261      0.557320     0.0213470       1.14651     -0.119287      0.240252    -0.0955435     0.0571473   -0.00841916   -0.00330774       0.00000       0.00000       0.00000       0.00000       0.00000       0.00000       0.00000       0.00000       0.00000       0.00000       0.00000       0.00000       0.00000       0.00000       0.00000       0.00000       0.00000       0.00000       0.00000       0.00000       0.00000       0.00000       8.59808       10.0159       8.96496       8.47586       5.97669       4.91698       3.18423       1.54459       1.05125      0.328234      0.217690     0.0637417     0.0174472    0.00403229       0.00000       0.00000       0.00000       0.00000       0.00000       0.00000       0.00000       0.00000       0.00000       0.00000       0.00000       0.00000       0.00000       0.00000       0.00000       0.00000       0.00000       0.00000       0.00000       0.00000       0.00000       0.00000
   7  11 2045.7952    0.5886  0.5022 10.1414 -0.0013  0.0331   0.0342   0.0798    0.0917   0.0000   440.1891       11.9306       12.4022      -4.60260       9.51066       6.34429      -4.67127      -1.09658       1.56387       1.19808    -0.0790411    -0.0420736     0.0216686    0.00347236       0.00000       0.00000       0.00000       0.00000       0.00000       0.00000       0.00000       0.00000       0.00000       0.00000       0.00000       0.00000       0.00000       0.00000       0.00000       0.00000       0.00000       0.00000       0.00000       0.00000       0.00000       0.00000       7.80909       9.31667       8.59955       7.40296       5.72506       4.05884       2.46352       1.57173      0.834671      0.371670      0.136176     0.0543206     0.0141189    0.00302616       0.00000       0.00000       0.00000       0.00000       0.00000       0.00000       0.00000       0.00000       0.00000       0.00000       0.00000       0.00000       0.00000       0.00000       0.00000       0.00000       0.00000       0.00000       0.00000       0.00000       0.00000       0.00000
   7  12 2184.5330    0.8397  0.4871 10.5004 -0.0058  0.0293   0.0427   0.0643    0.1070   0.0000   434.6229       7.81934       1.06059       5.02189      -6.51808      -6.75118      -1.39735      0.146511      -1.57388      0.399772    -0.0448166     0.0201440   -0.00154644   -0.00621176       0.00000       0.00000       0.00000       0.00000       0.00000       0.00000       0.00000       0.00000       0.00000       0.00000       0.00000       0.00000       0.00000       0.00000       0.00000       0.00000       0.00000       0.00000       0.00000       0.00000       0.00000       0.00000       6.21356       7.62823       7.31642       6.10632       4.78217       3.36259       2.17827       1.27387      0.684580      0.326381      0.135335     0.0494858     0.0141284    0.00291380       0.00000       0.00000       0.00000       0.00000       0.00000       0.00000       0.00000       0.00000       0.00000       0.00000       0.00000       0.00000       0.00000       0.00000       0.00000       0.00000       0.00000       0.00000       0.00000       0.00000       0.00000       0.00000
   7  13 2322.0898    1.1105  0.7480 10.9361  0.0111  0.0424   0.0474   0.0899    0.1232   0.0000   414.4363      -2.96234       10.4747       9.04584     -0.760341      -3.29830      -2.72052       2.15422      0.633197      0.348371     -0.212733     -0.221092    -0.0295111    0.00669311       0.00000       0.00000       0.00000       0.00000       0.00000       0.00000       0.00000       0.00000       0.00000       0.00000       0.00000       0.00000       0.00000       0.00000       0.00000       0.00000       0.00000       0.00000       0.00000       0.00000       0.00000       0.00000       9.52876       9.99896       9.32445       9.98529       6.97779       4.82306       3.10233       2.14555       1.27486      0.534629      0.203366     0.0683294     0.0174518    0.00409361       0.00000       0.00000       0.00000       0.00000       0.00000       0.00000       0.00000       0.00000       0.00000       0.00000       0.00000       0.00000       0.00000       0.00000       0.00000       0.00000       0.00000       0.00000       0.00000       0.00000       0.00000       0.00000
   7  14 2458.2155    1.5261  0.7957 11.3165 -0.0036  0.0451   0.0632   0.0945    0.1456   0.0000   427.1027      -9.05885      -9.02535       3.05817       9.83648       1.69910      -4.86830       3.49254     -0.920908     -0.642477      0.477272     0.0301212    -0.0228384   -0.00276234       0.00000       0.00000       0.00000       0.00000       0.00000       0.00000       0.00000       0.00000       0.00000       0.00000       0.00000       0.00000       0.00000       0.00000       0.00000       0.00000       0.00000       0.00000       0.00000       0.00000       0.00000       0.00000       11.1642       12.7495       10.8184       9.85773       8.66321       5.87410       3.91055       2.35258       1.16168      0.523950      0.201825     0.0694743     0.0209407    0.00413439       0.00000       0.00000       0.00000       0.00000       0.00000       0.00000       0.00000       0.00000       0.00000       0.00000       0.00000       0.00000       0.00000       0.00000       0.00000       0.00000       0.00000       0.00000       0.00000       0.00000       0.00000       0.00000
   7  15 2594.3305    2.0165  0.7194 12.0776 -0.0078  0.0409   0.0874   0.0911    0.1362   0.0000   469.0844       10.4931      0.161447       8.11343       15.7679      -3.89634      -2.05240     -0.247933       1.87820      -1.22128   -0.00155949     -0.103491    0.00630392   -0.00138986       0.00000       0.00000       0.00000       0.00000       0.00000       0.00000       0.00000       0.00000       0.00000       0.00000       0.00000       0.00000       0.00000       0.00000       0.00000       0.00000       0.00000       0.00000       0.00000       0.00000       0.00000       0.00000       10.0852       11.6542       10.1681       9.06318       7.10349       5.30432       3.59878       1.74210      0.997372      0.427094      0.197981     0.0572444     0.0184609    0.00388475       0.00000       0.00000       0.00000       0.00000       0.00000       0.00000       0.00000       0.00000       0.00000       0.00000       0.00000       0.00000       0.00000       0.00000       0.00000       0.00000       0.00000       0.00000       0.00000       0.00000       0.00000       0.00000
   7  16 2731.2435    2.3970  1.0185 12.2696 -0.0031  0.0467   0.0845   0.1146    0.1474   0.0000   437.8273      -15.5347       9.84330      -15.1687       1.24476      0.514609       2.12772      -1.75621       1.10726     -0.966735     -0.325772    -0.0157730     0.0197370   -0.00551507       0.00000       0.00000       0.00000       0.00000       0.00000       0.00000       0.00000       0.00000       0.00000       0.00000       0.00000       0.00000       0.00000       0.00000       0.00000       0.00000       0.00000       0.00000       0.00000       0.00000       0.00000       0.00000       10.6364       12.9214       12.1711       10.8372       7.85100       5.74275       3.94439       2.05762       1.23182      0.541887      0.259994     0.0783607     0.0225884    0.00458969       0.00000       0.00000       0.00000       0.00000       0.00000       0.00000       0.00000       0.00000       0.00000       0.00000       0.00000       0.00000       0.00000       0.00000       0.00000       0.00000       0.00000       0.00000       0.00000       0.00000       0.00000       0.00000
   7  17 2868.4042    2.9937  0.7659 13.0156 -0.0004  0.0387   0.1220   0.0832    0.1219   0.0000   424.5977       22.1459       12.6043       8.67573       2.19035       6.00501       5.19971      0.466738     -0.333942      0.266521    0.00507105    -0.0113285    -0.0377038    0.00174082       0.00000       0.00000       0.00000       0.00000       0.00000       0.00000       0.00000       0.00000       0.00000       0.00000       0.00000       0.00000       0.00000       0.00000       0.00000       0.00000       0.00000       0.00000       0.00000       0.00000       0.00000       0.00000       9.71451       10.6844       9.90861       8.88106       6.85515       5.21880       3.58281       1.80480      0.954896      0.463326      0.203061     0.0606398     0.0167018    0.00324458       0.00000       0.00000       0.00000       0.00000       0.00000       0.00000       0.00000       0.00000       0.00000       0.00000       0.00000       0.00000       0.00000       0.00000       0.00000       0.00000       0.00000       0.00000       0.00000       0.00000       0.00000       0.00000
   7  18 3005.7750    3.3097  0.9132 13.2213 -0.0008  0.0462   0.1344   0.1126    0.1379   0.0000   449.0376       27.4422       5.73426       9.86530      -8.48391     -0.443501      -7.59022       3.05037      -1.67873     -0.398077    -0.0114504     0.0214475    -0.0118147    0.00263761       0.00000       0.00000       0.00000       0.00000       0.00000       0.00000       0.00000       0.00000       0.00000       0.00000       0.00000       0.00000       0.00000       0.00000       0.00000       0.00000       0.00000       0.00000       0.00000       0.00000       0.00000       0.00000       10.3871       11.6790       12.4613       10.2728       7.28462       5.88310       3.92582       2.02479       1.10832      0.566678      0.255144     0.0834437     0.0218267    0.00395857       0.00000       0.00000       0.00000       0.00000       0.00000       0.00000       0.00000       0.00000       0.00000       0.00000       0.00000       0.00000       0.00000       0.00000       0.00000       0.00000       0.00000       0.00000       0.00000       0.00000       0.00000       0.00000
   7  19 3142.8855    3.7272  1.0513 13.2962 -0.0058  0.0545   0.1356   0.1136    0.1512   0.0000   441.1473       33.0628       18.0758      -9.76878       6.76669       3.97246       1.90284     -0.726078      0.314906      -1.55098     -0.140514     -0.147068    -0.0126595   -0.00288088       0.00000       0.00000       0.00000       0.00000       0.00000       0.00000       0.00000       0.00000       0.00000       0.00000       0.00000       0.00000       0.00000       0.00000       0.00000       0.00000       0.00000       0.00000       0.00000       0.00000       0.00000       0.00000       9.66253       14.0685       11.6506       11.1664       8.51293       6.19231       4.60831       2.08609       1.44935      0.560026      0.314716     0.0830912     0.0299630    0.00654255       0.00000       0.00000       0.00000       0.00000       0.00000       0.00000       0.00000       0.00000       0.00000       0.00000       0.00000       0.00000       0.00000       0.00000       0.00000       0.00000       0.00000       0.00000       0.00000       0.00000       0.00000       0.00000
   7  20 3279.9896    3.3058  1.1180 13.2362 -0.0160  0.0546   0.1294   0.1129    0.1651   0.0000   426.3406       25.0370       18.4223      -8.52026      -12.8459       6.48270       2.61685      -4.38798       1.17897     -0.634411     0.0531807     -0.180812     0.0393028   -0.00183510       0.00000       0.00000       0.00000       0.00000       0.00000       0.00000       0.00000       0.00000       0.00000       0.00000       0.00000       0.00000       0.00000       0.00000       0.00000       0.00000       0.00000       0.00000       0.00000       0.00000       0.00000       0.00000       13.2947       15.6938       15.1149       13.1150       9.52946       6.41217       4.64617       2.49098       1.46166      0.681787      0.307241     0.0898707     0.0265208    0.00482072       0.00000       0.00000       0.00000       0.00000       0.00000       0.00000       0.00000       0.00000       0.00000       0.00000       0.00000       0.00000       0.00000       0.00000       0.00000       0.00000       0.00000       0.00000       0.00000       0.00000       0.00000       0.00000
   7  21 3417.7171    2.9774  1.8292 12.6194 -0.0035  0.0645   0.0938   0.1589    0.1670   0.0000   430.9314       56.5210       5.69821       10.6167       3.33060    -0.0876056       2.86264     -0.437718      -2.17839    -0.0888924      0.296659     -0.242438   -0.00855006    0.00147185       0.00000       0.00000       0.00000       0.00000       0.00000       0.00000       0.00000       0.00000       0.00000       0.00000       0.00000       0.00000       0.00000       0.00000       0.00000       0.00000       0.00000       0.00000       0.00000       0.00000       0.00000       0.00000       13.5858       16.4496       15.0654       13.3076       11.1049       8.46770       5.25606       3.24428       1.75563      0.755601      0.329856      0.123222     0.0329068    0.00660405       0.00000       0.00000       0.00000       0.00000       0.00000       0.00000       0.00000       0.00000       0.00000       0.00000       0.00000       0.00000       0.00000       0.00000       0.00000       0.00000       0.00000       0.00000       0.00000       0.00000       0.00000       0.00000
   7  23 3693.6118    2.1452  3.8496 11.6323 -0.0016  0.1116   0.0472   0.2776    0.1247   0.0000   396.9956       39.2417       4.97710       38.9864       14.8689       1.11190      -2.44222      -3.01183      -2.00913     -0.804787     -0.539670     -0.177239     0.0150403   -0.00267549       0.00000       0.00000       0.00000       0.00000       0.00000       0.00000       0.00000       0.00000       0.00000       0.00000       0.00000       0.00000       0.00000       0.00000       0.00000       0.00000       0.00000       0.00000       0.00000       0.00000       0.00000       0.00000       21.3474       29.1630       26.3492       23.5889       19.0879       13.8538       9.17219       5.59153       2.88665       1.44380      0.587971      0.216210     0.0641025     0.0128587       0.00000       0.00000       0.00000       0.00000       0.00000       0.00000       0.00000       0.00000       0.00000       0.00000       0.00000       0.00000       0.00000       0.00000       0.00000       0.00000       0.00000       0.00000       0.00000       0.00000       0.00000       0.00000
   7  25 3970.5546    1.4555  7.1624 10.8559 -0.0137  0.1705   0.0257   0.4334    0.0837   0.0000   436.1521       71.0466       25.4868      -76.1644      -45.8257      -12.7874       29.8839      -4.01357      -16.2053      -1.34408       3.17884      0.558225     -0.338189    -0.0278648       0.00000       0.00000       0.00000       0.00000       0.00000       0.00000       0.00000       0.00000       0.00000       0.00000       0.00000       0.00000       0.00000       0.00000       0.00000       0.00000       0.00000       0.00000       0.00000       0.00000       0.00000       0.00000       34.8166       42.3337       42.5278       37.3620       30.2378       22.6255       15.8420       9.25545       5.30583       2.55726       1.10662      0.367301      0.100122     0.0176692       0.00000       0.00000       0.00000       0.00000       0.00000       0.00000       0.00000       0.00000       0.00000       0.00000       0.00000       0.00000       0.00000       0.00000       0.00000       0.00000       0.00000       0.00000       0.00000       0.00000       0.00000       0.00000
   7  26 4109.5750    1.2166  8.1131 10.7656 -0.0055  0.1875   0.0231   0.5223    0.0707   0.0000   472.6198       62.8294       10.9055       22.6393       53.5773      -18.6583      -20.0392       29.8112       6.93378      -3.76525      -1.18613     -0.455322      0.178415    -0.0329642       0.00000       0.00000       0.00000       0.00000       0.00000       0.00000       0.00000       0.00000       0.00000       0.00000       0.00000       0.00000       0.00000       0.00000       0.00000       0.00000       0.00000       0.00000       0.00000       0.00000       0.00000       0.00000       39.2090       47.0727       48.3177       40.8463       34.1767       25.3799       17.5202       11.1377       5.95865       3.06557       1.23120      0.428832      0.111080     0.0186309       0.00000       0.00000       0.00000       0.00000       0.00000       0.00000       0.00000       0.00000       0.00000       0.00000       0.00000       0.00000       0.00000       0.00000       0.00000       0.00000       0.00000       0.00000       0.00000       0.00000       0.00000       0.00000
   8  10 1946.0312    0.4810  0.3924  9.9526 -0.0077  0.0447   0.0265   0.0678    0.0844   0.0000   430.5082       3.14506       6.29987      -8.55907     -0.506542       12.9627     -0.570835      -5.31406       1.03999      0.113426    0.00407317     -0.129315    -0.0385665     0.0119531  -5.27392e-06   -0.00210080       0.00000       0.00000       0.00000       0.00000       0.00000       0.00000       0.00000       0.00000       0.00000       0.00000       0.00000       0.00000       0.00000       0.00000       0.00000       0.00000       0.00000       0.00000       0.00000       0.00000       5.92319       11.2090       7.76970       9.81522       6.35681       5.35771       3.88362       2.16706       1.55664      0.570825      0.456409      0.122455     0.0760280     0.0196696    0.00644077    0.00166338       0.00000       0.00000       0.00000       0.00000       0.00000       0.00000       0.00000       0.00000       0.00000       0.00000       0.00000       0.00000       0.00000       0.00000       0.00000       0.00000       0.00000       0.00000       0.00000       0.00000
   8  11 2086.1767    0.6668  0.4017 10.3725 -0.0145  0.0330   0.0390   0.0639    0.0779   0.0000   430.0725      0.767952      0.118355      0.393809    -0.0868926     -0.492618      -2.15415      -3.00368      0.145573     -0.604545     -0.271881      0.102666     0.0552670   -0.00821998   -0.00281015   -0.00174686       0.00000       0.00000       0.00000       0.00000       0.00000       0.00000       0.00000       0.00000       0.00000       0.00000       0.00000       0.00000       0.00000       0.00000       0.00000       0.00000       0.00000       0.00000       0.00000       0.00000       4.75503       7.85903       6.90438       6.27823       5.24094       3.99769       2.74032       1.76017       1.11149      0.474133      0.337429     0.0969538     0.0576243     0.0172800    0.00528576    0.00105968       0.00000       0.00000       0.00000       0.00000       0.00000       0.00000       0.00000       0.00000       0.00000       0.00000       0.00000       0.00000       0.00000       0.00000       0.00000       0.00000       0.00000       0.00000       0.00000       0.00000
   8  12 2225.2362    1.0069  0.5776 10.7116 -0.0087  0.0307   0.0455   0.0712    0.0958   0.0000   426.5735       1.78716       7.01770       8.48720      -3.70717      -3.69721       3.32059     -0.497397      -1.74297     -0.784372      0.295650    -0.0167380   -0.00690622     0.0194767   -0.00119912  -0.000505634       0.00000       0.00000       0.00000       0.00000       0.00000       0.00000       0.00000       0.00000       0.00000       0.00000       0.00000       0.00000       0.00000       0.00000       0.00000       0.00000       0.00000       0.00000       0.00000       0.00000       5.45151       7.18728       6.50415       6.23067       5.14424       3.96090       2.36028       1.89097       1.03944      0.590170      0.291524      0.115052     0.0430156     0.0173117    0.00398184   0.000823304       0.00000       0.00000       0.00000       0.00000       0.00000       0.00000       0.00000       0.00000       0.00000       0.00000       0.00000       0.00000       0.00000       0.00000       0.00000       0.00000       0.00000       0.00000       0.00000       0.00000
   8  13 2362.9324    1.3178  0.6700 11.1097 -0.0094  0.0401   0.0548   0.0808    0.1119   0.0000   436.4221       7.63059       16.0094       3.86961       2.14352       4.64890      0.256187      0.627395      0.459994     -0.180377     0.0299591     -0.180836     0.0275605     0.0192586  -0.000643248  -0.000154775       0.00000       0.00000       0.00000       0.00000       0.00000       0.00000       0.00000       0.00000       0.00000       0.00000       0.00000       0.00000       0.00000       0.00000       0.00000       0.00000       0.00000       0.00000       0.00000       0.00000       8.19585       8.81898       8.07066       7.29306       6.58781       5.94026       4.03636       2.39064       1.58119      0.802213      0.280428      0.158264     0.0628030     0.0196852    0.00458004   0.000837076       0.00000       0.00000       0.00000       0.00000       0.00000       0.00000       0.00000       0.00000       0.00000       0.00000       0.00000       0.00000       0.00000       0.00000       0.00000       0.00000       0.00000       0.00000       0.00000       0.00000
   8  14 2499.4890    1.7535  0.7645 11.6218 -0.0031  0.0402   0.0690   0.0858    0.1214   0.0000   439.8472       19.3004      -7.67895       6.53914       17.8500      -3.59393      -2.05454       5.37551       1.47353     -0.859719     -0.163134    -0.0395924     0.0666832    -0.0121622   -0.00158700  -0.000126467       0.00000       0.00000       0.00000       0.00000       0.00000       0.00000       0.00000       0.00000       0.00000       0.00000       0.00000       0.00000       0.00000       0.00000       0.00000       0.00000       0.00000       0.00000       0.00000       0.00000       6.70272       9.31095       7.51552       8.63447       5.69832       5.31946       3.53556       2.59625       1.17353      0.798416      0.329233      0.183001     0.0536924     0.0214419    0.00454350    0.00120829       0.00000       0.00000       0.00000       0.00000       0.00000       0.00000       0.00000       0.00000       0.00000       0.00000       0.00000       0.00000       0.00000       0.00000       0.00000       0.00000       0.00000       0.00000       0.00000       0.00000
   8  15 2636.1749    2.0414  0.8678 11.9891 -0.0083  0.0390   0.0797   0.0911    0.1287   0.0000   432.2361       33.5290       7.08660       5.94158      -5.44306       2.75361       4.06226      -2.79469      0.599027       1.07317     -0.229839     -0.181675    -0.0539499    0.00296958    0.00536673  -0.000834990       0.00000       0.00000       0.00000       0.00000       0.00000       0.00000       0.00000       0.00000       0.00000       0.00000       0.00000       0.00000       0.00000       0.00000       0.00000       0.00000       0.00000       0.00000       0.00000       0.00000       7.39663       8.66016       8.91634       8.31062       6.66677       4.61862       3.66226       2.34084       1.22879      0.745655      0.389680      0.173885     0.0608298     0.0194661    0.00524399   0.000904068       0.00000       0.00000       0.00000       0.00000       0.00000       0.00000       0.00000       0.00000       0.00000       0.00000       0.00000       0.00000       0.00000       0.00000       0.00000       0.00000       0.00000       0.00000       0.00000       0.00000
   8  16 2773.7927    2.6232  0.8031 12.3115 -0.0016  0.0381   0.0986   0.0937    0.1411   0.0000   442.3229       29.4338      -2.07973      -6.33328     -0.608442      -3.48074      -7.58471       2.87797      0.357711      -1.06016      0.147849    -0.0514333   -0.00772522     0.0109290    0.00409052   -0.00133083       0.00000       0.00000       0.00000       0.00000       0.00000       0.00000       0.00000       0.00000       0.00000       0.00000       0.00000       0.00000       0.00000       0.00000       0.00000       0.00000       0.00000       0.00000       0.00000       0.00000       7.87049       9.92010       9.27307       8.35041       6.69218       4.75202       3.34783       1.93129       1.34883      0.618554      0.332902      0.118784     0.0559701     0.0152811    0.00476666   0.000894454       0.00000       0.00000       0.00000       0.00000       0.00000       0.00000       0.00000       0.00000       0.00000       0.00000       0.00000       0.00000       0.00000       0.00000       0.00000       0.00000       0.00000       0.00000       0.00000       0.00000
   8  17 2911.6097    3.1497  0.8079 13.2923 -0.0076  0.0393   0.1218   0.0948    0.1159   0.0000   433.1877       33.3799       11.2097       15.1547       1.06668       3.31666      -1.52492      -3.49917      -1.28931     -0.412843     -0.285096     -0.114064     0.0631277  -0.000277371    -0.0115804    0.00178422       0.00000       0.00000       0.00000       0.00000       0.00000       0.00000       0.00000       0.00000       0.00000       0.00000       0.00000       0.00000       0.00000       0.00000       0.00000       0.00000       0.00000       0.00000       0.00000       0.00000       8.75921       10.4491       9.33453       8.54552       7.22979       5.18009       3.78169       2.28634       1.32315      0.718832      0.302411      0.143306     0.0478396     0.0153381    0.00447881   0.000849746       0.00000       0.00000       0.00000       0.00000       0.00000       0.00000       0.00000       0.00000       0.00000       0.00000       0.00000       0.00000       0.00000       0.00000       0.00000       0.00000       0.00000       0.00000       0.00000       0.00000
   8  18 3049.3216    3.5258  0.8200 13.3604 -0.0063  0.0407   0.1360   0.0965    0.1225   0.0000   447.4600       7.77137       21.9297       15.7346       2.68227      -13.5056      -8.32730      -4.47442      -1.97645     -0.604296    -0.0159569    -0.0236900    -0.0863094    -0.0169528   6.18932e-05  -0.000992678       0.00000       0.00000       0.00000       0.00000       0.00000       0.00000       0.00000       0.00000       0.00000       0.00000       0.00000       0.00000       0.00000       0.00000       0.00000       0.00000       0.00000       0.00000       0.00000       0.00000       7.50905       9.27496       9.18692       7.70065       7.17242       5.45052       3.87899       2.79512       1.30609      0.900915      0.365784      0.197364     0.0573319     0.0245800    0.00587611   0.000979963       0.00000       0.00000       0.00000       0.00000       0.00000       0.00000       0.00000       0.00000       0.00000       0.00000       0.00000       0.00000       0.00000       0.00000       0.00000       0.00000       0.00000       0.00000       0.00000       0.00000
   8  20 3324.7453    3.0658  1.3055 13.6022 -0.0084  0.0644   0.1056   0.1380    0.1067   0.0000   438.8068       24.3261       17.0712       7.55793       4.82711      -3.67263       8.53438      -1.66634       2.52042      -1.78744      -1.03252     0.0208889      0.105042     0.0621950    0.00749381   -0.00124153       0.00000       0.00000       0.00000       0.00000       0.00000       0.00000       0.00000       0.00000       0.00000       0.00000       0.00000       0.00000       0.00000       0.00000       0.00000       0.00000       0.00000       0.00000       0.00000       0.00000       10.9566       14.8178       12.4696       12.4487       10.2564       8.71122       5.69879       4.05219       2.09002       1.21420      0.555541      0.257354     0.0891957     0.0353788    0.00829256    0.00184087       0.00000       0.00000       0.00000       0.00000       0.00000       0.00000       0.00000       0.00000       0.00000       0.00000       0.00000       0.00000       0.00000       0.00000       0.00000       0.00000       0.00000       0.00000       0.00000       0.00000
   8  21 3462.6941    2.7760  2.1602 12.5203 -0.0068  0.0716   0.0718   0.1702    0.1047   0.0000   404.0640       24.6590       3.08666       3.92964      -15.8913      -28.2222      -2.07360      -1.41119       1.84647      -2.83445     -0.778335     -0.162179     -0.160583    -0.0603884     0.0104808  -0.000528656       0.00000       0.00000       0.00000       0.00000       0.00000       0.00000       0.00000       0.00000       0.00000       0.00000       0.00000       0.00000       0.00000       0.00000       0.00000       0.00000       0.00000       0.00000       0.00000       0.00000       13.9979       18.2071       16.9730       14.8472       12.4361       9.29271       6.72118       4.19422       2.34379       1.31799      0.623358      0.288073      0.105739     0.0359904    0.00999823    0.00178090       0.00000       0.00000       0.00000       0.00000       0.00000       0.00000       0.00000       0.00000       0.00000       0.00000       0.00000       0.00000       0.00000       0.00000       0.00000       0.00000       0.00000       0.00000       0.00000       0.00000
   8  22 3601.2473    2.3830  2.7935 12.1259  0.0030  0.0786   0.0563   0.1995    0.0970   0.0000   448.2776       22.4054       3.16667       1.14292       29.9638      -5.73537      -21.1879      -11.8352       4.06759       3.17982      0.514806     -0.308478    -0.0906610   -0.00484965   -0.00629831   -0.00178946       0.00000       0.00000       0.00000       0.00000       0.00000       0.00000       0.00000       0.00000       0.00000       0.00000       0.00000       0.00000       0.00000       0.00000       0.00000       0.00000       0.00000       0.00000       0.00000       0.00000       15.1168       17.8794       17.6198       15.8158       13.6409       10.5527       7.40576       4.90922       2.93276       1.55433      0.807332      0.328869      0.130734     0.0420788     0.0105899    0.00183728       0.00000       0.00000       0.00000       0.00000       0.00000       0.00000       0.00000       0.00000       0.00000       0.00000       0.00000       0.00000       0.00000       0.00000       0.00000       0.00000       0.00000       0.00000       0.00000       0.00000
   8  23 3739.4729    1.9485  4.2509 11.5626 -0.0045  0.1076   0.0392   0.2797    0.0962   0.0000   405.6341       29.1639      -25.2032       4.34627       4.08415      -12.9833       12.2172      -2.15338      -3.02721      0.959904      0.656504     -0.127638    -0.0521903     0.0562063     0.0222127   -0.00111980       0.00000       0.00000       0.00000       0.00000       0.00000       0.00000       0.00000       0.00000       0.00000       0.00000       0.00000       0.00000       0.00000       0.00000       0.00000       0.00000       0.00000       0.00000       0.00000       0.00000       20.4702       24.7198       22.6120       22.4291       18.9955       13.8613       9.68320       6.58331       4.13105       2.21890       1.08997      0.434977      0.170387     0.0553429     0.0146812    0.00268007       0.00000       0.00000       0.00000       0.00000       0.00000       0.00000       0.00000       0.00000       0.00000       0.00000       0.00000       0.00000       0.00000       0.00000       0.00000       0.00000       0.00000       0.00000       0.00000       0.00000
   8  26 4157.1679    1.1081  8.7049 10.6039 -0.0028  0.1903   0.0198   0.5082    0.0633   0.0000   392.5708       20.1765       101.727      -39.5412      0.911487       17.1152       1.39861      -16.7756      -11.5176       4.56507      -1.59620       1.06508     -0.296239     -0.233979     0.0213269   -0.00434886       0.00000       0.00000       0.00000       0.00000       0.00000       0.00000       0.00000       0.00000       0.00000       0.00000       0.00000       0.00000       0.00000       0.00000       0.00000       0.00000       0.00000       0.00000       0.00000       0.00000       35.0270       42.4462       43.2554       38.8373       33.3507       25.5731       18.8986       12.5539       7.72305       4.34873       2.23390      0.961685      0.369548      0.114771     0.0283713    0.00457427       0.00000       0.00000       0.00000       0.00000       0.00000       0.00000       0.00000       0.00000       0.00000       0.00000       0.00000       0.00000       0.00000       0.00000       0.00000       0.00000       0.00000       0.00000       0.00000       0.00000
   9   8 1702.4298    0.2735  0.1527  9.7764  0.0066  0.0279   0.0293   0.0440    0.0504   0.0000   430.6569      0.525541       11.3322       3.86783       2.11534      -1.03670       1.63687     -0.340492     -0.579947   -0.00953455     0.0714933      0.217297    -0.0374890  -0.000585324     0.0122378   -0.00291850  -0.000456852  -7.30256e-05       0.00000       0.00000       0.00000       0.00000       0.00000       0.00000       0.00000       0.00000       0.00000       0.00000       0.00000       0.00000       0.00000       0.00000       0.00000       0.00000       0.00000       0.00000       4.84026       4.19744       7.02090       4.65062       3.87911       4.19144       2.17748       1.75442       1.27495      0.450568      0.372138      0.239454     0.0638711     0.0343277     0.0169271    0.00523678   0.000854326   9.64347e-05       0.00000       0.00000       0.00000       0.00000       0.00000       0.00000       0.00000       0.00000       0.00000       0.00000       0.00000       0.00000       0.00000       0.00000       0.00000       0.00000       0.00000       0.00000
   9   9 1843.6161    0.3792  0.3013  9.9928 -0.0184  0.0394   0.0308   0.0597    0.0643   0.0000   438.3128      -2.94817       14.4633     -0.836780      0.457601      -3.89153       2.44996       1.38246       1.62172     -0.311997     0.0772163     0.0342735     -0.179638    -0.0172998    0.00370082    0.00158603   0.000374161  -0.000114567       0.00000       0.00000       0.00000       0.00000       0.00000       0.00000       0.00000       0.00000       0.00000       0.00000       0.00000       0.00000       0.00000       0.00000       0.00000       0.00000       0.00000       0.00000       8.24418       6.46954       8.38858       7.47577       4.61740       5.29184       4.36057       2.38331       2.10622       1.13578      0.535083      0.201192      0.142871     0.0644803     0.0206532    0.00446262   0.000844059   0.000151545       0.00000       0.00000       0.00000       0.00000       0.00000       0.00000       0.00000       0.00000       0.00000       0.00000       0.00000       0.00000       0.00000       0.00000       0.00000       0.00000       0.00000       0.00000
   9  11 2125.0745    0.7100  0.6906 10.3233 -0.0074  0.0367   0.0303   0.0845    0.1119   0.0000   448.0710       12.0273       3.23152      -14.5464       18.4123     -0.573883      -2.29346       5.25167       3.76877      -1.53262     -0.813842      0.197678     0.0196719    -0.0302605    0.00266690    0.00433695   -0.00129917   0.000188578       0.00000       0.00000       0.00000       0.00000       0.00000       0.00000       0.00000       0.00000       0.00000       0.00000       0.00000       0.00000       0.00000       0.00000       0.00000       0.00000       0.00000       0.00000       5.36643       7.71882       6.69128       6.56399       5.79663       4.41844       3.28743       2.39323       1.47043      0.881020      0.469646      0.238558      0.102914     0.0433965     0.0152981    0.00503121    0.00132569   0.000245908       0.00000       0.00000       0.00000       0.00000       0.00000       0.00000       0.00000       0.00000       0.00000       0.00000       0.00000       0.00000       0.00000       0.00000       0.00000       0.00000       0.00000       0.00000
   9  12 2264.5328    1.0500  0.6751 10.8544  0.0001  0.0305   0.0429   0.0843    0.1007   0.0000   430.3129       7.96887       13.1286      -9.49781      -7.23978       1.08600       3.47038      -1.22534      -2.09480    -0.0437377     -0.164725    -0.0216697     -0.113518    -0.0689002    -0.0104005    0.00301179  -0.000305575   9.94570e-05       0.00000       0.00000       0.00000       0.00000       0.00000       0.00000       0.00000       0.00000       0.00000       0.00000       0.00000       0.00000       0.00000       0.00000       0.00000       0.00000       0.00000       0.00000       5.06669       6.44503       6.41332       5.74666       5.09325       3.61346       2.93836       1.88097       1.20747      0.796628      0.379477      0.215227     0.0873305     0.0432709     0.0122869    0.00406162    0.00109083   0.000174599       0.00000       0.00000       0.00000       0.00000       0.00000       0.00000       0.00000       0.00000       0.00000       0.00000       0.00000       0.00000       0.00000       0.00000       0.00000       0.00000       0.00000       0.00000
   9  13 2402.3791    1.3632  0.7005 11.4882  0.0051  0.0343   0.0552   0.0760    0.0978   0.0000   424.4300       5.55724       14.6580     -0.353124      0.223696       4.25634      -9.45066      0.352252      0.271636     -0.453966       1.62439     -0.164156     0.0677610     0.0298036    0.00413485  -0.000206183    0.00169445  -0.000264339       0.00000       0.00000       0.00000       0.00000       0.00000       0.00000       0.00000       0.00000       0.00000       0.00000       0.00000       0.00000       0.00000       0.00000       0.00000       0.00000       0.00000       0.00000       6.17286       6.57988       7.03290       7.02111       5.60636       3.97819       3.48160       2.39436       1.36284      0.754294      0.490051      0.264929      0.114853     0.0437480     0.0141158    0.00416389    0.00101951   0.000166756       0.00000       0.00000       0.00000       0.00000       0.00000       0.00000       0.00000       0.00000       0.00000       0.00000       0.00000       0.00000       0.00000       0.00000       0.00000       0.00000       0.00000       0.00000
   9  14 2539.5691    1.8021  0.8849 11.9306  0.0047  0.0407   0.0647   0.0880    0.1100   0.0000   429.9337       6.47498       17.7393       13.2102      -8.35256       1.76133      -6.28569       2.86852      0.651266     -0.675839     -0.244909      0.417328    -0.0449706    -0.0731632    0.00536983    0.00354650  -0.000539317  -3.63178e-05       0.00000       0.00000       0.00000       0.00000       0.00000       0.00000       0.00000       0.00000       0.00000       0.00000       0.00000       0.00000       0.00000       0.00000       0.00000       0.00000       0.00000       0.00000       5.92454       8.46714       8.22427       7.40843       6.51604       5.02527       3.90657       2.59638       1.65851       1.10078      0.508542      0.302909      0.117061     0.0610205     0.0189109    0.00628768    0.00160397   0.000268438       0.00000       0.00000       0.00000       0.00000       0.00000       0.00000       0.00000       0.00000       0.00000       0.00000       0.00000       0.00000       0.00000       0.00000       0.00000       0.00000       0.00000       0.00000
   9  15 2677.0418    2.2568  0.8847 12.0999  0.0211  0.0383   0.0790   0.0912    0.1254   0.0000   446.3103       23.5603      -2.17218      -4.10462      0.864006     -0.803609      -13.8597       2.23872       3.87151     -0.708969      -1.22743    -0.0907569    -0.0271925    -0.0720647    0.00192264  -0.000306671   -0.00242215  -0.000159107       0.00000       0.00000       0.00000       0.00000       0.00000       0.00000       0.00000       0.00000       0.00000       0.00000       0.00000       0.00000       0.00000       0.00000       0.00000       0.00000       0.00000       0.00000       7.00636       8.19040       7.43676       7.17899       5.97924       5.17980       4.22120       2.71478       1.61682      0.971383      0.478233      0.259322      0.106163     0.0499189     0.0149810    0.00462544    0.00112972   0.000212052       0.00000       0.00000       0.00000       0.00000       0.00000       0.00000       0.00000       0.00000       0.00000       0.00000       0.00000       0.00000       0.00000       0.00000       0.00000       0.00000       0.00000       0.00000
   9  16 2815.3074    2.8739  0.8254 12.6127 -0.0174  0.0358   0.1096   0.0824    0.1275   0.0000   446.1129       12.6058       20.5669      -2.81245       2.00053      -1.34553       3.72285       3.21366       1.95033      -1.18914      0.260151     -0.259665     -0.100683  -1.05622e-05   -0.00779052     0.0106616  -0.000343611   0.000399693       0.00000       0.00000       0.00000       0.00000       0.00000       0.00000       0.00000       0.00000       0.00000       0.00000       0.00000       0.00000       0.00000       0.00000       0.00000       0.00000       0.00000       0.00000       5.69933       7.16264       6.98177       6.38168       5.74650       4.36135       3.65961       2.43759       1.43426      0.883984      0.452979      0.252286      0.110385     0.0482464     0.0152486    0.00521875    0.00128315   0.000212145       0.00000       0.00000       0.00000       0.00000       0.00000       0.00000       0.00000       0.00000       0.00000       0.00000       0.00000       0.00000       0.00000       0.00000       0.00000       0.00000       0.00000       0.00000
   9  17 2953.7029    3.3213  0.8741 12.9089  0.0025  0.0350   0.1156   0.0850    0.1269   0.0000   440.3558       14.5797       1.33193       9.55127      -3.77532      -5.57713      -5.74089       2.80127      0.953056      0.408417      0.151331     0.0293560     0.0999609    -0.0683239    0.00647285    0.00224597  -0.000267292   0.000105570       0.00000       0.00000       0.00000       0.00000       0.00000       0.00000       0.00000       0.00000       0.00000       0.00000       0.00000       0.00000       0.00000       0.00000       0.00000       0.00000       0.00000       0.00000       5.87998       7.43773       6.65247       6.32626       5.71114       4.59116       3.68826       2.40877       1.56487      0.870273      0.473541      0.239832      0.106635     0.0447058     0.0160606    0.00464859    0.00125329   0.000210794       0.00000       0.00000       0.00000       0.00000       0.00000       0.00000       0.00000       0.00000       0.00000       0.00000       0.00000       0.00000       0.00000       0.00000       0.00000       0.00000       0.00000       0.00000
   9  18 3091.5795    3.5064  0.9728 13.3013  0.0073  0.0390   0.1207   0.0967    0.1244   0.0000   442.7814       11.3796       13.2444      -3.98804       8.72309      -5.70028      -5.04394      -1.69828      -1.01095      -1.87694     -0.149089     -0.540629    -0.0137476    -0.0343887    0.00850845    0.00357784   -0.00123136  -9.31439e-05       0.00000       0.00000       0.00000       0.00000       0.00000       0.00000       0.00000       0.00000       0.00000       0.00000       0.00000       0.00000       0.00000       0.00000       0.00000       0.00000       0.00000       0.00000       6.88699       7.93715       7.90468       7.83221       6.66971       5.06166       3.33874       2.35484       1.65758       1.10996      0.552626      0.287931      0.116862     0.0525598     0.0170528    0.00512333    0.00114146   0.000210311       0.00000       0.00000       0.00000       0.00000       0.00000       0.00000       0.00000       0.00000       0.00000       0.00000       0.00000       0.00000       0.00000       0.00000       0.00000       0.00000       0.00000       0.00000
   9  19 3229.6424    3.5726  1.0928 13.6022  0.0052  0.0482   0.1240   0.1132    0.1260   0.0000   426.3799       36.5663       2.92669       6.91291       12.8071      0.650928      -8.09382     0.0510386     -0.292938      -1.56544     -0.120401    -0.0168515    -0.0392624     0.0141747     0.0167150   -0.00879320   -0.00272542   0.000465575       0.00000       0.00000       0.00000       0.00000       0.00000       0.00000       0.00000       0.00000       0.00000       0.00000       0.00000       0.00000       0.00000       0.00000       0.00000       0.00000       0.00000       0.00000       8.40177       11.4411       10.5483       10.3119       8.31776       5.67743       4.40562       2.79732       1.83361       1.08952      0.618549      0.294925      0.144912     0.0550277     0.0195804    0.00549929    0.00161366   0.000294679       0.00000       0.00000       0.00000       0.00000       0.00000       0.00000       0.00000       0.00000       0.00000       0.00000       0.00000       0.00000       0.00000       0.00000       0.00000       0.00000       0.00000       0.00000
   9  20 3367.9286    2.9734  1.4926 13.6181 -0.0125  0.0615   0.0946   0.1517    0.0930   0.0000   441.7667       9.65143     -0.339598       8.11820       9.55803      -13.8712      -6.03552      -1.84914     -0.589564      -1.71325     0.0431766      0.436448      0.393557     -0.111675    -0.0246979   -0.00946285   5.24430e-06   0.000128675       0.00000       0.00000       0.00000       0.00000       0.00000       0.00000       0.00000       0.00000       0.00000       0.00000       0.00000       0.00000       0.00000       0.00000       0.00000       0.00000       0.00000       0.00000       10.6384       13.7880       12.8172       11.7939       10.1338       8.38718       6.21306       4.64101       2.62179       1.55992      0.886225      0.435662      0.217223     0.0792319     0.0288980    0.00950809    0.00211738   0.000375458       0.00000       0.00000       0.00000       0.00000       0.00000       0.00000       0.00000       0.00000       0.00000       0.00000       0.00000       0.00000       0.00000       0.00000       0.00000       0.00000       0.00000       0.00000
   9  21 3506.3867    2.5269  2.3228 12.7555  0.0044  0.0737   0.0641   0.1800    0.0727   0.0000   455.9808       50.6809      -21.0394      0.374583       5.91672       6.42855      -15.3070      -5.48159       1.73519       2.71854       1.04639     -0.325326     -0.127845     -0.107439     0.0487818   -0.00323149   -0.00306802   -0.00142183       0.00000       0.00000       0.00000       0.00000       0.00000       0.00000       0.00000       0.00000       0.00000       0.00000       0.00000       0.00000       0.00000       0.00000       0.00000       0.00000       0.00000       0.00000       12.9219       14.5539       15.4579       14.6861       12.6840       8.89767       7.06666       4.85622       3.13375       1.98014       1.11794      0.553991      0.262864      0.102439     0.0343290     0.0100231    0.00250641   0.000378421       0.00000       0.00000       0.00000       0.00000       0.00000       0.00000       0.00000       0.00000       0.00000       0.00000       0.00000       0.00000       0.00000       0.00000       0.00000       0.00000       0.00000       0.00000
   9  22 3645.4571    2.1619  3.3352 12.2092 -0.0002  0.0820   0.0474   0.2233    0.0687   0.0000   421.9289       12.6629      -24.2255       19.4708       26.3823      -20.0838      -10.6837      0.329063       2.55134      -1.17854       1.04469     -0.243174     -0.132435     -0.109034    -0.0591311    0.00703012   0.000307791  -0.000617721       0.00000       0.00000       0.00000       0.00000       0.00000       0.00000       0.00000       0.00000       0.00000       0.00000       0.00000       0.00000       0.00000       0.00000       0.00000       0.00000       0.00000       0.00000       14.2112       17.2950       16.9966       15.5311       14.1356       10.8000       8.12437       5.65985       3.64434       2.15358       1.21474      0.595610      0.273298      0.106924     0.0390118     0.0118619    0.00296595   0.000462925       0.00000       0.00000       0.00000       0.00000       0.00000       0.00000       0.00000       0.00000       0.00000       0.00000       0.00000       0.00000       0.00000       0.00000       0.00000       0.00000       0.00000       0.00000
   9  23 3784.2645    1.7675  4.5540 11.7885 -0.0064  0.1059   0.0350   0.2868    0.0647   0.0000   429.0016       40.9606       22.7864      0.664374      -24.2871       18.3885      -1.80169      -3.07221       3.05948       3.17890     -0.401499      -2.41254      0.459332      0.261877    -0.0876878    -0.0105079    0.00214652    0.00244331       0.00000       0.00000       0.00000       0.00000       0.00000       0.00000       0.00000       0.00000       0.00000       0.00000       0.00000       0.00000       0.00000       0.00000       0.00000       0.00000       0.00000       0.00000       17.8116       21.6982       22.2566       20.3689       17.8194       13.9696       10.8569       7.59560       4.94637       2.87741       1.66903      0.885247      0.395385      0.159161     0.0573421     0.0166811    0.00395092   0.000610603       0.00000       0.00000       0.00000       0.00000       0.00000       0.00000       0.00000       0.00000       0.00000       0.00000       0.00000       0.00000       0.00000       0.00000       0.00000       0.00000       0.00000       0.00000
   9  24 3923.3580    1.5035  6.4576 11.1835 -0.0048  0.1345   0.0247   0.3652    0.0615   0.0000   485.2855       57.1053       13.5305       8.84816      -41.4237      -4.87097       11.1585      -17.4150      -10.3117      -3.43176       6.09364      0.123200      0.302506     -0.223506    -0.0481888    -0.0292468   -0.00755117    0.00110629       0.00000       0.00000       0.00000       0.00000       0.00000       0.00000       0.00000       0.00000       0.00000       0.00000       0.00000       0.00000       0.00000       0.00000       0.00000       0.00000       0.00000       0.00000       22.2423       27.2476       28.0835       24.6773       22.9522       17.6802       13.6298       9.43194       6.17583       3.81267       2.07562       1.07221      0.484947      0.202448     0.0697146     0.0213273    0.00516794   0.000745720       0.00000       0.00000       0.00000       0.00000       0.00000       0.00000       0.00000       0.00000       0.00000       0.00000       0.00000       0.00000       0.00000       0.00000       0.00000       0.00000       0.00000       0.00000
  10  10 2021.4874    0.5913  0.4809  9.9853 -0.0167  0.0347   0.0356   0.0763    0.0892   0.0000   444.3226       4.58889       4.44140       1.21722       3.30456      0.737593      -1.57000      -1.16835      -1.21910      -1.30382     -0.128597   0.000235213   -0.00596701     0.0631304    -0.0159915    -0.0198414   0.000753309   -0.00115193   0.000437980   9.90558e-05       0.00000       0.00000       0.00000       0.00000       0.00000       0.00000       0.00000       0.00000       0.00000       0.00000       0.00000       0.00000       0.00000       0.00000       0.00000       0.00000       4.70472       6.38382       7.26129       4.85003       6.03794       3.90291       3.55597       2.45281       1.31279       1.34764      0.497379      0.315473      0.196567     0.0542885     0.0430200     0.0149719    0.00353691    0.00175873   0.000419449   4.81493e-05       0.00000       0.00000       0.00000       0.00000       0.00000       0.00000       0.00000       0.00000       0.00000       0.00000       0.00000       0.00000       0.00000       0.00000       0.00000       0.00000
  10  12 2302.7978    1.0798  0.8584 10.7009 -0.0159  0.0377   0.0411   0.0850    0.1848   0.0000   437.5179       3.04839       16.0411      -8.36557       11.3845      0.754446      0.488951      -3.02692      -3.84017     -0.118442     -0.961946      -1.03738     -0.502449      0.160668     0.0445313    -0.0225397   -0.00736657    0.00132433   0.000242687  -5.89469e-05       0.00000       0.00000       0.00000       0.00000       0.00000       0.00000       0.00000       0.00000       0.00000       0.00000       0.00000       0.00000       0.00000       0.00000       0.00000       0.00000       5.68051       7.40853       6.96507       7.00477       6.11197       4.54641       3.60610       2.65072       1.83946       1.07792      0.634323      0.404122      0.186967      0.101296     0.0322461     0.0149534    0.00459657    0.00130932   0.000325385   5.45138e-05       0.00000       0.00000       0.00000       0.00000       0.00000       0.00000       0.00000       0.00000       0.00000       0.00000       0.00000       0.00000       0.00000       0.00000       0.00000       0.00000
  10  13 2440.8088    1.4851  0.8711 11.4872 -0.0093  0.0388   0.0520   0.0832    0.1208   0.0000   440.5757       3.43582       5.95164       7.85667       4.81273       1.67077      -9.59448       1.51384      -3.75981       1.15818     -0.485505    -0.0188238     0.0439701     0.0718287    -0.0131844     0.0147900   -0.00777932   0.000619552   6.80860e-05   1.62064e-05       0.00000       0.00000       0.00000       0.00000       0.00000       0.00000       0.00000       0.00000       0.00000       0.00000       0.00000       0.00000       0.00000       0.00000       0.00000       0.00000       5.47851       7.45399       6.48034       7.08609       5.69684       5.07118       3.90262       2.63955       1.97777       1.21246      0.746805      0.370754      0.208220     0.0827674     0.0432655     0.0150419    0.00554264    0.00137860   0.000347595   6.56082e-05       0.00000       0.00000       0.00000       0.00000       0.00000       0.00000       0.00000       0.00000       0.00000       0.00000       0.00000       0.00000       0.00000       0.00000       0.00000       0.00000
  10  14 2578.7413    1.9584  0.7875 12.1082 -0.0037  0.0358   0.0696   0.0751    0.1002   0.0000   440.4498       2.28076       9.93904       8.64091      -1.13321      -6.02080     -0.636006     -0.755335      -3.80321     -0.414460      0.609524     -0.298563    -0.0680220    -0.0780028     0.0966853   -0.00912247   -0.00317743  -0.000727572  -0.000321545  -4.71716e-05       0.00000       0.00000       0.00000       0.00000       0.00000       0.00000       0.00000       0.00000       0.00000       0.00000       0.00000       0.00000       0.00000       0.00000       0.00000       0.00000       6.61785       7.69945       7.71060       7.10160       6.30221       4.98843       3.73991       2.52114       1.76244       1.17219      0.657433      0.351544      0.174670     0.0731434     0.0344961     0.0122721    0.00387626    0.00112038   0.000263797   3.85767e-05       0.00000       0.00000       0.00000       0.00000       0.00000       0.00000       0.00000       0.00000       0.00000       0.00000       0.00000       0.00000       0.00000       0.00000       0.00000       0.00000
  10  15 2717.0673    2.3932  0.7514 12.1571 -0.0114  0.0326   0.0833   0.0738    0.1149   0.0000   433.1898       7.48432       20.4605       2.00589      -6.51194     -0.131056       5.67760     -0.164213      -1.59455     -0.669754     -0.446278     -0.164204      0.173902     0.0607988    -0.0375513    -0.0214220    0.00346981   0.000360514   0.000137019   2.01435e-05       0.00000       0.00000       0.00000       0.00000       0.00000       0.00000       0.00000       0.00000       0.00000       0.00000       0.00000       0.00000       0.00000       0.00000       0.00000       0.00000       5.12313       6.23504       6.60174       5.93771       5.36909       3.92984       3.09752       2.20817       1.36927      0.934045      0.576925      0.296267      0.153310     0.0775243     0.0327700     0.0114144    0.00381642    0.00117887   0.000265094   3.98465e-05       0.00000       0.00000       0.00000       0.00000       0.00000       0.00000       0.00000       0.00000       0.00000       0.00000       0.00000       0.00000       0.00000       0.00000       0.00000       0.00000
  10  16 2855.8047    3.0278  0.7836 12.6847 -0.0058  0.0328   0.1024   0.0717    0.1178   0.0000   441.1981       2.53162       19.5005      -5.28884      -6.13237       9.95627     -0.312236      -3.59269      -3.29242     -0.222836      0.814937     0.0621881     -0.104690    -0.0180558   0.000281604  -0.000296305   -0.00135156    0.00138172  -6.10410e-05   1.03596e-05       0.00000       0.00000       0.00000       0.00000       0.00000       0.00000       0.00000       0.00000       0.00000       0.00000       0.00000       0.00000       0.00000       0.00000       0.00000       0.00000       5.02362       6.41276       6.13241       5.66942       5.25202       4.31069       3.19273       2.42368       1.64414      0.958443      0.616913      0.303988      0.169734     0.0715019     0.0327264     0.0108008    0.00444042    0.00123436   0.000284239   4.68414e-05       0.00000       0.00000       0.00000       0.00000       0.00000       0.00000       0.00000       0.00000       0.00000       0.00000       0.00000       0.00000       0.00000       0.00000       0.00000       0.00000
  10  17 2994.6812    3.5553  0.7789 13.0606  0.0018  0.0335   0.1261   0.0782    0.1161   0.0000   439.3324       5.16817       8.43934       1.41106       8.64140       3.98697      -3.19570      -5.18012      0.900765     0.0550969     0.0279444     -0.598560    -0.0144503     0.0847371   -0.00840371   -0.00500329   -0.00245234   -0.00172613  -0.000269286  -4.24400e-05       0.00000       0.00000       0.00000       0.00000       0.00000       0.00000       0.00000       0.00000       0.00000       0.00000       0.00000       0.00000       0.00000       0.00000       0.00000       0.00000       4.85438       6.36562       6.65033       5.47849       5.69252       3.98257       3.48218       2.41052       1.64103       1.00740      0.599311      0.337386      0.175719     0.0814872     0.0351390     0.0135057    0.00445536    0.00133840   0.000348920   4.55208e-05       0.00000       0.00000       0.00000       0.00000       0.00000       0.00000       0.00000       0.00000       0.00000       0.00000       0.00000       0.00000       0.00000       0.00000       0.00000       0.00000
  10  18 3133.0759    3.6125  1.0184 13.4442 -0.0060  0.0484   0.1182   0.1009    0.1169   0.0000   430.7868       11.4942       10.3268       11.2933      -4.30210      0.653674       5.10465      -1.69809      -2.39490      -1.40676      0.429188     -0.206756      0.121414   -0.00515632    -0.0418614    -0.0134479    0.00647925    0.00224385  -0.000102287   3.26099e-05       0.00000       0.00000       0.00000       0.00000       0.00000       0.00000       0.00000       0.00000       0.00000       0.00000       0.00000       0.00000       0.00000       0.00000       0.00000       0.00000       7.76387       9.85405       8.38020       7.61452       7.47004       6.38050       5.73219       3.52407       2.68106       1.45014      0.844602      0.481824      0.193570      0.110819     0.0343060     0.0183791    0.00586936    0.00138320   0.000449156   6.60583e-05       0.00000       0.00000       0.00000       0.00000       0.00000       0.00000       0.00000       0.00000       0.00000       0.00000       0.00000       0.00000       0.00000       0.00000       0.00000       0.00000
  10  19 3271.4259    3.5789  1.1741 13.2297  0.0142  0.0473   0.1099   0.1031    0.1321   0.0000   428.1612       44.4382       20.4345       7.15574       7.17492       7.56307      -5.35358     -0.868425       3.18518      -1.60558     -0.670400    -0.0731609     -0.465368     0.0309296     0.0400097    0.00631863   -0.00607855   0.000412535   0.000103792  -0.000106963       0.00000       0.00000       0.00000       0.00000       0.00000       0.00000       0.00000       0.00000       0.00000       0.00000       0.00000       0.00000       0.00000       0.00000       0.00000       0.00000       6.30737       9.00036       8.60016       8.48238       7.06797       6.06214       4.68719       3.45530       2.19076       1.55236      0.767038      0.530844      0.200323      0.136286     0.0406921     0.0227954    0.00603045    0.00212683   0.000452635   8.02694e-05       0.00000       0.00000       0.00000       0.00000       0.00000       0.00000       0.00000       0.00000       0.00000       0.00000       0.00000       0.00000       0.00000       0.00000       0.00000       0.00000
  10  20 3410.3383    2.9638  1.8738 12.8589  0.0082  0.0578   0.0758   0.1389    0.0919   0.0000   441.0724       36.3672       6.32696       17.7170      -3.58246      -10.7583      -1.03147      0.227151     0.0514520      -4.28709      -1.68457      0.521495     -0.183155     -0.246274    -0.0542219    0.00779909   -0.00417940   -0.00138941   0.000143718  -1.56037e-05       0.00000       0.00000       0.00000       0.00000       0.00000       0.00000       0.00000       0.00000       0.00000       0.00000       0.00000       0.00000       0.00000       0.00000       0.00000       0.00000       8.60009       10.7057       11.2715       9.88216       9.33976       7.27894       5.65256       4.16122       2.81653       1.75396       1.02116      0.593732      0.286710      0.143928     0.0555420     0.0233291    0.00787056    0.00235844   0.000542174   7.56583e-05       0.00000       0.00000       0.00000       0.00000       0.00000       0.00000       0.00000       0.00000       0.00000       0.00000       0.00000       0.00000       0.00000       0.00000       0.00000       0.00000
  10  21 3549.2870    2.4241  2.5663 12.5988 -0.0104  0.0702   0.0547   0.1865    0.0693   0.0000   423.1853       11.9116       8.85136       23.3873       23.3311      -2.80579       5.76222      -1.76123      -1.07614      -3.08190     -0.541232      0.199853     -0.666268     -0.199168      0.112883   -0.00598683    -0.0175433    0.00274978   0.000297835   2.98209e-05       0.00000       0.00000       0.00000       0.00000       0.00000       0.00000       0.00000       0.00000       0.00000       0.00000       0.00000       0.00000       0.00000       0.00000       0.00000       0.00000       9.98075       12.6256       13.3486       11.4639       11.3568       8.47807       6.92743       5.02534       3.30432       2.26161       1.27107      0.731865      0.386092      0.169384     0.0775514     0.0292311    0.00955922    0.00300977   0.000692428   9.38927e-05       0.00000       0.00000       0.00000       0.00000       0.00000       0.00000       0.00000       0.00000       0.00000       0.00000       0.00000       0.00000       0.00000       0.00000       0.00000       0.00000
  10  22 3688.5799    1.9381  3.1960 12.2130 -0.0007  0.0819   0.0413   0.2182    0.0606   0.0000   454.1956       38.9362      -3.19716       14.5838       14.1299       8.98662      -11.7064      -11.5733     -0.813670      0.380466       1.18812     -0.731807     -0.232366     0.0314592     0.0916615    0.00859939    0.00895850   -0.00196621  -0.000162140   5.81226e-05       0.00000       0.00000       0.00000       0.00000       0.00000       0.00000       0.00000       0.00000       0.00000       0.00000       0.00000       0.00000       0.00000       0.00000       0.00000       0.00000       12.2623       15.4657       15.9574       14.9775       13.1782       10.2310       8.31488       5.88711       4.03473       2.58763       1.57266      0.885238      0.459140      0.221633     0.0946340     0.0352650     0.0116124    0.00328303   0.000771298   0.000114555       0.00000       0.00000       0.00000       0.00000       0.00000       0.00000       0.00000       0.00000       0.00000       0.00000       0.00000       0.00000       0.00000       0.00000       0.00000       0.00000
  10  23 3828.2303    1.6530  5.0218 11.7254 -0.0030  0.1134   0.0314   0.2872    0.0543   0.0000   422.2482       28.1481      -23.7567       3.31775       31.1247       11.9996      -2.47606       2.40403      0.210634       3.24465     -0.928512      -1.16196     -0.136605     0.0531267     -0.181856   -0.00762811    0.00913599    0.00141660   -0.00336437   0.000361965       0.00000       0.00000       0.00000       0.00000       0.00000       0.00000       0.00000       0.00000       0.00000       0.00000       0.00000       0.00000       0.00000       0.00000       0.00000       0.00000       16.7358       21.6407       21.3866       20.5468       17.9178       15.0548       11.7483       8.64055       5.74987       3.81639       2.27101       1.27756      0.624099      0.324880      0.130737     0.0515357     0.0167126    0.00488572    0.00108329   0.000173486       0.00000       0.00000       0.00000       0.00000       0.00000       0.00000       0.00000       0.00000       0.00000       0.00000       0.00000       0.00000       0.00000       0.00000       0.00000       0.00000
  10  24 3967.6123    1.4351  5.9925 11.2979 -0.0072  0.1239   0.0248   0.3284    0.0559   0.0000   412.1377       54.0412       55.0478       5.05240      -4.27872      -13.1489      -8.86245      0.364947       8.49652       3.05305       2.00670     -0.623078      -1.70295     -0.405894     0.0566929     0.0466948    -0.0392554    0.00485140    0.00126466  -7.88742e-05       0.00000       0.00000       0.00000       0.00000       0.00000       0.00000       0.00000       0.00000       0.00000       0.00000       0.00000       0.00000       0.00000       0.00000       0.00000       0.00000       18.5913       23.1546       23.6909       22.0928       20.1646       16.6250       12.9834       9.52457       6.52881       4.18869       2.53506       1.39030      0.725831      0.334611      0.145521     0.0547326     0.0188003    0.00534519    0.00119968   0.000177815       0.00000       0.00000       0.00000       0.00000       0.00000       0.00000       0.00000       0.00000       0.00000       0.00000       0.00000       0.00000       0.00000       0.00000       0.00000       0.00000
  10  25 4107.7193    1.1628  8.2241 10.8837 -0.0010  0.1641   0.0198   0.4529    0.0522   0.0000   440.6998       62.7287       12.8689      -35.9787       20.1387    -0.0418744      -2.75562      -11.3024       12.1204      -13.1692      -6.49951       5.24412      0.311641     -0.605605      0.139576      0.119206    -0.0218215   -0.00234601    0.00289242  -0.000508575       0.00000       0.00000       0.00000       0.00000       0.00000       0.00000       0.00000       0.00000       0.00000       0.00000       0.00000       0.00000       0.00000       0.00000       0.00000       0.00000       23.7580       29.6828       31.8407       29.0031       26.3309       21.6314       17.1477       12.1919       8.71335       5.60427       3.41555       1.94082      0.957412      0.488965      0.198702     0.0807934     0.0265240    0.00721581    0.00162587   0.000231507       0.00000       0.00000       0.00000       0.00000       0.00000       0.00000       0.00000       0.00000       0.00000       0.00000       0.00000       0.00000       0.00000       0.00000       0.00000       0.00000
  10  27 4388.6507    0.8177 12.5944 10.4783 -0.0021  0.2607   0.0159   0.7531    0.0451   0.0000   458.1958       126.790       44.2598      0.535962      -23.6987       8.53941       58.1071      -13.6704      -7.34796       15.3903    -0.0470755      -6.51270      -2.32632     -0.128001     -0.461713      0.287800   -0.00710813    -0.0267723    0.00192234   0.000646687       0.00000       0.00000       0.00000       0.00000       0.00000       0.00000       0.00000       0.00000       0.00000       0.00000       0.00000       0.00000       0.00000       0.00000       0.00000       0.00000       37.0619       48.1288       48.5937       48.7297       40.1407       35.3736       27.1355       20.2301       13.9567       9.24303       5.59385       3.14646       1.74174      0.762398      0.361343      0.131053     0.0432775     0.0116606    0.00246007   0.000413255       0.00000       0.00000       0.00000       0.00000       0.00000       0.00000       0.00000       0.00000       0.00000       0.00000       0.00000       0.00000       0.00000       0.00000       0.00000       0.00000
  11   9 1915.4618    0.4898  0.4095 10.0546  0.0079  0.0470   0.0245   0.0562    0.0611   0.0000   434.6331      -6.56585       9.64487      0.991166     -0.573204      -2.43756      -1.56863       1.66805       1.88792     0.0223150     -0.101836      0.152196      0.247900    -0.0418875    -0.0431850    -0.0162667     0.0170658   -0.00555681  -0.000363040   0.000328985   2.56208e-05  -5.41252e-06       0.00000       0.00000       0.00000       0.00000       0.00000       0.00000       0.00000       0.00000       0.00000       0.00000       0.00000       0.00000       0.00000       0.00000       5.77197       5.78883       8.95966       6.28677       6.81518       5.32400       4.01531       4.31555       1.84258       1.41873       1.23085      0.491055      0.337642      0.182516     0.0785546     0.0517043     0.0169227    0.00423264    0.00227933   0.000635742   9.65127e-05   9.95568e-06       0.00000       0.00000       0.00000       0.00000       0.00000       0.00000       0.00000       0.00000       0.00000       0.00000       0.00000       0.00000       0.00000       0.00000
  11  11 2199.8139    0.9510  0.6816 10.5709 -0.0078  0.0310   0.0359   0.0743    0.1122   0.0000   429.3603       6.08001       6.59962      -2.09977       4.16990      -4.47401      0.972642      -2.91096      -3.33796      -1.93303       1.30776     -0.554254   -0.00132990     0.0767577     0.0655166   -0.00757475    0.00391841    0.00302497   0.000260821  -7.90684e-05   5.89584e-07  -2.40689e-06       0.00000       0.00000       0.00000       0.00000       0.00000       0.00000       0.00000       0.00000       0.00000       0.00000       0.00000       0.00000       0.00000       0.00000       4.02182       5.63460       4.87916       5.46140       4.60606       3.97309       2.88785       2.31500       1.65413       1.06938      0.639041      0.411805      0.210829      0.120791     0.0496347     0.0241209    0.00800413    0.00350382    0.00100558   0.000304057   6.85756e-05   1.28191e-05       0.00000       0.00000       0.00000       0.00000       0.00000       0.00000       0.00000       0.00000       0.00000       0.00000       0.00000       0.00000       0.00000       0.00000
  11  12 2340.0495    1.2167  0.8337 10.8489 -0.0210  0.0367   0.0457   0.0854    0.2137   0.0000   442.3676     -0.388139      0.726858       1.44059       11.2125       2.37454      -6.99937      0.310958       1.04309      0.906900     -0.276903      0.538638      0.154846     -0.217925     0.0396894    -0.0195626    -0.0373638    0.00157179    0.00114160   6.65252e-05   0.000106790  -1.20796e-06       0.00000       0.00000       0.00000       0.00000       0.00000       0.00000       0.00000       0.00000       0.00000       0.00000       0.00000       0.00000       0.00000       0.00000       4.59089       6.32516       5.83958       6.05160       4.75631       4.64104       3.74996       2.79087       1.92061       1.27319      0.804706      0.476464      0.260007      0.130752     0.0717616     0.0288811     0.0128938    0.00439083    0.00139780   0.000366369   7.92025e-05   1.48946e-05       0.00000       0.00000       0.00000       0.00000       0.00000       0.00000       0.00000       0.00000       0.00000       0.00000       0.00000       0.00000       0.00000       0.00000
  11  13 2478.5774    1.5954  0.9017 11.5684 -0.0192  0.0353   0.0540   0.0876    0.1842   0.0000   434.7510       6.67895      -2.33785       1.56905       3.93312      -2.48993      -2.68083      -1.63278      0.851129      -1.97000     -0.216339    -0.0104383     -0.518824     -0.120159    -0.0251987     0.0268375   5.29905e-05   -0.00242644   -0.00212990   0.000157963   0.000100842   2.94663e-06       0.00000       0.00000       0.00000       0.00000       0.00000       0.00000       0.00000       0.00000       0.00000       0.00000       0.00000       0.00000       0.00000       0.00000       4.87035       5.82657       5.96100       5.93062       5.29115       4.27775       3.50678       2.61746       1.76689       1.25610      0.778130      0.448137      0.258628      0.128523     0.0632607     0.0275747     0.0112742    0.00377074    0.00120920   0.000336981   7.42853e-05   1.13160e-05       0.00000       0.00000       0.00000       0.00000       0.00000       0.00000       0.00000       0.00000       0.00000       0.00000       0.00000       0.00000       0.00000       0.00000
  11  14 2616.9804    1.8352  0.9226 12.3402 -0.0199  0.0384   0.0611   0.0910    0.1129   0.0000   447.2051       4.41270      -5.00728      -11.3510       5.60164       6.12018     -0.855036      -5.29404      -2.19934      -1.56268     -0.246841      0.266486     -0.100605     -0.262645     0.0300185    -0.0113689   -0.00609738   -0.00568854   9.25921e-05  -7.80046e-05  -3.53886e-05   4.22384e-06       0.00000       0.00000       0.00000       0.00000       0.00000       0.00000       0.00000       0.00000       0.00000       0.00000       0.00000       0.00000       0.00000       0.00000       5.20802       6.57413       6.70424       6.32080       5.79682       4.81559       3.82684       2.95074       1.81833       1.41671      0.876464      0.551412      0.245511      0.153761     0.0641876     0.0347140     0.0111914    0.00476787    0.00129173   0.000422234   8.42254e-05   1.31472e-05       0.00000       0.00000       0.00000       0.00000       0.00000       0.00000       0.00000       0.00000       0.00000       0.00000       0.00000       0.00000       0.00000       0.00000
  11  15 2756.1772    2.5846  0.8745 12.5642 -0.0187  0.0364   0.0836   0.0776    0.1136   0.0000   437.9064       21.5593       6.40490       1.30389     -0.889133       3.59502       1.85712       2.72863      0.131139     -0.244814       1.23161      -1.13722     0.0278094    -0.0199481     0.0603675    -0.0132882    -0.0137165    0.00360611  -1.50629e-05  -0.000112716   0.000178226  -3.41540e-05       0.00000       0.00000       0.00000       0.00000       0.00000       0.00000       0.00000       0.00000       0.00000       0.00000       0.00000       0.00000       0.00000       0.00000       4.85554       6.88131       6.23783       6.41902       5.26166       4.94193       3.59973       2.71813       1.81429       1.34933      0.820198      0.494678      0.276010      0.132191     0.0685792     0.0278812     0.0128327    0.00435938    0.00134028   0.000382743   7.88942e-05   1.52083e-05       0.00000       0.00000       0.00000       0.00000       0.00000       0.00000       0.00000       0.00000       0.00000       0.00000       0.00000       0.00000       0.00000       0.00000
  11  16 2895.4891    3.2644  0.7556 12.9565 -0.0068  0.0370   0.1120   0.0705    0.1049   0.0000   440.0213       19.5358       18.4574      -7.26943     0.0123641       4.01318       5.58307      -2.70222      0.265588     -0.413683      0.796711     -0.378122      0.387772    -0.0119833   -0.00605888    -0.0193760   -0.00694892   -0.00317604   7.76236e-06  -0.000214687   0.000145036  -5.17969e-06       0.00000       0.00000       0.00000       0.00000       0.00000       0.00000       0.00000       0.00000       0.00000       0.00000       0.00000       0.00000       0.00000       0.00000       4.60335       6.95768       7.05310       5.96068       6.37139       4.12235       3.78504       2.69334       1.62351       1.42296      0.612158      0.517678      0.235916      0.125033     0.0708031     0.0233912     0.0124895    0.00471910    0.00105149   0.000475252   0.000105056   1.31308e-05       0.00000       0.00000       0.00000       0.00000       0.00000       0.00000       0.00000       0.00000       0.00000       0.00000       0.00000       0.00000       0.00000       0.00000
  11  17 3034.6755    3.8494  0.7710 13.1018  0.0017  0.0308   0.1313   0.0703    0.1162   0.0000   429.3236       8.43663       2.93148       9.66360       4.93973      -5.37111   -0.00528779      -4.63969       2.83965      -1.56994    -0.0366434   -0.00720596      0.130663     -0.232449     0.0309644     0.0290777    0.00559818   0.000638136   0.000693486  -0.000316952  -3.99948e-05  -1.11639e-05       0.00000       0.00000       0.00000       0.00000       0.00000       0.00000       0.00000       0.00000       0.00000       0.00000       0.00000       0.00000       0.00000       0.00000       4.30091       5.57664       5.21877       5.41133       4.97005       4.16420       3.17540       2.32966       1.65089       1.25318      0.786474      0.462647      0.276819      0.112731     0.0701818     0.0221647     0.0129797    0.00373068    0.00125828   0.000342508   7.24787e-05   1.16401e-05       0.00000       0.00000       0.00000       0.00000       0.00000       0.00000       0.00000       0.00000       0.00000       0.00000       0.00000       0.00000       0.00000       0.00000
  11  18 3173.6072    3.6810  0.9066 13.3958 -0.0042  0.0414   0.1337   0.0935    0.1111   0.0000   437.2459       16.2613       6.82405       6.16312       10.6909     -0.747867       4.78512      -2.12082       1.44870      -1.02113     -0.928237      0.298036    -0.0583857    -0.0357905    -0.0121077   -0.00735982   -0.00777851    0.00723723   6.84914e-05  -0.000123442  -0.000159916   1.78790e-05       0.00000       0.00000       0.00000       0.00000       0.00000       0.00000       0.00000       0.00000       0.00000       0.00000       0.00000       0.00000       0.00000       0.00000       7.16088       7.99817       6.04596       6.37067       6.81897       6.22722       4.83041       3.28059       2.41014       1.75645       1.15633      0.666363      0.317797      0.142997     0.0597473     0.0255482    0.00955314    0.00372506    0.00111062   0.000316485   7.42516e-05   1.24937e-05       0.00000       0.00000       0.00000       0.00000       0.00000       0.00000       0.00000       0.00000       0.00000       0.00000       0.00000       0.00000       0.00000       0.00000
  11  19 3312.5642    3.2541  1.3541 13.1638 -0.0078  0.0463   0.0893   0.1056    0.1034   0.0000   443.2353       34.8738       2.59377       7.02453      0.260501       5.29834       3.53265     -0.303687      -1.85958     0.0762938      0.165223     -0.135935     -0.326265     -0.151424     0.0157803    -0.0610903   -0.00955856    0.00259139    0.00327172   0.000631186  -0.000206724  -1.56365e-05       0.00000       0.00000       0.00000       0.00000       0.00000       0.00000       0.00000       0.00000       0.00000       0.00000       0.00000       0.00000       0.00000       0.00000       6.66820       8.60571       8.68094       8.04794       7.78069       5.92755       4.52660       3.15505       2.28666       1.57939       1.01965      0.603966      0.336365      0.170172     0.0795005     0.0340141     0.0137913    0.00487797    0.00161665   0.000455203   0.000106300   1.48615e-05       0.00000       0.00000       0.00000       0.00000       0.00000       0.00000       0.00000       0.00000       0.00000       0.00000       0.00000       0.00000       0.00000       0.00000
  11  20 3451.7886    2.7940  2.0998 12.5974 -0.0055  0.0651   0.0636   0.1394    0.0786   0.0000   441.0279       21.4056       19.4708       13.6296       11.2594     -0.501396      -7.59687      0.137716       1.12288      0.711750      0.202023     0.0773465     -0.188999     -0.284293     -0.175575     0.0370292   -0.00363730   -0.00879861   0.000190770   0.000232681  -0.000276859  -8.94670e-06       0.00000       0.00000       0.00000       0.00000       0.00000       0.00000       0.00000       0.00000       0.00000       0.00000       0.00000       0.00000       0.00000       0.00000       7.65052       11.9305       9.39868       11.6854       8.61309       8.58470       6.09245       4.99081       3.40126       2.29222       1.53300      0.817681      0.522559      0.217281      0.136986     0.0446624     0.0244246    0.00706890    0.00270919   0.000666409   0.000146053   3.10299e-05       0.00000       0.00000       0.00000       0.00000       0.00000       0.00000       0.00000       0.00000       0.00000       0.00000       0.00000       0.00000       0.00000       0.00000
  11  21 3591.4347    2.2878  2.5379 12.3603 -0.0129  0.0637   0.0491   0.1640    0.0670   0.0000   453.4658       23.5085     -0.585265       19.9752       1.26079     -0.601735       10.6429     -0.555104     -0.271550      -4.28594       1.70231      0.455067     -0.385921     -0.829433     0.0831155      0.104759    -0.0428018    -0.0158103    0.00768488   0.000199779  -0.000181200   2.97297e-05       0.00000       0.00000       0.00000       0.00000       0.00000       0.00000       0.00000       0.00000       0.00000       0.00000       0.00000       0.00000       0.00000       0.00000       9.72800       12.0605       12.5787       11.7694       10.4379       8.58222       6.81838       4.87711       3.49859       2.28268       1.49831      0.878085      0.482204      0.244584      0.128486     0.0512337     0.0220615    0.00771833    0.00246483   0.000625060   0.000139841   1.99761e-05       0.00000       0.00000       0.00000       0.00000       0.00000       0.00000       0.00000       0.00000       0.00000       0.00000       0.00000       0.00000       0.00000       0.00000
  11  22 3731.0695    1.8519  4.0906 11.8930 -0.0012  0.0870   0.0335   0.2331    0.0540   0.0000   457.4456       40.0987      -7.92780       23.6759       9.49807      -6.87667      -6.04155      0.753290       2.18537     -0.503957       1.80092      -2.57043     -0.282999      0.556080    -0.0795616     -0.208559    -0.0134994     0.0109177   -0.00211138    0.00125271   0.000306767   7.69509e-06       0.00000       0.00000       0.00000       0.00000       0.00000       0.00000       0.00000       0.00000       0.00000       0.00000       0.00000       0.00000       0.00000       0.00000       12.2772       15.3447       16.2816       15.4284       13.3688       11.4766       9.09408       6.89891       4.74935       3.27818       2.02587       1.26204      0.660621      0.355791      0.176129     0.0779914     0.0311721     0.0116579    0.00348824   0.000973455   0.000198285   2.95230e-05       0.00000       0.00000       0.00000       0.00000       0.00000       0.00000       0.00000       0.00000       0.00000       0.00000       0.00000       0.00000       0.00000       0.00000
  11  23 3871.0296    1.5474  5.1701 11.5633 -0.0078  0.1038   0.0276   0.2913    0.0511   0.0000   429.1998       38.8483       21.9703      -24.9357    -0.0810968      -2.70664       3.41399      -6.42879      -9.28581      -5.99780       4.56590      -4.46005      -1.34931     -0.615577    -0.0414769     -0.152827    -0.0374678    0.00254773    0.00630818   0.000653963  -0.000327471   3.16199e-05       0.00000       0.00000       0.00000       0.00000       0.00000       0.00000       0.00000       0.00000       0.00000       0.00000       0.00000       0.00000       0.00000       0.00000       14.5250       17.9597       18.8308       17.9678       16.2022       13.6688       10.8821       8.02539       5.79420       4.02004       2.56445       1.55275      0.890037      0.439817      0.235408     0.0933565     0.0415589     0.0140223    0.00441271    0.00115022   0.000243479   3.48581e-05       0.00000       0.00000       0.00000       0.00000       0.00000       0.00000       0.00000       0.00000       0.00000       0.00000       0.00000       0.00000       0.00000       0.00000
  11  26 4292.2825    0.8643 10.2067 10.7080 -0.0124  0.2071   0.0165   0.5878    0.0438   0.0000   391.1574       37.6223      -45.3533      -19.7945       22.7633       35.8224      -18.2684      -41.5923       7.50825       9.22938       1.75203     -0.844662      -1.02475      -1.68336     -0.181823      0.675708    -0.0855880    -0.0496020    0.00567411    0.00239754  -0.000395247  -3.32162e-05       0.00000       0.00000       0.00000       0.00000       0.00000       0.00000       0.00000       0.00000       0.00000       0.00000       0.00000       0.00000       0.00000       0.00000       27.5905       36.1671       36.4878       35.8469       32.7150       26.8686       22.3784       16.6848       12.1896       8.32188       5.45482       3.31449       1.88415      0.993896      0.501923      0.215239     0.0882392     0.0310231    0.00952434    0.00245421   0.000535756   7.63210e-05       0.00000       0.00000       0.00000       0.00000       0.00000       0.00000       0.00000       0.00000       0.00000       0.00000       0.00000       0.00000       0.00000       0.00000
  12  10 2093.6757    0.7414  0.4806 10.3642 -0.0103  0.0249   0.0315   0.0569    0.0700   0.0000   435.6299      -8.10395       10.1511      -4.81138     -0.117624      -5.16277      -1.93053      0.599764      0.558765      -1.47308       1.28950    -0.0661314      0.118694     0.0986259     0.0517086    -0.0165457     0.0265770    0.00100696   -0.00436182  -0.000598731   0.000234937  -7.31090e-05   1.70577e-06   3.29193e-06       0.00000       0.00000       0.00000       0.00000       0.00000       0.00000       0.00000       0.00000       0.00000       0.00000       0.00000       0.00000       3.34995       4.32657       4.45822       4.11368       3.77007       3.13241       2.58492       1.95887       1.39162      0.959841      0.624703      0.401602      0.207723      0.124576     0.0619544     0.0300653     0.0148921    0.00580457    0.00218325   0.000808985   0.000224805   6.38085e-05   1.33189e-05   1.91469e-06       0.00000       0.00000       0.00000       0.00000       0.00000       0.00000       0.00000       0.00000       0.00000       0.00000       0.00000       0.00000
  12  13 2515.5160    1.7614  0.9489 11.2978  0.0106  0.0405   0.0557   0.0814    0.2274   0.0000   442.9891       2.03778       12.5736      -6.79217       5.59992       3.24656      -1.40002      0.935617      0.569741      0.815073     -0.972547      0.423849     -0.100205     -0.136915     0.0735825     0.0483730    0.00674512    0.00106749   -0.00217363  -0.000278699  -0.000142746  -2.76889e-06   1.84841e-05  -2.58548e-06       0.00000       0.00000       0.00000       0.00000       0.00000       0.00000       0.00000       0.00000       0.00000       0.00000       0.00000       0.00000       4.73566       5.94350       6.55601       6.31484       5.74995       4.88091       4.08926       2.89878       2.57494       1.54308      0.979517      0.649866      0.380015      0.228771      0.122251     0.0578975     0.0256384     0.0106123    0.00422870    0.00160866   0.000456602   0.000104958   2.49969e-05   3.27154e-06       0.00000       0.00000       0.00000       0.00000       0.00000       0.00000       0.00000       0.00000       0.00000       0.00000       0.00000       0.00000
  12  15 2794.5323    2.7533  0.7275 12.7771 -0.0107  0.0350   0.0920   0.0661    0.1256   0.0000   443.6534       25.6490       6.30017       1.92453      -8.41791       8.88856       2.43897      -4.53350      -4.17061      -1.46061      0.277151     -0.383848     -0.671598     -0.108132     0.0376284    -0.0375120    -0.0498300    0.00514158    0.00151955  -0.000988333  -0.000446309  -6.37003e-05  -1.74483e-06   7.43297e-06       0.00000       0.00000       0.00000       0.00000       0.00000       0.00000       0.00000       0.00000       0.00000       0.00000       0.00000       0.00000       3.82206       6.24595       5.19912       6.33860       4.54323       4.48507       3.68190       2.74545       2.12911       1.34053      0.960300      0.507334      0.379855      0.157891      0.109473     0.0395172     0.0261533    0.00803474    0.00422764    0.00107365   0.000436287   9.30995e-05   2.17443e-05   4.27195e-06       0.00000       0.00000       0.00000       0.00000       0.00000       0.00000       0.00000       0.00000       0.00000       0.00000       0.00000       0.00000
  12  16 2934.4969    3.2938  0.8518 13.0344 -0.0015  0.0314   0.1012   0.0728    0.1101   0.0000   441.8006       10.2252       11.2455       12.2376    -0.0521791      -3.97980       2.25088     -0.661213     -0.933173      -2.22281       1.35736    -0.0619823      0.412370    -0.0650928    -0.0430959     0.0108472  -1.10240e-06   -0.00511445    0.00476407   -0.00102450   0.000156447  -6.81636e-05  -3.45615e-05  -8.10758e-07       0.00000       0.00000       0.00000       0.00000       0.00000       0.00000       0.00000       0.00000       0.00000       0.00000       0.00000       0.00000       4.17827       5.28991       5.99066       5.33924       4.90043       4.19439       3.11931       2.42987       1.65059       1.21481      0.781826      0.486527      0.296398      0.153776     0.0836866     0.0384101     0.0185383    0.00755224    0.00316049    0.00106030   0.000339179   9.14066e-05   1.67308e-05   2.32003e-06       0.00000       0.00000       0.00000       0.00000       0.00000       0.00000       0.00000       0.00000       0.00000       0.00000       0.00000       0.00000
  12  17 3074.0005    3.7930  0.8659 13.3167 -0.0033  0.0356   0.1141   0.0719    0.1092   0.0000   442.4074       23.6395       4.83960       7.77407      -2.58172      -1.98324      -1.37987      -5.97817       1.42738      -2.18621    0.00206686     -0.733947      0.422831     -0.186013    -0.0517733    -0.0423751    0.00974794    0.00796636   -0.00213223  -0.000885358  -0.000133500   2.50734e-05  -6.11232e-06   2.08454e-06       0.00000       0.00000       0.00000       0.00000       0.00000       0.00000       0.00000       0.00000       0.00000       0.00000       0.00000       0.00000       4.52860       5.83622       5.45325       5.91002       5.44270       4.10039       3.56722       2.68269       2.24993       1.36543      0.905976      0.514932      0.348014      0.208205      0.103204     0.0529091     0.0206642    0.00930035    0.00312844    0.00112013   0.000352136   7.84753e-05   2.22022e-05   3.09433e-06       0.00000       0.00000       0.00000       0.00000       0.00000       0.00000       0.00000       0.00000       0.00000       0.00000       0.00000       0.00000
  12  18 3213.4552    3.4822  1.1745 13.4629 -0.0069  0.0413   0.1047   0.1012    0.1015   0.0000   428.7393       32.0502       24.5281       12.2682      -8.47310      -4.07461      -14.0458      -6.10384      -3.31453     -0.957154       1.06718      0.145263     -0.437341      0.268353     0.0442743    -0.0634745    -0.0439678    -0.0124522   -0.00367478   -0.00196965  -0.000102319  -6.86857e-05  -3.73870e-06   4.93186e-06       0.00000       0.00000       0.00000       0.00000       0.00000       0.00000       0.00000       0.00000       0.00000       0.00000       0.00000       0.00000       5.08478       6.23030       6.65930       6.57019       5.47891       5.34938       4.21101       3.23595       2.41324       1.66913       1.08206      0.742924      0.424315      0.216105      0.123102     0.0634490     0.0265187     0.0112460    0.00464442    0.00158583   0.000441163   0.000109107   2.11754e-05   3.57556e-06       0.00000       0.00000       0.00000       0.00000       0.00000       0.00000       0.00000       0.00000       0.00000       0.00000       0.00000       0.00000
  12  19 3352.8470    3.1723  1.5944 12.9120 -0.0043  0.0456   0.0773   0.1169    0.0871   0.0000   448.0795       34.1780       12.2828       5.16269       4.87759      -2.75125      -5.32079      0.258063      0.523461     -0.451608      -2.67980      -2.24046      0.912220      0.126025     0.0190359     0.0829279    0.00879501    -0.0176450   -0.00220974    0.00211053   0.000139345  -5.75477e-05   2.05415e-05   3.59972e-06       0.00000       0.00000       0.00000       0.00000       0.00000       0.00000       0.00000       0.00000       0.00000       0.00000       0.00000       0.00000       6.23508       7.71534       7.98553       7.35899       6.64725       5.72991       5.02343       3.85112       2.88466       1.93649       1.21463      0.817112      0.434393      0.247735      0.128643     0.0677146     0.0293770     0.0124744    0.00470417    0.00174341   0.000476714   0.000128812   2.68481e-05   3.53835e-06       0.00000       0.00000       0.00000       0.00000       0.00000       0.00000       0.00000       0.00000       0.00000       0.00000       0.00000       0.00000
  12  20 3492.5967    2.7076  2.2523 12.4508  0.0001  0.0543   0.0570   0.1343    0.0733   0.0000   458.6513       29.5724      -8.18962       25.6529      -7.61866      -18.1420       5.29998       2.94138      -1.06820      -6.01441       2.57601     -0.512871     -0.531601     -0.367117     0.0846780    -0.0992386    -0.0189930     0.0195871   -0.00371969    0.00293096    0.00117569   1.60286e-05  -7.95060e-05   2.63982e-06       0.00000       0.00000       0.00000       0.00000       0.00000       0.00000       0.00000       0.00000       0.00000       0.00000       0.00000       0.00000       7.35976       9.44136       9.52607       8.98137       8.35507       7.00028       5.92094       4.66227       3.27846       2.39321       1.46757      0.968814      0.531507      0.309634      0.161665     0.0766732     0.0376739     0.0148515    0.00572570    0.00200573   0.000557942   0.000159672   3.16594e-05   4.40841e-06       0.00000       0.00000       0.00000       0.00000       0.00000       0.00000       0.00000       0.00000       0.00000       0.00000       0.00000       0.00000
  12  21 3632.9126    2.1605  3.3538 12.1201 -0.0084  0.0731   0.0408   0.1851    0.0551   0.0000   438.1167       23.6741       10.6948       9.94032       12.2200      -2.73063       14.3057      -17.0231      -6.48722      -1.44292       1.08660      -1.13732     0.0195061    -0.0497359      0.117228    -0.0365302    -0.0733744    -0.0278835  -0.000306895    0.00590092   0.000759241  -1.54318e-05  -0.000141990  -1.18070e-05       0.00000       0.00000       0.00000       0.00000       0.00000       0.00000       0.00000       0.00000       0.00000       0.00000       0.00000       0.00000       9.06990       12.1410       11.7486       12.0160       10.9272       9.27847       7.64789       5.99226       4.25842       3.13052       1.97505       1.31260      0.745416      0.434711      0.223704      0.108077     0.0510245     0.0207392    0.00794200    0.00279365   0.000790059   0.000223921   4.55803e-05   6.79956e-06       0.00000       0.00000       0.00000       0.00000       0.00000       0.00000       0.00000       0.00000       0.00000       0.00000       0.00000       0.00000
  12  22 3772.9057    1.6901  4.7345 11.6964 -0.0079  0.0939   0.0288   0.2457    0.0502   0.0000   428.8110       32.2738      -2.91088       14.8648       2.15499     -0.331642       1.02585      -6.78783      -1.46851       2.20964      -1.80605      -5.56383     -0.386470      0.618099    -0.0443653      0.128445    -0.0228637    -0.0208863     0.0307309   -0.00362655   -0.00230733   0.000377245  -6.71704e-05   1.45347e-05       0.00000       0.00000       0.00000       0.00000       0.00000       0.00000       0.00000       0.00000       0.00000       0.00000       0.00000       0.00000       11.3355       14.7150       15.4607       15.0654       14.0611       11.7578       9.59888       7.57187       5.54739       3.95740       2.57894       1.74970      0.987959      0.568621      0.306620      0.143493     0.0709777     0.0273430     0.0110125    0.00383356    0.00111105   0.000296128   5.91429e-05   8.24186e-06       0.00000       0.00000       0.00000       0.00000       0.00000       0.00000       0.00000       0.00000       0.00000       0.00000       0.00000       0.00000
  12  23 3913.2919    1.4890  5.8405 11.4183 -0.0081  0.1090   0.0246   0.2857    0.0490   0.0000   421.6841       27.3334      -3.46584       11.9097      -8.53833       15.8633     0.0660799      -12.6035       5.58591       3.41731      -2.90367      -1.59378       1.84085      0.421517     -0.598909     -0.294278    -0.0548506     0.0275900   -0.00729817   -0.00380789   -0.00132256   0.000253980  -6.01307e-05   9.03155e-06       0.00000       0.00000       0.00000       0.00000       0.00000       0.00000       0.00000       0.00000       0.00000       0.00000       0.00000       0.00000       13.8182       17.6171       17.9299       17.6743       16.1716       14.0232       11.5665       9.13831       6.95276       4.70689       3.13462       2.01421       1.17417      0.693138      0.356195      0.179965     0.0798599     0.0339378     0.0124027    0.00447977    0.00131096   0.000326656   6.69709e-05   9.44392e-06       0.00000       0.00000       0.00000       0.00000       0.00000       0.00000       0.00000       0.00000       0.00000       0.00000       0.00000       0.00000
  13  10 2128.4804    0.7602  0.6579 10.3546 -0.0101  0.0322   0.0279   0.0719    0.0782   0.0000   431.5736       5.25605       21.1954      -2.95454       8.14903      -2.64154     -0.841933       3.26654     0.0263106      -1.12572       1.28044      -1.03727     -0.520205     -0.111162     -0.250188    -0.0103790     0.0709809   -0.00144711    0.00537112   6.12289e-05   0.000953820   0.000103086  -0.000235372  -5.69544e-06  -1.80730e-06  -9.04239e-07       0.00000       0.00000       0.00000       0.00000       0.00000       0.00000       0.00000       0.00000       0.00000       0.00000       3.38792       4.88094       4.45171       4.93984       4.20933       3.88540       3.30303       2.28288       1.89605       1.17723       1.05092      0.542556      0.422770      0.212658      0.127538     0.0660959     0.0295770     0.0158920    0.00603632    0.00283272   0.000949014   0.000277257   0.000108338   1.76002e-05   5.34604e-06   8.06378e-07       0.00000       0.00000       0.00000       0.00000       0.00000       0.00000       0.00000       0.00000       0.00000       0.00000
  13  11 2271.1832    1.0259  0.6479 11.0503 -0.0157  0.0283   0.0364   0.0662    0.0798   0.0000   435.6620      0.194674       8.40509       4.09383       2.38295      -1.88246       3.36393     -0.493283       2.66997     -0.805250     -0.467061     -0.936310     -0.245978    -0.0170929     -0.116404    -0.0715758     0.0388940    0.00591675    0.00180955   -0.00582390   5.06964e-05   0.000549883   0.000117263  -3.34196e-05  -4.74030e-06  -2.46640e-07       0.00000       0.00000       0.00000       0.00000       0.00000       0.00000       0.00000       0.00000       0.00000       0.00000       3.42505       4.14652       4.28728       4.32099       4.04060       3.41575       2.98591       2.10051       1.77989       1.25539      0.838078      0.532575      0.338843      0.209119      0.116315     0.0595327     0.0287822     0.0127886    0.00561568    0.00236035   0.000834656   0.000275408   7.42207e-05   1.88153e-05   4.26647e-06   5.54821e-07       0.00000       0.00000       0.00000       0.00000       0.00000       0.00000       0.00000       0.00000       0.00000       0.00000
  13  12 2411.8092    1.3456  0.8525 11.4389 -0.0119  0.0331   0.0406   0.0791    0.0958   0.0000   432.9121       3.10480       28.2726      -7.65956      -4.90590      0.823008       3.31602      -1.52749       1.22262      -2.17335      0.589580    -0.0604201      0.630812    -0.0468071    -0.0842693    -0.0922907     0.0341889     0.0233943    0.00483984   0.000450501  -3.42465e-06  -6.54269e-05  -5.25902e-05  -5.20994e-05   1.97115e-06  -1.99556e-07       0.00000       0.00000       0.00000       0.00000       0.00000       0.00000       0.00000       0.00000       0.00000       0.00000       3.91540       4.84877       5.03699       5.27379       4.93805       3.76968       3.31732       2.67372       1.86029       1.44187      0.918168      0.647048      0.398933      0.228000      0.128470     0.0724697     0.0363746     0.0166338    0.00703667    0.00274503   0.000964045   0.000297255   8.39844e-05   2.43866e-05   4.70414e-06   6.51595e-07       0.00000       0.00000       0.00000       0.00000       0.00000       0.00000       0.00000       0.00000       0.00000       0.00000
  13  13 2551.8020    1.7866  0.8326 11.9379 -0.0121  0.0327   0.0575   0.0721    0.1382   0.0000   442.7288       10.3245       9.51231       12.2044       2.71374       3.22576      -1.67580      -6.74608     -0.577260     -0.579727       2.37934     -0.426529     0.0493734      0.153640      0.147062    -0.0426718   -0.00109978    0.00573665     0.0170232   0.000730599   -0.00119696  -0.000391655  -1.27862e-05   2.75607e-05  -1.09756e-06   6.52982e-07       0.00000       0.00000       0.00000       0.00000       0.00000       0.00000       0.00000       0.00000       0.00000       0.00000       4.36819       5.02675       4.96965       5.35626       5.07289       4.23239       3.20860       2.78777       2.09740       1.57005      0.976122      0.631702      0.404697      0.254408      0.149431     0.0746241     0.0379127     0.0146530    0.00712201    0.00241692   0.000965276   0.000294214   8.12237e-05   2.16266e-05   3.78758e-06   5.87927e-07       0.00000       0.00000       0.00000       0.00000       0.00000       0.00000       0.00000       0.00000       0.00000       0.00000
  13  14 2691.7612    2.3197  0.8842 12.2849 -0.0033  0.0325   0.0763   0.0750    0.1822   0.0000   439.7684       6.93890       5.60171       2.69778       2.56926      -2.10654      0.976999      -2.95800      -2.47970      -2.77464       1.08420     -0.587990     -0.155565    -0.0531749      0.107044     0.0339191    -0.0146671    -0.0101944   -0.00471002  -0.000122192    0.00121127  -0.000164886  -0.000187244   2.54681e-05  -2.33562e-06   9.72659e-07       0.00000       0.00000       0.00000       0.00000       0.00000       0.00000       0.00000       0.00000       0.00000       0.00000       3.96284       5.02069       5.12466       4.98339       4.75357       4.01892       3.47816       2.64992       2.04210       1.41157       1.03416      0.621175      0.400860      0.233169      0.129353     0.0661495     0.0323945     0.0150243    0.00657905    0.00261931   0.000945307   0.000307108   9.59422e-05   2.21666e-05   4.96580e-06   6.48135e-07       0.00000       0.00000       0.00000       0.00000       0.00000       0.00000       0.00000       0.00000       0.00000       0.00000
  13  16 2972.7465    3.4503  0.8105 13.3957 -0.0169  0.0281   0.1086   0.0731    0.1184   0.0000   440.9626       13.0462       14.1958       4.84180       3.47996       5.22442      0.949477      -3.83851    -0.0734703      -1.75346      -1.62670      -1.40101    -0.0434948    -0.0991631      0.124064     0.0145813   -0.00870352   -0.00505715    0.00380507   -0.00210770   0.000508108   0.000509946  -6.72684e-05   4.09830e-06  -2.92010e-06   8.75536e-07       0.00000       0.00000       0.00000       0.00000       0.00000       0.00000       0.00000       0.00000       0.00000       0.00000       3.56090       4.52555       4.57258       4.48334       4.14496       3.62918       2.90215       2.31994       1.69317       1.25373      0.830505      0.546626      0.333724      0.193272      0.111882     0.0559471     0.0268272     0.0131255    0.00520081    0.00215694   0.000793859   0.000249829   7.42201e-05   1.85724e-05   3.69376e-06   5.54295e-07       0.00000       0.00000       0.00000       0.00000       0.00000       0.00000       0.00000       0.00000       0.00000       0.00000
  13  19 3392.5217    2.9759  1.8372 12.8644  0.0021  0.0482   0.0670   0.1200    0.0762   0.0000   433.2205       22.9148       23.5422       18.7399      -5.96682      -1.18374      -7.62578      -2.67183      -2.70555       1.05566       1.10091     -0.918563     -0.470626     -0.485377     0.0886533   -0.00255357     -0.140788     0.0135948    0.00872918   -0.00604929   -0.00188509   0.000817978   0.000294789  -6.40181e-05  -9.64093e-06  -1.48393e-06       0.00000       0.00000       0.00000       0.00000       0.00000       0.00000       0.00000       0.00000       0.00000       0.00000       5.47144       7.30517       7.44984       7.67655       6.86960       5.92131       4.77290       4.04936       2.86673       2.12343       1.44135      0.963866      0.612096      0.347551      0.213985      0.105930     0.0569353     0.0261575     0.0113743    0.00425642    0.00165797   0.000496463   0.000151975   3.83670e-05   7.08937e-06   1.07935e-06       0.00000       0.00000       0.00000       0.00000       0.00000       0.00000       0.00000       0.00000       0.00000       0.00000
  13  20 3532.7767    2.5461  2.5092 12.3818 -0.0008  0.0570   0.0478   0.1435    0.0631   0.0000   442.7458       56.1846      0.574772       16.5205      -5.96905      -9.61360       3.30169      -6.88732      -7.36053      -4.21008      0.474497      -1.73193    -0.0215079    -0.0141991      0.298240      0.323748    -0.0788593    -0.0466643     0.0384563    0.00119668   -0.00432416   0.000639881  -0.000159342   3.01805e-05  -2.13931e-05  -1.29469e-06       0.00000       0.00000       0.00000       0.00000       0.00000       0.00000       0.00000       0.00000       0.00000       0.00000       6.76056       8.18759       9.09071       8.52577       8.09979       7.02699       5.73884       4.64017       3.52495       2.50075       1.73914       1.16348      0.719643      0.426696      0.248346      0.127725     0.0680395     0.0299183     0.0136571    0.00500500    0.00192808   0.000614158   0.000179073   4.30684e-05   8.14894e-06   1.04269e-06       0.00000       0.00000       0.00000       0.00000       0.00000       0.00000       0.00000       0.00000       0.00000       0.00000
  13  21 3673.2982    2.0992  3.6497 11.8638 -0.0054  0.0705   0.0349   0.1805    0.0553   0.0000   446.1092       25.9475      -1.52451       34.8256      -15.4759      -10.1998      -5.06551      -6.86747       2.27575      -3.51795      -2.00475       2.54657      -1.96648      0.290611      0.291787     -0.107802     -0.150463     0.0458713     0.0160991    -0.0118528   -0.00467206    0.00118975   0.000156002   6.96286e-05  -2.25076e-05   1.05211e-06       0.00000       0.00000       0.00000       0.00000       0.00000       0.00000       0.00000       0.00000       0.00000       0.00000       8.02628       10.8137       10.6179       10.9220       10.1139       8.76727       7.48663       5.91902       4.37390       3.30258       2.28746       1.50530      0.954214      0.547539      0.319727      0.161035     0.0827435     0.0383123     0.0169156    0.00658214    0.00248744   0.000767062   0.000231528   5.79784e-05   1.15556e-05   1.60985e-06       0.00000       0.00000       0.00000       0.00000       0.00000       0.00000       0.00000       0.00000       0.00000       0.00000
  13  22 3814.0014    1.7172  4.7300 11.6049 -0.0053  0.0888   0.0276   0.2186    0.0495   0.0000   426.8085       39.0336      -2.92810       14.7220       8.35290      -6.32897      -5.24013       14.1186      -3.86892      -9.62990     -0.111546       2.28105    -0.0172914      0.322545      0.322559     -0.136440     -0.132323    -0.0787271     0.0150158   -0.00160269   -0.00249741   -0.00158384   0.000156607   0.000254190  -4.50980e-06   4.65753e-08       0.00000       0.00000       0.00000       0.00000       0.00000       0.00000       0.00000       0.00000       0.00000       0.00000       10.1530       13.0282       13.9984       13.5179       13.0110       10.7363       9.35300       7.27677       5.55671       4.07311       2.80778       1.84249       1.21091      0.695205      0.414019      0.222090      0.103066     0.0549746     0.0206633    0.00919501    0.00322412    0.00100785   0.000294109   7.18101e-05   1.44088e-05   1.78877e-06       0.00000       0.00000       0.00000       0.00000       0.00000       0.00000       0.00000       0.00000       0.00000       0.00000
  13  23 3954.7829    1.3713  6.6140 11.3019 -0.0050  0.1148   0.0217   0.3162    0.0465   0.0000   445.8205       71.6636       31.2727      -8.19043       2.78945       4.51123      -25.5594      -14.0240       7.98146      0.863645      -6.09722      -1.53522      0.901206       1.53911     -0.177156     -0.535064    -0.0450422      0.153580   -0.00895520  -0.000784281   -0.00455894   0.000790318   0.000147230   0.000188726  -9.67090e-06  -3.41531e-06       0.00000       0.00000       0.00000       0.00000       0.00000       0.00000       0.00000       0.00000       0.00000       0.00000       12.9780       16.8523       18.2813       17.6665       16.5527       14.4473       11.9491       9.60326       7.15103       5.27380       3.73562       2.46802       1.57057      0.929904      0.537746      0.287812      0.138895     0.0716473     0.0286976     0.0119751    0.00423081    0.00138273   0.000398851   9.51389e-05   1.81837e-05   2.41653e-06       0.00000       0.00000       0.00000       0.00000       0.00000       0.00000       0.00000       0.00000       0.00000       0.00000
  14   9 2016.9888    0.5599  0.4463 10.3164 -0.0134  0.0310   0.0249   0.0530    0.0619   0.0000   438.6404       7.86913       9.76126       5.18640      -2.48714       1.19804       4.22163      -2.12408     -0.532152     -0.154354      -1.67784     -0.320350      0.401681      0.165065     -0.176488     0.0384194     0.0719275    -0.0444140   0.000528937    0.00210576    0.00385526  -7.25278e-05  -0.000272919   0.000167215   3.45650e-06  -6.75672e-06   2.76888e-07   1.31168e-08       0.00000       0.00000       0.00000       0.00000       0.00000       0.00000       0.00000       0.00000       3.98652       4.07834       3.56308       4.53296       4.97084       3.85710       2.72277       2.10275       2.17867       1.77642       1.09755      0.579498      0.347649      0.286195      0.204906      0.119879     0.0607656     0.0259945     0.0104816    0.00471523    0.00164120   0.000600497   0.000221219   6.72083e-05   1.76491e-05   4.63225e-06   9.92105e-07   1.30343e-07       0.00000       0.00000       0.00000       0.00000       0.00000       0.00000       0.00000       0.00000
  14  11 2305.7403    1.1005  0.7582 11.0958 -0.0114  0.0298   0.0353   0.0670    0.0816   0.0000   434.6279      0.152942       15.4003       3.39537       6.07532      -2.75511      -3.98676       1.79424      -2.09563      -2.49833     0.0283461       1.16730      0.730941     -0.390791     -0.187820      0.208821    -0.0256916    0.00168556   -0.00311964   -0.00859108  -0.000548018    0.00106177   5.24947e-06  -0.000224335  -3.46249e-05   1.21665e-05  -1.57311e-06  -1.40193e-07       0.00000       0.00000       0.00000       0.00000       0.00000       0.00000       0.00000       0.00000       3.34475       4.28214       4.39234       4.63460       4.24264       3.49386       3.08332       2.50939       1.98808       1.37414      0.956510      0.694472      0.428928      0.280901      0.144489     0.0918812     0.0463180     0.0262334     0.0110198    0.00539828    0.00193399   0.000814061   0.000246908   9.25976e-05   2.21045e-05   5.75218e-06   1.13055e-06   1.51342e-07       0.00000       0.00000       0.00000       0.00000       0.00000       0.00000       0.00000       0.00000
  14  12 2446.7693    1.4716  0.8702 11.4005  0.0113  0.0305   0.0424   0.0722    0.0931   0.0000   437.6127      -3.77604       7.36718       3.85416       2.17316      0.182026      -6.91331     -0.579144       1.04545      -1.93161      0.239723     -0.644626     -0.629527     -0.256439      0.234793      0.130640     -0.111013    0.00644720   0.000182786   -0.00420261   -0.00153359    0.00130385  -0.000326658  -4.99422e-05   1.58292e-05  -9.83433e-06  -6.73320e-07  -8.01090e-08       0.00000       0.00000       0.00000       0.00000       0.00000       0.00000       0.00000       0.00000       3.34892       4.41804       4.67630       4.60901       4.17409       3.91342       2.97825       2.58726       1.83767       1.39069      0.985856      0.690479      0.429674      0.269611      0.164488     0.0888770     0.0463340     0.0248902     0.0105107    0.00555783    0.00192402   0.000806917   0.000281655   9.08934e-05   2.53786e-05   6.12418e-06   1.01830e-06   1.62661e-07       0.00000       0.00000       0.00000       0.00000       0.00000       0.00000       0.00000       0.00000
  14  13 2587.3788    1.9475  0.8846 12.0081  0.0044  0.0338   0.0575   0.0708    0.1080   0.0000   442.3661       5.07454       11.0129      -1.25499       9.04602       3.98009      -9.44344       1.14810       4.42769     -0.461441     -0.795878      0.381982     -0.760969      0.250132    -0.0861395    -0.0689254    -0.0779171    0.00781396     0.0235295   -0.00123672   -0.00200142   0.000151891  -0.000179340   0.000106647   3.08501e-05   1.05806e-05   5.64984e-07  -1.68381e-08       0.00000       0.00000       0.00000       0.00000       0.00000       0.00000       0.00000       0.00000       3.60282       4.25029       4.81505       4.77024       4.64311       3.64842       3.42746       2.64637       1.97262       1.56561      0.982876      0.727269      0.509554      0.286199      0.169737     0.0935478     0.0537548     0.0280236     0.0119946    0.00584178    0.00219478   0.000912397   0.000314449   8.51898e-05   2.46813e-05   6.77626e-06   1.21730e-06   1.44352e-07       0.00000       0.00000       0.00000       0.00000       0.00000       0.00000       0.00000       0.00000
  14  14 2728.3083    2.4771  0.8469 12.4909 -0.0117  0.0316   0.0769   0.0704    0.1395   0.0000   439.8710       10.0636       12.5280     -0.104571       1.23876      -3.87311      -1.85777      -2.18420      0.471475     -0.562438      -1.51541      -1.24745      0.536798     -0.541252    -0.0814855    -0.0754916     0.0198009    -0.0214238    0.00814753    0.00289858    0.00152441   0.000347554   0.000365509   0.000118265  -6.56361e-06   3.67041e-07   1.00974e-06  -1.36271e-07       0.00000       0.00000       0.00000       0.00000       0.00000       0.00000       0.00000       0.00000       3.26433       4.37007       4.80679       4.63653       4.18896       3.86072       3.03808       2.40746       1.88950       1.38935      0.964054      0.672978      0.471377      0.258396      0.172318     0.0867445     0.0523950     0.0232524     0.0129896    0.00464011    0.00240464   0.000802490   0.000341764   9.21652e-05   2.70782e-05   5.97412e-06   1.15009e-06   1.62968e-07       0.00000       0.00000       0.00000       0.00000       0.00000       0.00000       0.00000       0.00000
  14  15 2869.3291    2.9932  0.8417 12.5011 -0.0079  0.0301   0.0936   0.0690    0.2185   0.0000   445.0373       10.2069       20.9004       3.80891      -3.75129      -2.57668     -0.144763     -0.823514      -1.97026      -1.96213       2.47078     -0.819530     -0.159389     -0.234926     -0.123226     0.0338784     0.0412317    -0.0155286    -0.0255299  -0.000368291    0.00198227   0.000545228  -0.000197726  -6.78061e-05   3.22592e-05  -6.55118e-06  -2.09005e-06  -1.21990e-07       0.00000       0.00000       0.00000       0.00000       0.00000       0.00000       0.00000       0.00000       2.99206       4.24837       4.26174       4.32854       4.05253       3.53956       2.99183       2.43808       1.83914       1.35965       1.02907      0.625130      0.459567      0.259564      0.160299     0.0937431     0.0452245     0.0252396     0.0114922    0.00533760    0.00201148   0.000883814   0.000278199   8.66154e-05   2.73721e-05   6.04622e-06   1.23229e-06   1.68574e-07       0.00000       0.00000       0.00000       0.00000       0.00000       0.00000       0.00000       0.00000
  14  16 3010.2487    3.5867  0.8273 13.0287 -0.0213  0.0322   0.1101   0.0691    0.1953   0.0000   435.4373       13.4572       10.4322      0.191220       2.71601       1.62066     -0.647663      -3.14479      -1.99327     -0.324080      0.272639     0.0204797       1.38624     -0.279166     -0.137196    -0.0496652    -0.0356366   0.000283039   1.62686e-05    0.00422678   -0.00333561   -0.00120460   0.000413949   2.27907e-05  -3.33094e-05  -5.18558e-06   2.75079e-06   2.62096e-08       0.00000       0.00000       0.00000       0.00000       0.00000       0.00000       0.00000       0.00000       3.68874       4.95039       5.14715       4.65497       4.63956       4.01347       3.58473       2.74219       2.08064       1.61561       1.03884      0.782190      0.487128      0.278396      0.166275     0.0863695     0.0464741     0.0222155     0.0112112    0.00464416    0.00204256   0.000777240   0.000316771   9.06661e-05   2.43934e-05   6.53062e-06   1.22648e-06   1.48164e-07       0.00000       0.00000       0.00000       0.00000       0.00000       0.00000       0.00000       0.00000
  14  17 3150.7391    3.5293  0.9884 13.6037 -0.0084  0.0333   0.1031   0.0843    0.1185   0.0000   436.7792       16.5792       10.5484       3.81966       2.05636      0.864509      -3.33934      -2.83009      0.882008     -0.732423     -0.251482     -0.674750     -0.381102    -0.0500348     0.0391101     -0.123451    -0.0586830    -0.0151486    0.00422411   -0.00290297    0.00410847   0.000235189   0.000220297   0.000295076  -2.82380e-07  -2.95243e-06  -2.49329e-08   3.34692e-07       0.00000       0.00000       0.00000       0.00000       0.00000       0.00000       0.00000       0.00000       3.83064       4.71398       4.75687       4.93376       4.79925       3.98684       3.46026       2.66614       2.26433       1.69999       1.17002      0.732226      0.463783      0.311670      0.197604      0.110767     0.0581495     0.0280580     0.0127684    0.00581919    0.00237346   0.000885762   0.000306898   9.57227e-05   2.54530e-05   6.15270e-06   1.28090e-06   1.57408e-07       0.00000       0.00000       0.00000       0.00000       0.00000       0.00000       0.00000       0.00000
  14  18 3291.0159    3.4009  1.2529 13.2865 -0.0114  0.0394   0.0876   0.0946    0.1049   0.0000   437.6467       25.0959       5.12128       13.4042      -13.1806      -7.22116       2.64842      -9.88497      -6.41234      -1.82149     -0.170465      -1.27810     0.0561109     0.0945886     -0.129690     0.0822894    -0.0230390    -0.0136287    0.00448874    0.00174317    0.00171798  -0.000762732  -0.000248532   7.57124e-05  -2.71059e-05   1.16952e-05  -1.00519e-06   3.91706e-08       0.00000       0.00000       0.00000       0.00000       0.00000       0.00000       0.00000       0.00000       3.98174       5.40579       5.64842       5.49241       5.33460       4.81602       3.62053       3.51554       2.36831       1.91288       1.35139      0.820129      0.636910      0.351605      0.216708      0.127516     0.0680389     0.0319052     0.0179163    0.00590620    0.00314802    0.00112876   0.000387426   0.000113615   3.90347e-05   8.76123e-06   1.43458e-06   2.16840e-07       0.00000       0.00000       0.00000       0.00000       0.00000       0.00000       0.00000       0.00000
  14  19 3431.6179    2.9063  1.9257 12.7321 -0.0053  0.0492   0.0612   0.1197    0.0814   0.0000   431.3258       17.3517       21.1638      -1.42100       8.68408       13.3891      -5.72548      -9.73266       8.01193       3.20281      -1.55636      -1.81433      0.528624      0.238219     -0.215363     -0.259845     0.0895064     0.0332254     0.0230633   -0.00313153    0.00167092  -0.000968646  -0.000326088  -3.08710e-05  -6.53090e-07   2.19028e-05   1.05958e-08   4.79791e-07       0.00000       0.00000       0.00000       0.00000       0.00000       0.00000       0.00000       0.00000       5.12420       7.26112       7.15331       7.31628       6.87405       5.92944       4.99889       4.03493       3.25623       2.44460       1.64258       1.11298      0.693623      0.466807      0.261539      0.158141     0.0815849     0.0404814     0.0187478    0.00817911    0.00350317    0.00137979   0.000464091   0.000155356   4.10158e-05   1.06519e-05   2.02697e-06   2.77632e-07       0.00000       0.00000       0.00000       0.00000       0.00000       0.00000       0.00000       0.00000
  14  20 3572.3048    2.3483  2.8912 12.4338 -0.0064  0.0614   0.0439   0.1648    0.0596   0.0000   433.1713       33.2926       8.62373      -13.8670      -12.5973      -4.29631       10.4816      -5.25647      -6.37559      0.913729       2.91492      -2.11998     -0.984417     0.0795608      0.285194    -0.0276819    -0.0560996    -0.0672895   -0.00537097   -0.00912281   -0.00365941   0.000212330   0.000329392   9.26512e-05  -6.57420e-05   1.20934e-05  -2.30200e-06   3.54831e-07       0.00000       0.00000       0.00000       0.00000       0.00000       0.00000       0.00000       0.00000       6.75737       8.76916       8.98135       8.92689       8.73237       7.09477       6.67470       5.14542       4.13201       3.07139       2.17478       1.44811      0.935859      0.578646      0.352405      0.193727      0.103545     0.0539743     0.0234418     0.0117273    0.00439952    0.00175351   0.000594157   0.000183031   5.19100e-05   1.26447e-05   2.59875e-06   3.03571e-07       0.00000       0.00000       0.00000       0.00000       0.00000       0.00000       0.00000       0.00000
  14  21 3713.5266    1.9452  4.1402 11.7516 -0.0059  0.0741   0.0306   0.1951    0.0548   0.0000   428.5279       42.4297      -3.60552      0.555348      -9.51879      -15.4679      -4.86643      -7.01902     -0.850546    -0.0332295       1.40605     -0.510425     -0.665509      0.610767      0.569997     0.0766009     0.0485338    -0.0337572     0.0405977     0.0118277   -0.00889199  -0.000833986   0.000847891   0.000128319  -1.94309e-05   1.72997e-05   3.81411e-06  -5.74815e-07       0.00000       0.00000       0.00000       0.00000       0.00000       0.00000       0.00000       0.00000       7.98482       10.4625       11.0612       10.6171       10.2612       9.24035       7.64879       6.30569       4.74862       3.65964       2.58312       1.78184       1.18056      0.723344      0.437694      0.243243      0.131034     0.0648546     0.0318397     0.0137248    0.00588214    0.00221322   0.000785121   0.000240946   6.84360e-05   1.60761e-05   2.85957e-06   3.81335e-07       0.00000       0.00000       0.00000       0.00000       0.00000       0.00000       0.00000       0.00000
  14  22 3854.2559    1.5778  5.3959 11.4534 -0.0114  0.0945   0.0243   0.2443    0.0484   0.0000   438.1819       44.4272       3.05218    -0.0273947      -6.17785       8.18598      0.365863      -3.85871      -1.22254      -1.73405      -4.81016      -5.29818       3.53890      0.286237     -0.607109    -0.0153675     0.0847282     0.0985978     0.0423216    -0.0576809   -0.00406272     0.0100129   0.000316667  -0.000480483   0.000116368   2.21370e-05   1.27237e-08  -4.65607e-07       0.00000       0.00000       0.00000       0.00000       0.00000       0.00000       0.00000       0.00000       9.79729       13.3647       13.5572       13.8105       12.7216       11.4295       9.69274       8.05327       6.32970       4.62796       3.44635       2.21270       1.48085      0.921492      0.561471      0.313910      0.168003     0.0867148     0.0391039     0.0188614    0.00737199    0.00288523   0.000982975   0.000310816   8.87862e-05   2.00034e-05   3.94800e-06   5.30649e-07       0.00000       0.00000       0.00000       0.00000       0.00000       0.00000       0.00000       0.00000
  14  23 3995.5207    1.3361  6.7074 11.1658 -0.0044  0.1099   0.0203   0.2991    0.0474   0.0000   412.4566       68.9665       33.0353      -3.23422     -0.630034     -0.382999      -23.6172      -15.3277      -5.49948     -0.326629       2.23374      -8.83870      -1.73551      0.320027     -0.419268      0.146314     0.0313156     0.0799454     0.0487619    -0.0445159    0.00922173   -0.00350560    0.00173798   0.000818657   8.65148e-05  -8.73310e-07  -3.67305e-06   1.30339e-07       0.00000       0.00000       0.00000       0.00000       0.00000       0.00000       0.00000       0.00000       11.6229       14.9425       16.1818       15.5977       15.2535       12.9250       11.5336       9.46155       7.27811       5.43633       3.94663       2.70378       1.77118       1.11122      0.653609      0.376366      0.208213      0.102009     0.0534040     0.0216161    0.00970138    0.00347617    0.00120649   0.000375350   0.000103435   2.41766e-05   4.50251e-06   5.42901e-07       0.00000       0.00000       0.00000       0.00000       0.00000       0.00000       0.00000       0.00000
  14  25 4278.3809    0.8616 10.9564 10.7726 -0.0135  0.1969   0.0159   0.5680    0.0415   0.0000   429.7051      -7.36496       13.5784       3.51707      -12.4535      -8.84117      -26.6278       44.0522       11.2397      -21.4225       8.20977      -1.06932      0.591178      0.997759      -1.64382     -0.706794      0.394035      0.458863     0.0769230    -0.0268008    -0.0560722    0.00386965    0.00160001  -0.000800646   0.000178765   4.21124e-05  -8.30064e-06  -5.73024e-07       0.00000       0.00000       0.00000       0.00000       0.00000       0.00000       0.00000       0.00000       21.0695       26.2601       28.8986       29.0214       26.3923       24.6470       20.2992       16.5758       13.2619       9.79419       7.17065       4.96998       3.28259       2.13379       1.27340      0.739769      0.411685      0.207696      0.101703     0.0447342     0.0188771    0.00695729    0.00237985   0.000730476   0.000187066   4.06751e-05   7.56969e-06   1.00894e-06       0.00000       0.00000       0.00000       0.00000       0.00000       0.00000       0.00000       0.00000
  14  26 4419.4168    0.7169 12.0046 10.6488 -0.0073  0.2410   0.0150   0.6620    0.0381   0.0000   416.2026       94.2916      -6.47382      -3.17597      -2.08529      -22.1371       10.1068       13.3878     -0.900088      -11.8529      -6.17465       1.47825       5.59315      -4.74030       1.29503     -0.331767      -1.11619    -0.0760150      0.171132     0.0469283     0.0259412   -0.00827002   8.51509e-06    0.00182606   0.000165126  -4.26786e-05   1.29141e-05  -2.04627e-06       0.00000       0.00000       0.00000       0.00000       0.00000       0.00000       0.00000       0.00000       24.3995       33.1945       34.4261       34.6315       32.3507       29.3370       25.0505       20.5022       16.1332       12.1808       8.77320       6.02462       4.07569       2.53952       1.55475      0.896684      0.481124      0.256434      0.114634     0.0558115     0.0214463    0.00866251    0.00288337   0.000882699   0.000238849   5.40158e-05   1.01193e-05   1.34414e-06       0.00000       0.00000       0.00000       0.00000       0.00000       0.00000       0.00000       0.00000
  15  10 2195.7927    0.8174  0.7390 10.5860 -0.0150  0.0290   0.0269   0.0721    0.0762   0.0000   439.7298      -4.09536       10.8640       4.09643      -6.73531      0.896238       1.70279       1.29780       1.75599      0.560607       1.13215     -0.166727     -0.110504     -0.563981     0.0558125     0.0434553     -0.131368    0.00531645    -0.0158431    -0.0167604    0.00742068  -0.000197969  -0.000413931   0.000311460   9.45969e-06  -2.55845e-05  -2.09687e-06  -1.46253e-06   2.30852e-07  -5.63319e-08       0.00000       0.00000       0.00000       0.00000       0.00000       0.00000       3.17658       3.92560       3.89969       3.80605       3.94115       3.18828       2.87515       2.54170       2.05315       1.51743       1.05373      0.733890      0.507007      0.316441      0.183034      0.104793     0.0624588     0.0339136     0.0177528    0.00815800    0.00362303    0.00142657   0.000568187   0.000203346   6.70366e-05   2.05639e-05   5.81733e-06   1.41732e-06   2.62165e-07   3.07185e-08       0.00000       0.00000       0.00000       0.00000       0.00000       0.00000
  15  11 2339.5841    1.1840  0.7489 11.0943 -0.0133  0.0321   0.0373   0.0637    0.0867   0.0000   438.6925       1.12579       14.3953      -2.22326      -5.23495       1.30152      -2.58092      -7.17075       1.12615      -2.37369       1.22064     -0.142230     -0.668060      0.289992    -0.0596729   -0.00260514      0.206388     0.0304954    -0.0383395    0.00312587    0.00968682  -0.000988271   0.000134429  -9.13015e-05   0.000115875  -7.01945e-05   5.04689e-07   1.98469e-06   2.70549e-07   5.43983e-09       0.00000       0.00000       0.00000       0.00000       0.00000       0.00000       3.11074       4.27851       4.65997       4.29081       4.50042       3.43257       3.21964       2.77516       1.98139       1.55427       1.10774      0.734655      0.537859      0.318605      0.183358      0.133655     0.0592059     0.0371676     0.0186381    0.00823372    0.00468114    0.00146578   0.000682285   0.000272558   6.96854e-05   2.56233e-05   7.36746e-06   1.80893e-06   3.26909e-07   3.62832e-08       0.00000       0.00000       0.00000       0.00000       0.00000       0.00000
  15  13 2622.4483    2.0414  0.8483 12.0031 -0.0042  0.0298   0.0569   0.0688    0.0925   0.0000   436.8013       8.27865       4.02360     -0.646965      -4.90023      0.586610      0.901404      0.139301      0.501767      -1.15798      -1.15508      -1.31652     0.0766497      0.326073    -0.0892867    -0.0523474     0.0381731     0.0351326    -0.0121957    -0.0127095   0.000539252   -0.00202931  -0.000248033   0.000422371   5.66335e-05  -3.15453e-05  -2.02592e-06   1.20345e-06   4.50251e-08  -3.05090e-08       0.00000       0.00000       0.00000       0.00000       0.00000       0.00000       2.84354       4.03975       3.87409       4.38802       3.62282       3.51954       2.83342       2.49190       1.87455       1.49613      0.961945      0.746508      0.486223      0.321677      0.173493      0.116565     0.0584835     0.0360804     0.0173702    0.00896573    0.00372849    0.00165809   0.000622057   0.000258569   7.55305e-05   2.51006e-05   5.85390e-06   1.57330e-06   2.67909e-07   4.54116e-08       0.00000       0.00000       0.00000       0.00000       0.00000       0.00000
  15  14 2764.1656    2.6485  0.8209 12.8791 -0.0153  0.0338   0.0826   0.0682    0.0994   0.0000   433.4551       15.1260       7.62603       4.68888     -0.377157      -3.56895       5.82591      -3.93064      -1.41646       1.56165      0.845794      -1.17095    -0.0736763    -0.0396352     0.0452056      0.149069    -0.0619159    0.00681802    0.00742171   8.06688e-05    0.00561548   -0.00424797  -0.000281684  -0.000350615   1.11046e-05   1.25395e-05  -1.83489e-06  -5.00097e-07  -5.25939e-07   3.86632e-08       0.00000       0.00000       0.00000       0.00000       0.00000       0.00000       3.86699       5.15195       5.06063       4.47563       4.61364       3.70039       3.94817       3.51213       2.65851       2.28368       1.48271       1.05750      0.698855      0.344966      0.316983      0.123391      0.106063     0.0474026     0.0224740     0.0153668    0.00352223    0.00311141   0.000799400   0.000327353   0.000135594   2.13940e-05   9.46109e-06   2.17634e-06   3.46111e-07   3.84771e-08       0.00000       0.00000       0.00000       0.00000       0.00000       0.00000
  15  15 2905.8838    3.2441  0.7967 12.9951 -0.0165  0.0293   0.0981   0.0679    0.1416   0.0000   440.9793       9.32407       16.5096      -6.41709       3.74090       1.18493      -3.41409      -1.02598       2.40083      -4.63820     -0.669346      -1.13734     -0.133812     -0.313302     0.0652851     -0.208407   -0.00735931    0.00994471    -0.0172065    0.00459863    0.00584672   -0.00214281  -0.000710945   6.42083e-05  -3.26431e-05   1.28463e-05  -8.46375e-06  -1.77652e-06   3.60678e-08  -1.78004e-08       0.00000       0.00000       0.00000       0.00000       0.00000       0.00000       2.96704       3.73888       4.03908       4.19101       3.82057       3.29796       3.08017       2.36158       1.80891       1.41843       1.01197      0.713038      0.480114      0.320228      0.194703      0.101881     0.0623124     0.0348533     0.0165308    0.00764377    0.00365885    0.00168847   0.000643660   0.000226562   7.52666e-05   2.09291e-05   5.86433e-06   1.41348e-06   2.77032e-07   3.49090e-08       0.00000       0.00000       0.00000       0.00000       0.00000       0.00000
  15  16 3047.2062    3.5766  0.8599 13.3968 -0.0262  0.0373   0.1164   0.0701    0.1695   0.0000   439.0391       15.3762       12.6862       4.37739       4.45939      -3.40695       1.68208       1.70675      0.224439     -0.656229       1.24368       1.09297       1.09278    0.00149325     -0.376325     -0.203722     0.0807992     0.0574029   -0.00482689  -0.000919121   -0.00822448  -0.000125764   0.000330942  -8.20289e-05  -1.35231e-05  -2.29072e-06  -1.13970e-05  -3.07632e-07  -7.95393e-08   6.06210e-08       0.00000       0.00000       0.00000       0.00000       0.00000       0.00000       3.68425       5.67158       5.27811       5.76829       4.85136       4.69442       3.81268       3.25354       2.45091       1.88863       1.40801      0.874333      0.668323      0.354054      0.276313      0.119826     0.0941878     0.0382838     0.0261886    0.00929015    0.00584310    0.00192533   0.000996296   0.000262553   0.000123524   2.48799e-05   9.65904e-06   1.87030e-06   3.83770e-07   6.10308e-08       0.00000       0.00000       0.00000       0.00000       0.00000       0.00000
  15  17 3188.1761    3.8347  1.0544 13.4230 -0.0176  0.0386   0.1145   0.0805    0.2104   0.0000   438.8688       11.0951       7.27467     -0.251166      -7.51604      -1.27573      -2.67764      -4.71115      -4.14802      0.855194      0.339329      -1.07281    -0.0408344      0.288791    -0.0402880     -0.108827      0.130534  -0.000712651    -0.0512433   -0.00506429    0.00297342    0.00222478   -0.00122571  -0.000141595  -2.77963e-05  -4.19776e-05  -3.37929e-06   2.78887e-06   5.70469e-08   1.23031e-08       0.00000       0.00000       0.00000       0.00000       0.00000       0.00000       3.89822       4.74792       5.19343       5.27299       5.19353       4.28041       3.77214       3.14988       2.39929       1.87062       1.31435      0.903817      0.690762      0.415808      0.259695      0.138897     0.0855061     0.0493032     0.0235574     0.0113367    0.00494913    0.00224472   0.000831184   0.000322538   0.000103662   2.88821e-05   8.91774e-06   1.98608e-06   3.56158e-07   4.34727e-08       0.00000       0.00000       0.00000       0.00000       0.00000       0.00000
  15  18 3329.0520    3.2591  1.4615 13.2295 -0.0105  0.0402   0.0832   0.1043    0.1175   0.0000   437.7111       20.4592       15.6485       13.2714       9.86912       6.28404     -0.614636      -2.66040      -1.05762      -8.66443       1.62118     -0.200680     -0.803960      0.263614      0.165612      0.288358    -0.0925140     0.0816477     0.0191111   -0.00601973    -0.0101183    0.00117647   0.000181987   5.47369e-05  -0.000220340   6.25548e-05   1.34166e-06   3.00736e-06   1.55181e-08  -4.75445e-08       0.00000       0.00000       0.00000       0.00000       0.00000       0.00000       4.20776       5.24076       5.26073       5.60987       5.36824       4.62567       4.08159       3.32226       2.75664       2.24514       1.50289       1.06759      0.702282      0.474386      0.277540      0.178218     0.0949532     0.0546141     0.0265026     0.0124542    0.00574182    0.00234583   0.000947540   0.000362360   0.000110303   3.52086e-05   8.49420e-06   2.13060e-06   3.87009e-07   4.94370e-08       0.00000       0.00000       0.00000       0.00000       0.00000       0.00000
  15  19 3470.1307    2.5758  2.0188 12.9695 -0.0137  0.0506   0.0569   0.1327    0.0691   0.0000   443.2167       30.9248      -4.13434      0.880805      -6.00469    -0.0978430       16.6461       8.53882      -5.17718       1.03935       4.56156      0.658310       1.92254     -0.367623     -0.806478      0.240199      0.337021    -0.0921901    -0.0491079   -0.00706186    0.00410787   0.000796156  -0.000875434   0.000508791   0.000106709   5.42693e-05   8.64977e-06  -6.25129e-06  -7.14162e-07   4.05090e-08       0.00000       0.00000       0.00000       0.00000       0.00000       0.00000       5.30701       6.57758       6.88810       7.12564       6.78737       5.60933       5.21243       4.39021       3.51434       2.65666       1.87297       1.31162      0.913208      0.585994      0.345965      0.203531      0.118078     0.0705574     0.0343660     0.0168614    0.00737039    0.00324499    0.00119247   0.000453968   0.000140845   4.25729e-05   1.10700e-05   2.62209e-06   4.86517e-07   6.06793e-08       0.00000       0.00000       0.00000       0.00000       0.00000       0.00000
  15  20 3611.4619    2.1805  3.1137 12.2254 -0.0165  0.0609   0.0380   0.1593    0.0622   0.0000   437.2117       35.2013       17.0371       11.6954      -10.5804      -8.15811       14.0782       2.38930     -0.141884      -5.92184       2.18816      -1.86614      -1.22982      0.395559      0.216050     -0.337985     -0.397619    -0.0462917     0.0867263    -0.0170757    -0.0177043  -0.000821083    0.00204523  -5.44423e-05  -0.000185861  -8.38781e-06  -7.46617e-06   2.09031e-06  -8.33880e-07  -6.53172e-08       0.00000       0.00000       0.00000       0.00000       0.00000       0.00000       6.23930       8.26543       8.74030       8.76858       8.45369       7.38610       6.41278       5.13131       4.10121       3.14526       2.20263       1.64924       1.08683      0.713847      0.444485      0.259791      0.152289     0.0795805     0.0424491     0.0195675    0.00931010    0.00375588    0.00156077   0.000554630   0.000192672   5.57364e-05   1.43496e-05   3.42032e-06   6.14995e-07   7.59727e-08       0.00000       0.00000       0.00000       0.00000       0.00000       0.00000
  15  21 3752.8954    1.8821  4.8393 11.5145  0.0006  0.0796   0.0271   0.2042    0.0559   0.0000   444.8282       40.0365       6.19766      -5.98570       1.03209       15.4984      -13.8937      -10.0368       2.67033      -2.15983       3.77668      -2.30985      -2.36676      -1.70643      0.292108      0.390209      0.281765     -0.268184     0.0332363     0.0186859    -0.0253026    0.00153440   -0.00366867    0.00176652   0.000407359   5.55986e-05  -3.78452e-05  -1.83496e-06   1.53039e-06  -3.85083e-08       0.00000       0.00000       0.00000       0.00000       0.00000       0.00000       7.95191       10.4527       11.2223       11.3863       10.6139       9.37106       8.13064       6.82289       5.36236       4.08832       3.01937       2.05763       1.44128      0.917419      0.564268      0.347366      0.192874      0.106480     0.0551418     0.0263171     0.0123545    0.00507526    0.00205941   0.000756468   0.000243404   7.38990e-05   1.99550e-05   4.37782e-06   8.00294e-07   1.01767e-07       0.00000       0.00000       0.00000       0.00000       0.00000       0.00000
  15  22 3894.4136    1.5869  5.8537 11.2451 -0.0063  0.0895   0.0222   0.2440    0.0526   0.0000   442.6126       27.3083     0.0225363      -8.29771      -4.39310       16.3588      -2.81781      -9.16438       2.08523      -8.12572      0.733902       1.53852       2.57013     -0.815582     -0.209717      0.184376      0.163440     -0.183376     -0.170574    -0.0439230    0.00912607    -0.0100683   -0.00105314  -0.000171842   0.000100355   2.95485e-06   1.08153e-05   6.08973e-06   2.26420e-07   3.08881e-08       0.00000       0.00000       0.00000       0.00000       0.00000       0.00000       9.13194       11.7316       12.3743       12.6135       11.7776       10.6923       9.30354       7.67008       6.03503       4.70554       3.40116       2.42834       1.61357       1.05672      0.660243      0.393383      0.221637      0.120789     0.0610699     0.0296506     0.0135382    0.00585188    0.00228405   0.000844941   0.000279053   8.33032e-05   2.15450e-05   4.95382e-06   8.79118e-07   1.13029e-07       0.00000       0.00000       0.00000       0.00000       0.00000       0.00000
  15  23 4035.8459    1.2818  7.5265 11.0807 -0.0084  0.1127   0.0186   0.3174    0.0455   0.0000   436.0263       52.9687      -7.03644      -22.6104       34.5971      -9.51818       2.54062       8.56843       20.0050     -0.331347      -1.63956       2.24448       2.18384      -3.46095      0.510740      0.482373     -0.163217     -0.249507     0.0249862    -0.0387021     0.0373775     0.0134389   -0.00277479   5.37391e-05   0.000336722  -2.99451e-05   2.47071e-06   1.95078e-06  -8.12829e-07   9.01406e-08       0.00000       0.00000       0.00000       0.00000       0.00000       0.00000       11.7010       14.6448       16.0194       15.8309       14.7816       13.5300       11.8105       9.69512       7.86717       5.92169       4.35946       3.09421       2.05136       1.38170      0.835627      0.502106      0.291231      0.156491     0.0789987     0.0403252     0.0168129    0.00785268    0.00297026    0.00108740   0.000360979   0.000108459   2.71167e-05   6.07570e-06   1.08868e-06   1.34562e-07       0.00000       0.00000       0.00000       0.00000       0.00000       0.00000
  15  24 4177.9079    1.0144  9.4010 10.9315 -0.0106  0.1485   0.0165   0.4419    0.0418   0.0000   447.6237      -6.30855       17.7014       18.1418       6.60692       4.29951       10.1895       9.61170      -1.59619      -13.4208      -3.53847     -0.132189      -3.49390       1.63565       1.37795      0.353685     -0.570622     -0.249814      0.176106     0.0767781    -0.0308968   -0.00382361  -0.000875487    0.00128936   5.35728e-05  -0.000121834   3.92267e-05   3.05326e-06   7.80970e-07   1.92643e-07       0.00000       0.00000       0.00000       0.00000       0.00000       0.00000       14.8028       18.8991       20.4579       20.5573       19.3474       17.5181       15.4101       12.6911       10.1896       7.81416       5.79492       4.07878       2.76947       1.81506       1.13415      0.689815      0.396081      0.209060      0.110477     0.0543967     0.0242506     0.0105279    0.00420545    0.00149774   0.000493733   0.000145818   3.73997e-05   8.26616e-06   1.50220e-06   1.86094e-07       0.00000       0.00000       0.00000       0.00000       0.00000       0.00000
  15  25 4319.7274    0.8196 10.6561 10.7832 -0.0132  0.1904   0.0155   0.5478    0.0399   0.0000   377.3255       20.8542       50.8657      -18.5510      -5.30378       7.92556       12.6742      -32.3419      -16.6807      -16.7364       5.89761       2.14187       4.30530      -3.22912      -1.59517      -1.45345     -0.821820     0.0729383      0.352852    -0.0645117    -0.0326536     0.0216989    0.00693189   -0.00188597  -0.000305442   0.000255366   4.03421e-05   1.85818e-05   5.72412e-06  -6.54264e-08       0.00000       0.00000       0.00000       0.00000       0.00000       0.00000       18.3942       24.6155       26.2677       26.1538       24.8872       22.4041       19.7316       16.4598       13.1031       9.91736       7.46600       5.32718       3.55465       2.35994       1.50002      0.881955      0.521316      0.279771      0.145775     0.0732275     0.0325034     0.0144636    0.00555333    0.00197224   0.000659740   0.000193720   5.01508e-05   1.11071e-05   2.02452e-06   2.49629e-07       0.00000       0.00000       0.00000       0.00000       0.00000       0.00000
  16  10 2228.3793    0.9398  0.6574 10.8243 -0.0065  0.0253   0.0295   0.0628    0.0792   0.0000   438.5605      0.878351       11.8916       4.62175      -4.56839      -6.24479       1.76146      -1.02692      0.667355     -0.304692      0.746372     -0.406781     -0.430306      0.207052      0.162213   -0.00902202    -0.0378255     0.0184555     0.0206623    -0.0209496    0.00311112   0.000615476   0.000872596   0.000256426   6.63230e-05   5.17584e-05  -4.28582e-06  -5.98050e-06  -1.24854e-06  -1.15791e-07  -1.35302e-07  -4.12039e-10       0.00000       0.00000       0.00000       0.00000       2.52652       3.12050       3.30961       3.36354       3.43068       2.79415       2.49351       2.04124       1.86036       1.23423      0.954601      0.684176      0.468358      0.321382      0.191152      0.124097     0.0694335     0.0414978     0.0225112     0.0117182    0.00556092    0.00262073    0.00104809   0.000413449   0.000151742   5.44662e-05   1.72849e-05   5.62529e-06   1.32477e-06   3.08127e-07   6.33012e-08   6.67767e-09       0.00000       0.00000       0.00000       0.00000
  16  11 2372.6825    1.2945  0.7448 11.4586 -0.0024  0.0329   0.0390   0.0644    0.0771   0.0000   440.0597       1.44173       11.0741       1.21373       3.29673      -5.30902     -0.484722    -0.0705141      -3.76367     -0.541568     -0.207515       1.33540     0.0995278     -0.601260     -0.305664   -0.00564463     0.0823221   -0.00275115    -0.0602346    0.00553254     0.0225340    0.00156075  -0.000161638   0.000110689  -0.000209999   0.000137568   7.50596e-06   6.76508e-06   2.26880e-06   2.66435e-07   2.98259e-08  -3.01772e-09       0.00000       0.00000       0.00000       0.00000       3.81288       4.94734       4.86656       4.37986       3.57900       3.57613       3.59480       3.33868       2.83320       2.24477       1.60477       1.09707      0.667538      0.437873      0.250760      0.143824     0.0844727     0.0447278     0.0255011     0.0119597    0.00579452    0.00276388    0.00118063   0.000532588   0.000201010   6.54993e-05   2.18893e-05   6.43454e-06   1.46140e-06   3.74772e-07   6.18277e-08   8.80256e-09       0.00000       0.00000       0.00000       0.00000
  16  12 2514.8111    1.6391  0.9788 11.8237 -0.0004  0.0337   0.0426   0.0790    0.0813   0.0000   433.3363       9.16930       12.0546      -2.38443      -2.58673      -3.11614      -4.35056       4.02296     -0.284530      -2.13432      0.942239     -0.653043     -0.441644     -0.191308      0.565681     0.0418366     -0.213552    0.00392792     0.0123365     0.0183681   0.000107240    0.00229139   -0.00306619  -6.83966e-05   0.000123940   6.07256e-05   2.01217e-05  -9.65760e-06  -4.36583e-06   6.83397e-07  -1.29748e-08   9.80885e-09       0.00000       0.00000       0.00000       0.00000       3.01804       4.24252       4.34448       4.29198       4.17981       3.86780       3.19400       2.86632       2.19781       1.60547       1.29421      0.899214      0.632526      0.444266      0.262659      0.165089      0.100035     0.0523731     0.0300812     0.0159197    0.00708286    0.00396776    0.00133609   0.000681154   0.000235341   7.82919e-05   2.66977e-05   8.48215e-06   2.15573e-06   4.59490e-07   8.22189e-08   1.11998e-08       0.00000       0.00000       0.00000       0.00000
  16  13 2656.9649    2.1633  0.8462 12.2113 -0.0043  0.0294   0.0578   0.0651    0.0874   0.0000   440.4031       9.49780       14.1796       1.42974       2.52276       1.08323       2.19084      -1.01806      0.173864      -3.42267     -0.329021      -1.12568    -0.0619301      0.150743     -0.101848    -0.0846872     0.0988024     0.0108418     0.0280402     0.0102797   0.000556461   0.000305553    0.00137875   0.000122608   4.25720e-05  -2.43072e-05  -3.57576e-05  -5.25010e-06  -1.20636e-06   2.19997e-07   3.59513e-09   2.66344e-09       0.00000       0.00000       0.00000       0.00000       2.68726       3.60421       3.81943       4.05087       3.54897       3.41337       2.79005       2.37369       1.76215       1.53241       1.02903      0.759558      0.506162      0.352043      0.203310      0.143107     0.0799470     0.0465395     0.0223588     0.0134575    0.00595491    0.00284835    0.00115211   0.000539400   0.000189769   7.30227e-05   2.05243e-05   6.61729e-06   1.57005e-06   3.91455e-07   6.25313e-08   9.79165e-09       0.00000       0.00000       0.00000       0.00000
  16  14 2799.5972    2.8414  0.7871 12.6760 -0.0115  0.0307   0.0830   0.0630    0.0950   0.0000   440.1753       8.81444       6.73276       8.75973      -1.40216      0.807441       2.09392      0.407192      -1.65212      -2.48837       2.07978     -0.223048     -0.449893      0.116134     -0.164563    -0.0884926  -0.000837150     0.0191712    0.00638225   -0.00106693    0.00624795   -0.00309874   -0.00131398   0.000356122  -0.000142247   0.000147816  -1.40119e-05  -1.36465e-05  -2.98205e-06  -5.53938e-07  -8.15903e-09   1.19442e-08       0.00000       0.00000       0.00000       0.00000       3.09617       4.08035       3.73132       4.58343       3.85485       3.86622       2.83781       2.68101       1.97323       1.79213       1.17965      0.863331      0.551073      0.383598      0.214671      0.163814     0.0880424     0.0516766     0.0249028     0.0142899    0.00619587    0.00308393    0.00103165   0.000527325   0.000183537   7.22421e-05   1.80401e-05   6.69690e-06   1.44275e-06   3.97559e-07   5.51707e-08   1.17691e-08       0.00000       0.00000       0.00000       0.00000
  16  15 2941.8997    3.4186  0.7968 13.0319 -0.0057  0.0291   0.0983   0.0618    0.1135   0.0000   439.7895       10.1985       2.61336       3.91850       1.10142      -4.70989      -3.77950     -0.972946       4.39238      -4.85044      0.604578      -1.80855     0.0288778     -0.319936    -0.0233071     0.0540083    -0.0767670     0.0252363    0.00444002   -0.00816727    0.00155779    0.00109977   -0.00131590  -0.000580639   9.91990e-05   2.70595e-05  -1.26683e-05   1.61109e-06   7.47545e-07  -7.45933e-08   1.21074e-08   7.02482e-09       0.00000       0.00000       0.00000       0.00000       2.73585       3.76920       3.49175       4.03850       3.45924       3.52140       2.61786       2.46166       1.74913       1.64016       1.05910      0.807502      0.500990      0.342945      0.211475      0.146020     0.0828001     0.0457611     0.0243079     0.0117846    0.00595478    0.00256104    0.00116763   0.000445650   0.000187924   6.44181e-05   2.02395e-05   6.08290e-06   1.52877e-06   3.97211e-07   5.63893e-08   1.10398e-08       0.00000       0.00000       0.00000       0.00000
  16  16 3083.6623    3.7561  0.9726 13.2462 -0.0089  0.0399   0.1017   0.0696    0.1647   0.0000   435.3596       12.8942       21.3513       1.93143      -1.84177       2.62396      -4.59949      0.840217       1.44407      -2.07529     -0.544531      0.614481     -0.412581     -0.150841      0.415344    -0.0366322    -0.0325190    -0.0191869     0.0139206   -0.00331555   -0.00860297   0.000809558    0.00133608  -7.70904e-05  -4.79425e-05  -6.59297e-06   1.69057e-05  -1.81580e-05  -2.09323e-06   2.76508e-07  -3.06761e-08   3.16408e-09       0.00000       0.00000       0.00000       0.00000       3.07881       5.21668       4.22268       5.60525       4.38818       4.84390       3.21573       3.49655       2.27476       2.21130       1.35566       1.22595      0.641406      0.563251      0.294022      0.251414      0.112135     0.0920691     0.0304079     0.0277377    0.00737946    0.00658177    0.00139502    0.00117724   0.000214044   0.000148891   2.88509e-05   1.30232e-05   2.22667e-06   7.05749e-07   9.14482e-08   1.85707e-08       0.00000       0.00000       0.00000       0.00000
  16  17 3225.1158    3.6410  1.2175 13.5034 -0.0207  0.0393   0.1011   0.0925    0.1596   0.0000   441.8961       17.2256       5.46231      -3.38406      -3.56124      -6.28654      -2.59510      -3.96623       8.89813      -1.65602    -0.0205529     0.0822885      0.471457     -0.403840     0.0668288     0.0608811    -0.0765729     -0.131804    -0.0435422     0.0109969    0.00289269    0.00268551  -0.000637027  -0.000521924   0.000287934  -6.59648e-05  -5.62455e-06   5.87952e-06  -3.64592e-06   9.11752e-07   3.78164e-08   1.12255e-08       0.00000       0.00000       0.00000       0.00000       3.82441       5.08520       5.05010       5.53398       5.17744       4.78681       3.96699       3.20812       2.45500       2.08188       1.51691       1.10013      0.704282      0.500144      0.330248      0.207101      0.126172     0.0699309     0.0380677     0.0169848    0.00919446    0.00362487    0.00196839   0.000677663   0.000303275   9.46307e-05   3.18493e-05   8.77434e-06   2.22052e-06   5.33916e-07   8.88122e-08   1.31253e-08       0.00000       0.00000       0.00000       0.00000
  16  18 3366.5568    3.1355  1.5392 13.1115 -0.0193  0.0419   0.0750   0.1031    0.1318   0.0000   435.7570       24.6629       12.2072      -1.85211      -3.00283       3.64744       1.60125      -8.28552      -2.33846      -3.93643      0.384420      -1.50209      0.489607     0.0259130      0.369746    -0.0575994    -0.0714305     0.0452885    -0.0909492    -0.0456436    0.00928965    0.00670281   0.000380010   -0.00183645   0.000127533   4.41062e-05  -1.90866e-05  -6.19312e-06   4.02690e-06   3.68820e-07   1.75348e-08   2.00209e-08       0.00000       0.00000       0.00000       0.00000       4.27956       5.47006       5.85627       5.56089       5.57182       4.96534       4.52868       3.68263       2.81223       2.27847       1.69674       1.21076      0.865002      0.565431      0.357487      0.227492      0.130935     0.0735431     0.0373031     0.0210089    0.00979797    0.00476024    0.00197066   0.000865978   0.000308895   0.000112543   3.28499e-05   9.84621e-06   2.56518e-06   5.76033e-07   9.98808e-08   1.13669e-08       0.00000       0.00000       0.00000       0.00000
  16  19 3508.0965    2.7637  2.4742 12.4626 -0.0126  0.0521   0.0523   0.1350    0.0966   0.0000   440.7594       26.9274       14.4453       14.3876       3.80152      -4.01816      -1.61777       2.13420      -2.47086      -6.47814     -0.275817      -1.30792     0.0807815      0.311680      0.182981     -0.263570    -0.0935206    -0.0450625     0.0535480   -0.00110548    -0.0184710   -0.00399973   0.000253208  -0.000501249   0.000821026   6.33903e-05  -9.46805e-05   1.77149e-05   3.90801e-06  -1.25214e-06  -1.80002e-08  -1.01914e-08       0.00000       0.00000       0.00000       0.00000       4.96772       6.66212       6.95451       6.78950       6.68390       6.03448       5.28115       4.47905       3.44114       2.89289       2.02314       1.49233       1.05079      0.664452      0.451010      0.274853      0.162268     0.0959091     0.0481719     0.0263785     0.0128006    0.00566454    0.00261203    0.00106145   0.000390519   0.000147657   4.46324e-05   1.23585e-05   3.42711e-06   7.64438e-07   1.23910e-07   1.59361e-08       0.00000       0.00000       0.00000       0.00000
  16  20 3650.1158    2.1405  3.4424 12.2266 -0.0025  0.0655   0.0364   0.1747    0.0598   0.0000   446.5143       6.32263       15.9464       7.57385      -6.72639       6.27559       1.30384      -7.43333       2.88565       2.40251      -1.11299      -5.59848      0.153674      -1.01208     -0.751429     -0.243204      0.475012     -0.102089     0.0409395    0.00723274    -0.0287559    -0.0133521    0.00488233   7.19242e-05  -0.000267527   9.94614e-05  -7.12589e-05   9.10444e-06  -9.28960e-07  -4.12851e-07  -2.27931e-09  -1.18949e-08       0.00000       0.00000       0.00000       0.00000       6.00625       8.32488       8.24804       8.65868       8.22920       7.64805       6.55187       5.42724       4.49342       3.45773       2.64375       1.86450       1.34450      0.887313      0.577347      0.363952      0.212676      0.124958     0.0668865     0.0348303     0.0171101    0.00785483    0.00344715    0.00139621   0.000528845   0.000190910   5.88611e-05   1.72539e-05   4.42517e-06   9.33375e-07   1.75873e-07   2.24736e-08       0.00000       0.00000       0.00000       0.00000
  16  21 3791.9270    1.7554  4.9484 11.5582 -0.0039  0.0809   0.0257   0.2189    0.0547   0.0000   439.2718       37.0257       23.5326       20.4714      -1.59811      -10.4485       12.8631       5.15465      -11.4425      -5.86851       1.83125      0.231587      0.737620     -0.895583     -0.852654      0.265932     0.0157024    -0.0581116    -0.0523987   -0.00998271    0.00585465    0.00568193   -0.00177846   -0.00240187   0.000909693   4.55726e-05  -6.41546e-05   2.69969e-05  -1.81702e-07  -2.93382e-07   2.65845e-07  -4.02396e-08       0.00000       0.00000       0.00000       0.00000       7.64582       10.2342       10.4067       10.9303       10.3489       9.53345       8.16992       6.82427       5.73901       4.41622       3.34022       2.37945       1.62281       1.10046      0.701436      0.452097      0.263806      0.153394     0.0790361     0.0424621     0.0201276    0.00933252    0.00400085    0.00169065   0.000623428   0.000231421   7.16561e-05   2.18211e-05   5.33149e-06   1.16483e-06   2.12916e-07   2.69335e-08       0.00000       0.00000       0.00000       0.00000
  16  22 3933.8495    1.4542  6.2456 11.2274 -0.0098  0.0955   0.0206   0.2581    0.0496   0.0000   459.6546       14.5213       13.5148       35.2422      -16.5025      -2.56779       17.4214      -13.4738      -14.9525      -8.91844       9.94350      -6.39306      -2.29320     -0.834534      -1.85318      0.275582      0.602060    -0.0443984     -0.147462    -0.0143779     0.0101696   -0.00879262    0.00437153  -2.36774e-07  -0.000856506  -9.22280e-05   0.000120433   5.17310e-05   3.85806e-06  -2.37975e-07  -2.68816e-07   5.90681e-08       0.00000       0.00000       0.00000       0.00000       9.00871       11.6777       12.6602       12.8770       12.3126       11.1274       9.74484       8.22077       6.71125       5.18931       3.88901       2.84876       1.90771       1.34109      0.839252      0.517093      0.316340      0.175248     0.0960266     0.0502446     0.0236666     0.0114274    0.00476945    0.00207194   0.000766496   0.000268484   8.91338e-05   2.58851e-05   6.26892e-06   1.40817e-06   2.44998e-07   2.97388e-08       0.00000       0.00000       0.00000       0.00000
  16  23 4075.7480    1.2084  8.2995 10.9624 -0.0039  0.1195   0.0169   0.3410    0.0438   0.0000   432.0776       26.2105       7.51135      -20.3908       32.3998     -0.884075      -24.8781      -8.88469       11.2289      -3.93248      -1.87946      -3.70651      0.180301     -0.664222       2.35067     -0.635333     -0.450704     -0.130927      0.189076     0.0361446    0.00433900    -0.0302280   -0.00998456   -0.00234629  -0.000899124  -1.58542e-05  -0.000100355   1.90095e-05  -1.31413e-05  -8.70111e-07  -1.05122e-07   4.91698e-08       0.00000       0.00000       0.00000       0.00000       11.1453       14.6355       15.6235       15.9286       15.1419       13.9529       12.1660       10.2190       8.12925       6.32676       4.85330       3.47529       2.46173       1.67672       1.10601      0.664093      0.406011      0.233958      0.128232     0.0654201     0.0333400     0.0146508    0.00698714    0.00270578    0.00104268   0.000355206   0.000115087   3.21435e-05   8.24017e-06   1.73156e-06   3.03808e-07   3.79017e-08       0.00000       0.00000       0.00000       0.00000
  16  24 4217.7803    0.9613 10.2724 10.9070 -0.0047  0.1622   0.0155   0.4638    0.0385   0.0000   427.0393       75.0430       13.2534      -19.7021       3.14146      -35.2999      -3.79359       33.1067       9.21055      -13.1591       11.4282      -2.19827     -0.997200       2.08709      0.728451      -1.92243    -0.0518091      0.444814    -0.0333727      0.201686    -0.0213341    -0.0261218    -0.0101660    0.00439043    0.00197106  -0.000354985   0.000161168   1.95789e-05  -4.11466e-07   1.71053e-07  -1.81643e-07   2.48455e-08       0.00000       0.00000       0.00000       0.00000       15.0554       19.9091       20.7350       21.3273       20.2159       18.9707       16.5322       14.0980       11.3990       8.76914       6.67957       4.87511       3.50731       2.37600       1.49830      0.934403      0.559587      0.317519      0.172770     0.0921943     0.0456911     0.0207365    0.00915531    0.00374744    0.00142104   0.000493444   0.000156883   4.50999e-05   1.12712e-05   2.39989e-06   4.23488e-07   5.31603e-08       0.00000       0.00000       0.00000       0.00000
  16  27 4644.3016    0.5033 15.3050 10.4138 -0.0139  0.3634   0.0098   0.8974    0.0282   0.0000   416.4412       15.8718       54.8353       67.1251      -9.57746      -28.9501       9.13037      -23.3080       7.60817       5.62586       10.8920      -6.67620      -8.21682      -16.3778       2.93073       1.24723     0.0755956      0.927869    -0.0483056      0.366135     0.0288637     -0.110820    0.00957171     0.0135793   -0.00103561    0.00189146   0.000399642  -6.99873e-05   1.34091e-05   9.16843e-06   9.08009e-07  -2.30545e-07       0.00000       0.00000       0.00000       0.00000       33.7596       43.9323       48.0663       47.7335       46.7562       41.2612       37.7836       31.0143       25.7062       19.9398       15.0418       11.1729       7.74677       5.32858       3.50458       2.20912       1.32110      0.789253      0.442490      0.228121      0.117894     0.0534079     0.0246259    0.00939960    0.00361603    0.00122258   0.000377561   0.000104380   2.53673e-05   5.53656e-06   9.66275e-07   1.08772e-07       0.00000       0.00000       0.00000       0.00000
  17   9 2112.9907    0.7444  0.5639 10.4472  0.0010  0.0252   0.0254   0.0535    0.0629   0.0000   437.0511       1.37561       13.2556      0.686612     -0.502579       3.47591      -1.63062     -0.446160       3.62337      0.421570     -0.476474      -1.62399   -0.00857746     -0.137386     0.0282369     -0.176585      0.119799    -0.0238675    -0.0531542    -0.0235473    0.00760309    0.00296334   4.77442e-05   0.000872262   0.000174649  -0.000158741  -2.14556e-05   1.02420e-05  -5.02615e-06   5.59671e-09   1.98016e-07  -8.41026e-08   3.11339e-08  -4.46829e-09       0.00000       0.00000       2.19746       2.86417       2.84773       3.13420       3.05893       2.67914       2.37514       2.10387       1.62839       1.20979      0.926592      0.752970      0.502010      0.343561      0.238157      0.144432     0.0936420     0.0516502     0.0299235     0.0150149    0.00860680    0.00402109    0.00196590   0.000847229   0.000365029   0.000125885   4.79964e-05   1.50014e-05   5.36592e-06   1.36160e-06   3.72674e-07   8.51381e-08   1.48151e-08   1.97255e-09       0.00000       0.00000
  17  11 2405.0187    1.4718  0.8595 11.1946 -0.0076  0.0277   0.0371   0.0616    0.0993   0.0000   438.2950       3.75645       12.0188       1.22479      -3.94211       4.50208      0.376982      -1.07877     -0.608650      -1.91347     -0.173552      0.454853       1.11665     -0.153211     -0.177915     -0.225449    -0.0510445     0.0579104     0.0347800    -0.0187485   -0.00909490    0.00186224   -0.00134467   7.58883e-05   0.000487568   9.10427e-05  -1.46824e-05   2.90932e-05  -7.02619e-06  -5.23294e-07   8.81892e-07  -5.58221e-08   7.75896e-09   1.05478e-09       0.00000       0.00000       2.29338       3.09545       3.34828       3.24974       3.34961       2.92610       2.58402       2.28787       1.75531       1.46258       1.03481      0.807100      0.583024      0.393834      0.257557      0.171396     0.0934891     0.0634101     0.0310064     0.0189264    0.00922623    0.00481042    0.00213985   0.000994440   0.000405239   0.000163147   5.66121e-05   2.25798e-05   5.89141e-06   1.89847e-06   4.72297e-07   1.07768e-07   1.67779e-08   2.07273e-09       0.00000       0.00000
  17  13 2691.0764    2.4040  0.9420 12.1698 -0.0037  0.0331   0.0599   0.0700    0.0935   0.0000   436.1918       10.9443       10.4777       1.93599      -3.43096     -0.439295      0.583417      -2.21272       1.62084      -2.89715      0.823486       1.32651      0.711567      0.188363     -0.393834    -0.0916554   -0.00156917      0.117873    -0.0154512    -0.0445597   -0.00473172    0.00381706    0.00128535  -8.86922e-05  -0.000322191  -0.000139342  -5.17498e-06   5.23365e-05   1.16021e-05  -1.23089e-06  -6.06771e-07  -1.34606e-07  -1.30181e-09   1.06907e-09       0.00000       0.00000       2.66559       4.14708       3.82064       4.13327       3.72554       3.55228       3.29147       2.57861       2.45047       1.67582       1.60993      0.873881      0.817450      0.398045      0.359993      0.182720      0.137501     0.0782883     0.0399289     0.0271071    0.00989288    0.00759798    0.00205700    0.00167747   0.000389782   0.000280480   6.40113e-05   3.15814e-05   8.54004e-06   2.08764e-06   7.00853e-07   9.26728e-08   2.74343e-08   3.09564e-09       0.00000       0.00000
  17  14 2834.4367    2.9490  0.8201 12.9574 -0.0095  0.0247   0.0819   0.0654    0.0835   0.0000   441.2373       10.5871       10.3696       4.03709      -2.56603      0.458919      0.366240      -2.29088      -3.88123      -1.70259     -0.199375      0.192070      0.340720      0.142189     -0.193216     0.0218574     -0.119435    -0.0953230    -0.0173134    -0.0222226    0.00738486    0.00238103    0.00148989  -0.000120316   0.000493867   0.000194596   8.50169e-05   1.45338e-05  -1.02395e-05  -4.62941e-07  -1.08659e-07  -7.29727e-08   7.00160e-09  -2.13176e-10       0.00000       0.00000       2.39247       3.15322       3.29633       3.40681       3.22448       2.92992       2.53901       2.17074       1.75438       1.37406       1.04265      0.749896      0.529208      0.349242      0.236329      0.145891     0.0907631     0.0542301     0.0290358     0.0160918    0.00817399    0.00406162    0.00182292   0.000847634   0.000347686   0.000137460   4.88014e-05   1.75122e-05   5.27016e-06   1.47916e-06   3.91654e-07   8.25052e-08   1.43320e-08   1.83906e-09       0.00000       0.00000
  17  15 2977.3487    3.5531  0.8547 13.2844  0.0050  0.0281   0.0956   0.0674    0.0873   0.0000   444.2098       7.63718       10.8058      -1.92887     -0.729159       1.83439       2.07839      -2.91168      -2.61628      -2.07477      0.792619      0.374404    -0.0955304    -0.0171455      0.175642    -0.0904600     0.0108991     0.0998601     0.0123650   -0.00289696    0.00309422   -0.00645805   -0.00188337    0.00183067  -0.000700355  -0.000357369  -5.70471e-05  -5.78344e-07  -1.26585e-06   2.62339e-06   4.67709e-07   5.97216e-08  -2.85789e-08   1.19497e-09       0.00000       0.00000       2.50553       3.28165       3.35737       3.62476       3.32860       3.17314       2.59272       2.31141       1.94245       1.45076       1.11573      0.803985      0.587944      0.393866      0.255622      0.159980      0.102913     0.0601645     0.0319987     0.0185087    0.00920101    0.00498311    0.00202404   0.000990960   0.000359423   0.000165140   5.29498e-05   1.98188e-05   6.16026e-06   1.75148e-06   4.34583e-07   8.75359e-08   1.63779e-08   2.26675e-09       0.00000       0.00000
  17  16 3119.5852    3.6990  1.0207 13.1850 -0.0109  0.0313   0.0938   0.0674    0.1396   0.0000   441.9382       11.3939       11.3093     -0.534137       1.87581      -4.71454       6.84818      -4.99904      -4.25471      -1.69500       1.02446     -0.956889     -0.946136     -0.743552    -0.0327065      0.263165     -0.100986    -0.0192500     0.0510705    -0.0284391    0.00379244    0.00312614    0.00103697  -0.000822115  -2.95354e-06  -0.000323528   4.45253e-05   4.97444e-07  -7.02695e-06  -3.85481e-06   8.27633e-08   9.47163e-08  -2.50802e-08  -2.84529e-09       0.00000       0.00000       2.73881       3.71714       3.69539       4.02773       3.83978       3.40101       3.24270       2.58149       2.22341       1.58288       1.24150      0.977822      0.669045      0.473864      0.289249      0.203158      0.114878     0.0719477     0.0344591     0.0203143     0.0107330    0.00515413    0.00262957    0.00100475   0.000481643   0.000168536   6.37119e-05   2.33469e-05   6.73729e-06   2.17620e-06   4.65029e-07   1.12708e-07   2.13941e-08   2.51912e-09       0.00000       0.00000
  17  17 3261.5620    3.5778  1.3677 13.0659 -0.0161  0.0363   0.0854   0.0869    0.1738   0.0000   438.6330       15.9047       4.44376    -0.0558404      -1.42505      0.182117      -1.97988      -4.82206      -1.04782     -0.964827      -2.65114      -2.66499      0.805447     -0.532806     -0.508418     0.0856869     -0.115012     0.0269917   -0.00751198    0.00225208     0.0159777   -0.00223179   -0.00399443   0.000529980   7.36535e-05   0.000230473   8.72173e-05   1.68172e-05  -4.42591e-06   1.52783e-06  -2.49896e-08  -1.35998e-07   3.54468e-08   2.74228e-09       0.00000       0.00000       3.10000       4.28709       4.31065       4.58473       4.15459       3.96098       3.59326       2.91682       2.58666       1.99209       1.52240       1.10601      0.812906      0.533426      0.364605      0.231849      0.136183     0.0822946     0.0477999     0.0263267     0.0128784    0.00646607    0.00316522    0.00134481   0.000568405   0.000229177   8.71902e-05   3.06620e-05   9.06178e-06   2.49183e-06   6.08386e-07   1.28072e-07   2.47052e-08   3.02126e-09       0.00000       0.00000
  17  18 3403.5264    3.0102  1.9428 12.7799 -0.0227  0.0474   0.0650   0.1212    0.1321   0.0000   441.2827       14.9207       14.1183       4.02052       1.44977      -3.98013      -1.14225      0.623114      -3.86033     -0.929471      0.495493      -2.27512      -1.61238      0.426191     -0.235342     -0.479590     -0.149370    -0.0250754     0.0321823    -0.0231411    -0.0189015   9.57038e-05   -0.00148594  -0.000922621    0.00267671  -5.27071e-06  -0.000541848  -1.01640e-05   1.48951e-05  -2.50829e-06  -1.41940e-07   1.51286e-07   1.45933e-08  -4.74360e-09       0.00000       0.00000       4.23902       5.63301       5.88656       5.90913       6.04210       4.96021       4.82912       4.02992       3.17915       2.76047       1.98280       1.55697      0.994842      0.725566      0.503525      0.295985      0.198519      0.107964     0.0715811     0.0348741     0.0183952    0.00945531    0.00394907    0.00219783   0.000780436   0.000336623   0.000118641   3.60846e-05   1.30463e-05   3.12432e-06   8.27994e-07   1.96217e-07   3.05643e-08   3.40400e-09       0.00000       0.00000
  17  19 3545.7768    2.5075  2.4410 12.6315  0.0003  0.0555   0.0528   0.1385    0.0941   0.0000   437.5571       18.2706       22.3013       10.5603       3.03828      -4.71014      -5.18396      -15.2707       1.62054      -1.32958       1.90002      -3.21323      0.368224       1.58149      0.371756      0.228362      0.154260      0.114873    -0.0598832     0.0377989     0.0186119    0.00832457   -0.00393420    0.00266138  -0.000481239  -8.99128e-05  -7.95577e-05   2.92612e-05  -1.58679e-05   7.52706e-07  -7.63418e-07   6.27443e-08  -7.17533e-09   7.89039e-09       0.00000       0.00000       4.91326       6.54254       7.10546       7.00951       6.96905       5.93650       5.60862       4.73016       3.82724       3.04801       2.30454       1.68978       1.20403      0.818450      0.560303      0.341964      0.216919      0.127057     0.0732507     0.0408465     0.0206158     0.0108695    0.00474175    0.00236644   0.000892966   0.000382513   0.000130618   4.53284e-05   1.39558e-05   3.75033e-06   9.77312e-07   2.10399e-07   3.66830e-08   4.07227e-09       0.00000       0.00000
  17  20 3687.9709    2.1982  4.0396 11.6994 -0.0033  0.0636   0.0311   0.1699    0.0710   0.0000   439.8576       26.3348       28.0956       16.9278       3.99189       9.33649      -10.9560      -4.22204       3.51298    -0.0324706       3.25020      -4.77825      -1.14074       2.95519     -0.675650     -0.460931      0.210598     -0.159442      0.226353     0.0880547    -0.0160114    -0.0158362    0.00548107   0.000337761   0.000616370   0.000422424   0.000202855   8.56305e-05  -2.56333e-05   3.05587e-06  -2.40527e-07   1.94203e-08  -6.20883e-08   3.76656e-09       0.00000       0.00000       5.58178       7.46088       8.21354       8.23440       8.06149       7.24984       6.36144       5.48445       4.39470       3.45829       2.62953       2.00081       1.39155      0.964169      0.651486      0.400314      0.257553      0.146861     0.0859808     0.0464611     0.0240425     0.0121514    0.00562651    0.00256270    0.00105630   0.000426893   0.000151675   5.20992e-05   1.71938e-05   4.58566e-06   1.17959e-06   2.48931e-07   4.11792e-08   4.88285e-09       0.00000       0.00000
  17  21 3830.2376    1.7348  5.5381 11.3760 -0.0052  0.0792   0.0227   0.2225    0.0520   0.0000   435.9795       31.0471       12.4677      -7.51546       7.66718       29.1516       2.20866     -0.898299      -6.29877      -9.05748      -1.15918      -5.63204      0.880443       2.12515     -0.671840      -1.18981     -0.566693      0.358632     0.0976304    0.00893368    -0.0831506   -0.00264928     0.0233678    0.00393840   -0.00101163  -0.000259686   0.000218231   3.46504e-05   1.34997e-06   3.10023e-06  -3.09370e-06   4.38276e-07  -4.33400e-08   6.29713e-09       0.00000       0.00000       7.34702       9.21378       10.0275       10.2244       9.89323       8.94740       8.27985       6.76179       5.49993       4.45150       3.45729       2.50001       1.78541       1.22698      0.823068      0.531860      0.324088      0.197309      0.107007     0.0594732     0.0304877     0.0146965    0.00734896    0.00310446    0.00140410   0.000529389   0.000193958   6.65781e-05   1.96368e-05   5.57455e-06   1.36628e-06   2.89282e-07   5.00795e-08   5.65249e-09       0.00000       0.00000
  17  22 3972.5970    1.4169  7.4911 11.0180 -0.0058  0.1016   0.0175   0.2812    0.0457   0.0000   426.9024       24.3707       18.1576      -15.0358      -5.37550       16.9659       8.30551      -6.79397      -2.89546       1.12316       8.03889      -5.72208       4.36255      -1.94319      -1.26010      0.577486     -0.200718      0.157941     0.0469417     0.0531158     0.0135157   -0.00450398     0.0111111   -0.00454419    0.00113681    0.00113576   0.000227679  -4.20664e-05   1.91595e-05  -3.83253e-07  -1.46349e-06  -4.14353e-07   1.37924e-07   4.89065e-09       0.00000       0.00000       8.72943       11.6796       12.5758       12.7696       12.4535       11.2049       10.1185       8.67449       7.05281       5.78122       4.28415       3.23705       2.26006       1.60920       1.04908      0.674075      0.419513      0.248315      0.144355     0.0773683     0.0408359     0.0199476    0.00930186    0.00420196    0.00176952   0.000704228   0.000262285   8.73740e-05   2.75118e-05   7.59247e-06   1.85301e-06   4.11147e-07   6.76669e-08   8.01632e-09       0.00000       0.00000
  17  23 4115.1276    1.1370  8.7646 10.9289 -0.0045  0.1231   0.0157   0.3523    0.0410   0.0000   446.9429       37.5857       27.3613      -16.5438      -9.37108      -4.02935       8.04734       11.6863       9.44476      -13.2320       2.51628       8.69132     -0.981082     -0.695430      -1.82678      0.972542     -0.119038     -0.422074      0.230247      0.120353    -0.0385245     0.0193314     0.0255874    0.00260508   -0.00312156  -0.000460731   0.000344996   0.000202753  -2.77136e-05   2.05625e-06  -3.16743e-07  -9.26304e-07  -6.97259e-08   3.78215e-09       0.00000       0.00000       10.9243       13.9171       15.5195       15.5150       15.0037       13.8184       12.2697       10.5123       8.68245       6.88123       5.32187       3.90811       2.81721       1.92126       1.30850      0.824439      0.513336      0.309867      0.175276     0.0968787     0.0511247     0.0252344     0.0120163    0.00536466    0.00228138   0.000886710   0.000322483   0.000110534   3.37355e-05   9.23160e-06   2.27509e-06   4.62645e-07   7.83845e-08   9.04633e-09       0.00000       0.00000
  18   9 2143.7316    0.8173  0.5361 10.4446  0.0001  0.0238   0.0261   0.0469    0.0621   0.0000   439.3871       1.08109       12.3318      -2.91313       1.40423      0.607020      -2.67697      -1.10651       1.16916       1.33198      -1.19064      0.376097     -0.296628      0.108211      0.391679    -0.0917322    -0.0353331     0.0726659    0.00948603    0.00312544  -0.000378191    0.00400764  -0.000527648   -0.00125407  -0.000216389   0.000200948   1.54559e-05  -3.07201e-05  -6.75778e-06   1.94373e-06  -8.41396e-07  -5.45222e-08   7.79597e-08  -7.60970e-09   1.09003e-09  -9.09400e-10       2.20321       2.85739       3.16002       3.27265       2.83147       2.94346       2.41100       2.01418       1.71932       1.40950      0.953457      0.730603      0.562913      0.384041      0.266392      0.173619     0.0990927     0.0585342     0.0351098     0.0229168     0.0108312    0.00612351    0.00274591    0.00151341   0.000568351   0.000266164   9.36376e-05   4.56413e-05   1.49027e-05   5.37753e-06   1.39119e-06   3.81349e-07   8.89311e-08   1.85596e-08   2.98141e-09   4.52698e-10
  18  12 2580.9517    1.9672  0.8412 12.0126 -0.0097  0.0263   0.0504   0.0611    0.0854   0.0000   438.8180       6.53015       10.6502      -1.68533     -0.934938      -2.16208     -0.660928     -0.807812      -1.75306      -1.77822      0.627852     -0.985778      0.632487      0.149527     0.0210641     -0.275350    -0.0111555     0.0718620     0.0158574    -0.0206634    -0.0206704     0.0103719    0.00104978  -3.86882e-05   0.000264676   5.84662e-05  -3.52877e-07  -4.41035e-05  -1.32417e-05   6.99601e-06   1.18015e-06  -3.55912e-07   2.02092e-07  -2.47779e-08   8.19890e-10   6.06420e-10       2.29137       3.09497       3.30322       3.24388       3.32735       3.07067       2.68261       2.14456       1.71767       1.40324       1.08249      0.830369      0.578552      0.409241      0.259702      0.192646      0.116455     0.0729176     0.0435620     0.0221331     0.0126171    0.00613817    0.00301911    0.00145821   0.000636553   0.000289487   0.000110064   4.37177e-05   1.70044e-05   5.09334e-06   1.61505e-06   4.64798e-07   1.05259e-07   2.45118e-08   4.03448e-09   4.65607e-10
  18  13 2724.8189    2.4227  0.9326 12.4774 -0.0069  0.0294   0.0600   0.0679    0.0838   0.0000   437.1302       7.00555       21.1811       8.29614      -3.91247      -2.79119      -4.38808      -1.04083       3.03536     -0.499847      -1.15738     -0.516440      0.374959     -0.304829   -0.00129196    -0.0579743      0.170529     -0.135834     0.0186439     0.0390078    0.00920324    0.00135392  -0.000967061    0.00117862  -0.000198174   0.000173666   0.000103883   0.000161949   2.52541e-05   3.28002e-06   4.48810e-06   7.71331e-07  -1.17167e-07  -4.22872e-09   5.71611e-10   4.17980e-10       2.65010       3.48350       3.68624       3.59692       3.39002       2.96995       2.80509       2.67277       2.11897       1.78349       1.37314       1.01616      0.723118      0.461979      0.336556      0.201744      0.124089     0.0773443     0.0434877     0.0253079     0.0134388    0.00681273    0.00353716    0.00164566   0.000806784   0.000332361   0.000138655   4.80556e-05   1.75277e-05   6.03253e-06   1.71595e-06   4.69450e-07   1.32591e-07   2.62270e-08   4.20100e-09   5.18710e-10
  18  14 2868.7544    3.0092  0.9415 12.6686 -0.0004  0.0294   0.0728   0.0663    0.0996   0.0000   439.6531       5.77022       9.35670       1.90020      -3.83446     -0.804916     0.0355181      -2.55069       1.58244      0.363801       1.57783     -0.844443     -0.777911      0.139183      0.171766    -0.0104938     0.0863174     0.0688209     0.0476764   -0.00728069   -0.00754891   -0.00377609  -0.000573347  -0.000234104  -0.000300294   2.44570e-05   1.80047e-05  -1.63427e-05   8.06345e-06   9.69747e-06   1.42580e-06  -1.54620e-07   2.57736e-07  -5.41655e-09   2.47950e-09   6.06941e-10       2.86085       3.74657       3.83202       3.59507       3.73576       3.56621       3.29487       2.78172       2.09313       1.65775       1.17867      0.968740      0.747305      0.540221      0.391893      0.228135      0.145261     0.0797852     0.0450444     0.0270983     0.0129718    0.00701244    0.00344568    0.00156706   0.000750031   0.000289048   0.000132264   4.98897e-05   1.62243e-05   6.25521e-06   1.81256e-06   4.39017e-07   1.28865e-07   2.65489e-08   4.08064e-09   4.81512e-10
  18  15 3012.2314    3.4557  0.9751 13.4341 -0.0038  0.0332   0.0847   0.0708    0.0805   0.0000   443.9460       11.6361       9.73984       4.89876      -5.89691      -1.48803       4.82389      -1.44809      -1.29076      -2.90681       2.11109      -2.47107      0.416932      0.706055     0.0311362     -0.210751    -0.0688704     0.0997099    -0.0653281    -0.0199737     0.0134643   -0.00616425   -0.00390662  -0.000106435   0.000354046   0.000285681  -7.04340e-05   9.68696e-05   5.86872e-05  -3.92068e-07  -3.25779e-06   4.30101e-07   2.18064e-07  -1.59309e-08  -1.53062e-09  -3.01555e-10       2.44667       3.82709       3.34694       4.06143       3.34143       3.45919       3.01707       2.70893       2.11761       1.85459       1.37823       1.03591      0.763759      0.526422      0.376418      0.216753      0.160476     0.0856414     0.0572268     0.0275847     0.0177264    0.00837008    0.00461991    0.00190499   0.000987932   0.000389551   0.000179893   6.10852e-05   2.47522e-05   6.75593e-06   2.45953e-06   5.39841e-07   1.59506e-07   3.18260e-08   5.52146e-09   8.10755e-10
  18  16 3154.9778    3.7054  0.9136 13.6083 -0.0142  0.0340   0.0964   0.0675    0.0866   0.0000   438.3549       12.7268       8.03264      -2.81571      -5.06958       6.87700       5.30176      -6.53722      -1.95799      -1.72955     0.0321051      -1.76765     -0.851446      0.230824      0.223103     -0.242590     -0.188367   -0.00507554     0.0705329     0.0317607    -0.0298146   -0.00105063    0.00261493   -0.00298224   0.000137589  -0.000169616  -2.99886e-06  -5.25750e-05   3.17058e-05  -7.66540e-06  -8.30805e-07   1.55838e-06  -5.61788e-08  -1.13176e-08   5.37655e-09   4.25886e-10       2.73368       4.00703       4.12620       3.96632       4.40341       3.37828       3.34163       2.84601       2.25891       2.08591       1.27699       1.17388      0.740733      0.542623      0.400818      0.207219      0.162774     0.0841625     0.0517605     0.0353713     0.0145180     0.0100815    0.00437535    0.00190809    0.00110546   0.000329306   0.000171371   7.01145e-05   1.75447e-05   8.06643e-06   2.37550e-06   5.06903e-07   1.64587e-07   3.98761e-08   5.62297e-09   6.19845e-10
  18  17 3297.5968    3.2012  1.3234 13.5454 -0.0101  0.0387   0.0803   0.0942    0.0963   0.0000   437.8272       16.8293       10.7918       2.62388      -2.63221      -3.54654      -1.54926       3.12196      -2.60210      -2.37157       3.45084      -1.69788     -0.762650      -1.08438      0.154762      0.617296      0.120382     -0.187545     0.0650501     0.0534512    -0.0503182    -0.0258453    0.00602515    0.00202302   -0.00144676  -0.000375476   8.74577e-05   0.000156209   1.32538e-05  -1.41506e-05  -1.68102e-06   1.26775e-06   5.37641e-07  -3.30768e-08  -5.14692e-09  -1.73511e-10       3.47655       4.62846       5.12778       5.01264       5.12509       4.17751       3.86970       3.51397       2.68388       2.20508       1.61295       1.25753      0.929352      0.606816      0.414639      0.283842      0.164389      0.106965     0.0571221     0.0352044     0.0178784    0.00980035    0.00479265    0.00247078    0.00102507   0.000465644   0.000169644   6.88001e-05   2.26146e-05   8.35610e-06   2.20849e-06   7.00138e-07   1.80641e-07   3.87464e-08   5.88591e-09   6.27019e-10
  18  18 3440.1443    2.8390  2.3450 12.4071 -0.0060  0.0462   0.0516   0.1187    0.1115   0.0000   439.8034       26.5419       15.7095       6.45636      -9.59441     -0.926718       2.76577       3.49355      -1.07797    -0.0451281       1.90963     -0.563342     -0.874687      0.871011      0.104031      -1.12048      0.101595      0.132716    -0.0149953    -0.0748920    -0.0312621     0.0119292   -0.00733994   -0.00393311    0.00132309   0.000697646   0.000399495  -5.23769e-05   2.58446e-06  -2.88338e-06  -6.77327e-07   1.19309e-08  -2.91174e-11   4.38750e-08  -7.72785e-09  -4.28943e-10       3.94194       5.05544       5.40335       5.69467       5.56703       5.10385       4.47561       3.93505       3.17386       2.58388       2.01065       1.51730       1.09443      0.772871      0.518767      0.355011      0.224137      0.135177     0.0822171     0.0466210     0.0252524     0.0133785    0.00660671    0.00329356    0.00141813   0.000631845   0.000242662   9.61134e-05   3.28072e-05   1.06029e-05   3.22022e-06   8.84522e-07   2.11679e-07   4.39714e-08   7.26392e-09   8.62329e-10
  18  19 3582.8094    2.4549  3.0705 12.0295 -0.0125  0.0528   0.0399   0.1491    0.0951   0.0000   443.1037       15.0880       11.3908      -4.68662       8.07978      -3.29405      0.518769     -0.772947      -4.78521      -2.68594       1.07106     -0.118100     -0.478683     -0.539259     -0.223068    -0.0849275    -0.0725200      0.123010     0.0591881    -0.0501444    -0.0601372   -0.00408107     0.0258089   -0.00244454   -0.00299276    0.00150458   0.000169437  -1.46112e-05   1.88887e-05   1.29327e-05   7.48483e-07  -1.32011e-06   1.78982e-07  -9.29471e-09  -1.27591e-08   3.97033e-11       4.70481       5.83914       6.38047       6.40834       6.27355       5.76269       5.30890       4.36949       3.76430       3.11450       2.43356       1.78553       1.26735      0.906328      0.608069      0.394954      0.255238      0.159737     0.0928266     0.0534022     0.0294179     0.0149137    0.00749789    0.00353746    0.00154183   0.000705992   0.000284702   0.000107670   3.77708e-05   1.24028e-05   3.71150e-06   1.00520e-06   2.34426e-07   4.87234e-08   8.12987e-09   8.73524e-10
  18  20 3725.5536    1.9752  4.5707 11.5605  0.0001  0.0691   0.0273   0.1867    0.0656   0.0000   430.2733       11.4014       19.6935      0.614673      -1.30933      -15.4087       4.33260      -8.74974       10.8402      -3.89486      -5.71455      -3.87469       3.18774     -0.686075      -1.33632     -0.291401      0.594966     0.0986745     -0.140187     0.0100982    -0.0429641   -0.00325423    0.00683268    0.00585721   0.000204303  -0.000337311  -0.000164900   0.000100903   2.27806e-05  -8.72016e-06   4.38899e-06   1.11285e-06   1.25944e-07   1.54470e-07  -5.66451e-09  -3.61206e-10       5.86772       7.60405       8.23452       8.40659       8.24638       7.72915       6.92470       5.81102       4.87892       3.90283       3.15497       2.24936       1.70332       1.18077      0.816848      0.529637      0.340808      0.209722      0.122234     0.0692601     0.0373032     0.0195676    0.00965965    0.00441573    0.00211022   0.000867377   0.000374609   0.000140463   5.03911e-05   1.65931e-05   4.95710e-06   1.37279e-06   3.34102e-07   6.54927e-08   1.15460e-08   1.27002e-09
  18  21 3868.2822    1.6334  6.1011 11.1980 -0.0031  0.0857   0.0205   0.2282    0.0528   0.0000   435.0074       26.3340       15.5461       11.6322       4.79021       2.10154      -1.97899      -8.07821     -0.654349       4.07813      -2.00780     -0.478677       3.15481       2.33903       1.69196     -0.815685    -0.0201505      0.461433    -0.0961123    -0.0371581     0.0488006   -0.00505835   -0.00318448    0.00369859    0.00239926   -0.00141071   -0.00106024   0.000164317   5.83040e-05  -4.20055e-06  -1.11729e-05  -1.96848e-06   8.47529e-07  -7.26207e-08   2.80889e-09  -2.38246e-09       7.04555       9.36758       10.2841       10.3570       10.1076       9.42264       8.49932       7.12920       5.98416       4.89398       3.77311       2.82853       2.10963       1.45055       1.00930      0.659648      0.423610      0.255054      0.154872     0.0853792     0.0483959     0.0238866     0.0126823    0.00576223    0.00274560    0.00112765   0.000485707   0.000176660   6.74521e-05   2.11179e-05   6.53981e-06   1.71768e-06   4.24460e-07   8.58622e-08   1.43592e-08   1.60460e-09
  18  22 4011.1348    1.3075  7.5799 11.0170 -0.0088  0.1029   0.0168   0.2937    0.0435   0.0000   439.0487       27.2697       21.4455      -1.87440      -8.42057      -1.01967       1.97128      -2.59040       4.40853      -5.74457       7.88763       3.90812       2.50719      -3.15536     -0.750469      -1.36435      0.335485     -0.731922      0.119873   -0.00354359     0.0530211    -0.0704053    -0.0135932    0.00891119  -0.000455889    0.00308959   1.76591e-05  -0.000487658   7.58141e-05   3.27190e-07  -6.79129e-06  -1.67343e-07   9.63230e-07   3.01669e-08   1.38111e-08  -3.77368e-10       8.55970       11.3839       12.2492       12.3925       11.9804       11.5762       9.87427       8.75148       7.28093       5.92194       4.59131       3.45337       2.51532       1.79656       1.23433      0.801498      0.517159      0.314278      0.187480      0.108227     0.0593888     0.0303972     0.0154021    0.00742522    0.00326060    0.00144637   0.000582908   0.000223432   7.92020e-05   2.61992e-05   7.99916e-06   2.13772e-06   5.08139e-07   1.01106e-07   1.64791e-08   1.99934e-09
  18  23 4154.1539    1.0274  9.4785 10.9450 -0.0107  0.1388   0.0152   0.3904    0.0376   0.0000   415.5632       38.6200       65.6247      -17.3894      -44.6562       13.4783       6.52348      -10.8391       3.80028      0.201496      -5.17139       9.31135      -1.80126      -1.95291      -3.06292      0.745762       1.30511      0.465109      0.135078     -0.275395   -0.00465481     0.0475818     0.0243375   -0.00154141   -0.00353841   -0.00226905   0.000174518   0.000211090  -0.000181619  -2.30427e-05  -7.85081e-06  -4.43926e-06  -4.86122e-07   8.87997e-08   1.81676e-08  -5.92377e-10       11.5843       15.0672       16.6423       17.0151       16.1164       15.4540       13.6353       11.7563       9.90026       7.86517       6.22941       4.68969       3.39438       2.41756       1.66970       1.09057      0.708478      0.431949      0.256758      0.151584     0.0809839     0.0425885     0.0212039     0.0104949    0.00455999    0.00204374   0.000812193   0.000318751   0.000108854   3.67437e-05   1.08562e-05   2.86979e-06   6.75311e-07   1.34587e-07   2.25319e-08   2.61479e-09
  18  24 4297.6978    0.8476 10.6818 10.8236 -0.0040  0.1764   0.0144   0.4920    0.0359   0.0000   415.2156       41.1090       21.3778       2.38174       1.32982       34.3091       30.6855       5.43727       4.57903      -21.6064      -5.62852       2.98924       3.45372       4.61327    -0.0494782      -4.48319      -1.90543      0.141776      0.219604      0.138016     -0.249483    -0.0109100     0.0303805    -0.0186935   -0.00396460   0.000187345  -0.000352244  -0.000246996   0.000176927  -5.32694e-05   6.51577e-07   1.85553e-06  -2.39754e-07   2.09453e-07   2.67130e-08  -3.43444e-10       13.9631       18.4132       20.8399       20.9165       20.1059       18.8934       16.9880       14.7689       12.2096       10.0702       7.86545       5.87135       4.34673       3.09550       2.11278       1.39203      0.912612      0.553710      0.332741      0.193994      0.104879     0.0571856     0.0282685     0.0139552    0.00625059    0.00274863    0.00109966   0.000430586   0.000146591   4.78713e-05   1.41999e-05   3.78974e-06   9.00657e-07   1.80010e-07   2.91764e-08   3.33114e-09
  18  26 4583.2845    0.5516 15.1950 10.5070 -0.0133  0.3273   0.0095   0.7859    0.0269   0.0000   440.0594       57.3937      -9.50089       45.0150       87.6755      -1.80060      -61.9484      -21.0481       11.6295       1.40692       1.48917      0.707176       8.05036      -11.8827      -5.91088       6.49163       2.19155      -1.64433      -2.11035      0.411046     0.0271092     0.0426110    -0.0191359    -0.0631150  -0.000688901    0.00319556   0.000254435   -0.00152777  -6.97496e-05  -2.09361e-05  -1.94456e-05   3.24845e-06  -1.33531e-06  -1.16382e-07   1.13069e-07  -1.01746e-08       27.0011       34.5034       38.9953       39.0005       38.1924       35.9792       31.7148       28.0404       23.2338       18.4205       14.4744       11.2028       8.27699       5.80078       4.09659       2.68940       1.75094       1.09371      0.650156      0.375548      0.211086      0.113353     0.0579679     0.0283777     0.0128569    0.00556443    0.00220657   0.000821509   0.000286157   9.25812e-05   2.70005e-05   7.03789e-06   1.66609e-06   3.25543e-07   5.23207e-08   5.92527e-09
  19   9 2173.7864    0.8128  0.6441 10.5714 -0.0058  0.0253   0.0236   0.0538    0.0665   0.0000   435.2957       2.66730       22.0490     -0.822339      -1.26462       3.94160      -2.22329      -4.01584       1.70619     0.0627858       1.11156     -0.215244     0.0275389     -0.470358      0.280888      0.111017     0.0497624     0.0315980     0.0364118    0.00895275     0.0136901   -0.00171723   -0.00774108    0.00160954  -0.000549166   7.85566e-05   0.000432429   9.28844e-05   2.93032e-05   9.23295e-06   3.66593e-06   1.10790e-06  -2.81403e-07   2.36386e-07   1.04126e-07  -9.04825e-09       2.03953       2.68748       2.67288       2.76955       3.01147       2.51318       2.34749       2.01636       1.72404       1.42487       1.06119      0.820155      0.614458      0.436707      0.338387      0.208874      0.136679     0.0814131     0.0483979     0.0326737     0.0168033     0.0101416    0.00477132    0.00245476    0.00123261   0.000494722   0.000248415   8.47832e-05   3.72406e-05   1.31972e-05   4.12520e-06   1.55115e-06   4.00082e-07   1.13028e-07   3.11330e-08   6.21127e-09
  19  12 2613.2360    1.9491  0.8380 12.3929 -0.0161  0.0315   0.0526   0.0652    0.0816   0.0000   433.6581       2.33887       11.2059       5.51687      -2.25430     -0.877560       1.23213      -3.33473      -2.46579      -3.52427      0.624430     -0.445364      0.530748     -0.651557      0.248531     -0.158677     0.0590723    -0.0884511    -0.0654669     0.0552317    -0.0160222    0.00299968    0.00237163    0.00710628   0.000109697  -0.000467729   0.000281315   0.000198709   1.65397e-05  -2.52226e-05  -1.57965e-06   2.52626e-06  -3.46036e-07  -3.83547e-07   1.54248e-08   1.32117e-08       2.23679       3.31281       3.23942       3.35463       3.40271       3.06402       2.76112       2.55893       1.88661       1.66790       1.15422      0.966325      0.706298      0.529790      0.392830      0.251685      0.163118      0.104856     0.0597810     0.0362389     0.0227900     0.0101279    0.00692478    0.00273019    0.00161162   0.000650060   0.000304998   0.000115373   5.20173e-05   1.44174e-05   6.31268e-06   1.84955e-06   5.96437e-07   1.41587e-07   4.27352e-08   8.23007e-09
  19  13 2758.0598    2.7339  0.9118 12.4815 -0.0006  0.0265   0.0641   0.0622    0.0883   0.0000   437.1102       7.43329       6.94313      -6.45980       3.39542       5.48418      -5.40881      -1.64093      -4.63854     -0.389183       2.91088     -0.500043     -0.137771     -0.589807     -0.435826     -0.249937    -0.0291974     0.0241544    0.00199758    -0.0432329    -0.0124921    0.00473781   -0.00952224    0.00348011    0.00159144   0.000579865   0.000130785   9.34152e-06  -3.21378e-06  -6.45082e-06   7.17262e-06  -2.22150e-07  -1.85091e-07  -1.26288e-08   3.50064e-08   1.23147e-09       2.36281       3.07551       3.25886       3.22458       3.17777       2.89423       2.58842       2.23751       2.05340       1.67878       1.32571      0.971891      0.685430      0.479921      0.344630      0.219395      0.136034     0.0843394     0.0529229     0.0321999     0.0187239     0.0103145    0.00499224    0.00260744    0.00116369   0.000551871   0.000237063   0.000101007   3.65862e-05   1.45259e-05   4.94795e-06   1.62800e-06   4.72651e-07   1.20306e-07   2.89879e-08   5.70291e-09
  19  14 2902.6286    3.2390  0.8002 13.1559 -0.0084  0.0258   0.0836   0.0588    0.0773   0.0000   440.9728       9.78301       14.2809     -0.686632      -2.96453       2.35491       5.19291     -0.424149      -3.82506     -0.277039       2.49922     -0.528797     0.0118159     -0.124134     -0.201992      0.320812     0.0389977    -0.0573052    -0.0591633    0.00960522    0.00731037    -0.0128142   -0.00662254  -0.000658790   -0.00139586   0.000358152   0.000207974  -0.000157600  -6.68370e-05   9.32267e-06  -1.40267e-06  -1.19778e-06   2.76166e-07  -1.09994e-07   3.25825e-08   5.91830e-09       2.09764       2.92978       2.79333       3.10099       2.99704       2.78430       2.38684       2.14370       1.82720       1.54075       1.10954      0.882857      0.620145      0.459879      0.316149      0.205584      0.136312     0.0811783     0.0512441     0.0299503     0.0174850    0.00946504    0.00502338    0.00248231    0.00117202   0.000530328   0.000217419   9.09644e-05   3.60166e-05   1.26434e-05   4.55683e-06   1.44047e-06   4.50201e-07   1.08816e-07   2.82890e-08   6.18258e-09
  19  15 3046.7068    3.6095  0.8335 13.4107 -0.0217  0.0278   0.0967   0.0617    0.0844   0.0000   438.4663       15.0172       16.9933       10.1269       1.51536      -3.31492       4.98642       3.69029      -1.88014      -2.51738      -2.23929      -3.11460      -1.51247     -0.630098     -0.707871     0.0172866      0.121007     -0.211749     0.0163615   -0.00494125    -0.0152986     0.0122619   -0.00462369   -0.00489285    0.00153147   0.000687560   0.000247359  -1.81078e-05   2.97361e-06   5.09504e-06  -3.63394e-06  -9.14325e-07  -3.47713e-07   3.65593e-08  -1.64350e-08   2.65741e-09       2.27273       2.94847       3.26378       3.04009       3.29986       2.81057       2.63570       2.38672       1.97873       1.62905       1.26493      0.911408      0.732887      0.511833      0.349093      0.247517      0.143115     0.0924365     0.0582404     0.0303071     0.0186334     0.0107992    0.00504840    0.00283385    0.00131398   0.000530074   0.000278329   0.000100953   3.73798e-05   1.62655e-05   5.46824e-06   1.56901e-06   4.88820e-07   1.40884e-07   3.50355e-08   6.62392e-09
  19  16 3189.9196    3.8443  1.1393 13.4193 -0.0024  0.0354   0.0868   0.0779    0.0973   0.0000   435.6356       15.3559       12.8808     -0.467893       2.94170       4.74778      -5.03780      -6.28067      0.813414      -1.06888      0.321055      -2.51557      0.360634       1.28828     -0.166389    -0.0612798      0.349529    -0.0706822    -0.0154155     0.0153043     0.0248854    -0.0225670   -0.00563018    0.00109729   -0.00127006   0.000363369   0.000886558   0.000154694  -5.34206e-05   5.15348e-06   6.36495e-06   2.51076e-06  -1.01924e-06   1.97976e-08   1.00990e-07  -9.07524e-09       2.51696       3.92084       3.59093       4.10050       3.85391       3.55005       2.96434       2.77854       2.21817       1.96093       1.39989       1.14579      0.801074      0.599732      0.397771      0.265079      0.177286      0.113887     0.0662508     0.0424754     0.0218074     0.0136519    0.00690267    0.00346180    0.00184894   0.000685710   0.000382913   0.000126320   5.62608e-05   2.06926e-05   5.97672e-06   2.28787e-06   6.10055e-07   1.67819e-07   4.20331e-08   9.36720e-09
  19  17 3333.0989    3.1252  1.4149 13.3840 -0.0193  0.0419   0.0675   0.0907    0.0776   0.0000   444.4522       18.5032       14.5169       10.9890       3.42284       4.86899     -0.785098      0.959873       1.32911      -5.11418      -1.13416       2.06893     -0.404301      -1.69446     0.0200658      0.616438      0.269851     -0.158719    -0.0719411     0.0855355    -0.0492645    -0.0233012    0.00244958    0.00325230  -0.000970355   0.000224971  -2.99544e-05   4.13790e-05   0.000230957  -2.24627e-05  -1.72570e-05   3.84035e-06   1.78494e-06  -9.43184e-08  -4.47812e-08  -1.78901e-08       2.94048       4.51366       4.40729       4.91090       4.18469       4.45179       3.40073       3.43320       2.70517       2.30442       1.66903       1.41824      0.934012      0.743934      0.491255      0.326111      0.217624      0.135894     0.0807838     0.0508389     0.0266297     0.0159053    0.00829036    0.00409666    0.00201528   0.000929653   0.000406490   0.000165339   6.78798e-05   2.44728e-05   8.10889e-06   2.78949e-06   8.45042e-07   1.96463e-07   4.95440e-08   9.34995e-09
  19  18 3476.3188    2.5804  2.1579 12.8883 -0.0051  0.0478   0.0504   0.1210    0.0742   0.0000   440.3698       29.6544       13.1110       1.86481      -6.52375     -0.396217     -0.532486      -7.57908      -1.54072      -1.15221      -1.38977      0.646826      0.204837     -0.387428     -0.925296    -0.0409451     -0.292057     0.0183048    -0.0129456     0.0237588    -0.0441195   -0.00855567     0.0267005    0.00602298   -0.00472824  -0.000716368  -0.000116943   0.000140018  -5.74527e-05  -1.06651e-05   1.21149e-05  -5.95227e-06  -1.21612e-06   2.60426e-07   2.58982e-08   2.53579e-09       3.62233       4.98083       5.57486       5.26852       5.67714       4.91858       4.62584       4.06350       3.19993       2.78535       2.08790       1.62875       1.24833      0.861840      0.622048      0.419647      0.265568      0.180256     0.0999479     0.0643848     0.0356650     0.0188256     0.0106613    0.00501391    0.00253329    0.00116625   0.000490129   0.000211902   8.61908e-05   2.95790e-05   1.09182e-05   3.45519e-06   9.37337e-07   2.70445e-07   6.80391e-08   1.37118e-08
  19  19 3619.5156    2.3370  3.4219 11.8489 -0.0046  0.0564   0.0346   0.1475    0.0850   0.0000   444.4049       28.6892       19.9174       8.23705      -1.67477       13.5891       1.76811      -1.04413       3.87017      0.592535      0.760075      -2.95737      -1.60541      0.584416       1.10561     -0.831063     -0.411944    -0.0963458    -0.0643935     0.0778052     0.0684746   -0.00326975    0.00406254  -0.000855730   -0.00187759    0.00262091   0.000353072  -0.000256916  -1.25362e-07  -1.80337e-05  -8.67410e-06   1.52607e-06  -1.06514e-06  -2.67526e-07   1.51625e-07   1.03702e-09       4.51948       5.93588       6.51779       6.58685       6.35773       6.07954       5.37058       4.65915       4.11266       3.29253       2.52525       1.98249       1.45680       1.06752      0.729652      0.498508      0.323696      0.196862      0.123778     0.0727664     0.0413283     0.0232331     0.0118447    0.00609692    0.00296873    0.00130226   0.000597942   0.000234992   9.55510e-05   3.67293e-05   1.24358e-05   4.05491e-06   1.18156e-06   3.01680e-07   6.85983e-08   1.41173e-08
  19  20 3762.7934    1.8768  5.0249 11.4828 -0.0068  0.0741   0.0248   0.1936    0.0589   0.0000   436.3500       25.9664       11.9818       6.26143     0.0777417      -10.0887       14.9142      0.438962      0.543552       2.58059      -7.24196      -4.34926     -0.806943      -3.89907      0.516859       1.85444     0.0195389     -0.799028     0.0962191     0.0272554    -0.0240366     0.0324975    -0.0161515   -0.00636388    0.00188831  -0.000229908    0.00113268   0.000121698  -0.000187892  -7.48655e-05   2.50908e-06   7.65222e-06  -7.08266e-07   8.61722e-07  -5.59285e-08  -7.52398e-09       5.70391       7.65051       8.33265       8.39319       8.25796       7.77197       7.03442       6.13479       5.12659       4.40437       3.31459       2.63675       1.93518       1.37153      0.954079      0.645808      0.423000      0.271661      0.165239     0.0969534     0.0541748     0.0300311     0.0159119    0.00783602    0.00380240    0.00174517   0.000770451   0.000313312   0.000126816   4.71990e-05   1.66515e-05   5.29108e-06   1.53732e-06   4.00768e-07   9.64038e-08   1.96392e-08
  19  21 3906.0092    1.5898  6.5013 11.1276 -0.0033  0.0842   0.0187   0.2403    0.0478   0.0000   436.0766       16.2919       37.0640       10.5502      -4.51339      -3.55707      -2.46676      0.266922      -4.66964      -3.85457    -0.0690645      -4.98980      -1.66130       3.97709      0.910707     -0.657359      -1.10287     -0.332743      0.215364    -0.0231117    -0.0648408    -0.0221703   -0.00701470    0.00205500    0.00246964    0.00427614   0.000398959  -0.000351561  -2.39841e-05   7.10787e-05   1.71662e-05  -5.66554e-06  -7.27376e-07   5.26265e-07   3.54456e-08  -3.15363e-08       6.67311       8.75249       9.62531       9.77320       9.67485       9.07567       8.03861       7.22567       5.79878       4.88918       3.81363       2.91840       2.20701       1.59941       1.09091      0.762431      0.488383      0.316235      0.190182      0.111918     0.0646678     0.0352435     0.0183518    0.00959301    0.00460464    0.00208351   0.000933513   0.000386159   0.000150360   5.58602e-05   1.91103e-05   6.00968e-06   1.74630e-06   4.81986e-07   1.10783e-07   2.18685e-08
  19  22 4049.2399    1.2314  8.3308 10.9335 -0.0063  0.1076   0.0153   0.3055    0.0406   0.0000   441.1767       31.5965       18.9762      -9.67929       34.8274      -12.1692      -9.44483      -13.1173       4.22242    -0.0630222      -7.42471      -2.49195      0.638914      -1.58679       1.39704      -1.46498     -0.745573     -0.867494     -0.221728      0.246730      0.193843    -0.0366571   -0.00558328     0.0150336   -0.00472922   -0.00669473    0.00117441    0.00103233  -0.000246580  -0.000117487   1.23978e-05  -9.23020e-07   1.47600e-07  -1.24937e-06  -1.35374e-08   1.93735e-08       8.77106       11.2471       12.5943       12.9209       12.6505       11.5935       10.5533       9.13498       7.79492       6.17166       5.03661       3.79159       2.78813       2.06055       1.40879      0.980206      0.628171      0.399732      0.245043      0.147313     0.0844242     0.0462948     0.0241055     0.0124335    0.00604269    0.00276813    0.00122982   0.000508087   0.000197260   7.27075e-05   2.46095e-05   7.81080e-06   2.28251e-06   6.08307e-07   1.32850e-07   2.67899e-08
  19  23 4192.6226    1.0078  9.5925 10.8697 -0.0083  0.1350   0.0142   0.3802    0.0360   0.0000   445.7549       56.3625       33.7723       14.7424       8.27424      -28.4101       15.3563       2.79451       5.84161      -18.1639      0.209895      -2.16911       2.10525       1.15784      -1.97860      -1.59117     -0.237011     -0.104370      0.261843    0.00389766    -0.0468746     0.0549038     0.0624569    -0.0336665    0.00205151   -0.00248013   -0.00387411   0.000237179   0.000241892   0.000144088  -1.54756e-05  -1.22504e-05   1.74661e-08   7.81123e-07  -1.28902e-07  -1.29583e-08       10.6707       13.8721       15.4965       15.8003       15.4640       14.6359       12.9366       11.4043       9.64342       7.65049       6.23131       4.74528       3.51404       2.59021       1.76874       1.22184      0.819636      0.510359      0.320331      0.190021      0.107614     0.0597136     0.0318246     0.0159011    0.00794056    0.00355274    0.00161675   0.000638406   0.000261916   9.45407e-05   3.21001e-05   1.01782e-05   2.99520e-06   7.71841e-07   1.71307e-07   3.37053e-08
  19  24 4336.0932    0.8266 11.6651 10.7672 -0.0075  0.1832   0.0132   0.5005    0.0335   0.0000   405.2444       30.6051      -5.12934      -7.42740       40.6757      -10.4460      -43.4300      -6.83393       40.0869       3.61428      -8.71917       4.95988       2.66766      -2.57351       5.32924      0.614687    -0.0559364     -0.390416      0.117158      0.233082    -0.0400466    -0.0107976     0.0305717    -0.0310113     0.0205413   -0.00184750  -0.000192454   0.000569936  -0.000348916  -1.05239e-05   1.27962e-06   1.73444e-05  -7.44158e-06   8.65701e-07   1.49225e-07  -4.76064e-08       14.0713       18.4836       20.6208       20.8535       20.7394       19.3779       17.3825       15.3665       12.7548       10.7954       8.21513       6.51807       4.77918       3.53338       2.49566       1.67106       1.10710      0.716261      0.430839      0.261629      0.153212     0.0828772     0.0446791     0.0228732     0.0111315    0.00510299    0.00224929   0.000942396   0.000370692   0.000131543   4.57860e-05   1.43540e-05   4.07139e-06   1.05605e-06   2.46297e-07   4.95211e-08
  19  25 4479.1194    0.6206 12.6645 10.6795 -0.0176  0.2481   0.0118   0.6590    0.0305   0.0000   408.5888       83.0206      -13.8970      -32.4419       1.24411      -4.54015      -36.9921      -12.7186      -14.0256      -16.9044       26.2151       2.70246      -6.64685       8.56200       3.34101      -1.36386      -4.27323      0.402887     -0.610461      0.412006      0.138212      0.155450    -0.0125745    -0.0744056     0.0156500     0.0175707    0.00211545   -0.00315537  -0.000938070   0.000436655   5.14063e-05  -3.12359e-05  -2.09369e-06   1.47182e-06   2.45861e-08  -9.88533e-08       19.2406       25.1335       27.7592       28.2881       27.9969       26.1129       23.7773       20.7388       17.5714       14.2975       11.4111       8.81112       6.64868       4.77436       3.42757       2.39478       1.52346      0.990284      0.621441      0.371512      0.220665      0.122501     0.0643189     0.0342774     0.0166010    0.00780434    0.00343251    0.00142629   0.000531592   0.000198301   6.63572e-05   2.02770e-05   5.69182e-06   1.48365e-06   3.29484e-07   6.49981e-08
  20   7 1893.9042    0.4569  0.3500 10.0143 -0.0032  0.0247   0.0176   0.0375    0.0440   0.0000   441.9324     -0.246774       14.9102      0.990056      -3.04771       4.49511     -0.609715     -0.816549      0.599379     -0.386484     -0.888511     -0.481540      0.621338     -0.488106      0.130577      0.219663     -0.100685    0.00161727     0.0350088     0.0335969    -0.0133725    0.00313440     0.0109589   0.000957323   -0.00120846    0.00115838   2.31684e-05  -8.65718e-05   6.46521e-05   6.24445e-06   1.09112e-05  -1.82930e-06   9.31801e-07  -4.82115e-07   6.45404e-08   1.06132e-08       1.57527       2.48350       2.27146       2.81255       2.32268       2.69702       2.03238       1.93980       1.43070       1.36015       1.02260      0.799949      0.557239      0.448540      0.266644      0.218510      0.134175     0.0949449     0.0550266     0.0380806     0.0195544     0.0127495    0.00624831    0.00349735    0.00158338   0.000871149   0.000342408   0.000181598   6.51665e-05   3.01203e-05   1.10241e-05   4.13167e-06   1.19078e-06   3.77394e-07   1.18499e-07   3.10309e-08
  20   8 2050.0918    0.6680  0.4554 10.3190 -0.0080  0.0199   0.0229   0.0468    0.0528   0.0000   435.6273       1.89028       12.0238      -2.43726      -4.55809       4.23986       2.74864      -3.34312      0.418827     -0.542209     -0.181932     -0.470962      0.178923     -0.149905     -0.115546    -0.0817333     -0.154943     0.0617677     0.0135831     0.0334935    0.00962702     0.0124595   -0.00234031  -0.000952182   0.000892771   0.000830875   0.000261544  -0.000188037  -3.74185e-05  -8.31286e-06  -1.15664e-05   1.41466e-06   1.84770e-06   8.70098e-07   3.59631e-08  -2.64353e-08       1.59831       1.85763       2.13142       2.28709       2.08184       1.88188       2.00423       1.59894       1.31265       1.13554      0.938528      0.660270      0.517039      0.404985      0.272508      0.177269      0.125738     0.0856331     0.0449743     0.0301833     0.0181471    0.00995930    0.00518604    0.00274604    0.00153635   0.000717779   0.000294608   0.000139723   6.20976e-05   2.88994e-05   1.04197e-05   3.39448e-06   1.03838e-06   3.41120e-07   8.45123e-08   2.34342e-08
  20   9 2203.1423    0.8962  0.7116 10.5512 -0.0029  0.0251   0.0246   0.0530    0.0743   0.0000   440.5855       3.42999       15.3523      -2.38974      -3.78873       4.49360      0.214097      -2.68357      0.586077     0.0123552       1.53988     -0.445361     -0.938703      0.666002     -0.350800      0.128355    -0.0491931     0.0849893     0.0172445     0.0362327     0.0144918    -0.0221342     0.0153523   -0.00212474   -0.00249063   -0.00164218    0.00101314  -7.13778e-05  -4.13221e-05  -5.12394e-05   4.27833e-06  -7.17846e-07  -8.57442e-08   2.63979e-07   1.42062e-07  -2.14815e-08       1.96965       2.63702       2.72331       2.62844       2.63576       2.50224       2.46459       2.07512       1.76751       1.40260       1.11862      0.830260      0.669160      0.512152      0.365759      0.254765      0.161165      0.106454     0.0571829     0.0389193     0.0210908     0.0120939    0.00654290    0.00329788    0.00175644   0.000811264   0.000392167   0.000163313   7.42393e-05   2.92745e-05   1.21307e-05   4.07435e-06   1.34178e-06   4.81768e-07   1.14203e-07   3.43495e-08
  20  10 2352.4058    1.2580  0.7606 11.3214 -0.0129  0.0259   0.0332   0.0582    0.0684   0.0000   436.5535       7.10750       11.3471      0.177717      0.301597      0.786899       4.87373      -1.29350      -2.56688     -0.318578       1.84607      -1.95584     -0.304474     -0.377306      0.223190      0.160079     0.0812044     -0.158196     0.0387557   -0.00808478    -0.0446110   -0.00548615    0.00894134   -0.00388681   -0.00204535    0.00107642   0.000680775  -0.000356250   0.000104000   5.30640e-05  -4.63778e-06  -8.75336e-07  -2.11543e-06  -8.05681e-07   1.14143e-07  -3.88845e-09       2.17426       2.57122       2.68552       3.13172       3.13816       2.59874       2.44131       2.28992       1.90085       1.43505       1.15508      0.973944      0.688051      0.481866      0.363461      0.276066      0.174652      0.101491     0.0589702     0.0422518     0.0257902     0.0147204    0.00703833    0.00382508    0.00199587    0.00105937   0.000513745   0.000211477   8.86870e-05   3.22229e-05   1.15777e-05   4.25884e-06   1.30090e-06   4.64953e-07   1.12972e-07   3.30272e-08
  20  13 2790.7802    2.7227  0.8568 12.7234 -0.0144  0.0261   0.0690   0.0590    0.0835   0.0000   437.9646       5.04269       10.6966       10.0164      -2.01405      -3.26122       3.65056      -4.25504     -0.652739      -1.99637      -1.28078      -1.90730      0.450474     -0.973072     -0.231970    -0.0617165      0.243551    -0.0174591    -0.0288361    -0.0341226    -0.0149768   -0.00469159    0.00413256   9.39629e-05  -0.000692693   -0.00102737   0.000284849   7.60148e-05   0.000150075  -5.13549e-05  -3.28886e-05   2.90875e-06  -1.84107e-06  -4.30465e-07   1.46760e-07  -2.00893e-09       1.98802       2.63551       2.80490       2.86386       2.94733       2.84806       2.47683       2.14774       1.73396       1.44454       1.26793      0.876039      0.691286      0.503407      0.350411      0.250629      0.170108      0.104370     0.0693153     0.0424143     0.0250687     0.0142108    0.00772421    0.00380775    0.00200195   0.000889373   0.000453766   0.000182863   8.59864e-05   3.17649e-05   1.37640e-05   4.59012e-06   1.56355e-06   4.64992e-07   1.45697e-07   3.73583e-08
  20  14 2936.0956    3.4226  0.8295 13.1077 -0.0017  0.0245   0.0873   0.0589    0.0846   0.0000   442.0601       11.5382       15.9244       3.71047      -1.29031       3.99982       2.71389      -3.07508      -2.63277      -1.70088    -0.0528520     -0.137732     -0.803567     -0.741831    -0.0886790      0.222764      0.352777    -0.0391338    -0.0119714     0.0381235     0.0314938    -0.0199269    0.00468478  -0.000262613   0.000178002  -0.000716046   0.000581118  -0.000154960   5.49369e-06  -1.32147e-05   1.34252e-05   3.19193e-07   1.51890e-06  -7.27080e-07   1.84118e-08   2.89286e-08       2.15037       2.81952       2.86099       2.87273       2.68174       2.54733       2.33589       2.07316       1.91400       1.63923       1.34284      0.990689      0.746911      0.518372      0.349405      0.241784      0.155967     0.0967215     0.0612953     0.0377053     0.0226440     0.0122945    0.00707053    0.00334908    0.00175441   0.000792137   0.000407126   0.000163517   7.14025e-05   2.75799e-05   1.16622e-05   3.88242e-06   1.39704e-06   3.84255e-07   1.15872e-07   2.90382e-08
  20  15 3080.5835    3.6871  0.9607 13.4024 -0.0023  0.0277   0.0866   0.0657    0.0813   0.0000   437.2147       12.1645       13.7755       2.61958      -4.50425      0.571370      -7.18533      -3.58967       3.40804      -3.77698      -1.13902      -1.10772      -1.19047     -0.928640     -0.509050      0.143801      0.308105     0.0713346    -0.0166452    0.00945497   -0.00598694    0.00618925  -0.000103603   -0.00295749   -0.00197264   0.000730221    0.00139776  -0.000225412  -7.27949e-05   4.76514e-05   8.83236e-06   4.48247e-06   9.06984e-07  -5.18211e-07  -1.03641e-08   2.16031e-08       2.40151       3.01824       3.15892       3.54274       3.38109       3.26078       2.86739       2.47975       1.91690       1.63256       1.31368       1.09472      0.760116      0.548395      0.358642      0.271851      0.177972      0.124962     0.0773700     0.0488707     0.0271241     0.0161564    0.00772256    0.00458052    0.00203330    0.00118080   0.000464728   0.000252158   8.65914e-05   4.16801e-05   1.24649e-05   5.42483e-06   1.46969e-06   5.04670e-07   1.27301e-07   3.50463e-08
  20  16 3224.5151    3.5439  1.0974 13.5032 -0.0028  0.0300   0.0827   0.0752    0.0848   0.0000   439.2759       11.2352       15.9509       5.60981      -5.62055      -1.10982       4.01874     -0.404106     -0.113062      -5.47845       3.07502      -1.21990      0.892931     0.0676791     -0.682812      0.214356      0.174706    -0.0798756      0.118533     0.0174322     0.0301860    -0.0157987   -0.00629513  -0.000545464    0.00124117   -0.00163298  -0.000456395   0.000275806  -4.95904e-05   7.73805e-05  -7.18821e-06  -6.17833e-06  -1.33834e-06  -2.20919e-07   1.40480e-07  -5.36365e-08       2.36182       2.99617       3.30590       3.31473       3.30145       3.09597       2.77406       2.45894       2.21608       1.76156       1.38160       1.08817      0.848064      0.587629      0.428124      0.293640      0.189524      0.121106     0.0778360     0.0448414     0.0265366     0.0152268    0.00822278    0.00437795    0.00226188    0.00109300   0.000500146   0.000228476   9.15237e-05   3.65674e-05   1.34736e-05   5.29852e-06   1.84975e-06   5.27303e-07   1.61096e-07   4.13369e-08
  20  17 3368.2328    3.0896  1.7801 13.0075 -0.0036  0.0399   0.0569   0.0960    0.0657   0.0000   436.3926       20.0559       14.5324      -3.54268     0.0112143      0.844922       3.31859       2.07519      0.320118      -2.78030       1.96951       1.65539      -2.26938      -1.33011      0.397145     -0.186020    -0.0480358    -0.0509548     0.0715605    -0.0551284     0.0443575     0.0238192   -0.00663195   -0.00995055    0.00358121    0.00284593  -0.000195560  -8.84983e-05   0.000102466   0.000101645   5.82661e-06   9.41870e-06   8.63476e-07  -4.85360e-07  -1.53848e-07   3.05461e-09       2.95643       3.99865       4.38017       4.28130       4.34763       4.04979       3.70432       3.28839       2.80413       2.21639       1.88807       1.43552       1.08718      0.798487      0.541082      0.390200      0.263511      0.162522      0.108671     0.0638740     0.0375542     0.0213641     0.0117712    0.00610373    0.00317606    0.00156114   0.000721681   0.000335420   0.000136442   5.58816e-05   2.12260e-05   7.85415e-06   2.50340e-06   7.64151e-07   2.30668e-07   5.77583e-08
  20  18 3511.9825    2.5665  2.5993 12.5502 -0.0024  0.0469   0.0416   0.1243    0.0631   0.0000   437.0052       21.2497       12.8081       14.9379       5.09503      -3.97192     -0.428991      -6.19780      0.268666      -3.47262      -1.93207      -2.51109       1.82235     -0.809020      0.601251     -0.468022     -0.185657     -0.214523    -0.0396960     0.0749321     0.0457871    0.00450132    0.00220955    0.00229028   -0.00361536    0.00241086  -0.000212527  -8.57391e-05   9.60571e-05  -0.000118756  -1.60631e-05   4.27819e-06  -5.27539e-06   8.25012e-07   1.51247e-07  -2.70603e-07       3.67751       4.66272       5.03661       5.28938       4.99992       4.80158       4.26470       3.94598       3.35996       2.77907       2.19718       1.74118       1.31534      0.968026      0.662999      0.455231      0.305794      0.207148      0.122067     0.0760706     0.0449724     0.0252406     0.0136728    0.00751843    0.00383182    0.00189739   0.000861238   0.000375962   0.000161124   6.65599e-05   2.44520e-05   8.67576e-06   2.92325e-06   9.20593e-07   2.46576e-07   6.62287e-08
  20  19 3655.8281    2.1157  3.8645 11.9226 -0.0090  0.0635   0.0306   0.1596    0.0611   0.0000   440.3551       16.1239       21.9470       17.9710       1.97158      -2.45634       1.48105      -8.59736      -10.9693      -1.89689       3.00282       3.41487      -1.15043      0.514581      0.385527   -0.00523801     -0.236210      0.682320    -0.0841646     -0.207374     0.0237292     0.0204702     0.0274548     0.0119580   -0.00884866   0.000903844   9.56517e-05  -0.000899177   8.45870e-05   7.68507e-05  -1.07429e-05  -1.57468e-05  -5.65026e-06  -9.58459e-07   1.73829e-07   1.02880e-07       4.85136       6.58656       7.30107       7.30551       7.21874       6.83765       5.94960       5.52587       4.52456       3.74971       3.07724       2.28841       1.76090       1.28164      0.920600      0.631095      0.415550      0.271698      0.168579      0.105396     0.0594537     0.0350233     0.0196872    0.00984744    0.00534456    0.00237550    0.00121126   0.000509405   0.000233234   8.51741e-05   3.60574e-05   1.19444e-05   4.12720e-06   1.30180e-06   3.70899e-07   9.85178e-08
  20  20 3799.4348    1.7945  5.4246 11.3404  0.0015  0.0725   0.0220   0.2045    0.0537   0.0000   439.1854       29.7999       18.2824       10.5321      -1.19330      -1.72744      -16.1160      -11.3046       2.25201       1.58226      -4.22031      -2.65136      -2.03095       1.56886      0.728684      0.250420    -0.0958630     -0.177003    -0.0800390      0.111915   -0.00163529     -0.120366    0.00377167     0.0285156    0.00493160    -0.0102185  -0.000967626  -8.80404e-05  -0.000293670   1.19299e-05   5.46992e-05  -1.49418e-05   2.23980e-07  -2.86504e-06   3.21595e-08   1.44294e-07       5.51118       7.29764       7.84596       8.10798       7.90733       7.52366       6.94451       5.92545       5.25783       4.25634       3.36569       2.65892       2.00878       1.45651       1.08381      0.719549      0.486376      0.314342      0.198808      0.116892     0.0722502     0.0396119     0.0223314     0.0115253    0.00597664    0.00284493    0.00133615   0.000588665   0.000258229   0.000102050   3.92053e-05   1.39043e-05   4.90081e-06   1.48178e-06   4.06453e-07   1.01365e-07
  20  21 3943.2411    1.4963  7.1751 10.9440 -0.0042  0.0875   0.0168   0.2445    0.0464   0.0000   438.0291       18.7457       18.5967       8.42205     -0.268984      -10.3511       8.74922     -0.152905      0.515038      -11.6247      -2.28663      -3.49858      -5.91358     -0.570739       3.44079      0.233218      -1.54224      0.468595      0.505269     -0.287057     -0.182808      0.154986     0.0140086    -0.0208363    -0.0131753    0.00255251   0.000819853    0.00165267  -0.000436645  -0.000140105   1.56311e-05  -1.59052e-06   6.87265e-06   2.57973e-06   1.90440e-08  -8.82138e-08       7.01276       8.82826       9.71834       9.82678       9.79636       9.23019       8.35193       7.47538       6.32438       5.37115       4.22057       3.31256       2.49975       1.83920       1.28341      0.907672      0.604202      0.383668      0.243920      0.147979     0.0882525     0.0499890     0.0268121     0.0143545    0.00720486    0.00359740    0.00162537   0.000735009   0.000302814   0.000125317   4.69782e-05   1.73752e-05   5.68502e-06   1.73905e-06   4.99847e-07   1.27617e-07
  20  22 4086.8463    1.1676  8.4906 10.8693 -0.0041  0.1085   0.0142   0.3134    0.0381   0.0000   436.1743       18.2982       9.22105      -5.72463      -8.67597      -19.0065      -17.3769      -13.3512       13.4695       8.65108       5.19364      -8.69692      -2.47597      -1.14080       5.10018     -0.450308    0.00164618      0.708785      0.604265    -0.0570084     0.0891887    0.00456531    -0.0216035  -5.01644e-05   -0.00294721   -0.00146781    0.00249322  -0.000413418   0.000114504  -0.000106420   1.06009e-05   3.93311e-05   1.18654e-05  -5.34604e-07   8.48999e-08  -1.42677e-07       8.23966       10.9352       11.7662       12.2811       11.9667       11.6176       10.2750       9.19242       7.78805       6.40500       5.11102       3.92229       3.04139       2.24557       1.62156       1.12497      0.755535      0.488433      0.304657      0.188596      0.113690     0.0646226     0.0353665     0.0191931    0.00954419    0.00487431    0.00218404    0.00100979   0.000411583   0.000175503   6.39458e-05   2.33330e-05   7.65527e-06   2.37135e-06   6.45397e-07   1.68121e-07
  20  24 4375.0600    0.7676 12.6710 10.7024  0.0072  0.1959   0.0123   0.5621    0.0314   0.0000   410.4182       14.5141       18.0514      -6.90849       1.64965       21.7071       7.32971       13.8057      -10.7702      -6.17491      -5.77086       2.32650      -2.93003      -1.39110      -3.66044      0.956545    -0.0734531     -0.455358      0.752126     -0.216523      0.195378      0.103407    -0.0577867    -0.0556764   -0.00533052    0.00153946    0.00117044  -8.44869e-06   -0.00126865  -0.000108555   8.21092e-06   1.23547e-05   2.96885e-05   4.47050e-06   9.12919e-08  -5.93172e-07       14.3402       19.1240       21.0183       22.0118       21.0684       20.4557       18.4824       16.0815       14.0524       11.3669       9.15405       7.24920       5.53895       4.00617       2.94465       2.00903       1.37613      0.902560      0.575693      0.350710      0.209623      0.120868     0.0671516     0.0355654     0.0189839    0.00901235    0.00439159    0.00191708   0.000844062   0.000323038   0.000127090   4.36533e-05   1.47100e-05   4.48632e-06   1.18776e-06   2.98662e-07
  20  25 4518.1560    0.5982 13.8879 10.6118 -0.0011  0.2665   0.0110   0.7004    0.0281   0.0000   422.4607       31.1570       41.1546       13.5482      -4.74817       10.9115       18.8747      -26.5954      -13.4151       13.2277       13.5159       1.01721      -15.1182      -7.36509       1.77997       3.37261     -0.747040      -2.60841     -0.402471     -0.423742      0.302348      0.291895    -0.0345690    -0.0242724     0.0514112    0.00268200   -0.00810341    0.00108291   0.000484443  -0.000201652  -0.000221313   3.10146e-05   6.87867e-06   1.84150e-06   8.99904e-08  -6.08549e-07       19.4081       26.0127       28.5447       29.3171       28.9543       27.8422       24.6271       22.1118       18.7479       15.7589       12.5286       10.0353       7.39829       5.55257       4.01394       2.78507       1.88100       1.24611      0.800938      0.496230      0.296977      0.172753     0.0983500     0.0516866     0.0275428     0.0132893    0.00641036    0.00286361    0.00123413   0.000477476   0.000184458   6.24221e-05   2.09645e-05   6.29562e-06   1.68790e-06   4.24035e-07
  21   8 2077.7319    0.7039  0.5765 10.3084 -0.0028  0.0224   0.0200   0.0474    0.0583   0.0000   438.6301       3.35155       13.5754       1.15542     0.0899444      0.135888       1.52152       1.57347      -1.05414      -1.41462      0.514130     -0.160484     -0.250302      0.575608     -0.338599     -0.357219      0.245743    -0.0862012     -0.113296   -0.00288834    0.00920795    0.00979939     0.0183255   -0.00130857   -0.00201882    0.00135133  -0.000127962  -0.000111014   0.000125307  -6.98418e-05  -2.35406e-05   3.13267e-06  -4.93145e-07   5.40653e-07  -6.42417e-07  -5.61859e-08       1.72114       2.37533       2.37594       2.44902       2.44706       2.41023       2.23035       1.93707       1.54626       1.31010      0.990907      0.869637      0.663870      0.449881      0.353754      0.218775      0.174425      0.107925     0.0722874     0.0436141     0.0267312     0.0145508    0.00828935    0.00389815    0.00227974    0.00107594   0.000568575   0.000269154   0.000110563   5.17940e-05   1.94782e-05   8.09275e-06   2.90026e-06   1.01831e-06   3.48443e-07   1.09031e-07
  21   9 2231.8945    0.9971  0.6649 10.7287 -0.0081  0.0224   0.0265   0.0523    0.0731   0.0000   439.4723       2.35213       14.9901      0.391974      -3.05237       6.76202      -6.61635     -0.513016     -0.716137      -2.81816       1.15971      -1.02097      0.247501     0.0207313     -0.468327    0.00909656    0.00375841     0.0903262     -0.102867     0.0596776    -0.0301552     0.0127572    0.00313393    -0.0103193   -0.00115902   0.000794787   0.000519474  -8.00285e-05   0.000174238   0.000116176   1.93301e-05  -1.31404e-05   3.73061e-06  -2.42670e-08   6.78619e-07  -7.69170e-08       1.82760       2.42834       2.66801       2.62925       2.49356       2.38214       2.14680       1.91243       1.67940       1.51959       1.19977      0.959558      0.698448      0.503934      0.334414      0.243907      0.155000      0.101981     0.0658607     0.0405888     0.0254331     0.0142181    0.00801163    0.00465142    0.00220650    0.00112597   0.000559206   0.000267271   0.000116703   5.02282e-05   2.04019e-05   8.36964e-06   3.11017e-06   1.12678e-06   3.66337e-07   1.07416e-07
  21  10 2381.9517    1.3257  0.8293 11.3159 -0.0054  0.0256   0.0316   0.0600    0.0705   0.0000   438.1422       2.28857       13.1643       1.32555       1.57228       2.27217      -4.84503     -0.313607      -1.23563       2.25465       2.63415    -0.0216532      0.689410     0.0789172     -0.162494      0.151471      0.404615     -0.196103    -0.0994197    -0.0290395     0.0247768    0.00680897    -0.0141568   -0.00571096   -0.00103423  -0.000714608  -8.39675e-05   0.000295537   6.24503e-05   1.99899e-05  -1.02550e-05   5.14181e-06  -3.37957e-06   1.24061e-06  -1.83879e-07   7.70886e-08       1.91026       2.67656       2.72076       2.66811       2.66602       2.32954       2.33310       2.06306       1.97274       1.63448       1.33482       1.06720      0.763938      0.615710      0.383770      0.285184      0.178121      0.120255     0.0735453     0.0456281     0.0268100     0.0148479    0.00902040    0.00481119    0.00262170    0.00135746   0.000648335   0.000310514   0.000140187   5.82525e-05   2.58335e-05   9.15935e-06   4.02520e-06   1.14671e-06   4.20562e-07   1.24459e-07
  21  11 2529.3715    1.7356  0.9091 11.8499 -0.0164  0.0238   0.0419   0.0634    0.0748   0.0000   438.6020       6.89559       9.80963      0.549255      -1.46469       1.28950      0.604810     -0.111128      -1.76311       1.02505      0.831636      0.127939      0.156303      -1.22630     -0.196980    -0.0275683     0.0500531     -0.118423      0.136942     0.0228248    -0.0273114    -0.0106897    -0.0149103    0.00323819   -0.00220321   5.71613e-05  -0.000353537   1.09219e-06   0.000268057  -2.81400e-05  -2.22703e-05  -1.01680e-05  -2.98454e-06  -9.21644e-07   5.74734e-07  -9.33823e-08       1.81918       2.34408       2.47880       2.63005       2.65938       2.42160       2.31184       1.98405       1.69400       1.32800       1.12119      0.914262      0.662225      0.509089      0.370267      0.262576      0.174709      0.119492     0.0779545     0.0491506     0.0285729     0.0165627    0.00961198    0.00526585    0.00262331    0.00137343   0.000641682   0.000320591   0.000150460   6.23926e-05   2.52596e-05   9.99289e-06   3.48402e-06   1.24837e-06   4.00418e-07   1.25527e-07
  21  12 2676.2304    2.2947  0.9182 12.3097 -0.0146  0.0247   0.0544   0.0647    0.1033   0.0000   434.5318       3.20400       15.4697       8.74123       1.54007     -0.646444       4.22449     -0.559489      -2.75132    -0.0375822       1.32124      -1.19221    -0.0828665     -0.847285      0.589733    -0.0449215     -0.350952     -0.275349     0.0377744     0.0663992    -0.0236112    -0.0210651    -0.0141364   -0.00261658   -0.00274799  -0.000952565  -0.000966931   0.000681866   6.08461e-05  -7.25230e-05   3.83663e-05   1.02949e-05   7.84433e-08   1.33208e-06   3.15639e-07  -7.43453e-08       1.83406       2.41849       2.62420       2.75021       2.79862       2.52424       2.31296       2.14313       1.80706       1.41867       1.22879      0.873282      0.717638      0.531497      0.390131      0.271298      0.185529      0.117822     0.0779620     0.0493163     0.0271794     0.0172978    0.00929018    0.00554396    0.00291572    0.00139592   0.000729367   0.000351677   0.000151559   6.65730e-05   2.77489e-05   9.96697e-06   4.01075e-06   1.36854e-06   3.89471e-07   1.32665e-07
  21  13 2823.0725    2.9155  0.8244 12.7109 -0.0049  0.0292   0.0704   0.0546    0.0985   0.0000   440.0637       10.4096       9.96276       2.19808      0.889827      -6.63031      -6.06110      -3.07990       3.17705      -1.25727      -1.55410      -1.70668      0.464760     -0.880467     -0.439496      0.240137     -0.229247     -0.265806    -0.0993930     0.0394526     0.0341860    -0.0365063    -0.0117545    0.00259380   -0.00263364    0.00101123  -0.000194893   8.74252e-05   9.88973e-05  -3.34789e-05   9.37467e-06   3.15444e-07   1.35356e-06   9.07017e-07  -1.63975e-07  -1.44077e-07       2.04406       2.51844       3.30187       2.92037       2.86400       3.22139       2.59724       2.12459       2.19498       1.58194       1.21550       1.29944      0.767118      0.593196      0.554749      0.257486      0.232385      0.167962     0.0763460     0.0582962     0.0382502     0.0174378     0.0112438    0.00636845    0.00305658    0.00135234   0.000804475   0.000349572   0.000152490   6.07997e-05   3.30989e-05   1.43407e-05   4.69437e-06   1.38168e-06   8.50865e-07   2.38999e-07
  21  14 2969.0730    3.4713  0.8389 13.3995  0.0002  0.0228   0.0829   0.0595    0.0715   0.0000   440.5214       6.68500       16.5766       2.07317    -0.0788131      0.145108      -3.23697       1.89066      0.415737    -0.0263435     0.0464663   -0.00738207     -0.618550      0.225874    -0.0337830      0.298244     0.0761898     -0.346625    -0.0274900     0.0136849    -0.0100366    0.00715201   -0.00396645   -0.00495266   -0.00116404  -8.73128e-05  -0.000672483  -0.000231191   3.79825e-05   0.000107291  -1.15996e-05  -1.11826e-05  -1.25274e-06   4.07188e-07  -7.20482e-07   3.41886e-08       1.73470       2.23209       2.53740       2.56842       2.51456       2.41907       2.19746       1.91684       1.56242       1.36915       1.04787      0.830620      0.660910      0.477213      0.328281      0.238222      0.168578      0.108489     0.0702719     0.0452532     0.0266447     0.0152851    0.00869500    0.00482344    0.00242325    0.00129763   0.000619502   0.000305425   0.000130353   5.69317e-05   2.23471e-05   9.80952e-06   3.56722e-06   1.27925e-06   3.90838e-07   1.18704e-07
  21  15 3114.1019    3.6432  0.9493 13.5104 -0.0029  0.0280   0.0843   0.0630    0.0793   0.0000   441.0845       12.0219       14.6843       8.13561       2.09472      -3.94158      -2.39475       1.66586       1.55919      -3.28927       1.40832      -1.76954     -0.420874     -0.298239      0.556522      0.194802    -0.0669279     0.0171570    -0.0436586    0.00670288    0.00853690    -0.0110341    0.00956278    0.00458245   -0.00458529  -0.000913158  -0.000395508   0.000324304  -0.000148575   7.17767e-05   2.40307e-05  -2.44962e-05   6.73081e-06   3.21856e-06   4.38537e-07  -1.86082e-07       2.09672       2.93124       3.03738       3.34302       3.27740       3.15333       2.69020       2.42116       1.89231       1.65681       1.23545       1.11012      0.764284      0.592701      0.382410      0.286668      0.198147      0.138530     0.0893820     0.0562922     0.0343908     0.0203818     0.0105589    0.00608731    0.00300829    0.00161735   0.000800706   0.000365128   0.000169709   6.86888e-05   2.96194e-05   1.14632e-05   4.04951e-06   1.52208e-06   4.61536e-07   1.42262e-07
  21  16 3258.7296    3.5037  1.2255 13.6016  0.0013  0.0324   0.0752   0.0828    0.0758   0.0000   441.2068       13.4765       7.13248       3.89201      -3.33989       2.06506      -3.33204      -3.02952      -3.74687      0.128478     0.0543248     -0.923764      -2.16307     -0.522231      0.747300    -0.0871828      0.656013     0.0293678     -0.121673     0.0252137     0.0692302     0.0182196    -0.0125490   -0.00111826   -0.00168348    0.00120229   0.000700384   0.000199099  -0.000184709   3.77380e-05   4.52928e-05   7.43212e-07  -2.77786e-06   1.53046e-06   5.46303e-07   2.51206e-07       2.50721       3.34592       3.42995       3.28857       3.42379       3.26307       3.10074       2.92175       2.42158       1.89693       1.56491       1.13129      0.981853      0.741786      0.555249      0.395805      0.259544      0.174206      0.109493     0.0662994     0.0375810     0.0229530     0.0124621    0.00720161    0.00389891    0.00188273   0.000928622   0.000451028   0.000182786   9.02337e-05   3.45699e-05   1.34090e-05   5.25630e-06   1.81483e-06   5.33445e-07   1.68440e-07
  21  17 3403.0772    3.0261  1.8221 12.9993 -0.0097  0.0377   0.0538   0.0947    0.0607   0.0000   440.4053       18.7661       6.35280       6.75406     -0.703775       1.26395     -0.213178      -3.68506      -3.23055      -3.34432     -0.535441      -2.63711      0.293782      -3.35400     0.0624998      0.152525     -0.285396     -0.111658  -0.000276735    -0.0168488     0.0411444    -0.0357631    -0.0126820   -0.00267369    0.00350195  -0.000432604  -0.000477835   0.000287586   7.49139e-05   2.54331e-05  -8.08704e-05  -1.01049e-05  -2.67466e-07  -5.58622e-06   1.18286e-07   1.53630e-07       2.81121       3.72737       4.02893       4.20473       4.13259       3.89544       3.49102       3.09427       2.73725       2.24376       1.85310       1.45677       1.08746      0.837692      0.578855      0.403366      0.277148      0.182234      0.118352     0.0753322     0.0449616     0.0269525     0.0150852    0.00860940    0.00441850    0.00227840    0.00113990   0.000501104   0.000251659   9.49381e-05   4.46264e-05   1.59186e-05   6.21211e-06   2.11851e-06   6.70784e-07   2.09295e-07
  21  18 3547.3696    2.4461  2.6554 12.5375 -0.0019  0.0455   0.0374   0.1232    0.0530   0.0000   443.8819       22.1167      -1.84067       9.57588       6.76707      -2.34564       9.94124      -1.61485      -7.38003      -1.73544       4.30328      -1.50654      -1.43220    -0.0701586     -0.648445     -0.882941    -0.0677045     0.0585354   0.000520991      0.120198     0.0849796   -0.00246824   -0.00687641   -0.00752643    0.00565815   -0.00283098   -0.00119248  -0.000785916   0.000101849   0.000239771   9.36565e-06  -2.76654e-05  -1.95930e-06  -2.47285e-07   1.34263e-07   2.01499e-07       3.47677       4.52906       4.93208       5.08380       5.13887       4.85326       4.37578       3.70873       3.28462       2.78621       2.23259       1.76028       1.32849      0.977285      0.707080      0.512327      0.344585      0.224868      0.149662     0.0943595     0.0572837     0.0353659     0.0192857     0.0111885    0.00556672    0.00295107    0.00143843   0.000645881   0.000323706   0.000124084   5.55764e-05   2.06581e-05   7.78166e-06   2.85447e-06   8.35031e-07   2.63291e-07
  21  19 3691.6385    2.0205  4.0264 11.8715 -0.0032  0.0581   0.0265   0.1595    0.0513   0.0000   442.1906       26.9927       9.11023       7.18770      -2.26990      -6.08154      -2.86880       1.48228       4.72343       1.25888     -0.762707      -2.73805      -3.50378      -1.17380     -0.842661     -0.267566      0.345395     -0.389100    -0.0874083      0.392425     -0.210798    -0.0419764    0.00161974     0.0117829    0.00554221   -0.00702812   0.000691230    0.00205635   7.23930e-05  -0.000468872   2.08975e-05   6.06218e-05   1.67582e-05   1.58687e-06  -1.65893e-06  -4.17102e-08       4.32634       5.57678       6.20285       6.24893       6.22226       5.98110       5.50661       4.85101       4.13549       3.45362       2.82419       2.17301       1.72070       1.28134      0.932629      0.635160      0.447768      0.304950      0.192336      0.123695     0.0731343     0.0421250     0.0243906     0.0134976    0.00717959    0.00371709    0.00179487   0.000867664   0.000378993   0.000170468   6.86103e-05   2.83255e-05   1.00742e-05   3.40061e-06   1.11206e-06   3.35820e-07
  21  20 3835.9270    1.6271  5.5997 11.4439 -0.0078  0.0768   0.0202   0.2081    0.0463   0.0000   436.5389       11.4745       10.7333       3.65735       4.79169     -0.981727      -16.4550      -1.66162       9.67171       2.36831      -5.61598      0.458807      -2.62681       2.32917      -1.18245      0.448054      0.599935     -0.985677     -0.178872     0.0792530      0.183149    0.00865643   -0.00480489     0.0169118    0.00356708    0.00217800   -0.00211493   -0.00114417  -0.000371119   0.000450812  -2.84067e-06  -5.78063e-05   8.36704e-06  -4.60302e-06   5.65981e-07   4.71915e-07       5.33095       7.46339       7.87248       8.42467       8.04404       7.79429       7.01336       6.35199       5.44078       4.52750       3.68044       2.87790       2.23605       1.67610       1.20275      0.854083      0.593463      0.383945      0.252356      0.158331     0.0945824     0.0563261     0.0324705     0.0175443    0.00954941    0.00485039    0.00238627    0.00114210   0.000511156   0.000225076   9.01885e-05   3.60602e-05   1.35974e-05   4.59664e-06   1.43468e-06   4.38349e-07
  21  21 3980.1295    1.3482  7.3330 11.1151 -0.0040  0.0955   0.0162   0.2640    0.0405   0.0000   443.8465       8.71839       29.1363       15.2347      -6.79278       15.3302     -0.240305      -11.7142      -6.35583       9.85988       5.88765      -6.81514       1.21976      -2.32696       2.44845     -0.224148     -0.660081     -0.107766      0.136477      0.210350   -0.00127996     0.0259980     0.0422378   -0.00669134    0.00148899    0.00461138    0.00425977  -8.67217e-05   0.000489607  -0.000204307   9.80473e-06  -4.74216e-05   2.60542e-05   1.07772e-06  -2.62780e-06   3.85560e-07       6.79818       9.18549       9.95156       10.3018       9.99267       9.85699       8.66584       7.93905       6.84165       5.73812       4.57783       3.70107       2.75105       2.13382       1.51230       1.08865      0.742447      0.486373      0.316159      0.198177      0.119749     0.0719075     0.0412086     0.0220622     0.0118863    0.00623484    0.00295822    0.00139928   0.000645998   0.000275963   0.000111874   4.45307e-05   1.67142e-05   5.78996e-06   1.85325e-06   5.70786e-07
  21  22 4124.2319    1.1291  9.1619 10.8976 -0.0102  0.1138   0.0134   0.3288    0.0345   0.0000   434.6168       23.1719       3.65044       24.7693      -4.29649      -21.0045       1.60189       5.92011       29.9512      -11.7702      -3.00673      -5.51156      -3.75105     -0.768030     -0.611516       1.74196       1.15199       1.21286     -0.723842      0.205932    -0.0934411     -0.144169     0.0590094     0.0560255   -0.00700122    -0.0122109    0.00567834   -0.00298552   -0.00109689   0.000642778   0.000160311  -3.23290e-05  -2.44044e-05   1.61693e-06   5.43497e-06  -1.52810e-07       8.21605       11.0024       12.0335       12.4234       12.0812       11.7446       10.6439       9.44011       8.26185       6.76175       5.46820       4.35937       3.34003       2.51133       1.85251       1.28004      0.891926      0.594237      0.389633      0.241512      0.148743     0.0860288     0.0501594     0.0278702     0.0150133    0.00758763    0.00383702    0.00178508   0.000826267   0.000349269   0.000148617   5.66781e-05   2.10580e-05   7.22921e-06   2.31814e-06   6.99744e-07
  21  23 4268.6024    0.9086 10.4452 10.8095  0.0018  0.1431   0.0128   0.4135    0.0325   0.0000   429.3619       6.18294       54.9532       11.8418      -11.6420       17.4379       24.2463      -5.45348       11.6166      -2.76535       4.01482      -7.06335       3.58937       5.35101      -2.17962      -2.08639     -0.269158      0.461468     -0.458667     0.0607245     -0.372024    -0.0543250     0.0404343    0.00527784     0.0177463    -0.0100440   -0.00287924    0.00309036  -0.000110292  -0.000450966   5.94997e-05   9.66818e-05   8.10188e-06  -2.65733e-05   1.92944e-06   1.91112e-06       10.1487       13.6038       14.7713       15.6040       15.1082       14.3613       13.0968       11.8964       10.3095       8.57960       7.04180       5.52487       4.29208       3.15959       2.33759       1.62400       1.12272      0.748744      0.483161      0.305364      0.186561      0.108898     0.0637862     0.0350413     0.0187357    0.00984357    0.00472846    0.00234735    0.00101723   0.000461316   0.000180025   7.38703e-05   2.59988e-05   9.12991e-06   2.86893e-06   8.57915e-07
  21  24 4413.1988    0.7099 12.6622 10.7610 -0.0132  0.2061   0.0112   0.5735    0.0286   0.0000   451.4261       13.0859       45.9115       14.5426      -15.2018      -16.5981       8.03677      -3.66749      -13.8316       6.06003       14.2301       10.4355      0.763310       3.81737       2.95776     -0.805755       1.25853      0.918313    -0.0900823     -0.119997     -0.220833      0.300485      0.127258    -0.0683648    0.00803820   -0.00737407   -0.00907627   -0.00115700    0.00295786   0.000726707   1.76420e-05  -0.000223941  -2.78405e-05   1.56468e-05   6.12122e-06  -7.03532e-07       14.7312       19.3665       21.1278       22.2150       21.8926       21.0064       19.1652       16.9625       14.6208       12.2319       9.98936       7.79481       6.11462       4.56216       3.36030       2.33513       1.68116       1.09993      0.717083      0.460833      0.281981      0.168328     0.0983132     0.0533020     0.0291639     0.0153314    0.00751574    0.00357777    0.00163913   0.000701045   0.000287157   0.000113409   4.14583e-05   1.38047e-05   4.26863e-06   1.28808e-06
  22   7 1945.0473    0.5309  0.4311 10.0406 -0.0054  0.0196   0.0180   0.0416    0.0466   0.0000   439.7300      -2.02702       16.5161      0.876630      0.240637      0.568414      -1.40279      0.789702      -1.58222     -0.562315      0.912356     -0.480733      0.307470    0.00383110     -0.275781     0.0451860     -0.203016    -0.0962981    -0.0148414     0.0200646    -0.0182780  -0.000373086    0.00794714    -0.0117289    0.00173977   2.53779e-05  -0.000768982   0.000106941  -8.35652e-05   0.000142363   4.46310e-05  -2.88207e-05   6.89764e-06  -2.35218e-06  -4.39604e-07   4.49387e-07       1.40301       1.84589       2.03363       2.04380       2.04508       2.11890       1.57717       1.73729       1.28132       1.27194       1.03090      0.747146      0.603722      0.447983      0.301593      0.257020      0.143726      0.106875     0.0663128     0.0410148     0.0265917     0.0167623    0.00900779    0.00605582    0.00285385    0.00153417   0.000765432   0.000351777   0.000165855   8.45592e-05   3.33220e-05   1.42379e-05   6.32997e-06   2.10444e-06   8.39268e-07   3.16982e-07
  22   8 2104.7798    0.7414  0.5466 10.5077 -0.0091  0.0215   0.0230   0.0468    0.0541   0.0000   440.4092      -1.53588       16.7231       2.89780      -1.73915       5.80133      -2.70677      -2.03320       1.01300      -3.10463      -1.35882     0.0295242     -0.135341      0.537962     -0.600632      0.268928      0.198533     -0.216242     -0.199044    0.00377884     0.0448147    -0.0211493   -0.00311049   -0.00515232    0.00405193   -0.00179697   -0.00174207  -0.000636971  -0.000162982  -0.000312328   5.07526e-06   1.21586e-05  -1.77581e-06   1.21539e-06  -3.94803e-07   3.17783e-07       1.57323       1.91204       2.09525       2.35094       2.17863       1.95004       1.83467       1.74175       1.57567       1.26190       1.05957      0.897867      0.675410      0.466278      0.352187      0.272182      0.171205      0.115004     0.0754656     0.0480517     0.0300306     0.0177156     0.0111559    0.00582766    0.00349654    0.00171029   0.000916002   0.000470545   0.000229262   0.000116049   4.58066e-05   1.92294e-05   6.71917e-06   2.45541e-06   9.60669e-07   3.15752e-07
  22   9 2260.0467    1.0379  0.6913 10.8343  0.0010  0.0265   0.0266   0.0520    0.0627   0.0000   436.8342      0.163931       15.5227       3.08590      -4.68814       1.84786      -3.13279       2.06573       2.22396      -1.08202      0.755167     -0.780294    -0.0712323      0.289217     0.0827944    -0.0405446     -0.234494     0.0454641     0.0444940    -0.0868040     0.0286200    -0.0134506     0.0252010   -0.00352617    0.00761064  -7.76015e-05  -0.000183542  -0.000587804   9.01721e-05  -9.11711e-05  -5.51466e-06   6.02888e-06   1.31766e-05  -3.01102e-07  -1.98176e-07   4.60671e-07       2.21899       2.53406       2.10105       2.52758       3.11561       3.08683       2.41146       1.74520       1.71880       1.82502       1.58187       1.08784      0.679017      0.520121      0.476446      0.389985      0.270090      0.146321     0.0775984     0.0550137     0.0413909     0.0303349     0.0196193     0.0109262    0.00551156    0.00265681    0.00118915   0.000537718   0.000233653   0.000111769   4.39552e-05   1.83190e-05   7.22559e-06   2.96419e-06   9.86327e-07   3.27310e-07
  22  10 2410.8573    1.4030  0.8880 11.5314 -0.0079  0.0259   0.0333   0.0623    0.0780   0.0000   440.4498       8.14542       15.5870      -1.65215     -0.699787       1.04056       3.07489       1.11006     -0.736345      -2.18951      -1.59128     -0.648774     -0.554771      0.500007      0.580669     -0.402383     0.0282653    -0.0935575     0.0448977     0.0234131    -0.0689912     0.0360911    0.00520839    -0.0174252    0.00391070  -0.000907453   0.000323964  -5.72096e-05  -0.000153731   1.28692e-05   1.62635e-05  -2.82134e-05   1.46988e-05   1.47960e-06  -3.05096e-06  -5.34780e-07       1.84167       2.51376       2.49067       2.70138       2.65965       2.39136       2.36430       2.14675       1.88240       1.56524       1.23039       1.01098      0.763371      0.617208      0.434571      0.318523      0.216026      0.146476     0.0928360     0.0595833     0.0368960     0.0219276     0.0123402    0.00751405    0.00401549    0.00215044    0.00113119   0.000545893   0.000281489   0.000116688   5.65851e-05   2.03650e-05   9.52120e-06   3.14365e-06   1.14034e-06   3.90941e-07
  22  11 2559.2491    1.8422  0.8856 11.9122 -0.0047  0.0244   0.0417   0.0575    0.0737   0.0000   440.1957       3.15440       8.41964       3.12611      0.691014       2.89475      -3.24833    -0.0740525      0.808139      -1.63475       2.28167      0.857090    -0.0588759     -0.853204      0.226771     -0.148234      0.162219   0.000862160     0.0422172     0.0145150    0.00399565  -0.000529531    0.00264865    0.00287276    0.00742373    0.00192498   0.000107751   3.76860e-05   0.000238292  -3.10276e-05  -1.50767e-05  -8.69402e-06   1.25686e-06  -3.17898e-06   1.05901e-07  -3.74442e-09       1.82149       2.30160       2.44014       2.50048       2.62455       2.36817       2.28511       2.00226       1.74243       1.43415       1.14135      0.962496      0.746039      0.553376      0.398973      0.286904      0.197558      0.140310     0.0910380     0.0573698     0.0371229     0.0209960     0.0126333    0.00674253    0.00381823    0.00200044    0.00101426   0.000529286   0.000243798   0.000111182   4.74218e-05   1.96923e-05   7.72166e-06   2.88989e-06   1.00172e-06   3.56191e-07
  22  12 2707.1870    2.3982  0.9295 12.3587 -0.0006  0.0258   0.0535   0.0630    0.0873   0.0000   437.3250       7.25687       10.9687     -0.637759       1.37785      0.156116       1.22964      -1.88505       2.14154       1.91892     -0.847925      -1.34016      0.120033      -1.13770      0.231629     -0.161959     0.0578883     -0.121951    -0.0745684     0.0545811     0.0496308     0.0194687    0.00565018   -0.00133749   -0.00133101   -0.00161740   0.000366466  -0.000353730   2.50969e-05   5.10612e-06   4.45219e-06   2.84097e-05  -5.72459e-06  -7.59060e-06  -1.60736e-06   6.92217e-07       1.79447       2.27387       2.41939       2.49693       2.63218       2.37364       2.32853       2.06799       1.74219       1.52955       1.13010       1.00178      0.745555      0.576155      0.413503      0.324200      0.220695      0.142530     0.0980175     0.0650250     0.0367760     0.0241409     0.0134663    0.00793529    0.00404534    0.00231788    0.00113620   0.000573123   0.000265602   0.000139795   5.49528e-05   2.48099e-05   8.36452e-06   3.69219e-06   1.25821e-06   4.49469e-07
  22  13 2854.8520    2.9811  0.8044 13.2103 -0.0089  0.0253   0.0752   0.0609    0.0741   0.0000   440.0264       5.57171       14.9942       7.02568     -0.579265      -4.79926      -1.27617      -2.72485      -1.61748      -1.52883       1.89187     -0.894183      0.730387     -0.418315     -0.284663     -0.488212     0.0418142   -0.00320084    -0.0634703    0.00160847    -0.0315034     0.0393462    -0.0162614   -0.00254035    0.00384895  -0.000604106   0.000283780   0.000390305   7.27060e-05  -0.000110810   6.35828e-06   5.20731e-06   2.16250e-06  -6.08285e-06  -4.86536e-07   2.09534e-07       1.80872       2.54423       2.52743       2.48037       2.65757       2.42908       2.38058       1.99029       1.85081       1.46321       1.35165      0.993947      0.844851      0.580734      0.426955      0.291896      0.190053      0.145752     0.0906993     0.0642792     0.0356358     0.0227712     0.0120177    0.00725182    0.00387079    0.00201088    0.00105183   0.000489775   0.000227065   0.000111430   4.40560e-05   2.03417e-05   7.85930e-06   2.95175e-06   1.02102e-06   3.55864e-07
  22  14 3001.5370    3.6883  0.7840 13.4030 -0.0028  0.0223   0.0884   0.0553    0.0744   0.0000   440.6701       5.59405       14.2624       2.63079      -2.72011       1.91659      0.938058      -3.59155      0.639151    -0.0447801       1.88331     -0.686890      0.142558      0.641907     -0.657254     -0.778791      0.196044    -0.0733906    0.00868855   -0.00446198     0.0323257   -0.00626200   -0.00950568   9.26438e-06    0.00138270    0.00227325  -0.000639318   -0.00121716  -0.000177859   0.000291632  -3.52973e-05  -1.87532e-05   6.58109e-08   5.37464e-06  -5.55451e-07  -5.67461e-07       1.66700       2.03060       2.42384       2.43782       2.32049       2.26559       2.06883       1.78084       1.66701       1.35751       1.04469      0.854155      0.705934      0.484975      0.368260      0.266757      0.185091      0.118612     0.0786115     0.0508738     0.0295178     0.0190648     0.0114634    0.00587300    0.00321664    0.00190381   0.000936456   0.000485520   0.000220744   0.000108032   4.54683e-05   1.85437e-05   6.68109e-06   2.95079e-06   1.12328e-06   3.82549e-07
  22  15 3147.1306    3.7524  0.9846 13.5075  0.0020  0.0272   0.0840   0.0643    0.0785   0.0000   438.0323       13.6483       8.95118      -6.98608       2.88293       2.96205      -5.18093      -2.50497     -0.405300      -1.08680       2.01549      -2.42207      -1.02452      -1.07668      0.111163      0.110613      0.323218     -0.179593     -0.131978     0.0499396    0.00741326     0.0301431  -0.000283851    -0.0128274  -0.000752696    0.00162974    0.00138522   0.000890647  -2.74138e-05  -6.98856e-05   2.00988e-05   1.59366e-05  -6.28969e-06  -6.92250e-06   3.58074e-06  -1.21092e-07       2.01168       2.58691       2.68823       2.91275       2.70862       2.63056       2.55667       2.27198       1.94292       1.73415       1.35772      0.981605      0.845893      0.674879      0.474238      0.337386      0.251842      0.158915      0.103787     0.0656015     0.0421401     0.0218359     0.0138796    0.00773325    0.00442102    0.00230562    0.00116144   0.000604832   0.000281513   0.000114278   5.31946e-05   2.14616e-05   9.31527e-06   3.85280e-06   1.37381e-06   4.22612e-07
  22  16 3292.4208    3.3893  1.4339 13.2180 -0.0030  0.0324   0.0654   0.0841    0.0687   0.0000   438.8915       16.7243       15.0372       3.41092       2.41551      -2.75430       2.82330      -4.82088      -5.11527      -2.98784       2.79224     -0.638594      -2.22839      0.532778      0.771318     -0.432927     -0.288570     -0.218566      0.394956      0.161232    -0.0664250    -0.0144768    -0.0121762   0.000605325   -0.00154793   -0.00244754  -0.000315324  -0.000539104   5.61251e-05  -4.68702e-05  -0.000123492   3.52376e-05  -1.50417e-05   5.30181e-06   3.01715e-06   2.32310e-07       2.35085       3.13371       3.29230       3.30871       3.47279       3.27788       2.97599       2.59805       2.27223       1.98228       1.67505       1.27445       1.00902      0.722929      0.553465      0.401125      0.281935      0.178146      0.121795     0.0759963     0.0487767     0.0309489     0.0175979     0.0104263    0.00543832    0.00288214    0.00140056   0.000706132   0.000334179   0.000146689   6.77045e-05   2.70969e-05   1.11399e-05   4.27521e-06   1.52074e-06   5.30050e-07
  22  17 3437.4179    2.8471  2.0692 12.6621 -0.0050  0.0389   0.0446   0.0960    0.0597   0.0000   440.2299       22.3832       9.18907       2.04415       1.28798      0.940202       2.35558      -6.32776      -1.14153      -1.31024      -1.57988    -0.0267025       1.01648     -0.899437      0.196138     0.0998108     0.0813760      0.180760      0.226837     -0.163274     -0.114163     0.0140252     0.0103918    -0.0117885   -0.00774193   -0.00498601   0.000101420   0.000763820  -0.000493963  -0.000212790   0.000117529   5.91874e-05  -2.05651e-05   2.56914e-07   1.33439e-06   7.50380e-08       2.71558       3.59487       3.89080       4.13993       3.99060       3.76856       3.60110       3.26395       2.70663       2.32158       1.89642       1.48287       1.15896      0.893252      0.663947      0.487519      0.328312      0.227330      0.147653     0.0919849     0.0595900     0.0347206     0.0207741     0.0119007    0.00661250    0.00353012    0.00177403   0.000915746   0.000425558   0.000200556   8.55380e-05   3.82537e-05   1.46110e-05   5.61811e-06   1.90418e-06   6.53661e-07
  22  18 3582.2426    2.2651  3.2148 12.2760 -0.0007  0.0510   0.0309   0.1353    0.0455   0.0000   443.1588       18.8049       13.8069      0.386198       12.5332      -2.50976      0.202165       4.47920       3.35192       1.88548       2.13257      -3.95395     -0.900324      0.681670     -0.608618      -1.25278      0.255808     -0.409354      0.184271     0.0972792   -0.00361563    -0.0356763     0.0204208   -0.00470146   -0.00755267    0.00670347    0.00140103   -0.00178278  -6.68734e-05   0.000188026  -0.000287721   8.62632e-06   4.29722e-05  -1.45873e-06  -3.14081e-06  -5.75878e-07       3.45338       4.63739       5.08445       5.22037       5.18512       4.94831       4.49694       4.15456       3.57747       2.96244       2.50056       1.99203       1.52990       1.15776      0.858081      0.626723      0.422808      0.289525      0.193876      0.121311     0.0776484     0.0457414     0.0270513     0.0157000    0.00851140    0.00459590    0.00229517    0.00117471   0.000554518   0.000259935   0.000114288   4.82924e-05   1.91841e-05   7.22566e-06   2.46984e-06   8.78751e-07
  22  19 3727.1327    1.9193  4.4818 11.8216 -0.0042  0.0637   0.0242   0.1690    0.0441   0.0000   445.6763       19.4570       20.9650       5.44706      -4.02977     -0.635783       7.95184       3.59966     -0.197657      -10.5581       1.28148      -7.48430      0.426922       3.44059      -1.64523     -0.938922      -1.31909     -0.693935      0.325435      0.204377     -0.111212    -0.0451908     0.0277609     0.0191522    -0.0294871  -1.41625e-05   -0.00157061    0.00244134   0.000806391  -0.000132016   9.32907e-05  -8.24308e-06   1.67494e-05   7.89857e-06   9.60505e-07  -6.19679e-07       4.28011       5.75475       6.25398       6.50294       6.48795       6.15728       5.75227       5.07385       4.38115       3.84813       3.10461       2.44047       1.97389       1.45063       1.11122      0.763131      0.537873      0.375284      0.243413      0.160415      0.100030     0.0583888     0.0361287     0.0199954     0.0114787    0.00602677    0.00317744    0.00151011   0.000759175   0.000324982   0.000154840   6.04941e-05   2.59285e-05   9.63581e-06   3.32716e-06   1.12496e-06
  22  20 3871.9676    1.5919  6.1500 11.2575 -0.0026  0.0757   0.0182   0.2123    0.0436   0.0000   442.5668       12.9843       14.0230       5.53250      -1.31204       5.12330      -8.25757       6.63131       1.05845      -9.52237       1.11666     -0.884492      0.968731      0.449052     0.0991770     -0.150996     -0.995275     -0.524021    -0.0840819     -0.305884      0.123533     0.0472919    -0.0204527    -0.0289806     0.0143981    0.00361086   -0.00483882   0.000245919   0.000691173   0.000412306   8.40752e-05   4.33520e-07  -5.23285e-05   4.33631e-06   4.41992e-06  -2.63998e-07       5.24195       6.76472       7.70712       7.68614       7.89642       7.40762       6.77270       6.12830       5.40939       4.53271       3.72304       2.92282       2.29958       1.76522       1.30524      0.923215      0.650962      0.444962      0.290750      0.191037      0.116915     0.0705494     0.0425251     0.0241615     0.0134829    0.00726502    0.00380091    0.00184646   0.000866239   0.000423484   0.000169892   7.68915e-05   2.97111e-05   1.16316e-05   3.94174e-06   1.34309e-06
  22  21 4016.4356    1.3078  8.0473 10.9854 -0.0083  0.0956   0.0145   0.2720    0.0365   0.0000   426.8339       24.0788       30.3882      -1.49968      -21.9954       5.06764       11.7638      -6.41734       17.6305      -2.48841       4.84086      -2.84669      -2.24434      -2.95216       3.43233     -0.941541     -0.110112     -0.320059      0.570596     0.0818290    -0.0697515     -0.116812    0.00595872     0.0310004     0.0171183    0.00178060   -0.00253741  -0.000953984   -0.00103359   0.000924560   0.000240849   0.000121005   3.09011e-05  -1.54738e-05  -1.05918e-05  -1.62519e-06       6.59137       8.61746       9.56348       9.89458       9.83445       9.45540       8.61702       7.83693       6.75247       5.79774       4.59437       3.84430       2.92462       2.24886       1.62845       1.18731      0.828617      0.559547      0.384695      0.242272      0.153462     0.0934296     0.0535052     0.0322436     0.0171909    0.00931910    0.00493097    0.00235446    0.00114841   0.000544544   0.000226051   9.75949e-05   3.93857e-05   1.45316e-05   5.21476e-06   1.78543e-06
  22  23 4305.7692    0.8434 11.9759 10.7860 -0.0063  0.1691   0.0119   0.4767    0.0297   0.0000   441.9668       31.0627       39.4144      -12.1810      -4.20054      -6.17918       20.9220       1.85780       1.61919       2.52629      -7.29274       1.92569       9.95444      -7.43771      -4.24551       3.16180       2.25226      0.226907      -1.03984     -0.973690      0.870774      0.319367   -0.00491098    0.00449412   -0.00749145    0.00219288    0.00914151    0.00118626   -0.00348477   0.000364513   0.000845533  -0.000104872  -9.77378e-05   3.30831e-06  -9.04852e-06   3.14821e-07       11.3711       15.1911       16.7245       17.3310       17.2965       16.6380       15.2822       13.7658       11.8991       10.1904       8.23693       6.62594       5.23895       4.00399       2.93003       2.12125       1.48844       1.02388      0.689949      0.443459      0.280689      0.170405      0.100284     0.0584654     0.0327971     0.0176216    0.00913230    0.00464864    0.00219270    0.00102451   0.000440132   0.000190282   7.40542e-05   2.83921e-05   9.60744e-06   3.25634e-06
  23   8 2131.1058    0.7980  0.5890 10.5876 -0.0080  0.0233   0.0227   0.0483    0.0554   0.0000   441.0737       1.42194       16.0416       3.03475      -4.94681      -1.90595       4.74771      -1.24677     -0.402616    -0.0148395       1.80115      0.946741     -0.834123     -0.984462     -0.118557     -0.281151     0.0824049     -0.170650     -0.109192      0.143580     0.0145792   -0.00882248    0.00510194    0.00533791   -0.00898822   -0.00446622    0.00136296   -0.00109417   0.000237240  -6.24140e-06  -6.13336e-05  -1.00382e-05   2.42916e-05  -4.29454e-06   1.99379e-06   6.55571e-07       1.65944       1.70411       1.96996       2.53215       2.43752       1.87692       1.94239       2.11328       1.61243       1.12506       1.09213       1.00415      0.706206      0.451043      0.382269      0.328864      0.213392      0.125414     0.0944218     0.0673811     0.0445877     0.0238818     0.0125319    0.00954945    0.00577597    0.00288064    0.00136933   0.000649771   0.000376018   0.000209097   0.000100463   4.70016e-05   1.90885e-05   7.26716e-06   2.31506e-06   7.59554e-07
  23   9 2287.4877    1.1372  0.7223 11.0381  0.0018  0.0216   0.0283   0.0519    0.0643   0.0000   440.5495       2.36455       14.3728      -2.12855      -1.11920       2.61440      -1.54444       1.12714       1.45521      -2.55152      0.769561      0.442568     -0.637041      0.325823      0.317248     0.0962179     -0.299573     0.0342687     0.0961605    0.00651584    0.00110691     0.0177013    -0.0322522   -0.00749022   -0.00329522    0.00394192    0.00481977   0.000336210  -0.000666350   1.91576e-05  -1.95570e-05  -2.90065e-05   1.05569e-05   3.86668e-06  -2.57820e-06  -1.43179e-07       1.58754       2.03420       2.07499       2.10013       2.17861       2.07764       1.99280       1.69504       1.47148       1.36457       1.14694      0.960485      0.761238      0.539584      0.389325      0.275348      0.194340      0.133404     0.0914934     0.0635532     0.0404107     0.0245098     0.0149993    0.00844672    0.00471406    0.00258599    0.00129182   0.000664186   0.000323254   0.000160818   7.09817e-05   3.27720e-05   1.30693e-05   5.36766e-06   2.13232e-06   8.22501e-07
  23  10 2439.2372    1.5716  0.8731 11.5504 -0.0025  0.0230   0.0352   0.0586    0.0757   0.0000   437.7960       5.48594       17.2548       6.21884      -2.51279      -1.59647     -0.842805     0.0305866      -2.52000      0.270429       1.38253    0.00425742     -0.378090      -1.05699      0.239254     -0.193201      0.458724    -0.0160533     0.0515485    0.00425407     0.0192651     0.0534851    -0.0266406    -0.0245906   -0.00169709   0.000834973   -0.00334499  -0.000527330  -9.32592e-05  -0.000160542  -0.000134544  -4.21013e-05   1.67978e-05  -1.31865e-05   1.81882e-06  -3.63711e-08       1.55629       2.00839       2.20829       2.30519       2.38555       2.13105       2.07502       1.86506       1.59181       1.37755       1.13257      0.904279      0.733867      0.548066      0.409145      0.304099      0.202928      0.148618      0.100495     0.0646377     0.0408298     0.0259518     0.0156623    0.00920390    0.00486425    0.00291776    0.00150546   0.000800604   0.000408635   0.000178046   9.41890e-05   3.70808e-05   1.81073e-05   6.65111e-06   2.57434e-06   9.12799e-07
  23  11 2588.7590    2.0140  0.8660 12.1968 -0.0043  0.0242   0.0459   0.0535    0.0708   0.0000   437.0257     -0.431573       15.8024       4.88227     -0.852959       3.06317     -0.656890      -3.02132     0.0114530     -0.131090       1.40132      -1.74301      0.773790     -0.873309      0.423108      0.170320     -0.323918    -0.0800254      0.158151   -0.00865581    -0.0636363   -0.00384867    0.00841936    0.00777773    0.00378292  -0.000841576    0.00140533  -0.000594069   0.000161365   0.000120857   0.000122852  -1.58989e-05  -1.23858e-05   3.54026e-06   3.13881e-07   1.15571e-06       1.67420       2.25978       2.45974       2.51452       2.60971       2.36717       2.24267       1.97985       1.76675       1.45737       1.21514       1.00174      0.739579      0.579756      0.451507      0.306338      0.219215      0.152123      0.102682     0.0677022     0.0419623     0.0262408     0.0155589    0.00922983    0.00516869    0.00298309    0.00157156   0.000819166   0.000400990   0.000190516   8.93940e-05   3.95154e-05   1.78273e-05   6.99447e-06   2.53095e-06   9.40882e-07
  23  12 2737.6889    2.6247  0.8194 12.7299 -0.0063  0.0233   0.0620   0.0565    0.0671   0.0000   437.5147       7.68727       16.2642       2.18708      -7.86841       1.39520      -1.27352     -0.349362      -1.47690      -2.36144      -1.05163     -0.399146     -0.132917      -1.02787      0.519025     -0.308571      0.164528     -0.161039      0.132321    -0.0143434     0.0290824     0.0158830     0.0113606   -0.00147789   -0.00205513    0.00489125  -0.000596851   -0.00103573  -0.000255834  -0.000209042   2.48194e-05  -3.40958e-05  -1.65410e-06   1.60117e-05   3.34055e-06  -1.97033e-06       1.66625       2.17554       2.20656       2.32806       2.36821       2.22478       2.13379       1.83839       1.68907       1.44316       1.12755      0.959133      0.717891      0.591068      0.448133      0.296143      0.225896      0.146205      0.108733     0.0667429     0.0439875     0.0260569     0.0143876    0.00947505    0.00477352    0.00311854    0.00145508   0.000827795   0.000392875   0.000177947   8.92225e-05   3.36102e-05   1.62969e-05   6.12105e-06   2.54003e-06   8.77754e-07
  23  13 2886.1943    3.1468  0.7944 13.0994 -0.0148  0.0223   0.0763   0.0523    0.0864   0.0000   438.8783       7.83583       13.6612       4.98143      -4.17373       2.67251      -1.96368      -3.17289      -1.92863     -0.864165     -0.453458      -3.02800    -0.0833714      -1.34086     0.0581113     -0.223754     0.0515598     0.0946443      0.117536   -0.00948204     -0.150804     0.0274953     0.0166606    0.00776047   0.000155217   -0.00297720  -0.000880698   0.000492884  -0.000299316   3.01063e-05  -9.04001e-05   4.72137e-05   7.56766e-06  -4.64008e-07   3.91226e-06   2.51328e-06       1.69435       2.16958       2.39327       2.45306       2.36123       2.26691       2.25600       2.04114       1.68994       1.39665       1.12252      0.850345      0.672460      0.542793      0.427111      0.317071      0.221741      0.152187      0.103384     0.0612264     0.0404981     0.0232755     0.0142236    0.00820491    0.00443961    0.00255845    0.00138002   0.000680805   0.000346764   0.000162229   7.48727e-05   3.66458e-05   1.48504e-05   6.38931e-06   2.51850e-06   8.71364e-07
  23  14 3033.6028    3.6704  0.8011 13.6351 -0.0196  0.0242   0.0948   0.0578    0.0778   0.0000   442.2018       9.54668       10.5201       10.2107      0.930780      0.838216       4.57641      -2.57895      0.136527      0.243095      -2.91620      -2.21000      -1.04018      -1.53949      0.433508      0.698559      0.223400    -0.0362460     -0.154676    -0.0460513     0.0398678    0.00592791    -0.0313944     0.0135806    0.00906783   -0.00731336  -0.000239974   0.000113597   1.14681e-05   2.89302e-07  -8.69272e-05   9.91397e-05   1.62329e-06   6.52995e-06  -1.80444e-06  -1.88760e-07       1.64271       2.08485       2.34153       2.54057       2.32842       2.21118       2.31435       2.03261       1.67440       1.39782       1.18953      0.975969      0.685725      0.579793      0.465410      0.318708      0.212302      0.163961      0.107431     0.0645464     0.0414229     0.0259160     0.0161337    0.00854563    0.00503637    0.00270200    0.00155881   0.000794565   0.000373735   0.000185099   8.10919e-05   4.25027e-05   1.80162e-05   7.78380e-06   2.85425e-06   9.97247e-07
  23  15 3179.9259    3.5532  1.0568 13.6514 -0.0018  0.0280   0.0797   0.0745    0.0722   0.0000   437.6413       12.3870       12.8253       8.31633       1.23781      -2.60402       3.43314     -0.325259      0.129227      -3.46839       2.75649     -0.767611     -0.716616    -0.0745036     -0.479010     -0.376267     -0.476768     -0.240475    -0.0960207     -0.128582     0.0615946     0.0731785    -0.0230089    -0.0210437    0.00536146    0.00140585   -0.00266749  -0.000691536   0.000314379  -0.000371089  -0.000115386   9.76642e-05  -4.78598e-06  -6.99100e-06  -6.88503e-07   1.21880e-06       1.95106       2.73479       2.76588       3.05496       2.99597       2.87609       2.55751       2.43022       1.99937       1.70439       1.40329       1.07064      0.853340      0.653646      0.490290      0.369420      0.266702      0.172489      0.119183     0.0741678     0.0482460     0.0293568     0.0181782     0.0104064    0.00622666    0.00323577    0.00183163   0.000908559   0.000473244   0.000219190   0.000109040   4.53741e-05   1.99038e-05   7.54794e-06   2.89703e-06   1.02410e-06
  23  16 3325.6892    3.3182  1.5731 13.2415 -0.0032  0.0335   0.0588   0.0840    0.0613   0.0000   438.3884       8.93602       15.5163       15.2981     -0.410383    -0.0542724       1.54447      0.377227      -4.18442      -2.05435       1.23896      -1.01383     -0.426099     -0.251880     -0.409519      0.175138     -0.501329     -0.282931    0.00353957     0.0215020    -0.0776137     0.0511440   0.000253364     0.0167713   -0.00999626  -8.53002e-05  -0.000750181  -0.000809840  -0.000320663   5.62726e-05  -0.000203403  -2.43931e-05   2.85108e-05   1.40575e-05  -8.30661e-06  -2.22955e-06       2.30372       3.12060       3.27545       3.48804       3.31920       3.22702       2.99141       2.86196       2.40339       2.06747       1.66866       1.38176       1.07434      0.830905      0.612683      0.470527      0.330145      0.220749      0.147541      0.100354     0.0606033     0.0392490     0.0218386     0.0137379    0.00779493    0.00418721    0.00226286    0.00111621   0.000586732   0.000284897   0.000134582   5.98781e-05   2.51026e-05   1.01663e-05   3.70319e-06   1.39481e-06
  23  17 3471.4530    2.6626  2.2513 12.6869 -0.0028  0.0406   0.0405   0.1057    0.0521   0.0000   447.1027       13.9694       2.11482      0.601281       4.77668       1.35004     -0.947678       2.02144      -5.67155     -0.640762       2.67866       2.62544      0.395942      -1.01261       1.19101      -1.39795     -0.349833      0.468495     0.0242993    -0.0545792    -0.0644314    -0.0311671   -0.00336792    0.00642263   -0.00273355   -0.00246045    0.00474763   0.000368631   0.000149306  -0.000126483  -0.000147326  -0.000109162   6.81895e-05   1.79318e-05  -1.75265e-06  -6.51268e-07       2.68906       3.69863       3.90881       4.14358       4.29038       3.97137       3.64888       3.26634       2.84642       2.47374       1.92389       1.64409       1.24955      0.979856      0.720070      0.531187      0.380431      0.261156      0.177900      0.113200     0.0745229     0.0461409     0.0286762     0.0165794    0.00934317    0.00532351    0.00274536    0.00150322   0.000713755   0.000359223   0.000157689   7.30976e-05   2.94531e-05   1.27788e-05   4.30459e-06   1.71977e-06
  23  18 3616.9241    2.2133  3.3830 12.2296 -0.0023  0.0504   0.0286   0.1366    0.0415   0.0000   438.4091       18.6894       11.2187       5.22581      -2.79283      0.722648       2.81276      -12.8492     -0.784219      -1.18561      0.825696      -1.72953      0.323563     -0.347666      -1.30847      -1.41003     -0.346234      0.657795      0.181926      0.158873     -0.157363    -0.0192133   -0.00898258    0.00770234   -0.00632658    0.00130889    0.00359998    0.00319048   -0.00115700  -0.000688030  -9.00245e-05  -4.82601e-05   9.10901e-06  -8.62763e-06   5.94521e-07   4.99881e-06       3.31133       4.41301       4.83840       5.00720       5.10662       4.90082       4.44212       4.09136       3.44966       3.01853       2.46293       1.97970       1.59449       1.22295      0.895392      0.650707      0.469408      0.322686      0.220277      0.148671     0.0919152     0.0587812     0.0347890     0.0206741     0.0116282    0.00651272    0.00348174    0.00185452   0.000892590   0.000429789   0.000202822   8.63338e-05   3.81016e-05   1.51957e-05   5.86035e-06   2.23362e-06
  23  19 3762.2459    1.8004  5.0558 11.6293 -0.0019  0.0647   0.0211   0.1766    0.0422   0.0000   432.2372       18.9239       20.3377       7.27303      -8.20687      -2.80309       2.91744       3.36645    -0.0833205      -3.26719       7.55242      -2.43720      -3.08651     -0.698926       1.89413     -0.906832     0.0419136     -0.515189      0.470182      0.222642    0.00140311    -0.0986931    0.00645383    -0.0152647     0.0104760   -0.00173162  -0.000708166   -0.00103267   0.000882120  -0.000774638  -0.000400974   0.000185415   7.65508e-05  -6.71776e-05  -1.07806e-05   2.37045e-06       4.34401       5.59730       6.26492       6.32303       6.39809       6.16620       5.67409       5.21312       4.55644       3.88542       3.29291       2.60256       2.11527       1.56997       1.19522      0.879879      0.617881      0.426988      0.291444      0.188212      0.120293     0.0769123     0.0453540     0.0269532     0.0154259    0.00842150    0.00448187    0.00236402    0.00115354   0.000570101   0.000261214   0.000116446   5.06212e-05   2.08994e-05   7.46982e-06   2.90479e-06
  23  20 3907.4471    1.4494  6.5930 11.3612 -0.0077  0.0802   0.0170   0.2331    0.0366   0.0000   438.9298       25.9850       23.2499       19.5829       3.72929      -7.50342      -5.90653       1.79766     -0.675762      -3.33711      -1.09550       3.62070       1.59102       1.08698       1.96417     -0.602279      0.618119      0.452107     0.0255916     0.0522872     -0.120653      0.115705      0.107150    -0.0181308    0.00529352     0.0183207    0.00748572   -0.00430429   -0.00152758   -0.00126098   0.000134735  -0.000184274  -0.000120519   4.60821e-05   4.63699e-07   3.43427e-06       5.44486       7.22184       7.95606       8.35929       8.31314       7.90183       7.22011       6.70701       5.66086       4.92315       4.05036       3.28201       2.59053       1.99121       1.46857       1.07660      0.756155      0.535918      0.358822      0.234538      0.153058     0.0945715     0.0580046     0.0334776     0.0192775     0.0107487    0.00565044    0.00304945    0.00149631   0.000736514   0.000338845   0.000150386   6.47685e-05   2.65470e-05   9.64238e-06   3.62141e-06
  23  21 4052.9122    1.2340  8.7492 10.9549 -0.0014  0.1019   0.0138   0.2901    0.0349   0.0000   433.1840       5.47881       30.9658      0.895708      -26.0029       6.14372       14.3267      0.253937      -4.30143      -7.78825      0.149617       1.70397       1.62522      -6.04294       3.58672       1.58147      0.248980    -0.0430288      0.768185     -0.799920     0.0345653    -0.0641393      0.182601    -0.0611950    -0.0663078    0.00644148     0.0102280   0.000866251   -0.00131655   -0.00196788  -9.39539e-05  -0.000197206   0.000194443   7.08756e-05   1.71601e-05   4.36575e-06       6.68984       8.49474       9.80090       9.94643       10.0021       9.54920       9.10462       7.96750       7.07953       6.19869       5.04865       4.12935       3.26231       2.49788       1.86510       1.36901      0.988669      0.678927      0.454485      0.301041      0.195929      0.120989     0.0754831     0.0437669     0.0254007     0.0140558    0.00735616    0.00396550    0.00194125   0.000947399   0.000449526   0.000190147   8.63515e-05   3.40536e-05   1.32173e-05   4.97475e-06
  23  22 4197.7755    0.9855  9.8830 10.9419 -0.0051  0.1290   0.0129   0.3706    0.0301   0.0000   418.8340       27.2991       15.8230      -7.33316       9.13351      -19.6906       6.10211       10.7316       2.60727      -21.5724      -9.20170       8.60098       2.63905      -8.41383       3.48846      0.509894      0.668655      0.691565      0.214646      0.565003      0.305114     0.0309904     -0.179475    -0.0391997     0.0335217    0.00277557    0.00437500    0.00161623   -0.00188646  -0.000976170   0.000923089   0.000354162   2.17275e-05  -3.63136e-05  -2.99081e-05   4.62290e-06       8.25511       11.0255       12.3907       12.7345       12.7822       12.3626       11.4039       10.2888       8.99570       7.70981       6.40866       5.07027       4.16757       3.12162       2.36905       1.72624       1.23977      0.852673      0.589298      0.392959      0.244953      0.158392     0.0954170     0.0558045     0.0327414     0.0181531    0.00975978    0.00519039    0.00257886    0.00124523   0.000593305   0.000256747   0.000113560   4.52261e-05   1.65444e-05   6.33795e-06
  23  23 4342.9824    0.7695 11.4836 10.8108 -0.0058  0.1742   0.0118   0.4857    0.0285   0.0000   442.3931       51.6250       27.4527       8.67458      -5.55900      -6.96948       22.7912       20.8045       3.69749       3.12015      -14.6561      -1.56343       1.40027       7.55773     -0.583089      -3.01999       2.46058       1.04010     -0.373789      0.130637     -0.436036      0.134166    -0.0352166     0.0304870     0.0548658    -0.0290836   -0.00269243    0.00561520   0.000932984  -0.000200713   0.000301796  -0.000178392  -0.000457764  -5.53865e-05   5.15739e-05   1.34392e-06       11.0940       14.8694       16.4430       17.1490       17.0808       16.5247       15.3565       13.9320       12.0155       10.3625       8.59077       7.04714       5.61789       4.23964       3.21312       2.32906       1.69275       1.16658      0.803236      0.533506      0.341724      0.216707      0.133084     0.0779277     0.0448029     0.0249527     0.0135471    0.00715732    0.00357016    0.00175034   0.000823153   0.000363661   0.000157444   6.33819e-05   2.28843e-05   8.60743e-06
  24   8 2156.7804    0.8274  0.6264 10.7032 -0.0075  0.0211   0.0222   0.0486    0.0514   0.0000   435.1822     0.0594263       17.5550      -2.52285      0.616413     -0.931416     -0.382085     -0.263083     -0.480710       1.73322       1.28796     -0.858575     0.0868903     -0.756088     -0.257004      -1.14311     0.0126304      0.308062    -0.0681668     -0.104582    -0.0995030    -0.0461169    -0.0223004     0.0154212   -0.00346351    0.00494645  -0.000241979  -0.000543051   0.000150096  -6.59283e-05  -0.000109648  -2.33152e-05   1.19167e-05   1.46502e-05  -3.60206e-07  -4.86306e-07       1.36990       1.88444       2.06127       2.10802       2.23467       2.04124       1.94711       1.70959       1.41448       1.23313       1.06338      0.824493      0.648448      0.522148      0.355229      0.299879      0.188921      0.150028     0.0969190     0.0617358     0.0434311     0.0270303     0.0175017     0.0103191    0.00577750    0.00353680    0.00166660   0.000982535   0.000470688   0.000249621   0.000117187   5.35577e-05   2.38174e-05   1.09483e-05   4.59615e-06   1.79025e-06
  24   9 2314.3777    1.1464  0.8343 11.2286 -0.0042  0.0247   0.0267   0.0569    0.0604   0.0000   439.1558     -0.499622       15.3079       1.84922      -1.76217      -2.63280      -1.19974       2.81220      0.661593      0.125252     -0.911794     -0.339793      0.874366      -1.28095     -0.484787     -0.144875     -0.135851    -0.0370805    -0.0909266     0.0691678    -0.0775508    0.00940129     0.0238835   -0.00242389   -0.00955198   -0.00193112    0.00442730    0.00112340  -0.000142635  -0.000169258   3.01121e-05   1.01875e-05  -2.51479e-05  -7.36467e-06   1.06196e-05   2.56085e-06       1.57201       2.08560       2.21794       2.44236       2.40653       2.34648       2.03976       1.89745       1.70556       1.53594       1.20774      0.972579      0.793330      0.602318      0.480091      0.333672      0.246549      0.162463      0.119550     0.0778048     0.0511081     0.0301116     0.0203569     0.0116184    0.00701527    0.00395151    0.00243173    0.00116896   0.000665307   0.000314306   0.000155038   6.71333e-05   3.24272e-05   1.32407e-05   5.41889e-06   2.10825e-06
  24  10 2467.0660    1.5307  0.7976 11.8881 -0.0059  0.0243   0.0367   0.0543    0.0684   0.0000   436.9376       3.59663       17.8464       1.18961      -1.11365      -2.57199      0.438644      -2.55007       1.82455     -0.559530      0.621260     -0.980344     -0.830165      -1.51038     -0.457117      0.359008      0.700250     -0.296019    0.00539164     -0.156542    -0.0262241     0.0326825    0.00708921     0.0136427    0.00533947    0.00600757   -0.00243710   -0.00132252  -0.000178669   0.000221561   0.000182449   2.35822e-05  -2.28135e-05  -1.22142e-05  -2.72463e-06   1.01483e-06       1.53921       2.13292       2.33406       2.50533       2.36013       2.22893       2.25542       1.87267       1.72428       1.48553       1.23289      0.981111      0.790590      0.637998      0.448165      0.329204      0.248806      0.168633      0.112159     0.0766792     0.0514525     0.0303298     0.0192253     0.0119169    0.00672813    0.00375209    0.00201872    0.00122700   0.000585655   0.000302422   0.000144890   7.46675e-05   2.83760e-05   1.44996e-05   5.22956e-06   2.40798e-06
  24  11 2617.7378    2.1135  0.9027 12.2227  0.0001  0.0232   0.0459   0.0590    0.0737   0.0000   439.3085       5.06675       14.5413      0.151398      0.399030     -0.630366     -0.649195       3.05757      -3.39684      -2.05405   -0.00897970      0.325780     -0.176918     -0.370760      0.875240     -0.272322     -0.150575     0.0786691      0.184197     -0.102056    -0.0220470    0.00536253   0.000676249    0.00188652   -0.00564228   -0.00459271    0.00457778   0.000981082  -0.000133073  -0.000110866   5.24766e-05  -5.09069e-05   3.18328e-05   1.30559e-05   4.41372e-07  -1.84810e-06       1.53258       1.97580       2.15786       2.22765       2.27783       2.06564       2.09983       1.86777       1.62765       1.42800       1.15127      0.929144      0.718824      0.564547      0.457405      0.333000      0.245831      0.170534      0.114150     0.0802649     0.0464686     0.0311588     0.0193901     0.0117088    0.00692692    0.00377577    0.00228166    0.00115573   0.000603542   0.000318543   0.000138381   7.20439e-05   3.19125e-05   1.36800e-05   5.49986e-06   2.23042e-06
  24  12 2767.7189    2.6619  0.8843 12.6953 -0.0121  0.0263   0.0604   0.0549    0.0714   0.0000   438.2202       9.66392       11.5535      0.151719       2.78081       1.06253     -0.629008      -2.92728     -0.872622     -0.614641      -3.15757      -2.71759      0.933017      0.552070     -0.908959      0.168606      0.601036     0.0994182     -0.157477      0.128746   -0.00969869    -0.0180140    0.00914041     0.0153283   -0.00606214  -0.000348110   -0.00291210   0.000578172  -0.000878159  -0.000425321  -0.000298599   9.35020e-05  -4.09723e-06  -1.35168e-05  -2.18902e-06   1.21977e-06       1.98839       2.74743       2.82283       2.91409       2.55624       2.31698       2.11856       2.06869       2.03367       1.88936       1.74303       1.40702       1.10147      0.816670      0.598212      0.383525      0.276731      0.180387      0.120785     0.0767071     0.0492264     0.0321170     0.0195348     0.0122281    0.00663293    0.00389342    0.00207631    0.00116738   0.000609052   0.000299463   0.000143520   6.61554e-05   2.93513e-05   1.25012e-05   5.14090e-06   2.10641e-06
  24  13 2917.0487    3.3419  0.7961 13.2017 -0.0075  0.0224   0.0777   0.0525    0.0738   0.0000   436.8540       7.43465       13.6143      -2.35127      0.251320     -0.846730       2.15919      -3.36036      0.780754     -0.576297       1.12996      0.821702      0.956134      -1.12840       1.12985     -0.138473   -0.00536167     0.0147879      0.359280     -0.148028    -0.0933517    0.00632308     0.0232845   -0.00739664    0.00389968    0.00224523  -0.000127630    0.00229544  -0.000521267  -0.000561485   1.76492e-05   5.79685e-05   1.81374e-05  -1.29191e-05  -1.66917e-06   3.83453e-06       1.56252       1.94014       2.01719       2.28079       2.40533       2.26742       2.00349       1.71794       1.53716       1.46653       1.14767      0.892283      0.657942      0.579760      0.436816      0.315396      0.213390      0.137127      0.111496     0.0744791     0.0491377     0.0296763     0.0167191     0.0108480    0.00663742    0.00398068    0.00237245    0.00119441   0.000615089   0.000292707   0.000129219   6.37688e-05   2.57615e-05   1.23823e-05   4.59105e-06   2.00765e-06
  24  14 3065.1892    3.7872  0.9388 13.4046 -0.0069  0.0250   0.0830   0.0587    0.0954   0.0000   435.9351       6.22650       14.7389       1.35609     -0.134027       1.04729      0.481390      -6.27624       1.73663      -2.48382       2.54052      0.606631    -0.0667455      -1.53286     -0.397026     -0.290627     -0.381066    -0.0409413     -0.160995    -0.0107463    -0.0235608    -0.0309795     0.0349952   -0.00399814    0.00484224    0.00483341  -0.000741576    0.00120477    0.00112032   0.000170323  -0.000134974   8.22110e-05   9.75325e-05  -6.39402e-06  -7.41541e-06   1.92011e-06       1.71066       2.35769       2.48417       2.52126       2.33432       2.20951       2.07072       2.07678       1.79366       1.64970       1.41652       1.17106      0.915400      0.700335      0.533282      0.361597      0.268356      0.173979      0.126896     0.0761240     0.0534642     0.0322104     0.0198362     0.0121903    0.00682469    0.00402228    0.00218172    0.00122116   0.000590944   0.000334569   0.000141574   7.53349e-05   3.13912e-05   1.44829e-05   5.69335e-06   2.41257e-06
  24  15 3212.1202    3.6736  1.0965 13.5301 -0.0046  0.0283   0.0747   0.0663    0.0851   0.0000   435.1806       7.03170       10.4734       5.92342      -4.15040      -1.40328      0.634409      -1.47768     -0.798093      -2.80778      -1.67717      -1.88131     -0.717480     -0.520728      0.302708     -0.503131    -0.0754187     -0.214549   -0.00700202      0.114394    -0.0145834     0.0503799    -0.0257300   -0.00467188   -0.00174727    0.00627635  -0.000309902   0.000967673  -0.000687540   0.000137119   8.24060e-05   7.85297e-05  -8.30811e-07  -1.17012e-05  -9.14905e-06   1.76988e-07       1.84325       2.44361       2.59125       2.80791       2.98066       2.58826       2.51884       2.24402       2.07175       1.76260       1.28669       1.15951      0.934638      0.734215      0.530200      0.366703      0.294442      0.202391      0.144131     0.0899199     0.0591733     0.0386318     0.0248857     0.0148229    0.00777905    0.00436228    0.00252636    0.00136463   0.000771348   0.000383152   0.000182422   8.36865e-05   3.61202e-05   1.56426e-05   5.73310e-06   2.43070e-06
  24  16 3358.6094    3.2085  1.6702 13.2337  0.0001  0.0337   0.0558   0.0863    0.0576   0.0000   440.0970       13.7667       11.4033     -0.133155      -1.15467      0.988756      -3.96367      -2.59950      -5.03140      -1.42007     -0.647462      -1.55932      0.106080     -0.745676      0.398248      0.253965      0.297111     -0.408087    -0.0574461    -0.0447897     0.0457614    -0.0124218    -0.0541100    -0.0170910   -0.00999649   -0.00705221   -0.00553979   -0.00136514    0.00244572   0.000405878  -5.46554e-05  -0.000329888   4.68328e-06  -5.82408e-06  -7.70504e-06  -8.56763e-07       2.16373       2.93973       3.12946       3.30175       3.27583       3.14599       2.97289       2.66934       2.34323       2.07874       1.73338       1.41375       1.13451      0.865770      0.659063      0.485792      0.348496      0.247360      0.166477      0.111972     0.0744987     0.0464346     0.0296077     0.0173003     0.0107177    0.00596686    0.00332600    0.00178857   0.000931539   0.000466039   0.000231119   0.000106770   4.80830e-05   2.02784e-05   8.31216e-06   3.28201e-06
  24  17 3505.0438    2.5254  2.5942 12.5533 -0.0037  0.0426   0.0347   0.1122    0.0446   0.0000   443.3544       16.2745       7.33256       5.15016     -0.222107      -1.59190      -4.43101      -2.49210      -9.49606      -6.39054       4.94487      -3.29809      -1.21523     0.0677280      0.181499      0.760899      0.208294     -0.982003     -0.195953      0.164088     0.0482688    -0.0293269    0.00790621    -0.0280029   0.000749837    0.00370072   -0.00980207  -0.000723014   0.000953753    0.00112017  -0.000113712  -3.23985e-05   7.09791e-05   1.64051e-05   1.28375e-05  -5.92743e-07       2.63434       3.55260       3.85580       4.02376       4.17176       3.75170       3.62058       3.26750       3.03094       2.53491       2.09599       1.78263       1.36864       1.08947      0.808977      0.602066      0.442057      0.296216      0.212530      0.139444     0.0942055     0.0580339     0.0353456     0.0217557     0.0126980    0.00733012    0.00410600    0.00217021    0.00114169   0.000574651   0.000285149   0.000135823   5.98716e-05   2.58835e-05   9.99982e-06   3.98226e-06
  24  18 3651.1330    2.0549  4.0306 12.0178 -0.0035  0.0545   0.0247   0.1484    0.0388   0.0000   434.6699       11.4233       11.4143       6.08979      -7.27216      -6.28816      -4.89674      -3.81191      -2.87777      -4.80461       2.84768      0.155713      -1.68441      -2.06554     0.0885275      0.187813     -0.688685      0.215068      0.129170     -0.118959      0.172295      0.202280    -0.0783214    -0.0185952     0.0270809    0.00107943   -0.00574544    0.00117204    0.00151049   0.000250261  -0.000574386   0.000215583   0.000167441   2.88819e-05  -2.24616e-05  -3.37177e-06       3.57881       4.62910       5.17721       5.29362       5.52945       5.17200       4.87106       4.45697       3.83175       3.24991       2.66653       2.26664       1.77020       1.40219       1.02163      0.761267      0.570534      0.387984      0.275859      0.184702      0.118013     0.0790581     0.0473624     0.0287879     0.0168993    0.00914793    0.00527664    0.00275867    0.00147028   0.000737243   0.000368287   0.000167160   7.85587e-05   3.21330e-05   1.33758e-05   5.12174e-06
  24  19 3797.0005    1.7370  5.3391 11.5571 -0.0051  0.0651   0.0196   0.1798    0.0392   0.0000   423.4998       13.9108       15.2592      -5.98510      -8.97481       13.1927      -5.92506       5.24270       5.20455      -5.29806      -5.41961      -4.68568       6.03499      -1.44880      -1.05850     0.0820896      0.494566      0.363992     -0.168101     0.0960271     0.0686557      0.113686    -0.0618856     0.0550502   -0.00881064   -0.00392903     0.0132302    0.00341224   -0.00333083   0.000356819    0.00112340  -0.000338157  -1.41273e-05  -4.58129e-05   1.26945e-05   1.96661e-05       4.22954       5.50501       6.21215       6.26476       6.49969       6.17229       5.77768       5.26993       4.64725       3.83618       3.36204       2.66742       2.17723       1.66426       1.27128      0.940278      0.676295      0.481532      0.329720      0.223477      0.145525     0.0930485     0.0581688     0.0343139     0.0202540     0.0116896    0.00635026    0.00338467    0.00176468   0.000915201   0.000437935   0.000199365   9.58448e-05   3.92785e-05   1.63460e-05   6.28215e-06
  24  20 3942.7346    1.3996  6.5879 11.2760 -0.0077  0.0809   0.0165   0.2255    0.0370   0.0000   441.9556       14.3091       3.87189       8.32887      -6.00470       1.74801      -7.40985       2.29543       7.17976      -10.6102      -11.4203      -6.53549      -1.60970      0.623219      -3.14347     -0.519999      0.793437     -0.141008      -1.24843     -0.158316    -0.0234053     -0.154563    -0.0264986    -0.0557779     0.0466459    -0.0163470    0.00198454   -0.00427128   -0.00265216    0.00366170   0.000755062  -0.000873568  -0.000162463   7.31481e-05  -3.26645e-05  -1.48636e-05       5.08001       6.77868       7.33381       7.78840       7.76512       7.53758       7.05206       6.50390       5.56930       4.92699       4.05169       3.31794       2.65973       2.09815       1.56041       1.18150      0.841463      0.611498      0.413564      0.280341      0.183108      0.116315     0.0729782     0.0437892     0.0258098     0.0145019    0.00819449    0.00431162    0.00231271    0.00113769   0.000564303   0.000258570   0.000118243   5.02918e-05   2.04035e-05   8.17539e-06
  24  21 4088.5425    1.1430  8.8194 11.0351 -0.0059  0.1045   0.0138   0.3035    0.0324   0.0000   452.2324       15.8154       19.5534       5.95854      -1.91756       3.85723       4.64901     -0.685965      -23.4586      -1.90551       8.73269      -1.20153      -1.39438       2.27568      -2.57641      -1.83003      -1.08565     -0.606988     -0.689912      0.684122      0.142909    -0.0530929     -0.175290    -0.0210502    0.00943709    -0.0102059     0.0206326     0.0140887   -0.00591413   -0.00167361  -0.000139436   0.000428073   0.000330951   6.44774e-05  -4.59741e-05  -1.83447e-05       6.70117       8.86509       9.82783       10.3193       10.4635       9.95586       9.25125       8.38787       7.46446       6.26472       5.37636       4.30406       3.47261       2.70239       2.03526       1.52635       1.08101      0.775595      0.536647      0.361233      0.238258      0.151543     0.0946614     0.0578796     0.0339567     0.0192565     0.0109875    0.00589052    0.00306111    0.00155126   0.000746928   0.000354288   0.000160086   6.88757e-05   2.70232e-05   1.09070e-05
  24  22 4234.1132    0.9009 10.1296 10.9270 -0.0030  0.1380   0.0128   0.3949    0.0297   0.0000   432.5917       23.9770       26.9239       6.83910      -19.9143       7.18306      -10.0607      -4.19612       25.6796      -18.7368       6.59242      -9.70887      -6.16635      -3.15390      0.838497     -0.975946       1.96180       1.10448      0.520627    -0.0898864      0.402323      0.185074     -0.130486     0.0107324    -0.0351922    -0.0390826    -0.0140137    0.00192007    0.00487905    0.00305480  -0.000873467   0.000827221   1.65006e-05  -6.45620e-05  -3.59185e-05  -2.75789e-05       8.44354       11.5267       12.4387       13.2588       13.2299       12.7612       11.9311       10.8518       9.63240       8.18181       7.10891       5.59274       4.64463       3.54232       2.70965       2.00162       1.46891       1.03500      0.719744      0.482601      0.314577      0.204863      0.128193     0.0781548     0.0459503     0.0262864     0.0147213    0.00799519    0.00426370    0.00208932    0.00105135   0.000493706   0.000216563   9.71832e-05   3.65114e-05   1.46261e-05
  24  23 4379.6646    0.7459 13.1114 10.8436 -0.0025  0.2025   0.0109   0.5490    0.0248   0.0000   446.2428       12.1270      0.435819       40.5950       14.6108      -3.18079      -59.6422       7.59866       22.3199       1.54288       15.1264      -22.1854      -7.35546       4.13931      -4.54568      -2.07466      0.882748     -0.523167     -0.797210     -0.123599      0.148324    -0.0110035    -0.0490385    -0.0235418     0.0537101    -0.0510789   -0.00388954   -0.00498877   0.000537460   -0.00705359   0.000327970    0.00100116  -0.000158218  -6.16823e-05  -5.23167e-05   2.52193e-05       12.1596       16.4600       18.4263       18.8397       19.3222       18.0999       17.5329       15.5614       14.2955       11.8225       10.1180       8.29404       6.60557       5.11140       4.01602       2.95644       2.12458       1.55120       1.04006      0.719770      0.464605      0.300878      0.189195      0.114880     0.0684867     0.0395922     0.0222245     0.0121094    0.00645816    0.00325400    0.00161877   0.000763123   0.000339149   0.000149445   5.62520e-05   2.22126e-05
  24  24 4524.8451    0.5529 12.8151 10.7058 -0.0146  0.2420   0.0101   0.6478    0.0231   0.0000   456.0976       2.57127      -1.73893       43.0494       2.79595      -9.01634      -8.84146      -15.5664       2.09870      -9.18936       3.54529       3.95364      -17.1947      -11.5627       13.2946       1.95753      -1.41450      -3.81223      0.165331       1.40280      -1.15861    -0.0776123     -0.180412    -0.0190470      0.155597     0.0241309    -0.0425788     0.0142341    0.00273249  -0.000499094   0.000264084   8.89586e-05   0.000633524   8.27773e-05  -0.000109838   1.51886e-05       14.7805       19.7224       21.7648       23.5397       22.9383       22.4439       20.9071       19.1761       16.7210       14.3567       12.1653       9.93653       7.99230       6.24603       4.73051       3.55935       2.58065       1.80613       1.28043      0.865052      0.573030      0.367660      0.229541      0.141114     0.0845042     0.0482385     0.0270148     0.0151743    0.00777995    0.00399611    0.00197316   0.000948126   0.000413538   0.000182895   6.99359e-05   2.77431e-05
  25   7 2016.9486    0.6497  0.5314 10.2079 -0.0104  0.0248   0.0182   0.0423    0.0510   0.0000   440.7773       1.23968       16.7105      0.142994      -1.16670       3.39688      -1.47530      -1.47066     -0.386785     -0.406531     -0.476460     -0.916420     -0.270789     -0.144937      0.209757      0.138359      0.625153      0.204416     -0.128087     -0.129932    0.00444767    -0.0264075    0.00596674   -0.00195581     0.0150268   -0.00137471  -0.000780435  -0.000207868   0.000309685  -7.22882e-05   0.000227079   0.000273495   7.65274e-06  -2.79141e-05  -5.37344e-06   1.68416e-06       1.86112       1.95910       1.76108       2.19719       2.62069       2.47375       2.08376       1.50358       1.71956       1.72918       1.34024      0.967224      0.752686      0.686388      0.574294      0.425800      0.258199      0.137841      0.133595      0.108018     0.0793284     0.0452086     0.0237548     0.0125206    0.00859499    0.00630487    0.00392838    0.00226676    0.00114129   0.000556373   0.000261895   0.000113148   4.91094e-05   1.89215e-05   9.28589e-06   3.40796e-06
  25   8 2181.7868    0.9103  0.6549 10.6339 -0.0078  0.0206   0.0222   0.0459    0.0585   0.0000   438.4469       1.62682       18.8614      0.929723      -5.52362       2.66983      -1.84559     -0.311724      0.429260      0.408016      -2.71180     -0.627371       1.02592     -0.397038      0.215874     -0.490454     -0.189699     -0.115072     0.0580463      0.218457     0.0262384    -0.0560308    -0.0431421     0.0139377   0.000398509   0.000567533    0.00196673   -0.00266555   -0.00114105   0.000376194   0.000143928  -0.000224855  -7.70367e-06   2.45477e-05  -7.78331e-06   1.48128e-06       1.31126       1.67015       1.76265       1.90053       1.84445       1.85180       1.83174       1.57976       1.38181       1.18029       1.04674      0.793456      0.718951      0.549180      0.406970      0.293476      0.223119      0.155647      0.107068     0.0786866     0.0526451     0.0339410     0.0206952     0.0125127    0.00743078    0.00427937    0.00247296    0.00126828   0.000700532   0.000354140   0.000187378   8.80618e-05   4.26441e-05   1.88578e-05   8.48730e-06   3.36960e-06
  25   9 2340.6113    1.2220  0.7547 11.4005 -0.0035  0.0211   0.0291   0.0552    0.0572   0.0000   438.5435     0.0115722       19.2567     -0.922458      -6.42634      -2.10451       3.77854     -0.906098      -1.84507      -1.22852       2.54198     -0.878167      0.219122      0.788261    -0.0506604     -0.561462    0.00348519      0.170676      0.100723      0.138511     -0.151733    -0.0165821     0.0428010   -0.00696483    -0.0109697  -0.000642494    0.00350024  -0.000757561   0.000186146   0.000455336   0.000117765   4.49692e-05  -5.78163e-05   3.13989e-05   1.99837e-06   1.02996e-05       1.33944       1.76774       1.80565       2.01352       1.93312       1.93023       1.77021       1.62875       1.47961       1.34460       1.03066      0.902989      0.719203      0.553895      0.426749      0.325287      0.237107      0.169625      0.120816     0.0759313     0.0510556     0.0323588     0.0216630     0.0126239    0.00793986    0.00446268    0.00254054    0.00140659   0.000755139   0.000408356   0.000201634   9.88016e-05   4.58457e-05   2.06061e-05   8.63708e-06   3.56565e-06
  25  10 2494.3792    1.6901  0.9439 11.7251 -0.0032  0.0237   0.0347   0.0570    0.0703   0.0000   439.0143       5.92319       12.3821       4.41314      -1.02210      -2.90459       1.07742       4.55297       2.91035      -2.42916      0.382624    -0.0694930     -0.888030     -0.485805      -1.01119     -0.298696      0.195788      0.502314     0.0851247     0.0216716    -0.0825102    -0.0203394   -0.00572983    0.00694348   -0.00319592   -0.00477550   0.000245630    0.00148172  -0.000139006  -0.000314629   0.000213797  -0.000108434   3.05478e-05   6.34282e-06   8.11481e-06   8.09648e-07       1.43577       2.04119       2.16094       2.33527       2.29953       2.10733       2.12180       1.86372       1.67782       1.41210       1.20222      0.977070      0.781405      0.613958      0.470904      0.349110      0.251466      0.186813      0.122424     0.0880174     0.0547400     0.0365396     0.0229844     0.0145370    0.00850472    0.00490266    0.00287420    0.00156895   0.000867145   0.000457405   0.000231473   0.000110540   5.32985e-05   2.42000e-05   1.08292e-05   4.28846e-06
  25  11 2646.2722    2.1796  0.8654 12.4100 -0.0059  0.0247   0.0474   0.0557    0.0713   0.0000   437.9339       6.54492       12.4463       3.54098       1.00558       4.05778      0.899148     -0.607860       1.77489     -0.191453      0.613755       1.11531       1.04582     -0.247944     -0.600960     -0.184179      0.522540      0.102327     0.0993324     -0.130781    -0.0333754     0.0103034   -0.00851943   -0.00793344   -0.00776897    0.00162666    0.00277654   -0.00139784   0.000210033  -0.000254521   0.000136169   0.000250410   8.02169e-06   1.14604e-06  -2.77786e-06  -1.42655e-06       1.60019       2.01921       2.11798       2.26276       2.38940       2.41580       2.13794       1.85498       1.63299       1.41323       1.34101       1.05056      0.817641      0.610677      0.448128      0.376591      0.276470      0.199173      0.135920     0.0843725     0.0522465     0.0386688     0.0254153     0.0164247     0.0101797    0.00588737    0.00320511    0.00170961   0.000907485   0.000439665   0.000241698   0.000106991   5.13913e-05   2.40066e-05   9.78469e-06   4.41435e-06
  25  12 2797.4683    2.7747  0.8381 12.8562 -0.0006  0.0219   0.0610   0.0527    0.0662   0.0000   440.5133       7.99570       13.9842       2.82929      -3.25854       2.12543       2.44432      -1.97113       1.67490      0.593247       1.34232     -0.972993      -1.20898     -0.228648      0.364007    -0.0651509      0.132715    -0.0134039    -0.0980695    -0.0703720      0.177400    -0.0167414    -0.0219516   -0.00219307  -0.000384226  -0.000972651   -0.00235304    0.00485475   0.000350219   0.000531110  -9.30993e-05  -0.000254463  -8.35296e-05  -1.35473e-05  -1.90729e-05  -6.09870e-06       1.35969       1.80059       1.89926       2.12537       2.11552       2.00005       1.82952       1.71288       1.53931       1.30046       1.06328      0.891665      0.738060      0.563450      0.435560      0.310994      0.235282      0.168782      0.117482     0.0790172     0.0524770     0.0351973     0.0217936     0.0135956    0.00799665    0.00477630    0.00267873    0.00152573   0.000768787   0.000451007   0.000218465   0.000110557   4.96292e-05   2.21843e-05   1.00242e-05   3.85771e-06
  25  13 2947.5302    3.4250  0.8497 13.2040 -0.0026  0.0229   0.0729   0.0508    0.0683   0.0000   443.1117       3.95363       16.2841       5.31253       2.11996      0.273410      0.762781      -3.38612      -3.41510      -1.08911       1.25347     -0.101998      0.143197      0.200027     0.0328836     -0.127822      0.111018      0.223076    -0.0584262     0.0290742    -0.0335192     0.0142733     0.0214341  -0.000631281    0.00791917   -0.00337359  -0.000337906   0.000563544   -0.00138851  -3.15350e-06  -0.000193638   2.68052e-05   1.77032e-05  -3.37516e-05  -2.98736e-06  -3.88950e-06       1.37479       1.91515       1.89920       2.17492       2.13058       1.97411       1.93560       1.74024       1.64973       1.31170       1.16187      0.946179      0.754842      0.616313      0.464736      0.345303      0.250235      0.172830      0.128690     0.0840151     0.0609256     0.0329053     0.0251113     0.0129721    0.00852630    0.00473540    0.00287878    0.00150332   0.000880460   0.000440549   0.000231266   0.000103455   4.97951e-05   2.32726e-05   1.05852e-05   4.04742e-06
  25  14 3096.3397    3.8183  0.8763 13.7313 -0.0089  0.0243   0.0866   0.0555    0.0789   0.0000   435.9030       6.32314       15.5620       4.87732      -4.04595     0.0634904      0.286469      -1.61900     -0.384696      -1.43119     0.0989975    0.00808496      0.312263      -1.07660      0.166555      -1.02025      0.225371    -0.0854952     -0.216213     0.0530537    -0.0274897     0.0115390    -0.0111639     0.0296416    0.00293953   -0.00237062    0.00635332  -0.000887080   0.000128641   0.000611229  -2.06056e-05   3.45321e-05   4.25831e-05  -1.00540e-05  -5.27401e-06   6.31236e-06       1.67421       2.33493       2.45144       2.48627       2.20951       2.09870       1.95390       1.87144       1.82461       1.68685       1.47027       1.25029      0.988200      0.771042      0.569084      0.420134      0.279956      0.204722      0.136755     0.0862584     0.0581025     0.0372851     0.0227257     0.0148356    0.00841892    0.00512024    0.00256567    0.00167529   0.000780305   0.000439332   0.000223139   0.000101451   4.97789e-05   2.24494e-05   9.51115e-06   4.10569e-06
  25  15 3244.0884    3.5961  1.0715 13.7128 -0.0084  0.0278   0.0796   0.0672    0.0827   0.0000   441.1737       9.03778       10.4058       6.36662       3.11389      -6.23335    -0.0966574      -3.49107      -2.41850      -2.93019       1.91974     -0.942968     -0.184362      -2.06755      0.321735      0.344301      0.116728    0.00162753     0.0293858     0.0627369    -0.0115534     0.0737910    -0.0659347    -0.0271961     0.0194049   -0.00149999    0.00728418   -0.00171346   0.000173919  -0.000581379   0.000108953  -2.95864e-05   1.56975e-05   1.26862e-05  -1.02450e-05   1.25563e-06       1.79520       2.35400       2.49272       2.62389       2.64131       2.54521       2.44792       2.29571       1.97811       1.72468       1.37847       1.07323      0.943286      0.720151      0.589270      0.412804      0.307538      0.224637      0.163209      0.105979     0.0706402     0.0442868     0.0296939     0.0172041     0.0100638    0.00584964    0.00331739    0.00177824    0.00106002   0.000533617   0.000277485   0.000137459   6.00464e-05   2.67597e-05   1.26477e-05   5.14123e-06
  25  16 3391.2524    2.9101  1.7882 13.2868 -0.0113  0.0378   0.0495   0.0920    0.0529   0.0000   434.2746       15.6186       11.7975       2.59552      0.139422       2.91376     -0.251771      -5.07989      -7.97192      -3.60038      -1.18008      -2.20636      -1.61189       1.76969     -0.244872      -1.20197     -0.545366      0.147180      0.165281     -0.268691     0.0429831     0.0582577    -0.0114131    -0.0519941     0.0374644     0.0197368    0.00454531  -0.000329577   -0.00140044   0.000192178   0.000626344  -9.75553e-05  -9.61072e-05   6.50097e-05   5.49727e-06   2.65954e-07       2.33314       3.11171       3.36589       3.69555       3.63755       3.53345       3.23587       2.97746       2.70549       2.29096       1.78853       1.58028       1.22425      0.980979      0.746366      0.552601      0.414935      0.299771      0.216498      0.132674     0.0942727     0.0596482     0.0386176     0.0244179     0.0143736    0.00860019    0.00445573    0.00276050    0.00139443   0.000795983   0.000383056   0.000197371   8.95980e-05   3.94134e-05   1.78240e-05   7.05616e-06
  25  17 3538.3193    2.4306  2.5625 12.7494 -0.0103  0.0437   0.0350   0.1144    0.0422   0.0000   445.7835       13.8320       6.08250       8.31003       1.75788      -5.91813       8.96871       1.83431     0.0459034      -5.79232      -1.14846      -2.11448     -0.215687      0.452071      -1.32630     -0.901868      0.488181      0.320442     -0.251099     -0.237066     -0.128802     0.0794042    -0.0180894    0.00549566     0.0352211    -0.0173969   -0.00115588    0.00606726   -0.00228574  -0.000901009  -6.45878e-06   0.000138034   9.88789e-06  -4.14162e-05   1.26525e-05  -1.60481e-06       2.86462       3.75482       3.85460       3.83016       3.96180       4.25471       3.96738       3.63801       2.95709       2.54989       2.18997       1.88888       1.58680       1.24798      0.924251      0.663880      0.471856      0.346648      0.255617      0.182604      0.123883     0.0820136     0.0503642     0.0309713     0.0176529     0.0100490    0.00554727    0.00304519    0.00163824   0.000847238   0.000414857   0.000208531   9.68688e-05   4.40916e-05   1.84533e-05   7.77726e-06
  25  18 3685.0846    2.0050  4.0811 11.9832 -0.0009  0.0536   0.0230   0.1469    0.0374   0.0000   443.4176       23.5688       12.2836       14.5240      -12.4557      -4.48866      -3.16414     -0.453694      -2.40890     -0.331101       2.62731      -2.38213       1.18176       2.02684     -0.837484     0.0197907     -0.818432     -0.494965      0.668016     -0.204525    -0.0703765    -0.0646568    0.00810719    -0.0297524    -0.0183435    0.00576425    0.00186100   -0.00506446   -0.00535763    0.00135073    0.00177929   0.000112809  -0.000133736  -3.72412e-05  -2.65555e-05   3.14080e-06       3.20152       4.31933       4.81404       4.91373       4.96113       4.78045       4.43949       4.14052       3.71375       3.21339       2.76435       2.30482       1.82314       1.44751       1.09551      0.829246      0.612776      0.425991      0.302428      0.205538      0.135901     0.0890742     0.0566314     0.0341519     0.0212741     0.0123524    0.00702605    0.00390946    0.00211438    0.00109500   0.000557164   0.000280079   0.000130091   5.96190e-05   2.52087e-05   1.05955e-05
  25  19 3831.5048    1.6627  5.6338 11.4990 -0.0024  0.0662   0.0179   0.1860    0.0370   0.0000   428.5534       18.9513       7.35488       3.55712       14.0205      -8.92713      -7.10299      -1.51785       2.47002      -2.61417      -3.73728      -1.58048       1.49985      -1.43004     -0.756678      -2.50849      -1.03310     -0.231075      0.139991    -0.0291328      0.139376     -0.283299     0.0794811      0.117176    0.00430038    -0.0237626    0.00447867  -0.000339973  -0.000329067  -0.000134952  -0.000699441   0.000451679   0.000235966  -0.000207473  -1.44115e-05   3.38886e-06       3.97515       5.31298       5.89164       6.40315       6.16709       6.11573       5.73096       5.18165       4.55684       3.96818       3.40000       2.69336       2.22290       1.73458       1.34181      0.987600      0.758756      0.530036      0.371655      0.253199      0.169957      0.109082     0.0702434     0.0443007     0.0261982     0.0155635    0.00872886    0.00490361    0.00268957    0.00137195   0.000699089   0.000348220   0.000162553   7.51307e-05   3.11498e-05   1.34773e-05
  25  20 3977.6081    1.3195  7.4273 11.2595 -0.0085  0.0859   0.0150   0.2431    0.0331   0.0000   440.8514       25.0828      -1.34662      0.845429      -6.55636      -20.8266      0.971612       2.34443      -4.08390      -9.38278       4.06813      -5.21285      -1.87333      -1.36378       4.14345     -0.384384      -1.27090      0.138778     0.0261978    -0.0902199     -0.221946     0.0917805    -0.0154730    -0.0367229     0.0400045     0.0252010    -0.0133204   -0.00600405    0.00926653   0.000719697    0.00104623  -0.000250176   4.16991e-05   8.28976e-05  -8.76811e-06  -7.92988e-07       5.30068       6.78070       7.75632       8.00745       8.12588       7.85850       7.28708       6.69067       6.04727       5.11977       4.48700       3.67712       2.90666       2.28356       1.80727       1.33874      0.980364      0.701431      0.489295      0.336862      0.226184      0.144783     0.0930271     0.0580116     0.0346525     0.0206723     0.0119541    0.00655168    0.00353799    0.00188389   0.000918156   0.000466823   0.000218463   9.76423e-05   4.40118e-05   1.77343e-05
  25  21 4123.9981    1.0651  8.8738 11.1035 -0.0020  0.1094   0.0136   0.3190    0.0299   0.0000   433.4120       25.9339       24.5563      -3.32230      -17.8523      -1.11496       10.6451       2.36062       9.71771       8.28045      -13.8498      -4.33791       4.44819      -1.10433       3.87573       1.24346     -0.389649     -0.554417      0.933585     -0.668301     -0.220783     -0.408292     0.0866626      0.272657    0.00817638    -0.0526354    -0.0374865   0.000576276     0.0133319    0.00368385   -0.00167563  -0.000672516  -0.000191806  -4.66466e-05   5.51738e-05   2.97072e-05       6.55325       8.80238       9.72055       10.1257       10.3249       9.93240       9.39657       8.44508       7.67512       6.57102       5.62585       4.50493       3.74102       2.91309       2.24708       1.71449       1.23848      0.910834      0.633508      0.430808      0.287796      0.190330      0.120930     0.0760776     0.0453998     0.0269788     0.0156172    0.00860982    0.00469623    0.00251764    0.00124814   0.000627391   0.000288021   0.000133779   5.45393e-05   2.29139e-05
  25  23 4415.6911    0.6470 11.6436 10.8931 -0.0033  0.1995   0.0126   0.5763    0.0262   0.0000   448.7283       68.9689       14.7721       10.6669      -22.3645      -2.88578       7.94055       13.1396       17.0892      -2.07895       8.85245       7.36258       5.51848      0.457457       10.5806      0.849234      -1.31716      0.934410      -2.27833      -2.06713     -0.456675    -0.0262497      0.328740     -0.260414     0.0355691    -0.0182461    -0.0133493    -0.0169176   -0.00179962  -0.000895172   6.01863e-05   0.000142156   0.000674788  -0.000651191  -0.000212389   5.33273e-06       11.8755       15.7769       17.8749       18.4780       18.5106       18.2729       16.8542       15.4945       13.9735       11.8289       10.3327       8.50961       6.83330       5.37853       4.16298       3.12822       2.28975       1.65150       1.14855      0.803329      0.531479      0.349904      0.225238      0.139262     0.0845247     0.0503311     0.0288890     0.0161788    0.00886374    0.00467089    0.00237555    0.00118079   0.000561162   0.000254971   0.000105895   4.42109e-05
  25  24 4561.7022    0.5141 13.4136 10.7062 -0.0106  0.2735   0.0095   0.6917    0.0214   0.0000   464.1617       24.0507      -8.99010       28.6549      -17.7462      -9.89268       3.23819      -12.0616       38.1650       18.0397      -16.2299       6.21212      -6.19742      -10.0994      -4.36552       3.77494       1.76432      0.491637     -0.695852      -2.68172      0.501164      0.821801     -0.212303     -0.718892     -0.217314     0.0161884     0.0704729    0.00695200   0.000500042    0.00427839   0.000810450   -0.00190808  -2.83258e-05   0.000377051   0.000100558  -8.83827e-05       16.1509       21.3339       24.4828       24.7548       26.0196       24.6487       23.3871       21.3543       18.7719       16.3815       13.7631       11.3734       9.40854       7.16581       5.64270       4.30061       3.12258       2.29427       1.61275       1.09388      0.742887      0.487046      0.313935      0.197225      0.120165     0.0701766     0.0411554     0.0228137     0.0127561    0.00661126    0.00351090    0.00167619   0.000818097   0.000370105   0.000148784   6.24552e-05
  26   6 1869.0214    0.4602  0.3590 10.0373 -0.0120  0.0197   0.0168   0.0366    0.0388   0.0000   439.8841       1.29856       19.4955       1.50530      -3.24614      -1.39567       1.13885     -0.982187      -1.87337     -0.594020       1.04831     -0.485730      0.880074      0.408020     0.0732628     -0.463373     0.0300551     0.0551369     -0.109643     0.0704614     0.0823732    -0.0449626    0.00728987   -0.00958271    0.00487795   0.000804478   -0.00235722  -0.000141245   -0.00154261   2.87821e-05  -0.000380057   0.000455481   6.66365e-05   1.30549e-05  -9.48012e-07  -7.62214e-07       1.11892       1.52310       1.54566       1.68296       1.76189       1.53586       1.63595       1.47185       1.24090       1.14520      0.955831      0.738662      0.597724      0.510840      0.417266      0.287531      0.226164      0.161813      0.112166     0.0795689     0.0562684     0.0383962     0.0236846     0.0132789    0.00910306    0.00526953    0.00326697    0.00220643   0.000856811   0.000695824   0.000270292   0.000156835   7.96753e-05   2.92821e-05   1.62875e-05   5.96196e-06
[truncated: 1,570,673 more chars]
