# Supplementary material for: Global-Mode Analysis of Full-Disk Data from the Michelson Doppler Imager and the Helioseismic and Magnetic Imager
Source: Sol Phys. 2018 Jan 31;293(2):29. doi: 10.1007/s11207-017-1201-5 (PMC6566312; doi:10.1007/s11207-017-1201-5)
Supplement: Supplementary file 2 — (TAR 362.4 MB) [file 11207_2017_1201_MOESM2_ESM.tar › HMI/hmiv72d.6832.36]

   0  14 2093.5390    0.6073  0.4016 10.7431  0.0000  0.0975   0.1352   0.3156    0.3125   0.0000    -0.0000       0.00000       0.00000       0.00000       0.00000       0.00000       0.00000       0.00000       0.00000       0.00000       0.00000       0.00000       0.00000       0.00000       0.00000       0.00000       0.00000       0.00000       0.00000       0.00000       0.00000       0.00000       0.00000       0.00000       0.00000       0.00000       0.00000       0.00000       0.00000       0.00000       0.00000       0.00000       0.00000       0.00000       0.00000       0.00000       0.00000       0.00000       0.00000       0.00000       0.00000       0.00000       0.00000       0.00000       0.00000       0.00000       0.00000       0.00000       0.00000       0.00000       0.00000       0.00000       0.00000       0.00000       0.00000       0.00000       0.00000       0.00000       0.00000       0.00000       0.00000       0.00000       0.00000       0.00000       0.00000       0.00000       0.00000       0.00000       0.00000       0.00000       0.00000       0.00000
   0  15 2228.7060    0.9256  0.8417 10.6876  0.0000  0.1615   0.1561   0.4092    0.8366   0.0000    -0.0000       0.00000       0.00000       0.00000       0.00000       0.00000       0.00000       0.00000       0.00000       0.00000       0.00000       0.00000       0.00000       0.00000       0.00000       0.00000       0.00000       0.00000       0.00000       0.00000       0.00000       0.00000       0.00000       0.00000       0.00000       0.00000       0.00000       0.00000       0.00000       0.00000       0.00000       0.00000       0.00000       0.00000       0.00000       0.00000       0.00000       0.00000       0.00000       0.00000       0.00000       0.00000       0.00000       0.00000       0.00000       0.00000       0.00000       0.00000       0.00000       0.00000       0.00000       0.00000       0.00000       0.00000       0.00000       0.00000       0.00000       0.00000       0.00000       0.00000       0.00000       0.00000       0.00000       0.00000       0.00000       0.00000       0.00000       0.00000       0.00000       0.00000       0.00000       0.00000
   0  16 2362.9877    1.4688  0.7282  3.7179  0.0000  0.1162   0.2137   0.3075 1000.0000   0.0000    -0.0000       0.00000       0.00000       0.00000       0.00000       0.00000       0.00000       0.00000       0.00000       0.00000       0.00000       0.00000       0.00000       0.00000       0.00000       0.00000       0.00000       0.00000       0.00000       0.00000       0.00000       0.00000       0.00000       0.00000       0.00000       0.00000       0.00000       0.00000       0.00000       0.00000       0.00000       0.00000       0.00000       0.00000       0.00000       0.00000       0.00000       0.00000       0.00000       0.00000       0.00000       0.00000       0.00000       0.00000       0.00000       0.00000       0.00000       0.00000       0.00000       0.00000       0.00000       0.00000       0.00000       0.00000       0.00000       0.00000       0.00000       0.00000       0.00000       0.00000       0.00000       0.00000       0.00000       0.00000       0.00000       0.00000       0.00000       0.00000       0.00000       0.00000       0.00000       0.00000
   0  19 2764.0552    2.8715  0.6016 11.3392  0.0000  0.0932   0.5151   0.4157    2.4318   0.0000    -0.0000       0.00000       0.00000       0.00000       0.00000       0.00000       0.00000       0.00000       0.00000       0.00000       0.00000       0.00000       0.00000       0.00000       0.00000       0.00000       0.00000       0.00000       0.00000       0.00000       0.00000       0.00000       0.00000       0.00000       0.00000       0.00000       0.00000       0.00000       0.00000       0.00000       0.00000       0.00000       0.00000       0.00000       0.00000       0.00000       0.00000       0.00000       0.00000       0.00000       0.00000       0.00000       0.00000       0.00000       0.00000       0.00000       0.00000       0.00000       0.00000       0.00000       0.00000       0.00000       0.00000       0.00000       0.00000       0.00000       0.00000       0.00000       0.00000       0.00000       0.00000       0.00000       0.00000       0.00000       0.00000       0.00000       0.00000       0.00000       0.00000       0.00000       0.00000       0.00000
   0  20 2899.0506    3.6101  0.9748  8.0792  0.0000  0.1951   0.8877   0.4821  417.9974   0.0000    -0.0000       0.00000       0.00000       0.00000       0.00000       0.00000       0.00000       0.00000       0.00000       0.00000       0.00000       0.00000       0.00000       0.00000       0.00000       0.00000       0.00000       0.00000       0.00000       0.00000       0.00000       0.00000       0.00000       0.00000       0.00000       0.00000       0.00000       0.00000       0.00000       0.00000       0.00000       0.00000       0.00000       0.00000       0.00000       0.00000       0.00000       0.00000       0.00000       0.00000       0.00000       0.00000       0.00000       0.00000       0.00000       0.00000       0.00000       0.00000       0.00000       0.00000       0.00000       0.00000       0.00000       0.00000       0.00000       0.00000       0.00000       0.00000       0.00000       0.00000       0.00000       0.00000       0.00000       0.00000       0.00000       0.00000       0.00000       0.00000       0.00000       0.00000       0.00000       0.00000
   1  12 1885.0804    0.5315  0.2482  9.7917  0.0000  0.1104   0.0757   0.0817    0.1938   0.0000   547.6740      -14.3509       0.00000       0.00000       0.00000       0.00000       0.00000       0.00000       0.00000       0.00000       0.00000       0.00000       0.00000       0.00000       0.00000       0.00000       0.00000       0.00000       0.00000       0.00000       0.00000       0.00000       0.00000       0.00000       0.00000       0.00000       0.00000       0.00000       0.00000       0.00000       0.00000       0.00000       0.00000       0.00000       0.00000       0.00000       166.237       60.4453       0.00000       0.00000       0.00000       0.00000       0.00000       0.00000       0.00000       0.00000       0.00000       0.00000       0.00000       0.00000       0.00000       0.00000       0.00000       0.00000       0.00000       0.00000       0.00000       0.00000       0.00000       0.00000       0.00000       0.00000       0.00000       0.00000       0.00000       0.00000       0.00000       0.00000       0.00000       0.00000       0.00000       0.00000
   1  13 2020.6458    0.6191  0.6861 10.1176  0.0000  0.1206   0.0655   0.1861    0.3376   0.0000   383.9085       32.8468       0.00000       0.00000       0.00000       0.00000       0.00000       0.00000       0.00000       0.00000       0.00000       0.00000       0.00000       0.00000       0.00000       0.00000       0.00000       0.00000       0.00000       0.00000       0.00000       0.00000       0.00000       0.00000       0.00000       0.00000       0.00000       0.00000       0.00000       0.00000       0.00000       0.00000       0.00000       0.00000       0.00000       0.00000       159.479       64.7404       0.00000       0.00000       0.00000       0.00000       0.00000       0.00000       0.00000       0.00000       0.00000       0.00000       0.00000       0.00000       0.00000       0.00000       0.00000       0.00000       0.00000       0.00000       0.00000       0.00000       0.00000       0.00000       0.00000       0.00000       0.00000       0.00000       0.00000       0.00000       0.00000       0.00000       0.00000       0.00000       0.00000       0.00000
   1  14 2156.8198    0.9717  0.7660  9.1039  0.0000  0.0794   0.0833   0.2051    1.4166   0.0000   340.6363      -47.5440       0.00000       0.00000       0.00000       0.00000       0.00000       0.00000       0.00000       0.00000       0.00000       0.00000       0.00000       0.00000       0.00000       0.00000       0.00000       0.00000       0.00000       0.00000       0.00000       0.00000       0.00000       0.00000       0.00000       0.00000       0.00000       0.00000       0.00000       0.00000       0.00000       0.00000       0.00000       0.00000       0.00000       0.00000       104.580       46.9817       0.00000       0.00000       0.00000       0.00000       0.00000       0.00000       0.00000       0.00000       0.00000       0.00000       0.00000       0.00000       0.00000       0.00000       0.00000       0.00000       0.00000       0.00000       0.00000       0.00000       0.00000       0.00000       0.00000       0.00000       0.00000       0.00000       0.00000       0.00000       0.00000       0.00000       0.00000       0.00000       0.00000       0.00000
   1  15 2291.9580    1.0756  1.0301 10.6018  0.0000  0.1056   0.0951   0.2845    0.7148   0.0000   475.6678       14.5795       0.00000       0.00000       0.00000       0.00000       0.00000       0.00000       0.00000       0.00000       0.00000       0.00000       0.00000       0.00000       0.00000       0.00000       0.00000       0.00000       0.00000       0.00000       0.00000       0.00000       0.00000       0.00000       0.00000       0.00000       0.00000       0.00000       0.00000       0.00000       0.00000       0.00000       0.00000       0.00000       0.00000       0.00000       98.6408       84.0321       0.00000       0.00000       0.00000       0.00000       0.00000       0.00000       0.00000       0.00000       0.00000       0.00000       0.00000       0.00000       0.00000       0.00000       0.00000       0.00000       0.00000       0.00000       0.00000       0.00000       0.00000       0.00000       0.00000       0.00000       0.00000       0.00000       0.00000       0.00000       0.00000       0.00000       0.00000       0.00000       0.00000       0.00000
   1  17 2559.0583    1.8294  1.4769  4.5825  0.0000  0.0985   0.1405   0.3185  684.8590   0.0000   167.2460       8.64965       0.00000       0.00000       0.00000       0.00000       0.00000       0.00000       0.00000       0.00000       0.00000       0.00000       0.00000       0.00000       0.00000       0.00000       0.00000       0.00000       0.00000       0.00000       0.00000       0.00000       0.00000       0.00000       0.00000       0.00000       0.00000       0.00000       0.00000       0.00000       0.00000       0.00000       0.00000       0.00000       0.00000       0.00000       116.266       71.2462       0.00000       0.00000       0.00000       0.00000       0.00000       0.00000       0.00000       0.00000       0.00000       0.00000       0.00000       0.00000       0.00000       0.00000       0.00000       0.00000       0.00000       0.00000       0.00000       0.00000       0.00000       0.00000       0.00000       0.00000       0.00000       0.00000       0.00000       0.00000       0.00000       0.00000       0.00000       0.00000       0.00000       0.00000
   1  18 2693.5163    2.4770  1.1280  9.0924  0.0000  0.0844   0.2050   0.3009   17.7380   0.0000   267.4325       82.1945       0.00000       0.00000       0.00000       0.00000       0.00000       0.00000       0.00000       0.00000       0.00000       0.00000       0.00000       0.00000       0.00000       0.00000       0.00000       0.00000       0.00000       0.00000       0.00000       0.00000       0.00000       0.00000       0.00000       0.00000       0.00000       0.00000       0.00000       0.00000       0.00000       0.00000       0.00000       0.00000       0.00000       0.00000       108.474       58.3789       0.00000       0.00000       0.00000       0.00000       0.00000       0.00000       0.00000       0.00000       0.00000       0.00000       0.00000       0.00000       0.00000       0.00000       0.00000       0.00000       0.00000       0.00000       0.00000       0.00000       0.00000       0.00000       0.00000       0.00000       0.00000       0.00000       0.00000       0.00000       0.00000       0.00000       0.00000       0.00000       0.00000       0.00000
   1  19 2828.3566    2.9183  1.0830  5.9169  0.0000  0.0923   0.3027   0.3651 1000.0000   0.0000   597.6185      -45.1213       0.00000       0.00000       0.00000       0.00000       0.00000       0.00000       0.00000       0.00000       0.00000       0.00000       0.00000       0.00000       0.00000       0.00000       0.00000       0.00000       0.00000       0.00000       0.00000       0.00000       0.00000       0.00000       0.00000       0.00000       0.00000       0.00000       0.00000       0.00000       0.00000       0.00000       0.00000       0.00000       0.00000       0.00000       120.963       54.9869       0.00000       0.00000       0.00000       0.00000       0.00000       0.00000       0.00000       0.00000       0.00000       0.00000       0.00000       0.00000       0.00000       0.00000       0.00000       0.00000       0.00000       0.00000       0.00000       0.00000       0.00000       0.00000       0.00000       0.00000       0.00000       0.00000       0.00000       0.00000       0.00000       0.00000       0.00000       0.00000       0.00000       0.00000
   1  20 2963.3702    3.7206  0.8055  9.1331  0.0000  0.0802   0.2842   0.2229   30.0431   0.0000   441.3216       67.5415       0.00000       0.00000       0.00000       0.00000       0.00000       0.00000       0.00000       0.00000       0.00000       0.00000       0.00000       0.00000       0.00000       0.00000       0.00000       0.00000       0.00000       0.00000       0.00000       0.00000       0.00000       0.00000       0.00000       0.00000       0.00000       0.00000       0.00000       0.00000       0.00000       0.00000       0.00000       0.00000       0.00000       0.00000       120.089       46.6955       0.00000       0.00000       0.00000       0.00000       0.00000       0.00000       0.00000       0.00000       0.00000       0.00000       0.00000       0.00000       0.00000       0.00000       0.00000       0.00000       0.00000       0.00000       0.00000       0.00000       0.00000       0.00000       0.00000       0.00000       0.00000       0.00000       0.00000       0.00000       0.00000       0.00000       0.00000       0.00000       0.00000       0.00000
   1  21 3098.3150    4.3071  1.0515  1.4756  0.0000  0.0794   0.3354   0.3280 1000.0000   0.0000   526.0697       73.4077       0.00000       0.00000       0.00000       0.00000       0.00000       0.00000       0.00000       0.00000       0.00000       0.00000       0.00000       0.00000       0.00000       0.00000       0.00000       0.00000       0.00000       0.00000       0.00000       0.00000       0.00000       0.00000       0.00000       0.00000       0.00000       0.00000       0.00000       0.00000       0.00000       0.00000       0.00000       0.00000       0.00000       0.00000       106.226       54.9427       0.00000       0.00000       0.00000       0.00000       0.00000       0.00000       0.00000       0.00000       0.00000       0.00000       0.00000       0.00000       0.00000       0.00000       0.00000       0.00000       0.00000       0.00000       0.00000       0.00000       0.00000       0.00000       0.00000       0.00000       0.00000       0.00000       0.00000       0.00000       0.00000       0.00000       0.00000       0.00000       0.00000       0.00000
   1  22 3233.2784    3.6037  1.6277  7.4829  0.0000  0.1079   0.2421   0.4027  157.9223   0.0000   558.5184      -10.0726       0.00000       0.00000       0.00000       0.00000       0.00000       0.00000       0.00000       0.00000       0.00000       0.00000       0.00000       0.00000       0.00000       0.00000       0.00000       0.00000       0.00000       0.00000       0.00000       0.00000       0.00000       0.00000       0.00000       0.00000       0.00000       0.00000       0.00000       0.00000       0.00000       0.00000       0.00000       0.00000       0.00000       0.00000       133.668       77.9141       0.00000       0.00000       0.00000       0.00000       0.00000       0.00000       0.00000       0.00000       0.00000       0.00000       0.00000       0.00000       0.00000       0.00000       0.00000       0.00000       0.00000       0.00000       0.00000       0.00000       0.00000       0.00000       0.00000       0.00000       0.00000       0.00000       0.00000       0.00000       0.00000       0.00000       0.00000       0.00000       0.00000       0.00000
   1  23 3368.9174    3.0237  1.5680 12.7181  0.0000  0.1202   0.2277   0.5263    0.8613   0.0000   526.3139       212.844       0.00000       0.00000       0.00000       0.00000       0.00000       0.00000       0.00000       0.00000       0.00000       0.00000       0.00000       0.00000       0.00000       0.00000       0.00000       0.00000       0.00000       0.00000       0.00000       0.00000       0.00000       0.00000       0.00000       0.00000       0.00000       0.00000       0.00000       0.00000       0.00000       0.00000       0.00000       0.00000       0.00000       0.00000       136.301       82.7619       0.00000       0.00000       0.00000       0.00000       0.00000       0.00000       0.00000       0.00000       0.00000       0.00000       0.00000       0.00000       0.00000       0.00000       0.00000       0.00000       0.00000       0.00000       0.00000       0.00000       0.00000       0.00000       0.00000       0.00000       0.00000       0.00000       0.00000       0.00000       0.00000       0.00000       0.00000       0.00000       0.00000       0.00000
   1  24 3504.4230    2.8892  2.7910  3.2902  0.0000  0.1630   0.1548   0.4852 1000.0000   0.0000   817.3631       106.050       0.00000       0.00000       0.00000       0.00000       0.00000       0.00000       0.00000       0.00000       0.00000       0.00000       0.00000       0.00000       0.00000       0.00000       0.00000       0.00000       0.00000       0.00000       0.00000       0.00000       0.00000       0.00000       0.00000       0.00000       0.00000       0.00000       0.00000       0.00000       0.00000       0.00000       0.00000       0.00000       0.00000       0.00000       220.061       103.351       0.00000       0.00000       0.00000       0.00000       0.00000       0.00000       0.00000       0.00000       0.00000       0.00000       0.00000       0.00000       0.00000       0.00000       0.00000       0.00000       0.00000       0.00000       0.00000       0.00000       0.00000       0.00000       0.00000       0.00000       0.00000       0.00000       0.00000       0.00000       0.00000       0.00000       0.00000       0.00000       0.00000       0.00000
   1  25 3640.5531    2.4271  5.0465 -2.8763  0.0000  0.2057   0.0911   0.7750 1000.0000   0.0000   342.9330      -31.5146       0.00000       0.00000       0.00000       0.00000       0.00000       0.00000       0.00000       0.00000       0.00000       0.00000       0.00000       0.00000       0.00000       0.00000       0.00000       0.00000       0.00000       0.00000       0.00000       0.00000       0.00000       0.00000       0.00000       0.00000       0.00000       0.00000       0.00000       0.00000       0.00000       0.00000       0.00000       0.00000       0.00000       0.00000       233.565       155.635       0.00000       0.00000       0.00000       0.00000       0.00000       0.00000       0.00000       0.00000       0.00000       0.00000       0.00000       0.00000       0.00000       0.00000       0.00000       0.00000       0.00000       0.00000       0.00000       0.00000       0.00000       0.00000       0.00000       0.00000       0.00000       0.00000       0.00000       0.00000       0.00000       0.00000       0.00000       0.00000       0.00000       0.00000
   2  11 1810.3027    0.3632  0.2325 10.2699  0.0000  0.0497   0.0561   0.1342    0.1013   0.0000   448.5632       15.0443       40.5801      -2.65485       0.00000       0.00000       0.00000       0.00000       0.00000       0.00000       0.00000       0.00000       0.00000       0.00000       0.00000       0.00000       0.00000       0.00000       0.00000       0.00000       0.00000       0.00000       0.00000       0.00000       0.00000       0.00000       0.00000       0.00000       0.00000       0.00000       0.00000       0.00000       0.00000       0.00000       0.00000       0.00000       28.9829       22.8099       21.7785       6.68649       0.00000       0.00000       0.00000       0.00000       0.00000       0.00000       0.00000       0.00000       0.00000       0.00000       0.00000       0.00000       0.00000       0.00000       0.00000       0.00000       0.00000       0.00000       0.00000       0.00000       0.00000       0.00000       0.00000       0.00000       0.00000       0.00000       0.00000       0.00000       0.00000       0.00000       0.00000       0.00000
   2  12 1945.7581    0.5743  0.4088  9.9766  0.0000  0.0999   0.0513   0.1140    0.1724   0.0000   414.0428      -7.40784      -23.5733      -1.69444       0.00000       0.00000       0.00000       0.00000       0.00000       0.00000       0.00000       0.00000       0.00000       0.00000       0.00000       0.00000       0.00000       0.00000       0.00000       0.00000       0.00000       0.00000       0.00000       0.00000       0.00000       0.00000       0.00000       0.00000       0.00000       0.00000       0.00000       0.00000       0.00000       0.00000       0.00000       0.00000       27.9743       62.6413       16.3880       19.0663       0.00000       0.00000       0.00000       0.00000       0.00000       0.00000       0.00000       0.00000       0.00000       0.00000       0.00000       0.00000       0.00000       0.00000       0.00000       0.00000       0.00000       0.00000       0.00000       0.00000       0.00000       0.00000       0.00000       0.00000       0.00000       0.00000       0.00000       0.00000       0.00000       0.00000       0.00000       0.00000
   2  13 2082.0921    0.7090  0.5888  9.9382  0.0000  0.0643   0.0580   0.1331    0.3068   0.0000   442.8949      -27.5246      -4.95287      -1.16576       0.00000       0.00000       0.00000       0.00000       0.00000       0.00000       0.00000       0.00000       0.00000       0.00000       0.00000       0.00000       0.00000       0.00000       0.00000       0.00000       0.00000       0.00000       0.00000       0.00000       0.00000       0.00000       0.00000       0.00000       0.00000       0.00000       0.00000       0.00000       0.00000       0.00000       0.00000       0.00000       37.4506       31.2592       22.3530       7.99594       0.00000       0.00000       0.00000       0.00000       0.00000       0.00000       0.00000       0.00000       0.00000       0.00000       0.00000       0.00000       0.00000       0.00000       0.00000       0.00000       0.00000       0.00000       0.00000       0.00000       0.00000       0.00000       0.00000       0.00000       0.00000       0.00000       0.00000       0.00000       0.00000       0.00000       0.00000       0.00000
   2  14 2217.5876    0.9804  0.8568  9.6832 -0.0037  0.0658   0.0610   0.1549    0.6662   0.0000   438.9926       7.80235      -9.46344       17.1082       0.00000       0.00000       0.00000       0.00000       0.00000       0.00000       0.00000       0.00000       0.00000       0.00000       0.00000       0.00000       0.00000       0.00000       0.00000       0.00000       0.00000       0.00000       0.00000       0.00000       0.00000       0.00000       0.00000       0.00000       0.00000       0.00000       0.00000       0.00000       0.00000       0.00000       0.00000       0.00000       50.3568       38.4265       25.1874       8.06462       0.00000       0.00000       0.00000       0.00000       0.00000       0.00000       0.00000       0.00000       0.00000       0.00000       0.00000       0.00000       0.00000       0.00000       0.00000       0.00000       0.00000       0.00000       0.00000       0.00000       0.00000       0.00000       0.00000       0.00000       0.00000       0.00000       0.00000       0.00000       0.00000       0.00000       0.00000       0.00000
   2  17 2619.6708    2.1928  0.9832 10.3685  0.0000  0.0664   0.1321   0.1556    1.8631   0.0000   392.3727      -30.0240      -5.51758     -0.226320       0.00000       0.00000       0.00000       0.00000       0.00000       0.00000       0.00000       0.00000       0.00000       0.00000       0.00000       0.00000       0.00000       0.00000       0.00000       0.00000       0.00000       0.00000       0.00000       0.00000       0.00000       0.00000       0.00000       0.00000       0.00000       0.00000       0.00000       0.00000       0.00000       0.00000       0.00000       0.00000       49.7188       39.0797       23.7454       7.99109       0.00000       0.00000       0.00000       0.00000       0.00000       0.00000       0.00000       0.00000       0.00000       0.00000       0.00000       0.00000       0.00000       0.00000       0.00000       0.00000       0.00000       0.00000       0.00000       0.00000       0.00000       0.00000       0.00000       0.00000       0.00000       0.00000       0.00000       0.00000       0.00000       0.00000       0.00000       0.00000
   2  18 2754.6318    2.3762  0.8466 12.2378  0.0000  0.0672   0.1608   0.1780    0.4725   0.0000   467.6769       110.769       42.9672       4.37663       0.00000       0.00000       0.00000       0.00000       0.00000       0.00000       0.00000       0.00000       0.00000       0.00000       0.00000       0.00000       0.00000       0.00000       0.00000       0.00000       0.00000       0.00000       0.00000       0.00000       0.00000       0.00000       0.00000       0.00000       0.00000       0.00000       0.00000       0.00000       0.00000       0.00000       0.00000       0.00000       51.5434       41.9028       22.6270       7.87022       0.00000       0.00000       0.00000       0.00000       0.00000       0.00000       0.00000       0.00000       0.00000       0.00000       0.00000       0.00000       0.00000       0.00000       0.00000       0.00000       0.00000       0.00000       0.00000       0.00000       0.00000       0.00000       0.00000       0.00000       0.00000       0.00000       0.00000       0.00000       0.00000       0.00000       0.00000       0.00000
   2  19 2889.7079    3.5695  0.7396 10.7727  0.0000  0.0497   0.2460   0.1510    2.4802   0.0000   430.1295       3.13170       23.4172       5.77080       0.00000       0.00000       0.00000       0.00000       0.00000       0.00000       0.00000       0.00000       0.00000       0.00000       0.00000       0.00000       0.00000       0.00000       0.00000       0.00000       0.00000       0.00000       0.00000       0.00000       0.00000       0.00000       0.00000       0.00000       0.00000       0.00000       0.00000       0.00000       0.00000       0.00000       0.00000       0.00000       37.7178       30.9442       15.4555       6.82376       0.00000       0.00000       0.00000       0.00000       0.00000       0.00000       0.00000       0.00000       0.00000       0.00000       0.00000       0.00000       0.00000       0.00000       0.00000       0.00000       0.00000       0.00000       0.00000       0.00000       0.00000       0.00000       0.00000       0.00000       0.00000       0.00000       0.00000       0.00000       0.00000       0.00000       0.00000       0.00000
   2  21 3160.1612    3.7846  1.1899  3.7276  0.0000  0.0745   0.2424   0.2061 1000.0000   0.0000   437.1371       27.1768       26.9495       7.23450       0.00000       0.00000       0.00000       0.00000       0.00000       0.00000       0.00000       0.00000       0.00000       0.00000       0.00000       0.00000       0.00000       0.00000       0.00000       0.00000       0.00000       0.00000       0.00000       0.00000       0.00000       0.00000       0.00000       0.00000       0.00000       0.00000       0.00000       0.00000       0.00000       0.00000       0.00000       0.00000       59.4950       48.6721       25.9704       9.49464       0.00000       0.00000       0.00000       0.00000       0.00000       0.00000       0.00000       0.00000       0.00000       0.00000       0.00000       0.00000       0.00000       0.00000       0.00000       0.00000       0.00000       0.00000       0.00000       0.00000       0.00000       0.00000       0.00000       0.00000       0.00000       0.00000       0.00000       0.00000       0.00000       0.00000       0.00000       0.00000
   2  22 3295.3211    3.4955  1.6571 11.0516  0.0206  0.0839   0.1874   0.2620    1.1704   0.0000   469.5970       38.5517      -20.6841       3.95240       0.00000       0.00000       0.00000       0.00000       0.00000       0.00000       0.00000       0.00000       0.00000       0.00000       0.00000       0.00000       0.00000       0.00000       0.00000       0.00000       0.00000       0.00000       0.00000       0.00000       0.00000       0.00000       0.00000       0.00000       0.00000       0.00000       0.00000       0.00000       0.00000       0.00000       0.00000       0.00000       61.8832       49.2889       31.0127       10.4805       0.00000       0.00000       0.00000       0.00000       0.00000       0.00000       0.00000       0.00000       0.00000       0.00000       0.00000       0.00000       0.00000       0.00000       0.00000       0.00000       0.00000       0.00000       0.00000       0.00000       0.00000       0.00000       0.00000       0.00000       0.00000       0.00000       0.00000       0.00000       0.00000       0.00000       0.00000       0.00000
   2  23 3430.7789    2.9392  2.0891 10.2006  0.0000  0.1024   0.1267   0.2984    2.6023   0.0000   545.6424       147.518       23.8414      -9.50182       0.00000       0.00000       0.00000       0.00000       0.00000       0.00000       0.00000       0.00000       0.00000       0.00000       0.00000       0.00000       0.00000       0.00000       0.00000       0.00000       0.00000       0.00000       0.00000       0.00000       0.00000       0.00000       0.00000       0.00000       0.00000       0.00000       0.00000       0.00000       0.00000       0.00000       0.00000       0.00000       87.3312       68.7464       31.2055       10.7036       0.00000       0.00000       0.00000       0.00000       0.00000       0.00000       0.00000       0.00000       0.00000       0.00000       0.00000       0.00000       0.00000       0.00000       0.00000       0.00000       0.00000       0.00000       0.00000       0.00000       0.00000       0.00000       0.00000       0.00000       0.00000       0.00000       0.00000       0.00000       0.00000       0.00000       0.00000       0.00000
   3  13 2137.7595    0.7672  0.5215 10.0633  0.0000  0.0527   0.0509   0.1083    0.2378   0.0000   417.2919      -19.5934      -1.07663      -19.1663       2.38243       1.36096       0.00000       0.00000       0.00000       0.00000       0.00000       0.00000       0.00000       0.00000       0.00000       0.00000       0.00000       0.00000       0.00000       0.00000       0.00000       0.00000       0.00000       0.00000       0.00000       0.00000       0.00000       0.00000       0.00000       0.00000       0.00000       0.00000       0.00000       0.00000       0.00000       0.00000       32.4309       31.0738       20.0859       8.70379       4.11342       1.19655       0.00000       0.00000       0.00000       0.00000       0.00000       0.00000       0.00000       0.00000       0.00000       0.00000       0.00000       0.00000       0.00000       0.00000       0.00000       0.00000       0.00000       0.00000       0.00000       0.00000       0.00000       0.00000       0.00000       0.00000       0.00000       0.00000       0.00000       0.00000       0.00000       0.00000
   3  14 2273.4180    1.0785  0.6324 10.9097  0.0000  0.0489   0.0704   0.1230    0.2446   0.0000   448.1861      -13.6229       6.87977      -3.14845       1.02104       3.01899       0.00000       0.00000       0.00000       0.00000       0.00000       0.00000       0.00000       0.00000       0.00000       0.00000       0.00000       0.00000       0.00000       0.00000       0.00000       0.00000       0.00000       0.00000       0.00000       0.00000       0.00000       0.00000       0.00000       0.00000       0.00000       0.00000       0.00000       0.00000       0.00000       0.00000       23.2522       24.5507       15.7697       10.2126       3.92291       1.53779       0.00000       0.00000       0.00000       0.00000       0.00000       0.00000       0.00000       0.00000       0.00000       0.00000       0.00000       0.00000       0.00000       0.00000       0.00000       0.00000       0.00000       0.00000       0.00000       0.00000       0.00000       0.00000       0.00000       0.00000       0.00000       0.00000       0.00000       0.00000       0.00000       0.00000
   3  15 2407.6350    1.4100  1.2039 10.0588  0.0128  0.0653   0.0728   0.1877    0.8686   0.0000   424.7014      -42.7740       2.15758       6.55767       4.86950      0.648566       0.00000       0.00000       0.00000       0.00000       0.00000       0.00000       0.00000       0.00000       0.00000       0.00000       0.00000       0.00000       0.00000       0.00000       0.00000       0.00000       0.00000       0.00000       0.00000       0.00000       0.00000       0.00000       0.00000       0.00000       0.00000       0.00000       0.00000       0.00000       0.00000       0.00000       29.6912       29.4149       22.9746       13.6092       6.34189       1.98195       0.00000       0.00000       0.00000       0.00000       0.00000       0.00000       0.00000       0.00000       0.00000       0.00000       0.00000       0.00000       0.00000       0.00000       0.00000       0.00000       0.00000       0.00000       0.00000       0.00000       0.00000       0.00000       0.00000       0.00000       0.00000       0.00000       0.00000       0.00000       0.00000       0.00000
   3  16 2541.6416    1.9284  0.8783 10.8873  0.0000  0.0547   0.1063   0.1333    0.6671   0.0000   425.3878       18.7912       23.6723       1.20902      -2.09598     -0.992448       0.00000       0.00000       0.00000       0.00000       0.00000       0.00000       0.00000       0.00000       0.00000       0.00000       0.00000       0.00000       0.00000       0.00000       0.00000       0.00000       0.00000       0.00000       0.00000       0.00000       0.00000       0.00000       0.00000       0.00000       0.00000       0.00000       0.00000       0.00000       0.00000       0.00000       25.1855       24.6238       18.8901       10.4452       5.20841       1.52467       0.00000       0.00000       0.00000       0.00000       0.00000       0.00000       0.00000       0.00000       0.00000       0.00000       0.00000       0.00000       0.00000       0.00000       0.00000       0.00000       0.00000       0.00000       0.00000       0.00000       0.00000       0.00000       0.00000       0.00000       0.00000       0.00000       0.00000       0.00000       0.00000       0.00000
   3  17 2676.1853    2.5010  0.9407 10.7876  0.0000  0.0553   0.1286   0.1422    1.1601   0.0000   424.4459      -49.9591       8.13674       11.7256     -0.599267      -1.14832       0.00000       0.00000       0.00000       0.00000       0.00000       0.00000       0.00000       0.00000       0.00000       0.00000       0.00000       0.00000       0.00000       0.00000       0.00000       0.00000       0.00000       0.00000       0.00000       0.00000       0.00000       0.00000       0.00000       0.00000       0.00000       0.00000       0.00000       0.00000       0.00000       0.00000       25.6179       27.7872       18.5568       12.9262       4.59525       1.88465       0.00000       0.00000       0.00000       0.00000       0.00000       0.00000       0.00000       0.00000       0.00000       0.00000       0.00000       0.00000       0.00000       0.00000       0.00000       0.00000       0.00000       0.00000       0.00000       0.00000       0.00000       0.00000       0.00000       0.00000       0.00000       0.00000       0.00000       0.00000       0.00000       0.00000
   3  18 2811.4908    3.0232  0.8712 11.5293  0.0003  0.0555   0.1624   0.1357    0.9393   0.0000   489.3189       14.6024       7.73259      -27.2353       2.78340      -3.10112       0.00000       0.00000       0.00000       0.00000       0.00000       0.00000       0.00000       0.00000       0.00000       0.00000       0.00000       0.00000       0.00000       0.00000       0.00000       0.00000       0.00000       0.00000       0.00000       0.00000       0.00000       0.00000       0.00000       0.00000       0.00000       0.00000       0.00000       0.00000       0.00000       0.00000       28.5852       25.1465       20.2967       12.5165       4.97179       1.44385       0.00000       0.00000       0.00000       0.00000       0.00000       0.00000       0.00000       0.00000       0.00000       0.00000       0.00000       0.00000       0.00000       0.00000       0.00000       0.00000       0.00000       0.00000       0.00000       0.00000       0.00000       0.00000       0.00000       0.00000       0.00000       0.00000       0.00000       0.00000       0.00000       0.00000
   3  19 2947.0292    3.4731  0.9391 10.4616  0.0000  0.0460   0.1758   0.1570    2.9815   0.0000   447.2271       33.8922       44.7729      -9.52358       5.76703      -2.04614       0.00000       0.00000       0.00000       0.00000       0.00000       0.00000       0.00000       0.00000       0.00000       0.00000       0.00000       0.00000       0.00000       0.00000       0.00000       0.00000       0.00000       0.00000       0.00000       0.00000       0.00000       0.00000       0.00000       0.00000       0.00000       0.00000       0.00000       0.00000       0.00000       0.00000       24.5928       22.2522       16.7960       10.3642       4.25011       1.19686       0.00000       0.00000       0.00000       0.00000       0.00000       0.00000       0.00000       0.00000       0.00000       0.00000       0.00000       0.00000       0.00000       0.00000       0.00000       0.00000       0.00000       0.00000       0.00000       0.00000       0.00000       0.00000       0.00000       0.00000       0.00000       0.00000       0.00000       0.00000       0.00000       0.00000
   3  21 3217.7650    3.6300  1.3563 12.3161  0.0000  0.0657   0.1679   0.1923    0.6752   0.0000   414.5393       69.6904      -29.1136       19.6671      -2.19297      -4.48902       0.00000       0.00000       0.00000       0.00000       0.00000       0.00000       0.00000       0.00000       0.00000       0.00000       0.00000       0.00000       0.00000       0.00000       0.00000       0.00000       0.00000       0.00000       0.00000       0.00000       0.00000       0.00000       0.00000       0.00000       0.00000       0.00000       0.00000       0.00000       0.00000       0.00000       32.8536       28.8611       23.5353       15.6561       6.36663       1.82460       0.00000       0.00000       0.00000       0.00000       0.00000       0.00000       0.00000       0.00000       0.00000       0.00000       0.00000       0.00000       0.00000       0.00000       0.00000       0.00000       0.00000       0.00000       0.00000       0.00000       0.00000       0.00000       0.00000       0.00000       0.00000       0.00000       0.00000       0.00000       0.00000       0.00000
   3  22 3353.5604    3.5388  1.9333 12.0163  0.0000  0.0765   0.1332   0.2143    0.4802   0.0000   481.5269      0.407177       12.1399       33.5270      -5.98041      -3.09608       0.00000       0.00000       0.00000       0.00000       0.00000       0.00000       0.00000       0.00000       0.00000       0.00000       0.00000       0.00000       0.00000       0.00000       0.00000       0.00000       0.00000       0.00000       0.00000       0.00000       0.00000       0.00000       0.00000       0.00000       0.00000       0.00000       0.00000       0.00000       0.00000       0.00000       37.1481       35.4883       27.6245       16.9110       7.66680       2.29722       0.00000       0.00000       0.00000       0.00000       0.00000       0.00000       0.00000       0.00000       0.00000       0.00000       0.00000       0.00000       0.00000       0.00000       0.00000       0.00000       0.00000       0.00000       0.00000       0.00000       0.00000       0.00000       0.00000       0.00000       0.00000       0.00000       0.00000       0.00000       0.00000       0.00000
   3  23 3489.5294    3.1627  2.7831  9.9284  0.0000  0.0889   0.0919   0.2392    1.3165   0.0000   307.5928       62.2043       45.1518       34.0260       9.98634     -0.753421       0.00000       0.00000       0.00000       0.00000       0.00000       0.00000       0.00000       0.00000       0.00000       0.00000       0.00000       0.00000       0.00000       0.00000       0.00000       0.00000       0.00000       0.00000       0.00000       0.00000       0.00000       0.00000       0.00000       0.00000       0.00000       0.00000       0.00000       0.00000       0.00000       0.00000       45.2874       41.0913       32.2535       20.0123       8.61800       2.46351       0.00000       0.00000       0.00000       0.00000       0.00000       0.00000       0.00000       0.00000       0.00000       0.00000       0.00000       0.00000       0.00000       0.00000       0.00000       0.00000       0.00000       0.00000       0.00000       0.00000       0.00000       0.00000       0.00000       0.00000       0.00000       0.00000       0.00000       0.00000       0.00000       0.00000
   3  24 3626.1935    2.3897  4.1790 10.6125  0.0000  0.1170   0.0621   0.3371    0.3678   0.0000   455.2445       151.380       35.4097       10.2973       16.3737      -4.18440       0.00000       0.00000       0.00000       0.00000       0.00000       0.00000       0.00000       0.00000       0.00000       0.00000       0.00000       0.00000       0.00000       0.00000       0.00000       0.00000       0.00000       0.00000       0.00000       0.00000       0.00000       0.00000       0.00000       0.00000       0.00000       0.00000       0.00000       0.00000       0.00000       0.00000       61.8483       59.9013       41.8954       25.0083       10.4445       3.34366       0.00000       0.00000       0.00000       0.00000       0.00000       0.00000       0.00000       0.00000       0.00000       0.00000       0.00000       0.00000       0.00000       0.00000       0.00000       0.00000       0.00000       0.00000       0.00000       0.00000       0.00000       0.00000       0.00000       0.00000       0.00000       0.00000       0.00000       0.00000       0.00000       0.00000
   3  25 3762.9194    1.9983  4.9167 10.7751  0.0000  0.1351   0.0509   0.4050    0.2426   0.0000   472.3237       204.919       79.0439      -49.5066      -2.26596      -9.15187       0.00000       0.00000       0.00000       0.00000       0.00000       0.00000       0.00000       0.00000       0.00000       0.00000       0.00000       0.00000       0.00000       0.00000       0.00000       0.00000       0.00000       0.00000       0.00000       0.00000       0.00000       0.00000       0.00000       0.00000       0.00000       0.00000       0.00000       0.00000       0.00000       0.00000       67.4477       65.1139       47.9486       29.3573       12.6287       3.88736       0.00000       0.00000       0.00000       0.00000       0.00000       0.00000       0.00000       0.00000       0.00000       0.00000       0.00000       0.00000       0.00000       0.00000       0.00000       0.00000       0.00000       0.00000       0.00000       0.00000       0.00000       0.00000       0.00000       0.00000       0.00000       0.00000       0.00000       0.00000       0.00000       0.00000
   4  12 2051.5486    0.6286  0.5803 10.1490  0.0034  0.0546   0.0387   0.1041    0.1687   0.0000   428.5401       28.2210       4.27776       2.39462       1.47962      -1.39902       1.09177     0.0664425       0.00000       0.00000       0.00000       0.00000       0.00000       0.00000       0.00000       0.00000       0.00000       0.00000       0.00000       0.00000       0.00000       0.00000       0.00000       0.00000       0.00000       0.00000       0.00000       0.00000       0.00000       0.00000       0.00000       0.00000       0.00000       0.00000       0.00000       0.00000       18.9682       24.4532       17.3329       12.6722       7.11369       3.52442       1.40304      0.475245       0.00000       0.00000       0.00000       0.00000       0.00000       0.00000       0.00000       0.00000       0.00000       0.00000       0.00000       0.00000       0.00000       0.00000       0.00000       0.00000       0.00000       0.00000       0.00000       0.00000       0.00000       0.00000       0.00000       0.00000       0.00000       0.00000       0.00000       0.00000
   4  13 2188.3270    0.8405  0.7012 10.5995 -0.0056  0.0759   0.0491   0.1107    0.2244   0.0000   434.7572      -17.4049       22.5043       10.9048      -9.24220      -5.00796     -0.945820      0.472833       0.00000       0.00000       0.00000       0.00000       0.00000       0.00000       0.00000       0.00000       0.00000       0.00000       0.00000       0.00000       0.00000       0.00000       0.00000       0.00000       0.00000       0.00000       0.00000       0.00000       0.00000       0.00000       0.00000       0.00000       0.00000       0.00000       0.00000       0.00000       40.0950       42.0720       30.3569       16.3652       7.83838       3.31917       1.19126      0.293100       0.00000       0.00000       0.00000       0.00000       0.00000       0.00000       0.00000       0.00000       0.00000       0.00000       0.00000       0.00000       0.00000       0.00000       0.00000       0.00000       0.00000       0.00000       0.00000       0.00000       0.00000       0.00000       0.00000       0.00000       0.00000       0.00000       0.00000       0.00000
   4  14 2324.0560    1.2795  0.8070  9.3973 -0.0001  0.0465   0.0669   0.1269    0.9369   0.0000   455.4116       33.5113      -6.14307      -4.19528       11.1718       4.65351      -1.06347     -0.995079       0.00000       0.00000       0.00000       0.00000       0.00000       0.00000       0.00000       0.00000       0.00000       0.00000       0.00000       0.00000       0.00000       0.00000       0.00000       0.00000       0.00000       0.00000       0.00000       0.00000       0.00000       0.00000       0.00000       0.00000       0.00000       0.00000       0.00000       0.00000       15.9006       19.4459       14.9464       10.7881       5.74493       3.25866       1.16932      0.388138       0.00000       0.00000       0.00000       0.00000       0.00000       0.00000       0.00000       0.00000       0.00000       0.00000       0.00000       0.00000       0.00000       0.00000       0.00000       0.00000       0.00000       0.00000       0.00000       0.00000       0.00000       0.00000       0.00000       0.00000       0.00000       0.00000       0.00000       0.00000
   4  17 2728.4798    2.6515  0.7983 11.7464  0.0017  0.0493   0.1246   0.1090    0.5001   0.0000   404.7908       15.5198       3.15655       19.4793       8.52330       1.64684      0.759459     -0.340652       0.00000       0.00000       0.00000       0.00000       0.00000       0.00000       0.00000       0.00000       0.00000       0.00000       0.00000       0.00000       0.00000       0.00000       0.00000       0.00000       0.00000       0.00000       0.00000       0.00000       0.00000       0.00000       0.00000       0.00000       0.00000       0.00000       0.00000       0.00000       17.2575       18.7780       15.5798       11.1660       7.66751       2.97157       1.38044      0.358761       0.00000       0.00000       0.00000       0.00000       0.00000       0.00000       0.00000       0.00000       0.00000       0.00000       0.00000       0.00000       0.00000       0.00000       0.00000       0.00000       0.00000       0.00000       0.00000       0.00000       0.00000       0.00000       0.00000       0.00000       0.00000       0.00000       0.00000       0.00000
   4  18 2864.2480    3.1495  0.8597 11.6305  0.0095  0.0458   0.1468   0.1164    0.6660   0.0000   438.7965       32.1713       4.99927       10.3403      -12.7116     -0.217699       3.62574     -0.137672       0.00000       0.00000       0.00000       0.00000       0.00000       0.00000       0.00000       0.00000       0.00000       0.00000       0.00000       0.00000       0.00000       0.00000       0.00000       0.00000       0.00000       0.00000       0.00000       0.00000       0.00000       0.00000       0.00000       0.00000       0.00000       0.00000       0.00000       0.00000       18.5072       19.2295       15.2703       10.5079       6.49384       2.69210       1.13280      0.280113       0.00000       0.00000       0.00000       0.00000       0.00000       0.00000       0.00000       0.00000       0.00000       0.00000       0.00000       0.00000       0.00000       0.00000       0.00000       0.00000       0.00000       0.00000       0.00000       0.00000       0.00000       0.00000       0.00000       0.00000       0.00000       0.00000       0.00000       0.00000
   4  21 3271.8717    3.8497  1.5576 -0.0068  0.0012  0.0580   0.1404   0.1588   97.7326   0.0000   408.7480       54.5112       63.0617      -19.2839      -4.35717      -10.9375      -2.77156     -0.138701       0.00000       0.00000       0.00000       0.00000       0.00000       0.00000       0.00000       0.00000       0.00000       0.00000       0.00000       0.00000       0.00000       0.00000       0.00000       0.00000       0.00000       0.00000       0.00000       0.00000       0.00000       0.00000       0.00000       0.00000       0.00000       0.00000       0.00000       0.00000       22.6353       23.3186       19.6199       13.6627       8.11158       3.88908       1.55653      0.387948       0.00000       0.00000       0.00000       0.00000       0.00000       0.00000       0.00000       0.00000       0.00000       0.00000       0.00000       0.00000       0.00000       0.00000       0.00000       0.00000       0.00000       0.00000       0.00000       0.00000       0.00000       0.00000       0.00000       0.00000       0.00000       0.00000       0.00000       0.00000
   4  22 3408.1259    3.0244  1.8158 12.4907 -0.0160  0.0691   0.1118   0.2117    0.2938   0.0000   445.9203       66.1118       14.3051      -19.1333      -1.95941       3.12748       3.88223      -1.69616       0.00000       0.00000       0.00000       0.00000       0.00000       0.00000       0.00000       0.00000       0.00000       0.00000       0.00000       0.00000       0.00000       0.00000       0.00000       0.00000       0.00000       0.00000       0.00000       0.00000       0.00000       0.00000       0.00000       0.00000       0.00000       0.00000       0.00000       0.00000       27.6727       28.9091       23.0461       17.0160       9.73900       4.71862       1.70001      0.486032       0.00000       0.00000       0.00000       0.00000       0.00000       0.00000       0.00000       0.00000       0.00000       0.00000       0.00000       0.00000       0.00000       0.00000       0.00000       0.00000       0.00000       0.00000       0.00000       0.00000       0.00000       0.00000       0.00000       0.00000       0.00000       0.00000       0.00000       0.00000
   4  23 3544.6886    2.6590  2.6157 11.9065  0.0008  0.0867   0.0836   0.2270    0.2489   0.0000   442.5012       17.7915      -6.04158       19.0720       4.30903      -1.17041      -3.50125     -0.821871       0.00000       0.00000       0.00000       0.00000       0.00000       0.00000       0.00000       0.00000       0.00000       0.00000       0.00000       0.00000       0.00000       0.00000       0.00000       0.00000       0.00000       0.00000       0.00000       0.00000       0.00000       0.00000       0.00000       0.00000       0.00000       0.00000       0.00000       0.00000       34.4006       36.4581       29.0883       20.8412       11.9587       5.84494       2.18063      0.604065       0.00000       0.00000       0.00000       0.00000       0.00000       0.00000       0.00000       0.00000       0.00000       0.00000       0.00000       0.00000       0.00000       0.00000       0.00000       0.00000       0.00000       0.00000       0.00000       0.00000       0.00000       0.00000       0.00000       0.00000       0.00000       0.00000       0.00000       0.00000
   4  26 3956.0841    1.4872  7.1722 10.3418  0.0008  0.1642   0.0337   0.4702    0.1989   0.0000   481.2516      -16.7475       15.1815      -42.8590       27.2728       13.5604      0.625752     -0.476595       0.00000       0.00000       0.00000       0.00000       0.00000       0.00000       0.00000       0.00000       0.00000       0.00000       0.00000       0.00000       0.00000       0.00000       0.00000       0.00000       0.00000       0.00000       0.00000       0.00000       0.00000       0.00000       0.00000       0.00000       0.00000       0.00000       0.00000       0.00000       60.0709       65.7888       53.1013       38.2915       22.7399       10.9849       4.29474       1.19364       0.00000       0.00000       0.00000       0.00000       0.00000       0.00000       0.00000       0.00000       0.00000       0.00000       0.00000       0.00000       0.00000       0.00000       0.00000       0.00000       0.00000       0.00000       0.00000       0.00000       0.00000       0.00000       0.00000       0.00000       0.00000       0.00000       0.00000       0.00000
   5  10 1823.2519    0.3769  0.4324  9.9558 -0.0066  0.0484   0.0278   0.1114    0.0943   0.0000   410.1134      -19.8930      -9.71195       3.56369       12.7467       1.43201       2.59324       2.48569     -0.343424    -0.0255259       0.00000       0.00000       0.00000       0.00000       0.00000       0.00000       0.00000       0.00000       0.00000       0.00000       0.00000       0.00000       0.00000       0.00000       0.00000       0.00000       0.00000       0.00000       0.00000       0.00000       0.00000       0.00000       0.00000       0.00000       0.00000       0.00000       15.2624       17.8558       13.1872       10.7309       7.73204       4.58091       1.79412      0.913393      0.273025     0.0682215       0.00000       0.00000       0.00000       0.00000       0.00000       0.00000       0.00000       0.00000       0.00000       0.00000       0.00000       0.00000       0.00000       0.00000       0.00000       0.00000       0.00000       0.00000       0.00000       0.00000       0.00000       0.00000       0.00000       0.00000       0.00000       0.00000
   5  11 1960.4688    0.5226  0.4042 10.0476 -0.0129  0.0640   0.0355   0.0697    0.1021   0.0000   403.0588   3.36008e-05       18.7667      -3.36541       2.56835       5.76020      0.367901    -0.0356332     -0.206454     0.0496774       0.00000       0.00000       0.00000       0.00000       0.00000       0.00000       0.00000       0.00000       0.00000       0.00000       0.00000       0.00000       0.00000       0.00000       0.00000       0.00000       0.00000       0.00000       0.00000       0.00000       0.00000       0.00000       0.00000       0.00000       0.00000       0.00000       19.1046       22.6549       14.0375       15.3170       9.36114       7.15292       2.15060       1.24925      0.236307      0.130996       0.00000       0.00000       0.00000       0.00000       0.00000       0.00000       0.00000       0.00000       0.00000       0.00000       0.00000       0.00000       0.00000       0.00000       0.00000       0.00000       0.00000       0.00000       0.00000       0.00000       0.00000       0.00000       0.00000       0.00000       0.00000       0.00000
   5  12 2098.4112    0.7085  0.5606 10.0052 -0.0198  0.0613   0.0421   0.0935    0.1766   0.0000   436.2033      -25.7025      -6.05832       34.4648       4.13367      -3.37005      -4.09286      -1.60847      0.439614    -0.0933601       0.00000       0.00000       0.00000       0.00000       0.00000       0.00000       0.00000       0.00000       0.00000       0.00000       0.00000       0.00000       0.00000       0.00000       0.00000       0.00000       0.00000       0.00000       0.00000       0.00000       0.00000       0.00000       0.00000       0.00000       0.00000       0.00000       13.3402       17.3338       12.2818       13.3553       6.48686       5.58070       2.29401       1.27944      0.312132      0.124232       0.00000       0.00000       0.00000       0.00000       0.00000       0.00000       0.00000       0.00000       0.00000       0.00000       0.00000       0.00000       0.00000       0.00000       0.00000       0.00000       0.00000       0.00000       0.00000       0.00000       0.00000       0.00000       0.00000       0.00000       0.00000       0.00000
   5  13 2235.3274    1.0183  0.8008 10.3134 -0.0059  0.0502   0.0462   0.1051    0.2400   0.0000   410.6591      -23.4269       12.3708      -19.5755      -7.21157      0.609809       1.05864      0.392909     -0.282513    -0.0436950       0.00000       0.00000       0.00000       0.00000       0.00000       0.00000       0.00000       0.00000       0.00000       0.00000       0.00000       0.00000       0.00000       0.00000       0.00000       0.00000       0.00000       0.00000       0.00000       0.00000       0.00000       0.00000       0.00000       0.00000       0.00000       0.00000       16.1132       15.5740       15.4504       12.9309       6.95687       4.50990       2.95629       1.12711      0.313972     0.0723800       0.00000       0.00000       0.00000       0.00000       0.00000       0.00000       0.00000       0.00000       0.00000       0.00000       0.00000       0.00000       0.00000       0.00000       0.00000       0.00000       0.00000       0.00000       0.00000       0.00000       0.00000       0.00000       0.00000       0.00000       0.00000       0.00000
   5  14 2371.0986    1.3075  0.9328 10.3575 -0.0028  0.0454   0.0560   0.1079    0.3656   0.0000   438.0493      -10.0192       17.7276      -10.9264      -3.76017      -4.29074      -1.31587     -0.504119      0.135221    -0.0442482       0.00000       0.00000       0.00000       0.00000       0.00000       0.00000       0.00000       0.00000       0.00000       0.00000       0.00000       0.00000       0.00000       0.00000       0.00000       0.00000       0.00000       0.00000       0.00000       0.00000       0.00000       0.00000       0.00000       0.00000       0.00000       0.00000       13.6476       14.7146       13.5549       9.87466       7.26861       4.06304       2.09770      0.870804      0.321755     0.0674508       0.00000       0.00000       0.00000       0.00000       0.00000       0.00000       0.00000       0.00000       0.00000       0.00000       0.00000       0.00000       0.00000       0.00000       0.00000       0.00000       0.00000       0.00000       0.00000       0.00000       0.00000       0.00000       0.00000       0.00000       0.00000       0.00000
   5  15 2506.0709    1.8732  0.8218 10.7611 -0.0044  0.0420   0.0791   0.1019    0.4409   0.0000   446.5081       23.2594       16.0846     -0.679393       5.20205       3.68436     -0.701448     -0.604665    -0.0322958   9.35584e-05       0.00000       0.00000       0.00000       0.00000       0.00000       0.00000       0.00000       0.00000       0.00000       0.00000       0.00000       0.00000       0.00000       0.00000       0.00000       0.00000       0.00000       0.00000       0.00000       0.00000       0.00000       0.00000       0.00000       0.00000       0.00000       0.00000       12.2089       15.6402       11.4277       10.6074       6.13570       4.16908       1.68295      0.906560      0.244745     0.0851764       0.00000       0.00000       0.00000       0.00000       0.00000       0.00000       0.00000       0.00000       0.00000       0.00000       0.00000       0.00000       0.00000       0.00000       0.00000       0.00000       0.00000       0.00000       0.00000       0.00000       0.00000       0.00000       0.00000       0.00000       0.00000       0.00000
   5  16 2641.2674    2.2382  0.9939 11.5065  0.0056  0.0453   0.0942   0.1213    0.4311   0.0000   441.5780      -2.15572       1.18182      -5.11377      -5.08200       3.66815     -0.793854      -1.67853    -0.0658292     0.0392354       0.00000       0.00000       0.00000       0.00000       0.00000       0.00000       0.00000       0.00000       0.00000       0.00000       0.00000       0.00000       0.00000       0.00000       0.00000       0.00000       0.00000       0.00000       0.00000       0.00000       0.00000       0.00000       0.00000       0.00000       0.00000       0.00000       13.9277       14.7606       12.7005       10.4617       7.77660       4.52042       2.03839      0.902702      0.303101     0.0713584       0.00000       0.00000       0.00000       0.00000       0.00000       0.00000       0.00000       0.00000       0.00000       0.00000       0.00000       0.00000       0.00000       0.00000       0.00000       0.00000       0.00000       0.00000       0.00000       0.00000       0.00000       0.00000       0.00000       0.00000       0.00000       0.00000
   5  17 2777.4562    2.7723  1.0517 11.4992 -0.0302  0.0470   0.1212   0.1273    1.7112   0.0000   442.8706       16.0640       11.9000      -2.04122      -6.43087      -5.54351      -1.68453    -0.0294244      0.200334     -0.115707       0.00000       0.00000       0.00000       0.00000       0.00000       0.00000       0.00000       0.00000       0.00000       0.00000       0.00000       0.00000       0.00000       0.00000       0.00000       0.00000       0.00000       0.00000       0.00000       0.00000       0.00000       0.00000       0.00000       0.00000       0.00000       0.00000       14.8363       16.9346       14.8897       10.6084       7.50725       4.32168       2.07433      0.991593      0.340413     0.0750414       0.00000       0.00000       0.00000       0.00000       0.00000       0.00000       0.00000       0.00000       0.00000       0.00000       0.00000       0.00000       0.00000       0.00000       0.00000       0.00000       0.00000       0.00000       0.00000       0.00000       0.00000       0.00000       0.00000       0.00000       0.00000       0.00000
   5  18 2913.7945    3.4347  0.8909 12.1107  0.0015  0.0440   0.1470   0.1161    0.6047   0.0000   442.1105       13.4976       30.5115       4.19662      -3.46292      0.609122       1.13861     -0.581728     -0.230974    -0.0921173       0.00000       0.00000       0.00000       0.00000       0.00000       0.00000       0.00000       0.00000       0.00000       0.00000       0.00000       0.00000       0.00000       0.00000       0.00000       0.00000       0.00000       0.00000       0.00000       0.00000       0.00000       0.00000       0.00000       0.00000       0.00000       0.00000       13.4591       15.8914       12.5607       10.6890       6.89371       3.99662       2.11356      0.820961      0.281082     0.0771415       0.00000       0.00000       0.00000       0.00000       0.00000       0.00000       0.00000       0.00000       0.00000       0.00000       0.00000       0.00000       0.00000       0.00000       0.00000       0.00000       0.00000       0.00000       0.00000       0.00000       0.00000       0.00000       0.00000       0.00000       0.00000       0.00000
   5  19 3050.1062    3.5629  0.7117 13.4382 -0.0505  0.0444   0.1943   0.1144    0.3999   0.0000   432.8974       9.12049       14.5759       32.4873      -9.24443      -6.57057       4.86356     -0.495728      0.911370     0.0523829       0.00000       0.00000       0.00000       0.00000       0.00000       0.00000       0.00000       0.00000       0.00000       0.00000       0.00000       0.00000       0.00000       0.00000       0.00000       0.00000       0.00000       0.00000       0.00000       0.00000       0.00000       0.00000       0.00000       0.00000       0.00000       0.00000       13.2241       14.7517       12.7051       10.0597       7.36247       4.02182       2.34213      0.833787      0.315364     0.0732704       0.00000       0.00000       0.00000       0.00000       0.00000       0.00000       0.00000       0.00000       0.00000       0.00000       0.00000       0.00000       0.00000       0.00000       0.00000       0.00000       0.00000       0.00000       0.00000       0.00000       0.00000       0.00000       0.00000       0.00000       0.00000       0.00000
   5  20 3186.3384    3.8526  1.2388 12.5308 -0.0019  0.0604   0.1637   0.1465    0.8707   0.0000   421.1234       22.2785      -7.37128      -5.48835    -0.0275969      -3.73400      -2.08469      0.996495     -0.151917     -0.134374       0.00000       0.00000       0.00000       0.00000       0.00000       0.00000       0.00000       0.00000       0.00000       0.00000       0.00000       0.00000       0.00000       0.00000       0.00000       0.00000       0.00000       0.00000       0.00000       0.00000       0.00000       0.00000       0.00000       0.00000       0.00000       0.00000       16.2936       22.3265       17.0329       15.0695       8.46901       6.05997       2.54599       1.40691      0.396961      0.129457       0.00000       0.00000       0.00000       0.00000       0.00000       0.00000       0.00000       0.00000       0.00000       0.00000       0.00000       0.00000       0.00000       0.00000       0.00000       0.00000       0.00000       0.00000       0.00000       0.00000       0.00000       0.00000       0.00000       0.00000       0.00000       0.00000
   5  22 3459.4981    2.8661  1.9581 12.4922  0.0010  0.0738   0.1036   0.2038    0.3054   0.0000   419.0101       44.4782      -10.5623      -20.1766       8.16670      -3.32258       4.17791      -1.60082     -0.535598     -0.163939       0.00000       0.00000       0.00000       0.00000       0.00000       0.00000       0.00000       0.00000       0.00000       0.00000       0.00000       0.00000       0.00000       0.00000       0.00000       0.00000       0.00000       0.00000       0.00000       0.00000       0.00000       0.00000       0.00000       0.00000       0.00000       0.00000       23.1869       26.0978       21.3831       18.5720       11.6227       7.42170       3.51535       1.56924      0.458531      0.127384       0.00000       0.00000       0.00000       0.00000       0.00000       0.00000       0.00000       0.00000       0.00000       0.00000       0.00000       0.00000       0.00000       0.00000       0.00000       0.00000       0.00000       0.00000       0.00000       0.00000       0.00000       0.00000       0.00000       0.00000       0.00000       0.00000
   5  23 3596.7083    2.4431  3.4863 11.3641 -0.0034  0.0948   0.0639   0.2685    0.3056   0.0000   439.4602       44.9916       71.2941     -0.708857      -1.91222      -13.0900       6.54415     -0.813870      0.255757    -0.0900317       0.00000       0.00000       0.00000       0.00000       0.00000       0.00000       0.00000       0.00000       0.00000       0.00000       0.00000       0.00000       0.00000       0.00000       0.00000       0.00000       0.00000       0.00000       0.00000       0.00000       0.00000       0.00000       0.00000       0.00000       0.00000       0.00000       28.1983       33.3506       28.2272       22.6142       15.9311       8.76816       4.96660       1.89604      0.726016      0.173956       0.00000       0.00000       0.00000       0.00000       0.00000       0.00000       0.00000       0.00000       0.00000       0.00000       0.00000       0.00000       0.00000       0.00000       0.00000       0.00000       0.00000       0.00000       0.00000       0.00000       0.00000       0.00000       0.00000       0.00000       0.00000       0.00000
   5  24 3733.9798    2.0463  4.3621 11.2006 -0.0021  0.1131   0.0472   0.2878    0.1819   0.0000   429.0706       17.8325       22.0567       19.7252      -25.6283      0.203547       2.49673      -3.53135      -1.84369     -0.137081       0.00000       0.00000       0.00000       0.00000       0.00000       0.00000       0.00000       0.00000       0.00000       0.00000       0.00000       0.00000       0.00000       0.00000       0.00000       0.00000       0.00000       0.00000       0.00000       0.00000       0.00000       0.00000       0.00000       0.00000       0.00000       0.00000       32.9245       40.0558       33.9938       28.3052       16.9903       11.1147       5.38342       2.59504      0.809463      0.211812       0.00000       0.00000       0.00000       0.00000       0.00000       0.00000       0.00000       0.00000       0.00000       0.00000       0.00000       0.00000       0.00000       0.00000       0.00000       0.00000       0.00000       0.00000       0.00000       0.00000       0.00000       0.00000       0.00000       0.00000       0.00000       0.00000
   5  25 3871.7519    1.7465  6.8840 10.4288  0.0019  0.1405   0.0325   0.4069    0.1658   0.0000   519.6083       44.8756       10.1418      -83.6862       9.15522      0.494098      -5.02563      -2.67259       1.02528     -0.111617       0.00000       0.00000       0.00000       0.00000       0.00000       0.00000       0.00000       0.00000       0.00000       0.00000       0.00000       0.00000       0.00000       0.00000       0.00000       0.00000       0.00000       0.00000       0.00000       0.00000       0.00000       0.00000       0.00000       0.00000       0.00000       0.00000       41.5143       46.3792       42.5241       33.5149       21.3261       13.5742       6.92370       3.14803       1.00773      0.234857       0.00000       0.00000       0.00000       0.00000       0.00000       0.00000       0.00000       0.00000       0.00000       0.00000       0.00000       0.00000       0.00000       0.00000       0.00000       0.00000       0.00000       0.00000       0.00000       0.00000       0.00000       0.00000       0.00000       0.00000       0.00000       0.00000
   5  27 4147.8136    1.2138 10.7928 10.0956 -0.0037  0.2043   0.0210   0.5783    0.1156   0.0000   400.5950      -90.1239       9.38974       30.9883      -49.5648       30.6730     -0.311077      -4.43965      -2.33465      0.563422       0.00000       0.00000       0.00000       0.00000       0.00000       0.00000       0.00000       0.00000       0.00000       0.00000       0.00000       0.00000       0.00000       0.00000       0.00000       0.00000       0.00000       0.00000       0.00000       0.00000       0.00000       0.00000       0.00000       0.00000       0.00000       0.00000       58.6511       68.1598       61.2901       47.8479       34.1169       20.0097       10.5366       4.44359       1.63487      0.369079       0.00000       0.00000       0.00000       0.00000       0.00000       0.00000       0.00000       0.00000       0.00000       0.00000       0.00000       0.00000       0.00000       0.00000       0.00000       0.00000       0.00000       0.00000       0.00000       0.00000       0.00000       0.00000       0.00000       0.00000       0.00000       0.00000
   6  11 2004.0638    0.6130  0.5734  9.9003 -0.0017  0.0354   0.0344   0.0935    0.1281   0.0000   451.8048       4.31074       18.4243       7.59550       1.27114     -0.361744      -3.69607       1.02595      0.389427     -0.311732     0.0186993    -0.0172932       0.00000       0.00000       0.00000       0.00000       0.00000       0.00000       0.00000       0.00000       0.00000       0.00000       0.00000       0.00000       0.00000       0.00000       0.00000       0.00000       0.00000       0.00000       0.00000       0.00000       0.00000       0.00000       0.00000       0.00000       9.32641       10.2290       9.52206       8.09356       6.26487       4.08254       2.39650       1.31751      0.516433      0.197689     0.0553525     0.0134907       0.00000       0.00000       0.00000       0.00000       0.00000       0.00000       0.00000       0.00000       0.00000       0.00000       0.00000       0.00000       0.00000       0.00000       0.00000       0.00000       0.00000       0.00000       0.00000       0.00000       0.00000       0.00000       0.00000       0.00000
   6  12 2142.5081    0.8512  0.5440 10.1341  0.0026  0.0383   0.0434   0.0799    0.1675   0.0000   418.8500       14.9672       21.5168      -3.94194      -2.39559      -6.22411      0.837671    -0.0978834     -0.451331     -0.386524    -0.0675532   -0.00377385       0.00000       0.00000       0.00000       0.00000       0.00000       0.00000       0.00000       0.00000       0.00000       0.00000       0.00000       0.00000       0.00000       0.00000       0.00000       0.00000       0.00000       0.00000       0.00000       0.00000       0.00000       0.00000       0.00000       0.00000       9.86555       10.7696       9.70159       8.21998       6.40985       4.16425       2.62858       1.23733      0.583385      0.202839     0.0708902     0.0144854       0.00000       0.00000       0.00000       0.00000       0.00000       0.00000       0.00000       0.00000       0.00000       0.00000       0.00000       0.00000       0.00000       0.00000       0.00000       0.00000       0.00000       0.00000       0.00000       0.00000       0.00000       0.00000       0.00000       0.00000
   6  13 2279.8328    0.9975  0.8572 10.6330  0.0014  0.0455   0.0423   0.1109    0.1796   0.0000   438.3904       2.51027       22.1100      -10.3935       7.67250       6.73533     -0.251703     -0.923226      0.138940     0.0367451     0.0471680   -0.00695111       0.00000       0.00000       0.00000       0.00000       0.00000       0.00000       0.00000       0.00000       0.00000       0.00000       0.00000       0.00000       0.00000       0.00000       0.00000       0.00000       0.00000       0.00000       0.00000       0.00000       0.00000       0.00000       0.00000       0.00000       12.7510       13.5735       12.9992       11.0755       7.13626       5.01154       2.94197       1.50861      0.738452      0.269046     0.0675766     0.0147423       0.00000       0.00000       0.00000       0.00000       0.00000       0.00000       0.00000       0.00000       0.00000       0.00000       0.00000       0.00000       0.00000       0.00000       0.00000       0.00000       0.00000       0.00000       0.00000       0.00000       0.00000       0.00000       0.00000       0.00000
   6  14 2415.5034    1.5132  0.8441 10.8423  0.0005  0.0379   0.0591   0.0947    0.2242   0.0000   424.5975       22.6639       23.5437       7.87136      -6.69716      -2.46282     -0.292025     -0.341000     -0.144114      0.105800     0.0639646     0.0200487       0.00000       0.00000       0.00000       0.00000       0.00000       0.00000       0.00000       0.00000       0.00000       0.00000       0.00000       0.00000       0.00000       0.00000       0.00000       0.00000       0.00000       0.00000       0.00000       0.00000       0.00000       0.00000       0.00000       0.00000       10.0168       11.2170       10.7161       8.70458       6.15481       4.24381       2.48673       1.21567      0.627801      0.228146     0.0665319     0.0140089       0.00000       0.00000       0.00000       0.00000       0.00000       0.00000       0.00000       0.00000       0.00000       0.00000       0.00000       0.00000       0.00000       0.00000       0.00000       0.00000       0.00000       0.00000       0.00000       0.00000       0.00000       0.00000       0.00000       0.00000
   6  15 2551.1134    1.9526  0.8148 11.4296 -0.0024  0.0386   0.0822   0.0978    0.2426   0.0000   414.5806       1.84940      -6.18745       5.00044     -0.287378      -2.58946       1.89208      -1.63804      -1.65144      0.457261    -0.0721481    -0.0125306       0.00000       0.00000       0.00000       0.00000       0.00000       0.00000       0.00000       0.00000       0.00000       0.00000       0.00000       0.00000       0.00000       0.00000       0.00000       0.00000       0.00000       0.00000       0.00000       0.00000       0.00000       0.00000       0.00000       0.00000       10.6838       12.3402       11.9513       8.95098       6.10244       4.20823       2.35581       1.12019      0.633477      0.233103     0.0684497     0.0135927       0.00000       0.00000       0.00000       0.00000       0.00000       0.00000       0.00000       0.00000       0.00000       0.00000       0.00000       0.00000       0.00000       0.00000       0.00000       0.00000       0.00000       0.00000       0.00000       0.00000       0.00000       0.00000       0.00000       0.00000
   6  16 2687.1149    2.4150  0.8359 11.9873  0.0016  0.0416   0.0971   0.0950    0.2441   0.0000   432.2183     -0.179195       20.5756      -4.28167      -8.03689      0.635626     -0.282272     -0.772361     -0.574783     -0.236169  -0.000907653    0.00870447       0.00000       0.00000       0.00000       0.00000       0.00000       0.00000       0.00000       0.00000       0.00000       0.00000       0.00000       0.00000       0.00000       0.00000       0.00000       0.00000       0.00000       0.00000       0.00000       0.00000       0.00000       0.00000       0.00000       0.00000       10.6581       11.4625       9.75125       9.33904       7.44956       4.67843       3.02018       1.50594      0.652609      0.216166     0.0739060     0.0163294       0.00000       0.00000       0.00000       0.00000       0.00000       0.00000       0.00000       0.00000       0.00000       0.00000       0.00000       0.00000       0.00000       0.00000       0.00000       0.00000       0.00000       0.00000       0.00000       0.00000       0.00000       0.00000       0.00000       0.00000
   6  17 2823.8516    2.9711  0.9280 11.6594 -0.0028  0.0396   0.1158   0.1014    0.4584   0.0000   424.7380       15.5123       10.8787       2.14313       6.74509      -3.27693     -0.167651      -1.43711      0.817401     -0.100411     0.0337723    -0.0111661       0.00000       0.00000       0.00000       0.00000       0.00000       0.00000       0.00000       0.00000       0.00000       0.00000       0.00000       0.00000       0.00000       0.00000       0.00000       0.00000       0.00000       0.00000       0.00000       0.00000       0.00000       0.00000       0.00000       0.00000       10.5150       11.3600       9.96729       8.54853       6.96763       4.43612       2.68730       1.27804      0.568847      0.195895     0.0670610     0.0136179       0.00000       0.00000       0.00000       0.00000       0.00000       0.00000       0.00000       0.00000       0.00000       0.00000       0.00000       0.00000       0.00000       0.00000       0.00000       0.00000       0.00000       0.00000       0.00000       0.00000       0.00000       0.00000       0.00000       0.00000
   6  18 2960.8081    3.5565  0.8494 12.1797 -0.0199  0.0469   0.1552   0.0840    0.4932   0.0000   444.0772       40.5980       5.79064      -6.25391      -1.52960      -6.30392      -3.29026      -2.59132     -0.223429     -0.425063   0.000626488   -0.00246258       0.00000       0.00000       0.00000       0.00000       0.00000       0.00000       0.00000       0.00000       0.00000       0.00000       0.00000       0.00000       0.00000       0.00000       0.00000       0.00000       0.00000       0.00000       0.00000       0.00000       0.00000       0.00000       0.00000       0.00000       14.0443       13.0986       10.5699       10.3707       9.50582       6.53153       3.65209       1.70147      0.656196      0.232751     0.0689130     0.0133157       0.00000       0.00000       0.00000       0.00000       0.00000       0.00000       0.00000       0.00000       0.00000       0.00000       0.00000       0.00000       0.00000       0.00000       0.00000       0.00000       0.00000       0.00000       0.00000       0.00000       0.00000       0.00000       0.00000       0.00000
   6  19 3097.5240    4.0566  0.9260 12.1936 -0.0156  0.0434   0.1626   0.1027    0.6577   0.0000   422.3682       38.9493      -16.7300       24.8199       8.90295      -10.6295       4.03497      -4.69611       1.05817    0.00108362     0.0318946    -0.0128557       0.00000       0.00000       0.00000       0.00000       0.00000       0.00000       0.00000       0.00000       0.00000       0.00000       0.00000       0.00000       0.00000       0.00000       0.00000       0.00000       0.00000       0.00000       0.00000       0.00000       0.00000       0.00000       0.00000       0.00000       13.2711       15.2441       14.0526       10.5726       7.31638       4.65474       2.61770       1.27958      0.622796      0.234140     0.0694725     0.0143549       0.00000       0.00000       0.00000       0.00000       0.00000       0.00000       0.00000       0.00000       0.00000       0.00000       0.00000       0.00000       0.00000       0.00000       0.00000       0.00000       0.00000       0.00000       0.00000       0.00000       0.00000       0.00000       0.00000       0.00000
   6  20 3234.0703    3.9641  1.3191 12.2947 -0.0102  0.0484   0.1411   0.1374    0.6736   0.0000   436.7276       13.8580       28.2848       12.1293       18.3162      -5.47069      -2.26227      -3.16738      -1.02614      0.257951    -0.0595261     0.0185364       0.00000       0.00000       0.00000       0.00000       0.00000       0.00000       0.00000       0.00000       0.00000       0.00000       0.00000       0.00000       0.00000       0.00000       0.00000       0.00000       0.00000       0.00000       0.00000       0.00000       0.00000       0.00000       0.00000       0.00000       13.1714       14.8749       13.7214       11.0534       8.08538       5.45428       3.01674       1.62756      0.706241      0.288461     0.0819860     0.0175151       0.00000       0.00000       0.00000       0.00000       0.00000       0.00000       0.00000       0.00000       0.00000       0.00000       0.00000       0.00000       0.00000       0.00000       0.00000       0.00000       0.00000       0.00000       0.00000       0.00000       0.00000       0.00000       0.00000       0.00000
   6  21 3371.1601    3.4378  1.8307 12.4644  0.0033  0.0723   0.1070   0.1686    0.3309   0.0000   449.3421      -8.85933      -7.48881       3.65296      0.503331      -3.38979       6.56473      -3.03873     -0.988876     0.0595361    -0.0652559    -0.0120734       0.00000       0.00000       0.00000       0.00000       0.00000       0.00000       0.00000       0.00000       0.00000       0.00000       0.00000       0.00000       0.00000       0.00000       0.00000       0.00000       0.00000       0.00000       0.00000       0.00000       0.00000       0.00000       0.00000       0.00000       17.1926       19.6013       18.7691       16.7883       11.3821       6.92486       4.94708       2.55653       1.29751      0.413203      0.132854     0.0290818       0.00000       0.00000       0.00000       0.00000       0.00000       0.00000       0.00000       0.00000       0.00000       0.00000       0.00000       0.00000       0.00000       0.00000       0.00000       0.00000       0.00000       0.00000       0.00000       0.00000       0.00000       0.00000       0.00000       0.00000
   6  22 3508.4178    2.7837  2.7238 11.4977 -0.0021  0.0818   0.0696   0.1909    0.2994   0.0000   426.4013       52.7300       12.1285       2.87109      -10.1952      -16.1792      -2.01133      -1.50612      -2.64313    -0.0191098      0.459526     0.0198821       0.00000       0.00000       0.00000       0.00000       0.00000       0.00000       0.00000       0.00000       0.00000       0.00000       0.00000       0.00000       0.00000       0.00000       0.00000       0.00000       0.00000       0.00000       0.00000       0.00000       0.00000       0.00000       0.00000       0.00000       21.7549       26.8825       24.2960       19.1878       13.8566       8.92789       5.10391       2.86805       1.20806      0.503174      0.161818     0.0343172       0.00000       0.00000       0.00000       0.00000       0.00000       0.00000       0.00000       0.00000       0.00000       0.00000       0.00000       0.00000       0.00000       0.00000       0.00000       0.00000       0.00000       0.00000       0.00000       0.00000       0.00000       0.00000       0.00000       0.00000
   6  23 3646.1950    2.3274  4.0715 10.6959 -0.0008  0.0932   0.0463   0.2579    0.2785   0.0000   405.3069       17.8406      -14.2515      -20.3136      -10.1803      -2.88937      -1.10775      -3.22500      0.190593     -0.285797      0.178762     0.0234269       0.00000       0.00000       0.00000       0.00000       0.00000       0.00000       0.00000       0.00000       0.00000       0.00000       0.00000       0.00000       0.00000       0.00000       0.00000       0.00000       0.00000       0.00000       0.00000       0.00000       0.00000       0.00000       0.00000       0.00000       23.7918       29.1332       25.3818       21.9611       15.7628       11.1840       6.11685       3.27931       1.45488      0.609049      0.176226     0.0411381       0.00000       0.00000       0.00000       0.00000       0.00000       0.00000       0.00000       0.00000       0.00000       0.00000       0.00000       0.00000       0.00000       0.00000       0.00000       0.00000       0.00000       0.00000       0.00000       0.00000       0.00000       0.00000       0.00000       0.00000
   6  24 3784.2013    1.9141  5.5841 10.4329 -0.0004  0.1194   0.0349   0.3165    0.1942   0.0000   413.5750       23.5562       8.31670       5.95750       12.8402      -4.52304      -7.44473      -7.91970       1.64167     -0.929998     0.0344215    0.00825634       0.00000       0.00000       0.00000       0.00000       0.00000       0.00000       0.00000       0.00000       0.00000       0.00000       0.00000       0.00000       0.00000       0.00000       0.00000       0.00000       0.00000       0.00000       0.00000       0.00000       0.00000       0.00000       0.00000       0.00000       29.7722       37.1478       34.0915       27.0723       20.3827       13.5309       7.42055       4.12900       1.73088      0.775254      0.246063     0.0515030       0.00000       0.00000       0.00000       0.00000       0.00000       0.00000       0.00000       0.00000       0.00000       0.00000       0.00000       0.00000       0.00000       0.00000       0.00000       0.00000       0.00000       0.00000       0.00000       0.00000       0.00000       0.00000       0.00000       0.00000
   6  25 3922.0141    1.5763  7.8634 10.1381 -0.0016  0.1461   0.0249   0.3955    0.1361   0.0000   414.6938       80.6335       81.4991      -37.0258      -19.0680      -25.7709       16.8716      -4.42807     -0.119357      0.638617     -0.360613    -0.0446852       0.00000       0.00000       0.00000       0.00000       0.00000       0.00000       0.00000       0.00000       0.00000       0.00000       0.00000       0.00000       0.00000       0.00000       0.00000       0.00000       0.00000       0.00000       0.00000       0.00000       0.00000       0.00000       0.00000       0.00000       35.4807       43.3375       40.3178       33.4587       24.7986       16.7312       9.91226       5.34742       2.41861      0.969035      0.300299     0.0636836       0.00000       0.00000       0.00000       0.00000       0.00000       0.00000       0.00000       0.00000       0.00000       0.00000       0.00000       0.00000       0.00000       0.00000       0.00000       0.00000       0.00000       0.00000       0.00000       0.00000       0.00000       0.00000       0.00000       0.00000
   6  27 4199.3558    1.1481 10.7892 10.0245 -0.0025  0.1912   0.0184   0.5467    0.0953   0.0000   401.4288       17.8550       3.48969       52.9304       13.3163     -0.985670      -23.4177      -10.7051       3.44069     -0.440564     -0.606715    -0.0683725       0.00000       0.00000       0.00000       0.00000       0.00000       0.00000       0.00000       0.00000       0.00000       0.00000       0.00000       0.00000       0.00000       0.00000       0.00000       0.00000       0.00000       0.00000       0.00000       0.00000       0.00000       0.00000       0.00000       0.00000       48.1185       55.0629       54.3454       44.0107       33.9495       21.8581       13.4410       7.10106       3.27697       1.27914      0.412465     0.0775931       0.00000       0.00000       0.00000       0.00000       0.00000       0.00000       0.00000       0.00000       0.00000       0.00000       0.00000       0.00000       0.00000       0.00000       0.00000       0.00000       0.00000       0.00000       0.00000       0.00000       0.00000       0.00000       0.00000       0.00000
   7   9 1767.6485    0.3045  0.2370 10.0572  0.0091  0.0325   0.0230   0.0588    0.0635   0.0000   430.9732      -6.38061       20.7645       8.83288      -4.19551      0.919840       4.58820     -0.498645      -1.91881      0.119615      0.177086     0.0414685    -0.0306738   -0.00455537       0.00000       0.00000       0.00000       0.00000       0.00000       0.00000       0.00000       0.00000       0.00000       0.00000       0.00000       0.00000       0.00000       0.00000       0.00000       0.00000       0.00000       0.00000       0.00000       0.00000       0.00000       0.00000       8.19484       7.83062       5.72938       6.24929       6.12602       4.60832       3.17295       1.68126      0.875365      0.341810      0.130340     0.0389675     0.0133709    0.00265683       0.00000       0.00000       0.00000       0.00000       0.00000       0.00000       0.00000       0.00000       0.00000       0.00000       0.00000       0.00000       0.00000       0.00000       0.00000       0.00000       0.00000       0.00000       0.00000       0.00000       0.00000       0.00000
   7  10 1906.8933    0.4613  0.3007 10.1653 -0.0060  0.0314   0.0383   0.0618    0.0750   0.0000   439.3800      -4.40108       7.99407       4.67883     -0.984709       2.53545     -0.303593      -2.39405    -0.0624754      0.364029     0.0485633     0.0354801     0.0150242    0.00250702       0.00000       0.00000       0.00000       0.00000       0.00000       0.00000       0.00000       0.00000       0.00000       0.00000       0.00000       0.00000       0.00000       0.00000       0.00000       0.00000       0.00000       0.00000       0.00000       0.00000       0.00000       0.00000       6.40880       7.01649       7.76179       5.17295       5.19871       3.81814       2.18143       1.67723      0.753354      0.272310      0.136990     0.0563538     0.0156831    0.00241206       0.00000       0.00000       0.00000       0.00000       0.00000       0.00000       0.00000       0.00000       0.00000       0.00000       0.00000       0.00000       0.00000       0.00000       0.00000       0.00000       0.00000       0.00000       0.00000       0.00000       0.00000       0.00000
   7  11 2045.8512    0.6415  0.4781 10.2161 -0.0066  0.0457   0.0348   0.0711    0.1066   0.0000   443.4792       7.77272       10.5584      -3.45111       8.14545      0.246557      -2.13755     0.0408222      0.297022     -0.291472     -0.108625   -0.00713093   -0.00201326    0.00109964       0.00000       0.00000       0.00000       0.00000       0.00000       0.00000       0.00000       0.00000       0.00000       0.00000       0.00000       0.00000       0.00000       0.00000       0.00000       0.00000       0.00000       0.00000       0.00000       0.00000       0.00000       0.00000       9.32220       9.59547       12.3718       6.87954       7.69438       6.34160       2.78543       2.36030       1.32411      0.343522      0.240582      0.107299     0.0256798    0.00317409       0.00000       0.00000       0.00000       0.00000       0.00000       0.00000       0.00000       0.00000       0.00000       0.00000       0.00000       0.00000       0.00000       0.00000       0.00000       0.00000       0.00000       0.00000       0.00000       0.00000       0.00000       0.00000
   7  12 2184.5756    0.8219  0.6515 10.4146 -0.0077  0.0357   0.0358   0.0803    0.1234   0.0000   443.6325       6.44515       15.2559      -1.91396      -3.52446      -5.48504      -1.77863       1.44507     -0.247666      0.496187   -0.00285748    -0.0264171    0.00490479    0.00382586       0.00000       0.00000       0.00000       0.00000       0.00000       0.00000       0.00000       0.00000       0.00000       0.00000       0.00000       0.00000       0.00000       0.00000       0.00000       0.00000       0.00000       0.00000       0.00000       0.00000       0.00000       0.00000       6.98211       8.06882       8.60826       6.98232       5.89106       4.07811       2.94961       1.51446      0.805179      0.442971      0.178278     0.0604644     0.0192376    0.00323536       0.00000       0.00000       0.00000       0.00000       0.00000       0.00000       0.00000       0.00000       0.00000       0.00000       0.00000       0.00000       0.00000       0.00000       0.00000       0.00000       0.00000       0.00000       0.00000       0.00000       0.00000       0.00000
   7  14 2458.1998    1.5428  0.9793 11.0517 -0.0126  0.0417   0.0547   0.0974    0.2313   0.0000   432.0831     -0.807901       27.5567       6.38465       4.00399      -1.05222       2.19324      0.797628       1.15689      0.645992     -0.141878     -0.102263    -0.0162933   -0.00730844       0.00000       0.00000       0.00000       0.00000       0.00000       0.00000       0.00000       0.00000       0.00000       0.00000       0.00000       0.00000       0.00000       0.00000       0.00000       0.00000       0.00000       0.00000       0.00000       0.00000       0.00000       0.00000       9.10978       9.81957       9.47211       8.55804       7.08900       5.03107       3.45329       1.99856       1.07112      0.504094      0.204842     0.0675415     0.0195865    0.00370505       0.00000       0.00000       0.00000       0.00000       0.00000       0.00000       0.00000       0.00000       0.00000       0.00000       0.00000       0.00000       0.00000       0.00000       0.00000       0.00000       0.00000       0.00000       0.00000       0.00000       0.00000       0.00000
   7  15 2594.2485    2.0438  0.9286 11.3392 -0.0147  0.0395   0.0753   0.0961    0.3042   0.0000   454.9118      0.645179       12.3553      -10.6177      0.325248       8.67555       1.81314      -4.06131     -0.663394     -0.455284     0.0521222    -0.0596773     0.0133277   -0.00215927       0.00000       0.00000       0.00000       0.00000       0.00000       0.00000       0.00000       0.00000       0.00000       0.00000       0.00000       0.00000       0.00000       0.00000       0.00000       0.00000       0.00000       0.00000       0.00000       0.00000       0.00000       0.00000       8.40662       10.4900       8.84941       8.52504       6.56450       5.08253       3.37470       1.79398      0.997561      0.428325      0.197100     0.0596849     0.0188549    0.00419846       0.00000       0.00000       0.00000       0.00000       0.00000       0.00000       0.00000       0.00000       0.00000       0.00000       0.00000       0.00000       0.00000       0.00000       0.00000       0.00000       0.00000       0.00000       0.00000       0.00000       0.00000       0.00000
   7  16 2731.2124    2.6565  0.8215 12.1077 -0.0026  0.0547   0.1043   0.0877    0.2277   0.0000   433.4539       9.61438       19.7781       1.96641       8.35760      -7.34845       1.35059      -1.38901       1.19948      0.660256     -0.196857      0.138741    -0.0454894   -0.00348498       0.00000       0.00000       0.00000       0.00000       0.00000       0.00000       0.00000       0.00000       0.00000       0.00000       0.00000       0.00000       0.00000       0.00000       0.00000       0.00000       0.00000       0.00000       0.00000       0.00000       0.00000       0.00000       17.7794       22.1830       20.5522       16.2036       10.2734       6.01426       3.24646       1.78623      0.898900      0.448445      0.164777     0.0574226     0.0152707    0.00315476       0.00000       0.00000       0.00000       0.00000       0.00000       0.00000       0.00000       0.00000       0.00000       0.00000       0.00000       0.00000       0.00000       0.00000       0.00000       0.00000       0.00000       0.00000       0.00000       0.00000       0.00000       0.00000
   7  17 2868.4607    3.4488  0.7688 12.2439 -0.0100  0.0419   0.1345   0.0803    0.2966   0.0000   436.4187       19.4777       8.81423      -6.52343       3.17134      -6.96174       3.67525      -4.66881    -0.0584771     -0.802857     0.0197083    -0.0986619    0.00601675    0.00154781       0.00000       0.00000       0.00000       0.00000       0.00000       0.00000       0.00000       0.00000       0.00000       0.00000       0.00000       0.00000       0.00000       0.00000       0.00000       0.00000       0.00000       0.00000       0.00000       0.00000       0.00000       0.00000       10.0312       9.28093       11.9169       9.94957       5.52666       5.25196       3.82649       1.64955      0.865190      0.614511      0.265133     0.0758058     0.0155507    0.00258237       0.00000       0.00000       0.00000       0.00000       0.00000       0.00000       0.00000       0.00000       0.00000       0.00000       0.00000       0.00000       0.00000       0.00000       0.00000       0.00000       0.00000       0.00000       0.00000       0.00000       0.00000       0.00000
   7  18 3005.7505    3.4751  0.8101 12.9265 -0.0009  0.0544   0.1363   0.0920    0.2222   0.0000   446.0777       16.9976      -9.12711      -5.52913      -4.30600      -4.71100     -0.740609      -2.52316     -0.397597     -0.401846    -0.0769253    -0.0393899    0.00863414   -0.00507142       0.00000       0.00000       0.00000       0.00000       0.00000       0.00000       0.00000       0.00000       0.00000       0.00000       0.00000       0.00000       0.00000       0.00000       0.00000       0.00000       0.00000       0.00000       0.00000       0.00000       0.00000       0.00000       8.92615       13.0672       13.0956       8.11171       9.98583       5.15897       4.23366       2.47471       1.04769      0.710214      0.211381     0.0983627     0.0369475    0.00562004       0.00000       0.00000       0.00000       0.00000       0.00000       0.00000       0.00000       0.00000       0.00000       0.00000       0.00000       0.00000       0.00000       0.00000       0.00000       0.00000       0.00000       0.00000       0.00000       0.00000       0.00000       0.00000
   7  19 3142.9075    3.9430  0.9269 12.7884 -0.0095  0.0355   0.1463   0.1005    0.2698   0.0000   423.1128       28.0496       16.6624      -3.46608      -1.49190      -8.06631      -1.67002      -1.42154     -0.904877     -0.315144      0.146256    -0.0567557    -0.0437860    0.00159180       0.00000       0.00000       0.00000       0.00000       0.00000       0.00000       0.00000       0.00000       0.00000       0.00000       0.00000       0.00000       0.00000       0.00000       0.00000       0.00000       0.00000       0.00000       0.00000       0.00000       0.00000       0.00000       8.20388       9.49847       8.84217       8.14110       6.10260       4.04734       2.78653       1.65029      0.975366      0.404299      0.180715     0.0552933     0.0169146    0.00330014       0.00000       0.00000       0.00000       0.00000       0.00000       0.00000       0.00000       0.00000       0.00000       0.00000       0.00000       0.00000       0.00000       0.00000       0.00000       0.00000       0.00000       0.00000       0.00000       0.00000       0.00000       0.00000
   7  20 3280.0610    3.5573  1.5111 12.4206 -0.0104  0.0517   0.1074   0.1170    0.2825   0.0000   432.8883       16.6572       24.2449      -28.4314      -7.31921      0.520116       6.46030      -2.86243      0.732712     -0.913560    -0.0937535    -0.0689325    -0.0223159   -0.00359009       0.00000       0.00000       0.00000       0.00000       0.00000       0.00000       0.00000       0.00000       0.00000       0.00000       0.00000       0.00000       0.00000       0.00000       0.00000       0.00000       0.00000       0.00000       0.00000       0.00000       0.00000       0.00000       10.8105       13.2592       12.5135       10.2838       8.80183       6.13279       4.12201       2.40160       1.14840      0.628448      0.235421     0.0900572     0.0272965    0.00503975       0.00000       0.00000       0.00000       0.00000       0.00000       0.00000       0.00000       0.00000       0.00000       0.00000       0.00000       0.00000       0.00000       0.00000       0.00000       0.00000       0.00000       0.00000       0.00000       0.00000       0.00000       0.00000
   7  21 3417.6689    3.0600  1.9003 12.2695 -0.0060  0.0617   0.0867   0.1499    0.2298   0.0000   424.3530       35.2018      -21.0732      -15.8353       10.0956      -14.3198       2.64965      -7.58020     -0.988802     -0.820747      0.128920    -0.0526210  -0.000350797    0.00212994       0.00000       0.00000       0.00000       0.00000       0.00000       0.00000       0.00000       0.00000       0.00000       0.00000       0.00000       0.00000       0.00000       0.00000       0.00000       0.00000       0.00000       0.00000       0.00000       0.00000       0.00000       0.00000       13.8518       14.8991       16.0324       12.8060       10.0594       7.57122       5.24082       2.73182       1.37035      0.782068      0.323002      0.107419     0.0298098    0.00491729       0.00000       0.00000       0.00000       0.00000       0.00000       0.00000       0.00000       0.00000       0.00000       0.00000       0.00000       0.00000       0.00000       0.00000       0.00000       0.00000       0.00000       0.00000       0.00000       0.00000       0.00000       0.00000
   7  22 3555.5309    2.5191  3.2419 11.2820 -0.0029  0.0725   0.0531   0.1972    0.2282   0.0000   458.2139       38.6215      -13.1424       18.1137      -12.3630      -13.4383       4.05039       2.49662      -2.91153     -0.458838      0.122449    -0.0745607     0.0202902    0.00195428       0.00000       0.00000       0.00000       0.00000       0.00000       0.00000       0.00000       0.00000       0.00000       0.00000       0.00000       0.00000       0.00000       0.00000       0.00000       0.00000       0.00000       0.00000       0.00000       0.00000       0.00000       0.00000       16.7823       19.2572       18.2991       15.7461       12.7934       9.07099       6.06171       3.46353       1.79495      0.880430      0.352955      0.123055     0.0356185    0.00649288       0.00000       0.00000       0.00000       0.00000       0.00000       0.00000       0.00000       0.00000       0.00000       0.00000       0.00000       0.00000       0.00000       0.00000       0.00000       0.00000       0.00000       0.00000       0.00000       0.00000       0.00000       0.00000
   7  23 3693.6856    2.2043  4.6689 10.5105 -0.0041  0.0923   0.0371   0.2427    0.2184   0.0000   436.8225       15.4779       17.3066      -3.02645      0.609125      -22.1271      -22.3932      -9.45992      -3.31057      0.691398      0.585903     0.0959905     0.0307983   -0.00238417       0.00000       0.00000       0.00000       0.00000       0.00000       0.00000       0.00000       0.00000       0.00000       0.00000       0.00000       0.00000       0.00000       0.00000       0.00000       0.00000       0.00000       0.00000       0.00000       0.00000       0.00000       0.00000       20.1930       24.7685       23.1694       20.7347       15.4671       10.9606       7.40838       4.19646       2.38402       1.07725      0.476967      0.156224     0.0460976    0.00935974       0.00000       0.00000       0.00000       0.00000       0.00000       0.00000       0.00000       0.00000       0.00000       0.00000       0.00000       0.00000       0.00000       0.00000       0.00000       0.00000       0.00000       0.00000       0.00000       0.00000       0.00000       0.00000
   7  24 3832.3044    1.8497  6.0884 10.4188  0.0013  0.1125   0.0295   0.3095    0.1546   0.0000   456.0660      -6.21618       6.63017       20.6831       23.9261      -3.82384       12.3988      -3.80170      -1.53686       1.15718      0.251420     -0.193126     0.0148433    0.00453444       0.00000       0.00000       0.00000       0.00000       0.00000       0.00000       0.00000       0.00000       0.00000       0.00000       0.00000       0.00000       0.00000       0.00000       0.00000       0.00000       0.00000       0.00000       0.00000       0.00000       0.00000       0.00000       24.4277       29.8672       26.4321       24.2829       19.1398       14.4998       9.25369       5.44032       2.73038       1.35475      0.537702      0.197554     0.0549843     0.0116688       0.00000       0.00000       0.00000       0.00000       0.00000       0.00000       0.00000       0.00000       0.00000       0.00000       0.00000       0.00000       0.00000       0.00000       0.00000       0.00000       0.00000       0.00000       0.00000       0.00000       0.00000       0.00000
   7  25 3970.5835    1.4941  7.3544 10.3736 -0.0032  0.1310   0.0241   0.3821    0.1178   0.0000   422.1771       37.5251       25.0627      -48.8466       33.2606      -1.89001      -19.6136      -10.5087       10.5866     -0.862173      0.540686    -0.0599894    -0.0189400    0.00240108       0.00000       0.00000       0.00000       0.00000       0.00000       0.00000       0.00000       0.00000       0.00000       0.00000       0.00000       0.00000       0.00000       0.00000       0.00000       0.00000       0.00000       0.00000       0.00000       0.00000       0.00000       0.00000       28.5232       34.8917       32.7635       28.8979       23.2118       16.0872       10.7854       6.44371       3.29371       1.67736      0.647170      0.239353     0.0705905     0.0133788       0.00000       0.00000       0.00000       0.00000       0.00000       0.00000       0.00000       0.00000       0.00000       0.00000       0.00000       0.00000       0.00000       0.00000       0.00000       0.00000       0.00000       0.00000       0.00000       0.00000       0.00000       0.00000
   7  27 4248.8207    1.0652 12.3125 10.0945 -0.0016  0.2046   0.0159   0.5837    0.0734   0.0000   415.3379       17.3710       29.5424      -20.9351      -3.17353       30.6063       18.3184      -8.03357       4.14459      -3.08576     -0.561359      0.222307      0.199403     0.0445042       0.00000       0.00000       0.00000       0.00000       0.00000       0.00000       0.00000       0.00000       0.00000       0.00000       0.00000       0.00000       0.00000       0.00000       0.00000       0.00000       0.00000       0.00000       0.00000       0.00000       0.00000       0.00000       45.1928       52.8720       52.2085       44.7288       35.8754       26.5022       17.0901       10.2460       5.37857       2.62432       1.09620      0.400219      0.108333     0.0197564       0.00000       0.00000       0.00000       0.00000       0.00000       0.00000       0.00000       0.00000       0.00000       0.00000       0.00000       0.00000       0.00000       0.00000       0.00000       0.00000       0.00000       0.00000       0.00000       0.00000       0.00000       0.00000
   8  10 1946.0139    0.5466  0.4644  9.9121  0.0014  0.0515   0.0283   0.0698    0.1017   0.0000   436.4114       16.0287       6.18937      -7.09707       5.04276     -0.148264     -0.992138      -1.88035       1.72355     -0.864004    -0.0695785     0.0738759     0.0180596    -0.0144832   -0.00106462   0.000763341       0.00000       0.00000       0.00000       0.00000       0.00000       0.00000       0.00000       0.00000       0.00000       0.00000       0.00000       0.00000       0.00000       0.00000       0.00000       0.00000       0.00000       0.00000       0.00000       0.00000       6.34062       11.7382       7.29548       9.21864       6.91778       5.55642       4.25640       2.24583       2.05620      0.606523      0.553646      0.111726     0.0961318     0.0171451    0.00669325    0.00158488       0.00000       0.00000       0.00000       0.00000       0.00000       0.00000       0.00000       0.00000       0.00000       0.00000       0.00000       0.00000       0.00000       0.00000       0.00000       0.00000       0.00000       0.00000       0.00000       0.00000
   8  11 2086.1617    0.6609  0.6157 10.2877 -0.0104  0.0371   0.0293   0.0743    0.1119   0.0000   442.0559      -3.47113     -0.320937       9.59785       4.89087       6.39510      -5.87980    -0.0314832       1.28275     -0.179580     -0.464202     0.0490734    0.00445757     0.0115529   -0.00369789   -0.00117637       0.00000       0.00000       0.00000       0.00000       0.00000       0.00000       0.00000       0.00000       0.00000       0.00000       0.00000       0.00000       0.00000       0.00000       0.00000       0.00000       0.00000       0.00000       0.00000       0.00000       6.98706       8.19740       8.71588       7.30465       6.03891       4.30478       2.95861       1.98320       1.13228      0.607717      0.342305      0.129311     0.0524991     0.0179941    0.00457713   0.000779326       0.00000       0.00000       0.00000       0.00000       0.00000       0.00000       0.00000       0.00000       0.00000       0.00000       0.00000       0.00000       0.00000       0.00000       0.00000       0.00000       0.00000       0.00000       0.00000       0.00000
   8  12 2225.1161    1.0111  0.6411 10.4392 -0.0097  0.0316   0.0395   0.0687    0.1404   0.0000   436.6122       3.33007       19.4373       2.93484      -9.87524      -5.27037      0.290440       2.07721      -1.69835     -0.488243     0.0862629   -0.00959778     0.0227788    -0.0128052   -0.00689812   6.35242e-05       0.00000       0.00000       0.00000       0.00000       0.00000       0.00000       0.00000       0.00000       0.00000       0.00000       0.00000       0.00000       0.00000       0.00000       0.00000       0.00000       0.00000       0.00000       0.00000       0.00000       5.93665       7.04336       6.85175       6.32948       5.38440       3.87684       2.51500       1.78314       1.14155      0.584141      0.303461      0.111120     0.0470173     0.0154486    0.00406491   0.000732606       0.00000       0.00000       0.00000       0.00000       0.00000       0.00000       0.00000       0.00000       0.00000       0.00000       0.00000       0.00000       0.00000       0.00000       0.00000       0.00000       0.00000       0.00000       0.00000       0.00000
   8  13 2362.9303    1.2740  0.8016 10.8679  0.0008  0.0368   0.0470   0.0782    0.1771   0.0000   433.0982      0.370703       10.6619       2.65087       2.93840      -7.16916      0.153007      -2.12573       1.01745     -0.597019     -0.742229    0.00676630    0.00751562   -0.00205502    0.00369116  -0.000651975       0.00000       0.00000       0.00000       0.00000       0.00000       0.00000       0.00000       0.00000       0.00000       0.00000       0.00000       0.00000       0.00000       0.00000       0.00000       0.00000       0.00000       0.00000       0.00000       0.00000       7.28221       9.17337       8.73642       8.00610       5.96544       4.75198       2.90094       2.00382       1.17497      0.650698      0.306350      0.135410     0.0529590     0.0179936    0.00410311   0.000877492       0.00000       0.00000       0.00000       0.00000       0.00000       0.00000       0.00000       0.00000       0.00000       0.00000       0.00000       0.00000       0.00000       0.00000       0.00000       0.00000       0.00000       0.00000       0.00000       0.00000
   8  14 2499.5815    1.7986  0.8850 10.8523 -0.0079  0.0324   0.0614   0.0866    0.2858   0.0000   424.8028       6.60860       20.1317       7.70187     -0.477408      -9.21373      0.284375       1.02483     0.0467229      -1.66224      0.408501     0.0913740     0.0764967    -0.0139392   -0.00141418   9.68735e-05       0.00000       0.00000       0.00000       0.00000       0.00000       0.00000       0.00000       0.00000       0.00000       0.00000       0.00000       0.00000       0.00000       0.00000       0.00000       0.00000       0.00000       0.00000       0.00000       0.00000       6.68503       7.96732       8.00682       7.04264       5.37378       4.15281       2.89516       1.73402       1.03766      0.561625      0.269619      0.121906     0.0487177     0.0146078    0.00380028   0.000717057       0.00000       0.00000       0.00000       0.00000       0.00000       0.00000       0.00000       0.00000       0.00000       0.00000       0.00000       0.00000       0.00000       0.00000       0.00000       0.00000       0.00000       0.00000       0.00000       0.00000
   8  15 2636.1915    2.0970  0.9491 11.5663  0.0009  0.0409   0.0697   0.0895    0.2288   0.0000   442.0831      -13.5031       17.3124       5.34974      -4.82539       3.98070       1.60269       1.66527      -1.77231      -1.16382      0.120732      0.123545    -0.0249106    -0.0332564    0.00139663    0.00130711       0.00000       0.00000       0.00000       0.00000       0.00000       0.00000       0.00000       0.00000       0.00000       0.00000       0.00000       0.00000       0.00000       0.00000       0.00000       0.00000       0.00000       0.00000       0.00000       0.00000       8.26485       8.66339       7.97139       8.73477       7.09680       5.02271       3.44450       2.37595       1.52612      0.804154      0.406367      0.148205     0.0556837     0.0160664    0.00423257   0.000874195       0.00000       0.00000       0.00000       0.00000       0.00000       0.00000       0.00000       0.00000       0.00000       0.00000       0.00000       0.00000       0.00000       0.00000       0.00000       0.00000       0.00000       0.00000       0.00000       0.00000
   8  16 2773.8697    2.7182  0.9654 11.9055  0.0012  0.0388   0.0915   0.0900    0.2719   0.0000   442.5467       23.3579       7.16932       13.2560       6.93826      -5.40672      -3.79244      -4.41032       1.60781     -0.125417    -0.0302726      0.149377   -0.00958880    0.00988590   0.000961732   0.000802428       0.00000       0.00000       0.00000       0.00000       0.00000       0.00000       0.00000       0.00000       0.00000       0.00000       0.00000       0.00000       0.00000       0.00000       0.00000       0.00000       0.00000       0.00000       0.00000       0.00000       8.48030       10.1143       9.97550       8.70281       6.98159       4.66064       3.17409       2.06692       1.23648      0.666665      0.312681      0.132589     0.0485715     0.0160248    0.00441845   0.000742384       0.00000       0.00000       0.00000       0.00000       0.00000       0.00000       0.00000       0.00000       0.00000       0.00000       0.00000       0.00000       0.00000       0.00000       0.00000       0.00000       0.00000       0.00000       0.00000       0.00000
   8  17 2911.6083    3.2217  0.9002 12.3484 -0.0037  0.0338   0.1117   0.0865    0.2623   0.0000   436.1981       21.1203      -5.82210      -5.97440      -1.22364       4.79057     -0.513042      -2.96987     -0.338437     -0.694171      0.409523     0.0395284   -0.00130672   -0.00677889    0.00291905   -0.00103993       0.00000       0.00000       0.00000       0.00000       0.00000       0.00000       0.00000       0.00000       0.00000       0.00000       0.00000       0.00000       0.00000       0.00000       0.00000       0.00000       0.00000       0.00000       0.00000       0.00000       7.23000       8.61500       8.34487       7.47821       5.68612       4.40191       3.01965       1.89091       1.04052      0.566163      0.277479      0.121908     0.0454482     0.0147409    0.00363722   0.000712514       0.00000       0.00000       0.00000       0.00000       0.00000       0.00000       0.00000       0.00000       0.00000       0.00000       0.00000       0.00000       0.00000       0.00000       0.00000       0.00000       0.00000       0.00000       0.00000       0.00000
   8  18 3049.3080    3.6868  1.0342 12.7399  0.0038  0.0377   0.1194   0.1011    0.2509   0.0000   442.4668       10.4401       8.79419      -10.6230      -6.42804       1.75701      -2.75099      -3.78557      0.783627     0.0678109      0.280129    0.00889758    -0.0285772    0.00494438   -0.00518534  -0.000643503       0.00000       0.00000       0.00000       0.00000       0.00000       0.00000       0.00000       0.00000       0.00000       0.00000       0.00000       0.00000       0.00000       0.00000       0.00000       0.00000       0.00000       0.00000       0.00000       0.00000       7.78527       8.90297       8.47806       7.22970       6.36594       5.15574       3.59848       2.24511       1.24719      0.654746      0.295834      0.136465     0.0518795     0.0174704    0.00452105   0.000781154       0.00000       0.00000       0.00000       0.00000       0.00000       0.00000       0.00000       0.00000       0.00000       0.00000       0.00000       0.00000       0.00000       0.00000       0.00000       0.00000       0.00000       0.00000       0.00000       0.00000
   8  19 3186.8478    3.6272  1.0197 13.3466 -0.0085  0.0469   0.1218   0.1008    0.2082   0.0000   437.2572       39.7661      -2.42729       18.4947     -0.734644      0.338339       1.81677      0.717082      0.522799     -0.136891    -0.0209559      0.207906   -0.00111044    0.00592909    0.00119715  -0.000552476       0.00000       0.00000       0.00000       0.00000       0.00000       0.00000       0.00000       0.00000       0.00000       0.00000       0.00000       0.00000       0.00000       0.00000       0.00000       0.00000       0.00000       0.00000       0.00000       0.00000       9.33758       10.3830       9.51372       9.77783       8.60545       5.54339       3.86185       2.69883       1.73806      0.991870      0.420884      0.178071     0.0582422     0.0194616    0.00562170    0.00101924       0.00000       0.00000       0.00000       0.00000       0.00000       0.00000       0.00000       0.00000       0.00000       0.00000       0.00000       0.00000       0.00000       0.00000       0.00000       0.00000       0.00000       0.00000       0.00000       0.00000
   8  20 3324.5244    3.3397  1.8727 12.0975 -0.0077  0.0539   0.0826   0.1270    0.2093   0.0000   436.6416       7.04823       34.9025      -11.6551       5.42203      -3.73010       7.37502      -4.00487      0.293293      -3.52783      0.546523      0.298674    -0.0433315   -0.00741916   -0.00708762    0.00123617       0.00000       0.00000       0.00000       0.00000       0.00000       0.00000       0.00000       0.00000       0.00000       0.00000       0.00000       0.00000       0.00000       0.00000       0.00000       0.00000       0.00000       0.00000       0.00000       0.00000       11.8215       14.3251       13.9859       11.9267       9.52035       7.01149       4.62893       2.98348       1.70393      0.900164      0.441775      0.178855     0.0720205     0.0239393    0.00614452    0.00110646       0.00000       0.00000       0.00000       0.00000       0.00000       0.00000       0.00000       0.00000       0.00000       0.00000       0.00000       0.00000       0.00000       0.00000       0.00000       0.00000       0.00000       0.00000       0.00000       0.00000
   8  21 3462.6119    2.9282  2.5251 11.6128 -0.0033  0.0593   0.0632   0.1518    0.2162   0.0000   452.7177       24.4460       5.82745       5.89008      -13.1057      -12.7286       2.70251      -4.08718      -4.00423      0.516598      0.673622     -0.439096    0.00979900   -0.00552870    0.00977232   -0.00173483       0.00000       0.00000       0.00000       0.00000       0.00000       0.00000       0.00000       0.00000       0.00000       0.00000       0.00000       0.00000       0.00000       0.00000       0.00000       0.00000       0.00000       0.00000       0.00000       0.00000       12.2875       14.0808       14.6937       12.5324       9.90402       7.62611       5.11701       3.30293       1.92021       1.02558      0.512161      0.223599     0.0879228     0.0285887    0.00689437    0.00119178       0.00000       0.00000       0.00000       0.00000       0.00000       0.00000       0.00000       0.00000       0.00000       0.00000       0.00000       0.00000       0.00000       0.00000       0.00000       0.00000       0.00000       0.00000       0.00000       0.00000
   8  22 3601.0602    2.4533  3.6622 10.9011 -0.0040  0.0721   0.0454   0.1967    0.2150   0.0000   437.5296       34.1236       8.05626       18.0053       4.82079      -8.20755       5.01569      -6.25066       3.90492     -0.621928      0.146582     -0.207420     -0.176989    -0.0974534    0.00638812   0.000398946       0.00000       0.00000       0.00000       0.00000       0.00000       0.00000       0.00000       0.00000       0.00000       0.00000       0.00000       0.00000       0.00000       0.00000       0.00000       0.00000       0.00000       0.00000       0.00000       0.00000       13.8774       17.2994       16.7121       15.2298       11.9196       9.07696       6.05227       3.93218       2.33435       1.30237      0.580937      0.278707      0.102908     0.0348898    0.00894064    0.00175773       0.00000       0.00000       0.00000       0.00000       0.00000       0.00000       0.00000       0.00000       0.00000       0.00000       0.00000       0.00000       0.00000       0.00000       0.00000       0.00000       0.00000       0.00000       0.00000       0.00000
   8  23 3739.6245    2.0586  4.7924 10.6899 -0.0074  0.0883   0.0331   0.2332    0.1672   0.0000   429.2995       4.27468      -3.68647       20.8380       4.97475      -3.73067     -0.846279      -3.60575       3.27290      -1.36213      0.488073     -0.126373      0.111355    -0.0797511    -0.0143777   -0.00508870       0.00000       0.00000       0.00000       0.00000       0.00000       0.00000       0.00000       0.00000       0.00000       0.00000       0.00000       0.00000       0.00000       0.00000       0.00000       0.00000       0.00000       0.00000       0.00000       0.00000       16.7236       19.8718       19.8216       18.2744       14.2639       11.1792       7.80270       5.06268       2.97490       1.59043      0.834230      0.350088      0.138117     0.0439235     0.0110228    0.00209652       0.00000       0.00000       0.00000       0.00000       0.00000       0.00000       0.00000       0.00000       0.00000       0.00000       0.00000       0.00000       0.00000       0.00000       0.00000       0.00000       0.00000       0.00000       0.00000       0.00000
   8  24 3878.6515    1.6908  6.5429 10.5251 -0.0042  0.1113   0.0248   0.3038    0.1136   0.0000   432.9582       47.0657       25.3285      -20.6738      -15.0145     -0.487207       2.14412      -5.17486       1.96410      -1.76782      0.602151     -0.845726    0.00968934    -0.0182081     0.0140197   -0.00463785       0.00000       0.00000       0.00000       0.00000       0.00000       0.00000       0.00000       0.00000       0.00000       0.00000       0.00000       0.00000       0.00000       0.00000       0.00000       0.00000       0.00000       0.00000       0.00000       0.00000       21.6194       25.5550       25.2552       22.1395       18.9902       14.8914       9.97659       6.61204       3.89018       2.09826      0.974536      0.434580      0.168801     0.0573540     0.0145095    0.00256076       0.00000       0.00000       0.00000       0.00000       0.00000       0.00000       0.00000       0.00000       0.00000       0.00000       0.00000       0.00000       0.00000       0.00000       0.00000       0.00000       0.00000       0.00000       0.00000       0.00000
   8  25 4017.6453    1.4610  8.4215 10.0914 -0.0005  0.1342   0.0202   0.3670    0.1121   0.0000   462.6380       36.2076       44.1722       6.13303      -10.6169      -6.83335      -16.5206      -3.70207      0.977309      -5.18993      0.155065     -0.216621     -0.155476     0.0274827    0.00177570  -0.000709318       0.00000       0.00000       0.00000       0.00000       0.00000       0.00000       0.00000       0.00000       0.00000       0.00000       0.00000       0.00000       0.00000       0.00000       0.00000       0.00000       0.00000       0.00000       0.00000       0.00000       25.5198       30.7752       29.5838       27.2106       22.8200       17.2839       12.3412       7.80586       4.59075       2.51265       1.16785      0.538085      0.200200     0.0668161     0.0181350    0.00322229       0.00000       0.00000       0.00000       0.00000       0.00000       0.00000       0.00000       0.00000       0.00000       0.00000       0.00000       0.00000       0.00000       0.00000       0.00000       0.00000       0.00000       0.00000       0.00000       0.00000
   9  10 1984.1567    0.5666  0.4720 10.0701 -0.0078  0.0332   0.0285   0.0614    0.0943   0.0000   442.3216     -0.422827       17.9127       8.67265     -0.274440      0.186045      0.155961     -0.580672       1.34948     -0.916934    -0.0943617     -0.466488     0.0168570   0.000493491    0.00805187  -0.000824088   0.000671328  -0.000100166       0.00000       0.00000       0.00000       0.00000       0.00000       0.00000       0.00000       0.00000       0.00000       0.00000       0.00000       0.00000       0.00000       0.00000       0.00000       0.00000       0.00000       0.00000       5.89078       5.81464       5.74492       5.98740       5.48015       4.15744       2.75809       2.11170       1.38063      0.926575      0.476856      0.227018     0.0998851     0.0365335     0.0125872    0.00423890   0.000923150   0.000162284       0.00000       0.00000       0.00000       0.00000       0.00000       0.00000       0.00000       0.00000       0.00000       0.00000       0.00000       0.00000       0.00000       0.00000       0.00000       0.00000       0.00000       0.00000
   9  11 2125.0894    0.7393  0.7230 10.2570 -0.0047  0.0421   0.0291   0.0810    0.1328   0.0000   430.9771      -1.24034       9.49496     -0.292640       12.0642       5.23085       3.79982       1.61521       1.13084     -0.729135     -0.139603     0.0771647    -0.0627671    -0.0118695     0.0229879   -0.00407971   -0.00115055   0.000122756       0.00000       0.00000       0.00000       0.00000       0.00000       0.00000       0.00000       0.00000       0.00000       0.00000       0.00000       0.00000       0.00000       0.00000       0.00000       0.00000       0.00000       0.00000       6.08763       7.33033       8.55712       6.48100       6.09525       5.13639       3.30305       2.58557       1.64898      0.831733      0.505053      0.283369      0.101362     0.0480865     0.0200070    0.00642268    0.00139762   0.000209894       0.00000       0.00000       0.00000       0.00000       0.00000       0.00000       0.00000       0.00000       0.00000       0.00000       0.00000       0.00000       0.00000       0.00000       0.00000       0.00000       0.00000       0.00000
   9  12 2264.5271    1.0523  0.8336 10.4635 -0.0088  0.0358   0.0376   0.0823    0.1622   0.0000   440.8078       10.1734       21.8132      -1.22444      -12.9111       6.92496       2.37878      0.912778       1.29512    -0.0541118      0.809576     0.0263099     -0.191487    -0.0637874    0.00670449    0.00157517   0.000467411   0.000110085       0.00000       0.00000       0.00000       0.00000       0.00000       0.00000       0.00000       0.00000       0.00000       0.00000       0.00000       0.00000       0.00000       0.00000       0.00000       0.00000       0.00000       0.00000       6.50269       8.13180       7.49198       6.88830       5.88779       4.61539       3.55089       2.22707       1.46694      0.804591      0.447526      0.198075     0.0997367     0.0378663     0.0142006    0.00391073    0.00111859   0.000196873       0.00000       0.00000       0.00000       0.00000       0.00000       0.00000       0.00000       0.00000       0.00000       0.00000       0.00000       0.00000       0.00000       0.00000       0.00000       0.00000       0.00000       0.00000
   9  13 2402.3460    1.4539  0.8426 10.9680 -0.0019  0.0356   0.0498   0.0836    0.1759   0.0000   438.7250       1.61418       20.7395       5.47763      -12.3739      -3.39872      -3.18365      -2.33566       1.30217     -0.298755      0.748871     -0.131316   -0.00588048     0.0373640   -0.00423976   -0.00118732   0.000893489   0.000113516       0.00000       0.00000       0.00000       0.00000       0.00000       0.00000       0.00000       0.00000       0.00000       0.00000       0.00000       0.00000       0.00000       0.00000       0.00000       0.00000       0.00000       0.00000       5.56634       7.56827       7.13210       6.74274       5.59574       4.41804       3.17414       2.15011       1.44824      0.754464      0.468523      0.219778      0.102570     0.0383828     0.0160688    0.00455284    0.00122188   0.000225661       0.00000       0.00000       0.00000       0.00000       0.00000       0.00000       0.00000       0.00000       0.00000       0.00000       0.00000       0.00000       0.00000       0.00000       0.00000       0.00000       0.00000       0.00000
   9  14 2539.5409    1.7809  0.9445 11.2746 -0.0077  0.0373   0.0566   0.0849    0.2090   0.0000   429.4059       13.2886       9.52424       4.98882       3.63749      -10.9615      -9.49468      0.714982     -0.167828     -0.683833    0.00659931     0.0746408     0.0760637     0.0279945     0.0170784    0.00390347   -0.00109829   0.000308709       0.00000       0.00000       0.00000       0.00000       0.00000       0.00000       0.00000       0.00000       0.00000       0.00000       0.00000       0.00000       0.00000       0.00000       0.00000       0.00000       0.00000       0.00000       7.19363       9.00587       8.61878       8.13495       6.58786       4.80989       3.72415       2.21688       1.54584      0.876982      0.478465      0.223001      0.104237     0.0409328     0.0149084    0.00395377    0.00118856   0.000208753       0.00000       0.00000       0.00000       0.00000       0.00000       0.00000       0.00000       0.00000       0.00000       0.00000       0.00000       0.00000       0.00000       0.00000       0.00000       0.00000       0.00000       0.00000
   9  15 2677.1282    2.3838  0.7489 11.9485 -0.0071  0.0334   0.0910   0.0832    0.1695   0.0000   436.5601     -0.209083       8.31231       6.68203      -1.20940      -2.37968      -1.13826      -1.56911      0.425548      -1.22992      -1.22875     -0.280664     0.0900186    -0.0650338    -0.0175643  -0.000984073    0.00156780  -5.47663e-05       0.00000       0.00000       0.00000       0.00000       0.00000       0.00000       0.00000       0.00000       0.00000       0.00000       0.00000       0.00000       0.00000       0.00000       0.00000       0.00000       0.00000       0.00000       6.15281       7.91274       6.55275       6.74988       5.27569       4.77709       3.29154       2.40378       1.30521      0.845272      0.384098      0.212495     0.0784899     0.0379668     0.0112161    0.00428183   0.000826586   0.000215132       0.00000       0.00000       0.00000       0.00000       0.00000       0.00000       0.00000       0.00000       0.00000       0.00000       0.00000       0.00000       0.00000       0.00000       0.00000       0.00000       0.00000       0.00000
   9  16 2815.2953    2.9825  0.7948 12.0995 -0.0036  0.0367   0.1029   0.0765    0.2216   0.0000   443.1776       13.9990       20.9120       3.55771       4.16425      0.232373      -5.90886      -3.08628     -0.615349    -0.0870659    -0.0998609    -0.0625772    -0.0562905    0.00331108  -0.000751489    0.00579499   -0.00126315  -0.000262097       0.00000       0.00000       0.00000       0.00000       0.00000       0.00000       0.00000       0.00000       0.00000       0.00000       0.00000       0.00000       0.00000       0.00000       0.00000       0.00000       0.00000       0.00000       5.57686       7.85203       6.26651       7.05705       5.39669       4.72568       3.41022       2.23583       1.64236      0.776817      0.523336      0.207331      0.116906     0.0355445     0.0178119    0.00424348    0.00122398   0.000264383       0.00000       0.00000       0.00000       0.00000       0.00000       0.00000       0.00000       0.00000       0.00000       0.00000       0.00000       0.00000       0.00000       0.00000       0.00000       0.00000       0.00000       0.00000
   9  17 2953.6340    3.4030  0.9424 12.7283 -0.0034  0.0475   0.1159   0.0896    0.1937   0.0000   432.7211       21.0666       11.5246       2.78086       4.62648      -4.87062      -5.73937      -2.18621       3.11618      0.788517      0.639425     -0.322923    -0.0353773    -0.0115377    -0.0189734    0.00215555  -0.000557551   1.41554e-05       0.00000       0.00000       0.00000       0.00000       0.00000       0.00000       0.00000       0.00000       0.00000       0.00000       0.00000       0.00000       0.00000       0.00000       0.00000       0.00000       0.00000       0.00000       7.58726       8.02410       11.3295       6.88826       7.08269       6.68347       3.22606       2.96002       2.04802      0.785881      0.635034      0.357194      0.101231     0.0499987     0.0272810    0.00816346    0.00145984   0.000174483       0.00000       0.00000       0.00000       0.00000       0.00000       0.00000       0.00000       0.00000       0.00000       0.00000       0.00000       0.00000       0.00000       0.00000       0.00000       0.00000       0.00000       0.00000
   9  18 3091.6306    3.7693  0.9327 12.7090 -0.0096  0.0339   0.1256   0.0838    0.2524   0.0000   438.5126       11.4423       21.2344       6.39069      -6.90055      -6.30836      -4.89422      -5.93768     -0.434474      -1.57134     -0.447187      0.182754     0.0978130     0.0329813   -0.00406910   -0.00553516   0.000511533   0.000124371       0.00000       0.00000       0.00000       0.00000       0.00000       0.00000       0.00000       0.00000       0.00000       0.00000       0.00000       0.00000       0.00000       0.00000       0.00000       0.00000       0.00000       0.00000       6.54444       7.68130       7.93040       7.18906       6.01145       4.33500       3.21249       2.16015       1.36262      0.822371      0.440932      0.227160     0.0968092     0.0396282     0.0135739    0.00409980    0.00101984   0.000157725       0.00000       0.00000       0.00000       0.00000       0.00000       0.00000       0.00000       0.00000       0.00000       0.00000       0.00000       0.00000       0.00000       0.00000       0.00000       0.00000       0.00000       0.00000
   9  19 3229.6990    3.6801  1.5543 12.2938 -0.0016  0.0433   0.0905   0.1088    0.2205   0.0000   439.4520       19.2567       5.58652       5.21229       7.38455      -9.56003      -2.69969    -0.0730452       3.45407      -1.05929      0.279272      0.494918     0.0448744    0.00278684    -0.0177701   0.000898295   0.000850951  -3.52110e-05       0.00000       0.00000       0.00000       0.00000       0.00000       0.00000       0.00000       0.00000       0.00000       0.00000       0.00000       0.00000       0.00000       0.00000       0.00000       0.00000       0.00000       0.00000       7.43171       9.22794       8.94390       8.37019       7.18121       5.35708       3.96332       2.73894       1.75024       1.00563      0.571563      0.280288      0.128701     0.0482923     0.0180241    0.00553160    0.00143514   0.000248191       0.00000       0.00000       0.00000       0.00000       0.00000       0.00000       0.00000       0.00000       0.00000       0.00000       0.00000       0.00000       0.00000       0.00000       0.00000       0.00000       0.00000       0.00000
   9  20 3367.9411    3.4522  1.7543 12.5091 -0.0022  0.0484   0.0853   0.1249    0.1724   0.0000   449.1579       13.9633       21.2245       1.34090      -2.99385      -8.51269      0.289897      0.702595      -1.45940       1.44835      -1.21141     -0.452738     0.0194570    -0.0384656   -0.00168142   -0.00816647    0.00150421  -0.000183608       0.00000       0.00000       0.00000       0.00000       0.00000       0.00000       0.00000       0.00000       0.00000       0.00000       0.00000       0.00000       0.00000       0.00000       0.00000       0.00000       0.00000       0.00000       8.70512       10.4047       10.5608       9.49210       8.16030       6.29269       4.50820       3.23020       1.96046       1.11472      0.628832      0.325302      0.139692     0.0560665     0.0203325    0.00650550    0.00154284   0.000257544       0.00000       0.00000       0.00000       0.00000       0.00000       0.00000       0.00000       0.00000       0.00000       0.00000       0.00000       0.00000       0.00000       0.00000       0.00000       0.00000       0.00000       0.00000
   9  21 3506.4969    2.7424  2.5554 12.1149 -0.0004  0.0623   0.0584   0.1549    0.1302   0.0000   443.0623      -1.42446       25.2557       24.8142      -6.95655      -17.2920       3.85997      -2.88346      -3.55388     -0.678990      0.106427      0.101745      0.193220      0.113959   0.000226541   0.000478178    0.00266715  -0.000426131       0.00000       0.00000       0.00000       0.00000       0.00000       0.00000       0.00000       0.00000       0.00000       0.00000       0.00000       0.00000       0.00000       0.00000       0.00000       0.00000       0.00000       0.00000       11.0830       13.7747       13.6770       12.2594       10.2790       8.00915       6.05029       4.07296       2.46733       1.41416      0.778956      0.391206      0.184380     0.0733392     0.0262268    0.00804458    0.00201945   0.000343138       0.00000       0.00000       0.00000       0.00000       0.00000       0.00000       0.00000       0.00000       0.00000       0.00000       0.00000       0.00000       0.00000       0.00000       0.00000       0.00000       0.00000       0.00000
   9  23 3784.1989    1.9829  5.3254 10.9029 -0.0028  0.0902   0.0310   0.2369    0.1156   0.0000   442.9839       18.4160       1.96231       18.4386       13.2117      -19.1303       7.14666       11.1353    -0.0150917      -3.85142     -0.553204      0.518482     -0.117999     -0.135309     0.0410472   0.000559381    0.00170877   5.46063e-06       0.00000       0.00000       0.00000       0.00000       0.00000       0.00000       0.00000       0.00000       0.00000       0.00000       0.00000       0.00000       0.00000       0.00000       0.00000       0.00000       0.00000       0.00000       16.4004       19.3018       19.3170       17.6884       15.3708       11.9273       8.56044       5.92983       3.76658       2.23380       1.21812      0.581771      0.269662      0.104900     0.0383776     0.0119286    0.00289745   0.000469502       0.00000       0.00000       0.00000       0.00000       0.00000       0.00000       0.00000       0.00000       0.00000       0.00000       0.00000       0.00000       0.00000       0.00000       0.00000       0.00000       0.00000       0.00000
   9  24 3923.7138    1.5897  7.9518 10.3346 -0.0002  0.1195   0.0205   0.3208    0.0927   0.0000   450.3072       34.9316      0.622442     -0.371420       23.3797       28.7318       1.04615      -11.9338      -9.24296      -5.40175     -0.761258      -1.06162      0.426072      0.138454     0.0466286   -0.00598708    0.00172692   0.000227539       0.00000       0.00000       0.00000       0.00000       0.00000       0.00000       0.00000       0.00000       0.00000       0.00000       0.00000       0.00000       0.00000       0.00000       0.00000       0.00000       0.00000       0.00000       20.2280       24.7595       24.5817       22.7363       19.6534       15.3784       11.5122       8.00826       5.05906       2.98891       1.68871      0.807656      0.394552      0.151163     0.0550884     0.0167412    0.00413477   0.000683850       0.00000       0.00000       0.00000       0.00000       0.00000       0.00000       0.00000       0.00000       0.00000       0.00000       0.00000       0.00000       0.00000       0.00000       0.00000       0.00000       0.00000       0.00000
   9  25 4063.1738    1.3692  8.7520 10.1973  0.0016  0.1351   0.0179   0.3581    0.0874   0.0000   456.9180       49.8782       80.1479       5.90727      -67.8540      -40.2488       8.40684       4.11021     -0.474101      -2.95493     0.0249114     -0.243102     -0.189608      0.326552      0.123176    -0.0327177   -0.00449992   0.000653815       0.00000       0.00000       0.00000       0.00000       0.00000       0.00000       0.00000       0.00000       0.00000       0.00000       0.00000       0.00000       0.00000       0.00000       0.00000       0.00000       0.00000       0.00000       22.5677       29.2985       27.8855       26.9085       21.8971       17.7371       12.6499       9.03172       5.50315       3.36503       1.80770      0.931757      0.419238      0.173047     0.0603122     0.0194677    0.00455241   0.000848888       0.00000       0.00000       0.00000       0.00000       0.00000       0.00000       0.00000       0.00000       0.00000       0.00000       0.00000       0.00000       0.00000       0.00000       0.00000       0.00000       0.00000       0.00000
   9  26 4202.7973    1.1365 11.3787 10.1060 -0.0056  0.1684   0.0148   0.4691    0.0711   0.0000   475.5763      -9.95343       81.6510       17.4594      0.577839      -31.9722      -20.4579       5.58488       4.86412      -9.53716      -4.13513     -0.789194     -0.174415      0.116249    -0.0800093    0.00129477   -0.00638015    0.00312928       0.00000       0.00000       0.00000       0.00000       0.00000       0.00000       0.00000       0.00000       0.00000       0.00000       0.00000       0.00000       0.00000       0.00000       0.00000       0.00000       0.00000       0.00000       28.3181       35.7655       34.6969       32.6630       28.2713       22.2088       16.3800       11.2006       7.38767       4.22899       2.39808       1.16285      0.538863      0.210730     0.0807192     0.0240254    0.00610401    0.00102705       0.00000       0.00000       0.00000       0.00000       0.00000       0.00000       0.00000       0.00000       0.00000       0.00000       0.00000       0.00000       0.00000       0.00000       0.00000       0.00000       0.00000       0.00000
  10  10 2021.4877    0.6049  0.4608 10.1813  0.0037  0.0446   0.0276   0.0569    0.0925   0.0000   444.0097       10.0550       1.98829      -10.1937       7.82693      0.108621      -6.73193     -0.367868       2.97966     -0.745784     -0.835042     0.0388182      0.165280   0.000356587     0.0231360     0.0172284   -0.00766600  -0.000218311   0.000505866  -5.34085e-05       0.00000       0.00000       0.00000       0.00000       0.00000       0.00000       0.00000       0.00000       0.00000       0.00000       0.00000       0.00000       0.00000       0.00000       0.00000       0.00000       4.61426       8.07195       7.27265       7.12909       7.33323       3.46046       4.83330       1.76554       2.33321      0.992033      0.710002      0.461034      0.152143      0.130002     0.0263352     0.0191210    0.00579768    0.00118986   0.000575934   7.35854e-05       0.00000       0.00000       0.00000       0.00000       0.00000       0.00000       0.00000       0.00000       0.00000       0.00000       0.00000       0.00000       0.00000       0.00000       0.00000       0.00000
  10  11 2162.9333    0.7995  0.6886 10.3557 -0.0114  0.0343   0.0308   0.0710    0.1288   0.0000   447.1588       3.19803      -3.69752      -7.46130       2.68646      -1.49194     -0.724501      -3.51023       3.93968      -1.27032       1.09589     -0.135581     -0.352166    0.00400657    0.00314021     0.0138240   -0.00349244   -0.00103723   0.000207365  -1.75148e-07       0.00000       0.00000       0.00000       0.00000       0.00000       0.00000       0.00000       0.00000       0.00000       0.00000       0.00000       0.00000       0.00000       0.00000       0.00000       0.00000       5.82439       6.25653       5.59130       5.64182       5.77555       4.57823       3.35041       2.49604       1.86340       1.16377      0.737251      0.355498      0.166858     0.0737974     0.0277390     0.0102777    0.00367200    0.00103715   0.000254116   3.92445e-05       0.00000       0.00000       0.00000       0.00000       0.00000       0.00000       0.00000       0.00000       0.00000       0.00000       0.00000       0.00000       0.00000       0.00000       0.00000       0.00000
  10  12 2302.8751    1.1494  0.7460 10.7557 -0.0098  0.0335   0.0399   0.0734    0.1647   0.0000   438.3052       1.57323       20.0751       2.08287       3.43969      -4.22805      -1.02511      -1.18872      -1.76567       1.73129      0.333178     0.0462129    -0.0432513    0.00999298     0.0130833   -0.00706979   -0.00144322  -0.000226331  -0.000249788   2.43498e-05       0.00000       0.00000       0.00000       0.00000       0.00000       0.00000       0.00000       0.00000       0.00000       0.00000       0.00000       0.00000       0.00000       0.00000       0.00000       0.00000       5.74627       7.06147       5.94548       5.91345       4.99567       4.72125       3.81472       2.67126       1.78855       1.06891      0.612109      0.286398      0.151136     0.0656158     0.0308973     0.0104204    0.00386915   0.000987971   0.000247956   4.85846e-05       0.00000       0.00000       0.00000       0.00000       0.00000       0.00000       0.00000       0.00000       0.00000       0.00000       0.00000       0.00000       0.00000       0.00000       0.00000       0.00000
  10  13 2440.7975    1.4511  1.0306 10.9972  0.0023  0.0402   0.0423   0.0854    0.1764   0.0000   426.7035      -10.2633       19.0392      -6.31056       10.9973      -5.12380       5.22874      -1.07406       1.01144      0.682468      0.138072      0.348694     -0.148183    -0.0381525     0.0232626    0.00349944   -0.00101142   -0.00178381  -1.01773e-06   3.77227e-05       0.00000       0.00000       0.00000       0.00000       0.00000       0.00000       0.00000       0.00000       0.00000       0.00000       0.00000       0.00000       0.00000       0.00000       0.00000       0.00000       6.19284       8.76882       8.21057       8.28625       6.13511       5.43337       3.54737       2.84421       1.58391       1.17894      0.554122      0.385305      0.166325     0.0935246     0.0336524     0.0158253    0.00418196    0.00158825   0.000282728   6.74685e-05       0.00000       0.00000       0.00000       0.00000       0.00000       0.00000       0.00000       0.00000       0.00000       0.00000       0.00000       0.00000       0.00000       0.00000       0.00000       0.00000
  10  15 2717.0704    2.3745  0.9212 11.7400  0.0070  0.0350   0.0737   0.0810    0.1955   0.0000   439.0547       16.7048       7.01420       5.89119       7.73505      -3.54201      -3.15014      0.571038      0.273932     0.0682205     -0.782597      0.719259      0.101128    -0.0851486     0.0355751     0.0321667   -0.00634079   -0.00155770   0.000968225  -6.09821e-05       0.00000       0.00000       0.00000       0.00000       0.00000       0.00000       0.00000       0.00000       0.00000       0.00000       0.00000       0.00000       0.00000       0.00000       0.00000       0.00000       5.30295       6.72027       7.05965       5.97453       5.98891       4.12114       3.38613       2.44790       1.56827       1.03871      0.538103      0.338861      0.175419     0.0733416     0.0334311     0.0129723    0.00393634    0.00137991   0.000340873   4.35597e-05       0.00000       0.00000       0.00000       0.00000       0.00000       0.00000       0.00000       0.00000       0.00000       0.00000       0.00000       0.00000       0.00000       0.00000       0.00000       0.00000
  10  16 2855.7946    3.1643  0.9168 12.3097 -0.0001  0.0328   0.0996   0.0844    0.2148   0.0000   437.1798       3.21919       6.62787       2.40480      -1.13606       2.07532      -4.88506      -4.18091      -1.11907      0.644585      0.194433     -0.125204      0.162549     -0.135897   -0.00253797   -0.00940635    0.00407498  -1.72240e-05   0.000282857   3.84816e-05       0.00000       0.00000       0.00000       0.00000       0.00000       0.00000       0.00000       0.00000       0.00000       0.00000       0.00000       0.00000       0.00000       0.00000       0.00000       0.00000       4.97067       5.59542       6.21720       5.82479       4.91319       4.12880       3.05305       2.32699       1.50415      0.954123      0.542742      0.317945      0.167886     0.0753484     0.0332848     0.0123307    0.00411478    0.00119361   0.000247173   3.97211e-05       0.00000       0.00000       0.00000       0.00000       0.00000       0.00000       0.00000       0.00000       0.00000       0.00000       0.00000       0.00000       0.00000       0.00000       0.00000       0.00000
  10  17 2994.5838    3.7542  0.9207 12.5776 -0.0026  0.0347   0.1136   0.0760    0.2359   0.0000   438.4912       16.6064       9.14612       2.52084       1.50572      -7.34184       5.95076      -5.52111      0.409894      -1.64239      0.499997     0.0895166     -0.190642     0.0300181    -0.0468875   -0.00192203   -0.00371050  -0.000357076   3.50575e-05   4.10438e-06       0.00000       0.00000       0.00000       0.00000       0.00000       0.00000       0.00000       0.00000       0.00000       0.00000       0.00000       0.00000       0.00000       0.00000       0.00000       0.00000       5.95368       7.59295       7.69753       6.62290       5.81456       4.78630       3.43192       2.56545       1.59292      0.960628      0.580639      0.275267      0.149722     0.0669849     0.0307011     0.0103968    0.00421794    0.00123417   0.000263485   4.23084e-05       0.00000       0.00000       0.00000       0.00000       0.00000       0.00000       0.00000       0.00000       0.00000       0.00000       0.00000       0.00000       0.00000       0.00000       0.00000       0.00000
  10  18 3133.0655    4.0498  1.0385 12.6355 -0.0056  0.0339   0.1161   0.0851    0.2842   0.0000   435.4598       21.6072       8.60773      -8.05557       1.87990       2.15531       3.84738      -7.00338      0.733464      -1.31736     -0.277703     -0.469685     0.0121954    -0.0379161     0.0196810    0.00253485    0.00168593    0.00135761   9.83388e-05  -5.78514e-05       0.00000       0.00000       0.00000       0.00000       0.00000       0.00000       0.00000       0.00000       0.00000       0.00000       0.00000       0.00000       0.00000       0.00000       0.00000       0.00000       5.49731       6.41803       6.78777       6.36723       5.40340       4.42480       3.47107       2.34882       1.61302       1.00972      0.597156      0.320053      0.158859     0.0769453     0.0331894     0.0129202    0.00422594    0.00111890   0.000277929   4.21148e-05       0.00000       0.00000       0.00000       0.00000       0.00000       0.00000       0.00000       0.00000       0.00000       0.00000       0.00000       0.00000       0.00000       0.00000       0.00000       0.00000
  10  19 3271.5187    3.5919  1.2019 12.9419 -0.0110  0.0386   0.1017   0.0963    0.1954   0.0000   433.4494       20.7535       12.3007      -9.91131      -3.91785       2.24545      -3.64609      -4.91734     -0.588221     -0.497545      0.958617     -0.609334      0.258721      0.108615     0.0267366     0.0117240   0.000462141    0.00115089  -0.000467483   1.52907e-05       0.00000       0.00000       0.00000       0.00000       0.00000       0.00000       0.00000       0.00000       0.00000       0.00000       0.00000       0.00000       0.00000       0.00000       0.00000       0.00000       6.20107       7.53166       7.45293       7.27548       5.95662       5.15973       3.89535       2.70727       1.91498       1.12488      0.718163      0.357644      0.200702     0.0833528     0.0400715     0.0135641    0.00508932    0.00124896   0.000302720   5.40274e-05       0.00000       0.00000       0.00000       0.00000       0.00000       0.00000       0.00000       0.00000       0.00000       0.00000       0.00000       0.00000       0.00000       0.00000       0.00000       0.00000
  10  20 3410.2759    3.1235  1.9777 12.5272 -0.0054  0.0552   0.0697   0.1269    0.1312   0.0000   452.5889       27.1231      -8.74714       5.73418       6.29236     -0.541109      -3.54507      -1.92963      -1.61485      0.663547      0.676753     -0.830198     -0.229913     0.0645941     0.0279034     0.0174711   8.06857e-05    0.00141738  -0.000255424  -5.46316e-05       0.00000       0.00000       0.00000       0.00000       0.00000       0.00000       0.00000       0.00000       0.00000       0.00000       0.00000       0.00000       0.00000       0.00000       0.00000       0.00000       8.52249       9.55424       10.7897       10.1287       8.03539       7.50782       5.15134       3.69649       2.69975       1.65330      0.910512      0.567489      0.280244      0.121122     0.0533175     0.0229856    0.00739349    0.00200291   0.000399532   7.12722e-05       0.00000       0.00000       0.00000       0.00000       0.00000       0.00000       0.00000       0.00000       0.00000       0.00000       0.00000       0.00000       0.00000       0.00000       0.00000       0.00000
  10  21 3549.2372    2.6544  2.8288 12.0014 -0.0056  0.0595   0.0509   0.1581    0.1075   0.0000   432.2898       21.7103       7.09003       7.82082      -5.54392      -7.59240      -15.2551      -3.01322     0.0834413      0.570693      -1.01694      0.100241      0.497509    -0.0144905     -0.171157    0.00502887   0.000224900  -0.000882880  -0.000643456   0.000252101       0.00000       0.00000       0.00000       0.00000       0.00000       0.00000       0.00000       0.00000       0.00000       0.00000       0.00000       0.00000       0.00000       0.00000       0.00000       0.00000       9.51320       11.4711       11.6096       11.0288       9.53069       7.77061       6.04983       4.14336       2.80420       1.83497       1.06790      0.567806      0.286299      0.132090     0.0590687     0.0220441    0.00727180    0.00210105   0.000502635   8.05094e-05       0.00000       0.00000       0.00000       0.00000       0.00000       0.00000       0.00000       0.00000       0.00000       0.00000       0.00000       0.00000       0.00000       0.00000       0.00000       0.00000
  10  22 3688.6076    2.1604  4.0740 11.2978 -0.0075  0.0720   0.0348   0.1942    0.1005   0.0000   449.7438       39.8384      -17.3559       12.7077      -9.05127     -0.337467      -8.35769      -7.60986      -1.74655      -2.44358      0.434494     0.0128104     -0.212623     0.0905656    -0.0153267     0.0189455    0.00879562   -0.00182765   -0.00112786   0.000159946       0.00000       0.00000       0.00000       0.00000       0.00000       0.00000       0.00000       0.00000       0.00000       0.00000       0.00000       0.00000       0.00000       0.00000       0.00000       0.00000       11.5155       13.8701       13.9579       13.2971       11.5956       9.44819       7.28879       5.08577       3.45262       2.22062       1.28957      0.695181      0.351554      0.159614     0.0702325     0.0267530    0.00884808    0.00255220   0.000609602   9.67043e-05       0.00000       0.00000       0.00000       0.00000       0.00000       0.00000       0.00000       0.00000       0.00000       0.00000       0.00000       0.00000       0.00000       0.00000       0.00000       0.00000
  10  23 3828.3325    1.8285  5.3087 10.9728  0.0019  0.0875   0.0273   0.2422    0.0889   0.0000   449.2321       22.2278      -22.4724      -2.51849      -2.29205       14.5578      -4.98701      -5.13013       4.10783      0.955912     -0.662998      -1.26842     -0.136416      0.361351    -0.0342764    -0.0398855     0.0140678   -0.00346437   0.000545493   0.000230666       0.00000       0.00000       0.00000       0.00000       0.00000       0.00000       0.00000       0.00000       0.00000       0.00000       0.00000       0.00000       0.00000       0.00000       0.00000       0.00000       13.4267       16.0107       16.8854       15.7873       13.5743       11.2861       8.48667       6.13211       4.17370       2.58920       1.56011      0.858112      0.433630      0.209251     0.0863267     0.0338251     0.0115647    0.00323820   0.000732219   0.000117591       0.00000       0.00000       0.00000       0.00000       0.00000       0.00000       0.00000       0.00000       0.00000       0.00000       0.00000       0.00000       0.00000       0.00000       0.00000       0.00000
  10  24 3967.8120    1.5611  7.7767 10.4276  0.0002  0.1121   0.0199   0.3099    0.0855   0.0000   442.3896     -0.252971       11.1020       12.0182     -0.658972       23.0977      -1.55607      -6.75054     -0.860786      -1.50794      -2.04501      0.776800      0.271614    -0.0258568     0.0454417    0.00204851    -0.0165227   -0.00465840   -0.00152610   0.000104603       0.00000       0.00000       0.00000       0.00000       0.00000       0.00000       0.00000       0.00000       0.00000       0.00000       0.00000       0.00000       0.00000       0.00000       0.00000       0.00000       17.0131       21.6139       21.1957       20.1079       17.8279       14.6498       11.2222       8.08795       5.45204       3.38844       2.04977       1.06654      0.570491      0.250141      0.113616     0.0409664     0.0148053    0.00424893    0.00101598   0.000163455       0.00000       0.00000       0.00000       0.00000       0.00000       0.00000       0.00000       0.00000       0.00000       0.00000       0.00000       0.00000       0.00000       0.00000       0.00000       0.00000
  10  25 4107.9609    1.3200  9.5764 10.2185 -0.0004  0.1344   0.0163   0.3717    0.0731   0.0000   449.2271      0.812165       33.0692       5.30934      -15.7167     -0.869408       21.3545      -14.5585      -4.27754     -0.972094     -0.237442     -0.435852    -0.0997853     0.0145073     0.0190281    -0.0544736    -0.0310406   -0.00524793   4.54283e-05  -0.000285614       0.00000       0.00000       0.00000       0.00000       0.00000       0.00000       0.00000       0.00000       0.00000       0.00000       0.00000       0.00000       0.00000       0.00000       0.00000       0.00000       20.0230       25.4124       25.2224       25.0335       21.1350       17.3050       13.3849       9.49794       6.41092       4.11132       2.43928       1.33223      0.674269      0.323642      0.137201     0.0529308     0.0176597    0.00509123    0.00121271   0.000202268       0.00000       0.00000       0.00000       0.00000       0.00000       0.00000       0.00000       0.00000       0.00000       0.00000       0.00000       0.00000       0.00000       0.00000       0.00000       0.00000
  10  26 4247.7863    1.0655 12.4153 10.0991 -0.0015  0.1761   0.0133   0.5000    0.0627   0.0000   509.0379       61.6795       3.60602       4.51181      -39.6618      -27.7793      -7.61498      -8.63498      -14.0967      -4.57793       3.10464       3.87862     -0.797920     -0.440163     -0.150034     0.0339583     0.0372403   -0.00814525    0.00257655   0.000269563       0.00000       0.00000       0.00000       0.00000       0.00000       0.00000       0.00000       0.00000       0.00000       0.00000       0.00000       0.00000       0.00000       0.00000       0.00000       0.00000       25.8994       33.1939       33.0947       31.6520       27.8085       23.0138       17.9841       12.8239       8.82458       5.47808       3.26519       1.79751      0.909471      0.434002      0.183737     0.0716596     0.0246839    0.00705594    0.00166920   0.000262662       0.00000       0.00000       0.00000       0.00000       0.00000       0.00000       0.00000       0.00000       0.00000       0.00000       0.00000       0.00000       0.00000       0.00000       0.00000       0.00000
  11  10 2057.9710    0.6355  0.5873 10.0877 -0.0022  0.0351   0.0254   0.0724    0.0898   0.0000   434.2540      -2.05106       7.51827      -11.9769      -1.52594      0.702163    -0.0624044      -2.48731     -0.931160     -0.500200      -1.81384      0.409734      0.106141    -0.0504061     -0.104898     0.0272600     0.0195758   0.000939625   0.000597770  -0.000148249  -2.58991e-05   1.71982e-05       0.00000       0.00000       0.00000       0.00000       0.00000       0.00000       0.00000       0.00000       0.00000       0.00000       0.00000       0.00000       0.00000       0.00000       3.85004       5.94419       5.49707       4.95590       5.22900       3.44352       3.67931       2.04361       1.86577       1.09913      0.753791      0.446171      0.228245      0.135411     0.0544306     0.0279338     0.0100925    0.00415738    0.00123125   0.000324720   0.000109550   1.28636e-05       0.00000       0.00000       0.00000       0.00000       0.00000       0.00000       0.00000       0.00000       0.00000       0.00000       0.00000       0.00000       0.00000       0.00000
  11  11 2199.7895    0.9246  0.8194 10.1982  0.0002  0.0329   0.0293   0.0766    0.1488   0.0000   433.1514      -2.22594       9.07566       1.82316       1.77582       2.81275       1.97403      -3.10164      0.310732      0.893910    -0.0282962     -0.485931    -0.0291956     0.0885182      0.104092    0.00709536    -0.0186400   -0.00141082    0.00186494   0.000297521  -8.73077e-05  -2.39482e-05       0.00000       0.00000       0.00000       0.00000       0.00000       0.00000       0.00000       0.00000       0.00000       0.00000       0.00000       0.00000       0.00000       0.00000       4.91884       5.66854       5.66267       6.17851       5.49401       3.78944       3.10130       2.53307       1.84174       1.07604      0.611781      0.402705      0.266468      0.135363     0.0673829     0.0238486    0.00988879    0.00304750    0.00100497   0.000275089   6.77142e-05   1.02638e-05       0.00000       0.00000       0.00000       0.00000       0.00000       0.00000       0.00000       0.00000       0.00000       0.00000       0.00000       0.00000       0.00000       0.00000
  11  12 2340.0011    1.1705  0.9361 10.8091 -0.0035  0.0352   0.0360   0.0844    0.1621   0.0000   431.3476       4.06801       3.62523      -1.69331       8.32696      -2.68046       4.31036      -1.23505       1.20974      0.578251     -0.259638      -1.17843     -0.334055      0.192988    -0.0387616     0.0141007    -0.0109534   -0.00111424    0.00113247  -0.000151086  -0.000118699  -1.13756e-05       0.00000       0.00000       0.00000       0.00000       0.00000       0.00000       0.00000       0.00000       0.00000       0.00000       0.00000       0.00000       0.00000       0.00000       4.82296       5.69850       6.29284       5.58590       5.19829       4.52337       3.20371       2.51105       1.83627       1.12176      0.779890      0.469442      0.235200      0.124911     0.0635767     0.0253214    0.00999668    0.00398008    0.00139709   0.000348088   6.89496e-05   1.05751e-05       0.00000       0.00000       0.00000       0.00000       0.00000       0.00000       0.00000       0.00000       0.00000       0.00000       0.00000       0.00000       0.00000       0.00000
  11  13 2478.4995    1.6166  0.9223 11.1504 -0.0006  0.0336   0.0490   0.0784    0.1820   0.0000   429.3397       3.62738       7.55005       2.83480      -2.12171      -6.14225      -5.77889      -3.39391      0.590748      0.212271      0.461053     -0.332993     -0.273602     -0.289614     0.0247596   -0.00637228   -0.00315473   0.000529407  -0.000201752   0.000176622  -2.78221e-05   2.34151e-06       0.00000       0.00000       0.00000       0.00000       0.00000       0.00000       0.00000       0.00000       0.00000       0.00000       0.00000       0.00000       0.00000       0.00000       5.29799       6.38770       6.66002       5.95602       5.23623       4.51174       3.70025       2.63473       1.88464       1.14280      0.704638      0.427350      0.202349      0.119173     0.0550656     0.0248247    0.00892039    0.00373516    0.00111898   0.000288500   6.47087e-05   9.02362e-06       0.00000       0.00000       0.00000       0.00000       0.00000       0.00000       0.00000       0.00000       0.00000       0.00000       0.00000       0.00000       0.00000       0.00000
  11  14 2616.9468    2.1077  0.9529 11.5651 -0.0195  0.0339   0.0645   0.0746    0.2622   0.0000   437.4685       3.48202       22.3286       2.84404     -0.950455      -11.3213      -3.37626      -3.22251      0.592631      -4.39783     -0.138251    -0.0630033     -0.502078     -0.153761     0.0549895    -0.0210209    0.00591958  -0.000868366   -0.00107193   0.000102883   1.99838e-05   1.14813e-05       0.00000       0.00000       0.00000       0.00000       0.00000       0.00000       0.00000       0.00000       0.00000       0.00000       0.00000       0.00000       0.00000       0.00000       5.27193       6.20514       6.42771       6.14812       5.39356       4.68597       3.40008       2.52972       1.77795       1.31035      0.755773      0.456112      0.241723      0.122015     0.0558339     0.0243308    0.00946880    0.00362469    0.00111245   0.000302742   6.00371e-05   1.02269e-05       0.00000       0.00000       0.00000       0.00000       0.00000       0.00000       0.00000       0.00000       0.00000       0.00000       0.00000       0.00000       0.00000       0.00000
  11  15 2756.2416    2.6216  0.8899 11.9561 -0.0033  0.0318   0.0775   0.0730    0.1844   0.0000   433.4430       6.16131       9.13352      -1.65063      -1.19543      -6.64754   -0.00352260      -4.14165     -0.616367     -0.122178     -0.543612     -0.593069     -0.174220     -0.176099     0.0110076   -0.00824275   -0.00118907   0.000698830   -0.00158216   4.66259e-05  -7.08460e-05  -5.05748e-06       0.00000       0.00000       0.00000       0.00000       0.00000       0.00000       0.00000       0.00000       0.00000       0.00000       0.00000       0.00000       0.00000       0.00000       4.67716       5.52664       5.44491       4.94655       5.11198       4.10016       3.28134       2.39225       1.67031       1.17932      0.751460      0.436774      0.228047      0.114656     0.0505778     0.0230366    0.00878521    0.00321912    0.00103533   0.000300608   6.98961e-05   9.17650e-06       0.00000       0.00000       0.00000       0.00000       0.00000       0.00000       0.00000       0.00000       0.00000       0.00000       0.00000       0.00000       0.00000       0.00000
  11  16 2895.5270    3.2735  0.8718 12.3806 -0.0025  0.0306   0.0963   0.0692    0.1903   0.0000   444.0662       10.3760       15.2719       2.11574      -9.87917      -4.87412      -1.99716       3.11637     -0.681256      0.585579      0.830037     -0.615085     0.0569888      0.144316     0.0930694    -0.0210617    -0.0169717   0.000507004    0.00127775   0.000167696   0.000164724   2.04618e-05       0.00000       0.00000       0.00000       0.00000       0.00000       0.00000       0.00000       0.00000       0.00000       0.00000       0.00000       0.00000       0.00000       0.00000       4.58326       6.08304       5.61824       5.55888       4.73222       4.06105       3.23323       2.45172       1.69559       1.06005      0.656679      0.369963      0.205363      0.100525     0.0523722     0.0203765    0.00884403    0.00296086    0.00102037   0.000270380   6.51597e-05   1.13008e-05       0.00000       0.00000       0.00000       0.00000       0.00000       0.00000       0.00000       0.00000       0.00000       0.00000       0.00000       0.00000       0.00000       0.00000
  11  17 3034.5908    3.7184  0.9166 13.0480 -0.0149  0.0337   0.1121   0.0786    0.1753   0.0000   429.5561       12.0253       3.12222       7.98127      -8.90943      -6.49105       5.14925      -2.46374     -0.584193      -2.53056      0.432792      0.285467     0.0110231   -0.00822915     0.0526397     0.0209916   -0.00385321    0.00322521    0.00271374   0.000144434   4.08363e-05   7.52981e-06       0.00000       0.00000       0.00000       0.00000       0.00000       0.00000       0.00000       0.00000       0.00000       0.00000       0.00000       0.00000       0.00000       0.00000       4.96937       6.59192       6.42928       6.17724       5.72540       4.22965       3.51297       2.33311       1.85544       1.08377      0.724876      0.416268      0.228364      0.128979     0.0490060     0.0264810    0.00824324    0.00358449    0.00116691   0.000287560   8.26702e-05   1.13430e-05       0.00000       0.00000       0.00000       0.00000       0.00000       0.00000       0.00000       0.00000       0.00000       0.00000       0.00000       0.00000       0.00000       0.00000
  11  19 3312.5322    3.4540  1.5291 12.6851 -0.0035  0.0422   0.0821   0.1052    0.1624   0.0000   441.2843       21.3634       20.8867      -4.55624      -9.25018      -3.68562      -9.52421      0.292691       3.49360       2.44720    -0.0700189      0.328380      0.172121      0.172324    0.00345809     0.0474408    -0.0119292    0.00143312   -0.00108630  -0.000497308   3.04596e-05  -1.04979e-05       0.00000       0.00000       0.00000       0.00000       0.00000       0.00000       0.00000       0.00000       0.00000       0.00000       0.00000       0.00000       0.00000       0.00000       6.24522       7.72713       8.01889       7.66956       6.68094       5.47295       4.35985       3.15354       2.09993       1.47860      0.920666      0.531711      0.282755      0.146455     0.0688146     0.0325127     0.0126450    0.00454813    0.00140661   0.000407731   8.69629e-05   1.35330e-05       0.00000       0.00000       0.00000       0.00000       0.00000       0.00000       0.00000       0.00000       0.00000       0.00000       0.00000       0.00000       0.00000       0.00000
  11  20 3451.7569    2.9290  2.5517 12.0652 -0.0073  0.0543   0.0559   0.1385    0.1126   0.0000   444.2368       15.5604       21.6805      -2.98681       7.06285       1.64273      -7.04517      -6.79604      0.998068      -1.94773      0.758077      0.162747     0.0875116      0.288490    -0.0705075    -0.0454257    -0.0137653    0.00243762   -0.00169064   3.31474e-05   1.83774e-05  -1.77420e-05       0.00000       0.00000       0.00000       0.00000       0.00000       0.00000       0.00000       0.00000       0.00000       0.00000       0.00000       0.00000       0.00000       0.00000       8.03699       10.0180       9.99729       9.79497       8.32754       7.19500       5.50658       4.19469       2.90969       1.89353       1.16657      0.677199      0.373729      0.192648     0.0908406     0.0397043     0.0159153    0.00581596    0.00188272   0.000505611   0.000110467   1.85515e-05       0.00000       0.00000       0.00000       0.00000       0.00000       0.00000       0.00000       0.00000       0.00000       0.00000       0.00000       0.00000       0.00000       0.00000
  11  21 3591.2968    2.4863  3.2226 11.5325 -0.0009  0.0609   0.0406   0.1517    0.1025   0.0000   444.6789       43.0701       12.4067      -4.84595      -8.98135      -18.6780       1.17678      -6.46852      -2.48077     -0.859995       1.98260     -0.911950     -0.208796     -0.418884     0.0682844    -0.0253884     0.0116699   -0.00617352    0.00114273  -0.000492834  -5.83753e-05   9.61135e-06       0.00000       0.00000       0.00000       0.00000       0.00000       0.00000       0.00000       0.00000       0.00000       0.00000       0.00000       0.00000       0.00000       0.00000       8.54833       10.5446       10.9602       10.3032       9.34566       7.69555       6.24410       4.61842       3.16280       2.16250       1.33715      0.771724      0.432198      0.219213      0.104513     0.0467491     0.0191763    0.00670629    0.00216962   0.000618575   0.000135538   2.00350e-05       0.00000       0.00000       0.00000       0.00000       0.00000       0.00000       0.00000       0.00000       0.00000       0.00000       0.00000       0.00000       0.00000       0.00000
  11  22 3731.0502    2.0785  4.5650 11.0376  0.0006  0.0741   0.0299   0.1992    0.0892   0.0000   445.6569       22.2642       5.85592      0.919591    -0.0149047       3.53988      -1.41780      -9.28301      0.913196      -1.38400      -1.44533      -2.85855    -0.0719208      0.275039     0.0539373    -0.0527843   -0.00240228   -0.00398835  -0.000865663   0.000538721   0.000198585  -5.97583e-05       0.00000       0.00000       0.00000       0.00000       0.00000       0.00000       0.00000       0.00000       0.00000       0.00000       0.00000       0.00000       0.00000       0.00000       10.2460       13.2093       13.4013       12.9618       11.2786       9.46386       7.51116       5.37145       4.04591       2.47024       1.60052      0.936880      0.518495      0.272544      0.126643     0.0570982     0.0223270    0.00850553    0.00278256   0.000698842   0.000169498   2.61832e-05       0.00000       0.00000       0.00000       0.00000       0.00000       0.00000       0.00000       0.00000       0.00000       0.00000       0.00000       0.00000       0.00000       0.00000
  11  23 3871.0948    1.7825  6.3582 10.7378 -0.0028  0.0932   0.0235   0.2460    0.0839   0.0000   469.8462       38.9278       24.3826      -20.0925      -23.3585      -14.2502      -2.77402       5.83821       3.15790       3.55003     -0.311766    -0.0347451    -0.0409180      0.158224      0.231438   -0.00147536     0.0594430   -0.00404625   -0.00314206   0.000687730  -0.000354992  -6.18208e-06       0.00000       0.00000       0.00000       0.00000       0.00000       0.00000       0.00000       0.00000       0.00000       0.00000       0.00000       0.00000       0.00000       0.00000       13.6796       16.6469       16.8090       15.7926       14.4232       12.1811       10.0002       7.40803       5.25254       3.41945       2.07337       1.18999      0.674141      0.344574      0.154984     0.0718591     0.0286768     0.0102826    0.00332260   0.000915012   0.000210423   3.04623e-05       0.00000       0.00000       0.00000       0.00000       0.00000       0.00000       0.00000       0.00000       0.00000       0.00000       0.00000       0.00000       0.00000       0.00000
  11  24 4011.2768    1.4154  7.7636 10.5202 -0.0037  0.1113   0.0176   0.3078    0.0681   0.0000   455.9350       25.4298       42.0403      -48.5252      -8.91304       9.28064      -18.3097      -6.14205       6.11387      -7.37580      0.168009      -2.63780     -0.107454      0.582155    -0.0776839     0.0157762    -0.0593146  -0.000858124    0.00453354  -0.000771512  -2.85742e-05   2.19823e-05       0.00000       0.00000       0.00000       0.00000       0.00000       0.00000       0.00000       0.00000       0.00000       0.00000       0.00000       0.00000       0.00000       0.00000       15.6401       19.2814       19.7911       19.9739       16.7837       14.5630       11.2102       8.37448       5.93476       3.97994       2.44236       1.47327      0.818844      0.423565      0.201756     0.0886955     0.0360898     0.0131501    0.00410442    0.00110952   0.000237582   3.91130e-05       0.00000       0.00000       0.00000       0.00000       0.00000       0.00000       0.00000       0.00000       0.00000       0.00000       0.00000       0.00000       0.00000       0.00000
  11  25 4151.7239    1.1913 10.0613 10.2606 -0.0025  0.1395   0.0144   0.3915    0.0630   0.0000   441.0141       25.4351       20.9773      -9.93801       39.3196      -1.05491      -12.3388      -20.9886       14.3102       2.61435      -1.24319      -3.69569      0.986400     -0.643769      0.139375     0.0401601     0.0431299    0.00765671    0.00107438    0.00165026  -0.000860793  -3.19016e-05       0.00000       0.00000       0.00000       0.00000       0.00000       0.00000       0.00000       0.00000       0.00000       0.00000       0.00000       0.00000       0.00000       0.00000       18.9879       23.9584       24.4979       24.0383       21.2538       17.7958       14.2560       10.5516       7.32218       5.05852       3.13814       1.86134       1.02365      0.517459      0.256724      0.110390     0.0465614     0.0165536    0.00522081    0.00146944   0.000324952   4.92833e-05       0.00000       0.00000       0.00000       0.00000       0.00000       0.00000       0.00000       0.00000       0.00000       0.00000       0.00000       0.00000       0.00000       0.00000
  11  26 4291.9099    0.9891 12.5285 10.1942 -0.0003  0.1782   0.0127   0.5014    0.0548   0.0000   459.3384      -5.49504       63.5652      -64.8538      0.801841       22.7399      -22.8444      -21.1875       9.15494       3.36530      -11.5072       1.41742      0.891591      -1.01498      0.196876     0.0189427    -0.0675995    -0.0293467   -0.00277427   0.000349282  -0.000676006   2.72701e-05       0.00000       0.00000       0.00000       0.00000       0.00000       0.00000       0.00000       0.00000       0.00000       0.00000       0.00000       0.00000       0.00000       0.00000       24.7820       31.1102       32.0388       30.5571       27.7705       22.7991       18.4297       14.0902       9.77656       6.51860       4.03440       2.36417       1.36031      0.689087      0.337119      0.145077     0.0603748     0.0211013    0.00690669    0.00193261   0.000421005   6.12993e-05       0.00000       0.00000       0.00000       0.00000       0.00000       0.00000       0.00000       0.00000       0.00000       0.00000       0.00000       0.00000       0.00000       0.00000
  12   9 1949.9798    0.5615  0.3519 10.1590  0.0058  0.0256   0.0295   0.0488    0.0659   0.0000   436.0954      -1.10980       15.8190      -2.07403     -0.524968      -1.57962      -3.67764      0.246445       1.97460       1.63160     -0.687976     -0.407798    -0.0320840      0.189801     0.0901356    -0.0731352    -0.0251487    0.00293617    0.00268856   0.000378731   0.000187178   0.000132272   2.58048e-05   1.66225e-06       0.00000       0.00000       0.00000       0.00000       0.00000       0.00000       0.00000       0.00000       0.00000       0.00000       0.00000       0.00000       3.66735       4.15365       4.25344       4.46476       4.37594       3.11525       2.31788       2.08974       1.64645       1.06212      0.598021      0.353470      0.244206      0.161235     0.0823502     0.0376648     0.0168741    0.00587656    0.00194905   0.000738323   0.000234278   6.32848e-05   1.26137e-05   1.69164e-06       0.00000       0.00000       0.00000       0.00000       0.00000       0.00000       0.00000       0.00000       0.00000       0.00000       0.00000       0.00000
  12  11 2235.8566    0.9184  0.7348 10.5883 -0.0002  0.0306   0.0299   0.0656    0.1103   0.0000   443.8169      -1.23375       12.3453      -10.6520       2.84634       1.60734      0.145443      -3.06155      0.627360      0.699850     -0.656761     0.0324403     0.0680093    -0.0256644     0.0350217     0.0109918     0.0206635   0.000313590    0.00258268   -0.00134032  -0.000200233  -7.86932e-05  -1.69937e-05  -4.26568e-06       0.00000       0.00000       0.00000       0.00000       0.00000       0.00000       0.00000       0.00000       0.00000       0.00000       0.00000       0.00000       3.91984       5.03636       5.11572       4.83264       4.50157       3.76097       3.15668       2.41047       1.70387       1.26907      0.776747      0.456685      0.300137      0.146996     0.0852831     0.0370601     0.0181246    0.00710459    0.00320631   0.000918225   0.000306249   8.43834e-05   1.76899e-05   2.57656e-06       0.00000       0.00000       0.00000       0.00000       0.00000       0.00000       0.00000       0.00000       0.00000       0.00000       0.00000       0.00000
  12  12 2376.3475    1.3038  0.8696 10.6823 -0.0060  0.0309   0.0398   0.0703    0.1776   0.0000   428.8579      -2.96081       15.9919      -3.17459      -6.44272      -3.39087       8.60122    0.00942448      0.315162     -0.748638      0.111676    -0.0373759     -0.172174     0.0300072    0.00152389    -0.0637982    -0.0234467   -0.00430728    0.00119349   0.000268610  -0.000313912  -2.33011e-05   2.38657e-05  -1.97735e-06       0.00000       0.00000       0.00000       0.00000       0.00000       0.00000       0.00000       0.00000       0.00000       0.00000       0.00000       0.00000       3.97301       5.10429       4.99804       4.91048       4.68926       3.90781       3.18914       2.35420       1.60836       1.25210      0.786382      0.502806      0.308957      0.154955     0.0851095     0.0399717     0.0178472    0.00710768    0.00299764   0.000904636   0.000290585   8.51625e-05   1.73470e-05   2.55320e-06       0.00000       0.00000       0.00000       0.00000       0.00000       0.00000       0.00000       0.00000       0.00000       0.00000       0.00000       0.00000
  12  13 2515.5089    1.7713  0.9956 11.0858  0.0029  0.0313   0.0497   0.0813    0.2130   0.0000   437.7272      -4.53272       16.3848     -0.546561       3.64797      -1.70806     -0.763530       2.51453       3.66704      -1.73407      0.438788      0.293302     -0.739837     -0.149708      0.191161    -0.0676415    -0.0196831    0.00777188   -0.00105666  -0.000949885  -0.000463546   9.75643e-05   3.70255e-06  -4.96185e-06       0.00000       0.00000       0.00000       0.00000       0.00000       0.00000       0.00000       0.00000       0.00000       0.00000       0.00000       0.00000       4.04529       4.77123       5.31401       5.08850       4.38286       4.00467       3.08519       2.28346       1.81246       1.20944      0.768962      0.498232      0.302063      0.159367     0.0856887     0.0433214     0.0172072    0.00790090    0.00314305    0.00110702   0.000321634   7.61262e-05   1.56524e-05   2.42741e-06       0.00000       0.00000       0.00000       0.00000       0.00000       0.00000       0.00000       0.00000       0.00000       0.00000       0.00000       0.00000
  12  15 2794.5698    2.7520  0.9051 12.4721 -0.0033  0.0342   0.0803   0.0701    0.1656   0.0000   443.6058       9.90056       11.4058       6.75912       4.08427      -1.10829      -2.12793      -4.68745      -1.30795       1.23942      0.928831     -0.352818     -0.231023     -0.157605     -0.108739     0.0414899   -0.00155028    0.00539648    0.00454456   -0.00176814   0.000181425  -0.000101232   2.57002e-05  -6.91654e-07       0.00000       0.00000       0.00000       0.00000       0.00000       0.00000       0.00000       0.00000       0.00000       0.00000       0.00000       0.00000       4.46167       5.88333       5.52835       5.56587       4.78336       4.26080       3.65634       2.65526       2.04321       1.32679      0.872233      0.550286      0.301086      0.167140     0.0841686     0.0438279     0.0183261    0.00814192    0.00301148    0.00114170   0.000312693   7.68516e-05   1.92127e-05   2.95844e-06       0.00000       0.00000       0.00000       0.00000       0.00000       0.00000       0.00000       0.00000       0.00000       0.00000       0.00000       0.00000
  12  16 2934.4109    3.4193  0.8221 13.0647 -0.0042  0.0273   0.1029   0.0683    0.1344   0.0000   437.0106       10.3572       9.47309      -7.80820      -1.68963      -7.26770      0.702320       1.79120       1.28160      -2.61999     -0.741435      0.253585     -0.119704    -0.0102781     0.0540963    0.00566317    -0.0224666   -0.00626550   -0.00140005  -0.000114907  -0.000398826  -0.000101923   6.67691e-06   1.80828e-06       0.00000       0.00000       0.00000       0.00000       0.00000       0.00000       0.00000       0.00000       0.00000       0.00000       0.00000       0.00000       3.73715       4.58802       4.84238       4.60722       4.02239       3.49332       2.81812       2.25311       1.55201       1.11627      0.676653      0.429983      0.246236      0.135265     0.0719478     0.0361316     0.0160801    0.00677698    0.00257285   0.000868767   0.000252533   7.09843e-05   1.34342e-05   2.10537e-06       0.00000       0.00000       0.00000       0.00000       0.00000       0.00000       0.00000       0.00000       0.00000       0.00000       0.00000       0.00000
  12  18 3213.3390    3.7324  1.2723 12.9426  0.0004  0.0390   0.0915   0.0874    0.1615   0.0000   447.8690       10.1862       6.67956      -3.95838       3.50160      -7.31815       3.36125       1.69476      -3.57160      -2.25036     -0.357770     -0.208384      0.394541      0.131334     -0.102861    -0.0226273   -0.00355566     0.0246946    0.00251683   0.000509195   0.000490000   5.61324e-05   7.50570e-06  -6.18263e-07       0.00000       0.00000       0.00000       0.00000       0.00000       0.00000       0.00000       0.00000       0.00000       0.00000       0.00000       0.00000       5.01854       6.06976       6.20971       6.31549       5.71245       4.83643       3.67298       3.12819       2.21297       1.60336      0.943306      0.572183      0.382762      0.205744      0.113697     0.0527189     0.0225587    0.00965444    0.00380239    0.00116207   0.000385839   0.000106654   2.01081e-05   3.23249e-06       0.00000       0.00000       0.00000       0.00000       0.00000       0.00000       0.00000       0.00000       0.00000       0.00000       0.00000       0.00000
  12  19 3352.8056    3.3545  1.6616 12.4850 -0.0047  0.0432   0.0711   0.1040    0.1419   0.0000   441.3783       29.2080       12.6559      -7.47896      -1.55977     -0.234123       2.36788      0.106236      -1.47815      -2.07421     -0.104990     -0.247419     -0.581093      0.245299    -0.0444261    -0.0918513    -0.0257942   -0.00114937    0.00325979  -0.000954526   0.000190071  -1.58876e-05   3.25719e-05   4.56746e-06       0.00000       0.00000       0.00000       0.00000       0.00000       0.00000       0.00000       0.00000       0.00000       0.00000       0.00000       0.00000       5.55807       6.87312       7.00218       7.22916       6.33986       5.38302       4.58504       3.16843       2.35130       1.79960       1.12812      0.690616      0.428829      0.244854      0.116269     0.0583663     0.0249883     0.0120014    0.00433538    0.00147000   0.000410760   0.000110817   2.47333e-05   3.65253e-06       0.00000       0.00000       0.00000       0.00000       0.00000       0.00000       0.00000       0.00000       0.00000       0.00000       0.00000       0.00000
  12  20 3492.6425    2.8502  2.5545 11.7829 -0.0047  0.0492   0.0492   0.1281    0.1114   0.0000   424.3760       29.3567      -2.61913       5.88290       3.23717       5.29362       4.64362      -7.90388       3.06009     -0.715175      -1.52729   -0.00881118    -0.0688630    -0.0391979    -0.0370287     0.0774704     0.0434220     0.0113565   -0.00732795    0.00300111   4.66763e-05  -7.05177e-05   1.75480e-05  -7.70698e-07       0.00000       0.00000       0.00000       0.00000       0.00000       0.00000       0.00000       0.00000       0.00000       0.00000       0.00000       0.00000       6.59026       8.09471       8.31850       8.24418       7.46001       6.20642       5.17022       3.83550       2.87310       1.92236       1.29908      0.795631      0.471857      0.256553      0.134075     0.0664690     0.0291466     0.0123563    0.00466071    0.00159095   0.000485823   0.000121538   2.78716e-05   3.92485e-06       0.00000       0.00000       0.00000       0.00000       0.00000       0.00000       0.00000       0.00000       0.00000       0.00000       0.00000       0.00000
  12  21 3632.6359    2.3154  3.9260 11.2370 -0.0050  0.0645   0.0329   0.1651    0.0887   0.0000   450.1846       12.7818      -16.0323       8.66796      0.347319      -18.5591       2.75169     -0.287324      -2.96984      -4.79461      -3.20814     -0.145332      0.753217     0.0387952     -0.198276    -0.0282730   -0.00404106     0.0130435    -0.0165101    0.00265413   0.000550357  -0.000158483  -6.96210e-06   4.54583e-07       0.00000       0.00000       0.00000       0.00000       0.00000       0.00000       0.00000       0.00000       0.00000       0.00000       0.00000       0.00000       8.51007       10.6577       10.4064       10.7299       9.58807       8.33405       6.55391       5.23148       3.61343       2.63238       1.70100       1.10525      0.614616      0.347017      0.173599     0.0898888     0.0377337     0.0164223    0.00588234    0.00212615   0.000613465   0.000174028   3.42267e-05   5.58871e-06       0.00000       0.00000       0.00000       0.00000       0.00000       0.00000       0.00000       0.00000       0.00000       0.00000       0.00000       0.00000
  12  22 3772.9200    1.9417  5.1394 11.0235 -0.0012  0.0779   0.0258   0.2060    0.0753   0.0000   442.1197       16.6705      -4.76786      0.406180      -2.54837      -3.28707      0.312210      -2.29567       3.55341      -2.11650      -3.28442       1.97473      -1.07160      0.409940     -0.267695    0.00508817   -0.00444203    -0.0230951   -0.00109787   -0.00100206   0.000382693  -0.000247292   2.70468e-06   6.15861e-06       0.00000       0.00000       0.00000       0.00000       0.00000       0.00000       0.00000       0.00000       0.00000       0.00000       0.00000       0.00000       9.98171       12.2143       12.6643       12.5961       11.1899       9.74137       8.00713       6.04911       4.48695       3.03898       2.08793       1.28019      0.739335      0.420360      0.209536      0.106063     0.0470749     0.0205811    0.00738754    0.00265975   0.000803711   0.000201435   4.35857e-05   6.37125e-06       0.00000       0.00000       0.00000       0.00000       0.00000       0.00000       0.00000       0.00000       0.00000       0.00000       0.00000       0.00000
  12  23 3913.0035    1.5879  7.0469 10.7177 -0.0021  0.0971   0.0195   0.2697    0.0672   0.0000   429.0277       29.7978       10.2317       25.8119       34.8800       8.17505      -4.85297      -10.5284      0.268159      -1.86283       4.25354     -0.357940      0.140463     -0.348947     -0.112226     0.0980560      0.166640   -0.00325511   -0.00335533   -0.00214305    0.00199479  -5.69283e-05   9.09318e-05  -6.41093e-06       0.00000       0.00000       0.00000       0.00000       0.00000       0.00000       0.00000       0.00000       0.00000       0.00000       0.00000       0.00000       12.9342       16.4197       16.8038       16.1652       14.6887       12.8084       10.1562       7.75357       5.69463       3.90763       2.59070       1.63415      0.934050      0.514620      0.265418      0.130463     0.0583499     0.0243858    0.00932516    0.00333965    0.00101052   0.000262768   5.52490e-05   8.07563e-06       0.00000       0.00000       0.00000       0.00000       0.00000       0.00000       0.00000       0.00000       0.00000       0.00000       0.00000       0.00000
  12  24 4053.7185    1.4004  8.6817 10.3625  0.0004  0.1114   0.0160   0.3114    0.0670   0.0000   414.9962       43.6753       9.80573      -16.3563       12.5138      -8.43822       9.14122      -11.8659       3.80534      -3.55820      -1.71990       1.20359      -1.07535     -0.512882    0.00766484   -0.00865032    -0.0591737    -0.0178325    0.00352586    0.00314424  -0.000212622   0.000330689   7.91474e-05  -9.29152e-07       0.00000       0.00000       0.00000       0.00000       0.00000       0.00000       0.00000       0.00000       0.00000       0.00000       0.00000       0.00000       14.4497       18.1097       18.8284       17.9100       16.4554       14.2263       11.4069       9.07128       6.53012       4.54931       2.91998       1.87350       1.05202      0.612695      0.307383      0.154374     0.0687394     0.0292149     0.0107829    0.00398089    0.00117021   0.000315970   6.28830e-05   9.10651e-06       0.00000       0.00000       0.00000       0.00000       0.00000       0.00000       0.00000       0.00000       0.00000       0.00000       0.00000       0.00000
  12  26 4335.6554    0.9229 13.5619 10.2033 -0.0058  0.1956   0.0117   0.5374    0.0515   0.0000   443.1954       39.3430      -3.08117      -17.1014       26.3137       9.12132       6.80328      -5.70365      -3.73908       16.9791      -5.25682     -0.804637       2.68652     -0.105120      0.251021     -0.128672     -0.131161    0.00128918   -0.00655702   -0.00799258    0.00297497  -0.000229525  -0.000394589  -9.44222e-06       0.00000       0.00000       0.00000       0.00000       0.00000       0.00000       0.00000       0.00000       0.00000       0.00000       0.00000       0.00000       23.8922       31.5025       32.0391       31.5827       28.6687       24.7282       20.0607       15.5268       11.5422       7.91224       5.26724       3.35492       1.91351       1.11474      0.558607      0.287558      0.125377     0.0549467     0.0199198    0.00738403    0.00220123   0.000576145   0.000121141   1.75267e-05       0.00000       0.00000       0.00000       0.00000       0.00000       0.00000       0.00000       0.00000       0.00000       0.00000       0.00000       0.00000
  12  27 4476.5954    0.7851 15.5543 10.1190 -0.0010  0.2313   0.0097   0.6420    0.0445   0.0000   473.5674       38.4549       32.0407       10.5138       20.1674       3.92455      -15.8134      -37.1600      -14.5781      -5.54829       8.75999      0.556773       2.56924     -0.395311     -0.671994     0.0692680      0.153362    -0.0704631     0.0192736   -0.00416641   -0.00315665  -0.000208412   0.000150752  -2.37527e-05       0.00000       0.00000       0.00000       0.00000       0.00000       0.00000       0.00000       0.00000       0.00000       0.00000       0.00000       0.00000       28.4275       36.6466       37.9755       37.1640       34.2010       28.5422       23.8679       18.7137       13.7872       9.46656       6.35260       3.91772       2.35475       1.34628      0.705429      0.349053      0.159901     0.0670861     0.0250557    0.00865214    0.00265600   0.000679248   0.000143235   1.99695e-05       0.00000       0.00000       0.00000       0.00000       0.00000       0.00000       0.00000       0.00000       0.00000       0.00000       0.00000       0.00000
  12  28 4617.3534    0.6251 17.8303 10.0907 -0.0046  0.3156   0.0083   0.8073    0.0374   0.0000   432.7847       115.984       3.02003      -54.2299      -4.49768       47.4061       17.2972      -60.5907      -10.7451       5.87500       20.1283       6.73009      -3.54371      -1.67666      0.458585     -0.102873      0.385084     0.0503742    -0.0950314    -0.0151246     0.0102625   0.000942201   0.000207908  -1.28576e-05       0.00000       0.00000       0.00000       0.00000       0.00000       0.00000       0.00000       0.00000       0.00000       0.00000       0.00000       0.00000       37.6004       50.6069       52.3888       50.9314       46.9464       39.3820       32.5263       26.0011       18.4262       13.2100       8.56596       5.36800       3.17784       1.82058      0.919456      0.481512      0.203927     0.0933762     0.0336591     0.0120324    0.00365977   0.000997055   0.000201220   2.85701e-05       0.00000       0.00000       0.00000       0.00000       0.00000       0.00000       0.00000       0.00000       0.00000       0.00000       0.00000       0.00000
  13  10 2128.5010    0.7986  0.6224 10.0303 -0.0015  0.0249   0.0283   0.0653    0.1044   0.0000   439.1704       2.33255       13.3912     -0.546471      0.193993      -2.02527       1.74640      -2.01542     0.0189145     -0.789900     -0.726067     -0.112240      0.607664      0.142689     -0.220615    -0.0102801   -0.00648103    0.00229097  -0.000601516   0.000344557  -0.000383834   0.000203770   1.60010e-05  -7.82576e-06  -2.00647e-06   6.49394e-07       0.00000       0.00000       0.00000       0.00000       0.00000       0.00000       0.00000       0.00000       0.00000       0.00000       2.89919       3.74790       4.08067       3.94366       3.66117       2.99753       2.46408       1.86164       1.37974      0.914348      0.670564      0.440171      0.278245      0.162071     0.0830595     0.0468657     0.0239961     0.0104557    0.00479192    0.00184548   0.000650417   0.000225118   6.54081e-05   1.59457e-05   3.50245e-06   4.57850e-07       0.00000       0.00000       0.00000       0.00000       0.00000       0.00000       0.00000       0.00000       0.00000       0.00000
  13  11 2271.1618    1.0884  0.7453 10.6039 -0.0009  0.0264   0.0314   0.0617    0.1134   0.0000   441.8710     -0.927730       12.8285       6.24456      -1.90848      -4.21010      -3.79384       2.41477      0.715497     0.0363330     -0.730177      0.447682      0.269346    -0.0865513     -0.102593     0.0624667     0.0544976   -0.00200208   -0.00686065   0.000634518   0.000614323   0.000124025  -0.000113875  -2.65539e-05   3.45855e-06   7.64777e-07       0.00000       0.00000       0.00000       0.00000       0.00000       0.00000       0.00000       0.00000       0.00000       0.00000       2.97794       3.99703       3.93939       4.02622       3.50750       3.13308       2.65517       2.18354       1.61301       1.14202      0.772723      0.503707      0.302180      0.181299     0.0933790     0.0549599     0.0252393     0.0128294    0.00508179    0.00223104   0.000720013   0.000263336   7.39185e-05   1.89907e-05   3.85231e-06   5.97890e-07       0.00000       0.00000       0.00000       0.00000       0.00000       0.00000       0.00000       0.00000       0.00000       0.00000
  13  12 2411.8495    1.3871  0.9245 11.0571 -0.0048  0.0320   0.0408   0.0702    0.1498   0.0000   436.6820       5.68699       6.71930       3.19997       7.99862       3.21639       2.16305      -3.28694       2.40204      -2.71196      -1.51682      0.762360      0.337715     -0.489644     -0.174414    -0.0392975    -0.0260958    0.00960401   -0.00904826    0.00104476  -0.000631619   0.000325146  -6.12044e-05   1.22366e-06  -2.23172e-06   9.92068e-07       0.00000       0.00000       0.00000       0.00000       0.00000       0.00000       0.00000       0.00000       0.00000       0.00000       4.26868       5.40998       5.37554       5.49199       5.03654       4.37636       3.51283       2.50195       1.91593       1.34921      0.985528      0.653288      0.381306      0.239960      0.121866     0.0619995     0.0290767     0.0139741    0.00580591    0.00230844   0.000791809   0.000293478   8.01799e-05   1.92575e-05   4.35661e-06   6.26709e-07       0.00000       0.00000       0.00000       0.00000       0.00000       0.00000       0.00000       0.00000       0.00000       0.00000
  13  13 2551.7494    1.8524  0.9365 11.8170 -0.0143  0.0350   0.0542   0.0779    0.1618   0.0000   441.8887      -4.10739       14.1445      0.257440      0.177092      -8.53058       1.23768      -2.16206      0.172574      0.216530      0.269412     -0.454197     -0.431613      0.207962      0.238067     0.0155518     0.0316604   -0.00628119   -0.00716464    0.00423858  -0.000667360  -0.000380054   2.69053e-05  -2.22130e-06   5.73294e-06   1.43869e-07       0.00000       0.00000       0.00000       0.00000       0.00000       0.00000       0.00000       0.00000       0.00000       0.00000       4.85063       6.04731       5.88737       5.40133       4.91537       4.36105       4.14602       3.03480       2.53732       1.68603       1.09286      0.680128      0.397561      0.237268      0.122907     0.0676327     0.0317427     0.0141797    0.00614389    0.00260880   0.000917465   0.000329144   8.07728e-05   1.89855e-05   4.97098e-06   6.04143e-07       0.00000       0.00000       0.00000       0.00000       0.00000       0.00000       0.00000       0.00000       0.00000       0.00000
  13  15 2832.1967    3.0242  0.9123 12.5672 -0.0016  0.0352   0.0902   0.0719    0.1842   0.0000   438.0492       10.2118       6.70688      -4.94593      -6.36702      -4.78467      -2.26002      -2.10442     -0.620630      0.992572      0.923555     -0.870164     -0.785841     -0.135592      0.185646    -0.0867190   -0.00579969   -0.00156417    0.00799048    0.00113349  -7.24973e-05  -0.000278733  -3.69770e-05   2.34847e-05  -1.98118e-06   4.51139e-07       0.00000       0.00000       0.00000       0.00000       0.00000       0.00000       0.00000       0.00000       0.00000       0.00000       3.68976       5.44147       4.78324       5.53198       4.35518       4.55734       3.14600       2.79871       1.66825       1.44934      0.954183      0.703002      0.392944      0.240105      0.124034     0.0653722     0.0312917     0.0147038    0.00665036    0.00258159   0.000925906   0.000322104   8.94711e-05   2.53085e-05   4.16237e-06   9.01978e-07       0.00000       0.00000       0.00000       0.00000       0.00000       0.00000       0.00000       0.00000       0.00000       0.00000
  13  16 2972.6724    3.5799  0.8565 12.6679 -0.0011  0.0287   0.1035   0.0683    0.1775   0.0000   441.6494       6.73382       8.84050      -1.95939       1.03464      0.642084      -5.08204      -1.00894     -0.424399       1.28523     0.0844865      -1.45989      0.274135      0.107209      0.131995    -0.0309264    -0.0354847    -0.0129156    0.00463051   -0.00180335   -0.00146060   0.000121325   9.24552e-05   1.71438e-05  -5.95761e-06   5.99596e-07       0.00000       0.00000       0.00000       0.00000       0.00000       0.00000       0.00000       0.00000       0.00000       0.00000       3.70973       4.16880       4.08063       4.40057       3.82386       3.65810       3.02520       2.43091       1.59866       1.32296      0.920202      0.595813      0.349414      0.222749      0.117776     0.0575885     0.0262120     0.0137065    0.00595790    0.00242766   0.000775506   0.000255799   6.95998e-05   1.87257e-05   3.29003e-06   5.76324e-07       0.00000       0.00000       0.00000       0.00000       0.00000       0.00000       0.00000       0.00000       0.00000       0.00000
  13  17 3112.6024    3.6752  1.0084 13.2785 -0.0099  0.0322   0.1049   0.0815    0.1545   0.0000   436.9813       18.2919      0.273897      -5.85879      -4.73138      -9.31918      -3.88797      -4.06728     -0.428313      -3.38655     -0.745819      0.339383     -0.432963    -0.0564765     0.0295051     0.0590703    -0.0418867    0.00371608    0.00588172   -0.00387574    0.00118756  -0.000520125  -8.14370e-05   1.30086e-05  -4.00772e-06  -2.47424e-07       0.00000       0.00000       0.00000       0.00000       0.00000       0.00000       0.00000       0.00000       0.00000       0.00000       4.20252       5.25627       5.18035       4.87810       4.89700       4.14443       3.55418       2.68521       1.94382       1.46014      0.973421      0.667593      0.409383      0.222317      0.123544     0.0615329     0.0310467     0.0136975    0.00586071    0.00224924   0.000880530   0.000276445   8.19881e-05   2.21906e-05   4.49668e-06   5.98291e-07       0.00000       0.00000       0.00000       0.00000       0.00000       0.00000       0.00000       0.00000       0.00000       0.00000
  13  18 3252.5003    3.7015  1.2789 12.6931  0.0024  0.0389   0.0879   0.0821    0.1859   0.0000   438.8087       10.5351       14.1459       10.2698      -2.73746      -10.4140     -0.711995      -1.58486       2.26061      -3.87800      -1.45065      0.396986      0.317016     -0.675056     -0.180122    -0.0668727     0.0292707     0.0156395   -0.00208588    0.00115627    0.00114577  -0.000112097  -0.000180379  -2.53406e-05   6.24900e-06   1.12898e-08       0.00000       0.00000       0.00000       0.00000       0.00000       0.00000       0.00000       0.00000       0.00000       0.00000       5.11550       6.37228       5.82959       5.90267       5.45511       5.10470       4.23606       3.35998       2.47445       1.77136       1.29094      0.828955      0.516838      0.277235      0.154524     0.0728394     0.0391001     0.0162480    0.00763739    0.00261755    0.00107185   0.000313559   0.000104368   2.34484e-05   5.03687e-06   7.96539e-07       0.00000       0.00000       0.00000       0.00000       0.00000       0.00000       0.00000       0.00000       0.00000       0.00000
  13  19 3392.4600    3.1175  2.0074 12.3576 -0.0045  0.0447   0.0586   0.1059    0.1083   0.0000   443.5792       6.83336       16.2925      0.632432      0.856847       3.25281       3.70054     0.0716961      -1.48329     -0.399630       2.09636      0.793562     -0.879579     -0.119448     -0.161887     0.0371677    -0.0247308    0.00500599     0.0197398   -0.00333804  -0.000363292   0.000258911   0.000234507  -1.98849e-06  -4.72200e-06   1.02607e-06       0.00000       0.00000       0.00000       0.00000       0.00000       0.00000       0.00000       0.00000       0.00000       0.00000       5.53952       6.81614       7.60759       7.38465       6.58421       5.53464       4.59150       3.66420       2.70240       1.82143       1.32207      0.842291      0.525814      0.295561      0.171301     0.0888827     0.0457757     0.0219785    0.00933818    0.00361501    0.00133697   0.000429009   0.000130447   3.02658e-05   6.10882e-06   8.21701e-07       0.00000       0.00000       0.00000       0.00000       0.00000       0.00000       0.00000       0.00000       0.00000       0.00000
  13  20 3532.7586    2.6941  2.7770 11.8954 -0.0013  0.0534   0.0440   0.1329    0.0922   0.0000   434.0987       18.0745       31.9457       8.37205       10.7230      -2.34300      -1.27211      -1.65139      -1.33682       2.61925      0.528336      -1.06628     -0.563541     -0.146293    0.00930184    0.00664332    -0.0355813    -0.0413303     0.0121279     0.0121674  -0.000808272   0.000312979  -0.000299145  -3.60728e-05   2.70532e-06  -9.73494e-07       0.00000       0.00000       0.00000       0.00000       0.00000       0.00000       0.00000       0.00000       0.00000       0.00000       6.95063       8.70608       8.83630       8.91296       8.23120       7.02634       5.57140       4.44589       3.28080       2.42652       1.55502       1.05386      0.622941      0.380967      0.217070      0.108965     0.0518977     0.0252883    0.00999304    0.00400632    0.00147546   0.000493884   0.000137124   3.77752e-05   7.16149e-06   1.04680e-06       0.00000       0.00000       0.00000       0.00000       0.00000       0.00000       0.00000       0.00000       0.00000       0.00000
  13  21 3673.1626    2.1876  3.9779 11.4115 -0.0023  0.0642   0.0313   0.1717    0.0728   0.0000   432.1981       50.5886       19.8852      -15.8803       5.75808      -7.72037      -6.63304      -4.06025       5.02616      -1.10066     -0.864603      0.337809       1.40300    -0.0870734      0.394052      0.277777    0.00184563    0.00380269   -0.00739099    0.00428000    0.00216105   -0.00153381  -1.92082e-06  -2.34353e-05  -1.10869e-05   1.13128e-06       0.00000       0.00000       0.00000       0.00000       0.00000       0.00000       0.00000       0.00000       0.00000       0.00000       7.96831       10.1241       10.6986       10.4242       9.46174       8.23637       6.71598       5.23024       3.91917       2.75921       1.85641       1.25343      0.771012      0.434439      0.239926      0.128963     0.0651464     0.0287643     0.0126065    0.00497482    0.00188383   0.000620240   0.000177197   4.47698e-05   9.10276e-06   1.27542e-06       0.00000       0.00000       0.00000       0.00000       0.00000       0.00000       0.00000       0.00000       0.00000       0.00000
  13  22 3813.8587    1.8368  6.0401 10.8586 -0.0036  0.0829   0.0222   0.2168    0.0695   0.0000   439.2871       19.3621       4.44003       8.20602      -23.9099      -19.1506       7.57556       10.1091       3.47136      -4.34511       2.87268       1.25803     -0.826978      0.437371     -0.420793     -0.123414    -0.0162319     0.0645392     0.0219104    0.00361061   -0.00430623    0.00101249  -0.000293260   7.90537e-05   4.63987e-07  -3.06638e-06       0.00000       0.00000       0.00000       0.00000       0.00000       0.00000       0.00000       0.00000       0.00000       0.00000       9.93928       12.7195       13.1990       13.2234       11.8774       10.4357       8.55696       6.78526       5.05006       3.61750       2.46307       1.62493      0.987457      0.579988      0.335429      0.166800     0.0870082     0.0393163     0.0177321    0.00657325    0.00255501   0.000818419   0.000237679   5.97054e-05   1.20299e-05   1.73983e-06       0.00000       0.00000       0.00000       0.00000       0.00000       0.00000       0.00000       0.00000       0.00000       0.00000
  13  23 3954.6103    1.5459  7.7612 10.6202 -0.0011  0.1015   0.0176   0.2712    0.0632   0.0000   441.0436      -5.29844       45.4325       5.35224      -12.2415      -3.58598       8.16732       4.61102      -1.90461      0.450176       2.06155      0.615884      0.111271     -0.405955      0.279618    -0.0125455      0.140143    -0.0603746    -0.0134506   -0.00124279    0.00200475   -0.00100846  -0.000235907   2.34065e-05   1.86240e-06   1.34643e-06       0.00000       0.00000       0.00000       0.00000       0.00000       0.00000       0.00000       0.00000       0.00000       0.00000       11.9412       15.0554       16.0922       15.0920       14.6279       12.4421       10.4256       8.29790       6.23813       4.45638       3.08278       1.99146       1.21332      0.736406      0.403349      0.211973      0.104552     0.0486557     0.0212659    0.00840069    0.00303308    0.00104297   0.000304396   7.71055e-05   1.53653e-05   1.96976e-06       0.00000       0.00000       0.00000       0.00000       0.00000       0.00000       0.00000       0.00000       0.00000       0.00000
  13  24 4095.6738    1.2793  9.5147 10.4157 -0.0049  0.1248   0.0147   0.3359    0.0600   0.0000   435.9009       11.4619      -14.0456      -9.91082       31.9051      0.922136       15.4230      -6.39136      -14.3531      -11.9443       1.77102       2.94341       1.17172      -1.39801      0.437922      0.123813      0.121479     0.0584473     0.0177932    -0.0195453    0.00148158   0.000665442  -0.000433223   4.97160e-05  -2.35840e-05   1.14936e-06       0.00000       0.00000       0.00000       0.00000       0.00000       0.00000       0.00000       0.00000       0.00000       0.00000       14.2540       18.5534       19.4826       18.5406       18.2412       15.1276       12.9383       9.98098       7.74683       5.48278       3.75527       2.48320       1.50987      0.906903      0.502092      0.262994      0.130687     0.0597139     0.0260722     0.0102960    0.00381351    0.00130941   0.000379791   9.72505e-05   2.01533e-05   2.53049e-06       0.00000       0.00000       0.00000       0.00000       0.00000       0.00000       0.00000       0.00000       0.00000       0.00000
  13  25 4236.6100    1.0706 11.3048 10.3346 -0.0036  0.1485   0.0128   0.4127    0.0518   0.0000   429.7978       34.9673       12.2306      -15.2670       20.7979      -53.2512       13.9527       19.0111      -6.72356      -9.55419      0.910755       4.29909      -1.29679      -1.04726      0.589740      0.531274    -0.0224663     -0.123579   -0.00645157     0.0299947  -0.000731446   -0.00259652  -5.18966e-06  -0.000144017  -3.00496e-06  -1.02989e-06       0.00000       0.00000       0.00000       0.00000       0.00000       0.00000       0.00000       0.00000       0.00000       0.00000       17.6827       22.2128       23.7738       22.9979       21.5671       18.8622       15.2947       12.2284       9.09768       6.58069       4.56008       2.96969       1.88867       1.08939      0.596063      0.326149      0.158888     0.0733040     0.0313423     0.0129790    0.00463732    0.00155102   0.000462527   0.000113633   2.18984e-05   2.96998e-06       0.00000       0.00000       0.00000       0.00000       0.00000       0.00000       0.00000       0.00000       0.00000       0.00000
  13  26 4378.1616    0.9190 14.1379 10.1547 -0.0022  0.1840   0.0105   0.5399    0.0482   0.0000   462.1147       35.9870      -47.4998      -16.7109       59.1678      -1.69826      -2.03450     -0.308370       1.22720      -6.93926      -10.3009      -2.74657       5.07052      0.562834     -0.439236      0.959230   -0.00501047     -0.150521     0.0446591     0.0207243    0.00312963   -0.00200867    0.00105190   0.000150506   8.03899e-06   8.33975e-07       0.00000       0.00000       0.00000       0.00000       0.00000       0.00000       0.00000       0.00000       0.00000       0.00000       21.8547       27.8220       29.1625       28.9900       26.6860       23.1440       19.1359       15.2800       11.4991       8.33680       5.59736       3.75591       2.28395       1.37139      0.758425      0.407047      0.201187     0.0935281     0.0402293     0.0160711    0.00584980    0.00197216   0.000558182   0.000142313   2.75984e-05   3.81213e-06       0.00000       0.00000       0.00000       0.00000       0.00000       0.00000       0.00000       0.00000       0.00000       0.00000
  14   8 1870.8170    0.4273  0.4124 10.0709 -0.0138  0.0281   0.0194   0.0515    0.0606   0.0000   437.3780      -2.64809       16.0289       2.29367      -1.58960      -3.47725      -1.30714       2.25940      -3.75645      0.549059      0.474669     -0.413210      0.318129      0.247221     0.0494545    -0.0742181    -0.0410773    -0.0102317   -0.00426497    0.00257840  -0.000487139   0.000263608   7.90656e-05  -5.31101e-05  -9.95710e-06  -9.02416e-07   5.06533e-07   1.26763e-07       0.00000       0.00000       0.00000       0.00000       0.00000       0.00000       0.00000       0.00000       3.03831       3.34068       4.19199       3.92158       3.52515       2.87251       2.89988       2.33158       1.71130       1.28903      0.972907      0.566471      0.369336      0.244448      0.137371     0.0809925     0.0378438     0.0198435     0.0102711    0.00476828    0.00209238   0.000778664   0.000224483   7.44587e-05   2.13821e-05   5.03919e-06   9.56012e-07   1.01799e-07       0.00000       0.00000       0.00000       0.00000       0.00000       0.00000       0.00000       0.00000
  14   9 2016.9773    0.6219  0.5431 10.2070 -0.0088  0.0241   0.0241   0.0633    0.0781   0.0000   433.9910      0.784820       15.2133       10.2000      0.389257      -5.49448       2.25322       3.73286       2.98110     -0.831739     -0.634049     -0.339770      0.259129     -0.181632      0.151093    -0.0268437     0.0126331    -0.0190974   -0.00166911   -0.00200349  -0.000959645   0.000304784   5.00405e-06  -3.17159e-06  -3.95570e-05  -2.27577e-06   1.31552e-07  -8.35917e-08       0.00000       0.00000       0.00000       0.00000       0.00000       0.00000       0.00000       0.00000       2.81072       3.46514       3.68398       3.63034       3.18470       3.00907       2.34985       2.04285       1.62596       1.06984      0.778811      0.509894      0.318345      0.205832      0.120308     0.0608135     0.0395306     0.0183443    0.00793076    0.00391615    0.00161815   0.000534811   0.000226717   7.05493e-05   2.00188e-05   4.29790e-06   7.73875e-07   1.21341e-07       0.00000       0.00000       0.00000       0.00000       0.00000       0.00000       0.00000       0.00000
  14  10 2162.5409    0.8040  0.8280 10.3050 -0.0056  0.0297   0.0239   0.0750    0.1055   0.0000   434.2630       1.14303       19.4805       4.85235       3.02323      -7.10838     -0.320294      0.301584      -2.88560     -0.435144     -0.615498      0.579135      0.359966      0.114875      0.103082    -0.0710790    -0.0257479    -0.0228350     0.0138881    0.00511649   -0.00394394   -0.00109134  -0.000155604   0.000107612   1.16272e-07  -1.14685e-06   9.82095e-07  -7.66427e-08       0.00000       0.00000       0.00000       0.00000       0.00000       0.00000       0.00000       0.00000       3.28632       4.27240       4.74186       4.34769       4.03591       3.77324       2.81196       2.62058       1.80220       1.35571      0.984012      0.617354      0.396599      0.247548      0.136784     0.0817587     0.0393263     0.0202472     0.0102286    0.00429901    0.00190915   0.000723374   0.000235124   8.54708e-05   2.52122e-05   5.87522e-06   9.15756e-07   1.42493e-07       0.00000       0.00000       0.00000       0.00000       0.00000       0.00000       0.00000       0.00000
  14  11 2305.7065    1.1276  0.7572 10.7793  0.0019  0.0282   0.0332   0.0598    0.1144   0.0000   441.2754       3.06700       11.4719     -0.281878       3.78844     -0.977008      -7.68025      -4.31255       2.55635     0.0369564     0.0702026    -0.0142134      0.293816      0.150339     0.0910436    -0.0386588    -0.0317377     0.0128441    0.00557789   -0.00243569   -0.00222001   0.000239197   4.46442e-05  -0.000128943   4.68855e-06   4.96086e-06  -9.25477e-07   1.10476e-07       0.00000       0.00000       0.00000       0.00000       0.00000       0.00000       0.00000       0.00000       3.05311       3.96948       3.84390       4.12249       3.61074       3.36934       2.74714       2.39923       1.72892       1.32818      0.878167      0.633839      0.372749      0.251973      0.131340     0.0828509     0.0391169     0.0217864    0.00943992    0.00443318    0.00164858   0.000701082   0.000206422   7.80203e-05   1.87133e-05   5.19654e-06   9.06639e-07   1.51857e-07       0.00000       0.00000       0.00000       0.00000       0.00000       0.00000       0.00000       0.00000
  14  13 2587.3624    2.0088  0.8853 11.7423 -0.0110  0.0304   0.0542   0.0629    0.1555   0.0000   438.4490       2.88268       10.0635      -7.32274      -3.16838      0.311633       2.13224       4.80979     -0.320160      -3.43586      0.739940       1.25528      0.875348     -0.109694    -0.0262068     0.0395295   -0.00944074    0.00942249    0.00275584   -0.00785403   -0.00121531    0.00139409   0.000154784  -5.30302e-05   2.33499e-06  -1.26080e-05  -3.91633e-07   9.58689e-08       0.00000       0.00000       0.00000       0.00000       0.00000       0.00000       0.00000       0.00000       3.79035       4.61958       4.89536       4.79697       4.54964       3.90502       3.04994       2.66612       2.02055       1.50901       1.03517      0.625728      0.422262      0.259085      0.153618     0.0876366     0.0473753     0.0225122     0.0102549    0.00437521    0.00185933   0.000681387   0.000230541   7.38448e-05   2.25942e-05   5.10010e-06   8.95257e-07   1.27435e-07       0.00000       0.00000       0.00000       0.00000       0.00000       0.00000       0.00000       0.00000
  14  14 2728.2975    2.5992  0.9695 11.9076 -0.0063  0.0304   0.0663   0.0700    0.2076   0.0000   432.6032      -1.24061       12.1651     -0.473045      -1.05063      -6.82405     -0.576395     -0.749195      -1.73330     -0.467835      -1.58960      0.424974     -0.577122     0.0811089     0.0175914    -0.0126293    -0.0145158   -0.00428544    0.00417216    0.00353201   0.000576280   0.000668104   0.000116943   1.42127e-05   6.54158e-06  -1.70136e-06  -1.34181e-08  -4.26755e-07       0.00000       0.00000       0.00000       0.00000       0.00000       0.00000       0.00000       0.00000       3.68636       4.31532       4.53842       4.55287       4.26229       3.67425       3.36910       2.53394       1.82458       1.46452       1.06460      0.694020      0.449267      0.276568      0.170935     0.0878690     0.0460757     0.0217395     0.0107655    0.00501902    0.00212114   0.000751504   0.000261630   7.18865e-05   2.13042e-05   5.29842e-06   1.03690e-06   1.31993e-07       0.00000       0.00000       0.00000       0.00000       0.00000       0.00000       0.00000       0.00000
  14  15 2869.3173    3.2374  0.9358 12.2819 -0.0078  0.0280   0.0866   0.0651    0.2491   0.0000   439.1526       5.89757       11.5899       7.37629      -5.82007      -4.89741       4.04087     -0.718516    -0.0939742      -2.18901       1.56833     -0.237608      0.294080     -0.293725      0.118158    -0.0560488    -0.0203985     0.0357626    0.00561207    0.00222643   -0.00138969  -7.40735e-05   0.000192049  -4.81591e-05  -1.47907e-05   1.12554e-06  -2.05485e-06  -7.24274e-08       0.00000       0.00000       0.00000       0.00000       0.00000       0.00000       0.00000       0.00000       3.09205       4.04411       4.03851       4.20967       3.78190       3.47883       2.90249       2.31847       1.74049       1.30196      0.986036      0.598502      0.432325      0.241579      0.160317     0.0748714     0.0474134     0.0192140     0.0110127    0.00407228    0.00211696   0.000637962   0.000275662   6.92112e-05   2.42923e-05   5.05230e-06   1.05423e-06   1.51822e-07       0.00000       0.00000       0.00000       0.00000       0.00000       0.00000       0.00000       0.00000
  14  16 3010.2306    3.8708  0.9799 12.5168 -0.0131  0.0285   0.1010   0.0705    0.2881   0.0000   435.2597       6.21367       7.83470      -1.81224       3.56883      -1.49593      0.129882      -1.78315      -2.73159     -0.951293    -0.0357295       1.28758     -0.900243    -0.0683453      0.223748    -0.0257100     0.0621272     0.0264036   -0.00865734   -0.00155357    0.00242386  -0.000713351   0.000204582   6.03436e-05   3.26302e-05   2.45070e-06  -2.54503e-08  -1.31668e-07       0.00000       0.00000       0.00000       0.00000       0.00000       0.00000       0.00000       0.00000       3.09493       4.21284       3.99024       4.30907       3.83307       3.48370       2.87100       2.20327       1.80596       1.24584      0.933891      0.589533      0.411346      0.240942      0.141733     0.0787683     0.0424001     0.0211767    0.00913843    0.00426873    0.00169301   0.000675451   0.000229084   7.22452e-05   2.15765e-05   4.62234e-06   1.07388e-06   1.60065e-07       0.00000       0.00000       0.00000       0.00000       0.00000       0.00000       0.00000       0.00000
  14  17 3150.7134    3.6779  0.9988 13.5043 -0.0326  0.0308   0.1057   0.0770    0.1481   0.0000   434.8943       11.2624       11.0342       4.01722      -3.54829      -8.72372      -1.63843      -11.0845      -1.24895      -4.28029    -0.0588695      -1.25467     -0.403367     -0.322918      0.413513     0.0166134     0.0284061    -0.0159177    -0.0107461    0.00317342   0.000944313   0.000984571  -0.000101251  -9.23058e-05   3.34192e-05   5.76595e-06  -1.72357e-06  -4.89283e-08       0.00000       0.00000       0.00000       0.00000       0.00000       0.00000       0.00000       0.00000       3.38780       4.28930       4.36224       4.63354       4.09405       3.75222       3.15620       2.59757       1.92487       1.44642       1.00419      0.696125      0.461747      0.265110      0.171788     0.0852996     0.0485700     0.0229633     0.0116126    0.00487990    0.00208010   0.000747654   0.000294155   8.06281e-05   2.42728e-05   5.50480e-06   1.10397e-06   1.61084e-07       0.00000       0.00000       0.00000       0.00000       0.00000       0.00000       0.00000       0.00000
  14  18 3290.9821    3.4637  1.5333 12.8305 -0.0026  0.0377   0.0748   0.0991    0.1329   0.0000   445.8025       10.6930       15.5126       6.53040      -10.8922      -4.54750      -3.48400      -5.93031     -0.609883      -1.67367      0.997317      -1.60808     -0.813849     -0.194629     -0.324340     0.0562520    -0.0707367   -0.00389090     0.0198793   -0.00493782   -0.00205882  -0.000673532   0.000265765   2.97511e-05  -4.57060e-05   5.99808e-06   1.09426e-06   2.33006e-07       0.00000       0.00000       0.00000       0.00000       0.00000       0.00000       0.00000       0.00000       4.34731       5.41905       5.75044       5.55602       5.18484       4.69693       3.80310       3.14389       2.48863       1.72935       1.24196      0.858640      0.525655      0.324546      0.197426      0.106386     0.0562328     0.0284481     0.0133152    0.00596233    0.00230616   0.000871983   0.000327101   0.000105789   2.85867e-05   6.52815e-06   1.28086e-06   1.76477e-07       0.00000       0.00000       0.00000       0.00000       0.00000       0.00000       0.00000       0.00000
  14  19 3431.5712    3.0164  2.1157 12.4444 -0.0102  0.0452   0.0563   0.1096    0.0999   0.0000   437.1310       11.0103       25.4530       3.55702      -3.83686      -10.3646       4.19743      -1.17049      -4.27968      -4.07552      -1.07961       1.30331       1.03107     -0.902544     -0.189791      0.155599    -0.0654001    -0.0606423    0.00103912     0.0122912    0.00705098   0.000427038  -0.000339366   0.000143932  -2.46247e-05   1.28420e-05   1.85243e-07  -8.52463e-07       0.00000       0.00000       0.00000       0.00000       0.00000       0.00000       0.00000       0.00000       4.93323       6.71274       6.75802       6.69488       6.25152       5.38406       4.83211       3.77785       2.93241       2.17588       1.48797       1.03091      0.622834      0.397991      0.222157      0.126644     0.0641035     0.0323303     0.0157696    0.00681544    0.00289526    0.00109945   0.000380800   0.000126392   3.39587e-05   9.11893e-06   1.82794e-06   2.42336e-07       0.00000       0.00000       0.00000       0.00000       0.00000       0.00000       0.00000       0.00000
  14  20 3572.3506    2.5524  3.2430 11.7151 -0.0025  0.0535   0.0378   0.1424    0.0823   0.0000   436.7908       15.2243       6.85948       13.8914       3.57963      -6.10619       5.53133      -5.64830      -2.39476     -0.422475      -2.13573     -0.258294    -0.0219832      0.972701     0.0782117    -0.0812071    -0.0266905    -0.0166306    -0.0247356     0.0192076    0.00114969  -0.000163306   0.000358851  -7.10506e-05   3.54768e-05   2.05485e-07   4.63362e-07  -3.25724e-08       0.00000       0.00000       0.00000       0.00000       0.00000       0.00000       0.00000       0.00000       6.32555       8.04367       8.11675       8.20988       7.48584       6.61690       5.67045       4.68850       3.56461       2.58659       1.81954       1.22329      0.801890      0.464389      0.278181      0.149624     0.0812429     0.0410293     0.0193733    0.00852086    0.00340880    0.00129387   0.000462498   0.000137247   4.04962e-05   9.59579e-06   1.89452e-06   2.65944e-07       0.00000       0.00000       0.00000       0.00000       0.00000       0.00000       0.00000       0.00000
  14  21 3713.4284    2.1334  4.1626 11.4074 -0.0011  0.0639   0.0294   0.1725    0.0736   0.0000   442.4854       8.51524       20.1337      -2.60913      -3.26120      -1.71968       2.19719     -0.153287       1.95420      -3.03381      -2.82558     -0.736161       1.08344    -0.0634939    -0.0793270      0.293575     0.0818044     0.0350725     0.0318100    0.00970028   -0.00552587  -0.000329829   0.000332813   0.000177579   3.08715e-05  -1.49666e-05   4.39503e-06   6.67095e-07       0.00000       0.00000       0.00000       0.00000       0.00000       0.00000       0.00000       0.00000       7.19532       8.94884       9.32764       9.40579       8.86713       7.67140       6.61156       5.31677       4.11314       2.99296       2.13654       1.44567      0.944751      0.573453      0.332901      0.181853      0.100811     0.0491143     0.0231962     0.0101390    0.00425490    0.00155645   0.000560512   0.000174470   4.98040e-05   1.20092e-05   2.39898e-06   3.13256e-07       0.00000       0.00000       0.00000       0.00000       0.00000       0.00000       0.00000       0.00000
  14  22 3854.4298    1.7104  6.4375 10.8975 -0.0009  0.0858   0.0200   0.2299    0.0614   0.0000   423.6197       19.4891      -5.70693     -0.860635      0.880230      -7.16949       6.55244      -15.3640       5.05354      -5.85399      -4.23734       2.58778     -0.616168     -0.246956     0.0571388      0.244463    -0.0599128    -0.0313389    -0.0300568    -0.0107386   0.000871698   0.000437204   0.000633336   2.99503e-05   1.33582e-05   1.41054e-05   1.71828e-06   3.86169e-07       0.00000       0.00000       0.00000       0.00000       0.00000       0.00000       0.00000       0.00000       9.49842       11.8658       12.4759       12.5341       11.6873       10.4981       8.64773       7.11182       5.61832       4.12135       2.84520       1.94387       1.23897      0.779678      0.448574      0.253885      0.137943     0.0691806     0.0310299     0.0141038    0.00569180    0.00218988   0.000773834   0.000250976   6.82856e-05   1.64883e-05   3.15826e-06   4.32148e-07       0.00000       0.00000       0.00000       0.00000       0.00000       0.00000       0.00000       0.00000
  14  23 3995.4307    1.4654  8.1435 10.5903 -0.0021  0.1025   0.0163   0.2782    0.0600   0.0000   434.9599       35.8390      -1.56031       1.02341       32.2359      -34.1761      -2.22364      -6.01595       2.54848       1.70079      -2.47713      -2.40263       3.31734      0.246488     -0.433710     -0.315521     0.0181068      0.107494     0.0314002    0.00946197    0.00131175   -0.00158755   8.74476e-05  -1.96935e-05   0.000133862  -8.75937e-07  -8.66918e-07   1.85140e-07       0.00000       0.00000       0.00000       0.00000       0.00000       0.00000       0.00000       0.00000       11.1532       14.8386       15.0899       15.2151       14.1682       12.4013       10.6717       8.53115       6.74969       4.91215       3.43242       2.32052       1.49136      0.907655      0.541826      0.298676      0.161170     0.0794667     0.0383712     0.0164784    0.00695319    0.00260109   0.000942927   0.000293728   8.31983e-05   2.03110e-05   4.10008e-06   5.45612e-07       0.00000       0.00000       0.00000       0.00000       0.00000       0.00000       0.00000       0.00000
  14  24 4136.9342    1.2246 10.2037 10.4173 -0.0025  0.1264   0.0135   0.3529    0.0539   0.0000   382.1808       17.0403       25.4020      -9.44302       29.3251      -20.8911       7.18395       2.66390      -9.21322      -6.96811      -4.20579      -2.05752       2.25455       1.56282     -0.575717     -0.554025    -0.0341295      0.122446    -0.0888234    -0.0278262   -0.00188034    0.00346597   -0.00217124  -0.000238082   8.36939e-07   2.06652e-05   1.08965e-05   4.99319e-07       0.00000       0.00000       0.00000       0.00000       0.00000       0.00000       0.00000       0.00000       13.7311       17.5789       18.9435       18.4730       17.5738       15.6029       12.8407       10.4557       8.10338       5.93348       4.29806       2.86299       1.81358       1.15577      0.692090      0.377220      0.203176     0.0996389     0.0468597     0.0214864    0.00879454    0.00328104    0.00119149   0.000383402   0.000108412   2.54922e-05   4.85598e-06   6.32223e-07       0.00000       0.00000       0.00000       0.00000       0.00000       0.00000       0.00000       0.00000
  14  25 4278.6314    0.9964 12.1223 10.3457 -0.0034  0.1560   0.0118   0.4489    0.0472   0.0000   434.7195      -32.5430      -24.8917      -33.5675       23.3257      -4.16395      -23.5227       2.45027      -15.8389     -0.668878       4.90677      -2.58300    -0.0936056      0.184802       1.15442      0.109687     -0.559584    0.00577147    -0.0521174    -0.0312759     0.0139646    0.00185913   0.000350415  -5.01006e-05  -0.000168065   6.56089e-06  -6.16141e-06  -1.32646e-06       0.00000       0.00000       0.00000       0.00000       0.00000       0.00000       0.00000       0.00000       17.1580       21.7397       23.0111       22.7516       21.7790       18.6676       16.3470       12.8999       10.2937       7.39562       5.31347       3.65236       2.33369       1.46196      0.841301      0.484059      0.252994      0.128207     0.0621457     0.0266045     0.0111589    0.00425155    0.00146476   0.000477154   0.000128878   3.09381e-05   6.20071e-06   7.66563e-07       0.00000       0.00000       0.00000       0.00000       0.00000       0.00000       0.00000       0.00000
  14  27 4561.9466    0.6645 16.4944 10.1730 -0.0088  0.2622   0.0081   0.6782    0.0357   0.0000   453.4457       3.95701       46.7701      -13.1414       43.5807      -46.3115      -7.83275       30.1846      -9.00819       25.4238       11.1400      -9.94398       2.23628       2.98087     -0.542339      -2.10887      0.214350      0.558582      0.188499     -0.175720    -0.0188456   -0.00302012   -0.00472518    0.00106270   0.000122411   3.91614e-05   6.51700e-06  -7.41999e-07       0.00000       0.00000       0.00000       0.00000       0.00000       0.00000       0.00000       0.00000       28.0218       35.6711       38.0405       37.6764       35.7220       32.0294       26.5266       21.9481       16.8580       12.9122       9.00150       6.18379       4.03875       2.53068       1.51117      0.870613      0.449759      0.233818      0.108258     0.0493421     0.0197024    0.00785596    0.00267135   0.000845206   0.000232542   5.55597e-05   1.00159e-05   1.34068e-06       0.00000       0.00000       0.00000       0.00000       0.00000       0.00000       0.00000       0.00000
  15   9 2049.5881    0.6700  0.5909 10.1135 -0.0032  0.0263   0.0222   0.0559    0.0843   0.0000   440.1399      -2.39935       17.0850       2.71298      -2.55938     -0.507692       1.67372       1.45221       1.18117      -2.62268      0.382896      0.716146      0.141530     -0.172866     0.0853166     0.0850658    -0.0493352   -0.00937268   -0.00986388   -0.00181646    0.00619065   -0.00163962  -0.000558650  -0.000348458  -3.18170e-07  -1.02040e-06   4.00791e-06   1.62277e-06   4.24951e-07  -1.43924e-08       0.00000       0.00000       0.00000       0.00000       0.00000       0.00000       2.86710       3.40040       3.35634       3.37668       3.33327       3.34476       2.79919       2.17125       1.56156       1.18972      0.885223      0.746525      0.485001      0.328078      0.191790      0.101175     0.0548597     0.0311959     0.0135874    0.00711915    0.00303554    0.00146788   0.000464885   0.000194489   6.69804e-05   2.09910e-05   4.91382e-06   1.28758e-06   2.19752e-07   3.10131e-08       0.00000       0.00000       0.00000       0.00000       0.00000       0.00000
  15  10 2195.8273    0.9002  0.6941 10.4841 -0.0131  0.0261   0.0281   0.0619    0.1023   0.0000   435.1137       2.52130       6.74186       4.14633       2.14015      -1.27012       1.00191     -0.678776       1.39430      -1.47363     -0.723627     -0.901961     0.0595883    -0.0858563      0.150592    -0.0830182     0.0336385     0.0387126   -0.00245848   -0.00584526    0.00636338   -0.00197718   0.000606304   0.000236421   0.000155806   1.24440e-05  -2.23982e-06  -3.43024e-07   1.24590e-07  -2.50615e-08       0.00000       0.00000       0.00000       0.00000       0.00000       0.00000       2.50667       3.33825       3.30453       3.54047       3.29215       3.07537       2.40763       1.97360       1.51841       1.17852      0.855916      0.602228      0.401251      0.264199      0.159665     0.0993601     0.0533550     0.0277497     0.0143170    0.00633457    0.00313432    0.00114510   0.000512129   0.000181592   6.10286e-05   1.95358e-05   5.12745e-06   1.20278e-06   2.21225e-07   3.36656e-08       0.00000       0.00000       0.00000       0.00000       0.00000       0.00000
  15  11 2339.4964    1.2206  0.7501 11.0399 -0.0082  0.0324   0.0368   0.0584    0.1104   0.0000   442.4210       1.82500       8.79744     -0.763338     -0.292575      -5.09790      -1.93386       4.02502       2.71869       1.05145     -0.752297      0.259012     -0.261403      -1.04489     -0.184060      0.213065    -0.0141913    -0.0407844     0.0146111    0.00292455   -0.00328844   0.000591642   0.000632067   8.18593e-06  -8.39438e-05   3.69115e-05  -3.17382e-06  -1.98833e-06   1.45247e-08   1.01218e-07       0.00000       0.00000       0.00000       0.00000       0.00000       0.00000       3.79659       3.69386       3.93935       4.91463       4.46527       3.56956       2.73371       2.94097       2.47745       1.58556      0.953055      0.818156      0.645162      0.414999      0.189772      0.100088     0.0709057     0.0460767     0.0247638     0.0109660    0.00440521    0.00167668   0.000605283   0.000214908   7.22363e-05   2.18010e-05   5.41624e-06   1.16984e-06   1.95849e-07   3.25922e-08       0.00000       0.00000       0.00000       0.00000       0.00000       0.00000
  15  13 2622.4388    2.1703  0.8559 11.8259 -0.0045  0.0257   0.0579   0.0663    0.1293   0.0000   434.9390       1.93740       12.7155      -2.92310     0.0828716      -6.74883     -0.439456      -1.66389      -1.13689      -2.59307     0.0418769      0.917312     -0.377562    -0.0789962    -0.0886235    -0.0448296     0.0505473    -0.0287024    -0.0105418   -0.00183819   0.000489183    0.00178389   0.000864646   0.000182339  -2.72378e-06  -1.20008e-05  -1.56546e-06  -8.25371e-08   3.13024e-07  -3.18984e-09       0.00000       0.00000       0.00000       0.00000       0.00000       0.00000       2.98227       3.56102       3.59557       3.62347       3.42847       3.26174       2.63712       2.32366       1.71509       1.28346      0.928140      0.689365      0.475795      0.302053      0.170585     0.0964131     0.0539040     0.0288148     0.0149813    0.00688006    0.00301266    0.00123029   0.000493813   0.000174675   5.88318e-05   1.86481e-05   5.05762e-06   1.14724e-06   1.87862e-07   2.94025e-08       0.00000       0.00000       0.00000       0.00000       0.00000       0.00000
  15  14 2764.2441    2.7059  0.8914 12.4713 -0.0109  0.0303   0.0729   0.0661    0.1343   0.0000   441.1870       11.1272       12.2062   -0.00835024      -3.14729      -8.24106       3.44368      -4.13520      -1.29652      -1.23653      0.352898     0.0773363     -0.369011     -0.397636     -0.258712     -0.149527    -0.0188652    0.00384310    0.00701917  -0.000812119   -0.00135780   -0.00311733   0.000272265   2.87128e-05   0.000253534  -1.45923e-05  -2.02916e-06   2.85754e-06   3.01769e-07   5.98672e-08       0.00000       0.00000       0.00000       0.00000       0.00000       0.00000       3.25692       4.50342       4.25258       4.41216       3.81330       3.59424       3.14289       2.83052       2.17935       1.70438       1.13154      0.830722      0.510351      0.322310      0.188190      0.118045     0.0570995     0.0358436     0.0150938    0.00921975    0.00322259    0.00172694   0.000505205   0.000250506   7.22001e-05   2.42715e-05   6.00387e-06   1.61444e-06   2.79891e-07   4.34468e-08       0.00000       0.00000       0.00000       0.00000       0.00000       0.00000
  15  15 2905.8780    3.3345  0.9016 12.8020 -0.0011  0.0277   0.0915   0.0709    0.1545   0.0000   433.7877       5.83519       14.5783       6.79174      -7.53682      -3.41824     -0.996229      -1.62184     -0.194521     -0.296381      -2.42887      0.150112    -0.0391701      0.124797     -0.168932    -0.0108717    0.00895974    -0.0324766     0.0154800    0.00493757   -0.00340496   -0.00103224   0.000234849  -3.17122e-05  -9.23335e-05   8.54107e-06  -5.85472e-06  -8.82175e-07  -1.57154e-07  -2.69267e-08       0.00000       0.00000       0.00000       0.00000       0.00000       0.00000       2.85275       3.79377       3.77115       4.10563       3.63474       3.30986       2.82312       2.38499       1.82168       1.36688       1.03478      0.678727      0.494017      0.275513      0.186655      0.107839     0.0563371     0.0320686     0.0152858    0.00783172    0.00348145    0.00147086   0.000543758   0.000222055   6.95542e-05   2.04774e-05   6.42628e-06   1.35115e-06   2.68971e-07   3.83539e-08       0.00000       0.00000       0.00000       0.00000       0.00000       0.00000
  15  16 3047.1846    3.7891  1.1503 12.2672 -0.0109  0.0315   0.0900   0.0714    0.4001   0.0000   436.3640       5.36946       22.1255       3.69891       2.49972      -9.40567       3.29530      -4.66935      -1.66945      -1.05502       1.25746     -0.251154     0.0332728     -0.501634      0.199826     0.0642446     0.0649606    -0.0214093    -0.0120877   -0.00221919   -0.00161277   0.000248611  -0.000792671   0.000156284  -1.65622e-05   1.50821e-05  -6.90275e-06  -7.49989e-07  -1.45856e-07  -5.25911e-08       0.00000       0.00000       0.00000       0.00000       0.00000       0.00000       3.45055       3.93281       4.57446       4.62225       4.17073       3.81716       3.09805       2.64327       2.14714       1.49779       1.09980      0.774573      0.535567      0.352202      0.200714      0.111417     0.0657196     0.0394135     0.0188323    0.00882017    0.00404191    0.00171911   0.000644001   0.000245387   8.26416e-05   2.58744e-05   6.57538e-06   1.37731e-06   2.48409e-07   3.33582e-08       0.00000       0.00000       0.00000       0.00000       0.00000       0.00000
  15  17 3188.1486    3.6694  1.1278 13.4200 -0.0085  0.0339   0.0942   0.0811    0.1530   0.0000   442.4087       6.45596       8.05907       3.53655      -5.99014      -5.59698     -0.949610     -0.319908       3.10720      -1.14540       1.31799     0.0604450      0.202699     -0.220262     -0.122604      0.155038     0.0241973     0.0300153    0.00701589     0.0183510   -0.00681202  -0.000233082    0.00167084  -0.000413014   0.000176580   1.34103e-05   2.97038e-06  -3.74699e-07   1.94093e-07   8.23576e-09       0.00000       0.00000       0.00000       0.00000       0.00000       0.00000       3.35950       4.61092       4.67021       5.06920       4.44999       4.13943       3.29222       2.76501       2.18728       1.63370       1.15920      0.830218      0.543914      0.351331      0.224045      0.128142     0.0749799     0.0390545     0.0205306    0.00932826    0.00452779    0.00177319   0.000737660   0.000261417   9.52448e-05   2.72518e-05   7.37471e-06   1.69238e-06   3.16321e-07   4.78977e-08       0.00000       0.00000       0.00000       0.00000       0.00000       0.00000
  15  18 3329.0179    3.3916  1.7805 12.7372 -0.0053  0.0406   0.0675   0.0977    0.1223   0.0000   439.9780       9.13551       9.63928       1.42975       5.57132      -8.58959       2.94572      -7.95004     -0.106318      -4.55817      0.382137      0.543741      -1.20832    -0.0324939     -0.661139     -0.239512    -0.0321415     0.0347595    0.00467821    0.00234249   0.000400162  -0.000136927   0.000820524   0.000223177   0.000102084  -8.00395e-06  -3.78223e-06  -1.62356e-07  -1.79670e-07   2.49719e-08       0.00000       0.00000       0.00000       0.00000       0.00000       0.00000       4.23863       5.30651       5.47707       5.93636       5.36276       4.62936       4.24195       3.42159       2.55887       1.98183       1.46091       1.01432      0.673975      0.440858      0.272565      0.158279     0.0880540     0.0472242     0.0235580     0.0114499    0.00528422    0.00227461   0.000889419   0.000314293   0.000100488   3.02871e-05   8.13518e-06   1.95622e-06   3.78240e-07   5.00510e-08       0.00000       0.00000       0.00000       0.00000       0.00000       0.00000
  15  19 3470.0722    2.9801  2.4115 11.9330  0.0020  0.0441   0.0479   0.1114    0.1160   0.0000   434.3903       21.5223       7.14694       2.45972       7.50804      -11.9920      -4.24355      -7.69086     -0.921013       1.38333      -1.18038      0.272853      0.409738    -0.0924307     -0.616035    -0.0768379    -0.0480431     0.0309891    -0.0130200   -0.00706684   -0.00688462  -4.12388e-05    0.00169687   0.000618446   9.29800e-05  -3.18966e-05   1.41255e-05  -4.44288e-07  -4.25832e-07  -3.65410e-08       0.00000       0.00000       0.00000       0.00000       0.00000       0.00000       4.83427       5.97802       6.21433       6.34862       6.03692       5.41569       4.54872       3.75491       2.90612       2.14943       1.55758       1.14464      0.748567      0.482510      0.296445      0.167897     0.0935535     0.0508929     0.0251235     0.0121379    0.00549371    0.00229641   0.000859179   0.000321443   0.000109919   3.32690e-05   8.78249e-06   2.09035e-06   3.82074e-07   5.15726e-08       0.00000       0.00000       0.00000       0.00000       0.00000       0.00000
  15  20 3611.3483    2.3976  3.6022 11.6076 -0.0024  0.0557   0.0341   0.1522    0.0808   0.0000   447.3108       27.0561       7.63686      -5.37263       9.99715      -3.85086      -7.32450      -1.34600      -2.94380      -2.46135       1.73402     -0.466462      -1.61749     -0.176573     -0.252025     -0.218362     -0.169276     0.0793176     0.0553510    -0.0206891    0.00806896  -0.000720036  -0.000787283   0.000266437  -5.20464e-05  -2.22932e-05   5.35326e-06   4.37016e-07  -4.70754e-07   3.96606e-08       0.00000       0.00000       0.00000       0.00000       0.00000       0.00000       6.09074       7.77108       7.92358       7.96883       7.31765       6.78475       5.65349       4.90836       3.92240       2.99277       2.08136       1.43701      0.955952      0.586862      0.368144      0.208168      0.120213     0.0634969     0.0324681     0.0148380    0.00690227    0.00275292    0.00112689   0.000410286   0.000144751   4.18980e-05   1.18282e-05   2.70656e-06   4.83080e-07   6.83389e-08       0.00000       0.00000       0.00000       0.00000       0.00000       0.00000
  15  21 3752.8186    2.0434  5.0541 11.1160 -0.0001  0.0686   0.0245   0.1880    0.0703   0.0000   437.2459       11.8970       11.7813      -10.2183      -1.12837      -6.30552       1.80885      -1.71123       2.40005      -1.35017     -0.165301       1.23570      -1.34865     -0.509617      0.217883     -0.157312    -0.0864320   7.50140e-05    -0.0445748  -0.000949900    0.00267695   5.16747e-05   -0.00195920  -0.000332369   2.15093e-06  -2.56414e-05  -7.34672e-07   2.29702e-06  -6.72773e-07  -5.23735e-08       0.00000       0.00000       0.00000       0.00000       0.00000       0.00000       7.60064       9.71288       10.0478       9.93075       9.22783       8.28269       7.27833       6.07984       4.81368       3.60573       2.59687       1.80376       1.15792      0.743660      0.453005      0.259599      0.144798     0.0788231     0.0386875     0.0189022    0.00857361    0.00368937    0.00139459   0.000516358   0.000174598   5.34189e-05   1.40969e-05   3.34876e-06   6.31038e-07   8.16269e-08       0.00000       0.00000       0.00000       0.00000       0.00000       0.00000
  15  22 3894.2621    1.6517  6.9531 10.8313 -0.0019  0.0880   0.0185   0.2366    0.0574   0.0000   457.8349       13.4561       7.36771       6.96765      -7.17689       3.84115      -17.7223      -3.73569      -6.54192      -12.3634       2.93708       1.41544      0.941723      -2.62463     -0.497269     -0.191530      0.193774     -0.131828    -0.0124037    0.00742698    0.00858109   -0.00269641   -0.00283427    0.00130997   7.70549e-05   2.87898e-05   1.59099e-05   3.81242e-06  -2.29615e-07   1.32727e-07       0.00000       0.00000       0.00000       0.00000       0.00000       0.00000       9.27479       11.8543       12.5486       12.4243       11.8581       10.2143       9.30196       7.53078       6.01119       4.42317       3.24082       2.29478       1.50353      0.950177      0.590057      0.336599      0.189342     0.0998123     0.0511694     0.0251549     0.0113250    0.00484433    0.00187277   0.000684260   0.000235192   7.02685e-05   1.90795e-05   4.50119e-06   8.74152e-07   1.04396e-07       0.00000       0.00000       0.00000       0.00000       0.00000       0.00000
  15  23 4035.9951    1.3728  8.6310 10.5943 -0.0027  0.1051   0.0150   0.3029    0.0543   0.0000   457.4645       26.5530       9.71737      -10.5773      -8.85575      -3.23842       1.65013      -6.66339      -6.84502      -7.48611       4.88804       4.17718       2.38851     -0.727267     -0.554972      0.386248      0.330817     0.0783405    -0.0173750     0.0224988   -0.00491440  -0.000184629   -0.00426719   0.000296834   2.18954e-06  -3.16497e-05  -1.50668e-06   3.76146e-06   6.93314e-07   1.93581e-08       0.00000       0.00000       0.00000       0.00000       0.00000       0.00000       11.0497       13.8256       14.4294       14.4604       13.9195       12.4159       10.7792       8.87522       7.16817       5.40713       3.83858       2.75274       1.86476       1.17025      0.721313      0.419351      0.236826      0.126732     0.0657267     0.0302953     0.0141638    0.00562096    0.00232280   0.000845621   0.000289133   8.56676e-05   2.32971e-05   5.42967e-06   1.01320e-06   1.26558e-07       0.00000       0.00000       0.00000       0.00000       0.00000       0.00000
  15  24 4177.7404    1.1424 11.0090 10.4186 -0.0029  0.1327   0.0125   0.3767    0.0492   0.0000   440.1923       35.7967       6.36686       28.6038      -33.3072      -29.2841     -0.662796    -0.0133333       4.70424       1.45681      -1.95588     -0.309174      -1.37271       2.54668     -0.346397     -0.295715       1.12138      0.197895     0.0426230     0.0349369     0.0367130     0.0147752   0.000408230  -0.000611220  -0.000599697  -0.000142681  -6.80296e-05   5.40365e-06  -1.53301e-06  -1.11910e-07       0.00000       0.00000       0.00000       0.00000       0.00000       0.00000       13.4402       17.7071       18.6261       18.7165       17.7576       15.7824       13.6797       11.3057       8.74436       6.76824       4.79591       3.44000       2.28070       1.47081      0.899281      0.517798      0.296853      0.156818     0.0797450     0.0386097     0.0172021    0.00750484    0.00294670    0.00108071   0.000371158   0.000111461   3.03568e-05   7.32602e-06   1.32093e-06   1.69859e-07       0.00000       0.00000       0.00000       0.00000       0.00000       0.00000
  15  25 4319.6707    0.9452 13.4410 10.3262 -0.0010  0.1730   0.0106   0.4768    0.0442   0.0000   455.0803       97.1698     -0.655098      -17.0282       15.0990       6.84985      -1.87125      -33.1549      -13.4006       1.14266      -2.18412       6.33212      -2.63000       2.01172    -0.0421996       1.01412     -0.327016      0.183617     0.0523056    0.00951503    -0.0273994     0.0170663  -0.000330586   -0.00155338  -0.000220097   0.000163324  -2.76318e-05   4.58886e-07   9.13735e-07   1.72462e-07       0.00000       0.00000       0.00000       0.00000       0.00000       0.00000       17.2838       22.6252       23.1313       24.5030       22.5037       20.5289       17.3859       14.7970       11.4848       8.92838       6.33695       4.53256       3.04423       1.96540       1.20450      0.703033      0.402403      0.217901      0.107919     0.0548119     0.0226748     0.0105370    0.00389876    0.00148441   0.000492980   0.000149070   4.03530e-05   9.52600e-06   1.70026e-06   2.33787e-07       0.00000       0.00000       0.00000       0.00000       0.00000       0.00000
  15  27 4604.1616    0.6471 17.7010 10.1696 -0.0040  0.2702   0.0075   0.7013    0.0321   0.0000   444.8841      -6.67314      -20.3289       32.8364       78.9754       36.8061       27.8495      -35.2525      0.409939       4.92114      -22.6348      -10.4618       6.89046       2.61443       3.72134       1.07860      -1.35541     -0.508014      0.152531      0.177105    -0.0385413    -0.0307794   -0.00510628    0.00275468    0.00162553  -5.38042e-05  -0.000131899  -1.32336e-05  -1.33461e-06  -1.22187e-07       0.00000       0.00000       0.00000       0.00000       0.00000       0.00000       27.3524       35.6696       38.2710       38.5318       36.0326       32.7711       27.7058       22.7856       18.1980       13.6029       10.0713       7.07101       4.79340       3.07587       1.95532       1.11148      0.649576      0.347507      0.174710     0.0856742     0.0381252     0.0168206    0.00644584    0.00239647   0.000827810   0.000243506   6.57137e-05   1.45034e-05   2.67518e-06   3.43214e-07       0.00000       0.00000       0.00000       0.00000       0.00000       0.00000
  16  10 2228.3587    0.9885  0.7939 10.6189 -0.0125  0.0261   0.0271   0.0606    0.1141   0.0000   437.3232       3.41401       14.7131      -1.20599      -1.71599     -0.562158       1.18278       7.24942      -1.96901       1.07160      0.339785      0.365914      0.359333     -0.721904     0.0842047      0.416041    -0.0231411    -0.0394348    0.00972570     0.0101397   -0.00351454  -0.000885491  -0.000885273  -0.000219906  -0.000160622   0.000118625   1.49962e-05  -4.00323e-06  -9.58236e-09  -1.38860e-07  -8.41083e-08   1.12858e-08       0.00000       0.00000       0.00000       0.00000       2.70131       3.20989       3.53495       3.41939       3.37220       3.08663       2.59241       2.31245       1.85724       1.25430       1.02125      0.743579      0.501265      0.343190      0.206868      0.131637     0.0749573     0.0405031     0.0206547     0.0115198    0.00580092    0.00237945    0.00112185   0.000420803   0.000154314   5.49938e-05   1.92261e-05   6.09374e-06   1.42502e-06   2.92629e-07   5.49497e-08   6.47607e-09       0.00000       0.00000       0.00000       0.00000
  16  11 2372.6534    1.2896  0.9728 10.7974 -0.0090  0.0304   0.0322   0.0694    0.1432   0.0000   434.1641      -4.17523       9.64314     -0.368046    -0.0322424      -3.09774      -2.45528      -5.76866      -3.05667      -2.29979      -2.51728     0.0180780    -0.0206128      0.463431      0.470966      0.126013     -0.178737    -0.0242845     0.0159559   -0.00311774    -0.0128552   0.000997501   0.000176137  -0.000413601  -8.27811e-06   5.39568e-05   2.25654e-05   8.33533e-06   3.36787e-07   3.41338e-08   1.34694e-07  -1.85483e-09       0.00000       0.00000       0.00000       0.00000       2.90087       3.52747       4.00571       4.06501       3.80637       3.44070       2.90384       2.54988       2.00102       1.53618       1.10889      0.829519      0.551033      0.379736      0.220772      0.149086     0.0884303     0.0464778     0.0245742     0.0139512    0.00694238    0.00295074    0.00129546   0.000541281   0.000207183   7.15603e-05   2.27189e-05   7.01840e-06   1.66546e-06   3.97829e-07   6.63482e-08   8.55786e-09       0.00000       0.00000       0.00000       0.00000
  16  12 2514.8665    1.7741  0.9214 11.4182 -0.0081  0.0296   0.0471   0.0639    0.1535   0.0000   439.3424       6.04225       14.8654       5.00532      -4.11558      -1.82813      -5.12702      -3.47298      -1.24450      -1.38976       2.56277     -0.118623      0.692550     -0.704415     -0.323077    -0.0956202     0.0540579    -0.0953782     0.0124074    -0.0201061     0.0137582    0.00314336   0.000464194   0.000285637  -0.000199218   0.000144730   7.98620e-06  -1.39896e-06  -1.58167e-06  -3.80888e-07  -5.62270e-08  -5.51944e-09       0.00000       0.00000       0.00000       0.00000       3.08566       4.10441       4.20392       4.34665       3.98902       3.54685       3.13257       2.58555       2.05277       1.52985       1.15520      0.826471      0.549931      0.361175      0.234967      0.135831     0.0829811     0.0426789     0.0235298     0.0121999    0.00596891    0.00288310    0.00113428   0.000491765   0.000175643   6.02710e-05   2.11873e-05   5.77612e-06   1.51900e-06   3.49207e-07   6.66615e-08   8.82899e-09       0.00000       0.00000       0.00000       0.00000
  16  13 2657.0542    2.3153  0.9395 11.8530 -0.0043  0.0302   0.0593   0.0669    0.1596   0.0000   439.4054      -1.28141       12.6254       4.13658     0.0399497      -2.17144      -7.56080      -2.74388      0.405535      -3.65210      0.873414     -0.167798    -0.0622828     -0.582374      0.393146     0.0204163    -0.0369054   -0.00878152     0.0665244    0.00908241   -0.00769340   0.000939880   -0.00151772   0.000145324  -2.08141e-05   2.55217e-05  -2.51107e-05   3.49775e-06   4.44579e-07  -7.54945e-09   1.13629e-08   4.16123e-09       0.00000       0.00000       0.00000       0.00000       3.35204       3.70888       3.48992       3.80250       4.25986       3.92644       3.00296       2.15926       2.01860       1.75852       1.30562      0.878243      0.504206      0.346584      0.263158      0.174791      0.108196     0.0592287     0.0302446     0.0133893    0.00590116    0.00268157    0.00108898   0.000421941   0.000161551   5.99516e-05   2.12987e-05   5.74532e-06   1.41740e-06   3.24009e-07   5.84172e-08   7.24839e-09       0.00000       0.00000       0.00000       0.00000
  16  14 2799.6271    2.8676  0.8669 12.4132 -0.0093  0.0274   0.0741   0.0612    0.1444   0.0000   436.2549       3.63263       10.0509      0.482140       1.77052      -6.54108       2.12881      -1.08916      -2.89508     0.0421630     -0.717230     -0.636958     -0.629277     -0.380575    0.00556511     -0.322961    -0.0229856    0.00410798   -0.00519974     0.0119321    0.00398331   -0.00281950  -0.000156761    0.00104353  -0.000283270   3.52229e-05  -1.57767e-06  -3.98105e-06   4.51246e-07   1.16347e-07  -5.18697e-08  -9.39636e-09       0.00000       0.00000       0.00000       0.00000       3.04195       3.79959       4.03882       3.56025       3.28477       3.08838       2.90189       2.53022       2.24205       1.64117       1.22708      0.848588      0.542845      0.358862      0.211012      0.126607     0.0693774     0.0401480     0.0213754     0.0105549    0.00526852    0.00230761    0.00108235   0.000410715   0.000162507   5.80605e-05   1.95997e-05   5.98191e-06   1.38841e-06   3.03556e-07   5.88196e-08   6.54982e-09       0.00000       0.00000       0.00000       0.00000
  16  15 2941.8693    3.4185  0.8364 12.9217 -0.0068  0.0249   0.0932   0.0600    0.1382   0.0000   442.3208       9.72495       10.7208      -3.73977       2.94013      -1.80158      -1.51215      -4.94841      -1.37198      -2.99098     -0.679941     -0.416947     -0.536155     0.0307018      0.136922      0.213403     0.0430047   -0.00839848    0.00354057    -0.0149601  -0.000322270  -0.000503975    0.00113649   0.000849813   6.76417e-08  -5.94090e-05  -1.82251e-05   4.27512e-06   1.63300e-06  -7.16002e-08  -3.75675e-08   1.16888e-09       0.00000       0.00000       0.00000       0.00000       2.43186       3.13688       3.20581       3.29675       3.28402       2.70731       2.50047       2.11397       1.68422       1.28535      0.922442      0.700512      0.463652      0.305231      0.196930      0.117232     0.0699939     0.0384724     0.0208365     0.0110340    0.00530857    0.00244332    0.00103814   0.000414793   0.000150439   5.41542e-05   1.79084e-05   5.03969e-06   1.36375e-06   3.27778e-07   6.16486e-08   7.16186e-09       0.00000       0.00000       0.00000       0.00000
  16  16 3083.5767    3.7925  0.9506 13.0534 -0.0081  0.0285   0.0975   0.0698    0.1766   0.0000   439.6874       5.06853       17.1105     -0.526002      -2.25516      -5.36471       1.85980      0.734744     0.0568270      -3.09633     -0.666905      0.583650     -0.578736    -0.0221056     0.0444373     -0.154110     0.0448363     0.0173264  -0.000201358   -0.00232491   -0.00659175   -0.00234072    0.00286891  -0.000627814   5.64049e-05  -4.22263e-05  -2.05841e-05  -1.12684e-05   1.21842e-06   6.21868e-07  -4.26208e-08  -2.81016e-09       0.00000       0.00000       0.00000       0.00000       2.98322       3.77573       3.71648       3.87815       3.36355       3.27817       2.81092       2.59264       2.06153       1.69439       1.17991      0.851558      0.572879      0.349831      0.233352      0.138617     0.0844391     0.0436776     0.0252082     0.0115281    0.00630957    0.00259769    0.00125575   0.000430404   0.000191273   6.13740e-05   2.15029e-05   5.64154e-06   1.57107e-06   3.46436e-07   5.67682e-08   9.03422e-09       0.00000       0.00000       0.00000       0.00000
  16  17 3225.0780    3.7189  1.3948 12.7611 -0.0019  0.0347   0.0801   0.0872    0.1826   0.0000   444.8243       7.77501       18.5444      -3.01481       6.10107      -8.06241      -1.34882      -7.07652       3.11810      -3.36106     -0.428438     -0.329206      0.112914     0.0894491    -0.0825497     -0.191715      0.135025     0.0623856     0.0107761    -0.0123263     0.0117182    0.00388773  -0.000487784   0.000273177   0.000209028   0.000156930  -9.39696e-06  -5.83559e-06  -1.09445e-07   2.30045e-08   1.14833e-07   3.75379e-09       0.00000       0.00000       0.00000       0.00000       3.65834       4.52566       5.03849       5.10487       4.86791       4.27017       3.58621       3.01460       2.24737       1.83306       1.31353      0.918461      0.629435      0.440086      0.272754      0.165552     0.0931367     0.0560806     0.0319339     0.0143567    0.00674516    0.00348162    0.00141052   0.000585925   0.000226908   7.66680e-05   2.41365e-05   7.40065e-06   1.91492e-06   4.44994e-07   7.23773e-08   9.26205e-09       0.00000       0.00000       0.00000       0.00000
  16  18 3366.5608    3.3280  1.7502 12.6769 -0.0131  0.0389   0.0692   0.0952    0.1438   0.0000   441.7575       14.3346       7.22715      -1.75520      -7.64003      -7.08837     -0.623818      -14.4454      -1.00695      -1.56254      -2.02713      0.684837      0.160310     0.0125858      0.537488    -0.0940917     0.0655110     0.0710183     0.0644624     0.0239809    0.00945126  -0.000266268   -0.00141431   0.000169841  -0.000147329   0.000124701   3.28643e-05   3.48037e-06   2.08625e-06   3.35100e-07  -1.31880e-07   1.76074e-09       0.00000       0.00000       0.00000       0.00000       4.05722       5.16357       5.15753       5.10699       4.92912       4.58575       4.06901       3.48537       2.76128       2.04393       1.55093       1.13339      0.795673      0.519049      0.324780      0.198284      0.110536     0.0609493     0.0325257     0.0164142    0.00815675    0.00355707    0.00157670   0.000611360   0.000241282   8.64200e-05   2.80176e-05   8.33814e-06   2.14521e-06   4.66140e-07   8.90389e-08   1.10872e-08       0.00000       0.00000       0.00000       0.00000
  16  19 3508.0846    2.7745  2.7964 11.8992 -0.0072  0.0480   0.0422   0.1256    0.1016   0.0000   431.1113       18.7811      -1.59612       1.79968      -3.73889      -12.5728       13.9572      -10.3481    -0.0628511      -2.68928      -2.69114      -1.45000      0.141561      0.650185      0.369388    -0.0888242    -0.0308560     0.0467740      0.102355     0.0186119    0.00236268   -0.00248228  -0.000407691   -0.00118869  -0.000353872   4.29324e-05   3.06882e-06   9.09142e-06   4.48445e-06   1.20664e-06  -1.02089e-07   1.41986e-09       0.00000       0.00000       0.00000       0.00000       4.77146       5.97700       6.44752       6.45573       6.14843       5.45402       4.96885       4.04719       3.27416       2.52671       1.90070       1.34751      0.904461      0.604087      0.381844      0.237540      0.134968     0.0764662     0.0411683     0.0203818    0.00985352    0.00478556    0.00201600   0.000828242   0.000315845   0.000110995   3.54480e-05   1.07407e-05   2.72347e-06   6.18454e-07   1.13805e-07   1.33949e-08       0.00000       0.00000       0.00000       0.00000
  16  20 3649.9738    2.2697  4.0890 11.4454 -0.0040  0.0605   0.0294   0.1569    0.0792   0.0000   434.5368       9.84053       15.4247     0.0691870       1.99449      -5.45727      0.321274      -7.02948      0.540199      -2.53955      -1.93256      0.277596      -2.03273     -0.893727      0.236665    -0.0991767     0.0595374    -0.0689611    -0.0340551    -0.0492120    0.00372391    0.00271516   -0.00164175  -0.000392042    0.00126542   3.78972e-05  -1.14490e-05  -1.30724e-05   2.26586e-07  -1.09426e-07  -2.25780e-07  -9.83741e-09       0.00000       0.00000       0.00000       0.00000       6.06655       7.83023       8.17055       8.38971       7.69253       7.06249       6.15360       5.19608       4.32708       3.27220       2.39810       1.68823       1.18091      0.770575      0.484046      0.284066      0.168109     0.0956060     0.0524719     0.0263682     0.0129350    0.00570223    0.00256494    0.00101313   0.000401786   0.000139691   4.62624e-05   1.33222e-05   3.48836e-06   7.64160e-07   1.44368e-07   1.85098e-08       0.00000       0.00000       0.00000       0.00000
  16  21 3791.7781    1.9166  5.6095 10.9199 -0.0056  0.0718   0.0220   0.1944    0.0703   0.0000   443.3112       21.0608       21.2649      0.116250      -10.2948       9.16329       2.00911      -16.4492       3.67600      -9.98291       2.18012      -3.13784      -1.80272     -0.283580      -1.28212      0.245309    -0.0350069     -0.110862     0.0154576    -0.0536469    -0.0119996    -0.0122983    0.00273087  -0.000212624   0.000247253  -6.28067e-05   4.47189e-05   3.72232e-05  -3.23628e-06  -1.49337e-06   2.25502e-07   1.05412e-08       0.00000       0.00000       0.00000       0.00000       7.14741       9.14592       9.37674       9.89187       9.31217       8.60003       7.28340       6.15879       4.89567       3.78368       2.83147       1.96931       1.41854      0.919828      0.584142      0.356862      0.210058      0.116843     0.0629186     0.0322825     0.0156921    0.00695005    0.00305783    0.00122983   0.000478400   0.000165436   5.32931e-05   1.57829e-05   4.24464e-06   9.24440e-07   1.73256e-07   2.26086e-08       0.00000       0.00000       0.00000       0.00000
  16  22 3933.5613    1.5885  6.7427 10.8074  0.0003  0.0834   0.0176   0.2309    0.0565   0.0000   433.3404       18.6185       11.7162      -14.0002       7.04252      -23.2682      -23.2457      -17.5367       5.21687      0.511302      0.618626     0.0665665      -1.36959      0.580290     -0.571168     -0.612766    -0.0592006     0.0263532    -0.0659093     0.0334438     0.0304401   -0.00613414   -0.00342886    0.00179515  -0.000320490  -9.87819e-05   1.70932e-05   4.16743e-06  -6.83383e-06   4.97073e-07   3.08293e-08   2.93815e-08       0.00000       0.00000       0.00000       0.00000       8.47907       10.5779       11.3371       11.4954       10.9357       10.0129       8.46220       7.26737       5.72493       4.41186       3.26874       2.36083       1.61739       1.07758      0.682503      0.415515      0.242382      0.136543     0.0727788     0.0374464     0.0182216    0.00824283    0.00361804    0.00145077   0.000548668   0.000194571   6.34864e-05   1.88545e-05   4.87863e-06   1.08917e-06   1.88473e-07   2.43504e-08       0.00000       0.00000       0.00000       0.00000
  16  23 4075.5734    1.3146  9.5828 10.5111 -0.0014  0.1097   0.0136   0.3106    0.0508   0.0000   439.8586       43.7644       30.3359       10.1739       2.75160      -16.6543       11.1196      -6.11859      -7.51075     -0.796757      -11.0188       2.75825       4.81190     -0.644370     -0.471650      0.731611   -0.00949738     0.0398519     0.0817271     0.0111972    -0.0197997   -0.00593791    0.00888350    0.00210465   0.000636449   1.01621e-05  -2.50502e-05   1.44796e-05   1.55649e-05   1.28777e-06   3.00637e-07  -3.76211e-08       0.00000       0.00000       0.00000       0.00000       10.8710       13.6888       14.5709       15.0424       14.3727       12.6071       11.2746       9.33059       7.56395       5.84531       4.39616       3.07097       2.16474       1.41741      0.902761      0.561019      0.325285      0.185977     0.0993497     0.0509838     0.0248145     0.0113480    0.00495380    0.00200878   0.000768811   0.000271024   8.51604e-05   2.54344e-05   6.69799e-06   1.47610e-06   2.71178e-07   3.22052e-08       0.00000       0.00000       0.00000       0.00000
  16  25 4359.8782    0.9099 14.0607 10.2738 -0.0040  0.1771   0.0094   0.4787    0.0411   0.0000   456.4347       55.2745       33.3031       27.8831      -34.3757      -21.6766      -1.89816      -11.5021      -17.3214       5.82831      -6.58408       8.11843       4.63370      -5.86522      -1.61846      0.651254       1.08106    -0.0226189     -0.394991     0.0328537     0.0569227   -0.00741484    0.00751100   -0.00342950   2.19594e-05   0.000532831   0.000142234   6.83862e-05  -1.40492e-05  -2.56625e-06   3.94067e-07  -5.85259e-08       0.00000       0.00000       0.00000       0.00000       16.8235       21.5996       23.0281       23.2460       22.0247       20.1647       17.7597       15.1146       12.1871       9.47089       7.06347       5.10187       3.52041       2.35965       1.50329      0.906364      0.545420      0.301437      0.167973     0.0845995     0.0418840     0.0193250    0.00846923    0.00343457    0.00133296   0.000454914   0.000151926   4.35531e-05   1.12767e-05   2.48197e-06   4.37042e-07   5.44698e-08       0.00000       0.00000       0.00000       0.00000
  16  27 4645.2705    0.5955 18.5018 10.1425 -0.0040  0.2918   0.0069   0.7417    0.0299   0.0000   372.8216      -39.8711       5.31404       31.1820       55.6427       3.72129      -19.1589      -7.62576      -18.9071      -11.9268       3.01075       2.36360      -2.49945      -9.47681     -0.246723       2.17851     -0.138872       1.12960      0.180775     -0.204222    -0.0646038     0.0604053    -0.0165287    0.00230312    0.00132447  -0.000457222   0.000188505   0.000150282  -5.44992e-06  -1.65745e-06  -1.26487e-06   2.53608e-08       0.00000       0.00000       0.00000       0.00000       26.8661       35.7858       37.7033       38.9177       36.1256       34.1608       29.1282       24.7127       19.7801       15.2978       11.5229       8.41749       5.87459       3.98430       2.53097       1.57039      0.920246      0.527359      0.285740      0.147392     0.0721543     0.0336878     0.0147124    0.00600689    0.00229589   0.000812655   0.000260547   7.65476e-05   1.92591e-05   4.19852e-06   7.36984e-07   9.63690e-08       0.00000       0.00000       0.00000       0.00000
  17  11 2405.0116    1.4251  0.9463 11.0330 -0.0080  0.0290   0.0348   0.0650    0.1386   0.0000   433.4062      0.822672       16.1371       1.66211      -2.24368      0.782766       5.50005       3.17689      -2.97211      -3.63281     -0.809590     -0.364609     -0.895004    -0.0793189      0.304321     0.0321495      0.147289    -0.0469957   -0.00541941   -0.00846446   -0.00345091   -0.00385929   0.000949857    0.00121462  -0.000100772  -0.000231364  -2.18116e-05   1.21179e-05   3.85990e-06   1.63967e-07  -3.79001e-07  -8.67971e-09  -1.15902e-08   3.07009e-09       0.00000       0.00000       2.73459       3.43516       3.63198       3.70880       3.78976       3.26638       2.98257       2.38879       1.91111       1.48870       1.21996      0.875666      0.555546      0.415196      0.267281      0.176839      0.108002     0.0610418     0.0365445     0.0186958    0.00876513    0.00427458    0.00220463   0.000918997   0.000399146   0.000153744   5.47057e-05   1.70277e-05   5.99205e-06   1.78406e-06   4.10873e-07   9.79858e-08   1.71620e-08   1.89049e-09       0.00000       0.00000
  17  12 2548.1543    1.9376  0.8438 11.5787 -0.0003  0.0270   0.0476   0.0564    0.1293   0.0000   434.2821      0.107308       19.2932      -2.49905      -2.26124       4.08881       1.83243      -2.15913      0.763119     -0.383634     -0.392281     -0.446241     -0.469143     -0.467929    -0.0134325     -0.316512     -0.243067    0.00188825    -0.0184371    -0.0214222    0.00930533    0.00179497   -0.00212481   -0.00109586   0.000456063  -1.30411e-05   4.31608e-05   6.61580e-06   9.07922e-07   1.88107e-06  -2.44072e-07   6.93556e-08   1.01074e-08  -4.47210e-09       0.00000       0.00000       2.57997       3.38499       3.61076       3.74615       3.42904       3.24397       2.80481       2.26865       1.83721       1.46345       1.03460      0.781655      0.564817      0.372686      0.255814      0.155937     0.0956859     0.0540364     0.0320967     0.0173071    0.00867316    0.00410773    0.00211531   0.000835824   0.000385647   0.000143875   5.62563e-05   1.90901e-05   5.87812e-06   1.49837e-06   4.00026e-07   8.56930e-08   1.53583e-08   2.05915e-09       0.00000       0.00000
  17  13 2691.1066    2.4149  0.9447 11.8642 -0.0042  0.0296   0.0583   0.0631    0.1396   0.0000   435.3794       6.88981       9.60280      -4.92487      -1.83074      -1.36225      -4.58250      -1.10924       3.58027      -2.17408      0.741783     -0.109608     -0.831983     -0.138765     -0.219561     -0.187365     -0.110005    0.00735742   -0.00601460    -0.0118770    -0.0212371    0.00706639    0.00226218   -0.00120868   0.000128456   5.51621e-05  -1.62582e-05   2.38890e-05   4.22696e-07  -8.38170e-07  -7.77107e-07   2.32130e-08  -1.16889e-08   1.69943e-09       0.00000       0.00000       2.99554       4.06803       4.38224       4.60260       4.04460       3.97728       3.29881       2.61440       2.04237       1.60266       1.08487      0.835908      0.645915      0.429777      0.281332      0.164914      0.105140     0.0536713     0.0340017     0.0163018    0.00965155    0.00429214    0.00205379   0.000857352   0.000378229   0.000148371   6.30220e-05   1.88780e-05   6.74130e-06   1.60043e-06   4.22221e-07   9.32963e-08   1.56536e-08   2.30951e-09       0.00000       0.00000
  17  14 2834.4094    3.0793  0.8745 12.5232 -0.0026  0.0283   0.0746   0.0619    0.1368   0.0000   438.5459       4.83615       9.27300    0.00862276      -1.08903      -4.32028      -4.59305      -2.64850     -0.931351      0.344471     -0.424132      0.388321      0.487729     -0.108414     -0.268883     -0.118500     0.0729441     0.0918667     0.0216939    -0.0220808   -0.00590492   -0.00132837  -0.000781035   0.000411676   0.000128054  -2.05408e-05   1.72740e-06  -8.94391e-06   6.43063e-07   1.16750e-06  -4.36690e-07   4.36942e-08  -4.32788e-09   2.28415e-10       0.00000       0.00000       2.50542       3.46518       3.25634       3.52165       3.34722       3.17376       3.05692       2.39375       1.85556       1.44336       1.11708      0.873062      0.625018      0.454980      0.298817      0.176381      0.114140     0.0564700     0.0370885     0.0157255     0.0100993    0.00411119    0.00223138   0.000906932   0.000436161   0.000145372   6.52586e-05   1.64602e-05   6.79435e-06   1.60702e-06   4.51595e-07   1.04021e-07   1.97551e-08   2.42578e-09       0.00000       0.00000
  17  15 2977.3197    3.7186  0.9114 13.0166 -0.0043  0.0264   0.0892   0.0632    0.1288   0.0000   438.0659       6.98253       6.87185      -2.67891       2.72822       1.77569      -3.22965      -1.35572       3.08958     -0.680605     -0.627374      0.523017      0.430294     -0.448474     0.0283545      0.116773     -0.115951    -0.0238101    -0.0284834    0.00865876   -0.00231509   -0.00143280    0.00152381   6.36361e-05   5.79021e-05  -0.000170247   2.50277e-05  -1.03100e-05  -4.29570e-06   3.18260e-07  -1.69382e-07  -7.07486e-08  -8.60792e-09  -2.32496e-09       0.00000       0.00000       2.69512       3.15726       2.98046       3.49475       3.29753       3.02772       2.64250       2.35251       1.92072       1.35621       1.01711      0.796559      0.626642      0.425947      0.269233      0.168578      0.100425     0.0563114     0.0308929     0.0174180    0.00938942    0.00466421    0.00214237   0.000854125   0.000347603   0.000130405   4.71514e-05   1.56661e-05   4.79631e-06   1.38247e-06   3.44393e-07   7.11676e-08   1.39655e-08   1.93257e-09       0.00000       0.00000
  17  16 3119.5262    3.8751  0.9701 13.3863 -0.0027  0.0276   0.0970   0.0684    0.1306   0.0000   442.0514       5.49318       16.7872      -1.70441      -3.38459      -4.67308      -2.28875      -1.74378      -3.43621      0.640035      -1.63330      -1.92486     -0.512797     -0.219488     -0.311385    -0.0110472     -0.236736     0.0636109     0.0157041     0.0187151  -0.000825302    0.00179661    0.00309893  -0.000643147   0.000137228  -8.94571e-05   4.83829e-05  -1.40764e-05  -5.66751e-06  -2.28527e-06   8.72473e-08   5.83154e-08  -1.66954e-08  -1.09567e-09       0.00000       0.00000       2.46813       3.46125       3.19973       3.53304       3.23978       3.10160       2.82766       2.29688       1.92729       1.46099       1.18043      0.820676      0.605329      0.406965      0.268193      0.162804      0.103491     0.0571554     0.0326107     0.0166918    0.00898050    0.00418491    0.00197365   0.000878873   0.000378220   0.000147325   5.52445e-05   1.75968e-05   5.80542e-06   1.61645e-06   4.34558e-07   8.90889e-08   1.86252e-08   2.41337e-09       0.00000       0.00000
  17  17 3261.5203    3.6234  1.4951 12.7224 -0.0025  0.0381   0.0725   0.0825    0.1637   0.0000   440.9091       6.48721       16.4065      -6.57199     -0.892387      -2.34686      0.519127      -4.05635     -0.157310      -1.68635      -2.47268     -0.267458     -0.276375      0.207120    -0.0795543    -0.0551957      0.107921     0.0539246    -0.0120949     0.0362547    0.00145790   0.000742336   -0.00177526   -0.00113257  -0.000288567   0.000110441   1.63284e-05  -1.45068e-05  -1.29390e-06   1.25407e-06   6.60954e-08  -7.39701e-08   1.54888e-08  -1.35290e-09       0.00000       0.00000       3.19570       4.45428       4.61072       4.48536       4.70146       3.97108       3.75311       2.90987       2.59212       1.93543       1.58751       1.06781      0.779268      0.514468      0.347062      0.225530      0.123202     0.0841568     0.0437340     0.0237544     0.0125467    0.00555399    0.00276720    0.00120324   0.000549631   0.000188379   7.67667e-05   2.74029e-05   7.84703e-06   2.52802e-06   6.40344e-07   1.39759e-07   2.74240e-08   2.82849e-09       0.00000       0.00000
  17  18 3403.5199    3.2183  1.9517 12.5181 -0.0079  0.0388   0.0598   0.1008    0.1330   0.0000   442.5045       8.02675       14.3690      -11.1313       4.04059       2.94003       4.94854      -9.31022       2.90206      -3.58446       1.14800      0.449199     0.0180006    0.00161146     -0.253875     -0.443068      0.148611     0.0109789     0.0261754   -0.00766029    -0.0169943    0.00238296   -0.00275324   0.000344662   0.000331003  -3.14135e-05  -1.01131e-06  -7.55806e-05   6.34757e-06   1.34822e-06   6.35353e-07  -1.95113e-07   9.27239e-09   2.74550e-09       0.00000       0.00000       3.77206       4.81688       4.77432       5.11018       4.81676       4.53685       3.93649       3.40699       2.69851       2.15784       1.60451       1.18828      0.850566      0.591669      0.392171      0.239854      0.142359     0.0825105     0.0480126     0.0254803     0.0126628    0.00615389    0.00284123    0.00126579   0.000515668   0.000205074   7.44686e-05   2.55239e-05   8.07391e-06   2.25932e-06   5.80550e-07   1.27472e-07   2.19468e-08   2.97697e-09       0.00000       0.00000
  17  19 3545.6775    2.6564  3.1915 11.6141 -0.0036  0.0518   0.0378   0.1291    0.1098   0.0000   442.1630       14.4373       22.5562      -13.2950      -8.78600       1.83679      -8.84133      -7.14626       3.12202      -2.08386      0.692095     -0.454832     -0.560808       1.12461       1.29146     -0.280258     -0.274643      0.138404    -0.0453951    0.00206300    0.00850019    0.00959089   -0.00434031  -0.000335835   0.000644934  -0.000137147   0.000112693  -1.16383e-05   1.19569e-05   2.66782e-06   6.41995e-08   1.15260e-07   2.12856e-08  -9.11811e-09       0.00000       0.00000       4.95334       6.37025       6.37872       6.64298       6.58133       6.05393       5.29683       4.25755       3.67759       2.91585       2.27842       1.63225       1.09269      0.753785      0.491188      0.330266      0.194809      0.121196     0.0643237     0.0344810     0.0173321    0.00794672    0.00393427    0.00159242   0.000733985   0.000263510   0.000101944   3.60090e-05   1.07416e-05   3.33498e-06   7.83301e-07   1.77722e-07   3.28360e-08   3.87884e-09       0.00000       0.00000
  17  20 3687.9339    2.2260  4.4143 11.1712  0.0027  0.0601   0.0269   0.1576    0.0823   0.0000   436.3333       12.9354      -1.47175      -5.27200       3.05999      -4.75563       2.99796      -2.24745      -1.11496      -3.54775      -1.72921      -2.35824       1.43482      0.821304      0.248213     -0.345849     -0.144928      0.148237     0.0334899    -0.0380823    -0.0250835    0.00539607    0.00346525   0.000212192  -0.000786245  -0.000355897   0.000168956  -3.25822e-05   3.01306e-06  -6.45576e-06   5.59339e-07  -1.40536e-07   4.54717e-08  -7.24840e-09       0.00000       0.00000       5.67611       7.24122       7.75937       7.92890       7.48194       6.76670       6.11246       5.20960       4.22009       3.34268       2.54675       1.86501       1.27707      0.891526      0.583195      0.358193      0.220086      0.126721     0.0734232     0.0388668     0.0198954    0.00980316    0.00455685    0.00210463   0.000862170   0.000344019   0.000123172   4.12704e-05   1.35027e-05   3.76558e-06   9.44713e-07   2.08827e-07   3.62413e-08   4.39481e-09       0.00000       0.00000
  17  21 3830.2646    1.8399  6.1770 10.7216 -0.0045  0.0752   0.0192   0.1969    0.0671   0.0000   443.0915       4.68076       18.4602      -11.0065      -13.7651      -19.2350       15.0582      -8.22693      -6.41442      -12.8937       8.63063      0.177753      -2.17213      0.976191      0.951049      0.329820     -0.332100     -0.198140    -0.0163499     0.0320965    -0.0268827    0.00838173   -0.00632761   0.000172069    0.00113803   0.000164194  -0.000257846  -4.82721e-05  -1.48749e-05   4.51304e-06   1.01471e-06  -2.16298e-07   3.01598e-08  -4.93693e-10       0.00000       0.00000       7.00247       8.88580       9.28976       9.71085       9.37035       8.27172       7.76173       6.17387       5.41515       4.05520       3.16188       2.27490       1.61832       1.12711      0.723575      0.463944      0.267121      0.165354     0.0907720     0.0494396     0.0258564     0.0121374    0.00594527    0.00248023    0.00111406   0.000403892   0.000155184   5.29723e-05   1.59132e-05   4.75012e-06   1.12785e-06   2.54907e-07   4.98302e-08   5.43920e-09       0.00000       0.00000
  17  22 3972.6507    1.5348  7.9638 10.4651 -0.0005  0.0891   0.0148   0.2457    0.0575   0.0000   434.7070       11.3055      -2.69040       4.77903       8.29372       3.00762      -1.38671      -11.5144       5.33724      -4.97349      -5.23003      -4.51014      0.807096      0.761408       1.86246      0.800404     -0.386199    -0.0547178   -0.00775684    -0.0342112     0.0296466  -0.000612365   -0.00356030   -0.00260970  -0.000677891  -0.000144180  -8.32031e-05   6.85312e-05  -1.56678e-05  -1.32362e-06  -1.19955e-06   1.23012e-07  -6.45195e-08  -3.52607e-09       0.00000       0.00000       8.17465       10.6629       11.1195       11.4123       10.8783       10.0806       8.98739       7.65254       6.24085       4.86186       3.72177       2.72223       1.97413       1.29100      0.891365      0.535003      0.333268      0.191413      0.107006     0.0581778     0.0292358     0.0149954    0.00664134    0.00315875    0.00123231   0.000512040   0.000179382   6.44225e-05   2.01786e-05   5.48183e-06   1.48882e-06   3.12701e-07   5.67912e-08   6.88404e-09       0.00000       0.00000
  17  23 4115.2681    1.2479 10.1782 10.4681 -0.0019  0.1169   0.0123   0.3201    0.0470   0.0000   454.7451       20.4442      -3.29588       24.5071       22.9308       1.89291       20.0487      -4.97339       9.33471      -7.50711       1.16427       1.65002      0.421620      -3.73802      0.237133      0.922345      0.196178     -0.162560      0.106877   -0.00618612     0.0410630     0.0306142    0.00701522  -0.000272143   0.000909852   0.000923657   7.97828e-05   0.000127892   4.63663e-06   1.11520e-05   1.51413e-06  -8.51894e-07  -3.63446e-08   1.62414e-08       0.00000       0.00000       10.5322       13.6250       14.9166       15.1798       14.1416       13.1723       11.8291       9.83858       8.15809       6.37762       4.89501       3.48370       2.56515       1.74670       1.12490      0.707070      0.443206      0.255829      0.139536     0.0785290     0.0401766     0.0202220    0.00919633    0.00409215    0.00174782   0.000722456   0.000256355   8.90020e-05   2.74245e-05   7.78785e-06   1.97553e-06   4.13770e-07   7.45567e-08   8.86883e-09       0.00000       0.00000
  17  24 4257.7605    1.0215 11.5806 10.3459 -0.0027  0.1378   0.0105   0.3848    0.0435   0.0000   455.7483       11.7221       4.22525       38.2579      -3.73033       5.12505       31.1649       1.65016       4.55146       5.14581      -3.71180       3.50595     -0.259232       1.63797       1.91067       1.50073      0.409957     -0.252895      0.103211    -0.0337559    -0.0676739    -0.0109941     0.0222740    0.00799549   -0.00134665  -4.47204e-05  -0.000222184  -0.000172137   2.96782e-07   5.58746e-06   2.58827e-06   1.57037e-07  -1.24420e-07   8.66794e-09       0.00000       0.00000       12.5134       16.2619       17.2386       17.5786       17.0365       15.6767       13.9330       11.6288       9.54709       7.57916       5.63144       4.24201       2.98589       2.09889       1.36541      0.859908      0.521752      0.304163      0.174546     0.0933426     0.0479414     0.0238538     0.0107230    0.00499754    0.00200836   0.000822940   0.000300856   0.000103047   3.28011e-05   9.20807e-06   2.28701e-06   5.10459e-07   8.68369e-08   1.04458e-08       0.00000       0.00000
  18   9 2143.6695    0.8486  0.6662 10.2014 -0.0042  0.0365   0.0248   0.0536    0.0962   0.0000   438.9222     -0.945463       11.5548       5.76345      -1.88046      -2.97066      0.303537    -0.0527976      -2.42669      0.891181      -1.64274    -0.0603111      0.783343     -0.742318     -0.456849     0.0142369     -0.117991     -0.159134     0.0348070   5.90508e-05   -0.00414191    0.00484670    0.00213192   -0.00105624  -0.000411123  -8.14661e-05  -6.64394e-05  -1.54723e-05   4.62296e-06   2.38078e-06  -7.24420e-07   6.11498e-07  -8.68516e-08  -9.66341e-09   1.67134e-09  -1.01437e-10       2.28363       4.35637       3.50523       4.07275       4.40280       3.26640       4.04877       1.87699       2.94003       1.32362       1.88875       1.01724      0.838359      0.601839      0.315079      0.303311      0.115828      0.129468     0.0417172     0.0378526     0.0150550    0.00858790    0.00496961    0.00147419    0.00117762   0.000226575   0.000202063   5.45644e-05   2.11414e-05   9.56367e-06   1.39862e-06   8.98747e-07   1.40316e-07   3.30914e-08   9.84119e-09   8.45573e-10
  18  11 2436.8900    1.5034  1.0126 11.0014 -0.0015  0.0274   0.0342   0.0670    0.1407   0.0000   442.0017       2.64809       10.5354       3.30716      -1.66182      -2.11506     -0.983288      -2.71199     -0.179006      -1.37734      0.963421     -0.832910       1.12458    -0.0955948     -0.886162     -0.122364      0.119997     0.0756613    0.00866200    -0.0350221    0.00556620    0.00208598   -0.00303855    0.00243652   0.000174445   0.000167680  -6.07009e-05  -4.34638e-05  -1.42872e-05   7.47654e-07  -1.66442e-06   4.05250e-07   1.08286e-07   1.25296e-08  -4.05122e-09  -8.86570e-10       2.57794       2.95639       3.25300       3.41690       3.13350       3.07737       2.70699       2.24482       1.90314       1.60443       1.26189      0.896332      0.633641      0.455940      0.306853      0.193760      0.125952     0.0805359     0.0453938     0.0250119     0.0140855    0.00705788    0.00348137    0.00146769   0.000718259   0.000304748   0.000134889   4.70433e-05   1.73323e-05   5.52709e-06   1.63390e-06   4.32336e-07   9.94623e-08   1.99766e-08   3.44890e-09   4.29612e-10
  18  12 2580.8451    1.9484  1.0324 11.7162 -0.0049  0.0370   0.0438   0.0659    0.1307   0.0000   438.6517      0.513829       14.6549       5.30530       4.12862      -1.80609       1.13938      -1.08679       2.25345       1.52181     0.0980642      -1.46047     0.0623756     -0.892514      0.390313      0.383753     -0.155761    -0.0751318    -0.0431213   -0.00834641    -0.0110312   0.000567876   -0.00166161    0.00101939  -3.76787e-05  -8.65673e-05  -0.000101568   4.81350e-05  -1.82084e-05   7.93163e-06   4.93574e-07   3.40487e-07  -1.95665e-07  -2.85514e-08  -6.05933e-09   3.44238e-10       4.16767       4.98425       4.48263       3.70070       4.24729       4.84466       4.84242       3.93952       2.64725       1.68556       1.21917       1.20586       1.10181      0.863561      0.606467      0.369286      0.212473      0.113230     0.0559767     0.0295398     0.0141928    0.00709276    0.00349380    0.00158135   0.000730058   0.000297803   0.000130235   4.79102e-05   1.67513e-05   5.89055e-06   1.64971e-06   4.44915e-07   1.23107e-07   2.56517e-08   4.21866e-09   4.59094e-10
  18  13 2724.7889    2.5524  0.9001 12.1279 -0.0049  0.0253   0.0598   0.0589    0.1267   0.0000   438.1529       4.05486       9.49276       5.98793       3.09772     -0.622053      -1.73632     -0.999549      0.802703      -1.40059     -0.942246     -0.165066     0.0815919      0.154736     -0.500877    -0.0918978   -0.00445541     -0.185464     0.0667208    -0.0331483   -0.00467324   0.000961370  -0.000821645  -0.000450591   0.000263180   0.000274968  -0.000151436  -4.77791e-05   9.84139e-06   8.88668e-06  -1.67342e-06   2.10259e-07   2.47267e-08  -2.62454e-08  -2.37998e-09   1.91033e-10       2.20040       2.62613       2.84456       3.11795       2.89108       2.80394       2.44152       2.01066       1.68760       1.32884       1.03730      0.800465      0.568122      0.395890      0.268978      0.181900      0.117002     0.0720749     0.0429753     0.0227221     0.0123367    0.00657032    0.00321477    0.00148984   0.000719404   0.000286888   0.000117900   4.52770e-05   1.63892e-05   5.21394e-06   1.58732e-06   4.14883e-07   9.68338e-08   2.03297e-08   3.56704e-09   4.55608e-10
  18  15 3012.2784    3.6944  1.0098 12.5319 -0.0067  0.0268   0.0797   0.0630    0.1712   0.0000   440.5929       5.70417       15.6011       6.72961      0.502531      0.151370      -5.28550      0.553966       2.37751      -1.59674     -0.263665     -0.217516     -0.906101      0.621311     -0.161843      0.279328    -0.0704903    -0.0193367    -0.0254618    -0.0227921    0.00919102    0.00196814   -0.00214551  -0.000412376   0.000957327  -2.62774e-05   2.34641e-05   5.16852e-05  -1.04402e-05   1.47309e-07   3.40732e-08  -9.57467e-08  -1.27229e-07   1.33628e-08   3.00144e-09   1.40070e-10       2.29673       3.04440       3.10521       3.30024       3.06811       2.97956       2.63288       2.17275       1.90181       1.50701       1.14521      0.890995      0.594191      0.465015      0.284675      0.199504      0.113826     0.0743628     0.0423604     0.0232637     0.0129207    0.00678448    0.00316757    0.00149614   0.000663334   0.000302937   0.000115386   4.56621e-05   1.65310e-05   5.48552e-06   1.65313e-06   4.99328e-07   9.96907e-08   2.48162e-08   4.21754e-09   5.30793e-10
  18  16 3155.0138    3.7678  1.0543 13.2402 -0.0177  0.0319   0.0866   0.0667    0.1363   0.0000   437.6455       14.1913       11.8222       4.41402      -4.98113      -10.2774      -3.70184      -7.52259       1.71401      -4.83724      0.102978      -1.44954     -0.871106      0.132407   -0.00419640    -0.0567181     -0.281879     0.0207245     0.0103566  -0.000555497     0.0102227   -0.00509898   -0.00149531    0.00199411  -0.000731562   9.61651e-06  -5.51776e-05  -1.11408e-05   5.03939e-06   1.07585e-07   9.86387e-08  -4.85978e-07   3.75398e-07  -3.06983e-08   1.34434e-09  -3.93165e-10       2.47410       3.83570       3.20163       4.23594       3.39040       3.79954       2.80412       2.84029       2.04159       1.83968       1.33668       1.01260      0.713495      0.509697      0.342253      0.216425      0.146351     0.0830140     0.0520155     0.0263506     0.0159212    0.00724494    0.00410171    0.00157533   0.000865624   0.000301876   0.000152437   4.78210e-05   2.01006e-05   5.65743e-06   2.02944e-06   5.15199e-07   1.43948e-07   3.09328e-08   4.88128e-09   8.69476e-10
  18  17 3297.5403    3.5219  1.4708 12.6944 -0.0011  0.0325   0.0686   0.0812    0.1426   0.0000   440.0532       9.85492       8.64282      -6.00827      -3.82185      -10.5265      -1.11369      -2.54756       1.60983     -0.631507     -0.173952     -0.705930      0.235454     -0.259914     -0.652645     0.0264497     0.0973354     0.0892292    -0.0295310    -0.0357790    0.00244267    -0.0167641  -0.000250155    0.00185730   0.000715136  -0.000253911  -5.51692e-05  -6.48041e-05  -4.69944e-06  -2.81307e-06  -2.42720e-06   4.56430e-07   1.46239e-07  -5.01260e-08  -7.20438e-09   2.93769e-10       2.88438       3.73466       4.06699       4.34128       4.06401       3.73417       3.26790       2.73648       2.26703       1.75179       1.33051       1.03433      0.727676      0.504206      0.352391      0.226959      0.143214     0.0853244     0.0511355     0.0291366     0.0153818    0.00809109    0.00402075    0.00191087   0.000892518   0.000361072   0.000147732   5.59624e-05   1.99149e-05   6.75220e-06   2.05704e-06   5.37777e-07   1.31063e-07   2.80781e-08   4.87676e-09   5.99349e-10
  18  18 3440.2437    3.0348  2.2885 12.2079 -0.0027  0.0415   0.0501   0.1085    0.1176   0.0000   440.8586       6.35563       20.9486      -7.57906       5.12562      -6.57944       5.40186      -10.3042       7.02741      -7.15860     -0.335392     -0.557133      0.483358      -1.29523     -0.165329      0.133378     -0.220486      0.181087    -0.0926117    -0.0200261     0.0477931   -0.00961752   0.000144715   0.000605802   -0.00151608   0.000110637   0.000175492  -9.04675e-05   1.27084e-05   8.70170e-06   1.64564e-06   1.50932e-07   7.24520e-09   4.85202e-09  -1.55262e-08   1.35949e-09       3.64363       4.76693       5.18669       5.31699       4.99354       4.74170       4.11148       3.57788       2.88752       2.36755       1.77195       1.33510      0.945227      0.681208      0.447455      0.289933      0.186177      0.113455     0.0644396     0.0372870     0.0200511     0.0102771    0.00509534    0.00246459    0.00103243   0.000478680   0.000192243   7.50228e-05   2.61066e-05   8.85246e-06   2.68504e-06   7.35776e-07   1.75669e-07   3.80109e-08   6.20420e-09   7.80434e-10
  18  19 3582.8021    2.5123  3.3178 11.5546 -0.0057  0.0500   0.0345   0.1309    0.1013   0.0000   438.9333       7.33547       11.1052      -5.40404      -4.02717      -1.78312      -3.01212      -11.5809      -5.13022      -3.30989      -1.31152       1.76028      -2.92370     -0.709477      0.382763     0.0294357     -0.209361    -0.0406020      0.133891     0.0266443   -0.00912350    -0.0124683    0.00161890   0.000480163   4.66728e-05  -0.000247895  -0.000516937   7.71821e-05   1.24702e-05  -4.78326e-06  -9.49143e-06   1.10102e-06   3.85540e-08   3.51119e-08   1.10836e-08  -1.02312e-09       4.44227       5.66500       6.00246       6.12520       5.89195       5.41787       4.83193       4.26334       3.61541       2.87706       2.24327       1.63082       1.19952      0.833038      0.548034      0.367388      0.218157      0.134050     0.0786366     0.0462880     0.0243960     0.0124608    0.00628374    0.00298975    0.00133018   0.000558048   0.000228577   8.73758e-05   3.10701e-05   1.02675e-05   3.06018e-06   9.04036e-07   2.12468e-07   4.39027e-08   7.52500e-09   8.92844e-10
  18  20 3725.4844    2.1062  4.5980 11.2608 -0.0037  0.0616   0.0248   0.1631    0.0702   0.0000   440.8647       17.8190       15.1998       9.41137      -8.39821      -2.47605       7.52052      -14.6782       3.29496      -2.23370       3.14249      -2.25650     -0.323733      0.527078    -0.0344099      0.359757     0.0505558      0.264931     0.0337172     0.0877806     0.0121726    0.00549499    0.00674561   -0.00177423  -0.000390458    0.00130149   7.62832e-05  -0.000124757  -2.45376e-05   8.09976e-06   1.73816e-06  -2.20148e-07  -6.92903e-08   6.01849e-08  -1.58478e-08   5.47459e-10       5.41554       6.98091       7.42940       7.65989       7.33823       6.79557       6.08581       5.16510       4.45732       3.48147       2.78996       2.00410       1.45872       1.01838      0.674689      0.441027      0.275691      0.173573     0.0979021     0.0554425     0.0300728     0.0158796    0.00774406    0.00355840    0.00163788   0.000697940   0.000287607   0.000107906   3.84843e-05   1.29857e-05   3.86685e-06   1.10819e-06   2.61962e-07   5.43137e-08   9.91269e-09   1.13053e-09
  18  21 3868.3477    1.7286  6.7470 10.7156 -0.0011  0.0764   0.0168   0.2125    0.0562   0.0000   444.7152       26.6506       9.84465      -4.28161     -0.228423       7.88023      -17.3490      -4.57967       1.97128       5.24291      -4.37049       4.03601       3.22281      0.305162     -0.454635     -0.166032      0.592345     0.0556463     -0.180684     0.0104873     0.0229282    0.00662629   -0.00356551  -0.000881441   -0.00444840   0.000444795   4.24076e-05   0.000137678   4.39178e-05   4.62223e-06  -5.86996e-06   8.51920e-07   2.94623e-08   1.53314e-08  -5.64841e-09  -4.00336e-10       6.97092       8.94890       9.60917       9.80805       9.78362       8.63873       7.75330       6.51285       5.51121       4.48744       3.41630       2.52768       1.80155       1.25342      0.837094      0.547029      0.346561      0.212391      0.124433     0.0707853     0.0380400     0.0197411    0.00970667    0.00449556    0.00204492   0.000853037   0.000351212   0.000133442   4.72572e-05   1.57699e-05   4.79057e-06   1.32953e-06   3.27875e-07   7.12120e-08   1.19574e-08   1.30970e-09
  18  22 4011.0567    1.4742  8.8747 10.3402 -0.0022  0.0939   0.0130   0.2545    0.0526   0.0000   432.7492       25.1350      -18.5586       14.7601       15.0222      -14.9074       15.3842      -2.85667      -11.9612      -8.39115      -1.08006      -2.53540      0.236689     -0.837698      -2.24284    -0.0262027    -0.0749356      0.174269    -0.0772859    -0.0397153    -0.0169282   -0.00951490    -0.0160639     0.0198371   -0.00229994  -0.000298822   0.000120466   0.000312866  -2.66479e-05   8.72441e-06   3.98964e-06  -1.27288e-06   3.14004e-07   1.38482e-07  -1.79942e-09  -1.00366e-10       8.13081       10.5353       11.2689       11.5355       11.2246       10.4871       9.30749       8.02762       6.52951       5.27512       4.02441       3.03399       2.23513       1.56712       1.05730      0.689588      0.435516      0.262805      0.153048     0.0850257     0.0465081     0.0241109     0.0120161    0.00565093    0.00254809    0.00109074   0.000444086   0.000170327   6.13788e-05   2.00394e-05   6.15297e-06   1.70529e-06   4.22499e-07   8.83475e-08   1.46032e-08   1.74845e-09
  18  23 4154.1797    1.2159 11.0318 10.3764 -0.0008  0.1201   0.0112   0.3322    0.0442   0.0000   447.6770       29.3340       20.3462       9.81273      0.713993      -13.8962       13.3358       3.11219      -2.56357      -8.55271      -7.31766       7.36598       7.06355     -0.630813       1.75613       2.42347     -0.884157     -0.156935     -0.231740      0.146500    -0.0980036     0.0215445    -0.0362304    0.00452252  -0.000621284   0.000243576  -0.000442296  -0.000155778  -8.21362e-05  -1.08634e-05  -1.10958e-05  -6.44077e-07   7.81832e-07   2.67281e-08  -1.76311e-08  -2.70348e-09       10.4571       13.6122       14.4863       14.8709       14.3698       13.5202       11.8848       10.2286       8.61143       6.74985       5.25461       4.00343       2.85022       2.02106       1.37475      0.898870      0.556529      0.339136      0.199569      0.113161     0.0604716     0.0316222     0.0152170    0.00758470    0.00323882    0.00147337   0.000557107   0.000222209   7.76654e-05   2.65264e-05   8.11924e-06   2.23453e-06   5.32762e-07   1.12822e-07   1.90427e-08   2.25536e-09
  18  24 4297.2898    1.0211 13.5508 10.2349 -0.0028  0.1512   0.0092   0.4155    0.0415   0.0000   432.0967       6.34045       52.3723       23.5402       9.23646      -18.4150       33.5435       8.45965       4.53097      -14.6476       9.51080    -0.0268402       1.10783      -1.36469      0.691416      0.494698      0.638244      0.158960     -0.513565     0.0581651     0.0723773    0.00853363    -0.0137150    -0.0136652   -0.00275526    0.00219399   0.000242634  -0.000210180  -3.92990e-05   2.93546e-05  -1.59270e-05   3.10936e-06   2.03917e-07  -1.77521e-07  -5.08859e-10  -3.97452e-09       13.1624       16.9344       18.3424       18.6310       18.4129       16.9175       15.0013       12.8498       10.6306       8.60540       6.54466       4.97946       3.60080       2.54950       1.72143       1.13244      0.711508      0.435718      0.252655      0.146361     0.0776087     0.0404851     0.0203287    0.00940053    0.00438801    0.00179088   0.000759640   0.000284988   0.000101615   3.43555e-05   1.02299e-05   2.83857e-06   6.86430e-07   1.45690e-07   2.36804e-08   2.73770e-09
  18  26 4582.4389    0.6437 17.4367 10.1958 -0.0011  0.2511   0.0067   0.6483    0.0290   0.0000   402.1477       4.94212      -30.0917      -16.8127      -10.2881       15.9653      -14.2751      -34.6812       4.39085       2.71001      -2.03363       1.74519       4.71858       1.48100      -7.02192      -2.63413       1.28426      0.818966     -0.787481    0.00599202      0.189616      0.161756    0.00668370    -0.0107627   -0.00210849    0.00178400  -0.000310299  -6.99008e-05  -4.02372e-05  -3.53023e-05   3.60086e-06  -2.96038e-06  -1.42417e-07  -6.01140e-08   3.77849e-08  -1.37703e-09       20.9579       26.9692       29.8701       30.0431       29.7621       27.0785       24.4273       20.9527       17.8404       13.7585       10.8702       8.34165       6.00692       4.26705       2.85122       1.90545       1.23093      0.740343      0.440827      0.246088      0.135779     0.0710789     0.0364710     0.0170065    0.00795771    0.00326370    0.00136477   0.000509630   0.000183651   5.97637e-05   1.86218e-05   5.00148e-06   1.17639e-06   2.44094e-07   4.08693e-08   4.50118e-09
  19  11 2468.2187    1.6237  1.0031 11.2111  0.0012  0.0257   0.0354   0.0649    0.1277   0.0000   440.1733       1.97378       16.8525      -2.36280      0.887493      -1.31224      -3.92575      -3.33263       1.13534      -3.73406      -1.70275     -0.348237      0.384674   -0.00823898    -0.0931794    -0.0689713      0.133325     -0.112121     0.0166536   -0.00508350    0.00582528   -0.00274452    0.00346152   0.000764789    0.00132867  -0.000142556  -8.64969e-05  -3.91355e-06   2.67365e-05   1.25453e-05   4.91546e-06   5.33394e-07   3.20012e-08   5.09034e-08  -2.55381e-09  -7.40865e-09       2.22295       2.92462       3.20792       3.20535       2.99977       2.80243       2.48535       2.21313       1.91558       1.60066       1.27420      0.897972      0.674330      0.465732      0.318015      0.206141      0.133389     0.0805235     0.0516857     0.0289626     0.0169077    0.00932458    0.00483925    0.00242208    0.00107621   0.000546060   0.000215366   9.93358e-05   3.65118e-05   1.46492e-05   4.89761e-06   1.50267e-06   4.69965e-07   1.23102e-07   2.94112e-08   5.56550e-09
  19  12 2613.0801    2.2180  0.9200 11.7630 -0.0019  0.0250   0.0513   0.0590    0.1338   0.0000   436.5220       5.21240       7.96065       1.24975      -2.11564     -0.954096      -2.21230     0.0793794      0.905572      0.172410      0.472620     0.0796857     -0.193483      0.462825    0.00549595     -0.153516    -0.0598225     0.0858463   -0.00417118   -0.00915327   -0.00297359     0.0205214    0.00363473    0.00203465  -0.000892764   0.000514128  -0.000104021   8.93675e-05  -8.38416e-07  -1.39515e-05   9.05181e-07   1.84630e-07  -1.63692e-07   1.20965e-07  -1.70723e-08   7.65669e-09       2.14017       2.55489       2.78110       2.94685       2.94335       2.67389       2.31191       1.94579       1.85288       1.41818       1.13525      0.869846      0.627877      0.455717      0.288259      0.197884      0.139247     0.0841814     0.0520948     0.0309610     0.0169241    0.00952884    0.00499719    0.00249259    0.00121333   0.000528690   0.000216701   8.63932e-05   3.58851e-05   1.31940e-05   4.34345e-06   1.47156e-06   4.54563e-07   1.12610e-07   2.48837e-08   5.35875e-09
  19  13 2757.9880    2.8612  0.9398 11.8683  0.0026  0.0252   0.0627   0.0564    0.1564   0.0000   439.5366       4.28112       12.2378       1.17527      -3.27165      -6.02654      -4.85789      -3.96088      -1.53012     -0.623393      -2.31456     -0.102465       1.16985     -0.382037      0.129772     -0.195340     -0.100072    -0.0324158     0.0408899    -0.0312335    0.00654508   0.000196631    0.00166123    0.00396352  -0.000744273   0.000580923   2.10133e-05   8.34156e-05   3.51544e-05   8.72927e-06   1.26957e-06  -4.61965e-07   1.48486e-07  -1.47264e-07   1.26366e-08   3.79623e-09       2.29836       2.46773       2.84315       3.17629       2.77329       2.43417       2.51711       2.24111       1.85092       1.40484       1.19000      0.930997      0.664820      0.450324      0.316582      0.232153      0.143478     0.0773134     0.0493303     0.0330862     0.0185701    0.00860778    0.00423909    0.00247518    0.00132603   0.000611558   0.000256273   0.000101711   3.93362e-05   1.39166e-05   4.54960e-06   1.34810e-06   3.96049e-07   1.01181e-07   2.21342e-08   4.71244e-09
  19  14 2902.6286    3.3162  0.8528 12.6422 -0.0106  0.0232   0.0780   0.0535    0.1289   0.0000   439.0817       11.8294       14.6743      -5.05515       4.10703      0.401382       4.29978      -2.55745       1.17026      0.477919      -1.03686      0.707594     -0.237420     0.0535173      0.396015     -0.486236    0.00437774     0.0221783     0.0105027    -0.0282763    -0.0301797   -0.00363463   0.000856426   -0.00238856   0.000890964  -0.000172335  -0.000239347   9.76765e-06  -1.13806e-05   9.38107e-06  -5.58106e-06   4.66835e-07  -1.79990e-07   2.74109e-07   4.68961e-08  -8.52748e-09       2.03815       2.77418       2.89745       2.89093       2.79649       2.70985       2.42618       2.05811       1.70557       1.33361       1.03099      0.800251      0.591863      0.417890      0.308905      0.195293      0.125318     0.0773002     0.0443719     0.0268934     0.0145194    0.00804852    0.00394872    0.00204839   0.000986298   0.000436280   0.000202293   8.12077e-05   3.14888e-05   1.17648e-05   4.06187e-06   1.42808e-06   3.98299e-07   1.05073e-07   2.62403e-08   5.12301e-09
  19  15 3046.6796    3.7930  0.9449 12.9270 -0.0027  0.0260   0.0818   0.0566    0.1310   0.0000   435.2090       8.78229       14.3926       1.38250      -5.04968       2.51568     -0.293419      -3.89938     0.0217908       1.19982     -0.495587     -0.316238     0.0784555      0.424804      0.193420     0.0118790      0.168379     0.0168465    -0.0428369    -0.0336295    0.00610908   0.000525367   -0.00440721    0.00220733   5.90582e-07   0.000526561  -2.44237e-05  -4.44216e-06   3.10152e-06   3.96611e-06   2.03229e-06   1.32346e-06   4.24952e-07  -2.45199e-07  -1.06797e-08   7.02194e-09       2.12077       2.83622       3.06670       3.20890       2.96221       2.70034       2.58488       2.11840       1.81113       1.47547       1.20776      0.846962      0.623054      0.474902      0.298904      0.204605      0.133289     0.0836639     0.0502214     0.0295851     0.0168498    0.00877577    0.00504013    0.00221893    0.00114039   0.000509240   0.000226306   9.63553e-05   4.13378e-05   1.40264e-05   4.84544e-06   1.38962e-06   4.54182e-07   1.17406e-07   2.70532e-08   5.80433e-09
  19  16 3189.9514    3.8994  1.1728 13.3147 -0.0040  0.0282   0.0834   0.0735    0.1267   0.0000   438.1476       9.98271       19.9420       8.48489      -6.01101      -1.07133      -4.11392      -6.00939      -5.57127      -1.38581       1.46649     0.0927160      -1.60707     -0.808213      0.145939    -0.0743536    -0.0358080      0.177827     0.0129417     0.0373586     0.0227524    0.00453370    0.00391376    0.00238226  -0.000998388  -0.000603967  -8.26752e-05   0.000139473   2.47991e-05   2.18620e-06  -4.51375e-06  -5.41381e-07  -4.95974e-07   8.79154e-08   1.24629e-08  -9.49251e-09       2.44531       3.01004       3.22746       3.47851       3.30491       3.07923       2.79331       2.42031       1.99782       1.56811       1.31317      0.952135      0.698196      0.511285      0.354161      0.237384      0.154693     0.0938765     0.0575881     0.0353831     0.0194783     0.0105152    0.00515252    0.00270577    0.00123755   0.000607047   0.000249910   0.000109635   4.10621e-05   1.51552e-05   4.82978e-06   1.59331e-06   4.81944e-07   1.29080e-07   2.92954e-08   5.92889e-09
  19  17 3333.0080    3.3258  1.6845 13.0005 -0.0010  0.0352   0.0595   0.0900    0.0874   0.0000   437.6737       17.7236       12.3669      -6.23892       6.07462      -1.06863     -0.292137      -5.33218      -2.03849      0.597648     -0.145444      -2.98993     -0.736967      0.948864    -0.0963090    -0.0456286     -0.264443     0.0980402    -0.0848805    -0.0561513     0.0219896    0.00863543  -0.000442485   -0.00212546    0.00376555   0.000426960   0.000326766   0.000171852  -5.03228e-05  -2.55500e-06  -1.34013e-06   1.34032e-06   4.45612e-07   1.25306e-08   7.05007e-08  -3.57451e-09       3.09159       3.75590       3.88233       4.22715       4.02268       3.85225       3.32798       3.00208       2.52242       2.04541       1.55462       1.25229      0.916195      0.658008      0.433312      0.295977      0.197393      0.127656     0.0757553     0.0424303     0.0236434     0.0132429    0.00696695    0.00356006    0.00167157   0.000732332   0.000320336   0.000127984   4.99830e-05   1.85087e-05   6.40904e-06   2.04919e-06   5.99645e-07   1.58496e-07   3.62615e-08   7.37267e-09
  19  18 3476.2821    2.8247  2.5067 12.1359 -0.0038  0.0417   0.0415   0.1126    0.0892   0.0000   437.1144       12.5679       18.0470       4.84074       1.01665      -8.33759     -0.913367     -0.584741       4.11500     -0.575391      -3.25353     0.0705804      -1.86647     -0.252809      0.232237     -0.689883     -0.619830    -0.0848783    -0.0630312   -0.00364188    -0.0318704    -0.0140456    0.00982465   -0.00618264   -0.00175915   0.000915981   -0.00123061  -4.87623e-05   4.88350e-05  -1.22127e-05   2.75136e-06  -5.06046e-07  -1.01767e-06   6.79138e-08  -1.59889e-08  -2.23947e-09       3.50108       4.43904       4.73766       4.99071       4.68796       4.53952       4.08203       3.56647       2.92312       2.33517       1.80180       1.41790       1.05977      0.749425      0.545413      0.365110      0.229112      0.141598     0.0855150     0.0508274     0.0276805     0.0153793    0.00785715    0.00395289    0.00186280   0.000924548   0.000383687   0.000160774   6.06249e-05   2.32761e-05   7.90974e-06   2.62229e-06   7.31068e-07   1.97229e-07   4.67090e-08   9.46190e-09
  19  19 3619.6115    2.3857  3.6807 11.6400 -0.0050  0.0540   0.0311   0.1405    0.0799   0.0000   442.6511       15.2256       15.8032      -9.42151       1.63920      -2.35230       1.28013      -11.6314      -3.98038       5.54745       2.07967     -0.423718     -0.949871      0.244061     -0.912473     -0.459901     -0.299024    -0.0334994     -0.246407    -0.0231688    -0.0133312    -0.0275496    -0.0102183   -0.00443241    0.00494475   -0.00135039  -0.000244411   0.000366470  -2.60176e-05  -3.37777e-05   4.28909e-06  -9.44003e-07   1.23565e-06  -2.06927e-07   6.66882e-09  -7.00799e-09       4.36063       5.94823       6.09236       6.39871       6.19468       5.70582       5.09652       4.55280       3.84206       3.17345       2.46233       1.85511       1.38106      0.973018      0.674374      0.443184      0.291558      0.176086      0.108821     0.0638252     0.0362008     0.0195847     0.0103250    0.00507189    0.00254816    0.00108215   0.000501792   0.000193074   8.09265e-05   2.89651e-05   1.01071e-05   3.23367e-06   9.74421e-07   2.60327e-07   6.43881e-08   1.32687e-08
  19  20 3762.6095    1.9946  5.0485 11.1887 -0.0043  0.0657   0.0222   0.1689    0.0638   0.0000   448.7210       8.83584       18.9106      -8.91028       2.73956      -10.6563      -5.32579      -15.2450      -4.95375      -6.64219       1.38106       2.56307       1.19070       1.41128      -1.50817      0.110038      0.101014      0.168358    -0.0527855    -0.0534867     0.0802166   -0.00757977     0.0134467    0.00443990   -0.00691725    0.00120143   7.89250e-05   9.12321e-05  -4.54840e-05  -6.52979e-06  -2.42742e-06  -2.69628e-06   2.20420e-06   4.08814e-07   5.76105e-09  -2.24355e-10       5.50424       6.95463       7.71456       7.64198       7.44253       6.99904       6.25915       5.54165       4.74050       3.95234       3.08668       2.35423       1.70256       1.21408      0.825868      0.539266      0.362426      0.224174      0.135121     0.0791252     0.0455190     0.0241755     0.0123863    0.00650637    0.00304436    0.00136149   0.000596077   0.000256822   9.89788e-05   3.72410e-05   1.27293e-05   4.15676e-06   1.24896e-06   3.23532e-07   7.73441e-08   1.57262e-08
  19  21 3905.9920    1.6801  7.1543 10.6441 -0.0017  0.0791   0.0158   0.2169    0.0546   0.0000   443.4559       24.7804       9.31450      -15.2306       25.8733      -3.95538     -0.781417       1.61058       12.1178      -4.15874       6.06397      -2.43033       2.65496       1.04376     -0.786827     -0.910574      0.243207     -0.381891    -0.0994846    0.00219166      0.147288    -0.0229293     0.0150486   0.000357483   -0.00464746   -0.00160854   0.000666058  -0.000379013   0.000151636   1.97153e-05   7.09237e-06  -4.54121e-06  -3.82965e-07   1.99856e-07   1.48337e-08   8.37532e-09       6.49275       8.33018       8.88886       9.40698       9.08993       8.22173       7.66911       6.53624       5.78264       4.54203       3.60131       2.71231       2.05913       1.44940      0.982376      0.669489      0.428782      0.271354      0.161946     0.0934688     0.0546960     0.0286183     0.0154922    0.00780113    0.00378391    0.00168053   0.000729949   0.000302504   0.000119098   4.32822e-05   1.55539e-05   4.75412e-06   1.42321e-06   3.84334e-07   8.93594e-08   1.89275e-08
  19  22 4049.3346    1.4018  9.1791 10.4107 -0.0003  0.0964   0.0121   0.2657    0.0464   0.0000   436.2759     -0.866300       11.3311       2.52831      -4.72494       8.06024       13.3869      -5.95368      -10.3054       4.87785      -3.42024      -3.17482       2.05460       2.31789     -0.828918     -0.310197     -0.190580     -0.131268     -0.359782    0.00139750     0.0586870    -0.0640356    -0.0341233     0.0162921    0.00203356  -0.000453895  -0.000202074  -0.000100259  -4.47928e-06  -1.95015e-05   4.32537e-05  -8.28033e-07  -1.31310e-06  -6.22966e-07  -9.00054e-08   1.63707e-08       8.03537       10.4462       11.2265       11.4838       11.0019       10.4588       9.30992       8.28804       6.95463       5.67370       4.42055       3.39534       2.49672       1.80236       1.22537      0.823372      0.533316      0.333439      0.199107      0.117556     0.0657542     0.0357884     0.0187008    0.00949047    0.00451842    0.00207819   0.000891929   0.000376530   0.000147943   5.48009e-05   1.89197e-05   6.13636e-06   1.80653e-06   4.87394e-07   1.12475e-07   2.31485e-08
  19  23 4192.6664    1.1291 10.5991 10.4443 -0.0039  0.1183   0.0106   0.3263    0.0401   0.0000   430.3151      -1.48658       24.9086       17.7233      -32.9674      -15.4532       17.3922      -11.0883      -12.3514       2.56987      -3.80849      -11.3396       4.66050       3.42864       1.99603      -2.23591     -0.647708     -0.182891     0.0896878      0.170375     0.0790668    -0.0840087    0.00375575     0.0107735    0.00324050   -0.00636947    0.00138211  -0.000271446   0.000137695  -2.33532e-05   2.49353e-05  -4.29694e-06   2.83753e-06  -6.24373e-07   1.50335e-07   1.68595e-08       9.70054       12.7674       13.7256       14.1444       13.7195       13.0169       11.6641       10.0051       8.42415       6.82861       5.38377       4.12740       3.03326       2.18639       1.52479       1.02104      0.660578      0.415909      0.253371      0.146598     0.0828401     0.0452276     0.0233998     0.0116947    0.00559463    0.00256051    0.00114000   0.000470512   0.000184699   6.87825e-05   2.39717e-05   7.72693e-06   2.29622e-06   6.11108e-07   1.43280e-07   2.92681e-08
  19  24 4336.1851    0.9468 14.2387 10.2810 -0.0043  0.1625   0.0082   0.4412    0.0367   0.0000   422.2147       22.1107       1.92079       11.8740       20.7738      -24.0519       20.0412      -1.05528       14.5986      -2.62017     -0.436811      0.604108    -0.0170119       1.66028      0.370406     -0.270353      -1.77731     -0.154237     -0.125469   -0.00809710     -0.101186     0.0539541    -0.0402268    -0.0152409   -0.00827312   -0.00133991  -0.000994235   0.000483834  -0.000425757   1.57407e-05   2.91985e-05  -4.26845e-06  -8.76790e-07   1.01984e-06  -1.70614e-08   4.69627e-08       13.1386       17.3221       18.7778       18.9630       18.9104       17.0950       15.8475       13.5242       11.7031       9.53158       7.45677       5.73702       4.20348       3.01117       2.10016       1.40816      0.909210      0.573313      0.350289      0.205749      0.117229     0.0642097     0.0332914     0.0170387    0.00794845    0.00380449    0.00159478   0.000691321   0.000260918   9.93161e-05   3.40733e-05   1.10071e-05   3.22074e-06   8.50870e-07   2.01788e-07   4.17434e-08
  20   7 1893.9292    0.4720  0.4062 10.0770 -0.0145  0.0209   0.0172   0.0391    0.0507   0.0000   438.8539       1.91081       15.6405       1.25308       1.54442     -0.176673       3.37114     0.0427255      0.349378       1.83268     -0.401398      -1.49947      0.168818     -0.126369     -0.151524     -0.126748      0.107611     0.0269018    -0.0547489    -0.0348206    -0.0120887     0.0143771   0.000805778   -0.00249439  -0.000395037  -0.000241562  -0.000100711  -0.000207269  -3.92070e-05   3.66141e-05  -1.69182e-06  -1.07683e-06   7.06801e-07  -3.57973e-07  -2.44078e-08  -1.05415e-09       1.78037       2.20570       2.36171       2.48175       2.69320       2.42540       2.13187       1.63107       1.49527       1.27807      0.940914      0.723311      0.470541      0.397214      0.279117      0.200616      0.123477     0.0762643     0.0495519     0.0309915     0.0199117     0.0118735    0.00609330    0.00316820    0.00152416   0.000693011   0.000301462   0.000129127   5.72987e-05   2.06570e-05   8.32728e-06   2.97395e-06   9.80424e-07   3.39572e-07   9.60262e-08   2.28849e-08
  20   9 2203.1321    0.9558  0.7644 10.3381 -0.0019  0.0245   0.0244   0.0534    0.1070   0.0000   440.0885       2.26835       11.0042      0.886480       2.84099      -5.23455      -3.58041     -0.590344     -0.246698     -0.211536       1.41931     -0.254671     -0.921239      0.508167     0.0619300     -0.365284     -0.144674      0.151386    -0.0542703    -0.0299084     0.0449040  -0.000689610   -0.00526118    0.00517088  -0.000664398   -0.00141148  -0.000239261  -2.59831e-05   5.87369e-05  -4.90330e-07  -1.15825e-05   4.49940e-06  -4.64452e-07  -3.73736e-07  -1.42747e-08  -6.59149e-08       2.10180       2.73046       2.81182       2.64469       2.71660       2.73489       2.51555       2.24231       1.78506       1.33305       1.06609      0.781568      0.651758      0.517027      0.371984      0.270134      0.166680      0.101981     0.0635076     0.0353441     0.0203357     0.0114719    0.00599849    0.00316286    0.00151560   0.000712021   0.000347961   0.000148670   6.55049e-05   2.48117e-05   9.80950e-06   3.69185e-06   1.14578e-06   3.64568e-07   1.13398e-07   3.09124e-08
  20  10 2352.4129    1.2539  1.0133 10.7402 -0.0029  0.0281   0.0271   0.0608    0.1208   0.0000   441.0602      0.388237       15.4192      -2.54768      -2.42358      -3.33137       1.74102      -4.17794      0.859169       1.59902     -0.277288       1.31120      0.458740     -0.465603     -0.173831     -0.225324     0.0779916      0.185183     0.0211050    -0.0850928    0.00252223     0.0251842   -0.00180539   -0.00728728   -0.00108456  -0.000331051   0.000464942   0.000210157  -0.000132355  -5.57982e-05  -1.48943e-05   7.13574e-06  -1.76847e-06  -3.90123e-07   1.25846e-07  -1.36428e-08       2.19852       3.00288       3.39628       3.40322       3.41623       3.06272       2.81352       2.46659       1.90676       1.64930       1.18606      0.932414      0.738953      0.501682      0.350533      0.261614      0.157421      0.108071     0.0662793     0.0393843     0.0233861     0.0123794    0.00720620    0.00375549    0.00181594   0.000938720   0.000447187   0.000194995   7.97554e-05   3.35542e-05   1.21746e-05   4.70433e-06   1.63502e-06   4.50156e-07   1.28813e-07   3.77762e-08
  20  12 2644.8367    2.2306  0.9498 11.8632 -0.0105  0.0265   0.0496   0.0580    0.1332   0.0000   437.9643       7.81744       17.8905      0.732207      -1.50667      0.836502      -2.78661      0.314933     -0.253547       1.16990      -3.03494       1.28010     -0.871842     -0.819295    -0.0646479      0.389825    -0.0608116      0.144557     -0.124455     0.0649830    -0.0300068    0.00546735   -0.00561375    0.00402217   3.00264e-06   -0.00174496  -0.000419996   9.96421e-05   8.54308e-05   1.58145e-06   4.13794e-06   6.60792e-06   1.12256e-08   4.55648e-07  -3.50333e-08  -1.37474e-08       2.32340       2.95080       3.24987       3.31909       3.27877       3.15881       2.78948       2.39421       1.95921       1.43018       1.24259      0.917635      0.725613      0.502876      0.366393      0.260904      0.177845      0.109411     0.0674584     0.0432552     0.0235188     0.0137433    0.00656937    0.00353954    0.00180561   0.000891902   0.000436232   0.000179291   8.07820e-05   2.93109e-05   1.21208e-05   4.19566e-06   1.31975e-06   4.62306e-07   1.26588e-07   3.58158e-08
  20  13 2790.7519    2.7854  0.9086 12.4975 -0.0081  0.0255   0.0628   0.0564    0.1147   0.0000   436.7670       4.61011       9.67483       2.44077      -2.83445      -1.32235      -3.51712      -1.62524     -0.817176       1.27482       1.29088     -0.886661     -0.329887     -0.369009     -0.156202    -0.0526369      0.142705      0.177707    -0.0193298     0.0241436   -0.00395408   -0.00358292   -0.00756280    0.00582047   -0.00369628   0.000233698   0.000590378   0.000232465   5.75576e-05  -3.59399e-05  -8.40994e-06   2.65968e-06   1.14214e-06  -2.88979e-07   1.16749e-07   4.13486e-10       2.07025       2.68073       2.77096       2.87384       2.80641       2.63419       2.57030       2.12143       1.80410       1.43477       1.13350      0.904682      0.691047      0.516048      0.344626      0.246055      0.171636      0.101044     0.0689741     0.0369621     0.0228522     0.0122763    0.00628783    0.00359517    0.00168362   0.000895333   0.000384391   0.000174105   7.38175e-05   2.89368e-05   1.13373e-05   4.29307e-06   1.26712e-06   3.94823e-07   1.20331e-07   2.82565e-08
  20  14 2936.0552    3.5662  0.9970 12.4900 -0.0031  0.0245   0.0732   0.0577    0.1466   0.0000   440.4596       6.46642       13.9465       2.99531      -2.10955      -8.13106     -0.274169      -1.82697      -1.48023      -1.65496     0.0972307     -0.559768     -0.110608  -0.000725606     -0.596954     -0.241151     -0.203207     0.0388263    -0.0505617   -0.00808113     0.0122429    -0.0154640    0.00433131   0.000308604   -0.00241134  -0.000527593  -5.86800e-06   0.000229181  -4.10484e-05  -2.47215e-06   3.56726e-06   2.01687e-06   3.13378e-07  -3.22559e-07   1.10254e-07  -1.15416e-08       2.02787       2.46761       2.66908       2.74669       2.63652       2.46784       2.37962       2.05068       1.68751       1.44359       1.21502      0.913046      0.659781      0.483772      0.349341      0.231871      0.155925     0.0977525     0.0642067     0.0370379     0.0226372     0.0119282    0.00690255    0.00333598    0.00168277   0.000811813   0.000381932   0.000182030   7.42826e-05   3.14725e-05   1.16041e-05   3.82627e-06   1.35993e-06   3.75049e-07   1.18239e-07   2.94785e-08
  20  15 3080.6047    3.8149  0.9959 13.0108 -0.0109  0.0244   0.0854   0.0624    0.1346   0.0000   437.4431       8.73078       15.8078       5.80936      0.734826      -4.78014      -1.69551      -6.14651      0.339795      -2.48746       1.13877     -0.995058      0.314005      0.118643    -0.0569919      0.469956      0.170437    -0.0463151     0.0410353     0.0786348    -0.0365478    0.00865344  -0.000262349    0.00195738  -0.000545409    0.00131032    0.00103023  -4.61133e-05  -0.000114229   4.94598e-06   2.19664e-05  -1.43233e-06   9.10921e-07  -1.74615e-07  -4.38481e-08  -2.21823e-08       1.98998       2.56046       2.85991       2.87621       2.79645       2.73756       2.37606       2.08499       1.75212       1.42546       1.09185      0.839450      0.629198      0.480457      0.331934      0.241515      0.151810     0.0928321     0.0602757     0.0347142     0.0216433     0.0118933    0.00643205    0.00332269    0.00169661   0.000815412   0.000377272   0.000165707   7.10119e-05   2.77346e-05   1.10869e-05   4.08041e-06   1.38866e-06   4.11645e-07   1.26151e-07   3.10974e-08
  20  16 3224.5792    3.8382  1.1030 13.3951 -0.0062  0.0308   0.0807   0.0690    0.1157   0.0000   435.9861       8.37957       14.7888     -0.480000      -2.15501      0.230379       2.45526      -3.07769      0.293476      -2.48923      -1.62481      -1.80989      -1.51612      -1.22001     -0.183131    -0.0679050     0.0731682    0.00834365    -0.0323323     0.0309831    -0.0186801     0.0292994    -0.0114588  -0.000571503  -0.000318560    0.00230412  -0.000279526  -0.000289832  -7.08063e-05  -1.90158e-05   1.00878e-05  -1.73046e-07  -2.92594e-06   9.32014e-08   1.41903e-07   3.48872e-08       2.12423       3.16427       3.00719       3.47358       2.99459       3.05910       2.75643       2.34763       2.11991       1.65284       1.43565      0.987312      0.854665      0.534356      0.430918      0.262966      0.203542      0.107445     0.0777759     0.0450219     0.0260792     0.0156258    0.00764448    0.00435843    0.00199247    0.00111263   0.000454234   0.000231590   8.32632e-05   3.78146e-05   1.39272e-05   5.44354e-06   1.66497e-06   5.13595e-07   1.48473e-07   3.59794e-08
  20  17 3368.2628    3.2829  1.7146 12.7651 -0.0096  0.0331   0.0572   0.0891    0.0900   0.0000   439.4371       13.8427       14.3105     -0.852403       2.72647      -4.06615       1.64557      -2.50284      -1.99523      -3.88289     -0.339265      -3.47168     -0.593471     -0.589479     -0.616944     -0.103122     -0.102891     -0.279853    0.00259853    -0.0981490     0.0453165    -0.0319591     0.0143440    0.00506677    0.00129265  -0.000877172  -0.000318700   0.000365590   0.000132420  -5.25908e-05   1.95988e-06   8.72584e-07   2.33652e-06   5.41637e-07   1.78309e-07  -2.38706e-08       2.69509       3.41340       3.57581       3.86860       3.55783       3.49006       3.12786       2.87417       2.41243       1.95627       1.56646       1.24643      0.923707      0.676508      0.463344      0.329863      0.216389      0.138550     0.0818444     0.0522939     0.0303131     0.0166798    0.00893050    0.00474956    0.00236251    0.00122185   0.000561003   0.000243703   0.000100287   4.18971e-05   1.53343e-05   5.47238e-06   1.81037e-06   5.67013e-07   1.61176e-07   4.22627e-08
  20  18 3512.0064    2.7753  2.7735 11.9784 -0.0051  0.0430   0.0370   0.1114    0.0772   0.0000   436.4712       14.2035       12.2908       7.02616       5.09490      -2.73736       1.69188      -6.74847      -3.92289      0.226029      0.175982      -1.39062   -0.00504056      0.853019     0.0197964      0.993882     -0.180564    0.00673238    -0.0413391     0.0357825    -0.0473718    -0.0169191   0.000105812   -0.00625283   -0.00767736    0.00197477   -0.00156146  -0.000574865   3.29616e-05  -6.55792e-05   1.94783e-05  -5.84605e-06   1.00734e-06   1.50205e-08  -4.97078e-07   6.95800e-08       3.42228       4.28300       4.67098       4.76223       4.53172       4.37984       4.04518       3.57782       3.05851       2.50140       2.00997       1.56902       1.17285      0.856438      0.622140      0.421370      0.282463      0.173464      0.111470     0.0660110     0.0390527     0.0212489     0.0121222    0.00601492    0.00309873    0.00147710   0.000715725   0.000315005   0.000132313   5.31437e-05   2.06664e-05   7.14430e-06   2.48719e-06   7.52097e-07   2.21515e-07   5.47224e-08
  20  19 3655.7880    2.2799  3.9831 11.4392 -0.0052  0.0527   0.0269   0.1434    0.0704   0.0000   445.7151       9.15739       8.15513      -3.01351       5.04936      -4.81253       11.4010      -8.13647      -1.78604     -0.230353     -0.668151      -3.09627      -1.79744      -2.71604      0.935758     0.0301611     0.0657073    -0.0262965    -0.0566007     0.0742569    -0.0198425     0.0121705     0.0108864    0.00319165    0.00675194    0.00115048   0.000186018  -0.000461886  -0.000145159  -0.000112253   9.26856e-06  -7.24793e-06  -8.81442e-06   1.08426e-06  -1.08494e-08  -4.56595e-08       4.21221       5.40992       5.82354       5.90426       5.88873       5.40307       5.18525       4.36814       3.79775       3.10942       2.49736       1.94693       1.44897       1.06804      0.745410      0.506556      0.344870      0.217520      0.133078     0.0828604     0.0476828     0.0264673     0.0144048    0.00746346    0.00375496    0.00184951   0.000853585   0.000376262   0.000156823   6.56014e-05   2.50695e-05   8.72563e-06   2.93455e-06   9.35903e-07   2.60640e-07   6.80169e-08
  20  20 3799.4204    1.9727  5.8050 10.8122 -0.0013  0.0651   0.0189   0.1752    0.0628   0.0000   436.0676       14.0902       12.3167      -13.3649      -5.59060       2.96426      -5.72918      -4.73297      -5.15454      -6.79987      -1.90962      0.123503       1.01876      0.688207    -0.0968891      0.302407     -0.150589     -0.617173     -0.258938     -0.101414     0.0128408    -0.0270822     0.0174210    0.00189591   0.000486451    0.00333060  -0.000823446   0.000211595  -0.000210919   7.82834e-05   8.81615e-06   9.06262e-06  -2.53054e-06  -7.30883e-07  -5.05196e-07   5.30494e-08       5.24889       6.70940       7.14513       7.41595       7.00414       6.81923       6.28142       5.45933       4.71869       3.93280       3.06927       2.39953       1.78331       1.32957      0.950185      0.641659      0.423868      0.268744      0.168145     0.0988545     0.0596977     0.0334123     0.0181302    0.00951581    0.00480201    0.00232687    0.00104863   0.000483092   0.000203200   8.33380e-05   3.11720e-05   1.13249e-05   3.78667e-06   1.16283e-06   3.29509e-07   8.18032e-08
  20  21 3943.2862    1.6046  7.5536 10.6359 -0.0032  0.0810   0.0146   0.2199    0.0500   0.0000   443.6457       18.9972       9.93472      -5.01756      -18.2172      -9.87482       2.26422      -15.2010      0.672624       3.66917       4.59467      -1.96284     -0.544893      -1.33887     -0.487952      0.852567     -0.551886     0.0228927     -0.137154      0.136734     0.0683012    -0.0180074    -0.0311887    0.00152897    0.00659500   -0.00460683   0.000300946   5.57061e-05  -0.000333652  -0.000115524  -5.38938e-05  -4.05129e-06  -3.25676e-06   1.82537e-06  -1.44902e-07  -1.03263e-07       6.51553       8.36571       8.97038       9.41732       9.08278       8.76079       7.76664       6.96724       5.76526       4.76906       3.83669       2.95387       2.22587       1.61257       1.16409      0.782681      0.529584      0.338428      0.211152      0.128712     0.0742176     0.0421639     0.0227229     0.0120158    0.00593909    0.00291382    0.00135320   0.000601003   0.000254565   0.000103521   3.87228e-05   1.39386e-05   4.60366e-06   1.47864e-06   4.12875e-07   1.07789e-07
  20  22 4087.0995    1.3236  9.7276 10.4177 -0.0010  0.1019   0.0113   0.2750    0.0428   0.0000   436.4336       11.0921       14.7752      -4.01371       12.6640       7.52771      -31.5195      -6.97326       8.60054      -9.46407      -4.22668       2.54153       5.06528      -1.82302     -0.961393     0.0344569      0.287539      0.211453     0.0270190     -0.162595    -0.0895872     0.0314219    -0.0180796    0.00902511   -0.00240119   -0.00671822   -0.00189651   0.000143843   0.000639995   2.80080e-05  -8.57296e-05   8.38413e-06   2.35902e-06  -2.31356e-06   2.97752e-07   2.41788e-07       7.79357       10.0776       11.0234       11.2246       11.2614       10.4785       9.68748       8.31946       7.09816       5.92030       4.75794       3.70015       2.73810       2.02579       1.43294      0.975211      0.669459      0.419149      0.269475      0.160059     0.0970872     0.0531763     0.0290799     0.0152935    0.00758781    0.00371906    0.00175197   0.000752014   0.000331268   0.000133447   5.06956e-05   1.81949e-05   6.12610e-06   1.89511e-06   5.56289e-07   1.39409e-07
  20  23 4230.5137    1.0780 11.9957 10.4089 -0.0024  0.1307   0.0095   0.3585    0.0370   0.0000   434.5348       24.4303       19.8725      -12.5295       3.28624      -10.6205      -2.82883      -7.03048       2.66291       4.11929     -0.476689       5.88737     -0.479630      -6.67801      0.881115     0.0193313     -0.737388      0.813266     -0.260813     -0.226943     -0.316482    -0.0407312    -0.0222653    0.00360165   -0.00422436   -0.00303130   -0.00216393   0.000821858   0.000964375   2.17744e-05   3.69512e-05  -3.54607e-05   1.43947e-05  -6.25633e-06   7.04305e-07   3.84356e-07       10.2150       13.3011       14.4349       14.9290       14.6670       13.8307       12.4794       10.9212       9.30761       7.74482       6.19095       4.75725       3.63740       2.59333       1.88198       1.26788      0.856609      0.552622      0.350711      0.209112      0.124515     0.0699437     0.0383211     0.0201032     0.0102496    0.00484739    0.00233049   0.000991171   0.000444160   0.000171645   6.69045e-05   2.39080e-05   8.17061e-06   2.50608e-06   7.05120e-07   1.83462e-07
  20  25 4518.4976    0.7241 16.3504 10.2194 -0.0026  0.2061   0.0067   0.5461    0.0300   0.0000   444.7559       13.5173      -8.16315      -38.4546       57.4231       32.7223      -3.26989      -43.4246      -7.64130       6.92744       24.9182      -2.19433      -1.35227      -8.75371       3.79471     -0.862575       1.14995      0.171923     -0.196347     -0.575741     -0.116533     0.0903259    -0.0755251     0.0429492     0.0107377    0.00199108   -0.00613259    0.00166199  -0.000184920  -3.13711e-05   0.000201327  -3.62447e-05  -1.04698e-05   2.84821e-06   2.02609e-06   2.36804e-07       15.3905       20.8799       22.2964       22.9837       22.8496       21.0468       19.6857       16.9471       14.7890       12.0150       9.67925       7.57933       5.63332       4.23114       2.93819       2.05597       1.37966      0.877067      0.561868      0.335136      0.201208      0.113610     0.0615281     0.0330276     0.0165670    0.00821373    0.00376469    0.00169268   0.000714610   0.000289743   0.000109519   3.99868e-05   1.31749e-05   4.10513e-06   1.17070e-06   2.97520e-07
  21   9 2231.9035    1.0430  0.7295 10.5358 -0.0019  0.0223   0.0257   0.0501    0.0996   0.0000   439.6642      -1.47083       12.9384      -4.43012      0.151851       1.74207      -1.87423       3.30484     -0.732273      0.801704      -1.35052     -0.627172     0.0234028     -0.136381    -0.0592119      0.286461     -0.212836    -0.0184186    -0.0868452    -0.0121023     0.0358079     0.0161412  -0.000893832   0.000691145   -0.00283125   -0.00145406  -0.000403738   0.000375874   6.19010e-05  -6.13754e-06   2.80471e-05  -8.93460e-06  -5.11097e-06  -5.49547e-07   2.20324e-07  -2.81959e-08       1.76498       2.38042       2.63064       2.73349       2.61593       2.40743       2.24824       1.88049       1.65050       1.41093       1.04016      0.844634      0.627071      0.462173      0.321197      0.232430      0.162678     0.0984356     0.0605666     0.0417554     0.0231864     0.0144448    0.00770409    0.00449853    0.00226033    0.00110243   0.000593059   0.000281823   0.000119396   5.06064e-05   2.00021e-05   8.63362e-06   3.28135e-06   1.11347e-06   3.48231e-07   1.12094e-07
  21  10 2381.9178    1.3314  0.9071 11.1156 -0.0050  0.0253   0.0305   0.0589    0.1014   0.0000   437.5177       1.48077       13.9003       1.23110       1.18612     -0.857122       2.19388      -1.98624     -0.121958      0.444236      -1.17820     -0.150271      -1.28257     -0.472574      0.346951     0.0244202    -0.0755612     0.0107412     0.0360179     0.0800296   -0.00519870    -0.0403817    0.00781720   -0.00217418  -0.000355488  -5.73407e-05  -0.000938953  -0.000500384   3.41655e-05   6.19587e-05   1.52820e-06  -6.70995e-07   3.12355e-06  -7.04927e-07  -8.21825e-08   2.42460e-08       1.76729       2.54358       2.52423       2.66205       2.55115       2.41851       2.18944       1.96802       1.77899       1.41334       1.24903      0.924050      0.728515      0.521884      0.383152      0.252181      0.178939      0.115410     0.0733567     0.0495272     0.0262386     0.0170835    0.00886565    0.00534605    0.00255324    0.00141975   0.000645192   0.000322228   0.000140886   6.21794e-05   2.37629e-05   9.85371e-06   3.78295e-06   1.21265e-06   3.96300e-07   1.41292e-07
  21  11 2529.3489    1.8456  0.9446 11.3620 -0.0044  0.0231   0.0383   0.0548    0.1240   0.0000   440.2101       5.91728       12.8085       2.60036    -0.0614454      -3.46428     -0.142404      -3.70782     0.0873995     -0.970256     -0.472073       1.70706   -0.00932060    -0.0938537     0.0915411      0.285431      0.104765      0.134749     0.0292275   -0.00526733    -0.0359730    0.00999922     0.0227031    0.00332377   -0.00552502   -0.00145144  -6.24841e-05  -0.000111927  -0.000109855  -3.41904e-05  -1.98348e-05  -9.78796e-06   1.86366e-06  -1.38146e-06  -9.88233e-08   1.49130e-07       1.88367       2.25082       2.51117       2.67768       2.58374       2.49494       2.26109       1.96997       1.64063       1.38120       1.09759      0.874448      0.675175      0.490700      0.353644      0.241827      0.163158      0.116538     0.0741242     0.0438663     0.0275299     0.0158191    0.00873061    0.00468693    0.00257063    0.00130951   0.000636005   0.000283496   0.000130692   5.69938e-05   2.40634e-05   8.96968e-06   3.25904e-06   1.16610e-06   3.85240e-07   1.07822e-07
  21  12 2676.2554    2.2953  1.0661 11.9412 -0.0045  0.0269   0.0475   0.0649    0.1282   0.0000   433.8301       4.37790       15.4943      -4.81482       1.05731      -4.67670     -0.579805      -1.77394      -1.48144      0.408827      -4.00868       1.08663      -1.20722   0.000627095     -0.114858    -0.0378984    -0.0183645    -0.0113243    -0.0363807    -0.0135242    -0.0209674    -0.0200530   -0.00250396    0.00224758    0.00249308   -0.00106367  -0.000614655   8.30676e-05  -1.02592e-05  -4.21397e-05  -2.09518e-05   6.15603e-06   3.20943e-06  -1.49693e-06  -1.11255e-07   1.46669e-07       2.01752       2.32964       2.66711       3.00775       2.68331       2.64801       2.54880       2.15120       1.79201       1.59233       1.23375      0.943815      0.795643      0.550925      0.384151      0.299578      0.203516      0.121499     0.0817388     0.0540176     0.0318806     0.0174558     0.0103854    0.00614840    0.00281085    0.00142543   0.000761203   0.000373963   0.000167234   6.43292e-05   2.80589e-05   1.13842e-05   4.38069e-06   1.54811e-06   4.55925e-07   1.22521e-07
  21  13 2823.0065    3.0602  0.9169 12.3361 -0.0016  0.0230   0.0654   0.0549    0.1401   0.0000   439.9705       6.71047       15.8137      0.486288      0.219039      0.110654      -2.55186      -2.36610     -0.541347     -0.657704      -1.67973     -0.300705     -0.831348   -0.00600855     -0.204549      0.267444    -0.0364343     0.0686742     0.0766613    -0.0181449    -0.0136983     0.0305188    0.00925758   -0.00326574  -0.000804691    0.00240182  -0.000451438  -0.000164718   3.84231e-05   6.60980e-05   4.74123e-06  -1.12008e-07  -2.06903e-06  -1.76279e-06  -1.79631e-07   4.88667e-08       1.90252       2.37166       2.56239       2.68590       2.49280       2.42431       2.15587       1.94384       1.72369       1.50008       1.15601      0.956277      0.726700      0.501088      0.348588      0.251198      0.169437      0.107882     0.0692946     0.0430085     0.0267263     0.0160415    0.00865476    0.00454989    0.00241887    0.00128315   0.000612907   0.000306369   0.000123044   5.76458e-05   2.03563e-05   8.78856e-06   3.16579e-06   1.18788e-06   3.75305e-07   1.11642e-07
  21  14 2969.0081    3.6199  0.9879 12.7738 -0.0076  0.0237   0.0748   0.0565    0.1313   0.0000   435.6697       6.25032       13.5350      -5.16193      -4.59932      -3.33881       1.05653      -2.79013      -1.55859     0.0612212      -2.01371    -0.0725755     -0.846839      0.422003      0.140807     -0.400863      0.198603     0.0362081    -0.0292482   -0.00443689    -0.0446616    0.00709205   -0.00506306  -0.000263967    0.00191799   -0.00323230  -0.000346034  -9.97408e-06   0.000226530  -1.76940e-05   3.25834e-05   6.49325e-06  -7.95127e-07  -1.85866e-07  -2.85592e-07   5.14707e-08       1.70318       2.34735       2.49637       2.57737       2.54622       2.44818       2.12527       1.96686       1.63833       1.39278       1.14935      0.866850      0.686509      0.488658      0.346928      0.253374      0.165084      0.114379     0.0714701     0.0438978     0.0285004     0.0156633    0.00895881    0.00504121    0.00245091    0.00136823   0.000631600   0.000310594   0.000133596   5.97717e-05   2.34985e-05   1.00429e-05   3.29701e-06   1.25464e-06   4.01145e-07   1.22218e-07
  21  16 3258.6679    3.6472  1.4610 12.8121 -0.0077  0.0298   0.0639   0.0758    0.1161   0.0000   439.6850       9.04784       9.68770       1.94423       4.71412      -8.40903      0.303522      -3.12395      -1.93769     -0.881624      -2.35321      -1.35181      -1.29863     -0.746673   -0.00883262      0.103186      0.302432    -0.0933860     -0.120982    -0.0149211    -0.0265347    -0.0178753    0.00881760   -0.00435783   -0.00193646   -0.00115903   0.000560022  -0.000433151   0.000135234   5.46796e-05  -3.83768e-05  -2.03958e-05   1.00896e-05   1.61861e-06  -9.98566e-07   9.38576e-08       2.34920       2.96273       3.07951       3.39559       3.37321       3.15365       2.81684       2.43147       2.16429       1.78969       1.34909       1.08296      0.839656      0.636388      0.456455      0.308857      0.211272      0.143672     0.0945864     0.0582132     0.0329899     0.0194425     0.0113188    0.00636045    0.00340824    0.00172375   0.000815525   0.000364054   0.000171330   6.80987e-05   2.83957e-05   1.09229e-05   4.10815e-06   1.42229e-06   4.68408e-07   1.41870e-07
  21  17 3403.0078    3.1356  2.0749 12.4640 -0.0057  0.0361   0.0462   0.0904    0.0733   0.0000   442.2250       9.55091       15.2417       6.32661       6.02346      -8.12109     -0.774713      -1.16825      -1.33777       2.07599     -0.401297       1.20428       1.46989     0.0824133      0.145926     -0.186233     -0.204434     -0.142576     -0.206549    -0.0330096     0.0437197    -0.0234529     0.0267045    -0.0125462   -0.00222831   0.000431677  -0.000337381   0.000506362   5.11510e-05  -4.87476e-05   4.25267e-05  -3.15210e-06  -3.77281e-06   1.40328e-06  -7.83541e-07  -5.02066e-07       2.70850       3.57233       3.70829       3.91674       3.75037       3.71169       3.33272       3.05494       2.56889       2.13336       1.71008       1.33323       1.02703      0.792252      0.570803      0.392644      0.275081      0.180036      0.115136     0.0699645     0.0424351     0.0248284     0.0137406    0.00758329    0.00405635    0.00203109   0.000994217   0.000471250   0.000194609   9.25241e-05   3.67893e-05   1.46679e-05   5.37126e-06   1.85948e-06   5.92070e-07   1.84862e-07
  21  18 3547.4052    2.5836  2.8782 12.2604 -0.0042  0.0453   0.0352   0.1152    0.0616   0.0000   442.7106       13.2721       16.5937      -2.70572      -11.0938      -6.55486      -9.03629      -10.1783      -3.78197      -10.9482       3.97047      0.436288     -0.594442       1.29784     0.0190528      0.156955      0.204715      0.218147     0.0875071     -0.179052     0.0830206     0.0391073     0.0204497   -0.00672761   -0.00228497   -0.00336392    0.00147810   0.000339067   8.68300e-05  -0.000108576  -2.84277e-05  -1.68715e-06   4.03284e-06   4.48602e-06   5.23957e-07  -4.00105e-07       3.44202       4.42484       4.65967       4.79412       4.80415       4.65666       4.24717       3.70906       3.20326       2.70329       2.20345       1.74208       1.28201      0.976113      0.714512      0.499808      0.336801      0.226536      0.140896     0.0898613     0.0543354     0.0319273     0.0176494    0.00986518    0.00503728    0.00247884    0.00126233   0.000560379   0.000266072   0.000108168   4.87936e-05   1.77654e-05   6.63498e-06   2.31409e-06   7.62670e-07   2.36065e-07
  21  19 3691.6544    2.2190  4.5286 11.2068 -0.0022  0.0567   0.0234   0.1397    0.0660   0.0000   447.4698       8.11019       1.79363       9.28256       16.2838      -8.21111       3.38044      -10.3984       3.14117      -3.44600      0.734813      -1.48366      -1.69228      -2.26200       1.15339     -0.192659      0.889975     0.0994911    -0.0529999    -0.0401628     0.0938649    -0.0522781   -0.00734514   -0.00156398    0.00243414   -0.00393761   -0.00202886  -0.000506345  -0.000115933  -0.000152860  -4.08017e-05   1.30924e-05  -4.59658e-06  -1.49586e-06  -4.09055e-08  -2.46974e-07       4.35271       5.53104       6.33449       6.34984       6.23769       5.99477       5.39447       4.71697       4.14522       3.38953       2.71837       2.14140       1.63567       1.21067      0.873830      0.606927      0.418584      0.273742      0.171327      0.108469     0.0652972     0.0379373     0.0218723     0.0114278    0.00618605    0.00320235    0.00152439   0.000730678   0.000320551   0.000142641   5.56024e-05   2.31948e-05   8.59219e-06   2.92424e-06   1.00243e-06   3.05760e-07
  21  20 3835.8167    1.8235  6.1632 10.8694 -0.0021  0.0683   0.0174   0.1867    0.0547   0.0000   441.5518       25.2289       17.4275       3.96582      -4.89196      -2.03826     -0.452288      -12.7512     -0.199516       2.34846       4.86959     -0.292062       1.60369       2.40273     -0.679832      -1.20452      0.454021      0.509121      0.123398     -0.153976     -0.107374   -0.00746569     0.0583541    -0.0215864   0.000628032    0.00124905  -0.000438776   0.000936907  -0.000710555  -0.000204200  -2.57096e-06   9.00843e-05   8.92742e-06   2.25842e-06  -8.93738e-07   4.17797e-07       5.25491       6.70220       7.30319       7.44530       7.31728       6.87502       6.51413       5.71736       4.95977       4.14414       3.31935       2.60193       2.04408       1.48620       1.08055      0.750320      0.511246      0.338848      0.215591      0.132389     0.0804915     0.0456748     0.0259608     0.0142875    0.00749347    0.00380678    0.00189776   0.000879023   0.000400412   0.000167629   7.14229e-05   2.77322e-05   1.01826e-05   3.60412e-06   1.17108e-06   3.43390e-07
  21  21 3979.8413    1.5089  8.4090 10.5155 -0.0023  0.0860   0.0128   0.2362    0.0465   0.0000   425.6705       28.5859       7.47345       1.15516      -14.3239      -8.50673       1.77013      -27.9748       6.49672      0.637035      -4.70000      -11.0340     -0.793246      0.302138      -1.96274     0.0944080     -0.107921      0.421412     0.0647653      0.255603     0.0442925     0.0588689     0.0152910    -0.0113918    0.00706869  -0.000505448   0.000735768   -0.00156568   0.000502386   0.000314578   2.37638e-06  -4.01997e-05  -1.83585e-05   4.70766e-06   6.98765e-07  -6.58806e-07       6.48148       8.46863       9.25857       9.63871       9.50163       9.13127       8.19000       7.30901       6.16229       5.08774       4.04440       3.20583       2.41947       1.86769       1.31046      0.939661      0.632959      0.421323      0.272001      0.167556      0.100341     0.0582229     0.0332603     0.0181236    0.00959159    0.00492572    0.00237713    0.00110487   0.000511890   0.000214098   8.98723e-05   3.51303e-05   1.30981e-05   4.55763e-06   1.47087e-06   4.49460e-07
  21  22 4124.2648    1.2388  9.9723 10.4567 -0.0018  0.1043   0.0106   0.2872    0.0397   0.0000   448.8369       18.1350      -10.8685       3.49931       7.13697       8.30381       2.73187      -14.1096      -12.5047      -2.24509       8.05783      0.804646      -1.77280      -2.14524      -1.00876     -0.715856      0.771310     0.0571815     -0.379110    -0.0583039      0.115073    -0.0359892    -0.0129259    -0.0125252     0.0259016    0.00493460   -0.00204915  -0.000207908  -0.000189210  -0.000289992  -2.80550e-05  -3.80974e-05   1.02903e-05  -8.69419e-06  -3.02966e-07   3.60762e-08       7.77317       10.1493       11.1805       11.4444       11.2918       10.5663       9.87610       8.70058       7.54838       6.29414       5.00442       4.02251       3.01202       2.27881       1.64361       1.14639      0.783654      0.512956      0.327263      0.204528      0.121953     0.0712224     0.0403530     0.0221277     0.0116301    0.00592656    0.00289105    0.00137539   0.000615313   0.000267779   0.000109332   4.34054e-05   1.59836e-05   5.59369e-06   1.81903e-06   5.62713e-07
  21  23 4268.3275    1.0216 12.6360 10.3823 -0.0010  0.1364   0.0088   0.3763    0.0356   0.0000   440.9432       11.1791       42.3441      -3.19664      -39.8583       3.71372      -6.92801       8.95543       7.25169      -9.95690      -10.9001       5.94249      -4.68117       1.78091       2.29292      -3.30219      0.593590      0.434467      0.347946     -0.160295     0.0146321    -0.0769529     0.0277661     0.0448385    -0.0122645   -0.00555992    0.00959256   0.000324215   -0.00108836  -0.000383691   0.000123569   5.32428e-05  -2.97897e-05  -1.05936e-05   3.28559e-06   7.42674e-08       10.1998       13.2427       14.1712       15.0045       14.8078       13.9072       12.8563       11.2743       9.73282       8.17858       6.54922       5.17915       3.98077       2.91772       2.15859       1.51308       1.03929      0.677579      0.435415      0.273565      0.165896     0.0981654     0.0553238     0.0302345     0.0157991    0.00815295    0.00396322    0.00186732   0.000853051   0.000361911   0.000149554   5.86924e-05   2.15458e-05   7.62861e-06   2.39963e-06   7.31842e-07
  21  24 4412.9968    0.8263 14.6428 10.3091 -0.0037  0.1730   0.0072   0.4655    0.0313   0.0000   446.6950       17.1246       10.3927       15.7312       17.3590       16.2317       17.9977      -21.4162      -20.9968       11.6214      -2.06554       3.05735     -0.430881       4.37428      -1.32879      -2.39055      0.411503     -0.515724      -1.35821     -0.215613      0.328026    0.00317165   -0.00380482     0.0438201     0.0308280    0.00914223   -0.00361817    0.00219634   0.000813928  -0.000243994   0.000257723  -5.48430e-05  -1.28897e-05   2.35180e-05  -1.55380e-06  -2.37974e-06       12.6514       16.4588       18.4374       18.6190       18.7503       17.4082       16.0454       14.2887       12.2965       10.3808       8.33010       6.55981       4.98780       3.78172       2.69562       1.94416       1.29287      0.863881      0.556959      0.346907      0.210765      0.123885     0.0715887     0.0387797     0.0206292     0.0106659    0.00512019    0.00242763    0.00111337   0.000480079   0.000194580   7.79215e-05   2.86992e-05   1.00444e-05   3.20738e-06   9.61798e-07
  21  25 4556.9015    0.6637 17.2606 10.2482 -0.0035  0.2306   0.0063   0.5904    0.0274   0.0000   429.5030      -29.3664      -24.7200       7.21350       13.7825       12.7288      -19.3651      -38.6908       16.0143      -3.73411       1.29705       11.4104      -4.78880       2.37420      0.984669       5.53912      0.896639      0.723224     -0.146258      0.709825     -0.218728     0.0563813      0.237729     -0.153562    -0.0111050     0.0114381    0.00300074    0.00253602   0.000300248  -9.73324e-05   0.000567385  -5.29913e-05  -3.74716e-05   1.00192e-05   4.53486e-06   1.77517e-07       16.3931       21.7968       23.9431       24.6599       24.5283       22.8834       21.5015       18.7863       16.3517       13.6220       11.0306       8.67025       6.69950       4.98243       3.65396       2.53936       1.77664       1.15461      0.744676      0.473669      0.284795      0.166642     0.0971111     0.0521490     0.0283930     0.0141419    0.00709547    0.00336573    0.00150414   0.000657401   0.000269176   0.000106154   4.02039e-05   1.34684e-05   4.37155e-06   1.31836e-06
  22   7 1945.0251    0.5497  0.4725 10.1275 -0.0005  0.0234   0.0171   0.0419    0.0526   0.0000   439.5491     -0.466959       12.7476       4.32706       2.89760      -2.67360       1.96921      0.194094      -1.45604     -0.735121     -0.151318     -0.760034    -0.0972329     -0.198869      0.247546     0.0914473    0.00276745     -0.162550    0.00153870    -0.0128043    -0.0110165    0.00874886    0.00226249   -0.00354336  -0.000192004  -0.000938905   6.32571e-05  -0.000152952   3.27441e-05  -9.94623e-05  -1.10289e-06   2.01674e-05  -1.69437e-07  -2.11849e-06   1.00472e-08  -4.13559e-07       2.10126       2.24976       2.04865       2.28454       2.67237       2.62963       2.23508       1.79380       1.67898       1.58274       1.31980      0.954477      0.610520      0.502452      0.461594      0.355407      0.243947      0.146079     0.0770047     0.0489107     0.0368375     0.0256510     0.0163310    0.00868471    0.00452179    0.00220274    0.00110058   0.000454590   0.000198388   9.11323e-05   3.78379e-05   1.67786e-05   6.20968e-06   2.26706e-06   7.83363e-07   2.44963e-07
  22   8 2104.7534    0.7494  0.6842 10.4067 -0.0079  0.0219   0.0204   0.0544    0.0711   0.0000   442.4637       2.25001       16.7240       1.31389      -1.73120      0.876177      -1.58546       1.88142      -2.01406       2.28369       2.76821     -0.849260      -1.54595      0.819463     0.0962711     -0.124103     0.0981172    0.00163894     -0.121318     0.0115495    -0.0156432     0.0114623    0.00524879   -0.00403453   -0.00453188   0.000186645   0.000882215   0.000188716  -0.000374187   6.47606e-05  -2.94262e-05   2.36673e-05   4.78050e-06  -7.39474e-07  -9.54807e-07   2.41742e-07       1.61069       2.06716       2.21320       2.37339       2.14128       2.24054       2.04120       1.85926       1.53987       1.25047       1.00183      0.836793      0.620820      0.469717      0.370936      0.266906      0.176085      0.123666     0.0816907     0.0514082     0.0311892     0.0175049     0.0100884    0.00619282    0.00324212    0.00164766   0.000864181   0.000403157   0.000198682   0.000100445   3.94861e-05   1.81370e-05   6.94184e-06   2.47967e-06   9.14703e-07   3.18753e-07
  22   9 2259.9829    1.0905  0.8195 10.6385 -0.0043  0.0226   0.0249   0.0528    0.0953   0.0000   436.1152       1.04326       13.1057      -1.95509      0.806950       2.93327       1.87561      -3.32163      -1.65899       1.32704      0.192318       1.22063     -0.529183      0.506901      0.491920      0.426022      0.212747   -0.00592375    -0.0529357    -0.0628903     0.0209076     0.0138308     0.0205124    0.00673494  -0.000193332  -0.000694881  -0.000409641  -2.47522e-05   0.000279911  -0.000140078   1.37728e-07   3.17635e-06  -1.20039e-05  -8.98807e-07  -1.53549e-06   1.42011e-07       1.73210       2.10533       2.36504       2.32573       2.29267       2.30935       2.04615       1.85423       1.69013       1.31921       1.07705      0.902062      0.684456      0.513804      0.393139      0.279879      0.185380      0.132450     0.0824106     0.0520028     0.0329545     0.0189015     0.0106573    0.00623315    0.00341632    0.00171991   0.000888298   0.000463012   0.000211735   9.92798e-05   3.90805e-05   1.86796e-05   6.65250e-06   2.48748e-06   9.40394e-07   3.37710e-07
  22  10 2410.8451    1.5612  0.9248 11.0131 -0.0049  0.0322   0.0343   0.0560    0.1332   0.0000   440.2908    0.00236663       9.55186      0.839793      -4.34677      -1.31238       1.58733      -1.87129      -1.08591     0.0827955     0.0686477       1.02957     -0.684946     -0.208852      0.217513      0.368830     0.0735727     0.0923184    -0.0187434    -0.0653341     0.0388816     0.0255218    0.00276774   -0.00175301    0.00480050  -0.000233168   0.000378997   0.000489644   4.29806e-05  -3.19630e-05   6.20639e-05   4.14137e-05  -9.64374e-06  -3.91852e-07   4.67977e-07   5.82554e-07       3.20719       3.94363       3.65572       3.16222       3.26133       3.59387       3.67633       3.11923       2.60542       2.18421       1.98797       1.70983       1.36053      0.940968      0.621262      0.414856      0.297776      0.223636      0.151440      0.100191     0.0594307     0.0341172     0.0172283    0.00870368    0.00406064    0.00202523   0.000995887   0.000476786   0.000221029   9.74010e-05   4.38571e-05   1.80345e-05   7.37376e-06   2.63175e-06   9.70711e-07   3.26034e-07
  22  11 2559.2594    1.9302  0.9790 11.6960 -0.0043  0.0242   0.0395   0.0588    0.1090   0.0000   437.3613      0.873815       14.6392       2.24057      -2.78966      -5.07995   -0.00941502      -2.57476       1.07066       1.23677       1.92729      0.901978     -0.975035      0.293688     -0.274339    -0.0961933      0.139964     0.0728265     -0.129646     0.0408869     0.0227836    -0.0101899    0.00261444    0.00183630   -0.00103740   0.000863195   0.000805806   7.70996e-06  -7.06924e-05   2.95857e-05   6.43314e-05   5.25549e-06  -2.47946e-06   2.59526e-06   1.81297e-07  -4.23919e-07       1.70575       2.21921       2.43615       2.53660       2.51606       2.31043       2.17701       1.96313       1.68234       1.42441       1.20722      0.949925      0.691472      0.534668      0.413409      0.290729      0.205555      0.130035     0.0886387     0.0502947     0.0353272     0.0205364     0.0125517    0.00701380    0.00372099    0.00202164   0.000994378   0.000503230   0.000229956   0.000109363   4.88346e-05   2.07776e-05   8.22293e-06   3.10490e-06   1.03735e-06   3.67941e-07
  22  12 2707.1399    2.6322  0.8624 12.1450  0.0006  0.0213   0.0571   0.0524    0.1255   0.0000   440.6091       5.20342       13.6932     -0.667291      -2.77386      -1.55145       2.49607      0.113377   -0.00615157      -2.31293      0.451244      0.362744     -0.287067     -0.577065    -0.0483285     0.0683592     0.0735570     0.0479989     0.0854751    -0.0900174    -0.0295862     0.0149596    -0.0132762   -0.00585468   -0.00338111   0.000342987  -0.000177500  -2.38306e-05   0.000106045   8.73723e-05  -2.70449e-05  -7.12252e-06  -3.29805e-06   3.93286e-06   7.62591e-08  -1.22656e-07       1.63728       2.10812       2.15087       2.33744       2.22617       2.08136       1.91862       1.73535       1.58345       1.34581       1.11609      0.876045      0.694452      0.500376      0.354408      0.254679      0.176362      0.114972     0.0749461     0.0480028     0.0301908     0.0177264     0.0105424    0.00584061    0.00325762    0.00163296   0.000882128   0.000417492   0.000210296   9.13326e-05   3.87865e-05   1.55734e-05   6.37652e-06   2.32202e-06   8.75491e-07   2.80813e-07
  22  14 3001.5409    3.6534  0.8433 13.2224 -0.0042  0.0224   0.0812   0.0530    0.1088   0.0000   440.8162       4.71968       15.9338     -0.806440     -0.713898      -2.83599      0.915685      -2.69554      0.304381      0.287460      0.860939     -0.217536      0.772687      0.395467     -0.423911     -0.197359     -0.123923    0.00986020     0.0177235    0.00610633    0.00325095     0.0128756    0.00596944    0.00137660    0.00229979   0.000546109  -0.000181187  -0.000456622  -0.000227161  -0.000208673  -7.91991e-05  -2.66330e-05   2.30142e-06  -1.24355e-06   4.67852e-07  -3.51326e-07       1.90261       2.37802       2.54419       2.63250       2.64467       2.53223       2.24385       2.06815       1.71877       1.44408       1.20864      0.936775      0.735271      0.536691      0.388051      0.284262      0.189237      0.130241     0.0858186     0.0523054     0.0336987     0.0199938     0.0115637    0.00640614    0.00345714    0.00181303   0.000925508   0.000444966   0.000213741   9.40621e-05   4.27383e-05   1.71718e-05   6.75987e-06   2.48020e-06   8.80715e-07   3.12027e-07
  22  15 3147.1061    3.8469  1.0834 13.2969 -0.0037  0.0267   0.0799   0.0645    0.1190   0.0000   438.8875       8.39095       14.5693     0.0660191      0.417668      -1.96366      -2.38002      -2.98536       1.66798       1.22567      -1.40471      0.379475      0.848147      0.682756      0.692835    -0.0633225     0.0527287     0.0278823     0.0236447    -0.0394107    -0.0843586   -0.00900523    0.00612586     0.0184015    0.00446350   -0.00323305   0.000476865   0.000261491  -8.80102e-05  -6.88085e-05  -7.34527e-05   1.85404e-05  -5.46533e-07  -1.39505e-06  -4.56712e-07   5.22338e-07       2.02730       2.64714       2.84081       3.18138       2.86850       2.87557       2.67595       2.27831       1.91216       1.60949       1.33540       1.09235      0.804094      0.594314      0.435253      0.317266      0.215467      0.139779     0.0990134     0.0642519     0.0402707     0.0221282     0.0132779    0.00776946    0.00438990    0.00204422    0.00104476   0.000511967   0.000270951   0.000120853   5.43209e-05   2.25610e-05   8.71618e-06   3.26805e-06   1.27290e-06   3.90149e-07
  22  16 3292.4116    3.5969  1.5170 12.8100 -0.0100  0.0303   0.0618   0.0751    0.1034   0.0000   439.7060       12.6501       13.9594       6.12708      -2.69565      -1.23089       8.54351      -2.13725      -2.53439      -2.19771      0.469434     -0.739028      -1.16649       1.24151      0.306298      0.453649    -0.0651565   -0.00139016     -0.129461   -0.00369961    -0.0222962   -0.00622989     0.0296605    0.00128065    0.00136133  -0.000480601    0.00120615   0.000296141   3.46488e-05   0.000364271   7.50285e-05   2.69704e-06  -4.74992e-06   1.05865e-06   1.73800e-06   3.77669e-07       2.24456       2.80254       3.00650       3.21436       3.30536       3.01824       2.86949       2.41097       2.08481       1.84452       1.48203       1.18417      0.920149      0.659050      0.497301      0.349549      0.249326      0.165052      0.105029     0.0734741     0.0440444     0.0270524     0.0159420    0.00912508    0.00504700    0.00249304    0.00126695   0.000633198   0.000300186   0.000138535   5.71247e-05   2.41946e-05   9.63477e-06   3.72339e-06   1.32990e-06   4.31488e-07
  22  17 3437.4548    3.0190  2.2083 12.2015 -0.0029  0.0375   0.0414   0.0903    0.0776   0.0000   434.3678       6.73561       13.6045       1.90771       3.97066      -5.15254      -4.33927      0.477341      -1.45560      -3.98939      -2.89588     -0.272385       1.16209      -1.03676    -0.0771369     -0.144079    -0.0909113     -0.295679     0.0845945    -0.0851462     0.0229651     0.0102684    -0.0448044     0.0169905   -0.00944542   -0.00287158    0.00162240   -0.00104445  -0.000248429   0.000154949  -9.87462e-06  -9.50659e-06   4.65195e-06   4.81288e-06  -2.24774e-07   5.13755e-07       2.84051       3.45536       3.59445       3.86859       3.78135       3.90301       3.48408       2.91413       2.56884       2.37084       1.86928       1.47701       1.17768      0.866069      0.633383      0.464914      0.327845      0.207614      0.145384     0.0926670     0.0563895     0.0345897     0.0212081     0.0117328    0.00598366    0.00336823    0.00167002   0.000747648   0.000353376   0.000173014   7.07404e-05   2.85452e-05   1.16682e-05   4.79111e-06   1.77257e-06   6.08655e-07
  22  18 3582.3558    2.4958  3.2805 11.8992 -0.0047  0.0443   0.0298   0.1224    0.0554   0.0000   439.7263       11.0398       9.98690       2.25991      -4.21979      -5.23761       6.61531      -10.8550      -6.31074      -1.70938       2.63535      0.225141     -0.955453     -0.181594     0.0724542      0.433769     -0.923614     -0.268893    -0.0383782     -0.306948     0.0445230    -0.0209497    -0.0496064   -0.00682302    0.00939436   -0.00255200   0.000144271   0.000871657  -0.000175621  -0.000134290   7.77040e-05   2.08598e-05   2.15726e-06   6.05645e-06   1.54631e-06  -1.88705e-06       3.23344       4.14061       4.40343       4.82442       4.63855       4.50199       4.12387       3.60450       3.17090       2.62124       2.19685       1.70211       1.33656       1.00585      0.733535      0.527657      0.375356      0.249359      0.159979      0.106286     0.0658306     0.0391286     0.0232533     0.0131145    0.00732614    0.00369489    0.00192000   0.000954340   0.000451853   0.000210406   8.53685e-05   3.81567e-05   1.46882e-05   5.77922e-06   2.03282e-06   6.63806e-07
  22  19 3727.1088    2.1270  4.7541 11.2646 -0.0020  0.0560   0.0217   0.1489    0.0560   0.0000   433.1250       15.2800       15.2765     -0.380929      -3.74214      -3.01332      -6.09579      -4.37730      -2.41763      -6.20503      -3.39515      -1.49094       1.36188      0.421394      -1.03930     0.0746490      0.805147      0.254844      0.330057    -0.0510206     -0.144023    -0.0573827     0.0224542    0.00898208    -0.0183701   0.000309733  -0.000220138    0.00129404  -0.000242605   0.000102853  -3.91199e-05   3.64168e-05  -1.63397e-05   3.95658e-06   6.56677e-07  -8.10345e-07       4.11659       5.38502       5.84366       6.04250       5.98661       5.74314       5.25200       4.76445       4.04909       3.38295       2.76999       2.16405       1.69948       1.29397      0.951237      0.673418      0.479106      0.314084      0.210333      0.132511     0.0805074     0.0491708     0.0282591     0.0160475    0.00868498    0.00464640    0.00242936    0.00113755   0.000566707   0.000247099   0.000114529   4.49226e-05   1.91905e-05   6.95435e-06   2.57355e-06   8.39314e-07
  22  20 3871.9296    1.7246  6.6964 10.8355 -0.0005  0.0712   0.0154   0.1941    0.0479   0.0000   447.1556       11.8897       24.1250       2.54363       2.17055      -12.3164      -2.32999     -0.890515      -2.41945       3.69493      -2.61858     -0.138102       1.35475     -0.972484     -0.904267      0.148481    0.00540663    0.00939054     0.0410134      0.143659      0.170049    -0.0509215    -0.0315215    -0.0606637    -0.0122512   -0.00315242    0.00430886   0.000592918  -0.000458527  -0.000156432   0.000117102   8.10598e-05  -3.19515e-05  -2.93158e-05   7.15069e-06  -3.77654e-07       5.20357       6.67337       7.12917       7.49433       7.42152       7.24159       6.51778       5.86289       5.10350       4.32555       3.49020       2.83910       2.19610       1.66891       1.19971      0.854131      0.598294      0.403470      0.272335      0.172720      0.106441     0.0640403     0.0364699     0.0211467     0.0113859    0.00610768    0.00307393    0.00152485   0.000722174   0.000321187   0.000142748   5.83060e-05   2.36412e-05   8.93968e-06   3.23007e-06   1.11451e-06
  22  21 4016.5496    1.4147  8.7400 10.6124 -0.0017  0.0891   0.0121   0.2476    0.0409   0.0000   423.8282       15.6972      -1.11646      -19.5774       12.6376      0.798042      -1.44170      -5.18387       4.01383      0.737170      -1.44009     -0.821928     -0.573352       2.16563       2.58956     -0.417306    0.00910453     -0.609177     -0.271408    0.00140474     0.0786824      0.106304   -0.00558250    -0.0357825    0.00584748     0.0121788   0.000673841   -0.00194855   0.000342111   0.000190754   0.000194622  -2.25461e-05   1.24472e-05  -8.00229e-06  -3.27844e-06  -2.48415e-06       6.38103       8.31257       9.09674       9.34811       9.42647       8.94293       8.28761       7.29277       6.39041       5.35487       4.36583       3.48659       2.70329       2.01924       1.51189       1.08018      0.751773      0.506102      0.329098      0.211479      0.131715     0.0788963     0.0462801     0.0263668     0.0142852    0.00753481    0.00386162    0.00188757   0.000903305   0.000417605   0.000178268   7.58424e-05   3.04104e-05   1.15281e-05   4.11739e-06   1.42536e-06
  22  23 4305.5428    0.9878 13.4046 10.3837 -0.0008  0.1429   0.0081   0.3945    0.0327   0.0000   449.7023       11.9349       14.7974      -18.0497      -7.40322       2.64670      0.732557      -18.4402      -5.27456       5.30173      -4.43138      -12.7690      0.836266      -6.17580      -2.23666       2.23317     -0.323236      0.504076      0.978321     0.0305589     -0.494403      0.113982    0.00783540     0.0183213    0.00282019    0.00334693    -0.0101824    0.00158519  -0.000577601   0.000178792  -0.000290225  -0.000268318   6.56237e-05   3.45752e-05  -1.87414e-07  -3.60201e-08       10.2209       13.1448       14.1478       15.0838       15.2127       14.1608       13.2576       11.6807       10.0524       8.59724       6.95971       5.69463       4.31324       3.28595       2.41490       1.72991       1.21680      0.815759      0.548035      0.349339      0.219519      0.132899     0.0771286     0.0443302     0.0243642     0.0126043    0.00663627    0.00317428    0.00156821   0.000696930   0.000311918   0.000128165   5.21153e-05   1.90572e-05   6.86440e-06   2.28676e-06
  22  25 4595.2947    0.6342 17.5665 10.2246 -0.0041  0.2325   0.0061   0.6007    0.0260   0.0000   437.0908       17.8142       88.6734     -0.179973      -1.80349       3.66584      -24.9368       2.35025      -21.9989      -7.20062      -29.9576      -8.74457       2.82847      -7.27026      -5.94689       2.70055     -0.426165     -0.424167      0.685528      0.468805     -0.106940    -0.0717502    -0.0373431     0.0196088    -0.0938030   -0.00597378    -0.0146023    0.00359122   0.000940662   -0.00135179   0.000287427   0.000233090  -0.000219026   7.14503e-05   3.12464e-05  -6.18417e-06       16.1444       21.0580       23.1016       24.2155       23.9967       23.1348       21.1589       18.9941       16.2254       14.0367       11.4149       9.04967       7.04006       5.35078       4.00078       2.87591       2.00380       1.37146      0.893835      0.575102      0.364550      0.218708      0.131493     0.0740627     0.0407248     0.0217952     0.0112223    0.00550470    0.00262708    0.00121628   0.000530432   0.000224381   9.01751e-05   3.44657e-05   1.18388e-05   4.04956e-06
  23   6 1804.1834    0.3855  0.3008 10.1118 -0.0238  0.0147   0.0164   0.0398    0.0395   0.0000   440.2465       4.55817       17.4253      -2.82774      -2.05994       1.31495      -2.44855     -0.270422       1.69800      -1.07816      -2.22456      0.137255    -0.0478529     0.0211750      0.494856     0.0292791    -0.0369574   -0.00200773    -0.0865815    0.00207709    -0.0247897     0.0232954    0.00731205     0.0102697   -0.00228695    0.00152011  -0.000143490  -0.000760905   0.000217723   0.000204845  -1.46480e-05   5.91612e-06   6.66912e-06   6.38740e-06  -3.35865e-07   1.44978e-07       1.08219       1.35071       1.43128       1.42743       1.57850       1.39279       1.35967       1.23398      0.997136      0.914994      0.742168      0.602062      0.454554      0.360200      0.265732      0.182443      0.134314     0.0907490     0.0625812     0.0444317     0.0259480     0.0166496    0.00919007    0.00552440    0.00316697    0.00166797   0.000910459   0.000460861   0.000214384   0.000112148   5.01505e-05   2.08710e-05   9.52327e-06   3.73229e-06   1.42910e-06   5.37254e-07
  23   8 2131.1100    0.8481  0.6491 10.2996 -0.0003  0.0201   0.0207   0.0425    0.0755   0.0000   439.3969      -2.27129       13.5515      0.172344      0.662804      0.407624      0.717447      -2.49361       2.31092       3.41717      0.370625      -1.26425      -1.02197     -0.247481      0.171258     -0.172704     -0.206654    -0.0286093     0.0503922     0.0233242     0.0249726    0.00200681   -0.00678289   -0.00189784   -0.00283608   0.000524604   0.000950582  -0.000995940  -0.000200795  -0.000120278   2.60058e-05   3.80820e-05  -1.49219e-05   2.29235e-06   1.89517e-06  -8.95073e-07       1.39000       1.92015       1.94292       2.16533       2.05956       2.01526       1.80615       1.73137       1.40754       1.23877      0.931202      0.803793      0.612133      0.478092      0.351430      0.251744      0.182548      0.125724     0.0819413     0.0569626     0.0325259     0.0215650     0.0125394    0.00716242    0.00397226    0.00215999    0.00119591   0.000646980   0.000297975   0.000145718   7.17985e-05   2.85313e-05   1.34131e-05   4.79324e-06   2.00219e-06   7.52004e-07
  23   9 2287.4884    1.1348  0.8875 10.7590 -0.0024  0.0238   0.0247   0.0563    0.0977   0.0000   438.6325      -3.12574       17.0159      -2.45735      -3.34014      -1.15188      -2.37343       2.37025      0.725519       2.98060      -1.95733     -0.568814      -1.13579     -0.213797     -0.271847    -0.0474807     -0.300863     -0.147264    -0.0560218     0.0225652   -0.00953605    -0.0463992    0.00177940     0.0148525    0.00309898   -0.00730386    0.00217754   0.000220661   6.94199e-05  -3.65990e-05   0.000109159   3.40246e-05  -2.38692e-05  -2.48338e-06   7.17175e-07  -1.12369e-06       1.56849       1.94876       2.30848       2.26960       2.27759       2.05160       2.00204       1.86453       1.62457       1.40118       1.13858      0.947505      0.742544      0.528876      0.427317      0.299207      0.216956      0.142140     0.0933075     0.0642075     0.0380488     0.0244030     0.0142499    0.00860365    0.00487566    0.00269456    0.00145055   0.000701096   0.000373554   0.000177226   8.54981e-05   3.92329e-05   1.58869e-05   6.29904e-06   2.54954e-06   9.04127e-07
  23  10 2439.2091    1.5705  0.9840 11.1545 -0.0082  0.0235   0.0322   0.0562    0.1241   0.0000   440.9621       2.69570       15.6586      -2.06310      -3.56613     -0.473276       1.22284      0.491075     0.0799231     0.0883665       1.70830       1.01631      0.349409      0.692153      0.176001      0.189181     0.0275279    -0.0362779      0.116660     0.0258170   -0.00251650    -0.0171549     0.0131487     0.0121000    0.00630647   -0.00391969   -0.00180699  -0.000947487  -0.000703084  -4.15585e-05   4.83513e-05  -8.96367e-05   3.78705e-06   1.89578e-06  -7.99165e-07  -6.51414e-07       1.71369       2.20678       2.28854       2.41929       2.40158       2.30437       2.05019       1.85940       1.70366       1.49552       1.24563      0.987375      0.776453      0.580384      0.433104      0.314005      0.219256      0.147264     0.0987395     0.0620920     0.0418517     0.0249280     0.0148924    0.00905894    0.00524719    0.00283751    0.00147017   0.000755864   0.000367675   0.000177919   8.08027e-05   3.37246e-05   1.44942e-05   6.04364e-06   2.26652e-06   8.41963e-07
  23  11 2588.6904    2.0711  0.9609 11.8825 -0.0011  0.0232   0.0430   0.0561    0.1064   0.0000   437.1234       2.40929       17.3096      -2.33657       2.70762      -2.37264     -0.940797      -3.87635       2.12299      -1.43324      -1.32841      -1.11600     -0.708582     0.0231240      0.519984     0.0360718     -0.290853      0.131229     0.0223956   -0.00330278    -0.0162772     0.0167205     0.0316318  -0.000219252   -0.00357432   -0.00115134   -0.00106712  -0.000654957  -1.97847e-05  -0.000111417  -2.08415e-05   4.98146e-05  -6.01486e-06   4.06484e-06   5.13873e-07  -1.00004e-07       1.65928       2.05102       2.16875       2.38851       2.36206       2.23433       2.02284       1.90460       1.67531       1.36539       1.14364      0.932745      0.741174      0.558704      0.408653      0.303202      0.216572      0.145718     0.0981587     0.0662557     0.0395473     0.0252842     0.0160905    0.00852880    0.00490970    0.00282167    0.00143868   0.000762987   0.000393792   0.000179930   8.40662e-05   3.89716e-05   1.61929e-05   5.73501e-06   2.44385e-06   9.41093e-07
  23  12 2737.7077    2.6145  0.9705 12.2605 -0.0069  0.0244   0.0527   0.0562    0.1178   0.0000   442.2043       1.55960       13.6061     -0.452628     -0.168805      -1.82625      -5.05192      0.386277     -0.791639       1.19747      -1.08087      -1.15782     0.0468884     -0.863795      0.180866     -0.189019     0.0448956     0.0466612     0.0286965     -0.113382    0.00777974     0.0716204    -0.0151988   -0.00902388    0.00404914    0.00483373   0.000510347   -0.00128948  -0.000417272   8.66567e-05   5.10742e-05   3.57089e-05   5.90380e-06  -2.64184e-06   1.74926e-06   3.40537e-07       1.88307       2.02683       2.25682       2.72612       2.58819       2.18461       2.22364       2.20104       1.71987       1.31953       1.23516       1.05903      0.789576      0.543573      0.441737      0.346008      0.227293      0.142895      0.102267     0.0749312     0.0470331     0.0259456     0.0148982    0.00956945    0.00591523    0.00324274    0.00146935   0.000713744   0.000401022   0.000210474   0.000104468   4.59618e-05   1.85899e-05   6.83242e-06   2.67495e-06   9.23648e-07
  23  13 2886.1203    3.3447  0.8959 12.5733 -0.0036  0.0217   0.0696   0.0528    0.1265   0.0000   439.4019       4.35122       17.3138       1.48205      -3.24158     -0.305112     -0.618583     -0.854775       1.34593       2.28710      0.209003      -1.10934      0.667212      0.184992       1.14825     -0.173042      0.205677     0.0125718    -0.0584685    -0.0682562    -0.0623083     0.0104298    0.00307765   -0.00912815    0.00127790  -0.000494751  -8.85096e-05   0.000115436   0.000118264  -0.000196974  -3.93770e-05   3.73842e-06   1.72862e-05  -3.26371e-06  -3.44744e-06  -1.63660e-06       1.55723       1.84475       2.12280       2.27836       2.21175       2.10885       2.03898       1.68890       1.45230       1.33823       1.08667      0.819545      0.653008      0.515581      0.379384      0.271623      0.203659      0.144176     0.0850594     0.0552925     0.0389904     0.0238538     0.0139927    0.00844152    0.00496212    0.00257767    0.00127791   0.000675930   0.000372072   0.000164786   7.25821e-05   3.05982e-05   1.41545e-05   6.12857e-06   2.56298e-06   8.96627e-07
  23  14 3033.5657    3.7977  0.9905 12.8707 -0.0025  0.0240   0.0750   0.0538    0.1325   0.0000   438.8301       4.94279       10.2151      -2.35483      -1.30953      -5.50396       1.29360      -3.43678    0.00200094      -4.12963    0.00834236     -0.148562     -0.147500     -0.142102     -0.472490      0.111036      0.398321     0.0173109     0.0304332    -0.0101424    0.00435290     0.0181147     0.0153845  -0.000645715    0.00203412    0.00376461    0.00209143   0.000491428  -0.000226253   2.29039e-06   0.000102251  -5.41970e-06  -6.47787e-06   1.57227e-06   8.26638e-07   1.74947e-06       1.72104       2.12794       2.29002       2.36504       2.42628       2.26307       2.16504       1.90980       1.67673       1.53226       1.20987      0.962850      0.735694      0.579317      0.467920      0.308541      0.221057      0.153823      0.103628     0.0663192     0.0414468     0.0246959     0.0158482    0.00884344    0.00519139    0.00285600    0.00159188   0.000805149   0.000367186   0.000178257   7.53094e-05   3.74875e-05   1.52854e-05   6.54507e-06   2.43613e-06   9.22655e-07
  23  15 3179.7895    3.8425  1.2014 13.1809 -0.0090  0.0276   0.0728   0.0656    0.1240   0.0000   438.1643       6.21282       10.0393      -4.15191       2.81898      -3.55014      -2.35871      -3.01451     -0.657808     -0.576883      -1.14832     -0.529375     -0.947883      0.237413      0.761052      0.205252      0.414235      0.100895    -0.0439216    -0.0174421     0.0541339    -0.0406920    -0.0143790     0.0190627    0.00147871    0.00168788  -0.000383281  -0.000114010   4.67347e-05   0.000118876   4.66677e-05  -9.77184e-05  -5.24926e-06   2.75639e-06  -1.36024e-06   8.95884e-07       1.95406       2.36598       2.55007       2.70079       2.72224       2.72627       2.52721       2.13877       1.77721       1.64579       1.40777       1.04869      0.826923      0.650271      0.478501      0.362292      0.259673      0.183217      0.118621     0.0720830     0.0527510     0.0315821     0.0187534     0.0116025    0.00638097    0.00338372    0.00176723   0.000844630   0.000445557   0.000201797   8.99811e-05   3.97349e-05   1.73755e-05   7.52151e-06   3.24698e-06   1.08603e-06
  23  16 3325.6406    3.4749  1.5325 12.9126 -0.0019  0.0312   0.0580   0.0719    0.0959   0.0000   437.3454       5.05466       16.9707      -4.74470       3.21024      -3.63676      -2.15960     -0.648914      -1.25364      -1.15510     -0.758302       2.17555      -1.27550      0.245818       1.01539      0.371649     -0.578905      0.128200     0.0620244     0.0380449    -0.0749861     0.0418498   -0.00593725   -0.00510658   -0.00504814    0.00519870   -0.00128590  -0.000638551  -0.000194544   0.000341198   1.75923e-06   5.95652e-05   1.60425e-05  -1.28090e-06  -5.62974e-06   2.28631e-06       2.44582       3.04182       3.38105       3.60177       3.29828       3.18356       3.01395       2.71764       2.27619       2.00936       1.72184       1.37809       1.04296      0.806017      0.594441      0.399825      0.284188      0.194919      0.136768     0.0849522     0.0530469     0.0340905     0.0206613     0.0112325    0.00640028    0.00338258    0.00194288   0.000976030   0.000475036   0.000218136   0.000103201   4.82243e-05   2.12063e-05   8.78598e-06   3.28312e-06   1.18469e-06
  23  17 3471.4399    2.9574  2.4294 12.1846 -0.0035  0.0385   0.0382   0.0927    0.0681   0.0000   440.7768       4.22315       11.2065       2.14453      -6.74858      -7.08854       1.33234      -8.10613     -0.451118      -4.48332      0.607896      -1.49143     -0.127590      0.462864      0.371462      0.795234     -0.122313     -0.290884      0.107037      0.275093    -0.0691090    -0.0862201    -0.0556502   -0.00470074    0.00568171  -0.000224877   0.000785185   0.000538518   0.000555564  -0.000205611   2.37824e-05  -3.50471e-05  -4.16475e-05   5.47773e-06  -1.26192e-05   1.40216e-06       2.54194       3.39357       3.65297       3.79771       3.70765       3.78137       3.45145       2.97975       2.74859       2.20831       1.85005       1.51907       1.20645      0.884661      0.687890      0.492457      0.345285      0.244812      0.164819      0.106438     0.0683757     0.0428927     0.0249684     0.0144003    0.00840080    0.00437702    0.00238930    0.00119844   0.000620225   0.000282020   0.000136109   5.85950e-05   2.59633e-05   1.00965e-05   3.95631e-06   1.45053e-06
  23  18 3616.8909    2.4033  3.5931 11.6957  0.0002  0.0471   0.0264   0.1209    0.0539   0.0000   436.6315       19.4423       4.90674     -0.899748       1.99399      -7.35659      -5.79351      -9.57065       7.53053      0.766175     -0.187282       1.50579       3.29674     -0.584166     0.0649175      0.392290      0.192244     -0.141366     0.0697348    -0.0232533     -0.106397     0.0112491   -0.00371855   -0.00597349    -0.0106986   -0.00563517    0.00356461    0.00142804  -0.000639835  -8.94557e-05   0.000111896   0.000100838  -2.79310e-05  -2.76289e-05  -4.62344e-06   3.07553e-07       3.20404       4.32197       4.50434       4.92073       4.69440       4.52696       4.17900       3.87608       3.35231       2.82980       2.40811       1.89817       1.52357       1.13823      0.854947      0.620289      0.434270      0.294002      0.202771      0.129937     0.0849944     0.0503130     0.0299501     0.0178701     0.0101456    0.00564565    0.00290724    0.00150895   0.000750261   0.000364591   0.000171211   7.39432e-05   3.20434e-05   1.27563e-05   4.92238e-06   1.78057e-06
  23  19 3762.2807    2.0232  5.1883 11.2613 -0.0013  0.0588   0.0193   0.1558    0.0490   0.0000   431.7543       11.7254       17.8610      -6.16272      -13.1123      -5.69809      -1.77450      -1.42001       2.92754      -6.28182      0.917403      -1.03034       1.85456       1.01924      -2.97296      0.817672     0.0659066     -0.307197      0.300679     0.0440224      0.106658     0.0683899     0.0281772   -0.00262152    -0.0216775   0.000109579    0.00354205   -0.00100433  -0.000243306  -6.77981e-05  -0.000254234  -0.000133838  -2.35174e-05  -1.82563e-05  -2.88686e-06  -1.04467e-06       4.08771       5.36163       5.71074       5.79021       5.99739       5.68323       5.46411       4.79362       4.22801       3.53493       2.88978       2.37926       1.86555       1.42971       1.07517      0.781131      0.561235      0.391813      0.256744      0.168006      0.105546     0.0665704     0.0398087     0.0227434     0.0127180    0.00682227    0.00367148    0.00190552   0.000934746   0.000449091   0.000207444   9.01374e-05   3.91402e-05   1.58269e-05   6.02471e-06   2.25448e-06
  23  20 3907.5337    1.7199  7.0217 10.6640 -0.0007  0.0701   0.0145   0.1862    0.0494   0.0000   432.0184       24.6523       19.4094       7.13185       6.09732       1.22363      0.776862      -14.0693      -2.33469      -4.51668      -1.11904      -2.25661       1.51209      0.480283      -1.45480     -0.421898     -0.417242      0.469783      0.113027    0.00611099      0.156753     0.0619200    0.00227793     0.0155332     0.0133307     0.0152281     0.0101843   0.000896263  -0.000168665   0.000197863   2.35566e-06   0.000135960   4.16812e-06  -2.06188e-05   1.12511e-05  -7.06140e-07       4.93250       6.47865       6.92484       7.33302       7.30394       7.14506       6.47093       5.89549       4.97267       4.31863       3.53075       2.86870       2.28849       1.69139       1.28749      0.909362      0.652243      0.450811      0.302259      0.201246      0.127741     0.0779676     0.0468663     0.0273054     0.0152692    0.00837194    0.00445232    0.00225337    0.00112571   0.000535741   0.000249413   0.000110075   4.63522e-05   1.88112e-05   7.34723e-06   2.68739e-06
  23  21 4052.7195    1.3888  9.2350 10.6024 -0.0007  0.0912   0.0113   0.2506    0.0390   0.0000   433.1980       3.96621       28.3444      -12.7896       6.23953      -12.0309       2.06309      -3.84747      0.529848       9.32087       1.92652      -3.98117       4.37603       2.65837     -0.232375     -0.917614      0.408372     -0.705708     0.0961505    -0.0934420      0.422880      0.180684    -0.0202342    -0.0405884     0.0104967    0.00601629    -0.0137674  -0.000561136   0.000149027   0.000592469   0.000189960  -0.000141732   2.49478e-05   3.11694e-05   1.52075e-06  -3.92417e-07       6.36766       8.37941       9.00317       9.35486       9.46627       8.78492       8.32795       7.38381       6.57441       5.68414       4.72349       3.80117       2.98502       2.26827       1.69194       1.20687      0.856108      0.584926      0.394030      0.257597      0.164761      0.100832     0.0604629     0.0357366     0.0201339     0.0110848    0.00593596    0.00301589    0.00149416   0.000719185   0.000329708   0.000147680   6.12268e-05   2.55534e-05   9.72955e-06   3.58472e-06
  23  22 4197.7136    1.1392 11.6323 10.4774 -0.0019  0.1167   0.0090   0.3270    0.0346   0.0000   432.8334       10.9746       30.0175     -0.592253      -6.19221      -25.6389       16.4795     -0.284337      -1.81098       5.13378      -6.16165      0.885634     -0.666588       2.53710      -1.67353      -2.08734      -1.02041      0.591290      0.753162      0.264712     -0.310843      0.164151     0.0601175    0.00793958    0.00970278     0.0145975   -0.00247092   -0.00809625   0.000667177   0.000109035   0.000210880  -0.000337045  -6.54878e-06  -1.83958e-05   7.04738e-06  -1.83074e-06       7.92566       10.4528       11.3673       11.8504       11.8158       11.4200       10.4835       9.44829       8.29207       7.17074       5.92155       4.71079       3.82137       2.87024       2.13679       1.53357       1.11603      0.749478      0.513108      0.333253      0.215482      0.130897     0.0796367     0.0462579     0.0261939     0.0144560    0.00760630    0.00397493    0.00195190   0.000948649   0.000433044   0.000191687   8.09098e-05   3.31647e-05   1.28721e-05   4.87711e-06
  23  23 4343.1739    0.9130 14.2518 10.4058  0.0005  0.1552   0.0074   0.4262    0.0311   0.0000   427.7896       14.4341       18.0396      -8.00733      -21.5453      -4.62169      -34.6691      -3.42769      -22.5187       1.24668      0.616158       8.34827       12.3551      -2.08927     -0.692926      0.763417       2.15655      0.347635     -0.736365    -0.0979190      0.131026     -0.119994      0.159902    -0.0423568    0.00773944     0.0113872    0.00468282   -0.00549563   -0.00166326   0.000274577  -4.06945e-05   0.000200025   9.13688e-06  -8.50904e-05   1.39208e-05   6.95911e-07       10.4353       13.6281       15.1582       15.6794       15.9184       14.9764       13.9528       12.5947       10.9864       9.46482       7.80041       6.12743       5.05556       3.78434       2.82776       2.04448       1.45482       1.01146      0.678496      0.446862      0.285015      0.174852      0.106341     0.0616064     0.0353970     0.0192350     0.0105638    0.00537216    0.00269957    0.00129820   0.000594625   0.000266481   0.000110888   4.63204e-05   1.76756e-05   6.62760e-06
  24   6 1826.3138    0.4117  0.3848 10.0844 -0.0131  0.0180   0.0140   0.0401    0.0427   0.0000   439.3831      0.454229       18.4454      -1.57640      -1.26271      0.359933     0.0415939      0.551983     -0.517128     0.0827018     -0.282210      0.393663      0.121095      0.239006      0.419831    -0.0184397    -0.0218826   0.000745127    -0.0275253     0.0248728     0.0281790     0.0214657    -0.0176945    0.00891888    0.00347696  -0.000484364  -0.000643126   0.000565232  -7.33388e-05   0.000423455  -6.78550e-05  -5.15586e-05   1.36589e-06  -1.45965e-05   2.43377e-06   6.00710e-07       1.22509       1.59337       1.45979       1.87723       1.81128       1.85440       1.51055       1.46112       1.25057       1.10336      0.865535      0.728369      0.591025      0.467417      0.373655      0.237336      0.164886      0.116296     0.0915786     0.0622972     0.0420929     0.0243756     0.0152328    0.00856425    0.00534696    0.00280864    0.00177623   0.000954241   0.000500603   0.000216842   0.000107263   5.15131e-05   2.02250e-05   9.47855e-06   3.72254e-06   1.54180e-06
  24   7 1993.5465    0.6200  0.5352 10.1290 -0.0058  0.0194   0.0164   0.0418    0.0579   0.0000   439.9255      -1.52951       18.9032     -0.953053    -0.0448696       1.56320      0.559433     0.0464610     -0.195450     -0.619983      0.772203      -1.03289     -0.138698      0.241308     0.0373420     0.0875625      0.139018      0.249192      0.135374     0.0186547    0.00775519    -0.0194533    0.00548212    -0.0150148   -0.00742556   -0.00448461   -0.00127458   -0.00101876   -0.00101462  -4.95745e-05   0.000111099  -4.74106e-05   1.07364e-05  -9.72520e-06  -1.66212e-06  -4.52173e-07       1.20019       1.67587       1.67257       1.92730       1.86580       1.90157       1.56414       1.53665       1.26613       1.14851      0.907887      0.801504      0.569252      0.476170      0.312742      0.263232      0.180791      0.135835     0.0805680     0.0572074     0.0358395     0.0243727     0.0150641    0.00931746    0.00547330    0.00301399    0.00165546   0.000850134   0.000451223   0.000230784   0.000108888   5.25984e-05   2.20219e-05   9.69196e-06   3.76560e-06   1.53197e-06
  24   9 2314.3642    1.2013  0.9620 10.8183 -0.0069  0.0223   0.0244   0.0560    0.1009   0.0000   438.9984       2.04830       12.4205       5.93547       1.05671      -5.42090       4.36444     0.0182574      -2.07346      0.497433    -0.0995902      0.348731      -1.54626      0.725118      0.422022     -0.102150      0.135751    0.00743403     0.0146819     0.0429605    -0.0161943     0.0601872    0.00294925     0.0138764   -0.00771056  -0.000407502  -3.14238e-05    0.00131953   0.000190201  -0.000375472   8.34077e-05   2.73258e-05  -2.42327e-05   1.28890e-05   9.95951e-06   4.87035e-07       1.53451       1.93239       2.06077       2.18520       2.15390       2.12046       1.96749       1.76947       1.58081       1.39131       1.12212      0.950673      0.748521      0.578174      0.438750      0.312747      0.236191      0.159414      0.109378     0.0732999     0.0470125     0.0303467     0.0182695     0.0113816    0.00636553    0.00368459    0.00200919    0.00104644   0.000553178   0.000272423   0.000132368   6.16994e-05   2.67756e-05   1.20719e-05   4.65841e-06   1.95487e-06
  24  10 2467.0465    1.6896  1.0100 11.2689 -0.0004  0.0227   0.0326   0.0577    0.1207   0.0000   438.4864       1.63545       15.6042       1.33360      -1.57013      0.612643      -2.63967      -3.34803       1.57745      -1.30279     -0.396382      0.650138      0.291394      -1.25590      0.233939     -0.227635    -0.0199570     0.0515610     0.0332850     -0.117292     0.0187687    -0.0250306    -0.0175231  -0.000199225  -9.39990e-05    0.00651670   0.000233619  -0.000586109  -0.000611954   9.95303e-05   0.000163006  -2.02886e-06  -1.52226e-06   6.95668e-06   3.00877e-06   3.14205e-06       1.61117       2.11815       2.25583       2.40960       2.36002       2.31201       2.15844       1.98091       1.71388       1.41892       1.13067      0.893675      0.727767      0.572468      0.441194      0.329896      0.241569      0.170088      0.116665     0.0742766     0.0479252     0.0295671     0.0187447     0.0109323    0.00616858    0.00344941    0.00194540    0.00103455   0.000547605   0.000279746   0.000128995   5.95035e-05   2.78803e-05   1.18097e-05   4.73177e-06   1.90705e-06
  24  11 2617.7004    2.1853  1.0086 11.8219 -0.0046  0.0224   0.0425   0.0581    0.1198   0.0000   439.4802       3.30737       17.6132      -2.66428      -4.07889      -3.43784      -1.75116      -1.13331      -1.40559      -1.13470      0.419938     -0.470392     -0.863249      0.251290      0.562275      0.451274     0.0707890     0.0186649     -0.212069     0.0502056    -0.0258262   -0.00283520   -0.00268436   -0.00212272   -0.00457253   0.000246339   1.62863e-05   0.000247007   -0.00108624  -4.65242e-05  -0.000175757   7.06470e-05   3.04785e-05   9.35046e-06  -7.64053e-06   8.78887e-07       1.46685       1.87756       2.06923       2.20303       2.20794       2.09992       1.97616       1.81174       1.49236       1.30722       1.11646      0.930089      0.705511      0.532469      0.421736      0.310613      0.214954      0.158823      0.104245     0.0710796     0.0457648     0.0286066     0.0186852     0.0109708    0.00650022    0.00355643    0.00196489    0.00106150   0.000529172   0.000261795   0.000126789   6.31776e-05   2.70358e-05   1.25529e-05   5.01814e-06   2.02419e-06
  24  13 2917.0038    3.4858  0.9563 12.6274  0.0003  0.0217   0.0680   0.0515    0.1271   0.0000   439.6121       3.15579       14.8928      -1.86145       2.22555      -1.67882      -2.35397      -3.66177      0.352147      -2.41252    -0.0967442     -0.106978     -0.375351     -0.375950      0.396959      0.291989     -0.225112     0.0332306      0.151275     0.0141923    -0.0416950    -0.0369092    0.00578171   -0.00657692    0.00349564    0.00276269    0.00130830  -0.000419657  -0.000225127  -2.32744e-05  -9.20944e-05  -5.99443e-05   2.18709e-05   2.09463e-06  -3.84725e-06  -1.26317e-06       1.50790       1.79191       1.97235       2.17501       2.15908       2.04578       1.87797       1.74247       1.56649       1.27898       1.10988      0.863628      0.682385      0.544141      0.413016      0.312678      0.215773      0.148053      0.110203     0.0708923     0.0447213     0.0284016     0.0176058     0.0106415    0.00613657    0.00347264    0.00199301    0.00108770   0.000559879   0.000262813   0.000127888   6.10200e-05   2.74036e-05   1.23663e-05   4.86483e-06   1.87273e-06
  24  14 3065.0998    3.8447  0.9838 13.0491 -0.0083  0.0206   0.0757   0.0578    0.1178   0.0000   438.9354       4.58099       13.5293      -2.52187     -0.360096      -4.07186    -0.0264198    -0.0496981      -2.31348      -1.89384      0.588899     -0.295585     0.0750570     -0.246473      0.151894     -0.433338      0.304466    0.00724304    -0.0248366    -0.0203146     0.0152964     0.0323999     0.0408584    0.00664843   -0.00497036   -0.00142004    0.00111731   0.000954146  -0.000359485   0.000220159   5.34615e-07   9.50764e-05   1.67845e-05   7.56216e-06  -3.46364e-06  -1.22796e-06       1.40852       1.80215       1.91201       2.08357       2.03591       1.97273       1.82286       1.66775       1.51307       1.22799       1.03969      0.839871      0.680540      0.516487      0.395639      0.294871      0.207803      0.145320      0.100888     0.0683427     0.0429220     0.0275543     0.0167707     0.0100700    0.00573863    0.00325999    0.00180164   0.000988691   0.000504677   0.000249803   0.000121905   5.60119e-05   2.61633e-05   1.07065e-05   4.54669e-06   1.68842e-06
  24  15 3212.1142    3.8142  1.3048 13.0957 -0.0052  0.0259   0.0677   0.0688    0.1179   0.0000   438.7206       7.48924       12.6644     -0.650810      -8.69038      -1.82132     -0.536637      -4.36554    -0.0543313      -1.17099      0.615209     -0.400343      0.665075     0.0615123     -0.304405     -0.291186      0.223964      0.375305    -0.0362159    -0.0758190     0.0404754    -0.0232000    0.00351823   -0.00636073   -0.00881009   -0.00312459  -0.000806528  -0.000544392   -0.00110727   0.000137304  -0.000112968   0.000130071   1.76225e-05   1.62463e-05  -7.17477e-06  -1.64527e-06       1.85901       2.35381       2.50986       2.77225       2.67968       2.55379       2.35119       2.20707       1.86239       1.63097       1.34726       1.15027      0.887050      0.685290      0.503283      0.366213      0.261943      0.186081      0.128180     0.0837654     0.0532700     0.0347694     0.0219779     0.0134505    0.00726242    0.00403573    0.00223308    0.00126337   0.000627241   0.000319938   0.000146589   7.28836e-05   3.17367e-05   1.39016e-05   5.55283e-06   2.29076e-06
  24  16 3358.5886    3.3125  1.8727 12.7103 -0.0031  0.0342   0.0484   0.0806    0.0763   0.0000   442.9368       8.50985       12.9041       3.38622      -4.44112      -5.83786      -4.61522      -3.44429       3.34449      -3.11197     -0.964860      0.900357       2.47732     -0.782749     -0.463707      0.480101      0.484930      0.176705     -0.140728     0.0370842   -0.00147310    0.00758785    -0.0110499    0.00499763   -0.00309920    0.00132399    0.00215974   -0.00203401   0.000153985  -0.000193929  -0.000436867  -0.000111221  -6.87075e-05   2.54378e-05  -7.05878e-06  -6.89827e-07       2.40381       3.17043       3.19250       3.33201       3.22029       3.23939       3.17728       2.80946       2.36517       2.08088       1.80473       1.61705       1.27869      0.976902      0.684233      0.486618      0.331257      0.242248      0.174320      0.119683     0.0816170     0.0501743     0.0302717     0.0176158     0.0100426    0.00538697    0.00289513    0.00158059   0.000777454   0.000387248   0.000193684   9.25878e-05   4.00174e-05   1.75533e-05   7.55758e-06   2.95934e-06
[truncated: 1,566,261 more chars]
