# Supplementary material for: Global-Mode Analysis of Full-Disk Data from the Michelson Doppler Imager and the Helioseismic and Magnetic Imager
Source: Sol Phys. 2018 Jan 31;293(2):29. doi: 10.1007/s11207-017-1201-5 (PMC6566312; doi:10.1007/s11207-017-1201-5)
Supplement: Supplementary file 2 — (TAR 362.4 MB) [file 11207_2017_1201_MOESM2_ESM.tar › HMI/hmiv72dasym.7192.36]

   0  14 2093.4795    0.9255  0.5192  8.1068  0.0000      -2.73681  0.1132   0.1497   0.2503    5.6484   0.0000       4.36089    -0.0000       0.00000       0.00000       0.00000       0.00000       0.00000       0.00000       0.00000       0.00000       0.00000       0.00000       0.00000       0.00000       0.00000       0.00000       0.00000       0.00000       0.00000       0.00000       0.00000       0.00000       0.00000       0.00000       0.00000       0.00000       0.00000       0.00000       0.00000       0.00000       0.00000       0.00000       0.00000       0.00000       0.00000       0.00000       0.00000       0.00000       0.00000       0.00000       0.00000       0.00000       0.00000       0.00000       0.00000       0.00000       0.00000       0.00000       0.00000       0.00000       0.00000       0.00000       0.00000       0.00000       0.00000       0.00000       0.00000       0.00000       0.00000       0.00000       0.00000       0.00000       0.00000       0.00000       0.00000       0.00000       0.00000       0.00000       0.00000       0.00000       0.00000       0.00000       0.00000
   0  16 2363.1736    1.3405  0.5091 10.8382  0.0000       16.6357  0.1300   0.2273   0.2537    0.6185   0.0000       10.0164    -0.0000       0.00000       0.00000       0.00000       0.00000       0.00000       0.00000       0.00000       0.00000       0.00000       0.00000       0.00000       0.00000       0.00000       0.00000       0.00000       0.00000       0.00000       0.00000       0.00000       0.00000       0.00000       0.00000       0.00000       0.00000       0.00000       0.00000       0.00000       0.00000       0.00000       0.00000       0.00000       0.00000       0.00000       0.00000       0.00000       0.00000       0.00000       0.00000       0.00000       0.00000       0.00000       0.00000       0.00000       0.00000       0.00000       0.00000       0.00000       0.00000       0.00000       0.00000       0.00000       0.00000       0.00000       0.00000       0.00000       0.00000       0.00000       0.00000       0.00000       0.00000       0.00000       0.00000       0.00000       0.00000       0.00000       0.00000       0.00000       0.00000       0.00000       0.00000       0.00000
   0  18 2629.7673    2.0613  0.7354 11.4281 -0.0297       9.22349  0.1988   0.3512   0.3217    2.3129   0.0000       6.79632    -0.0000       0.00000       0.00000       0.00000       0.00000       0.00000       0.00000       0.00000       0.00000       0.00000       0.00000       0.00000       0.00000       0.00000       0.00000       0.00000       0.00000       0.00000       0.00000       0.00000       0.00000       0.00000       0.00000       0.00000       0.00000       0.00000       0.00000       0.00000       0.00000       0.00000       0.00000       0.00000       0.00000       0.00000       0.00000       0.00000       0.00000       0.00000       0.00000       0.00000       0.00000       0.00000       0.00000       0.00000       0.00000       0.00000       0.00000       0.00000       0.00000       0.00000       0.00000       0.00000       0.00000       0.00000       0.00000       0.00000       0.00000       0.00000       0.00000       0.00000       0.00000       0.00000       0.00000       0.00000       0.00000       0.00000       0.00000       0.00000       0.00000       0.00000       0.00000       0.00000
   0  21 3033.9788    3.5645  0.9822  5.2524  0.0000    -0.0630276  0.1707   0.4936   0.7300 1000.0000   0.0000       3.18482    -0.0000       0.00000       0.00000       0.00000       0.00000       0.00000       0.00000       0.00000       0.00000       0.00000       0.00000       0.00000       0.00000       0.00000       0.00000       0.00000       0.00000       0.00000       0.00000       0.00000       0.00000       0.00000       0.00000       0.00000       0.00000       0.00000       0.00000       0.00000       0.00000       0.00000       0.00000       0.00000       0.00000       0.00000       0.00000       0.00000       0.00000       0.00000       0.00000       0.00000       0.00000       0.00000       0.00000       0.00000       0.00000       0.00000       0.00000       0.00000       0.00000       0.00000       0.00000       0.00000       0.00000       0.00000       0.00000       0.00000       0.00000       0.00000       0.00000       0.00000       0.00000       0.00000       0.00000       0.00000       0.00000       0.00000       0.00000       0.00000       0.00000       0.00000       0.00000       0.00000
   0  23 3303.9169    3.2641  1.6753 12.5764  0.0000      0.575597  0.4389   0.4849   0.7968    2.0590   0.0000       4.00725    -0.0000       0.00000       0.00000       0.00000       0.00000       0.00000       0.00000       0.00000       0.00000       0.00000       0.00000       0.00000       0.00000       0.00000       0.00000       0.00000       0.00000       0.00000       0.00000       0.00000       0.00000       0.00000       0.00000       0.00000       0.00000       0.00000       0.00000       0.00000       0.00000       0.00000       0.00000       0.00000       0.00000       0.00000       0.00000       0.00000       0.00000       0.00000       0.00000       0.00000       0.00000       0.00000       0.00000       0.00000       0.00000       0.00000       0.00000       0.00000       0.00000       0.00000       0.00000       0.00000       0.00000       0.00000       0.00000       0.00000       0.00000       0.00000       0.00000       0.00000       0.00000       0.00000       0.00000       0.00000       0.00000       0.00000       0.00000       0.00000       0.00000       0.00000       0.00000       0.00000
   1  14 2157.1011    0.7378  0.7523 10.0754  0.0000       8.82527  0.1228   0.0678   0.2128    0.4146   0.0000       4.28685   392.6579       73.6881       0.00000       0.00000       0.00000       0.00000       0.00000       0.00000       0.00000       0.00000       0.00000       0.00000       0.00000       0.00000       0.00000       0.00000       0.00000       0.00000       0.00000       0.00000       0.00000       0.00000       0.00000       0.00000       0.00000       0.00000       0.00000       0.00000       0.00000       0.00000       0.00000       0.00000       0.00000       0.00000       0.00000       0.00000       101.319       69.6975       0.00000       0.00000       0.00000       0.00000       0.00000       0.00000       0.00000       0.00000       0.00000       0.00000       0.00000       0.00000       0.00000       0.00000       0.00000       0.00000       0.00000       0.00000       0.00000       0.00000       0.00000       0.00000       0.00000       0.00000       0.00000       0.00000       0.00000       0.00000       0.00000       0.00000       0.00000       0.00000       0.00000       0.00000
   1  17 2559.1316    1.8671  1.0819  6.0472  0.0000       2.06147  0.1416   0.1448   0.2750  187.0019   0.0000       2.12558   582.7624       57.8169       0.00000       0.00000       0.00000       0.00000       0.00000       0.00000       0.00000       0.00000       0.00000       0.00000       0.00000       0.00000       0.00000       0.00000       0.00000       0.00000       0.00000       0.00000       0.00000       0.00000       0.00000       0.00000       0.00000       0.00000       0.00000       0.00000       0.00000       0.00000       0.00000       0.00000       0.00000       0.00000       0.00000       0.00000       103.694       60.8233       0.00000       0.00000       0.00000       0.00000       0.00000       0.00000       0.00000       0.00000       0.00000       0.00000       0.00000       0.00000       0.00000       0.00000       0.00000       0.00000       0.00000       0.00000       0.00000       0.00000       0.00000       0.00000       0.00000       0.00000       0.00000       0.00000       0.00000       0.00000       0.00000       0.00000       0.00000       0.00000       0.00000       0.00000
   1  18 2693.5643    2.2970  0.7298 12.2239 -0.0068       7.00786  0.1206   0.2020   0.1586    0.4597   0.0000       3.90996   495.4648       50.3995       0.00000       0.00000       0.00000       0.00000       0.00000       0.00000       0.00000       0.00000       0.00000       0.00000       0.00000       0.00000       0.00000       0.00000       0.00000       0.00000       0.00000       0.00000       0.00000       0.00000       0.00000       0.00000       0.00000       0.00000       0.00000       0.00000       0.00000       0.00000       0.00000       0.00000       0.00000       0.00000       0.00000       0.00000       105.517       50.9848       0.00000       0.00000       0.00000       0.00000       0.00000       0.00000       0.00000       0.00000       0.00000       0.00000       0.00000       0.00000       0.00000       0.00000       0.00000       0.00000       0.00000       0.00000       0.00000       0.00000       0.00000       0.00000       0.00000       0.00000       0.00000       0.00000       0.00000       0.00000       0.00000       0.00000       0.00000       0.00000       0.00000       0.00000
   1  19 2828.2929    2.9717  0.8101 12.2672  0.0000       3.20960  0.0973   0.2712   0.2861    1.0007   0.0000       3.22802   437.5505       16.4104       0.00000       0.00000       0.00000       0.00000       0.00000       0.00000       0.00000       0.00000       0.00000       0.00000       0.00000       0.00000       0.00000       0.00000       0.00000       0.00000       0.00000       0.00000       0.00000       0.00000       0.00000       0.00000       0.00000       0.00000       0.00000       0.00000       0.00000       0.00000       0.00000       0.00000       0.00000       0.00000       0.00000       0.00000       114.415       49.5703       0.00000       0.00000       0.00000       0.00000       0.00000       0.00000       0.00000       0.00000       0.00000       0.00000       0.00000       0.00000       0.00000       0.00000       0.00000       0.00000       0.00000       0.00000       0.00000       0.00000       0.00000       0.00000       0.00000       0.00000       0.00000       0.00000       0.00000       0.00000       0.00000       0.00000       0.00000       0.00000       0.00000       0.00000
   1  24 3504.3617    2.7770  2.9558 11.4142 -0.0283       1.52486  0.2343   0.1383   0.5286    1.5798   0.0000      0.674631    76.7704       210.054       0.00000       0.00000       0.00000       0.00000       0.00000       0.00000       0.00000       0.00000       0.00000       0.00000       0.00000       0.00000       0.00000       0.00000       0.00000       0.00000       0.00000       0.00000       0.00000       0.00000       0.00000       0.00000       0.00000       0.00000       0.00000       0.00000       0.00000       0.00000       0.00000       0.00000       0.00000       0.00000       0.00000       0.00000       174.068       132.245       0.00000       0.00000       0.00000       0.00000       0.00000       0.00000       0.00000       0.00000       0.00000       0.00000       0.00000       0.00000       0.00000       0.00000       0.00000       0.00000       0.00000       0.00000       0.00000       0.00000       0.00000       0.00000       0.00000       0.00000       0.00000       0.00000       0.00000       0.00000       0.00000       0.00000       0.00000       0.00000       0.00000       0.00000
   2  11 1810.3064    0.3908  0.2758 10.0702  0.0000       12.7219  0.0657   0.0460   0.1116    0.1310   0.0000       8.53018   396.4764       9.83619       2.96075      0.560648       0.00000       0.00000       0.00000       0.00000       0.00000       0.00000       0.00000       0.00000       0.00000       0.00000       0.00000       0.00000       0.00000       0.00000       0.00000       0.00000       0.00000       0.00000       0.00000       0.00000       0.00000       0.00000       0.00000       0.00000       0.00000       0.00000       0.00000       0.00000       0.00000       0.00000       0.00000       0.00000       35.5216       30.2971       23.1408       6.55308       0.00000       0.00000       0.00000       0.00000       0.00000       0.00000       0.00000       0.00000       0.00000       0.00000       0.00000       0.00000       0.00000       0.00000       0.00000       0.00000       0.00000       0.00000       0.00000       0.00000       0.00000       0.00000       0.00000       0.00000       0.00000       0.00000       0.00000       0.00000       0.00000       0.00000       0.00000       0.00000
   2  12 1945.8887    0.5210  0.5630 10.1676  0.0000       16.0142  0.0834   0.0461   0.1381    0.1779   0.0000       5.84371   412.8021      -21.5767      -4.48119       2.07658       0.00000       0.00000       0.00000       0.00000       0.00000       0.00000       0.00000       0.00000       0.00000       0.00000       0.00000       0.00000       0.00000       0.00000       0.00000       0.00000       0.00000       0.00000       0.00000       0.00000       0.00000       0.00000       0.00000       0.00000       0.00000       0.00000       0.00000       0.00000       0.00000       0.00000       0.00000       0.00000       46.4812       37.3344       25.9641       8.07396       0.00000       0.00000       0.00000       0.00000       0.00000       0.00000       0.00000       0.00000       0.00000       0.00000       0.00000       0.00000       0.00000       0.00000       0.00000       0.00000       0.00000       0.00000       0.00000       0.00000       0.00000       0.00000       0.00000       0.00000       0.00000       0.00000       0.00000       0.00000       0.00000       0.00000       0.00000       0.00000
   2  13 2082.1101    0.6547  0.5168 10.2979  0.0000       8.17431  0.0651   0.0576   0.1456    0.2085   0.0000       4.15343   469.3517       20.9796       17.2014       3.22001       0.00000       0.00000       0.00000       0.00000       0.00000       0.00000       0.00000       0.00000       0.00000       0.00000       0.00000       0.00000       0.00000       0.00000       0.00000       0.00000       0.00000       0.00000       0.00000       0.00000       0.00000       0.00000       0.00000       0.00000       0.00000       0.00000       0.00000       0.00000       0.00000       0.00000       0.00000       0.00000       35.8884       33.2361       18.6829       7.25544       0.00000       0.00000       0.00000       0.00000       0.00000       0.00000       0.00000       0.00000       0.00000       0.00000       0.00000       0.00000       0.00000       0.00000       0.00000       0.00000       0.00000       0.00000       0.00000       0.00000       0.00000       0.00000       0.00000       0.00000       0.00000       0.00000       0.00000       0.00000       0.00000       0.00000       0.00000       0.00000
   2  14 2217.6116    0.9667  0.5660 10.2936  0.0000       2.32150  0.0609   0.0728   0.1375    0.3613   0.0000       2.53132   434.7927      -25.6363       31.2637       3.24699       0.00000       0.00000       0.00000       0.00000       0.00000       0.00000       0.00000       0.00000       0.00000       0.00000       0.00000       0.00000       0.00000       0.00000       0.00000       0.00000       0.00000       0.00000       0.00000       0.00000       0.00000       0.00000       0.00000       0.00000       0.00000       0.00000       0.00000       0.00000       0.00000       0.00000       0.00000       0.00000       34.2476       30.6558       16.3690       7.44769       0.00000       0.00000       0.00000       0.00000       0.00000       0.00000       0.00000       0.00000       0.00000       0.00000       0.00000       0.00000       0.00000       0.00000       0.00000       0.00000       0.00000       0.00000       0.00000       0.00000       0.00000       0.00000       0.00000       0.00000       0.00000       0.00000       0.00000       0.00000       0.00000       0.00000       0.00000       0.00000
   2  15 2352.2496    1.3895  0.7220  8.5097  0.0000       3.61062  0.0709   0.0874   0.1283    3.3521   0.0000       1.50507   442.4271      -8.84298      -6.18563       5.18379       0.00000       0.00000       0.00000       0.00000       0.00000       0.00000       0.00000       0.00000       0.00000       0.00000       0.00000       0.00000       0.00000       0.00000       0.00000       0.00000       0.00000       0.00000       0.00000       0.00000       0.00000       0.00000       0.00000       0.00000       0.00000       0.00000       0.00000       0.00000       0.00000       0.00000       0.00000       0.00000       35.7893       32.6029       21.0641       8.00184       0.00000       0.00000       0.00000       0.00000       0.00000       0.00000       0.00000       0.00000       0.00000       0.00000       0.00000       0.00000       0.00000       0.00000       0.00000       0.00000       0.00000       0.00000       0.00000       0.00000       0.00000       0.00000       0.00000       0.00000       0.00000       0.00000       0.00000       0.00000       0.00000       0.00000       0.00000       0.00000
   2  16 2486.0068    1.8979  0.6967  9.5339  0.0000       2.46047  0.0638   0.1406   0.1674    2.3941   0.0000       1.66900   439.7205       23.5972      -16.3311       4.51227       0.00000       0.00000       0.00000       0.00000       0.00000       0.00000       0.00000       0.00000       0.00000       0.00000       0.00000       0.00000       0.00000       0.00000       0.00000       0.00000       0.00000       0.00000       0.00000       0.00000       0.00000       0.00000       0.00000       0.00000       0.00000       0.00000       0.00000       0.00000       0.00000       0.00000       0.00000       0.00000       43.6322       34.1609       18.0290       7.03663       0.00000       0.00000       0.00000       0.00000       0.00000       0.00000       0.00000       0.00000       0.00000       0.00000       0.00000       0.00000       0.00000       0.00000       0.00000       0.00000       0.00000       0.00000       0.00000       0.00000       0.00000       0.00000       0.00000       0.00000       0.00000       0.00000       0.00000       0.00000       0.00000       0.00000       0.00000       0.00000
   2  17 2619.7849    2.2156  0.9892 10.7382 -0.0014       2.89557  0.0928   0.1315   0.1774    1.1806   0.0000       1.48603   520.3817       66.1380       18.6528      -14.5393       0.00000       0.00000       0.00000       0.00000       0.00000       0.00000       0.00000       0.00000       0.00000       0.00000       0.00000       0.00000       0.00000       0.00000       0.00000       0.00000       0.00000       0.00000       0.00000       0.00000       0.00000       0.00000       0.00000       0.00000       0.00000       0.00000       0.00000       0.00000       0.00000       0.00000       0.00000       0.00000       47.6439       40.6772       23.5924       8.93003       0.00000       0.00000       0.00000       0.00000       0.00000       0.00000       0.00000       0.00000       0.00000       0.00000       0.00000       0.00000       0.00000       0.00000       0.00000       0.00000       0.00000       0.00000       0.00000       0.00000       0.00000       0.00000       0.00000       0.00000       0.00000       0.00000       0.00000       0.00000       0.00000       0.00000       0.00000       0.00000
   2  18 2754.6061    2.4723  0.7344 12.1102  0.0000     -0.771328  0.0691   0.1694   0.1950    0.5520   0.0000       1.50137   517.8402       11.8745      -2.60735      -14.1787       0.00000       0.00000       0.00000       0.00000       0.00000       0.00000       0.00000       0.00000       0.00000       0.00000       0.00000       0.00000       0.00000       0.00000       0.00000       0.00000       0.00000       0.00000       0.00000       0.00000       0.00000       0.00000       0.00000       0.00000       0.00000       0.00000       0.00000       0.00000       0.00000       0.00000       0.00000       0.00000       33.5048       31.0026       21.9941       8.45019       0.00000       0.00000       0.00000       0.00000       0.00000       0.00000       0.00000       0.00000       0.00000       0.00000       0.00000       0.00000       0.00000       0.00000       0.00000       0.00000       0.00000       0.00000       0.00000       0.00000       0.00000       0.00000       0.00000       0.00000       0.00000       0.00000       0.00000       0.00000       0.00000       0.00000       0.00000       0.00000
   2  19 2889.7236    3.3139  0.9028  3.7340  0.0000     -0.256519  0.0764   0.1930   0.1558 1000.0000   0.0000       1.21036   408.0857       102.934       1.58803      -7.19928       0.00000       0.00000       0.00000       0.00000       0.00000       0.00000       0.00000       0.00000       0.00000       0.00000       0.00000       0.00000       0.00000       0.00000       0.00000       0.00000       0.00000       0.00000       0.00000       0.00000       0.00000       0.00000       0.00000       0.00000       0.00000       0.00000       0.00000       0.00000       0.00000       0.00000       0.00000       0.00000       42.3457       32.5149       21.2244       6.94542       0.00000       0.00000       0.00000       0.00000       0.00000       0.00000       0.00000       0.00000       0.00000       0.00000       0.00000       0.00000       0.00000       0.00000       0.00000       0.00000       0.00000       0.00000       0.00000       0.00000       0.00000       0.00000       0.00000       0.00000       0.00000       0.00000       0.00000       0.00000       0.00000       0.00000       0.00000       0.00000
   2  20 3024.7532    3.7399  1.0533  1.5305  0.0000      0.736961  0.0928   0.2115   0.1705 1000.0000   0.0000       1.18180   410.5011       20.8100       24.4401       1.47349       0.00000       0.00000       0.00000       0.00000       0.00000       0.00000       0.00000       0.00000       0.00000       0.00000       0.00000       0.00000       0.00000       0.00000       0.00000       0.00000       0.00000       0.00000       0.00000       0.00000       0.00000       0.00000       0.00000       0.00000       0.00000       0.00000       0.00000       0.00000       0.00000       0.00000       0.00000       0.00000       48.7170       39.7057       21.9835       8.04942       0.00000       0.00000       0.00000       0.00000       0.00000       0.00000       0.00000       0.00000       0.00000       0.00000       0.00000       0.00000       0.00000       0.00000       0.00000       0.00000       0.00000       0.00000       0.00000       0.00000       0.00000       0.00000       0.00000       0.00000       0.00000       0.00000       0.00000       0.00000       0.00000       0.00000       0.00000       0.00000
   2  21 3160.2064    4.0544  1.1974  6.0511  0.0000       2.71270  0.1062   0.2466   0.2269  835.9750   0.0000       1.56217   401.9514       2.32572      -8.07191       10.9282       0.00000       0.00000       0.00000       0.00000       0.00000       0.00000       0.00000       0.00000       0.00000       0.00000       0.00000       0.00000       0.00000       0.00000       0.00000       0.00000       0.00000       0.00000       0.00000       0.00000       0.00000       0.00000       0.00000       0.00000       0.00000       0.00000       0.00000       0.00000       0.00000       0.00000       0.00000       0.00000       46.3142       41.8571       24.9314       9.98419       0.00000       0.00000       0.00000       0.00000       0.00000       0.00000       0.00000       0.00000       0.00000       0.00000       0.00000       0.00000       0.00000       0.00000       0.00000       0.00000       0.00000       0.00000       0.00000       0.00000       0.00000       0.00000       0.00000       0.00000       0.00000       0.00000       0.00000       0.00000       0.00000       0.00000       0.00000       0.00000
   2  23 3430.7359    3.0167  1.7911 12.2498  0.0027     -0.338266  0.1336   0.1505   0.3037    0.5522   0.0000       1.15203   328.6304       73.9874      -18.1338       4.35937       0.00000       0.00000       0.00000       0.00000       0.00000       0.00000       0.00000       0.00000       0.00000       0.00000       0.00000       0.00000       0.00000       0.00000       0.00000       0.00000       0.00000       0.00000       0.00000       0.00000       0.00000       0.00000       0.00000       0.00000       0.00000       0.00000       0.00000       0.00000       0.00000       0.00000       0.00000       0.00000       60.9402       62.0203       27.4714       14.6373       0.00000       0.00000       0.00000       0.00000       0.00000       0.00000       0.00000       0.00000       0.00000       0.00000       0.00000       0.00000       0.00000       0.00000       0.00000       0.00000       0.00000       0.00000       0.00000       0.00000       0.00000       0.00000       0.00000       0.00000       0.00000       0.00000       0.00000       0.00000       0.00000       0.00000       0.00000       0.00000
   2  24 3567.2599    2.6261  3.3265 11.3066  0.0012      0.784522  0.1895   0.0984   0.3826    0.5060   0.0000      0.403868   474.3527       51.7954      -73.9627       18.9166       0.00000       0.00000       0.00000       0.00000       0.00000       0.00000       0.00000       0.00000       0.00000       0.00000       0.00000       0.00000       0.00000       0.00000       0.00000       0.00000       0.00000       0.00000       0.00000       0.00000       0.00000       0.00000       0.00000       0.00000       0.00000       0.00000       0.00000       0.00000       0.00000       0.00000       0.00000       0.00000       91.1111       75.6299       46.5173       17.3509       0.00000       0.00000       0.00000       0.00000       0.00000       0.00000       0.00000       0.00000       0.00000       0.00000       0.00000       0.00000       0.00000       0.00000       0.00000       0.00000       0.00000       0.00000       0.00000       0.00000       0.00000       0.00000       0.00000       0.00000       0.00000       0.00000       0.00000       0.00000       0.00000       0.00000       0.00000       0.00000
   3  14 2273.5293    1.0670  0.6736 10.2544  0.0000       4.20902  0.0627   0.0649   0.1215    0.3780   0.0000       1.84814   466.2097       38.0511      -20.3723      -31.9991     -0.878873       2.93515       0.00000       0.00000       0.00000       0.00000       0.00000       0.00000       0.00000       0.00000       0.00000       0.00000       0.00000       0.00000       0.00000       0.00000       0.00000       0.00000       0.00000       0.00000       0.00000       0.00000       0.00000       0.00000       0.00000       0.00000       0.00000       0.00000       0.00000       0.00000       0.00000       0.00000       26.0140       24.8487       17.1497       11.6947       3.98601       1.40019       0.00000       0.00000       0.00000       0.00000       0.00000       0.00000       0.00000       0.00000       0.00000       0.00000       0.00000       0.00000       0.00000       0.00000       0.00000       0.00000       0.00000       0.00000       0.00000       0.00000       0.00000       0.00000       0.00000       0.00000       0.00000       0.00000       0.00000       0.00000       0.00000       0.00000
   3  15 2407.7832    1.4798  0.7793 10.8255  0.0000       5.03944  0.0703   0.0861   0.1283    0.3537   0.0000       1.74616   437.2271     -0.819279      -2.12567       8.63131       7.74696       1.33531       0.00000       0.00000       0.00000       0.00000       0.00000       0.00000       0.00000       0.00000       0.00000       0.00000       0.00000       0.00000       0.00000       0.00000       0.00000       0.00000       0.00000       0.00000       0.00000       0.00000       0.00000       0.00000       0.00000       0.00000       0.00000       0.00000       0.00000       0.00000       0.00000       0.00000       26.7593       23.8839       18.8067       11.1760       4.84663       1.37786       0.00000       0.00000       0.00000       0.00000       0.00000       0.00000       0.00000       0.00000       0.00000       0.00000       0.00000       0.00000       0.00000       0.00000       0.00000       0.00000       0.00000       0.00000       0.00000       0.00000       0.00000       0.00000       0.00000       0.00000       0.00000       0.00000       0.00000       0.00000       0.00000       0.00000
   3  16 2541.8455    1.8472  0.9169 11.3698  0.0000       5.20122  0.0829   0.0986   0.1436    0.4203   0.0000       2.16391   440.6752       2.17755       15.4258       1.79596       5.37201     -0.446014       0.00000       0.00000       0.00000       0.00000       0.00000       0.00000       0.00000       0.00000       0.00000       0.00000       0.00000       0.00000       0.00000       0.00000       0.00000       0.00000       0.00000       0.00000       0.00000       0.00000       0.00000       0.00000       0.00000       0.00000       0.00000       0.00000       0.00000       0.00000       0.00000       0.00000       26.0123       25.7894       22.4996       12.2878       6.40709       1.71712       0.00000       0.00000       0.00000       0.00000       0.00000       0.00000       0.00000       0.00000       0.00000       0.00000       0.00000       0.00000       0.00000       0.00000       0.00000       0.00000       0.00000       0.00000       0.00000       0.00000       0.00000       0.00000       0.00000       0.00000       0.00000       0.00000       0.00000       0.00000       0.00000       0.00000
   3  17 2676.3059    2.2938  1.0241 10.2964  0.0000      0.469743  0.0735   0.1133   0.1683    1.8146   0.0000       1.46173   405.8216       22.5115     -0.315522      -9.43408      0.515941      -1.67338       0.00000       0.00000       0.00000       0.00000       0.00000       0.00000       0.00000       0.00000       0.00000       0.00000       0.00000       0.00000       0.00000       0.00000       0.00000       0.00000       0.00000       0.00000       0.00000       0.00000       0.00000       0.00000       0.00000       0.00000       0.00000       0.00000       0.00000       0.00000       0.00000       0.00000       32.8270       32.1211       20.9230       10.7801       4.74001       1.44917       0.00000       0.00000       0.00000       0.00000       0.00000       0.00000       0.00000       0.00000       0.00000       0.00000       0.00000       0.00000       0.00000       0.00000       0.00000       0.00000       0.00000       0.00000       0.00000       0.00000       0.00000       0.00000       0.00000       0.00000       0.00000       0.00000       0.00000       0.00000       0.00000       0.00000
   3  19 2947.0213    3.5625  0.9157 11.7577  0.0000       1.19824  0.0692   0.1797   0.1480    0.8449   0.0000       1.30518   401.1248       51.3745       1.25577       14.8711       5.75827     -0.253492       0.00000       0.00000       0.00000       0.00000       0.00000       0.00000       0.00000       0.00000       0.00000       0.00000       0.00000       0.00000       0.00000       0.00000       0.00000       0.00000       0.00000       0.00000       0.00000       0.00000       0.00000       0.00000       0.00000       0.00000       0.00000       0.00000       0.00000       0.00000       0.00000       0.00000       24.6470       20.7630       20.3939       12.3835       5.60763       1.47183       0.00000       0.00000       0.00000       0.00000       0.00000       0.00000       0.00000       0.00000       0.00000       0.00000       0.00000       0.00000       0.00000       0.00000       0.00000       0.00000       0.00000       0.00000       0.00000       0.00000       0.00000       0.00000       0.00000       0.00000       0.00000       0.00000       0.00000       0.00000       0.00000       0.00000
   3  20 3082.4914    3.9275  0.9378 11.9293  0.0000      0.834438  0.1002   0.2019   0.1319    1.1034   0.0000       1.46351   356.6543       7.47887      -1.44376      -3.52984      -3.09102      0.362824       0.00000       0.00000       0.00000       0.00000       0.00000       0.00000       0.00000       0.00000       0.00000       0.00000       0.00000       0.00000       0.00000       0.00000       0.00000       0.00000       0.00000       0.00000       0.00000       0.00000       0.00000       0.00000       0.00000       0.00000       0.00000       0.00000       0.00000       0.00000       0.00000       0.00000       41.0200       37.0898       27.2889       16.1483       5.92599       1.42185       0.00000       0.00000       0.00000       0.00000       0.00000       0.00000       0.00000       0.00000       0.00000       0.00000       0.00000       0.00000       0.00000       0.00000       0.00000       0.00000       0.00000       0.00000       0.00000       0.00000       0.00000       0.00000       0.00000       0.00000       0.00000       0.00000       0.00000       0.00000       0.00000       0.00000
   3  21 3217.9034    4.0721  1.3409 11.2992  0.0000       2.25530  0.0979   0.1845   0.1804    2.1755   0.0000       1.19341   420.4402       24.7494      -1.48574       2.80336      -11.9133      -1.11630       0.00000       0.00000       0.00000       0.00000       0.00000       0.00000       0.00000       0.00000       0.00000       0.00000       0.00000       0.00000       0.00000       0.00000       0.00000       0.00000       0.00000       0.00000       0.00000       0.00000       0.00000       0.00000       0.00000       0.00000       0.00000       0.00000       0.00000       0.00000       0.00000       0.00000       35.1356       32.1553       24.5636       13.6772       6.17393       1.63931       0.00000       0.00000       0.00000       0.00000       0.00000       0.00000       0.00000       0.00000       0.00000       0.00000       0.00000       0.00000       0.00000       0.00000       0.00000       0.00000       0.00000       0.00000       0.00000       0.00000       0.00000       0.00000       0.00000       0.00000       0.00000       0.00000       0.00000       0.00000       0.00000       0.00000
   3  22 3353.6885    3.3712  1.8540 11.7632  0.0000      0.822468  0.1135   0.1284   0.2183    0.6046   0.0000      0.909298   454.6660       73.5729       30.4840      -5.88174       8.10173      -2.01272       0.00000       0.00000       0.00000       0.00000       0.00000       0.00000       0.00000       0.00000       0.00000       0.00000       0.00000       0.00000       0.00000       0.00000       0.00000       0.00000       0.00000       0.00000       0.00000       0.00000       0.00000       0.00000       0.00000       0.00000       0.00000       0.00000       0.00000       0.00000       0.00000       0.00000       39.8243       37.3017       27.2854       16.3861       6.89867       1.99292       0.00000       0.00000       0.00000       0.00000       0.00000       0.00000       0.00000       0.00000       0.00000       0.00000       0.00000       0.00000       0.00000       0.00000       0.00000       0.00000       0.00000       0.00000       0.00000       0.00000       0.00000       0.00000       0.00000       0.00000       0.00000       0.00000       0.00000       0.00000       0.00000       0.00000
   3  23 3489.7906    2.9029  2.8754 11.0801  0.0000      0.532832  0.1432   0.0882   0.2646    0.4566   0.0000      0.475236   437.2345       20.2594       45.6202       11.6577       1.16704     -0.929063       0.00000       0.00000       0.00000       0.00000       0.00000       0.00000       0.00000       0.00000       0.00000       0.00000       0.00000       0.00000       0.00000       0.00000       0.00000       0.00000       0.00000       0.00000       0.00000       0.00000       0.00000       0.00000       0.00000       0.00000       0.00000       0.00000       0.00000       0.00000       0.00000       0.00000       44.3883       44.6475       31.8799       19.3555       8.66365       2.77418       0.00000       0.00000       0.00000       0.00000       0.00000       0.00000       0.00000       0.00000       0.00000       0.00000       0.00000       0.00000       0.00000       0.00000       0.00000       0.00000       0.00000       0.00000       0.00000       0.00000       0.00000       0.00000       0.00000       0.00000       0.00000       0.00000       0.00000       0.00000       0.00000       0.00000
   3  24 3626.4074    2.4560  3.2882 11.4886  0.0022      0.586879  0.1560   0.0758   0.3041    0.2509   0.0000      0.402501   446.3388       65.3259       22.7230      -4.58014      -1.26838      -1.62337       0.00000       0.00000       0.00000       0.00000       0.00000       0.00000       0.00000       0.00000       0.00000       0.00000       0.00000       0.00000       0.00000       0.00000       0.00000       0.00000       0.00000       0.00000       0.00000       0.00000       0.00000       0.00000       0.00000       0.00000       0.00000       0.00000       0.00000       0.00000       0.00000       0.00000       51.4288       50.3194       38.2142       22.9926       10.6695       3.19287       0.00000       0.00000       0.00000       0.00000       0.00000       0.00000       0.00000       0.00000       0.00000       0.00000       0.00000       0.00000       0.00000       0.00000       0.00000       0.00000       0.00000       0.00000       0.00000       0.00000       0.00000       0.00000       0.00000       0.00000       0.00000       0.00000       0.00000       0.00000       0.00000       0.00000
   3  25 3763.1574    2.0021  6.1355 10.4678  0.0000      0.394036  0.2264   0.0458   0.4363    0.2420   0.0000      0.198306   543.3658       45.0162       98.9501      -31.4031      -9.51534      -11.4614       0.00000       0.00000       0.00000       0.00000       0.00000       0.00000       0.00000       0.00000       0.00000       0.00000       0.00000       0.00000       0.00000       0.00000       0.00000       0.00000       0.00000       0.00000       0.00000       0.00000       0.00000       0.00000       0.00000       0.00000       0.00000       0.00000       0.00000       0.00000       0.00000       0.00000       72.9095       68.3467       54.0091       33.3971       14.8849       4.36716       0.00000       0.00000       0.00000       0.00000       0.00000       0.00000       0.00000       0.00000       0.00000       0.00000       0.00000       0.00000       0.00000       0.00000       0.00000       0.00000       0.00000       0.00000       0.00000       0.00000       0.00000       0.00000       0.00000       0.00000       0.00000       0.00000       0.00000       0.00000       0.00000       0.00000
   4  12 2051.7607    0.6877  0.4497  9.8305 -0.0029       10.4995  0.1048   0.0445   0.0951    0.1871   0.0000       3.35884   431.7325      -4.23302       8.91011       19.6395       6.44777     -0.984877      0.259645     -0.280760       0.00000       0.00000       0.00000       0.00000       0.00000       0.00000       0.00000       0.00000       0.00000       0.00000       0.00000       0.00000       0.00000       0.00000       0.00000       0.00000       0.00000       0.00000       0.00000       0.00000       0.00000       0.00000       0.00000       0.00000       0.00000       0.00000       0.00000       0.00000       27.6606       25.3387       27.4430       15.0114       5.94270       7.63191       1.94939      0.416301       0.00000       0.00000       0.00000       0.00000       0.00000       0.00000       0.00000       0.00000       0.00000       0.00000       0.00000       0.00000       0.00000       0.00000       0.00000       0.00000       0.00000       0.00000       0.00000       0.00000       0.00000       0.00000       0.00000       0.00000       0.00000       0.00000       0.00000       0.00000
   4  14 2324.2220    1.0068  0.9905 10.6489  0.0037       5.12325  0.0825   0.0507   0.1605    0.3650   0.0000       1.93631   449.8440      0.651288       1.16687       23.6488      -5.58162      0.431310      0.831429    -0.0973771       0.00000       0.00000       0.00000       0.00000       0.00000       0.00000       0.00000       0.00000       0.00000       0.00000       0.00000       0.00000       0.00000       0.00000       0.00000       0.00000       0.00000       0.00000       0.00000       0.00000       0.00000       0.00000       0.00000       0.00000       0.00000       0.00000       0.00000       0.00000       19.8299       22.6407       21.1711       13.2844       9.40182       4.30887       2.06888      0.480355       0.00000       0.00000       0.00000       0.00000       0.00000       0.00000       0.00000       0.00000       0.00000       0.00000       0.00000       0.00000       0.00000       0.00000       0.00000       0.00000       0.00000       0.00000       0.00000       0.00000       0.00000       0.00000       0.00000       0.00000       0.00000       0.00000       0.00000       0.00000
   4  17 2728.5050    2.3459  0.8975 11.8577 -0.0069       2.81344  0.0760   0.1213   0.1242    0.5648   0.0000       1.57288   414.6302       45.4885       14.0839      -7.29012      -2.87001     -0.591075     -0.393864      -1.05914       0.00000       0.00000       0.00000       0.00000       0.00000       0.00000       0.00000       0.00000       0.00000       0.00000       0.00000       0.00000       0.00000       0.00000       0.00000       0.00000       0.00000       0.00000       0.00000       0.00000       0.00000       0.00000       0.00000       0.00000       0.00000       0.00000       0.00000       0.00000       18.2488       25.3300       17.0280       14.3849       7.04700       4.38269       1.38449      0.577023       0.00000       0.00000       0.00000       0.00000       0.00000       0.00000       0.00000       0.00000       0.00000       0.00000       0.00000       0.00000       0.00000       0.00000       0.00000       0.00000       0.00000       0.00000       0.00000       0.00000       0.00000       0.00000       0.00000       0.00000       0.00000       0.00000       0.00000       0.00000
   4  18 2864.2949    3.3027  0.8204 12.0936 -0.0011      0.941717  0.0568   0.1571   0.1145    0.6047   0.0000       1.25987   451.0891       26.9490       30.9480       16.0354       6.06554     -0.792754       1.00322     -0.161704       0.00000       0.00000       0.00000       0.00000       0.00000       0.00000       0.00000       0.00000       0.00000       0.00000       0.00000       0.00000       0.00000       0.00000       0.00000       0.00000       0.00000       0.00000       0.00000       0.00000       0.00000       0.00000       0.00000       0.00000       0.00000       0.00000       0.00000       0.00000       15.1577       18.6083       13.3077       10.9167       5.66114       3.18704       1.04951      0.374720       0.00000       0.00000       0.00000       0.00000       0.00000       0.00000       0.00000       0.00000       0.00000       0.00000       0.00000       0.00000       0.00000       0.00000       0.00000       0.00000       0.00000       0.00000       0.00000       0.00000       0.00000       0.00000       0.00000       0.00000       0.00000       0.00000       0.00000       0.00000
   4  19 3000.3077    3.6951  0.9646 11.7333  0.0038       3.03211  0.0577   0.1705   0.1330    1.0905   0.0000       1.08158   427.7854       33.5428       9.72011      -5.78169      -6.25751      -2.14648      0.580788    -0.0529138       0.00000       0.00000       0.00000       0.00000       0.00000       0.00000       0.00000       0.00000       0.00000       0.00000       0.00000       0.00000       0.00000       0.00000       0.00000       0.00000       0.00000       0.00000       0.00000       0.00000       0.00000       0.00000       0.00000       0.00000       0.00000       0.00000       0.00000       0.00000       16.2475       17.5007       14.3260       10.1076       6.03033       2.90174       1.13535      0.307409       0.00000       0.00000       0.00000       0.00000       0.00000       0.00000       0.00000       0.00000       0.00000       0.00000       0.00000       0.00000       0.00000       0.00000       0.00000       0.00000       0.00000       0.00000       0.00000       0.00000       0.00000       0.00000       0.00000       0.00000       0.00000       0.00000       0.00000       0.00000
   4  20 3136.1200    3.7160  0.9867 13.2347 -0.0106       4.65116  0.0733   0.1867   0.1395    0.3285   0.0000       1.55955   430.7070       45.0447      -1.48778      -7.76673      -1.56909       7.16713      -2.35492     -0.315364       0.00000       0.00000       0.00000       0.00000       0.00000       0.00000       0.00000       0.00000       0.00000       0.00000       0.00000       0.00000       0.00000       0.00000       0.00000       0.00000       0.00000       0.00000       0.00000       0.00000       0.00000       0.00000       0.00000       0.00000       0.00000       0.00000       0.00000       0.00000       21.8636       20.3209       22.6366       12.7230       6.98794       4.88235       1.93495      0.349303       0.00000       0.00000       0.00000       0.00000       0.00000       0.00000       0.00000       0.00000       0.00000       0.00000       0.00000       0.00000       0.00000       0.00000       0.00000       0.00000       0.00000       0.00000       0.00000       0.00000       0.00000       0.00000       0.00000       0.00000       0.00000       0.00000       0.00000       0.00000
   4  21 3271.9669    3.8635  1.5814  9.7400  0.0044       1.70073  0.0921   0.1480   0.1613    3.0709   0.0000      0.929759   426.1251       58.1218       28.2013       7.82271       1.12172       2.64276      -1.62731     -0.522769       0.00000       0.00000       0.00000       0.00000       0.00000       0.00000       0.00000       0.00000       0.00000       0.00000       0.00000       0.00000       0.00000       0.00000       0.00000       0.00000       0.00000       0.00000       0.00000       0.00000       0.00000       0.00000       0.00000       0.00000       0.00000       0.00000       0.00000       0.00000       25.2158       26.0062       21.3123       14.0439       8.85886       3.70403       1.58783      0.379038       0.00000       0.00000       0.00000       0.00000       0.00000       0.00000       0.00000       0.00000       0.00000       0.00000       0.00000       0.00000       0.00000       0.00000       0.00000       0.00000       0.00000       0.00000       0.00000       0.00000       0.00000       0.00000       0.00000       0.00000       0.00000       0.00000       0.00000       0.00000
   4  22 3408.2818    3.2478  1.9190 11.8702 -0.0042      0.513673  0.1139   0.1124   0.1818    0.4900   0.0000      0.712785   469.9774       55.6672       13.8411       19.6135      -1.00678      0.821466      -1.99997     -0.739337       0.00000       0.00000       0.00000       0.00000       0.00000       0.00000       0.00000       0.00000       0.00000       0.00000       0.00000       0.00000       0.00000       0.00000       0.00000       0.00000       0.00000       0.00000       0.00000       0.00000       0.00000       0.00000       0.00000       0.00000       0.00000       0.00000       0.00000       0.00000       29.5400       30.1333       24.9164       17.5988       10.9331       4.73043       1.87079      0.483485       0.00000       0.00000       0.00000       0.00000       0.00000       0.00000       0.00000       0.00000       0.00000       0.00000       0.00000       0.00000       0.00000       0.00000       0.00000       0.00000       0.00000       0.00000       0.00000       0.00000       0.00000       0.00000       0.00000       0.00000       0.00000       0.00000       0.00000       0.00000
   4  23 3544.8455    2.6772  2.8492 11.3292 -0.0056      0.778880  0.1281   0.0796   0.2272    0.3941   0.0000      0.389949   399.3037      -11.1306      -17.5559      -4.70269     -0.582370      -5.75999       2.88899      0.958618       0.00000       0.00000       0.00000       0.00000       0.00000       0.00000       0.00000       0.00000       0.00000       0.00000       0.00000       0.00000       0.00000       0.00000       0.00000       0.00000       0.00000       0.00000       0.00000       0.00000       0.00000       0.00000       0.00000       0.00000       0.00000       0.00000       0.00000       0.00000       34.5087       36.7402       29.7952       19.9321       11.7913       5.65344       2.24097      0.577456       0.00000       0.00000       0.00000       0.00000       0.00000       0.00000       0.00000       0.00000       0.00000       0.00000       0.00000       0.00000       0.00000       0.00000       0.00000       0.00000       0.00000       0.00000       0.00000       0.00000       0.00000       0.00000       0.00000       0.00000       0.00000       0.00000       0.00000       0.00000
   4  24 3681.7600    2.3101  4.4492 10.6907 -0.0003      0.314583  0.1537   0.0552   0.3180    0.3121   0.0000      0.218368   409.2796       70.3104       11.0988       33.5750       5.88461      -3.26309      -3.16350      -2.05679       0.00000       0.00000       0.00000       0.00000       0.00000       0.00000       0.00000       0.00000       0.00000       0.00000       0.00000       0.00000       0.00000       0.00000       0.00000       0.00000       0.00000       0.00000       0.00000       0.00000       0.00000       0.00000       0.00000       0.00000       0.00000       0.00000       0.00000       0.00000       40.6247       41.8471       36.0705       24.6469       14.5730       7.33931       2.80959      0.701441       0.00000       0.00000       0.00000       0.00000       0.00000       0.00000       0.00000       0.00000       0.00000       0.00000       0.00000       0.00000       0.00000       0.00000       0.00000       0.00000       0.00000       0.00000       0.00000       0.00000       0.00000       0.00000       0.00000       0.00000       0.00000       0.00000       0.00000       0.00000
   4  25 3819.6330    1.8643  5.2771 10.8785 -0.0027      0.522260  0.2038   0.0438   0.3444    0.1822   0.0000      0.208229   454.7544       56.3948       10.7688      -24.8049      -1.11574      -5.18464       6.53804      0.460197       0.00000       0.00000       0.00000       0.00000       0.00000       0.00000       0.00000       0.00000       0.00000       0.00000       0.00000       0.00000       0.00000       0.00000       0.00000       0.00000       0.00000       0.00000       0.00000       0.00000       0.00000       0.00000       0.00000       0.00000       0.00000       0.00000       0.00000       0.00000       48.6962       53.3905       43.6526       31.2607       18.2056       9.25519       3.55326      0.966375       0.00000       0.00000       0.00000       0.00000       0.00000       0.00000       0.00000       0.00000       0.00000       0.00000       0.00000       0.00000       0.00000       0.00000       0.00000       0.00000       0.00000       0.00000       0.00000       0.00000       0.00000       0.00000       0.00000       0.00000       0.00000       0.00000       0.00000       0.00000
   5  11 1960.6305    0.5555  0.4142  9.9073 -0.0026       9.94611  0.0514   0.0334   0.0689    0.1257   0.0000       3.31289   441.1980      -9.25919       4.40603       7.54948       3.64704      -2.91920       2.59542     -0.496856      0.141125    -0.0569233       0.00000       0.00000       0.00000       0.00000       0.00000       0.00000       0.00000       0.00000       0.00000       0.00000       0.00000       0.00000       0.00000       0.00000       0.00000       0.00000       0.00000       0.00000       0.00000       0.00000       0.00000       0.00000       0.00000       0.00000       0.00000       0.00000       14.6544       15.1215       13.8948       9.35209       7.42889       4.31543       1.66282      0.868552      0.308206     0.0538904       0.00000       0.00000       0.00000       0.00000       0.00000       0.00000       0.00000       0.00000       0.00000       0.00000       0.00000       0.00000       0.00000       0.00000       0.00000       0.00000       0.00000       0.00000       0.00000       0.00000       0.00000       0.00000       0.00000       0.00000       0.00000       0.00000
   5  12 2098.5121    0.7484  0.5463  9.9806  0.0000       4.76133  0.0475   0.0420   0.0833    0.1718   0.0000       1.94950   446.4282      -8.33126       5.62452      -6.43299       1.83661       2.12405      -3.02836      -1.48963      0.309175     0.0597528       0.00000       0.00000       0.00000       0.00000       0.00000       0.00000       0.00000       0.00000       0.00000       0.00000       0.00000       0.00000       0.00000       0.00000       0.00000       0.00000       0.00000       0.00000       0.00000       0.00000       0.00000       0.00000       0.00000       0.00000       0.00000       0.00000       12.0403       14.2533       12.7659       8.29793       6.05562       3.75619       1.33705      0.892823      0.286515     0.0598467       0.00000       0.00000       0.00000       0.00000       0.00000       0.00000       0.00000       0.00000       0.00000       0.00000       0.00000       0.00000       0.00000       0.00000       0.00000       0.00000       0.00000       0.00000       0.00000       0.00000       0.00000       0.00000       0.00000       0.00000       0.00000       0.00000
   5  13 2235.4811    0.9840  0.8593  9.2250  0.0062       4.28076  0.0773   0.0404   0.1055    0.4774   0.0000       1.34850   438.8904      -2.78227       6.20818       4.19739      -6.06527       1.76534       2.01486      0.973675     -0.460421    0.00174364       0.00000       0.00000       0.00000       0.00000       0.00000       0.00000       0.00000       0.00000       0.00000       0.00000       0.00000       0.00000       0.00000       0.00000       0.00000       0.00000       0.00000       0.00000       0.00000       0.00000       0.00000       0.00000       0.00000       0.00000       0.00000       0.00000       15.5530       18.0300       17.5978       11.0998       9.86861       5.18160       2.47609       1.15102      0.461022     0.0946395       0.00000       0.00000       0.00000       0.00000       0.00000       0.00000       0.00000       0.00000       0.00000       0.00000       0.00000       0.00000       0.00000       0.00000       0.00000       0.00000       0.00000       0.00000       0.00000       0.00000       0.00000       0.00000       0.00000       0.00000       0.00000       0.00000
   5  14 2371.0804    1.3857  0.8113 10.0185 -0.0021       2.20392  0.0466   0.0595   0.1166    0.4590   0.0000       1.06260   433.1054       26.7305      -4.01018       1.95506       9.43159      -1.90228      -2.54867      0.946230    -0.0826859     0.0646125       0.00000       0.00000       0.00000       0.00000       0.00000       0.00000       0.00000       0.00000       0.00000       0.00000       0.00000       0.00000       0.00000       0.00000       0.00000       0.00000       0.00000       0.00000       0.00000       0.00000       0.00000       0.00000       0.00000       0.00000       0.00000       0.00000       11.2066       11.5604       11.9116       8.24581       6.12039       3.65801       1.72458      0.856815      0.292004     0.0564500       0.00000       0.00000       0.00000       0.00000       0.00000       0.00000       0.00000       0.00000       0.00000       0.00000       0.00000       0.00000       0.00000       0.00000       0.00000       0.00000       0.00000       0.00000       0.00000       0.00000       0.00000       0.00000       0.00000       0.00000       0.00000       0.00000
   5  15 2506.1599    1.9197  0.7438 11.3467  0.0025       4.19469  0.0485   0.0900   0.0974    0.2856   0.0000       1.36671   425.7043       26.6204      -8.09281       5.47428      -6.55225      -2.85815      -2.16542      0.232806      0.119438     0.0222087       0.00000       0.00000       0.00000       0.00000       0.00000       0.00000       0.00000       0.00000       0.00000       0.00000       0.00000       0.00000       0.00000       0.00000       0.00000       0.00000       0.00000       0.00000       0.00000       0.00000       0.00000       0.00000       0.00000       0.00000       0.00000       0.00000       12.6947       13.8598       12.5156       9.17240       5.82671       3.51462       1.91764      0.773188      0.256882     0.0568889       0.00000       0.00000       0.00000       0.00000       0.00000       0.00000       0.00000       0.00000       0.00000       0.00000       0.00000       0.00000       0.00000       0.00000       0.00000       0.00000       0.00000       0.00000       0.00000       0.00000       0.00000       0.00000       0.00000       0.00000       0.00000       0.00000
   5  16 2641.2531    2.2932  0.7924 11.4801  0.0068      0.660700  0.0751   0.1017   0.0951    0.3398   0.0000       1.41269   435.1648       22.8845       4.59811       6.79928      -2.23936      -1.78628       2.35556      0.106665     -0.360432  -0.000783619       0.00000       0.00000       0.00000       0.00000       0.00000       0.00000       0.00000       0.00000       0.00000       0.00000       0.00000       0.00000       0.00000       0.00000       0.00000       0.00000       0.00000       0.00000       0.00000       0.00000       0.00000       0.00000       0.00000       0.00000       0.00000       0.00000       23.4670       26.2792       21.9198       14.4028       8.66666       4.57087       1.88212      0.933350      0.309032     0.0662519       0.00000       0.00000       0.00000       0.00000       0.00000       0.00000       0.00000       0.00000       0.00000       0.00000       0.00000       0.00000       0.00000       0.00000       0.00000       0.00000       0.00000       0.00000       0.00000       0.00000       0.00000       0.00000       0.00000       0.00000       0.00000       0.00000
   5  17 2777.4723    2.7563  0.9520 11.3063  0.0031       2.73111  0.0580   0.1078   0.1203    0.5543   0.0000       1.17497   439.6917      -5.34449       8.03572      -8.80774      -7.30739      -4.41946      0.736330     -0.292270      0.116232     0.0933518       0.00000       0.00000       0.00000       0.00000       0.00000       0.00000       0.00000       0.00000       0.00000       0.00000       0.00000       0.00000       0.00000       0.00000       0.00000       0.00000       0.00000       0.00000       0.00000       0.00000       0.00000       0.00000       0.00000       0.00000       0.00000       0.00000       12.7637       12.7711       11.6239       10.2034       6.47708       4.28611       1.94191      0.912667      0.255470     0.0626483       0.00000       0.00000       0.00000       0.00000       0.00000       0.00000       0.00000       0.00000       0.00000       0.00000       0.00000       0.00000       0.00000       0.00000       0.00000       0.00000       0.00000       0.00000       0.00000       0.00000       0.00000       0.00000       0.00000       0.00000       0.00000       0.00000
   5  18 2913.9038    3.4791  0.8734 11.5777 -0.0003       3.03631  0.0584   0.1498   0.1181    0.8919   0.0000       1.24104   433.5343       30.5388       9.19993      -9.17552      0.119572      -7.68492      -1.63606     -0.556449      0.103325     -0.101004       0.00000       0.00000       0.00000       0.00000       0.00000       0.00000       0.00000       0.00000       0.00000       0.00000       0.00000       0.00000       0.00000       0.00000       0.00000       0.00000       0.00000       0.00000       0.00000       0.00000       0.00000       0.00000       0.00000       0.00000       0.00000       0.00000       12.2656       16.0258       12.6419       10.3260       7.15827       4.04265       2.22469      0.878841      0.348030     0.0908184       0.00000       0.00000       0.00000       0.00000       0.00000       0.00000       0.00000       0.00000       0.00000       0.00000       0.00000       0.00000       0.00000       0.00000       0.00000       0.00000       0.00000       0.00000       0.00000       0.00000       0.00000       0.00000       0.00000       0.00000       0.00000       0.00000
   5  21 3322.9283    3.4507  1.7119 11.1928  0.0176       1.88570  0.0955   0.1285   0.1800    0.7833   0.0000      0.934364   467.8887       69.1198       15.4365       10.1499       1.63417      -3.67594      -5.14293      -2.85659    -0.0769293    -0.0491426       0.00000       0.00000       0.00000       0.00000       0.00000       0.00000       0.00000       0.00000       0.00000       0.00000       0.00000       0.00000       0.00000       0.00000       0.00000       0.00000       0.00000       0.00000       0.00000       0.00000       0.00000       0.00000       0.00000       0.00000       0.00000       0.00000       19.4113       22.5131       19.4707       15.3260       9.95722       6.17003       3.06408       1.41202      0.450477      0.112263       0.00000       0.00000       0.00000       0.00000       0.00000       0.00000       0.00000       0.00000       0.00000       0.00000       0.00000       0.00000       0.00000       0.00000       0.00000       0.00000       0.00000       0.00000       0.00000       0.00000       0.00000       0.00000       0.00000       0.00000       0.00000       0.00000
   5  22 3459.4055    3.0880  2.5475 -0.5946  0.0000      0.247089  0.1095   0.0809   0.1842 1000.0000   0.0000      0.387971   436.0682       85.0078       34.7194      -30.5897      -1.71793       8.86814       0.00000       0.00000       0.00000       0.00000       0.00000       0.00000       0.00000       0.00000       0.00000       0.00000       0.00000       0.00000       0.00000       0.00000       0.00000       0.00000       0.00000       0.00000       0.00000       0.00000       0.00000       0.00000       0.00000       0.00000       0.00000       0.00000       0.00000       0.00000       0.00000       0.00000       23.0702       25.7168       21.0069       18.2713       12.4651       7.50317       3.54340       1.50274      0.491085      0.129679       0.00000       0.00000       0.00000       0.00000       0.00000       0.00000       0.00000       0.00000       0.00000       0.00000       0.00000       0.00000       0.00000       0.00000       0.00000       0.00000       0.00000       0.00000       0.00000       0.00000       0.00000       0.00000       0.00000       0.00000       0.00000       0.00000
   5  23 3596.8752    2.3663  3.4699 11.5645 -0.0082      0.881054  0.1463   0.0639   0.2606    0.2426   0.0000      0.313963   463.7891       66.8194      -21.2242     -0.214235      -13.6236      -1.63593       6.21532     -0.201404      0.472844     -0.136375       0.00000       0.00000       0.00000       0.00000       0.00000       0.00000       0.00000       0.00000       0.00000       0.00000       0.00000       0.00000       0.00000       0.00000       0.00000       0.00000       0.00000       0.00000       0.00000       0.00000       0.00000       0.00000       0.00000       0.00000       0.00000       0.00000       27.4940       31.4142       28.7581       22.2017       16.4344       9.83347       4.95931       2.21229      0.770936      0.169100       0.00000       0.00000       0.00000       0.00000       0.00000       0.00000       0.00000       0.00000       0.00000       0.00000       0.00000       0.00000       0.00000       0.00000       0.00000       0.00000       0.00000       0.00000       0.00000       0.00000       0.00000       0.00000       0.00000       0.00000       0.00000       0.00000
   5  24 3734.2447    2.0825  5.1925 10.7880  0.0013      0.235634  0.1742   0.0428   0.3046    0.1916   0.0000      0.184067   495.9322      -17.6227       1.88029       19.1376      -17.6828      -13.1066      -3.26863      0.212169     -0.475247     -0.199475       0.00000       0.00000       0.00000       0.00000       0.00000       0.00000       0.00000       0.00000       0.00000       0.00000       0.00000       0.00000       0.00000       0.00000       0.00000       0.00000       0.00000       0.00000       0.00000       0.00000       0.00000       0.00000       0.00000       0.00000       0.00000       0.00000       33.1248       39.7752       34.0470       28.1802       18.5945       11.2879       5.94364       2.57190      0.869541      0.217075       0.00000       0.00000       0.00000       0.00000       0.00000       0.00000       0.00000       0.00000       0.00000       0.00000       0.00000       0.00000       0.00000       0.00000       0.00000       0.00000       0.00000       0.00000       0.00000       0.00000       0.00000       0.00000       0.00000       0.00000       0.00000       0.00000
   5  27 4148.1684    1.2629 11.4202 10.2434 -0.0019      0.119665  0.3277   0.0219   0.5997    0.0894   0.0000      0.112663   505.9166      -13.7854       11.3203      -31.8327       3.49980      -4.04859       17.2012      -3.76426     -0.884635      0.229392       0.00000       0.00000       0.00000       0.00000       0.00000       0.00000       0.00000       0.00000       0.00000       0.00000       0.00000       0.00000       0.00000       0.00000       0.00000       0.00000       0.00000       0.00000       0.00000       0.00000       0.00000       0.00000       0.00000       0.00000       0.00000       0.00000       58.3286       67.3769       61.1185       47.7049       33.2462       20.1688       10.3552       4.58866       1.58212      0.353924       0.00000       0.00000       0.00000       0.00000       0.00000       0.00000       0.00000       0.00000       0.00000       0.00000       0.00000       0.00000       0.00000       0.00000       0.00000       0.00000       0.00000       0.00000       0.00000       0.00000       0.00000       0.00000       0.00000       0.00000       0.00000       0.00000
   6  11 2004.1689    0.5989  0.3922  9.9564 -0.0088       12.9197  0.0381   0.0360   0.0594    0.1103   0.0000       2.80285   446.9868       10.6751       16.5006      -7.11332       4.51713     -0.540729       2.67938       1.65176     -0.122778     0.0657307     0.0903798    0.00662746       0.00000       0.00000       0.00000       0.00000       0.00000       0.00000       0.00000       0.00000       0.00000       0.00000       0.00000       0.00000       0.00000       0.00000       0.00000       0.00000       0.00000       0.00000       0.00000       0.00000       0.00000       0.00000       0.00000       0.00000       9.73515       9.87978       7.96272       7.52159       6.19658       4.45586       2.38305       1.09959      0.425760      0.165388     0.0472607     0.0108465       0.00000       0.00000       0.00000       0.00000       0.00000       0.00000       0.00000       0.00000       0.00000       0.00000       0.00000       0.00000       0.00000       0.00000       0.00000       0.00000       0.00000       0.00000       0.00000       0.00000       0.00000       0.00000       0.00000       0.00000
   6  12 2142.5589    0.7720  0.5655 10.3083 -0.0041       6.17118  0.0426   0.0409   0.0808    0.1408   0.0000       1.88132   453.0789       2.35288       17.1885      -15.8736      -16.1802     -0.959856      -1.89808      -1.86570      -1.04968    0.00940600     0.0234569    -0.0119191       0.00000       0.00000       0.00000       0.00000       0.00000       0.00000       0.00000       0.00000       0.00000       0.00000       0.00000       0.00000       0.00000       0.00000       0.00000       0.00000       0.00000       0.00000       0.00000       0.00000       0.00000       0.00000       0.00000       0.00000       9.35626       9.81309       9.49015       8.07033       5.71008       3.77932       2.36428       1.30527      0.582834      0.205918     0.0608976     0.0112554       0.00000       0.00000       0.00000       0.00000       0.00000       0.00000       0.00000       0.00000       0.00000       0.00000       0.00000       0.00000       0.00000       0.00000       0.00000       0.00000       0.00000       0.00000       0.00000       0.00000       0.00000       0.00000       0.00000       0.00000
   6  13 2280.0212    1.1014  0.8999 10.0443 -0.0109       6.17921  0.0536   0.0432   0.1077    0.2762   0.0000       1.27002   428.3342      0.275881      0.275499       6.17640      -2.84056       6.18233      -2.67130      0.621562     -0.814304    -0.0273192    -0.0390701    0.00724289       0.00000       0.00000       0.00000       0.00000       0.00000       0.00000       0.00000       0.00000       0.00000       0.00000       0.00000       0.00000       0.00000       0.00000       0.00000       0.00000       0.00000       0.00000       0.00000       0.00000       0.00000       0.00000       0.00000       0.00000       9.81717       11.4669       10.6897       8.88713       6.59367       4.16088       2.71047       1.24907      0.692218      0.222510     0.0762218     0.0158259       0.00000       0.00000       0.00000       0.00000       0.00000       0.00000       0.00000       0.00000       0.00000       0.00000       0.00000       0.00000       0.00000       0.00000       0.00000       0.00000       0.00000       0.00000       0.00000       0.00000       0.00000       0.00000       0.00000       0.00000
   6  15 2551.1313    1.9044  0.9432 10.8164 -0.0034       1.38106  0.0536   0.0704   0.1055    0.4175   0.0000      0.993984   452.5446      -1.59623      -9.68439      -5.23134       10.2677    -0.0102868      0.450530     -0.622462    -0.0850599      0.345855     0.0270892   7.22323e-05       0.00000       0.00000       0.00000       0.00000       0.00000       0.00000       0.00000       0.00000       0.00000       0.00000       0.00000       0.00000       0.00000       0.00000       0.00000       0.00000       0.00000       0.00000       0.00000       0.00000       0.00000       0.00000       0.00000       0.00000       9.73258       10.8433       11.7548       8.23774       6.56952       4.58239       2.53669       1.32854      0.657418      0.275579     0.0842325     0.0142947       0.00000       0.00000       0.00000       0.00000       0.00000       0.00000       0.00000       0.00000       0.00000       0.00000       0.00000       0.00000       0.00000       0.00000       0.00000       0.00000       0.00000       0.00000       0.00000       0.00000       0.00000       0.00000       0.00000       0.00000
   6  16 2687.2687    2.3192  0.7940 11.9033  0.0133       3.52214  0.0576   0.0987   0.0964    0.2332   0.0000       1.27700   412.5827       23.7106       41.7259       18.2602      -1.58330      -4.76300       2.18244      0.207535      0.900544     -0.315148     0.0998693    -0.0115764       0.00000       0.00000       0.00000       0.00000       0.00000       0.00000       0.00000       0.00000       0.00000       0.00000       0.00000       0.00000       0.00000       0.00000       0.00000       0.00000       0.00000       0.00000       0.00000       0.00000       0.00000       0.00000       0.00000       0.00000       10.3096       11.9059       13.3433       9.04826       6.58020       5.12441       2.41893       1.34341      0.617647      0.302376     0.0837410     0.0157838       0.00000       0.00000       0.00000       0.00000       0.00000       0.00000       0.00000       0.00000       0.00000       0.00000       0.00000       0.00000       0.00000       0.00000       0.00000       0.00000       0.00000       0.00000       0.00000       0.00000       0.00000       0.00000       0.00000       0.00000
   6  17 2823.8511    3.0732  0.7337 12.3399 -0.0132       1.52578  0.0519   0.1288   0.0872    0.2987   0.0000       1.26255   427.8548       36.9672      -2.25028      0.527871      -5.58154       4.42070      -3.30432      -1.07463    -0.0356186     -0.360701    -0.0741409     0.0128039       0.00000       0.00000       0.00000       0.00000       0.00000       0.00000       0.00000       0.00000       0.00000       0.00000       0.00000       0.00000       0.00000       0.00000       0.00000       0.00000       0.00000       0.00000       0.00000       0.00000       0.00000       0.00000       0.00000       0.00000       12.7159       14.6123       12.8971       10.5346       6.88619       4.74557       2.46631       1.28099      0.551827      0.232050     0.0557429     0.0148113       0.00000       0.00000       0.00000       0.00000       0.00000       0.00000       0.00000       0.00000       0.00000       0.00000       0.00000       0.00000       0.00000       0.00000       0.00000       0.00000       0.00000       0.00000       0.00000       0.00000       0.00000       0.00000       0.00000       0.00000
   6  18 2960.7596    3.4626  0.8985 12.3150 -0.0059       1.13311  0.1593   0.1352   0.0989    0.3529   0.0000       2.12201   441.9162       16.9662      -5.57285      -9.75548       8.88577      -4.36266      -1.64329      -3.40890      0.313375     0.0621655     0.0138177   0.000306779       0.00000       0.00000       0.00000       0.00000       0.00000       0.00000       0.00000       0.00000       0.00000       0.00000       0.00000       0.00000       0.00000       0.00000       0.00000       0.00000       0.00000       0.00000       0.00000       0.00000       0.00000       0.00000       0.00000       0.00000       44.3632       54.1127       45.8210       29.6178       17.6653       7.86265       3.66870       1.43068      0.558811      0.220661     0.0619755     0.0122586       0.00000       0.00000       0.00000       0.00000       0.00000       0.00000       0.00000       0.00000       0.00000       0.00000       0.00000       0.00000       0.00000       0.00000       0.00000       0.00000       0.00000       0.00000       0.00000       0.00000       0.00000       0.00000       0.00000       0.00000
   6  19 3097.4182    3.7658  1.1240 11.6447  0.0034       1.51323  0.0665   0.1316   0.1032    0.8414   0.0000       1.14026   434.2707       39.6317       26.6694       13.5417      -6.13020     -0.993279       3.91031      -1.22022     -0.941204    -0.0348657   0.000943221   -0.00840275       0.00000       0.00000       0.00000       0.00000       0.00000       0.00000       0.00000       0.00000       0.00000       0.00000       0.00000       0.00000       0.00000       0.00000       0.00000       0.00000       0.00000       0.00000       0.00000       0.00000       0.00000       0.00000       0.00000       0.00000       11.9358       12.7630       11.8507       9.98951       8.28502       5.64238       3.15200       1.68344      0.691568      0.284393     0.0842570     0.0171854       0.00000       0.00000       0.00000       0.00000       0.00000       0.00000       0.00000       0.00000       0.00000       0.00000       0.00000       0.00000       0.00000       0.00000       0.00000       0.00000       0.00000       0.00000       0.00000       0.00000       0.00000       0.00000       0.00000       0.00000
   6  20 3234.0139    3.7204  1.4041 12.0767  0.0030     0.0283123  0.0766   0.1200   0.1337    0.5946   0.0000      0.882219   436.4256       33.7146       34.3181       11.0849      -1.28790      -12.0347      0.804739     -0.268149     0.0443705     -0.211695    0.00580269   -0.00242025       0.00000       0.00000       0.00000       0.00000       0.00000       0.00000       0.00000       0.00000       0.00000       0.00000       0.00000       0.00000       0.00000       0.00000       0.00000       0.00000       0.00000       0.00000       0.00000       0.00000       0.00000       0.00000       0.00000       0.00000       12.8741       15.6459       13.8728       11.4816       8.80311       5.73764       3.35470       1.81842      0.759062      0.312681     0.0991576     0.0211191       0.00000       0.00000       0.00000       0.00000       0.00000       0.00000       0.00000       0.00000       0.00000       0.00000       0.00000       0.00000       0.00000       0.00000       0.00000       0.00000       0.00000       0.00000       0.00000       0.00000       0.00000       0.00000       0.00000       0.00000
   6  21 3371.2754    3.2152  1.9484 12.3506  0.0030       1.61170  0.1025   0.1011   0.1615    0.2999   0.0000      0.590560   435.6038       41.6783       8.61258      -3.55801      -15.1187      -4.42675       1.64018       3.56098     -0.555569      0.411607      0.105853    0.00639802       0.00000       0.00000       0.00000       0.00000       0.00000       0.00000       0.00000       0.00000       0.00000       0.00000       0.00000       0.00000       0.00000       0.00000       0.00000       0.00000       0.00000       0.00000       0.00000       0.00000       0.00000       0.00000       0.00000       0.00000       18.4657       19.5808       19.2657       16.3653       11.1312       7.61614       4.58801       2.43380       1.15813      0.422800      0.115822     0.0243337       0.00000       0.00000       0.00000       0.00000       0.00000       0.00000       0.00000       0.00000       0.00000       0.00000       0.00000       0.00000       0.00000       0.00000       0.00000       0.00000       0.00000       0.00000       0.00000       0.00000       0.00000       0.00000       0.00000       0.00000
   6  23 3646.2734    2.3812  4.0771 10.9245  0.0003      0.404685  0.1303   0.0476   0.2465    0.2204   0.0000      0.208464   428.6251       12.2459      -17.1346       8.96165      -12.4372      -23.4224       3.09023      0.788752       1.71877     -0.125255     -0.169095    -0.0329902       0.00000       0.00000       0.00000       0.00000       0.00000       0.00000       0.00000       0.00000       0.00000       0.00000       0.00000       0.00000       0.00000       0.00000       0.00000       0.00000       0.00000       0.00000       0.00000       0.00000       0.00000       0.00000       0.00000       0.00000       23.2454       26.6709       25.4047       20.7308       15.0907       10.1482       6.00403       3.10682       1.48870      0.569357      0.171208     0.0343180       0.00000       0.00000       0.00000       0.00000       0.00000       0.00000       0.00000       0.00000       0.00000       0.00000       0.00000       0.00000       0.00000       0.00000       0.00000       0.00000       0.00000       0.00000       0.00000       0.00000       0.00000       0.00000       0.00000       0.00000
   6  24 3784.1975    1.9934  5.9399 10.6788 -0.0039      0.312553  0.1794   0.0354   0.3049    0.1462   0.0000      0.134939   424.2373       3.96445      -35.2413      -9.13582      -29.6141      -22.8966      0.870246       12.1091       1.95206      -1.69121     -0.451055     0.0499147       0.00000       0.00000       0.00000       0.00000       0.00000       0.00000       0.00000       0.00000       0.00000       0.00000       0.00000       0.00000       0.00000       0.00000       0.00000       0.00000       0.00000       0.00000       0.00000       0.00000       0.00000       0.00000       0.00000       0.00000       29.9342       35.3945       33.4580       27.5703       19.8469       13.2817       8.12280       4.10532       2.04242      0.758857      0.239931     0.0498611       0.00000       0.00000       0.00000       0.00000       0.00000       0.00000       0.00000       0.00000       0.00000       0.00000       0.00000       0.00000       0.00000       0.00000       0.00000       0.00000       0.00000       0.00000       0.00000       0.00000       0.00000       0.00000       0.00000       0.00000
   6  25 3922.2206    1.7036  7.3205 10.5745 -0.0001      0.160507  0.1938   0.0282   0.3908    0.1066   0.0000      0.115963   502.3619       43.5473      -45.6164       3.53777       64.1158       7.78467      -1.58262     -0.602632       1.23908     0.0120198     0.0900270     0.0284324       0.00000       0.00000       0.00000       0.00000       0.00000       0.00000       0.00000       0.00000       0.00000       0.00000       0.00000       0.00000       0.00000       0.00000       0.00000       0.00000       0.00000       0.00000       0.00000       0.00000       0.00000       0.00000       0.00000       0.00000       32.0035       37.4401       36.2561       30.0048       22.0975       14.8831       8.83266       5.07359       2.19037      0.895725      0.267546     0.0543702       0.00000       0.00000       0.00000       0.00000       0.00000       0.00000       0.00000       0.00000       0.00000       0.00000       0.00000       0.00000       0.00000       0.00000       0.00000       0.00000       0.00000       0.00000       0.00000       0.00000       0.00000       0.00000       0.00000       0.00000
   6  27 4199.0683    1.2282 13.2543 10.0737 -0.0031    -0.0513292  0.3500   0.0181   0.6132    0.0772   0.0000     0.0954489   449.5154       1.36850       50.8045       41.5203       17.5497       1.36118       21.6054       2.53975      -1.45678       3.46054     -0.222681    -0.0686837       0.00000       0.00000       0.00000       0.00000       0.00000       0.00000       0.00000       0.00000       0.00000       0.00000       0.00000       0.00000       0.00000       0.00000       0.00000       0.00000       0.00000       0.00000       0.00000       0.00000       0.00000       0.00000       0.00000       0.00000       50.6085       59.8926       56.6302       47.1083       35.0347       23.2954       14.2358       7.52520       3.50397       1.34936      0.418624     0.0847082       0.00000       0.00000       0.00000       0.00000       0.00000       0.00000       0.00000       0.00000       0.00000       0.00000       0.00000       0.00000       0.00000       0.00000       0.00000       0.00000       0.00000       0.00000       0.00000       0.00000       0.00000       0.00000       0.00000       0.00000
   7   9 1767.6967    0.3170  0.2096 10.0494 -0.0287       24.0447  0.0335   0.0272   0.0574    0.0755   0.0000       7.24230   436.5371      -4.45999       12.7089       9.72060     -0.167979    -0.0701974      0.302668      0.226128    -0.0916978     -0.522590      0.207083    -0.0127681    -0.0104608   -0.00215901       0.00000       0.00000       0.00000       0.00000       0.00000       0.00000       0.00000       0.00000       0.00000       0.00000       0.00000       0.00000       0.00000       0.00000       0.00000       0.00000       0.00000       0.00000       0.00000       0.00000       0.00000       0.00000       6.79650       6.65523       7.66740       7.61115       4.63443       3.54962       2.45314       1.14983      0.626719      0.378005      0.155200     0.0487668     0.0120126    0.00203381       0.00000       0.00000       0.00000       0.00000       0.00000       0.00000       0.00000       0.00000       0.00000       0.00000       0.00000       0.00000       0.00000       0.00000       0.00000       0.00000       0.00000       0.00000       0.00000       0.00000       0.00000       0.00000
   7  11 2045.8750    0.6523  0.4256  9.9637 -0.0038       6.73215  0.0364   0.0338   0.0615    0.1179   0.0000       2.24571   439.0508       8.46493       5.31177       13.0300       4.07054      -5.52036       2.09587      -1.31795     -0.157187      0.670482     0.0123301    -0.0274941   -0.00292875    0.00191642       0.00000       0.00000       0.00000       0.00000       0.00000       0.00000       0.00000       0.00000       0.00000       0.00000       0.00000       0.00000       0.00000       0.00000       0.00000       0.00000       0.00000       0.00000       0.00000       0.00000       0.00000       0.00000       6.18638       6.96273       6.90563       6.84921       5.17377       3.12277       2.29060       1.40608      0.884410      0.358504      0.157529     0.0461615     0.0140752    0.00284058       0.00000       0.00000       0.00000       0.00000       0.00000       0.00000       0.00000       0.00000       0.00000       0.00000       0.00000       0.00000       0.00000       0.00000       0.00000       0.00000       0.00000       0.00000       0.00000       0.00000       0.00000       0.00000
   7  12 2184.6347    0.9291  0.5598 10.1407  0.0023       4.21936  0.0544   0.0409   0.0717    0.1753   0.0000       1.50577   428.2821       12.0160       23.1056       1.63669       3.65159       1.40541     -0.245989      -1.09985      0.458510      0.403568     0.0456879   -0.00311312    0.00440025   -0.00163232       0.00000       0.00000       0.00000       0.00000       0.00000       0.00000       0.00000       0.00000       0.00000       0.00000       0.00000       0.00000       0.00000       0.00000       0.00000       0.00000       0.00000       0.00000       0.00000       0.00000       0.00000       0.00000       7.06557       13.1707       8.82779       9.87814       7.40394       5.15418       4.07880       1.65826       1.39497      0.353294      0.293368     0.0640139     0.0273221    0.00647907       0.00000       0.00000       0.00000       0.00000       0.00000       0.00000       0.00000       0.00000       0.00000       0.00000       0.00000       0.00000       0.00000       0.00000       0.00000       0.00000       0.00000       0.00000       0.00000       0.00000       0.00000       0.00000
   7  13 2322.1700    1.1047  0.8018 10.5900 -0.0078       1.66904  0.0619   0.0434   0.0848    0.2006   0.0000       1.35718   446.5113       2.82899       9.49115       9.46066      -9.88075      -1.65088       5.39266      0.698840       1.28227     -0.836350      0.257900     0.0278607    -0.0232053   -0.00397412       0.00000       0.00000       0.00000       0.00000       0.00000       0.00000       0.00000       0.00000       0.00000       0.00000       0.00000       0.00000       0.00000       0.00000       0.00000       0.00000       0.00000       0.00000       0.00000       0.00000       0.00000       0.00000       9.09632       12.1944       12.0498       8.89147       8.41600       4.78098       3.86581       2.12481      0.930744      0.652710      0.200535     0.0813828     0.0289609    0.00467161       0.00000       0.00000       0.00000       0.00000       0.00000       0.00000       0.00000       0.00000       0.00000       0.00000       0.00000       0.00000       0.00000       0.00000       0.00000       0.00000       0.00000       0.00000       0.00000       0.00000       0.00000       0.00000
   7  14 2458.2843    1.5384  0.9289 10.6802  0.0043       3.05098  0.0675   0.0555   0.0934    0.2727   0.0000       1.27779   433.4491      -19.6532       14.2647      -3.80452     -0.997513       8.02527      -3.31814      0.173771       1.41074    -0.0776162     -0.305538     0.0556584     0.0190387    0.00441311       0.00000       0.00000       0.00000       0.00000       0.00000       0.00000       0.00000       0.00000       0.00000       0.00000       0.00000       0.00000       0.00000       0.00000       0.00000       0.00000       0.00000       0.00000       0.00000       0.00000       0.00000       0.00000       10.6679       11.6580       12.3973       8.72993       8.67895       6.88546       3.86302       2.35231       1.24019      0.475485      0.244599     0.0985735     0.0253695    0.00402343       0.00000       0.00000       0.00000       0.00000       0.00000       0.00000       0.00000       0.00000       0.00000       0.00000       0.00000       0.00000       0.00000       0.00000       0.00000       0.00000       0.00000       0.00000       0.00000       0.00000       0.00000       0.00000
   7  15 2594.3254    2.0029  1.0023 10.9221 -0.0002      0.835306  0.0539   0.0669   0.0960    0.3531   0.0000       1.00173   431.1558       9.77536     -0.338979      -4.10359     -0.971162      -2.71373     -0.704736      -1.68760      -1.41203      0.273216    -0.0141420   -0.00925156    0.00234752   -0.00628966       0.00000       0.00000       0.00000       0.00000       0.00000       0.00000       0.00000       0.00000       0.00000       0.00000       0.00000       0.00000       0.00000       0.00000       0.00000       0.00000       0.00000       0.00000       0.00000       0.00000       0.00000       0.00000       8.52779       10.0945       9.81158       8.59154       6.59946       4.45069       2.82287       1.82504       1.05893      0.435412      0.189954     0.0667050     0.0189542    0.00373342       0.00000       0.00000       0.00000       0.00000       0.00000       0.00000       0.00000       0.00000       0.00000       0.00000       0.00000       0.00000       0.00000       0.00000       0.00000       0.00000       0.00000       0.00000       0.00000       0.00000       0.00000       0.00000
   7  16 2731.2248    2.7013  0.7466 12.1412 -0.0025       2.51859  0.0440   0.1046   0.0807    0.2286   0.0000       1.11626   440.8660       8.62181       13.8708      -9.79867      -3.93071       7.96240      -1.35560       2.46518       1.57842    -0.0906354      0.203701    -0.0629163   -0.00800175    0.00287284       0.00000       0.00000       0.00000       0.00000       0.00000       0.00000       0.00000       0.00000       0.00000       0.00000       0.00000       0.00000       0.00000       0.00000       0.00000       0.00000       0.00000       0.00000       0.00000       0.00000       0.00000       0.00000       8.28395       9.33789       8.28895       7.37920       6.01207       4.40491       2.88792       1.59007      0.832648      0.366744      0.154309     0.0506503     0.0149016    0.00297269       0.00000       0.00000       0.00000       0.00000       0.00000       0.00000       0.00000       0.00000       0.00000       0.00000       0.00000       0.00000       0.00000       0.00000       0.00000       0.00000       0.00000       0.00000       0.00000       0.00000       0.00000       0.00000
   7  17 2868.5061    3.1473  0.8409 12.4173 -0.0037       2.13385  0.0491   0.1158   0.0869    0.2465   0.0000       1.15977   440.7954       11.6126       8.75655       4.85916       9.12207     -0.890311     -0.872932     -0.352995     -0.524157      0.339211      0.303841     0.0223432    0.00698201   -0.00266760       0.00000       0.00000       0.00000       0.00000       0.00000       0.00000       0.00000       0.00000       0.00000       0.00000       0.00000       0.00000       0.00000       0.00000       0.00000       0.00000       0.00000       0.00000       0.00000       0.00000       0.00000       0.00000       9.20696       9.93004       9.68675       8.83666       6.42838       4.22444       2.79815       1.75902      0.944204      0.453913      0.171766     0.0542767     0.0138501    0.00291009       0.00000       0.00000       0.00000       0.00000       0.00000       0.00000       0.00000       0.00000       0.00000       0.00000       0.00000       0.00000       0.00000       0.00000       0.00000       0.00000       0.00000       0.00000       0.00000       0.00000       0.00000       0.00000
   7  18 3005.7791    3.6610  0.9181 12.6692 -0.0073       1.89814  0.0549   0.1355   0.0943    0.2723   0.0000      0.909936   439.1275       19.1069       11.3353       3.86009       2.04099      -3.04922       1.88432       4.80839      -1.32032      -1.23356      0.106321    -0.0759149   -0.00785976   -0.00163395       0.00000       0.00000       0.00000       0.00000       0.00000       0.00000       0.00000       0.00000       0.00000       0.00000       0.00000       0.00000       0.00000       0.00000       0.00000       0.00000       0.00000       0.00000       0.00000       0.00000       0.00000       0.00000       10.2781       10.3756       9.04332       8.56260       7.69989       5.92710       3.82660       2.21380       1.07701      0.477689      0.183567     0.0629588     0.0171394    0.00337800       0.00000       0.00000       0.00000       0.00000       0.00000       0.00000       0.00000       0.00000       0.00000       0.00000       0.00000       0.00000       0.00000       0.00000       0.00000       0.00000       0.00000       0.00000       0.00000       0.00000       0.00000       0.00000
   7  19 3142.8286    3.7146  1.1320 12.8902 -0.0151     -0.712912  0.0692   0.1294   0.1193    0.2603   0.0000      0.893752   440.9707       13.2933       20.5628      -2.70785      -2.52645       1.98479       1.53783     -0.535415    -0.0346907      0.134953      0.291423     0.0850144     0.0268329   -0.00829906       0.00000       0.00000       0.00000       0.00000       0.00000       0.00000       0.00000       0.00000       0.00000       0.00000       0.00000       0.00000       0.00000       0.00000       0.00000       0.00000       0.00000       0.00000       0.00000       0.00000       0.00000       0.00000       10.8861       13.3693       12.6982       10.3084       7.82450       5.07620       3.31337       1.85765      0.938227      0.485776      0.189207     0.0651034     0.0198903    0.00392777       0.00000       0.00000       0.00000       0.00000       0.00000       0.00000       0.00000       0.00000       0.00000       0.00000       0.00000       0.00000       0.00000       0.00000       0.00000       0.00000       0.00000       0.00000       0.00000       0.00000       0.00000       0.00000
   7  20 3280.0134    3.5975  1.4105 12.2417 -0.0049      0.178227  0.0707   0.1118   0.1251    0.3600   0.0000      0.656981   452.1086       8.26913       12.3266      -6.42613       1.57502      -9.02137       3.81982      -3.77173       1.47524      0.575245     -0.581971     0.0305984     0.0326404    0.00378114       0.00000       0.00000       0.00000       0.00000       0.00000       0.00000       0.00000       0.00000       0.00000       0.00000       0.00000       0.00000       0.00000       0.00000       0.00000       0.00000       0.00000       0.00000       0.00000       0.00000       0.00000       0.00000       10.6616       12.5802       12.9191       10.0960       7.99977       5.72634       3.46098       2.15541       1.17596      0.504600      0.241991     0.0882854     0.0233647    0.00415612       0.00000       0.00000       0.00000       0.00000       0.00000       0.00000       0.00000       0.00000       0.00000       0.00000       0.00000       0.00000       0.00000       0.00000       0.00000       0.00000       0.00000       0.00000       0.00000       0.00000       0.00000       0.00000
   7  21 3417.6960    3.0529  1.9887 12.1162  0.0003      0.641310  0.0885   0.0820   0.1405    0.2239   0.0000      0.521069   411.8680       27.6441       32.9062       12.9619      -11.4704      -2.53117       2.29537     -0.867824      -1.87947     -0.144741     -0.475112     0.0166696    0.00997647    0.00100088       0.00000       0.00000       0.00000       0.00000       0.00000       0.00000       0.00000       0.00000       0.00000       0.00000       0.00000       0.00000       0.00000       0.00000       0.00000       0.00000       0.00000       0.00000       0.00000       0.00000       0.00000       0.00000       13.1453       15.9108       14.4183       13.3363       9.86700       7.12135       4.44476       2.83185       1.43767      0.707562      0.270370      0.101165     0.0264947    0.00584848       0.00000       0.00000       0.00000       0.00000       0.00000       0.00000       0.00000       0.00000       0.00000       0.00000       0.00000       0.00000       0.00000       0.00000       0.00000       0.00000       0.00000       0.00000       0.00000       0.00000       0.00000       0.00000
   7  22 3555.5764    2.6350  3.5241 10.9489 -0.0020      0.789751  0.1118   0.0489   0.1884    0.2204   0.0000      0.230863   452.5897       18.5101       29.4127       19.3545      -30.6268      -12.7943       8.22783      0.864890      -1.01829     -0.175517      0.460270     -0.153238    0.00408610   -0.00656369       0.00000       0.00000       0.00000       0.00000       0.00000       0.00000       0.00000       0.00000       0.00000       0.00000       0.00000       0.00000       0.00000       0.00000       0.00000       0.00000       0.00000       0.00000       0.00000       0.00000       0.00000       0.00000       17.0579       19.5912       18.7198       16.4771       13.3073       8.92566       6.08462       3.64610       1.94709      0.928102      0.369276      0.126665     0.0375580    0.00689967       0.00000       0.00000       0.00000       0.00000       0.00000       0.00000       0.00000       0.00000       0.00000       0.00000       0.00000       0.00000       0.00000       0.00000       0.00000       0.00000       0.00000       0.00000       0.00000       0.00000       0.00000       0.00000
   7  23 3693.8666    2.2178  4.3728 10.7040 -0.0005      0.245333  0.1298   0.0395   0.2317    0.1955   0.0000      0.180191   459.1494       28.3035      -9.32893       2.09381       15.1726      -3.70085      -9.52670       3.47820       4.15822      0.307415      -1.08373      0.131708    -0.0149075   -0.00509198       0.00000       0.00000       0.00000       0.00000       0.00000       0.00000       0.00000       0.00000       0.00000       0.00000       0.00000       0.00000       0.00000       0.00000       0.00000       0.00000       0.00000       0.00000       0.00000       0.00000       0.00000       0.00000       18.9912       22.4814       21.0822       19.3073       15.2256       10.8418       7.25403       4.27429       2.26404       1.10360      0.445061      0.155083     0.0450372    0.00891328       0.00000       0.00000       0.00000       0.00000       0.00000       0.00000       0.00000       0.00000       0.00000       0.00000       0.00000       0.00000       0.00000       0.00000       0.00000       0.00000       0.00000       0.00000       0.00000       0.00000       0.00000       0.00000
   7  24 3832.3919    1.8987  6.0785 10.5180 -0.0032      0.353271  0.1570   0.0302   0.2982    0.1315   0.0000      0.124880   463.3864      -24.2008     -0.755148       27.9132       35.1467      0.152551      -7.51680       2.41294       4.93616       1.61092    -0.0117077     -0.420062     0.0732227     0.0147176       0.00000       0.00000       0.00000       0.00000       0.00000       0.00000       0.00000       0.00000       0.00000       0.00000       0.00000       0.00000       0.00000       0.00000       0.00000       0.00000       0.00000       0.00000       0.00000       0.00000       0.00000       0.00000       23.2581       28.3961       26.3778       23.3513       18.3768       13.0484       8.48189       5.10570       2.68734       1.28281      0.522315      0.189484     0.0545447     0.0107636       0.00000       0.00000       0.00000       0.00000       0.00000       0.00000       0.00000       0.00000       0.00000       0.00000       0.00000       0.00000       0.00000       0.00000       0.00000       0.00000       0.00000       0.00000       0.00000       0.00000       0.00000       0.00000
   7  25 3970.7603    1.5797  8.7649 10.2777 -0.0007     0.0863308  0.2105   0.0222   0.3841    0.0885   0.0000     0.0891677   494.8997       37.2891       61.6870      -26.9182       30.8242       14.6299       2.30331      -11.7815       4.82374     -0.242302     -0.939457    -0.0624020    -0.0384930     0.0173491       0.00000       0.00000       0.00000       0.00000       0.00000       0.00000       0.00000       0.00000       0.00000       0.00000       0.00000       0.00000       0.00000       0.00000       0.00000       0.00000       0.00000       0.00000       0.00000       0.00000       0.00000       0.00000       29.5249       35.0410       34.2559       30.1462       23.8050       17.0016       11.0540       6.73549       3.68175       1.67473      0.731002      0.258000     0.0724527     0.0136797       0.00000       0.00000       0.00000       0.00000       0.00000       0.00000       0.00000       0.00000       0.00000       0.00000       0.00000       0.00000       0.00000       0.00000       0.00000       0.00000       0.00000       0.00000       0.00000       0.00000       0.00000       0.00000
   7  26 4109.9960    1.3578 10.2368 10.2673 -0.0022      0.335914  0.2481   0.0197   0.4615    0.0725   0.0000     0.0947245   436.0327      -17.0663       70.0353       34.9409      -12.0612       5.57854     -0.587939      -12.5409      -3.98398     -0.584008     -0.119033      0.212123     -0.134230   -0.00377063       0.00000       0.00000       0.00000       0.00000       0.00000       0.00000       0.00000       0.00000       0.00000       0.00000       0.00000       0.00000       0.00000       0.00000       0.00000       0.00000       0.00000       0.00000       0.00000       0.00000       0.00000       0.00000       33.3626       40.4391       38.7981       34.1915       27.2823       19.2153       12.9611       7.69991       3.99515       2.03313      0.806297      0.290670     0.0844268     0.0158653       0.00000       0.00000       0.00000       0.00000       0.00000       0.00000       0.00000       0.00000       0.00000       0.00000       0.00000       0.00000       0.00000       0.00000       0.00000       0.00000       0.00000       0.00000       0.00000       0.00000       0.00000       0.00000
   7  27 4247.8383    1.1297 14.1263 10.0846 -0.0021     -0.264539  0.3640   0.0165   0.6434    0.0672   0.0000     0.0946771   472.0274       40.4964       67.5178       24.8510       37.0331      -20.0097      -5.38914       4.72095       4.88823     -0.249779     -0.505536     -0.736022     -0.139845     0.0386005       0.00000       0.00000       0.00000       0.00000       0.00000       0.00000       0.00000       0.00000       0.00000       0.00000       0.00000       0.00000       0.00000       0.00000       0.00000       0.00000       0.00000       0.00000       0.00000       0.00000       0.00000       0.00000       42.9088       53.4783       51.5995       44.9374       36.6230       26.4265       17.4088       10.6430       5.70150       2.76176       1.14401      0.420791      0.118560     0.0221147       0.00000       0.00000       0.00000       0.00000       0.00000       0.00000       0.00000       0.00000       0.00000       0.00000       0.00000       0.00000       0.00000       0.00000       0.00000       0.00000       0.00000       0.00000       0.00000       0.00000       0.00000       0.00000
   8   9 1806.2853    0.3840  0.2334  9.8612 -0.0059       14.4780  0.0309   0.0288   0.0507    0.0764   0.0000       4.60637   438.6846     -0.880473       4.93876      -7.63519      -4.79322     -0.770829       1.81678      0.290273      0.631888      0.237563     -0.138266     0.0103047   -0.00241095     0.0178792    0.00342823  -0.000228423       0.00000       0.00000       0.00000       0.00000       0.00000       0.00000       0.00000       0.00000       0.00000       0.00000       0.00000       0.00000       0.00000       0.00000       0.00000       0.00000       0.00000       0.00000       0.00000       0.00000       5.22381       5.21227       5.54331       5.37408       3.63878       3.38403       2.68729       1.53495      0.800830      0.431272      0.234944      0.107236     0.0394156     0.0107308    0.00231555   0.000485012       0.00000       0.00000       0.00000       0.00000       0.00000       0.00000       0.00000       0.00000       0.00000       0.00000       0.00000       0.00000       0.00000       0.00000       0.00000       0.00000       0.00000       0.00000       0.00000       0.00000
   8  10 1946.1488    0.5169  0.3603  9.7669 -0.0070       12.0164  0.0361   0.0323   0.0607    0.0989   0.0000       2.52060   440.4691       5.68386       20.1926      -2.49954       4.13484     -0.603482       1.10478      0.948396      -1.89360     -0.128611      0.177215    -0.0250614  -0.000857354   -0.00254304    0.00423345  -0.000504841       0.00000       0.00000       0.00000       0.00000       0.00000       0.00000       0.00000       0.00000       0.00000       0.00000       0.00000       0.00000       0.00000       0.00000       0.00000       0.00000       0.00000       0.00000       0.00000       0.00000       5.29331       7.38145       6.79550       6.23491       5.25862       3.16811       2.60935       1.43357       1.24797      0.515804      0.256235      0.108773     0.0417798     0.0119917    0.00434420   0.000808883       0.00000       0.00000       0.00000       0.00000       0.00000       0.00000       0.00000       0.00000       0.00000       0.00000       0.00000       0.00000       0.00000       0.00000       0.00000       0.00000       0.00000       0.00000       0.00000       0.00000
   8  12 2225.3072    0.9772  0.6714 10.1676 -0.0020       7.21019  0.0468   0.0369   0.0712    0.1663   0.0000       1.47609   433.5163       4.75851       12.2531       6.24706      -7.27058      -5.33496       5.01025      0.466649     0.0567457     -0.798606      0.120043     0.0607065     0.0210450     0.0203283    0.00585866   9.87247e-05       0.00000       0.00000       0.00000       0.00000       0.00000       0.00000       0.00000       0.00000       0.00000       0.00000       0.00000       0.00000       0.00000       0.00000       0.00000       0.00000       0.00000       0.00000       0.00000       0.00000       7.77792       9.97077       9.78804       8.33756       6.12303       4.39722       2.86219       1.89815      0.936478      0.545798      0.294995      0.121808     0.0455160     0.0164738    0.00397166   0.000718146       0.00000       0.00000       0.00000       0.00000       0.00000       0.00000       0.00000       0.00000       0.00000       0.00000       0.00000       0.00000       0.00000       0.00000       0.00000       0.00000       0.00000       0.00000       0.00000       0.00000
   8  13 2362.9964    1.2684  0.8553 10.6286  0.0002       3.68415  0.0461   0.0454   0.0849    0.2091   0.0000       1.12699   418.0013       3.90947       4.64290      -1.29725       2.96651      0.960722     -0.418008       1.43398    -0.0154582     -0.394797      0.143837    -0.0662234     0.0509520     0.0114920   -0.00261478  -0.000101871       0.00000       0.00000       0.00000       0.00000       0.00000       0.00000       0.00000       0.00000       0.00000       0.00000       0.00000       0.00000       0.00000       0.00000       0.00000       0.00000       0.00000       0.00000       0.00000       0.00000       6.84041       8.23296       7.79057       7.07819       5.83633       4.38814       3.16260       1.90460       1.18463      0.608312      0.286391      0.128945     0.0498571     0.0150213    0.00432946   0.000798018       0.00000       0.00000       0.00000       0.00000       0.00000       0.00000       0.00000       0.00000       0.00000       0.00000       0.00000       0.00000       0.00000       0.00000       0.00000       0.00000       0.00000       0.00000       0.00000       0.00000
   8  14 2499.5157    1.7052  0.8717 11.2228  0.0008       2.12831  0.0496   0.0625   0.0979    0.1969   0.0000       1.18875   439.8166       2.68072       9.16878      0.341268       2.34188       3.56006      -5.59973      -3.35560     -0.270224      0.485571     -0.395564     0.0141924    -0.0257789    0.00854837    0.00404696   -0.00141250       0.00000       0.00000       0.00000       0.00000       0.00000       0.00000       0.00000       0.00000       0.00000       0.00000       0.00000       0.00000       0.00000       0.00000       0.00000       0.00000       0.00000       0.00000       0.00000       0.00000       7.60805       9.08345       9.72716       7.93480       6.09808       4.46230       3.23904       1.94650       1.04848      0.578760      0.302946      0.139523     0.0516422     0.0154901    0.00408325   0.000669893       0.00000       0.00000       0.00000       0.00000       0.00000       0.00000       0.00000       0.00000       0.00000       0.00000       0.00000       0.00000       0.00000       0.00000       0.00000       0.00000       0.00000       0.00000       0.00000       0.00000
   8  15 2636.2221    2.2019  0.9268 11.6536 -0.0032       2.62812  0.0546   0.0739   0.0891    0.2127   0.0000       1.02241   443.4473       14.1097       12.1072      -3.70347      -6.72669      -1.75725       4.69180      -1.05976     -0.178349     -0.431708    -0.0287767     -0.100459     0.0377871   0.000468739   -0.00629801  -0.000383801       0.00000       0.00000       0.00000       0.00000       0.00000       0.00000       0.00000       0.00000       0.00000       0.00000       0.00000       0.00000       0.00000       0.00000       0.00000       0.00000       0.00000       0.00000       0.00000       0.00000       7.64319       10.8110       9.93643       8.27631       7.76181       4.48138       4.09058       2.14903       1.35991      0.808195      0.306321      0.178865     0.0572327     0.0188588    0.00706612    0.00107727       0.00000       0.00000       0.00000       0.00000       0.00000       0.00000       0.00000       0.00000       0.00000       0.00000       0.00000       0.00000       0.00000       0.00000       0.00000       0.00000       0.00000       0.00000       0.00000       0.00000
   8  16 2773.9144    2.7084  0.9013 11.9853  0.0015       4.11885  0.0465   0.0928   0.0884    0.2301   0.0000       1.09228   440.3619       11.7582      -13.8058       7.54896       10.4112      -3.21312       1.01167      -1.98680     -0.554871     -0.323881     -0.108857     0.0325516    -0.0136585     0.0100939    0.00419130    0.00166229       0.00000       0.00000       0.00000       0.00000       0.00000       0.00000       0.00000       0.00000       0.00000       0.00000       0.00000       0.00000       0.00000       0.00000       0.00000       0.00000       0.00000       0.00000       0.00000       0.00000       7.30898       8.58071       7.79296       7.05563       5.99170       4.31837       3.01639       1.91014       1.14010      0.580683      0.275667      0.110365     0.0427295     0.0133850    0.00388527   0.000711414       0.00000       0.00000       0.00000       0.00000       0.00000       0.00000       0.00000       0.00000       0.00000       0.00000       0.00000       0.00000       0.00000       0.00000       0.00000       0.00000       0.00000       0.00000       0.00000       0.00000
   8  18 3049.3388    3.8189  0.9885 13.0381  0.0020       2.48790  0.0593   0.1278   0.0893    0.2003   0.0000      0.907866   427.7868       26.0811       32.0115       9.64490      -4.65987     -0.983193      -2.89537      -3.84244       1.39570     -0.175934      0.421970     -0.160203    -0.0200937    0.00679444   0.000301748   0.000167522       0.00000       0.00000       0.00000       0.00000       0.00000       0.00000       0.00000       0.00000       0.00000       0.00000       0.00000       0.00000       0.00000       0.00000       0.00000       0.00000       0.00000       0.00000       0.00000       0.00000       7.91257       8.78342       9.06456       9.55664       6.03733       5.22870       4.07692       2.61936       1.19281      0.785116      0.435200      0.197368     0.0653045     0.0206888    0.00451104    0.00106002       0.00000       0.00000       0.00000       0.00000       0.00000       0.00000       0.00000       0.00000       0.00000       0.00000       0.00000       0.00000       0.00000       0.00000       0.00000       0.00000       0.00000       0.00000       0.00000       0.00000
   8  19 3186.7641    3.7750  1.0633 13.5619 -0.0098     -0.816986  0.0653   0.1305   0.1144    0.1814   0.0000      0.921989   441.5193       5.88433      -11.0170      -10.9935       7.50579       8.07011      -3.99292      -1.31321      -2.98437      0.547383    -0.0257173     -0.190018    0.00594435    -0.0265615    0.00537952    0.00114834       0.00000       0.00000       0.00000       0.00000       0.00000       0.00000       0.00000       0.00000       0.00000       0.00000       0.00000       0.00000       0.00000       0.00000       0.00000       0.00000       0.00000       0.00000       0.00000       0.00000       8.04661       11.4197       10.7107       9.60915       7.85044       5.18734       4.15066       2.26795       1.52270      0.751876      0.406948      0.171967     0.0723031     0.0208269    0.00674839    0.00126502       0.00000       0.00000       0.00000       0.00000       0.00000       0.00000       0.00000       0.00000       0.00000       0.00000       0.00000       0.00000       0.00000       0.00000       0.00000       0.00000       0.00000       0.00000       0.00000       0.00000
   8  20 3324.4378    3.5122  1.6627 12.4344 -0.0029      0.375007  0.0679   0.0913   0.1276    0.2010   0.0000      0.509514   423.9622       25.5639       14.3865      -14.7817       13.4863      -2.91697       4.30324       2.77938       1.67776     0.0750476      0.381092     0.0518529    -0.0416287   -0.00667252   -0.00344002   0.000720059       0.00000       0.00000       0.00000       0.00000       0.00000       0.00000       0.00000       0.00000       0.00000       0.00000       0.00000       0.00000       0.00000       0.00000       0.00000       0.00000       0.00000       0.00000       0.00000       0.00000       9.48131       11.3079       11.2451       9.71228       7.77325       6.33974       4.20233       2.58018       1.63066      0.846531      0.365674      0.182179     0.0727997     0.0230119    0.00571918    0.00105829       0.00000       0.00000       0.00000       0.00000       0.00000       0.00000       0.00000       0.00000       0.00000       0.00000       0.00000       0.00000       0.00000       0.00000       0.00000       0.00000       0.00000       0.00000       0.00000       0.00000
   8  21 3462.6376    2.8991  2.6131 11.6665 -0.0068      0.663827  0.0874   0.0614   0.1559    0.1784   0.0000      0.314548   436.0722       26.8310      -11.8101       8.14284       1.74345      0.488254      -1.14626      0.416244      -2.96167      -2.53225       1.30616     -0.490497     -0.206917     0.0222496    0.00338763   0.000887247       0.00000       0.00000       0.00000       0.00000       0.00000       0.00000       0.00000       0.00000       0.00000       0.00000       0.00000       0.00000       0.00000       0.00000       0.00000       0.00000       0.00000       0.00000       0.00000       0.00000       11.5621       13.9556       13.8732       12.0330       9.97227       7.51711       5.33884       3.30290       1.97778       1.09082      0.495563      0.239453     0.0891473     0.0290750    0.00780175    0.00137205       0.00000       0.00000       0.00000       0.00000       0.00000       0.00000       0.00000       0.00000       0.00000       0.00000       0.00000       0.00000       0.00000       0.00000       0.00000       0.00000       0.00000       0.00000       0.00000       0.00000
   8  22 3601.0544    2.4905  3.5039 11.3978 -0.0018      0.335645  0.1093   0.0470   0.1843    0.1485   0.0000      0.247576   449.8480       48.3019       37.9712       5.38783      -14.8565      -10.8874     -0.981037       3.44443       1.59929      -2.35662      0.631591      0.196208    -0.0435282    -0.0278367   -0.00888435    0.00124681       0.00000       0.00000       0.00000       0.00000       0.00000       0.00000       0.00000       0.00000       0.00000       0.00000       0.00000       0.00000       0.00000       0.00000       0.00000       0.00000       0.00000       0.00000       0.00000       0.00000       14.0971       16.7838       16.8959       15.0526       12.0222       9.44937       6.44594       4.05302       2.48087       1.29728      0.637060      0.280658      0.113190     0.0361871    0.00931024    0.00168897       0.00000       0.00000       0.00000       0.00000       0.00000       0.00000       0.00000       0.00000       0.00000       0.00000       0.00000       0.00000       0.00000       0.00000       0.00000       0.00000       0.00000       0.00000       0.00000       0.00000
   8  23 3739.7319    2.1140  5.2689 10.7728  0.0009      0.317683  0.1302   0.0323   0.2487    0.1256   0.0000      0.132852   456.4852      -5.34536       7.41860       9.09413       4.10772      -21.1277      -3.56462       2.62696       2.56905      -2.01029     -0.583021      0.151443     0.0837493    -0.0254288     0.0140006   -0.00161012       0.00000       0.00000       0.00000       0.00000       0.00000       0.00000       0.00000       0.00000       0.00000       0.00000       0.00000       0.00000       0.00000       0.00000       0.00000       0.00000       0.00000       0.00000       0.00000       0.00000       16.5814       20.3653       20.4333       17.6842       15.0895       11.1519       7.81223       5.05673       2.94414       1.63027      0.780803      0.350238      0.132967     0.0457149     0.0122513    0.00209720       0.00000       0.00000       0.00000       0.00000       0.00000       0.00000       0.00000       0.00000       0.00000       0.00000       0.00000       0.00000       0.00000       0.00000       0.00000       0.00000       0.00000       0.00000       0.00000       0.00000
   8  24 3878.6682    1.7636  7.3870 10.4944  0.0001      0.297266  0.1734   0.0246   0.3164    0.0949   0.0000     0.0966330   446.3063       34.0556      -23.3831      -13.6532       13.7051       2.93231       4.93000      0.329719      -2.69127      -1.02957      -1.37427      0.667206     0.0571934    -0.0574788   -0.00501455   9.07776e-05       0.00000       0.00000       0.00000       0.00000       0.00000       0.00000       0.00000       0.00000       0.00000       0.00000       0.00000       0.00000       0.00000       0.00000       0.00000       0.00000       0.00000       0.00000       0.00000       0.00000       22.5005       26.6426       25.8954       24.2247       20.0809       14.4612       10.3083       6.73884       4.02302       2.22559       1.06576      0.465698      0.169778     0.0559584     0.0152635    0.00271304       0.00000       0.00000       0.00000       0.00000       0.00000       0.00000       0.00000       0.00000       0.00000       0.00000       0.00000       0.00000       0.00000       0.00000       0.00000       0.00000       0.00000       0.00000       0.00000       0.00000
   8  25 4017.9235    1.4903  9.4567 10.3963 -0.0025      0.232171  0.2133   0.0201   0.4024    0.0721   0.0000     0.0872303   421.1017      -42.7791       34.8983      -9.52128      -18.2674      -2.44804       17.4077      -1.54622      -2.34887       2.00952      0.346984     -0.446558      0.180867     -0.131653    -0.0185876    0.00232726       0.00000       0.00000       0.00000       0.00000       0.00000       0.00000       0.00000       0.00000       0.00000       0.00000       0.00000       0.00000       0.00000       0.00000       0.00000       0.00000       0.00000       0.00000       0.00000       0.00000       26.0340       31.3574       31.2884       27.8508       23.4237       17.7362       12.2741       8.15163       4.77745       2.63455       1.27867      0.564845      0.213563     0.0729973     0.0186852    0.00322120       0.00000       0.00000       0.00000       0.00000       0.00000       0.00000       0.00000       0.00000       0.00000       0.00000       0.00000       0.00000       0.00000       0.00000       0.00000       0.00000       0.00000       0.00000       0.00000       0.00000
   8  26 4157.0536    1.2977 12.0426 10.2585 -0.0025      0.127898  0.2760   0.0178   0.5011    0.0622   0.0000     0.0793281   500.1253       45.6821      -28.3429      -14.9272       16.6549      -5.07719     -0.793768       26.4600      0.108791      0.645494     -0.943989      -1.54811     0.0395620      0.124807    -0.0394462   -0.00540688       0.00000       0.00000       0.00000       0.00000       0.00000       0.00000       0.00000       0.00000       0.00000       0.00000       0.00000       0.00000       0.00000       0.00000       0.00000       0.00000       0.00000       0.00000       0.00000       0.00000       32.2839       38.3796       38.6016       35.6058       28.5920       21.6163       14.6905       10.0277       5.82381       3.27489       1.59528      0.704201      0.260968     0.0894558     0.0223513    0.00401961       0.00000       0.00000       0.00000       0.00000       0.00000       0.00000       0.00000       0.00000       0.00000       0.00000       0.00000       0.00000       0.00000       0.00000       0.00000       0.00000       0.00000       0.00000       0.00000       0.00000
   9  12 2264.6971    1.0584  0.6918 10.1736 -0.0023       6.45918  0.0400   0.0393   0.0727    0.1957   0.0000       1.14540   440.7768       16.4060      0.374015      -4.73522      -3.35402      -4.38044       2.51843      -1.23306      0.466251     -0.868320     -0.207303     0.0977170    -0.0419940    -0.0163499    -0.0113225    0.00194798  -0.000313426   0.000103514       0.00000       0.00000       0.00000       0.00000       0.00000       0.00000       0.00000       0.00000       0.00000       0.00000       0.00000       0.00000       0.00000       0.00000       0.00000       0.00000       0.00000       0.00000       5.72290       6.50756       6.42232       5.77283       5.10921       4.44424       3.05049       2.14510       1.43293      0.771073      0.418696      0.217532     0.0815219     0.0364294     0.0142063    0.00429876   0.000900173   0.000159606       0.00000       0.00000       0.00000       0.00000       0.00000       0.00000       0.00000       0.00000       0.00000       0.00000       0.00000       0.00000       0.00000       0.00000       0.00000       0.00000       0.00000       0.00000
   9  13 2402.3401    1.4061  0.8667 10.8124 -0.0026       4.02865  0.0465   0.0459   0.0847    0.2031   0.0000       1.09893   448.8581       9.91289       4.77097       7.89890       3.34137      0.960463     0.0804158      -2.62567      0.755829     -0.466797     -0.273995     -0.341643   -0.00865440     0.0351558     0.0120161   0.000123518  -0.000188124   0.000534200       0.00000       0.00000       0.00000       0.00000       0.00000       0.00000       0.00000       0.00000       0.00000       0.00000       0.00000       0.00000       0.00000       0.00000       0.00000       0.00000       0.00000       0.00000       6.27486       7.45787       7.21082       7.58890       5.86866       4.39090       3.04104       2.35515       1.35033      0.874711      0.458042      0.266770      0.102867     0.0453073     0.0133330    0.00451074   0.000987793   0.000209530       0.00000       0.00000       0.00000       0.00000       0.00000       0.00000       0.00000       0.00000       0.00000       0.00000       0.00000       0.00000       0.00000       0.00000       0.00000       0.00000       0.00000       0.00000
   9  14 2539.6874    1.8194  0.8621 11.5946 -0.0058       2.45930  0.0417   0.0593   0.0885    0.1862   0.0000       1.02137   431.2554       11.3705       6.09760       7.32937      -10.9554      -3.90060      -1.39201      -2.74470     0.0309275      -1.08870     -0.441759     -0.109871     -0.134223    -0.0388971   -0.00619810    0.00633543   0.000740788  -0.000445558       0.00000       0.00000       0.00000       0.00000       0.00000       0.00000       0.00000       0.00000       0.00000       0.00000       0.00000       0.00000       0.00000       0.00000       0.00000       0.00000       0.00000       0.00000       5.87047       6.25441       6.94410       6.65614       5.15550       4.00124       3.13814       2.16358       1.31784      0.728830      0.435389      0.237654      0.105211     0.0420765     0.0143606    0.00401711   0.000949412   0.000156749       0.00000       0.00000       0.00000       0.00000       0.00000       0.00000       0.00000       0.00000       0.00000       0.00000       0.00000       0.00000       0.00000       0.00000       0.00000       0.00000       0.00000       0.00000
   9  15 2677.0830    2.3235  0.9038 11.7878 -0.0195       1.25054  0.0508   0.0802   0.0823    0.2434   0.0000      0.979633   438.5263      -5.91579       8.06263       5.08872      -5.10504      -9.77712      -3.90926      -2.65155       2.02633     -0.448582     -0.428812      0.283981     0.0692766    -0.0775379    0.00718973    0.00296541    0.00183474   0.000129804       0.00000       0.00000       0.00000       0.00000       0.00000       0.00000       0.00000       0.00000       0.00000       0.00000       0.00000       0.00000       0.00000       0.00000       0.00000       0.00000       0.00000       0.00000       7.26595       7.88382       6.84101       7.57756       6.47036       5.17221       3.42287       2.56879       1.67352       1.04401      0.532599      0.267775      0.100489     0.0424216     0.0130479    0.00435534   0.000985057   0.000205952       0.00000       0.00000       0.00000       0.00000       0.00000       0.00000       0.00000       0.00000       0.00000       0.00000       0.00000       0.00000       0.00000       0.00000       0.00000       0.00000       0.00000       0.00000
   9  16 2815.3218    3.0067  0.7927 12.0034 -0.0034       2.69770  0.0395   0.1021   0.0728    0.2163   0.0000      0.928224   433.3562       8.50849       1.43348       1.64758       8.89640      -1.71182      -2.54256      0.545416       2.22229     -0.183651      0.252218     0.0524124     0.0176402    0.00980826     0.0244157   -0.00152119  -0.000100749  -8.84487e-05       0.00000       0.00000       0.00000       0.00000       0.00000       0.00000       0.00000       0.00000       0.00000       0.00000       0.00000       0.00000       0.00000       0.00000       0.00000       0.00000       0.00000       0.00000       5.50949       6.12314       6.30732       5.51105       5.14332       3.94361       3.08987       2.09847       1.27248      0.783681      0.397043      0.199218     0.0936768     0.0373713     0.0125120    0.00402630   0.000987980   0.000141519       0.00000       0.00000       0.00000       0.00000       0.00000       0.00000       0.00000       0.00000       0.00000       0.00000       0.00000       0.00000       0.00000       0.00000       0.00000       0.00000       0.00000       0.00000
   9  17 2953.6438    3.5968  0.8533 12.2068 -0.0082      0.845599  0.0486   0.1190   0.0729    0.3059   0.0000      0.882156   436.5886       10.2544       8.46523      -4.68412      0.958043      -2.90492      0.872911      -1.27736      -2.88954      0.690016     -0.813611     -0.425150      0.117215    -0.0689612   -0.00994299   -0.00117110    0.00108801  -0.000378882       0.00000       0.00000       0.00000       0.00000       0.00000       0.00000       0.00000       0.00000       0.00000       0.00000       0.00000       0.00000       0.00000       0.00000       0.00000       0.00000       0.00000       0.00000       7.20676       8.37594       9.35968       7.91287       5.84452       5.16741       3.28634       1.99097       1.40547      0.844100      0.418296      0.203494     0.0988680     0.0461194     0.0164072    0.00436891   0.000864607   0.000143317       0.00000       0.00000       0.00000       0.00000       0.00000       0.00000       0.00000       0.00000       0.00000       0.00000       0.00000       0.00000       0.00000       0.00000       0.00000       0.00000       0.00000       0.00000
   9  19 3229.5997    3.6464  1.0697 13.6463 -0.0166     -0.833532  0.0752   0.1277   0.1018    0.1735   0.0000       1.35677   438.6472       7.49792       2.05462       24.5943       2.49247      -3.06642      -7.20358      0.453300      -1.22083       1.44000    -0.0431435    -0.0292052      0.120489     0.0285712    0.00121844   -0.00882222    0.00248517  -0.000101468       0.00000       0.00000       0.00000       0.00000       0.00000       0.00000       0.00000       0.00000       0.00000       0.00000       0.00000       0.00000       0.00000       0.00000       0.00000       0.00000       0.00000       0.00000       10.4227       13.1850       11.7049       10.1919       8.79826       7.26169       5.37770       3.48448       2.14999       1.09259      0.592337      0.257327      0.117208     0.0436604     0.0190289    0.00544134    0.00135947   0.000225299       0.00000       0.00000       0.00000       0.00000       0.00000       0.00000       0.00000       0.00000       0.00000       0.00000       0.00000       0.00000       0.00000       0.00000       0.00000       0.00000       0.00000       0.00000
   9  20 3367.9744    3.2276  1.8122 12.6840 -0.0046      0.680543  0.0720   0.0787   0.1347    0.1441   0.0000      0.525317   431.8517       23.4223       6.95936       2.45903      -5.65204      -16.9427      0.712152      0.270904       1.76325       1.71480      0.627401     -0.403872    -0.0950504     0.0723079     0.0106851    0.00302585    0.00279145   4.29418e-05       0.00000       0.00000       0.00000       0.00000       0.00000       0.00000       0.00000       0.00000       0.00000       0.00000       0.00000       0.00000       0.00000       0.00000       0.00000       0.00000       0.00000       0.00000       8.65287       10.6201       10.6502       9.53854       8.42661       5.99117       4.83140       3.15501       1.96269       1.15948      0.623113      0.320260      0.145178     0.0593037     0.0201859    0.00621012    0.00173228   0.000262075       0.00000       0.00000       0.00000       0.00000       0.00000       0.00000       0.00000       0.00000       0.00000       0.00000       0.00000       0.00000       0.00000       0.00000       0.00000       0.00000       0.00000       0.00000
   9  21 3506.3840    2.6949  2.4095 12.3008 -0.0014      0.310246  0.0903   0.0615   0.1550    0.1172   0.0000      0.425277   439.2987       37.3640       1.57627      -12.4589      -8.89597       8.07953       9.15459      -3.09926      0.332923      0.448932     -0.387651     -0.966339     0.0834731    -0.0956647     0.0307548   -0.00211638    0.00467336   0.000606399       0.00000       0.00000       0.00000       0.00000       0.00000       0.00000       0.00000       0.00000       0.00000       0.00000       0.00000       0.00000       0.00000       0.00000       0.00000       0.00000       0.00000       0.00000       10.7196       12.7138       12.3951       12.0985       9.70955       7.83169       5.65387       4.06384       2.44690       1.44259      0.794192      0.414876      0.182275     0.0740756     0.0252102    0.00770916    0.00181362   0.000343539       0.00000       0.00000       0.00000       0.00000       0.00000       0.00000       0.00000       0.00000       0.00000       0.00000       0.00000       0.00000       0.00000       0.00000       0.00000       0.00000       0.00000       0.00000
   9  22 3645.4904    2.2624  4.0217 11.4075 -0.0022      0.376600  0.1112   0.0389   0.1979    0.1052   0.0000      0.187278   446.8225      -3.67983      -20.0563      -4.36653       26.6920      -12.1661      -3.04563       3.31792      -3.45770     -0.355745      0.629910     0.0881464      0.174808     -0.129568  -0.000250779   -0.00998133  -0.000644791   9.49290e-05       0.00000       0.00000       0.00000       0.00000       0.00000       0.00000       0.00000       0.00000       0.00000       0.00000       0.00000       0.00000       0.00000       0.00000       0.00000       0.00000       0.00000       0.00000       13.0256       15.9324       16.0614       14.7759       12.4096       9.73599       7.01603       4.70010       3.07884       1.87812      0.969624      0.502069      0.214487     0.0958364     0.0327108     0.0101122    0.00245720   0.000419564       0.00000       0.00000       0.00000       0.00000       0.00000       0.00000       0.00000       0.00000       0.00000       0.00000       0.00000       0.00000       0.00000       0.00000       0.00000       0.00000       0.00000       0.00000
   9  23 3784.5911    1.9678  5.6188 10.9331  0.0006      0.382645  0.1379   0.0290   0.2393    0.0917   0.0000      0.128793   474.9840       15.5347       24.0289      -2.18906       17.9148      -3.73753      0.936277      -3.58597      -2.52233     -0.625898      0.430081     -0.758635    -0.0823162    0.00320423    0.00857786   -0.00123652   0.000697377  -0.000577678       0.00000       0.00000       0.00000       0.00000       0.00000       0.00000       0.00000       0.00000       0.00000       0.00000       0.00000       0.00000       0.00000       0.00000       0.00000       0.00000       0.00000       0.00000       15.9216       19.3771       18.9100       17.7190       15.0182       11.8881       8.55944       5.84234       3.79298       2.20058       1.18923      0.604050      0.257587      0.108729     0.0391219     0.0118882    0.00294116   0.000513145       0.00000       0.00000       0.00000       0.00000       0.00000       0.00000       0.00000       0.00000       0.00000       0.00000       0.00000       0.00000       0.00000       0.00000       0.00000       0.00000       0.00000       0.00000
   9  24 3924.1631    1.6252  7.4833 10.6985  0.0011      0.474838  0.1705   0.0227   0.3138    0.0738   0.0000     0.0997241   432.6828       42.1916       18.9960       10.0726       15.6550       22.8620      -1.28020      -1.45725      0.939957       2.04478      0.366528     -0.601220     0.0336233      0.315847    -0.0466450    -0.0182759   0.000345561   0.000537912       0.00000       0.00000       0.00000       0.00000       0.00000       0.00000       0.00000       0.00000       0.00000       0.00000       0.00000       0.00000       0.00000       0.00000       0.00000       0.00000       0.00000       0.00000       18.6952       24.1541       23.2075       22.6011       18.5629       14.8653       10.8564       7.58779       4.78819       2.83051       1.60316      0.774648      0.375548      0.144019     0.0532124     0.0163012    0.00403230   0.000736530       0.00000       0.00000       0.00000       0.00000       0.00000       0.00000       0.00000       0.00000       0.00000       0.00000       0.00000       0.00000       0.00000       0.00000       0.00000       0.00000       0.00000       0.00000
   9  25 4063.6233    1.4179  9.5759 10.3766 -0.0018      0.287342  0.2037   0.0182   0.3840    0.0659   0.0000     0.0873676   409.7390       19.5392       35.0362      -10.2086     -0.346616       14.7243     -0.315402      -19.3090      0.915394      -2.51355      -2.37153     -0.327286    -0.0769549     -0.317457     0.0441261   -0.00230036    0.00267836   0.000259502       0.00000       0.00000       0.00000       0.00000       0.00000       0.00000       0.00000       0.00000       0.00000       0.00000       0.00000       0.00000       0.00000       0.00000       0.00000       0.00000       0.00000       0.00000       22.1222       28.2570       27.4823       26.0726       22.2581       16.8944       12.7948       8.42046       5.62000       3.32546       1.77799      0.924595      0.393052      0.171306     0.0598148     0.0181194    0.00483547   0.000804510       0.00000       0.00000       0.00000       0.00000       0.00000       0.00000       0.00000       0.00000       0.00000       0.00000       0.00000       0.00000       0.00000       0.00000       0.00000       0.00000       0.00000       0.00000
  10  10 2021.5155    0.6470  0.4758  9.8477 -0.0021       4.54194  0.0398   0.0285   0.0586    0.1121   0.0000       1.57988   434.8922     -0.228734       12.3838       3.35593       5.68441       1.49775      -2.14656   0.000632592      0.575799     -0.349650     -0.423154     0.0852139    -0.0308242    -0.0917790     0.0117322    0.00654193    0.00155915  -0.000617915  -7.56369e-05   9.64205e-06       0.00000       0.00000       0.00000       0.00000       0.00000       0.00000       0.00000       0.00000       0.00000       0.00000       0.00000       0.00000       0.00000       0.00000       0.00000       0.00000       4.15089       6.47031       5.67652       5.32600       4.98191       3.88448       3.11676       2.06118       1.53043      0.837587      0.585629      0.273464      0.143039     0.0796431     0.0291592     0.0109167    0.00449348    0.00121731   0.000352557   5.74852e-05       0.00000       0.00000       0.00000       0.00000       0.00000       0.00000       0.00000       0.00000       0.00000       0.00000       0.00000       0.00000       0.00000       0.00000       0.00000       0.00000
  10  12 2302.9102    1.0872  0.7843 10.7415  0.0014       4.72974  0.0426   0.0369   0.0835    0.1614   0.0000       1.28637   442.5200       7.88095       14.4903       2.46498      -1.80250      -1.34580      -3.38725       3.43448      0.266956      0.292248     -0.829294      0.445648      0.234034     0.0596694     0.0400475    -0.0160435   -0.00130105  -0.000666299   0.000186307  -1.12649e-05       0.00000       0.00000       0.00000       0.00000       0.00000       0.00000       0.00000       0.00000       0.00000       0.00000       0.00000       0.00000       0.00000       0.00000       0.00000       0.00000       5.48304       6.55907       5.97608       5.69134       5.40103       4.34938       3.60516       2.35435       1.70273       1.00295      0.601698      0.316272      0.141316     0.0739492     0.0263457     0.0112252    0.00367950   0.000939275   0.000280132   4.09804e-05       0.00000       0.00000       0.00000       0.00000       0.00000       0.00000       0.00000       0.00000       0.00000       0.00000       0.00000       0.00000       0.00000       0.00000       0.00000       0.00000
  10  13 2440.9225    1.5084  0.8028 11.1836 -0.0048       4.64034  0.0444   0.0504   0.0845    0.1562   0.0000       1.15002   438.1596       6.51205       1.63023      -1.83655       2.97488     -0.529790      -1.14773      -2.79756     -0.719333      0.627265      0.872121     -0.192593    -0.0168016    0.00274879    -0.0372060     0.0169123   -0.00125646   -0.00185053   1.10125e-05  -3.49240e-06       0.00000       0.00000       0.00000       0.00000       0.00000       0.00000       0.00000       0.00000       0.00000       0.00000       0.00000       0.00000       0.00000       0.00000       0.00000       0.00000       5.04852       6.81002       6.71450       6.08152       5.40618       4.73019       3.22596       2.45871       1.71056      0.973931      0.684935      0.284232      0.176954     0.0699946     0.0364845     0.0105160    0.00520583    0.00133674   0.000309805   5.30922e-05       0.00000       0.00000       0.00000       0.00000       0.00000       0.00000       0.00000       0.00000       0.00000       0.00000       0.00000       0.00000       0.00000       0.00000       0.00000       0.00000
  10  14 2578.7366    2.0133  0.9099 11.4896  0.0000       2.28768  0.0499   0.0619   0.0756    0.1986   0.0000      0.968410   429.4437       1.97871      -2.75062       3.70726      -9.37044     -0.876635      -3.84193      -4.49278      0.691248      -1.31656     0.0186756     0.0531386     0.0314455     0.0925550    -0.0525232     0.0103172    0.00437129   0.000119484   0.000147947  -3.16502e-05       0.00000       0.00000       0.00000       0.00000       0.00000       0.00000       0.00000       0.00000       0.00000       0.00000       0.00000       0.00000       0.00000       0.00000       0.00000       0.00000       6.16836       7.29328       7.77922       7.12334       6.08383       4.56706       3.49207       2.52464       1.60181      0.978118      0.586415      0.326663      0.173127     0.0819073     0.0338812     0.0120120    0.00406089    0.00115976   0.000252408   3.68125e-05       0.00000       0.00000       0.00000       0.00000       0.00000       0.00000       0.00000       0.00000       0.00000       0.00000       0.00000       0.00000       0.00000       0.00000       0.00000       0.00000
  10  15 2717.1392    2.4032  0.8572 11.6822 -0.0032       2.22829  0.0394   0.0754   0.0750    0.1979   0.0000      0.887191   429.3243       12.0370       19.5551       4.52559      -2.21244      -6.61023       5.25546      0.487058     -0.837124      -1.34561      -1.24150      0.521509      0.160283    -0.0732365    -0.0125775  -0.000839396   0.000734622   0.000469335   0.000487212  -2.95286e-05       0.00000       0.00000       0.00000       0.00000       0.00000       0.00000       0.00000       0.00000       0.00000       0.00000       0.00000       0.00000       0.00000       0.00000       0.00000       0.00000       4.62207       5.25556       5.94964       5.40786       4.56088       3.76951       2.93631       1.98919       1.42845      0.871047      0.522670      0.289533      0.148714     0.0672263     0.0301940     0.0118418    0.00402120    0.00104525   0.000245602   3.58107e-05       0.00000       0.00000       0.00000       0.00000       0.00000       0.00000       0.00000       0.00000       0.00000       0.00000       0.00000       0.00000       0.00000       0.00000       0.00000       0.00000
  10  16 2855.7602    3.3955  0.7662 12.3990 -0.0023       2.17461  0.0354   0.1187   0.0700    0.1829   0.0000       1.00150   434.8784      0.200187       12.5425     -0.892109      -1.10996      -2.10492       3.26052      -1.25038       4.53938     -0.442814    -0.0783035     -0.132337     0.0947716    -0.0102280     0.0258884    0.00369237   -0.00227546    0.00137334  -0.000158257  -6.54166e-05       0.00000       0.00000       0.00000       0.00000       0.00000       0.00000       0.00000       0.00000       0.00000       0.00000       0.00000       0.00000       0.00000       0.00000       0.00000       0.00000       4.72583       5.43591       5.69886       4.98287       4.57940       3.76763       2.86318       1.98132       1.36247      0.859825      0.507682      0.255925      0.127008     0.0606102     0.0265349    0.00965303    0.00333915   0.000985068   0.000214585   3.04017e-05       0.00000       0.00000       0.00000       0.00000       0.00000       0.00000       0.00000       0.00000       0.00000       0.00000       0.00000       0.00000       0.00000       0.00000       0.00000       0.00000
  10  17 2994.5643    3.5639  0.8173 13.2352 -0.0079     -0.238467  0.0448   0.1188   0.0759    0.1368   0.0000       1.47548   444.4942       9.52376       13.4537      -2.64547     -0.865004     -0.271931      0.142158      -1.75154     -0.411005      0.179349     -0.253408     -0.498429     0.0750075     0.0931805     0.0138106    0.00318206    0.00775626   -0.00150660   0.000249950  -1.02914e-05       0.00000       0.00000       0.00000       0.00000       0.00000       0.00000       0.00000       0.00000       0.00000       0.00000       0.00000       0.00000       0.00000       0.00000       0.00000       0.00000       4.94337       6.23676       6.02529       6.20284       4.53263       4.44746       3.18533       2.43488       1.43292       1.04007      0.552935      0.324438      0.139250     0.0846343     0.0316973     0.0135839    0.00388138    0.00126630   0.000232348   5.18655e-05       0.00000       0.00000       0.00000       0.00000       0.00000       0.00000       0.00000       0.00000       0.00000       0.00000       0.00000       0.00000       0.00000       0.00000       0.00000       0.00000
  10  18 3132.9940    3.7100  1.0978 12.6126 -0.0041     -0.835809  0.0485   0.1035   0.0908    0.2358   0.0000       1.05842   445.2282       11.9720       2.62019      -1.52851      -1.91139      -3.06581      -5.37098      0.153441      -2.35895       1.73242     -0.302056      0.368315     0.0700378     -0.124781     0.0105175   -0.00824090   0.000365214  -5.86422e-06  -0.000166125  -3.55194e-05       0.00000       0.00000       0.00000       0.00000       0.00000       0.00000       0.00000       0.00000       0.00000       0.00000       0.00000       0.00000       0.00000       0.00000       0.00000       0.00000       5.26266       6.20047       6.26660       6.28041       5.52148       4.15986       3.33560       2.57564       1.65387       1.02244      0.592836      0.348673      0.183503     0.0870914     0.0343498     0.0124860    0.00415570    0.00126552   0.000292500   4.76826e-05       0.00000       0.00000       0.00000       0.00000       0.00000       0.00000       0.00000       0.00000       0.00000       0.00000       0.00000       0.00000       0.00000       0.00000       0.00000       0.00000
  10  19 3271.3522    3.4599  1.2868 13.1833 -0.0035      -1.60464  0.0659   0.1012   0.1044    0.1617   0.0000       1.13062   441.9186       23.7284       3.87239      -10.8354      -7.69548       1.84634      0.767944      -7.48699      -3.65697      0.750307      0.621407      0.421388     -0.414632   -0.00508059     0.0655877  -0.000898206    0.00282055   -0.00111473   0.000234485  -1.37160e-05       0.00000       0.00000       0.00000       0.00000       0.00000       0.00000       0.00000       0.00000       0.00000       0.00000       0.00000       0.00000       0.00000       0.00000       0.00000       0.00000       7.72042       9.50248       8.93693       8.78625       7.29332       6.53203       4.29797       3.44059       2.11802       1.45717      0.830566      0.444127      0.193674      0.106279     0.0375463     0.0163701    0.00544290    0.00176219   0.000323263   6.70859e-05       0.00000       0.00000       0.00000       0.00000       0.00000       0.00000       0.00000       0.00000       0.00000       0.00000       0.00000       0.00000       0.00000       0.00000       0.00000       0.00000
  10  20 3410.5290    3.0762  1.8672 12.5722 -0.0073       2.84363  0.0736   0.0730   0.1291    0.1227   0.0000      0.713361   435.4371       14.4250      -1.91630       23.4636       7.23617      -16.0858     0.0184794      -4.87095       1.50756      -3.55462     -0.644215     -0.583454      0.180149    -0.0957617    -0.0726631    0.00899561   -0.00979809  -0.000206839  -0.000143098  -1.68616e-05       0.00000       0.00000       0.00000       0.00000       0.00000       0.00000       0.00000       0.00000       0.00000       0.00000       0.00000       0.00000       0.00000       0.00000       0.00000       0.00000       7.31790       9.49191       9.04557       8.60525       8.27974       5.98792       4.88345       3.12595       2.35357       1.50125      0.904856      0.476509      0.233291      0.108997     0.0449435     0.0173833    0.00600489    0.00170054   0.000483200   7.02752e-05       0.00000       0.00000       0.00000       0.00000       0.00000       0.00000       0.00000       0.00000       0.00000       0.00000       0.00000       0.00000       0.00000       0.00000       0.00000       0.00000
  10  21 3549.4898    2.6212  2.9482 11.6966 -0.0019       1.38933  0.0859   0.0477   0.1622    0.1047   0.0000      0.306729   423.2335       12.9596      -4.98139       3.34500      -9.11247      -14.2644      -1.01838      -10.0185       1.07453      -3.90194     -0.397484     -0.642779       1.10123      0.129969    0.00436676    -0.0105060    0.00854691   -0.00115274   0.000685955   0.000100328       0.00000       0.00000       0.00000       0.00000       0.00000       0.00000       0.00000       0.00000       0.00000       0.00000       0.00000       0.00000       0.00000       0.00000       0.00000       0.00000       8.72102       10.8945       11.1244       10.5180       8.91918       7.65358       5.61646       4.04960       2.81247       1.74032       1.02978      0.566771      0.297036      0.129063     0.0577462     0.0224336    0.00783290    0.00216887   0.000500982   8.50594e-05       0.00000       0.00000       0.00000       0.00000       0.00000       0.00000       0.00000       0.00000       0.00000       0.00000       0.00000       0.00000       0.00000       0.00000       0.00000       0.00000
  10  22 3688.7307    2.1748  4.2039 11.2944 -0.0018      0.632553  0.1144   0.0351   0.1926    0.0877   0.0000      0.202195   458.0362       16.3235       17.9455       5.25213      -10.4136      -8.83546       2.36644      -4.32631      -5.69054      -3.76328       2.71325     -0.561579      0.227871     -0.215501    -0.0516247    -0.0213426   -0.00838487   -0.00179610   0.000778657   8.54210e-05       0.00000       0.00000       0.00000       0.00000       0.00000       0.00000       0.00000       0.00000       0.00000       0.00000       0.00000       0.00000       0.00000       0.00000       0.00000       0.00000       11.5637       14.6077       14.5407       13.9551       11.6525       9.91343       7.40555       5.33090       3.48179       2.28488       1.30723      0.710347      0.352437      0.170226     0.0727650     0.0282788    0.00931338    0.00278809   0.000624033   0.000108356       0.00000       0.00000       0.00000       0.00000       0.00000       0.00000       0.00000       0.00000       0.00000       0.00000       0.00000       0.00000       0.00000       0.00000       0.00000       0.00000
  10  23 3828.3778    1.8271  6.0167 10.8668 -0.0020      0.461202  0.1393   0.0251   0.2466    0.0751   0.0000      0.119814   446.4047       7.92910       47.0403       31.9989       4.93344      -12.6613      -4.35838       6.86751       2.45150      -2.92662     -0.343329     -0.818382     -0.239318      0.392471     0.0801180     0.0200816   -0.00362025    0.00295018  -0.000763081  -0.000120698       0.00000       0.00000       0.00000       0.00000       0.00000       0.00000       0.00000       0.00000       0.00000       0.00000       0.00000       0.00000       0.00000       0.00000       0.00000       0.00000       14.4547       18.1601       18.3445       16.8178       15.1112       12.0420       9.47801       6.67644       4.52984       2.83755       1.64182      0.927140      0.449750      0.224319     0.0895611     0.0365320     0.0119251    0.00353613   0.000853828   0.000129612       0.00000       0.00000       0.00000       0.00000       0.00000       0.00000       0.00000       0.00000       0.00000       0.00000       0.00000       0.00000       0.00000       0.00000       0.00000       0.00000
  10  24 3968.2671    1.5495  8.5238 10.5610 -0.0002      0.371764  0.1823   0.0196   0.3256    0.0613   0.0000     0.0900217   423.2104       29.2822       58.8966       28.0429       3.97341      -5.51424       10.9736       3.72796       1.09337      -2.51158      -3.82024      0.420278    -0.0372040      0.172344     0.0933369    -0.0220029     0.0248463   -0.00715436   4.62781e-05  -0.000164658       0.00000       0.00000       0.00000       0.00000       0.00000       0.00000       0.00000       0.00000       0.00000       0.00000       0.00000       0.00000       0.00000       0.00000       0.00000       0.00000       17.7710       22.7217       23.1604       21.2735       18.7183       15.5162       11.7401       8.47896       5.79705       3.54836       2.10347       1.17651      0.575053      0.283877      0.114130     0.0469583     0.0161096    0.00464981    0.00107427   0.000170378       0.00000       0.00000       0.00000       0.00000       0.00000       0.00000       0.00000       0.00000       0.00000       0.00000       0.00000       0.00000       0.00000       0.00000       0.00000       0.00000
  10  25 4107.8588    1.3316 11.1187 10.2934 -0.0000      0.169055  0.2259   0.0163   0.4171    0.0581   0.0000     0.0780654   457.7061      -4.52801       27.9841       15.8286       32.1840      -16.8545       22.3402       2.42870      -3.73361      -9.33890      -1.49211      -2.17837      0.207952      0.464214      0.100026    -0.0124396    -0.0585267    0.00679666    0.00232402  -0.000419952       0.00000       0.00000       0.00000       0.00000       0.00000       0.00000       0.00000       0.00000       0.00000       0.00000       0.00000       0.00000       0.00000       0.00000       0.00000       0.00000       21.5998       27.3523       27.8018       26.2316       22.8537       18.5434       14.3233       10.0565       6.96333       4.37210       2.56851       1.43445      0.719277      0.339537      0.144054     0.0569445     0.0192486    0.00549588    0.00131761   0.000204934       0.00000       0.00000       0.00000       0.00000       0.00000       0.00000       0.00000       0.00000       0.00000       0.00000       0.00000       0.00000       0.00000       0.00000       0.00000       0.00000
  10  26 4247.7162    1.1038 13.3560 10.2840 -0.0010    -0.0799779  0.2953   0.0140   0.5300    0.0482   0.0000     0.0873984   394.1707       16.6781       32.4680      -31.4309       5.15299       18.5436     0.0265454     -0.749015       2.19638       2.87440      -3.05668      0.327660       2.07050     -0.180411      0.100389     0.0458093    -0.0151779   -0.00144901    0.00168717  -3.81953e-05       0.00000       0.00000       0.00000       0.00000       0.00000       0.00000       0.00000       0.00000       0.00000       0.00000       0.00000       0.00000       0.00000       0.00000       0.00000       0.00000       25.2306       32.3607       32.5786       31.1197       26.9784       22.3603       17.2463       12.4363       8.63773       5.24539       3.18885       1.72723      0.935086      0.405952      0.186285     0.0683393     0.0245503    0.00681675    0.00160652   0.000254501       0.00000       0.00000       0.00000       0.00000       0.00000       0.00000       0.00000       0.00000       0.00000       0.00000       0.00000       0.00000       0.00000       0.00000       0.00000       0.00000
  11  10 2058.0666    0.6760  0.4289 10.1577 -0.0067       9.69684  0.0288   0.0306   0.0538    0.0849   0.0000       1.80251   437.0740       3.72764       17.7636      -3.23352      -3.42103      0.368073     -0.481203      0.124684      -3.10217     -0.325026     -0.313247     -0.148807   0.000780879     0.0532470     0.0163088   -0.00387561   -0.00113685   -0.00183188  -6.35008e-05   0.000134299   8.35444e-05  -1.04495e-05       0.00000       0.00000       0.00000       0.00000       0.00000       0.00000       0.00000       0.00000       0.00000       0.00000       0.00000       0.00000       0.00000       0.00000       3.52988       4.48074       4.38176       4.56842       3.81699       3.33008       2.30991       1.62233       1.27960      0.794798      0.558889      0.320666      0.178566     0.0813634     0.0466886     0.0162378    0.00766254    0.00255856   0.000914283   0.000221785   5.08329e-05   9.50749e-06       0.00000       0.00000       0.00000       0.00000       0.00000       0.00000       0.00000       0.00000       0.00000       0.00000       0.00000       0.00000       0.00000       0.00000
  11  11 2199.9393    0.8646  0.6583 10.3154 -0.0015       6.08804  0.0402   0.0302   0.0673    0.1246   0.0000       1.36170   441.9127       4.12651       5.27212      -4.18119      -3.50714       5.81491       2.30454     -0.214181     -0.981318     -0.351487     -0.332833     -0.145240      0.217774      0.105868    -0.0231820   -0.00233541    0.00563310   -0.00342787   -0.00112579  -0.000110168  -7.69020e-05  -5.06760e-06       0.00000       0.00000       0.00000       0.00000       0.00000       0.00000       0.00000       0.00000       0.00000       0.00000       0.00000       0.00000       0.00000       0.00000       4.64884       5.12458       5.71942       4.98997       4.35042       4.19406       3.42651       2.44166       1.79045       1.16930      0.713531      0.388269      0.223256      0.112510     0.0456953     0.0242850    0.00995267    0.00355693    0.00114531   0.000289274   5.86686e-05   8.41846e-06       0.00000       0.00000       0.00000       0.00000       0.00000       0.00000       0.00000       0.00000       0.00000       0.00000       0.00000       0.00000       0.00000       0.00000
  11  13 2478.6120    1.6899  0.7609 11.2597  0.0049       4.27989  0.0381   0.0558   0.0664    0.1766   0.0000       1.03030   443.8360       10.8151       15.1597       6.88607      -5.72963      -1.79075      -2.09095       1.62083       2.20961      -2.12630      -1.00211      0.653346      0.436145     -0.202500     0.0111649    0.00892776  -0.000935289   8.80962e-05  -0.000960871   1.34888e-05  -4.03034e-05   1.02096e-05       0.00000       0.00000       0.00000       0.00000       0.00000       0.00000       0.00000       0.00000       0.00000       0.00000       0.00000       0.00000       0.00000       0.00000       4.14438       5.12184       5.35138       5.03899       4.56691       3.53729       3.10616       2.19561       1.56215      0.996218      0.662454      0.369446      0.201388      0.108382     0.0534120     0.0233301    0.00909154    0.00318132    0.00105434   0.000276955   6.85503e-05   9.44025e-06       0.00000       0.00000       0.00000       0.00000       0.00000       0.00000       0.00000       0.00000       0.00000       0.00000       0.00000       0.00000       0.00000       0.00000
  11  14 2617.0378    2.1745  0.9816 11.3710 -0.0024       2.10901  0.0452   0.0606   0.0755    0.2445   0.0000      0.863709   444.3000       4.29243       24.1447       11.8819       8.38817       3.13944     -0.178547      -3.59076       1.48827      0.639624     -0.120385     -0.722151     0.0684250     0.0120437     0.0407786   -0.00785096   -0.00133817   -0.00873100  -0.000504376   0.000307591  -5.68466e-05   1.16328e-06       0.00000       0.00000       0.00000       0.00000       0.00000       0.00000       0.00000       0.00000       0.00000       0.00000       0.00000       0.00000       0.00000       0.00000       4.94274       6.09089       6.23528       6.00645       5.14487       4.44575       3.14698       2.31602       1.59641       1.14612      0.673648      0.428616      0.221609      0.113310     0.0527213     0.0224836    0.00935681    0.00367125    0.00105442   0.000308555   5.98796e-05   1.03131e-05       0.00000       0.00000       0.00000       0.00000       0.00000       0.00000       0.00000       0.00000       0.00000       0.00000       0.00000       0.00000       0.00000       0.00000
  11  15 2756.2852    2.6314  0.8656 12.1061 -0.0104       2.37486  0.0401   0.0797   0.0715    0.1797   0.0000      0.967301   438.1919       2.82633       5.09916       8.04133       1.15771      -3.20068     -0.602810       1.16989     -0.357768       1.85384     -0.977409     -0.128733      0.125415      0.111060    0.00928386    0.00149075   -0.00498193   -0.00562193  -0.000283143   0.000358365   8.32479e-05  -3.25644e-06       0.00000       0.00000       0.00000       0.00000       0.00000       0.00000       0.00000       0.00000       0.00000       0.00000       0.00000       0.00000       0.00000       0.00000       4.39841       5.19905       5.06239       4.87457       4.45342       3.76597       2.94001       2.26329       1.60610       1.05059      0.637224      0.382964      0.207616      0.106375     0.0525097     0.0204617    0.00831555    0.00304597   0.000966735   0.000266155   5.69555e-05   8.79672e-06       0.00000       0.00000       0.00000       0.00000       0.00000       0.00000       0.00000       0.00000       0.00000       0.00000       0.00000       0.00000       0.00000       0.00000
  11  16 2895.5005    3.4280  0.6733 12.8457 -0.0032       1.01551  0.0429   0.1238   0.0627    0.1433   0.0000       1.01054   442.2930       2.51471       12.2863      -5.23846       1.97056      -1.09999      -1.76042      0.906636      -1.05123     -0.309976     -0.669716     -0.650690      0.243692      0.160175   -0.00961865    -0.0375807    -0.0107076    0.00109775   -0.00108096  -0.000191635  -9.53931e-05   9.76403e-06       0.00000       0.00000       0.00000       0.00000       0.00000       0.00000       0.00000       0.00000       0.00000       0.00000       0.00000       0.00000       0.00000       0.00000       5.35304       5.41333       7.66291       6.70010       4.57892       4.98306       3.72082       1.91935       1.88941       1.33286      0.589585      0.388752      0.287922      0.128610     0.0442039     0.0268474     0.0139739    0.00506979    0.00135137   0.000275508   5.18684e-05   7.37108e-06       0.00000       0.00000       0.00000       0.00000       0.00000       0.00000       0.00000       0.00000       0.00000       0.00000       0.00000       0.00000       0.00000       0.00000
  11  17 3034.6738    3.8154  0.8347 13.1529 -0.0030      0.974909  0.0533   0.1185   0.0663    0.1529   0.0000      0.883658   430.0435      -1.76841       12.6998       2.70504      -9.18641      -4.19266       1.96545     -0.328353       1.91242     -0.346051     -0.678300     -0.405487      0.202632      0.191856     0.0617120    -0.0459252   -0.00151760    0.00496724  -0.000504670  -0.000151130   5.87605e-05   1.62939e-06       0.00000       0.00000       0.00000       0.00000       0.00000       0.00000       0.00000       0.00000       0.00000       0.00000       0.00000       0.00000       0.00000       0.00000       5.88751       6.85247       6.26976       5.43760       4.57952       4.89688       4.73560       3.42871       2.41018       1.50716      0.836608      0.438180      0.226255      0.111043     0.0578422     0.0258436     0.0107756    0.00351782    0.00108020   0.000271000   6.14968e-05   9.63285e-06       0.00000       0.00000       0.00000       0.00000       0.00000       0.00000       0.00000       0.00000       0.00000       0.00000       0.00000       0.00000       0.00000       0.00000
  11  18 3173.5072    3.7275  1.1917 12.8189 -0.0002      -1.67277  0.0523   0.0969   0.0920    0.2103   0.0000      0.805695   431.5863       7.42127       6.26353      -17.0740     0.0963153      -4.74668      0.813038     -0.105326       2.23047      -1.55749    -0.0195257    -0.0339472     0.0311190     0.0741585    -0.0942246   -0.00688966     0.0132827   -0.00229456  -0.000309826  -0.000121626   5.98816e-05   1.58802e-06       0.00000       0.00000       0.00000       0.00000       0.00000       0.00000       0.00000       0.00000       0.00000       0.00000       0.00000       0.00000       0.00000       0.00000       5.09672       5.92524       6.74927       5.97961       5.40897       4.58813       3.57945       2.70155       1.89846       1.22692      0.796747      0.455361      0.249005      0.130746     0.0645383     0.0285565     0.0112498    0.00411215    0.00137632   0.000359635   7.48823e-05   1.01779e-05       0.00000       0.00000       0.00000       0.00000       0.00000       0.00000       0.00000       0.00000       0.00000       0.00000       0.00000       0.00000       0.00000       0.00000
  11  19 3312.6053    3.2689  1.5032 12.7258 -0.0124       2.38943  0.0666   0.0809   0.1019    0.1410   0.0000      0.927441   444.8666       11.2617       15.5970     -0.930249      -3.26710      -5.55194      -3.01746      -3.65205     -0.659549      -3.78685      0.730755      0.977064    -0.0329946     -0.106297     0.0294009     0.0111220    0.00286954   -0.00304075   -0.00234812  -0.000245932  -5.54061e-05   8.81914e-06       0.00000       0.00000       0.00000       0.00000       0.00000       0.00000       0.00000       0.00000       0.00000       0.00000       0.00000       0.00000       0.00000       0.00000       6.78775       7.70173       7.83900       8.08315       7.20415       5.91415       4.33381       3.01752       2.27476       1.61349      0.999122      0.602071      0.337397      0.165731     0.0746628     0.0320346     0.0132376    0.00471933    0.00145594   0.000382037   8.57757e-05   1.32341e-05       0.00000       0.00000       0.00000       0.00000       0.00000       0.00000       0.00000       0.00000       0.00000       0.00000       0.00000       0.00000       0.00000       0.00000
  11  20 3451.7635    2.9757  2.2588 12.1218 -0.0028      0.520551  0.0746   0.0581   0.1273    0.1174   0.0000      0.393727   445.3244       7.58641       20.4995       13.9977       5.76025      -2.69426       1.53125     -0.903083     -0.340745    -0.0701100      0.615528     -0.571688     -0.274203      0.137937     0.0505846     0.0435066    -0.0124889    -0.0128781    0.00169571   5.86879e-05  -6.76097e-05   4.46480e-05       0.00000       0.00000       0.00000       0.00000       0.00000       0.00000       0.00000       0.00000       0.00000       0.00000       0.00000       0.00000       0.00000       0.00000       7.04085       8.67189       8.86800       8.25409       7.99041       6.41482       4.94327       3.59997       2.58996       1.78115       1.11255      0.681214      0.360896      0.182825     0.0878440     0.0363850     0.0148812    0.00558719    0.00176182   0.000510853   0.000113898   1.64981e-05       0.00000       0.00000       0.00000       0.00000       0.00000       0.00000       0.00000       0.00000       0.00000       0.00000       0.00000       0.00000       0.00000       0.00000
  11  21 3591.7058    2.4929  3.4626 11.5423 -0.0025       1.12813  0.0861   0.0398   0.1696    0.0868   0.0000      0.204991   439.1834       26.8869      -10.8887       2.23117     -0.788994       11.0663      -2.50039      -4.81626      -2.07918       1.19048      0.130832      -1.56466     -0.373342    -0.0290753     -0.236453    -0.0537212   -0.00915700    0.00859042   -0.00363227  -0.000455088   0.000162512   8.15318e-06       0.00000       0.00000       0.00000       0.00000       0.00000       0.00000       0.00000       0.00000       0.00000       0.00000       0.00000       0.00000       0.00000       0.00000       8.35586       10.2796       10.7909       10.2007       9.19173       7.57787       5.78823       4.47890       3.08589       2.07119       1.27236      0.748453      0.430749      0.222503      0.101431     0.0461394     0.0182818    0.00658307    0.00216585   0.000608138   0.000127894   1.93899e-05       0.00000       0.00000       0.00000       0.00000       0.00000       0.00000       0.00000       0.00000       0.00000       0.00000       0.00000       0.00000       0.00000       0.00000
  11  22 3731.2773    2.0810  4.9413 11.1121 -0.0014      0.608747  0.1139   0.0293   0.2030    0.0755   0.0000      0.145888   435.6405       34.1045       8.85008      -1.54415      -9.67736       3.26178       7.02827       2.61798       8.60138       1.83866      -1.71957     -0.239980     -0.197620    -0.0677517    -0.0805639     0.0168618    -0.0100093   -0.00437351  -0.000342696  -0.000295135   2.27631e-05   2.32045e-05       0.00000       0.00000       0.00000       0.00000       0.00000       0.00000       0.00000       0.00000       0.00000       0.00000       0.00000       0.00000       0.00000       0.00000       11.1331       13.2033       13.6431       13.0688       11.5098       9.95541       7.95962       5.66375       4.14166       2.76021       1.72643       1.00356      0.552780      0.282326      0.128757     0.0598246     0.0239215    0.00881282    0.00272540   0.000708918   0.000158986   2.40559e-05       0.00000       0.00000       0.00000       0.00000       0.00000       0.00000       0.00000       0.00000       0.00000       0.00000       0.00000       0.00000       0.00000       0.00000
  11  23 3871.5102    1.7892  6.5544 10.8259 -0.0015      0.493590  0.1378   0.0236   0.2548    0.0685   0.0000      0.109546   453.7947       43.7165       44.3793      -3.77585      -10.9998      -13.0432       9.68508       3.27125      0.689507      0.436660      0.858493      -1.75891     -0.258695      0.755065    -0.0463871    -0.0890430     0.0270961     0.0127647   -0.00266840   -0.00150523   0.000112610  -2.52987e-05       0.00000       0.00000       0.00000       0.00000       0.00000       0.00000       0.00000       0.00000       0.00000       0.00000       0.00000       0.00000       0.00000       0.00000       13.1816       16.1996       16.5368       16.0582       13.9057       12.0584       9.22080       6.87895       4.90155       3.25777       2.01374       1.19582      0.664554      0.342463      0.158648     0.0712990     0.0286161     0.0105421    0.00330669   0.000887445   0.000191830   3.07846e-05       0.00000       0.00000       0.00000       0.00000       0.00000       0.00000       0.00000       0.00000       0.00000       0.00000       0.00000       0.00000       0.00000       0.00000
  11  24 4011.1789    1.4924  9.0355 10.4511 -0.0012      0.191433  0.1770   0.0176   0.3242    0.0599   0.0000     0.0806388   458.5229      -18.1458       37.7238      -8.59374      0.579728       13.6869       7.66433      -14.8909      -17.0466      -1.79088       3.84358      -2.99272     -0.587563      0.235108     0.0894779    -0.0323768     0.0313831     0.0112435   -0.00253416  -0.000399581   8.18546e-05   1.17382e-06       0.00000       0.00000       0.00000       0.00000       0.00000       0.00000       0.00000       0.00000       0.00000       0.00000       0.00000       0.00000       0.00000       0.00000       16.3819       20.0964       21.1510       19.1018       17.8981       14.8070       11.8281       8.91961       6.12170       4.16767       2.55556       1.48109      0.827332      0.414748      0.199172     0.0879722     0.0365529     0.0129703    0.00422276    0.00120636   0.000257578   3.58071e-05       0.00000       0.00000       0.00000       0.00000       0.00000       0.00000       0.00000       0.00000       0.00000       0.00000       0.00000       0.00000       0.00000       0.00000
  11  25 4151.9425    1.2308 11.1313 10.3882  0.0001      0.238735  0.2288   0.0153   0.4129    0.0522   0.0000     0.0827682   420.5267       15.7857       34.2803       20.4110       19.9967       38.5390      -4.58876     -0.551362       2.35968       1.71662      -2.82517     -0.381066     -0.124882     -0.119777     -0.195713     -0.129754    -0.0143829    0.00401324  -0.000506966  -0.000959055   5.01583e-05   9.96789e-05       0.00000       0.00000       0.00000       0.00000       0.00000       0.00000       0.00000       0.00000       0.00000       0.00000       0.00000       0.00000       0.00000       0.00000       19.7104       24.1467       25.0080       24.0651       21.9842       18.1857       14.5661       10.8070       7.86059       5.08961       3.24589       1.90949       1.06738      0.552172      0.262163      0.115220     0.0461088     0.0169159    0.00549312    0.00146864   0.000331417   4.76458e-05       0.00000       0.00000       0.00000       0.00000       0.00000       0.00000       0.00000       0.00000       0.00000       0.00000       0.00000       0.00000       0.00000       0.00000
  12  11 2235.9678    0.9897  0.7070 10.2713 -0.0037       5.12150  0.0349   0.0305   0.0648    0.1362   0.0000       1.03417   435.9919      0.532795       9.15809       6.61494       6.81387      0.500097      -1.79432     -0.507625       1.21416     -0.212835     -0.229634      0.313940     0.0698723    -0.0170326    -0.0305001     0.0279879    0.00208497   -0.00542816  -0.000400477   0.000248705   0.000151616  -5.55650e-05  -1.32290e-05   1.17009e-06       0.00000       0.00000       0.00000       0.00000       0.00000       0.00000       0.00000       0.00000       0.00000       0.00000       0.00000       0.00000       4.28658       5.38380       5.57155       5.36356       4.80055       3.84484       2.97672       2.09097       1.55451       1.02730      0.705659      0.420287      0.245549      0.139958     0.0682837     0.0329736     0.0145820    0.00617945    0.00217974   0.000778570   0.000236792   5.76109e-05   1.35043e-05   1.80031e-06       0.00000       0.00000       0.00000       0.00000       0.00000       0.00000       0.00000       0.00000       0.00000       0.00000       0.00000       0.00000
  12  13 2515.5403    1.6826  0.9979 11.2493  0.0070       2.85657  0.0475   0.0484   0.0859    0.1866   0.0000       1.18663   437.1528       12.9675       6.20808      0.603507       4.84503      -1.33376      -2.81632      -4.30764       3.67465     -0.870540     -0.698754      0.322660      0.133392     0.0315238     0.0441301    -0.0697124   -0.00913033    0.00983979   -0.00308804   -0.00131178  -8.51980e-05  -1.55449e-05  -1.30620e-05  -2.72138e-06       0.00000       0.00000       0.00000       0.00000       0.00000       0.00000       0.00000       0.00000       0.00000       0.00000       0.00000       0.00000       4.62076       5.42491       5.72218       5.46666       4.89825       3.96043       3.66792       2.84905       2.00779       1.31333      0.905390      0.537023      0.292364      0.167414     0.0861747     0.0441418     0.0211817    0.00854884    0.00300065    0.00103295   0.000308014   7.98783e-05   1.77284e-05   2.28377e-06       0.00000       0.00000       0.00000       0.00000       0.00000       0.00000       0.00000       0.00000       0.00000       0.00000       0.00000       0.00000
  12  14 2654.6534    2.2605  0.8877 11.7775  0.0017      0.852932  0.0414   0.0640   0.0709    0.1917   0.0000      0.984308   438.9372       6.06669       15.0676      0.931584       1.60237      -2.28138      0.172928       2.79544     -0.174190      -2.03795     -0.301408     -0.581027    -0.0948492     0.0554341    -0.0174134   -0.00220203    0.00945469    0.00785958  -0.000685488  -0.000485213   2.36129e-05  -6.71477e-05  -2.33461e-05  -2.41426e-06       0.00000       0.00000       0.00000       0.00000       0.00000       0.00000       0.00000       0.00000       0.00000       0.00000       0.00000       0.00000       3.97605       5.20699       5.32285       5.11945       4.82653       3.69700       3.23164       2.19414       1.67938       1.20157      0.726057      0.510646      0.273310      0.162734     0.0822254     0.0387392     0.0184352    0.00723285    0.00287315    0.00104305   0.000266721   8.14003e-05   1.89008e-05   2.46098e-06       0.00000       0.00000       0.00000       0.00000       0.00000       0.00000       0.00000       0.00000       0.00000       0.00000       0.00000       0.00000
  12  15 2794.5193    2.9183  0.8758 11.9177 -0.0037       1.16127  0.0368   0.0832   0.0724    0.2304   0.0000      0.752675   435.4410       11.8309       17.8932      -7.74312      0.360999       1.99765    -0.0173875      0.129349      0.184315      0.437699     -0.224635     -0.233541   -0.00534725      0.101141    -0.0519639    -0.0492416     0.0189963   -0.00415996   0.000537110   0.000826902   2.76771e-06  -6.10216e-05   1.95319e-05   1.18675e-06       0.00000       0.00000       0.00000       0.00000       0.00000       0.00000       0.00000       0.00000       0.00000       0.00000       0.00000       0.00000       3.78948       4.75690       4.86156       4.82635       4.05253       3.56640       2.88119       2.30592       1.62596       1.09366      0.716103      0.429489      0.251369      0.139864     0.0743064     0.0348273     0.0173504    0.00670588    0.00260362   0.000858281   0.000268952   6.78136e-05   1.35530e-05   2.27964e-06       0.00000       0.00000       0.00000       0.00000       0.00000       0.00000       0.00000       0.00000       0.00000       0.00000       0.00000       0.00000
  12  16 2934.5052    3.4444  0.8102 12.7925 -0.0065       1.79909  0.0394   0.1045   0.0668    0.1571   0.0000      0.823996   444.6152       9.64206       15.9325      -1.43902      -7.89608       3.21148      -4.14897      -4.46270       1.40051     -0.580013      -1.01117     -0.502288      0.472153      0.224200     -0.144757   -0.00182289    0.00622981   -0.00252592  -0.000592892  -1.43043e-05   0.000406428  -4.06291e-06   1.42953e-05   1.87482e-06       0.00000       0.00000       0.00000       0.00000       0.00000       0.00000       0.00000       0.00000       0.00000       0.00000       0.00000       0.00000       4.34482       5.49857       5.61754       5.30882       4.98499       3.84517       3.07136       2.33872       1.68804       1.17359      0.694053      0.464162      0.270531      0.150938     0.0830884     0.0361065     0.0166901    0.00617491    0.00262786   0.000890155   0.000260389   7.72119e-05   1.63194e-05   2.19399e-06       0.00000       0.00000       0.00000       0.00000       0.00000       0.00000       0.00000       0.00000       0.00000       0.00000       0.00000       0.00000
  12  17 3073.9382    3.8044  0.9431 13.1667  0.0015       1.68340  0.0441   0.1070   0.0760    0.1409   0.0000      0.975910   433.0644       17.9500       4.65237       5.09230       3.34654      -1.90334      -6.19074     -0.213615     -0.652750      -2.19890       1.27635       1.24513      0.189065    -0.0103234     -0.121226   -0.00660243   -0.00260294   -0.00311391  -0.000404285  -0.000695906   0.000274730  -4.59453e-06   1.49573e-05  -1.78830e-06       0.00000       0.00000       0.00000       0.00000       0.00000       0.00000       0.00000       0.00000       0.00000       0.00000       0.00000       0.00000       4.36512       5.40632       5.14003       5.26380       4.82681       4.32474       3.24798       2.47355       1.65299       1.29064      0.877030      0.570319      0.313800      0.175603     0.0804020     0.0420029     0.0171439    0.00783340    0.00264689   0.000988994   0.000275219   7.94959e-05   1.48695e-05   2.59455e-06       0.00000       0.00000       0.00000       0.00000       0.00000       0.00000       0.00000       0.00000       0.00000       0.00000       0.00000       0.00000
  12  18 3213.3645    3.8426  1.1756 12.9904 -0.0093       1.26597  0.0530   0.1003   0.0914    0.1989   0.0000      0.904682   433.9145       13.7459       17.7612     -0.496323      -4.29237      -2.77893      0.993038      -3.03186     -0.275887      -3.22388      0.721441      0.390858     -0.188374      0.279241      0.137575    -0.0637036     0.0270701    0.00391429   -0.00163334  -0.000348820   0.000192872   5.53545e-05  -8.99677e-06  -3.93990e-06       0.00000       0.00000       0.00000       0.00000       0.00000       0.00000       0.00000       0.00000       0.00000       0.00000       0.00000       0.00000       5.43395       6.54950       6.61349       6.10199       5.64186       4.70988       3.89874       3.19552       2.33500       1.53135      0.923518      0.537143      0.314778      0.189641     0.0944791     0.0436662     0.0199380    0.00784653    0.00280931    0.00101916   0.000320766   8.17683e-05   1.67518e-05   2.30091e-06       0.00000       0.00000       0.00000       0.00000       0.00000       0.00000       0.00000       0.00000       0.00000       0.00000       0.00000       0.00000
  12  19 3352.9027    3.2394  1.5372 12.7617 -0.0012       1.62235  0.0598   0.0757   0.1081    0.1244   0.0000      0.665627   434.2259       12.2100      -3.58346      0.122279       6.88496      -5.05528      -4.86088      -6.92147       8.11738      -4.51960     -0.390791     -0.753613      0.705800    -0.0592302     0.0299473    -0.0237572    0.00140229   -0.00444617    0.00348259  -0.000934876  -4.76628e-05   0.000148005  -1.70390e-06   2.91757e-06       0.00000       0.00000       0.00000       0.00000       0.00000       0.00000       0.00000       0.00000       0.00000       0.00000       0.00000       0.00000       5.10352       6.62427       6.50697       6.78514       5.63479       5.31149       4.03379       3.10026       2.36493       1.54708       1.07735      0.627078      0.403357      0.191097      0.116950     0.0506113     0.0256442    0.00914125    0.00422800    0.00124932   0.000441961   9.84572e-05   2.16376e-05   3.75115e-06       0.00000       0.00000       0.00000       0.00000       0.00000       0.00000       0.00000       0.00000       0.00000       0.00000       0.00000       0.00000
  12  20 3492.6293    2.8350  2.5780 12.0146  0.0019      0.969510  0.0759   0.0505   0.1327    0.0968   0.0000      0.324497   448.6365       17.5387       4.98823       5.42051       3.53885      -7.65488      -3.38886      -2.73371       5.35264      -2.33174      0.262676      0.395208      0.761727     -0.561980     -0.245118     0.0840045    0.00124197    -0.0266582    0.00699116    0.00156786  -0.000385463  -6.28805e-05   1.56641e-05  -1.94345e-06       0.00000       0.00000       0.00000       0.00000       0.00000       0.00000       0.00000       0.00000       0.00000       0.00000       0.00000       0.00000       6.90318       8.66790       8.47124       8.15150       7.41484       6.64531       5.51006       4.06723       3.07345       2.07241       1.37438      0.851145      0.477760      0.261812      0.133337     0.0625310     0.0294411     0.0118287    0.00466048    0.00166296   0.000495352   0.000125259   2.83402e-05   4.17066e-06       0.00000       0.00000       0.00000       0.00000       0.00000       0.00000       0.00000       0.00000       0.00000       0.00000       0.00000       0.00000
  12  21 3632.7863    2.3609  3.9282 11.2821 -0.0012      0.549250  0.0942   0.0340   0.1635    0.0822   0.0000      0.167062   452.2375       25.0350      0.451884       13.8057       6.80083       1.23228      -8.75160      -4.90245       4.26632      0.291650      0.790517       1.87065      0.771689    -0.0302267     0.0538283    -0.0228844     0.0207305   -0.00541365   -0.00432177    0.00318677  -0.000814416   0.000114541   7.07046e-05   1.19812e-09       0.00000       0.00000       0.00000       0.00000       0.00000       0.00000       0.00000       0.00000       0.00000       0.00000       0.00000       0.00000       8.26657       10.8817       10.7568       10.7106       9.64459       8.06964       6.76352       4.93518       3.76387       2.44094       1.68664       1.03802      0.599590      0.322478      0.170188     0.0848547     0.0376131     0.0157363    0.00595175    0.00209814   0.000651430   0.000162278   3.91804e-05   5.66859e-06       0.00000       0.00000       0.00000       0.00000       0.00000       0.00000       0.00000       0.00000       0.00000       0.00000       0.00000       0.00000
  12  22 3773.1154    1.9777  5.2860 11.1135 -0.0019      0.718457  0.1151   0.0261   0.2056    0.0646   0.0000      0.126612   451.6526       40.4339      -2.81382       3.26632      -8.14874       3.72599       6.35317      -8.33807       2.01878       5.94143       2.11049      0.606111      -1.14940    -0.0427162      0.188157   -0.00492063     0.0364957    -0.0311411   -0.00431340   -0.00103572    0.00119156   0.000223288   2.35152e-05   2.36209e-06       0.00000       0.00000       0.00000       0.00000       0.00000       0.00000       0.00000       0.00000       0.00000       0.00000       0.00000       0.00000       10.1717       12.3718       12.8295       12.4710       11.3722       10.0684       7.98916       6.07249       4.22438       3.16733       2.09373       1.29763      0.774046      0.406571      0.211767      0.101174     0.0464705     0.0197916    0.00772200    0.00251365   0.000783309   0.000210047   4.14458e-05   6.22477e-06       0.00000       0.00000       0.00000       0.00000       0.00000       0.00000       0.00000       0.00000       0.00000       0.00000       0.00000       0.00000
  12  24 4053.8295    1.3925  9.7128 10.5346 -0.0033      0.168078  0.1882   0.0163   0.3556    0.0524   0.0000     0.0804887   436.2957       10.6829      0.915768      -22.6805      -2.24490      -2.67209     -0.163947      -15.8520      -1.34010      -5.62109       4.08660     -0.503083     -0.315268     -0.393951     -0.196718     -0.149419   -0.00778667     0.0563823     0.0246064   -0.00369483   0.000246124  -0.000378569   1.47362e-05  -1.30657e-05       0.00000       0.00000       0.00000       0.00000       0.00000       0.00000       0.00000       0.00000       0.00000       0.00000       0.00000       0.00000       14.9452       19.4723       19.7316       20.1233       17.5978       15.5658       12.1285       9.74936       7.08672       4.88214       3.18760       2.00403       1.18716      0.659106      0.341814      0.177000     0.0731206     0.0327705     0.0121464    0.00432037    0.00132688   0.000347664   7.11149e-05   1.12158e-05       0.00000       0.00000       0.00000       0.00000       0.00000       0.00000       0.00000       0.00000       0.00000       0.00000       0.00000       0.00000
  12  26 4335.5359    0.9829 14.7781 10.2876  0.0011     0.0149943  0.3327   0.0115   0.5664    0.0420   0.0000     0.0925644   444.3561       19.7785       25.4710      -2.24204      -5.24025      -13.2235      -8.33766      -11.9810      -8.33366      -11.3119      -3.39202       2.21211     -0.299790     -0.755285     -0.371653      0.362363     -0.171612   -0.00939521     0.0236419   -0.00637224    0.00106725   0.000208179  -6.57161e-06   2.26981e-06       0.00000       0.00000       0.00000       0.00000       0.00000       0.00000       0.00000       0.00000       0.00000       0.00000       0.00000       0.00000       23.0456       29.0960       30.1887       29.8928       26.6404       23.3829       18.7797       14.7972       10.7429       7.57253       4.93756       3.14041       1.82001       1.04826      0.536529      0.267678      0.120692     0.0514736     0.0191864    0.00682792    0.00201640   0.000529031   0.000105952   1.57255e-05       0.00000       0.00000       0.00000       0.00000       0.00000       0.00000       0.00000       0.00000       0.00000       0.00000       0.00000       0.00000
  13   9 1983.8816    0.5437  0.4652  9.9226 -0.0071       8.00122  0.0277   0.0219   0.0530    0.0856   0.0000       1.81535   439.8316       3.71086       16.3189       5.06096      -8.03426      0.331975      -5.31532     -0.555609       2.43092      -1.72634      0.207104     -0.503571     0.0199047      0.142582     0.0226284     0.0433472    -0.0380728    -0.0317225    0.00376049  -0.000840840   6.45055e-05   0.000285780   5.51878e-05  -1.76311e-05   4.46494e-06  -2.62217e-07       0.00000       0.00000       0.00000       0.00000       0.00000       0.00000       0.00000       0.00000       0.00000       0.00000       3.01112       3.44524       3.93085       3.82490       3.45858       2.87337       2.52678       1.84356       1.28483      0.983383      0.712954      0.446881      0.256350      0.174488     0.0927198     0.0435307     0.0219670     0.0117370    0.00514803    0.00193872   0.000640122   0.000214355   6.04715e-05   1.51870e-05   3.07626e-06   3.80768e-07       0.00000       0.00000       0.00000       0.00000       0.00000       0.00000       0.00000       0.00000       0.00000       0.00000
  13  10 2128.5775    0.7761  0.5556 10.1313 -0.0011       7.33153  0.0457   0.0271   0.0504    0.1069   0.0000       1.43700   441.8815      -5.05142       11.1875     -0.900086      -5.31810       4.52627      -2.97875      -2.53399      0.913652      0.156461     -0.822870      0.230381      0.148186     -0.129967     0.0115656     0.0346748     0.0103161    -0.0216707    0.00756906   0.000754890  -0.000761374   6.70324e-05   4.95840e-05   7.65976e-06   3.48713e-06   3.43992e-07       0.00000       0.00000       0.00000       0.00000       0.00000       0.00000       0.00000       0.00000       0.00000       0.00000       5.21508       4.71647       3.92825       6.14649       6.11852       4.41449       2.65314       2.83681       2.64689       1.87029      0.999180      0.540460      0.422550      0.317020      0.197896      0.102704     0.0461902     0.0174454    0.00611242    0.00203070   0.000713419   0.000219998   6.25985e-05   1.46062e-05   2.78365e-06   4.24634e-07       0.00000       0.00000       0.00000       0.00000       0.00000       0.00000       0.00000       0.00000       0.00000       0.00000
  13  11 2271.2565    1.0980  0.7207 10.1708  0.0033       5.45990  0.0397   0.0325   0.0604    0.1526   0.0000       1.01065   439.4943       4.97945       6.74884      0.293473      0.457845      -4.76688      -6.38753       1.11283       2.43459      -1.32215     -0.599882      0.486473     0.0850370    0.00879637   0.000852288     0.0109972    -0.0520128    0.00386548   0.000752099  -0.000441971   -0.00145446  -0.000134237   8.60672e-05   1.56198e-05   6.69389e-07   8.89704e-08       0.00000       0.00000       0.00000       0.00000       0.00000       0.00000       0.00000       0.00000       0.00000       0.00000       3.60065       4.33918       4.48731       4.81506       4.17294       3.78975       3.04445       2.17105       1.95074       1.34326      0.826413      0.502499      0.361843      0.207919      0.124609     0.0683491     0.0299194     0.0133028    0.00538236    0.00250195   0.000927637   0.000273682   7.82401e-05   1.76920e-05   3.97804e-06   5.92328e-07       0.00000       0.00000       0.00000       0.00000       0.00000       0.00000       0.00000       0.00000       0.00000       0.00000
  13  13 2551.7230    1.8911  1.0217 11.1662 -0.0003       2.59147  0.0462   0.0497   0.0737    0.2237   0.0000      0.872875   443.3941       8.63986       16.9310      -1.69616      -1.80170       6.51023      -2.61719      -2.27636      0.803467      0.298061      0.885283   -0.00435757      0.583417     -0.351239   -0.00970901     0.0769783     0.0488949    -0.0330196   -0.00412917   0.000361024    0.00177563  -0.000535879   5.96925e-05   7.97484e-06   5.92916e-07   1.31477e-06       0.00000       0.00000       0.00000       0.00000       0.00000       0.00000       0.00000       0.00000       0.00000       0.00000       3.94529       5.03973       5.07284       5.26679       4.83528       4.01080       3.32486       2.50302       2.02253       1.34800      0.935386      0.600359      0.390045      0.218009      0.128746     0.0676422     0.0328997     0.0157307    0.00600351    0.00248009   0.000939482   0.000297820   8.89616e-05   2.05108e-05   4.76954e-06   6.60041e-07       0.00000       0.00000       0.00000       0.00000       0.00000       0.00000       0.00000       0.00000       0.00000       0.00000
  13  14 2691.7829    2.4132  0.8587 12.1771  0.0007       3.53978  0.0379   0.0704   0.0691    0.1593   0.0000      0.940783   444.9115      -6.11602       9.76780      -1.86333      -1.21401      -5.67330       1.86395      0.212124       2.97289     -0.943919     -0.292062      0.144177      0.311282     0.0131985      0.206392     0.0174222    0.00288253     0.0339063    -0.0166052   -0.00255607   6.53142e-05   0.000239068  -9.22716e-05   1.74377e-05   3.72689e-06  -4.71847e-07       0.00000       0.00000       0.00000       0.00000       0.00000       0.00000       0.00000       0.00000       0.00000       0.00000       3.46273       4.46927       4.65664       4.78679       4.15780       3.57634       2.94905       2.17153       1.64276       1.17846      0.821733      0.500626      0.323084      0.193912      0.111041     0.0551966     0.0277828     0.0127262    0.00599112    0.00224514   0.000826091   0.000255860   7.60547e-05   1.82108e-05   3.98049e-06   5.85314e-07       0.00000       0.00000       0.00000       0.00000       0.00000       0.00000       0.00000       0.00000       0.00000       0.00000
  13  15 2832.3644    3.0981  0.8180 12.3810  0.0031       2.62051  0.0428   0.0892   0.0652    0.1891   0.0000      0.926979   442.7463       11.5388       14.2363    -0.0390776     -0.365277       4.39473      -3.21122      0.804499       3.09264     0.0221116      -1.46147     -0.616813     -0.205211    0.00406858    0.00645280     0.0228922     0.0360717    0.00666720   -0.00213701    0.00291425  -0.000437621  -0.000107069  -5.12582e-05  -2.08281e-05   2.89663e-06   2.98656e-07       0.00000       0.00000       0.00000       0.00000       0.00000       0.00000       0.00000       0.00000       0.00000       0.00000       4.42950       5.77753       5.15265       4.74993       4.34869       4.17937       4.03127       3.07058       2.65403       1.57214       1.24145      0.660794      0.424729      0.217217      0.117531     0.0635749     0.0265815     0.0158142    0.00501034    0.00254796   0.000800550   0.000295879   0.000100397   1.60904e-05   5.27992e-06   7.00751e-07       0.00000       0.00000       0.00000       0.00000       0.00000       0.00000       0.00000       0.00000       0.00000       0.00000
  13  16 2972.6478    3.7466  0.7722 12.9346 -0.0056      0.933973  0.0339   0.1124   0.0618    0.1612   0.0000      0.822571   445.2166       16.8351       11.6356      -2.46930      -1.92927      -4.45730      -3.86408      0.640922      -1.34271     -0.174356      0.589391      0.207309     0.0396337      0.281563      0.149057    -0.0260562    -0.0340249    0.00330514   -0.00845358   -0.00431953   0.000689124   4.29657e-05  -9.49317e-05  -1.29681e-05   2.77673e-06   8.06853e-07       0.00000       0.00000       0.00000       0.00000       0.00000       0.00000       0.00000       0.00000       0.00000       0.00000       3.37895       4.31249       4.22936       4.14297       3.73807       3.33354       2.86537       2.21209       1.69249       1.18007      0.796735      0.526542      0.303858      0.179930     0.0991064     0.0484542     0.0238568     0.0116914    0.00486164    0.00193391   0.000715858   0.000239834   6.51212e-05   1.67073e-05   3.50479e-06   5.09390e-07       0.00000       0.00000       0.00000       0.00000       0.00000       0.00000       0.00000       0.00000       0.00000       0.00000
  13  17 3112.6807    3.7861  0.9076 13.2399 -0.0036       2.38687  0.0435   0.1085   0.0676    0.1541   0.0000      0.959790   441.9218       11.7599       16.6369      -3.42710       2.46754      -5.80421       1.65188      -8.41148       2.98132      0.841899     -0.392258     -0.183813      0.220334     -0.306293     0.0715849     0.0230732   -0.00355955    -0.0108923   -0.00377860   0.000377699   0.000788638   0.000255132  -0.000164080   1.78860e-05   4.95049e-06  -5.40079e-08       0.00000       0.00000       0.00000       0.00000       0.00000       0.00000       0.00000       0.00000       0.00000       0.00000       3.79542       5.24612       4.77470       5.57714       4.40167       4.29262       3.08101       2.83015       1.85145       1.51380      0.876121      0.641728      0.347054      0.241944      0.113496     0.0723422     0.0297202     0.0164876    0.00571908    0.00283333   0.000805465   0.000335486   7.82447e-05   2.51505e-05   3.97655e-06   8.35688e-07       0.00000       0.00000       0.00000       0.00000       0.00000       0.00000       0.00000       0.00000       0.00000       0.00000
  13  18 3252.4962    3.7008  1.2665 13.0609 -0.0027      0.415854  0.0480   0.0911   0.0944    0.1530   0.0000      0.823644   445.9697       12.7268       11.1318       11.1674      0.996842      -9.76380       5.01266      -2.67666       3.77485      -3.48250      0.565774       1.25277    -0.0906917     -0.269613    -0.0571265   -0.00181927     0.0331092    -0.0233512    0.00415589   0.000220426   -0.00110774   2.06981e-05   1.88763e-05  -1.03317e-05   2.18232e-06  -9.88710e-07       0.00000       0.00000       0.00000       0.00000       0.00000       0.00000       0.00000       0.00000       0.00000       0.00000       4.13203       5.26350       5.41477       5.07780       4.87009       3.95331       3.67277       2.92813       2.23117       1.51720       1.05705      0.655518      0.392461      0.234513      0.121545     0.0689983     0.0345175     0.0157695    0.00702155    0.00274022   0.000919282   0.000323847   9.60342e-05   2.40286e-05   5.27730e-06   6.71052e-07       0.00000       0.00000       0.00000       0.00000       0.00000       0.00000       0.00000       0.00000       0.00000       0.00000
  13  19 3392.5482    3.0993  1.8584 12.7496 -0.0070      0.633642  0.0626   0.0641   0.1104    0.1035   0.0000      0.477392   440.8652       7.01967       7.60040      -6.24897     -0.681556       1.66189      -4.33569      -1.32359      0.506018     -0.863406      0.152179     0.0699976     -0.155315     -0.487286     -0.199760    -0.0497538     0.0508867    0.00958916   -0.00151691    0.00459932    0.00118377  -0.000508304   1.35101e-05   2.65795e-06  -5.95500e-07  -4.95476e-07       0.00000       0.00000       0.00000       0.00000       0.00000       0.00000       0.00000       0.00000       0.00000       0.00000       5.34777       6.88793       6.67893       6.80926       6.25041       5.49141       4.51167       3.32762       2.59835       1.80273       1.31550      0.810945      0.527244      0.305504      0.164045     0.0869176     0.0408389     0.0186982    0.00799928    0.00335670    0.00115197   0.000387400   0.000117256   2.69616e-05   6.07070e-06   8.70397e-07       0.00000       0.00000       0.00000       0.00000       0.00000       0.00000       0.00000       0.00000       0.00000       0.00000
  13  20 3532.8255    2.6225  2.6318 11.9588 -0.0013      0.382809  0.0747   0.0442   0.1267    0.0872   0.0000      0.287882   439.1323       40.6913       8.30449       15.2927      -4.35419      -15.5228      0.751993       1.18613       3.88184      -2.74662      0.473375     -0.353571      0.337548    -0.0156253     -0.132590     -0.125470    -0.0190323   -0.00922276    0.00217488   0.000887795   0.000408823  -0.000777044  -4.48687e-05   1.22671e-05  -3.42097e-06  -1.06219e-06       0.00000       0.00000       0.00000       0.00000       0.00000       0.00000       0.00000       0.00000       0.00000       0.00000       6.24488       7.43095       7.79509       7.76992       7.22113       6.26703       5.25420       4.12755       3.10913       2.25889       1.51598       1.02242      0.620225      0.366968      0.194512      0.107406     0.0536013     0.0232220     0.0104357    0.00409859    0.00147116   0.000494094   0.000135755   3.52577e-05   6.93540e-06   9.56200e-07       0.00000       0.00000       0.00000       0.00000       0.00000       0.00000       0.00000       0.00000       0.00000       0.00000
  13  21 3673.2891    2.2143  4.2695 11.4757 -0.0022      0.464106  0.1007   0.0306   0.1713    0.0669   0.0000      0.155156   449.3521       25.4892      -7.17186      -7.49476       11.4308      -13.8952      -10.3542       1.30872      -2.31453      -3.89293       3.45588       1.42865     -0.532360     -0.101723      0.278167      0.147863     -0.215986   -0.00271359     0.0323128  -0.000457897   -0.00282912   2.94490e-05   0.000155148  -0.000116604  -1.44637e-05   2.21980e-07       0.00000       0.00000       0.00000       0.00000       0.00000       0.00000       0.00000       0.00000       0.00000       0.00000       7.96915       9.93782       10.4971       10.2720       9.56063       7.95875       7.11935       5.42746       4.16227       2.94811       2.03266       1.31009      0.807293      0.471621      0.268169      0.136021     0.0709478     0.0316597     0.0145703    0.00545514    0.00206157   0.000655045   0.000190878   4.83484e-05   1.03312e-05   1.31664e-06       0.00000       0.00000       0.00000       0.00000       0.00000       0.00000       0.00000       0.00000       0.00000       0.00000
  13  22 3813.9951    1.8462  5.6956 11.0729 -0.0032      0.435398  0.1173   0.0234   0.2103    0.0590   0.0000      0.111279   444.4260       17.5053       42.0805       8.26497      -26.8379       3.13102      -3.17659      -4.04985      -2.11250      -4.72325       3.30621    -0.0433777     -0.422597     0.0897044    -0.0613279      0.206054     0.0312376    0.00921653     0.0107624   -0.00747685    0.00368287  -0.000261230  -0.000116383   2.28900e-05   2.22099e-05   4.31391e-06       0.00000       0.00000       0.00000       0.00000       0.00000       0.00000       0.00000       0.00000       0.00000       0.00000       9.78057       12.0373       12.5436       12.4673       11.4921       9.90735       8.34923       6.37508       4.78163       3.44573       2.39299       1.54789      0.962589      0.559608      0.310054      0.162272     0.0781266     0.0377091     0.0156654    0.00644802    0.00229481   0.000745110   0.000216561   5.41401e-05   1.12531e-05   1.51553e-06       0.00000       0.00000       0.00000       0.00000       0.00000       0.00000       0.00000       0.00000       0.00000       0.00000
  13  23 3954.9356    1.5604  7.4131 10.8084 -0.0033      0.485238  0.1452   0.0187   0.2635    0.0536   0.0000     0.0973636   422.3142       43.8109       36.2088      -4.84026      -29.5959       9.10865      -2.55045      -15.4971      -10.3858      -1.68839     -0.383610       1.78247      0.187453     -0.671761      0.322178     0.0465626    -0.0290126    0.00670263    -0.0322389    0.00976258   -0.00513703   0.000836763   0.000173640  -1.04652e-05  -2.13522e-05   2.64521e-07       0.00000       0.00000       0.00000       0.00000       0.00000       0.00000       0.00000       0.00000       0.00000       0.00000       11.5309       14.5416       15.3523       14.7140       13.7349       12.1396       9.84933       7.86988       5.83447       4.19787       2.90587       1.86285       1.17136      0.676015      0.378556      0.197176     0.0966609     0.0454326     0.0194055    0.00781056    0.00286667   0.000939097   0.000283848   6.97190e-05   1.37165e-05   1.88618e-06       0.00000       0.00000       0.00000       0.00000       0.00000       0.00000       0.00000       0.00000       0.00000       0.00000
  13  25 4236.8914    1.1046 13.1845 10.4306 -0.0028     0.0753062  0.2767   0.0131   0.4579    0.0424   0.0000     0.0799756   460.1354       44.0181       36.3001       30.5595      -4.52066       1.28672      -37.9205       12.5317      -7.02452      -1.96975       1.26400      -2.55197      0.602024     -0.806573     -0.513693     -0.141971   -0.00714043   -0.00262365    0.00553276     0.0328841  -8.92487e-05   -0.00294333   1.23200e-05   0.000317496  -1.47567e-05  -6.27725e-06       0.00000       0.00000       0.00000       0.00000       0.00000       0.00000       0.00000       0.00000       0.00000       0.00000       18.7096       23.6152       24.6877       24.5336       22.7342       19.6422       16.2761       12.9731       9.75033       6.96865       4.81944       3.19145       1.95597       1.17959      0.638178      0.348535      0.172413     0.0788487     0.0343711     0.0136903    0.00484141    0.00165523   0.000470362   0.000118106   2.33294e-05   3.19684e-06       0.00000       0.00000       0.00000       0.00000       0.00000       0.00000       0.00000       0.00000       0.00000       0.00000
  13  26 4378.1766    0.9455 15.1099 10.2675 -0.0042     0.0881139  0.3377   0.0107   0.5458    0.0399   0.0000     0.0899948   411.6582      -4.35838       60.0087      -22.8108      0.415957       9.35263      -8.87026       1.31825      -19.0404       3.71469      -5.46240      -9.17645       4.15926       2.01418       1.61181      0.427693     0.0257484     0.0589159     0.0245946    0.00722160     0.0157242   -0.00241856  -0.000890632   0.000184681   2.32859e-05   2.56603e-06       0.00000       0.00000       0.00000       0.00000       0.00000       0.00000       0.00000       0.00000       0.00000       0.00000       21.2836       26.9771       29.3063       27.4704       26.1000       23.0079       18.6610       15.3244       11.6595       8.22090       5.67006       3.78237       2.28688       1.39433      0.768475      0.415779      0.206031     0.0967334     0.0413211     0.0165317    0.00598554    0.00207864   0.000592338   0.000145740   2.77926e-05   3.69701e-06       0.00000       0.00000       0.00000       0.00000       0.00000       0.00000       0.00000       0.00000       0.00000       0.00000
  13  27 4517.7088    0.7496 17.6821 10.2789 -0.0042     -0.499167  0.4614   0.0095   0.7075    0.0336   0.0000      0.103965   456.7882       56.8787       39.8714      -27.4791       22.8607       24.8222       1.06962      -26.1725      -3.97317      -10.7120      -8.35376      -1.33288       2.06204     -0.272427       1.87321      0.501203    -0.0778190     0.0144197    -0.0206304    -0.0121307   -0.00755559    0.00379972   0.000112922  -0.000393570  -1.71689e-05  -2.15955e-06       0.00000       0.00000       0.00000       0.00000       0.00000       0.00000       0.00000       0.00000       0.00000       0.00000       27.6608       34.6960       37.1300       37.0998       33.6362       29.3699       24.7801       19.9379       14.9192       10.7072       7.54373       4.93570       3.02156       1.82702       1.02154      0.540858      0.269269      0.129943     0.0555556     0.0221477    0.00789751    0.00264165   0.000755841   0.000185824   3.64093e-05   4.96443e-06       0.00000       0.00000       0.00000       0.00000       0.00000       0.00000       0.00000       0.00000       0.00000       0.00000
  14  11 2305.7692    1.1622  0.7533 10.6606 -0.0112       4.45544  0.0574   0.0355   0.0614    0.1316   0.0000       1.14461   432.4359      0.732663       5.65585     -0.638625      0.643124       2.92622       6.01742       2.31898      -1.69139      0.658410       1.42655      0.554579      0.649679    -0.0713381    -0.0457297     0.0111786    -0.0607081   -0.00272444     0.0126509   0.000484177  -2.36221e-05    0.00102883   6.66031e-05   2.46820e-06  -1.20074e-05  -4.88368e-06   1.24570e-06   2.59055e-07       0.00000       0.00000       0.00000       0.00000       0.00000       0.00000       0.00000       0.00000       4.05580       6.18108       5.31624       6.08049       3.53693       4.97403       4.25362       3.54663       2.79990       2.38530       1.40658      0.820783      0.636222      0.297721      0.201988     0.0860871     0.0660787     0.0228382     0.0147865    0.00448567    0.00316447   0.000890492   0.000412918   8.83765e-05   3.28751e-05   6.63743e-06   1.37211e-06   2.89720e-07       0.00000       0.00000       0.00000       0.00000       0.00000       0.00000       0.00000       0.00000
  14  12 2446.7851    1.4986  0.9080 11.1258 -0.0027       3.28264  0.0446   0.0405   0.0703    0.1354   0.0000      0.940678   439.8152     -0.791123       20.6893      -2.29807      -6.25674      -3.30154       2.46246     0.0284147     -0.860206      0.376327    0.00397397      0.154025      0.566980    -0.0680074     0.0570266     0.0897877    0.00857703     0.0187881    -0.0125270   -0.00280593   -0.00171661  -0.000460579   0.000483372  -1.26489e-05  -3.49036e-05  -4.83181e-06   6.61528e-07  -2.32668e-07       0.00000       0.00000       0.00000       0.00000       0.00000       0.00000       0.00000       0.00000       3.26559       4.63623       4.87439       4.44261       4.99655       3.42201       3.53813       2.64092       1.81483       1.68999      0.892497      0.783311      0.466197      0.261383      0.191902     0.0797610     0.0539402     0.0258626     0.0104109    0.00610635    0.00205408   0.000799219   0.000355657   7.82957e-05   2.47922e-05   8.33734e-06   1.47144e-06   1.59989e-07       0.00000       0.00000       0.00000       0.00000       0.00000       0.00000       0.00000       0.00000
  14  13 2587.4748    2.0660  0.9231 11.5094 -0.0047       3.72100  0.0389   0.0548   0.0693    0.1738   0.0000      0.786287   436.5109      0.863340       15.1807     -0.810731      -1.25614       1.93293      -1.49839     -0.667694     0.0240741      -3.20661      -1.49248     -0.789218    -0.0914042     -0.273839     -0.104440      0.174162    -0.0182384    -0.0241538    0.00447611   -0.00242678   0.000401628   0.000425700   7.18201e-05   1.88924e-05   1.98618e-05   5.06701e-06   3.10587e-07   6.14952e-10       0.00000       0.00000       0.00000       0.00000       0.00000       0.00000       0.00000       0.00000       3.29271       4.57488       4.30219       4.59413       4.16077       3.89010       2.95144       2.50514       1.73369       1.34937      0.960913      0.668672      0.437200      0.260229      0.161291     0.0776683     0.0467452     0.0192719     0.0109565    0.00404924    0.00202588   0.000595635   0.000265031   7.34445e-05   2.35558e-05   5.70396e-06   1.03725e-06   1.74320e-07       0.00000       0.00000       0.00000       0.00000       0.00000       0.00000       0.00000       0.00000
  14  14 2728.2525    2.4903  0.8382 12.1714 -0.0143       2.39706  0.0380   0.0711   0.0659    0.1666   0.0000       1.21046   436.0012       8.64691       10.6188       2.23164       6.09815      -5.43727     0.0836157       1.23122       1.14120      -2.58384      0.196070    -0.0614079      0.122364    -0.0232914     -0.165608     0.0501445     0.0132888    -0.0114482    -0.0122997   -0.00631002    0.00130674   0.000777473  -0.000485523   9.01391e-05   6.29937e-05  -4.12314e-07   3.34992e-07  -2.53300e-07       0.00000       0.00000       0.00000       0.00000       0.00000       0.00000       0.00000       0.00000       3.36454       4.01412       3.96379       4.17449       3.96368       3.71458       2.91607       2.18152       1.81517       1.27538      0.952301      0.667909      0.426182      0.260327      0.163203     0.0860305     0.0428999     0.0212770    0.00991046    0.00434356    0.00165082   0.000646421   0.000244731   7.64715e-05   2.02468e-05   4.24630e-06   9.36032e-07   1.34491e-07       0.00000       0.00000       0.00000       0.00000       0.00000       0.00000       0.00000       0.00000
  14  15 2869.2626    3.3591  0.8898 12.5286 -0.0004    -0.0562924  0.0352   0.0895   0.0691    0.1849   0.0000      0.885967   437.2755       2.61017       14.8842       1.39884       1.54901       3.46335       2.04338     -0.889338      0.310614     -0.473096     -0.652828     -0.709465      0.382697      0.220397    -0.0992687    -0.0828587    -0.0319662    -0.0178241   -0.00365283   -0.00397726   -0.00138064   0.000200227   0.000374261   5.71971e-05  -3.11687e-05   6.89015e-06  -9.19886e-07   1.85010e-08       0.00000       0.00000       0.00000       0.00000       0.00000       0.00000       0.00000       0.00000       2.99479       3.96503       3.94058       3.90142       3.47177       3.26441       2.73242       2.25882       1.69994       1.24912      0.889443      0.584026      0.364081      0.224354      0.131712     0.0678260     0.0384821     0.0175712    0.00876332    0.00381324    0.00168384   0.000577996   0.000221915   6.88039e-05   1.98835e-05   4.70246e-06   9.05761e-07   1.38372e-07       0.00000       0.00000       0.00000       0.00000       0.00000       0.00000       0.00000       0.00000
  14  16 3010.2621    3.6700  0.9132 12.7702 -0.0060      0.819753  0.0387   0.0985   0.0701    0.2017   0.0000      0.654357   439.3173       3.12524       14.8270      -3.93092    -0.0425624      -1.08689       2.13299     -0.279206      0.620750      -1.40036      0.163477      0.993316     -0.468434     -0.199098      0.210394     0.0402195    -0.0464870     0.0134303    0.00415029    0.00164190  -0.000953634  -0.000361482  -0.000317100   2.33329e-05   2.01140e-06   7.02959e-06  -1.65190e-06  -1.12389e-07       0.00000       0.00000       0.00000       0.00000       0.00000       0.00000       0.00000       0.00000       3.82609       4.86866       5.31730       5.38520       4.77146       4.02458       3.32088       2.56539       1.71790       1.29265      0.998094      0.613362      0.397592      0.246770      0.152289     0.0816618     0.0394501     0.0195473     0.0104177    0.00452894    0.00196544   0.000693150   0.000223128   6.79818e-05   2.09251e-05   4.76979e-06   9.03278e-07   1.28444e-07       0.00000       0.00000       0.00000       0.00000       0.00000       0.00000       0.00000       0.00000
  14  17 3150.7335    3.7212  0.9675 13.5228 -0.0072       2.83380  0.0452   0.1079   0.0756    0.1373   0.0000       1.01004   433.9143       1.09802       18.2491      -7.33841       1.96372      -6.92927      -1.09167      0.864434       2.76551      0.457818     -0.488110      0.460414     0.0500301     -0.418235    -0.0649598    -0.0651921     0.0351396    -0.0388104    0.00305301    0.00249504   0.000601030   0.000137610  -0.000448523   1.63608e-05   8.84639e-06   7.75339e-08   1.04594e-06   2.64156e-07       0.00000       0.00000       0.00000       0.00000       0.00000       0.00000       0.00000       0.00000       3.49801       4.47339       4.51362       4.89760       4.06750       3.84921       3.26810       2.66659       1.93759       1.50524       1.08942      0.687371      0.466341      0.266132      0.179985     0.0880693     0.0514955     0.0216726     0.0134730    0.00487347    0.00242165   0.000760268   0.000312444   7.85421e-05   2.52067e-05   5.47858e-06   1.09445e-06   1.76783e-07       0.00000       0.00000       0.00000       0.00000       0.00000       0.00000       0.00000       0.00000
  14  18 3290.9367    3.5016  1.4432 12.9135 -0.0028      0.153519  0.0524   0.0809   0.0958    0.1339   0.0000      0.741972   434.5638       13.5262       18.1447     -0.174401      -4.42874    -0.0291200      -2.38764      -3.86798      0.334360     -0.299566      0.898550     -0.313905     -0.271787    -0.0255407     0.0947766     -0.234180    -0.0198765     0.0261730     0.0124206   -0.00428837   0.000942678    0.00189497  -0.000684877   6.95556e-05  -4.67333e-05   1.26842e-05   1.72703e-06  -5.22827e-08       0.00000       0.00000       0.00000       0.00000       0.00000       0.00000       0.00000       0.00000       4.16396       4.83191       5.35110       5.21617       4.94499       4.34877       3.55040       2.99393       2.35452       1.66759       1.18596      0.818674      0.517195      0.321517      0.187123      0.107045     0.0557443     0.0287780     0.0134382    0.00586446    0.00230492   0.000901547   0.000318078   0.000103346   2.82802e-05   6.47057e-06   1.18183e-06   1.51768e-07       0.00000       0.00000       0.00000       0.00000       0.00000       0.00000       0.00000       0.00000
  14  19 3431.6273    3.0887  2.1381 12.1590 -0.0013      0.222019  0.0627   0.0546   0.1051    0.1171   0.0000      0.331352   449.0576       17.0441       8.64162       11.4649       1.43652      -5.25630      -5.74036      0.314809       2.19329    0.00698334    -0.0411112     -0.818746     -0.185292    -0.0935465     -0.207358     -0.186598     0.0511994     0.0287985    -0.0111775    0.00645337   0.000420160   0.000669818   0.000121035   4.69054e-05  -1.98522e-05   2.22713e-06  -1.01288e-07   1.01465e-07       0.00000       0.00000       0.00000       0.00000       0.00000       0.00000       0.00000       0.00000       5.07777       6.39224       6.69410       6.84331       6.33001       5.44354       4.48728       3.63771       2.78952       2.06448       1.41674      0.976985      0.595668      0.389766      0.226226      0.128360     0.0673121     0.0342903     0.0151064    0.00722556    0.00274756    0.00106469   0.000365922   0.000120552   3.14872e-05   8.09414e-06   1.53547e-06   2.10151e-07       0.00000       0.00000       0.00000       0.00000       0.00000       0.00000       0.00000       0.00000
  14  20 3572.2609    2.5709  3.3285 11.7002 -0.0020      0.541159  0.0787   0.0375   0.1445    0.0770   0.0000      0.187141   436.6392      -1.17209       10.7894      -5.72670     -0.820607      -6.07083       8.46533      -6.47310       1.02859      -2.39044      0.160467      0.541197     -0.517172      0.149058     -0.248742     -0.101879      0.110073    -0.0355214    0.00810847    0.00859342   -0.00147246   0.000667928  -0.000694986  -9.95002e-05   3.08990e-05  -9.23471e-06  -1.96785e-06  -7.98677e-08       0.00000       0.00000       0.00000       0.00000       0.00000       0.00000       0.00000       0.00000       5.94346       7.54835       7.96733       7.99019       7.52939       6.65074       5.52419       4.20465       3.41636       2.43458       1.79232       1.16240      0.761223      0.477247      0.285905      0.157157     0.0840472     0.0401449     0.0194443    0.00834219    0.00359063    0.00131908   0.000479567   0.000151649   4.27300e-05   9.70280e-06   2.04382e-06   2.64215e-07       0.00000       0.00000       0.00000       0.00000       0.00000       0.00000       0.00000       0.00000
  14  21 3713.5299    2.1265  4.5494 11.1448 -0.0031      0.769537  0.0955   0.0268   0.1707    0.0700   0.0000      0.135946   448.5922       10.6501       10.8990       6.80590       4.10782      -16.2086       6.71116      -3.43465      -6.44003      0.544058       2.79388      -1.59144     -0.983753     -0.691522     -0.138292      0.167358    -0.0467787    -0.0393154    0.00769615    0.00493555   -0.00537416  -1.53647e-05   5.34808e-05   6.68988e-05   8.20181e-05   8.62407e-06   1.85813e-06   3.89526e-07       0.00000       0.00000       0.00000       0.00000       0.00000       0.00000       0.00000       0.00000       7.23918       9.23088       9.42330       9.51097       8.69568       8.00769       6.61703       5.41937       4.14341       3.13891       2.15464       1.47373      0.941015      0.586996      0.333395      0.193072     0.0975702     0.0499500     0.0231697     0.0101829    0.00418407    0.00167704   0.000560860   0.000182804   4.97981e-05   1.24091e-05   2.30926e-06   3.33610e-07       0.00000       0.00000       0.00000       0.00000       0.00000       0.00000       0.00000       0.00000
  14  22 3854.5342    1.7620  6.5176 11.0325 -0.0018      0.388429  0.1272   0.0209   0.2303    0.0528   0.0000      0.103214   451.5498       28.6351       3.02062       5.25175       2.27601       4.38230      0.377535     -0.967450       2.71426      -2.38781      -3.26800       1.49066      -1.62222      -1.04782      0.983336      0.277905     -0.117905    -0.0136613     0.0157034    -0.0254884   -0.00349524    0.00123968    0.00115175   0.000126968  -6.67137e-05   2.19779e-05  -1.72206e-06  -1.46977e-07       0.00000       0.00000       0.00000       0.00000       0.00000       0.00000       0.00000       0.00000       9.43997       12.1401       12.5542       12.5236       11.9151       9.98694       8.80862       7.14361       5.62179       4.03359       2.86373       1.89041       1.22732      0.733852      0.444792      0.239292      0.133455     0.0644896     0.0314583     0.0133715    0.00566453    0.00202560   0.000749915   0.000228156   6.79515e-05   1.63523e-05   3.34320e-06   4.18911e-07       0.00000       0.00000       0.00000       0.00000       0.00000       0.00000       0.00000       0.00000
  14  23 3996.1747    1.4734  8.5878 10.7546 -0.0021      0.572665  0.1562   0.0167   0.2963    0.0470   0.0000     0.0861326   424.1556       4.41618      -7.92933      -4.30520      -17.2835       7.69332       13.8171       11.6298       7.80598      -3.92933      -2.02580      -2.50569      0.390238      0.661876     -0.487344     -0.250703    -0.0278857     0.0140509    -0.0279598    -0.0107343    0.00336435   0.000576763  -0.000915246   0.000241605   2.86278e-05  -9.98029e-06   1.22243e-06   1.33027e-07       0.00000       0.00000       0.00000       0.00000       0.00000       0.00000       0.00000       0.00000       11.3805       14.1309       14.8754       14.4992       14.0508       12.3428       10.3449       8.36121       6.54937       4.82309       3.43266       2.32069       1.48839      0.941932      0.544734      0.308614      0.161734     0.0816455     0.0370049     0.0168882    0.00678795    0.00263709   0.000910105   0.000297700   8.15156e-05   1.95082e-05   3.71496e-06   4.73131e-07       0.00000       0.00000       0.00000       0.00000       0.00000       0.00000       0.00000       0.00000
  14  25 4278.7819    1.0471 12.5930 10.4322 -0.0037      0.172836  0.2672   0.0125   0.4415    0.0418   0.0000     0.0856371   450.8503     -0.993806       31.6762      -3.64716      -16.8916       18.3675       12.7832      -8.69781       4.28248      -3.46615      -3.13281      0.992897       2.81624      0.717059      0.781037     -0.288677     -0.229373     0.0724564    -0.0551137     0.0479444    -0.0126119    0.00101607    0.00167888   0.000529622  -0.000197027  -2.63718e-05   9.20140e-06   6.86174e-08       0.00000       0.00000       0.00000       0.00000       0.00000       0.00000       0.00000       0.00000       16.8124       20.9777       22.8834       22.2499       21.1272       18.9072       15.9812       12.8752       9.95682       7.44903       5.27399       3.66112       2.33921       1.45190      0.881282      0.484806      0.257352      0.128938     0.0623194     0.0275564     0.0113771    0.00431753    0.00155991   0.000482116   0.000132577   3.18559e-05   5.93130e-06   7.58682e-07       0.00000       0.00000       0.00000       0.00000       0.00000       0.00000       0.00000       0.00000
  14  27 4561.4741    0.7288 19.4096 10.2361 -0.0065     -0.186896  0.5488   0.0085   0.7780    0.0319   0.0000     0.0984687   429.2662      -24.5395       51.2916       17.9010       55.0088      -4.86494      -41.3096       29.8374       6.19238       4.93511      -12.8805      -2.96351       1.12008       3.86747      -2.94269      0.643643      0.264236     -0.164413    0.00685690    -0.0638018   -0.00206457    0.00966161   -0.00157321  -0.000412366   0.000435372  -5.60498e-05  -6.12447e-06  -3.00581e-06       0.00000       0.00000       0.00000       0.00000       0.00000       0.00000       0.00000       0.00000       28.6092       36.4776       39.3682       38.9870       36.1844       32.5353       27.2119       22.4565       17.2942       13.1483       9.17336       6.28779       4.09272       2.57564       1.53718      0.863173      0.476250      0.231520      0.115336     0.0486350     0.0214723    0.00780885    0.00280851   0.000865212   0.000237865   5.64879e-05   1.02112e-05   1.36717e-06       0.00000       0.00000       0.00000       0.00000       0.00000       0.00000       0.00000       0.00000
  15  10 2195.9531    0.8634  0.6218 10.6515 -0.0064       8.92591  0.0338   0.0277   0.0548    0.0872   0.0000       1.36586   434.4527       3.21531       10.3092       4.97554       2.61454     0.0628541       1.73532      0.755250      0.895741      0.382686       1.38407      -1.40352     -0.301432      0.497678    -0.0613966    -0.0626064     0.0118850    -0.0275881    -0.0128758    0.00950355   -0.00186634   0.000844923   0.000419679  -0.000130971   6.25218e-05   9.90960e-06  -7.76543e-06  -1.02986e-06  -1.29974e-07  -1.01939e-09       0.00000       0.00000       0.00000       0.00000       0.00000       0.00000       2.75125       3.40779       3.99529       3.26263       3.69730       3.17625       2.48124       2.34593       1.63801       1.28790      0.987782      0.631432      0.448490      0.282537      0.168637      0.105488     0.0547079     0.0287084     0.0152027    0.00701432    0.00331573    0.00127287   0.000566778   0.000199180   6.18503e-05   2.21669e-05   6.81083e-06   1.44437e-06   2.24244e-07   2.47582e-08       0.00000       0.00000       0.00000       0.00000       0.00000       0.00000
  15  11 2339.6442    1.1866  0.7998 10.5981 -0.0079       5.75284  0.0345   0.0333   0.0653    0.1249   0.0000       1.01313   437.9329       1.18109       8.55219      -1.68998      -5.94278      0.713396       2.40523      -1.59620      -1.49851       2.14505      0.871294     -0.587253    -0.0217189      0.112383    -0.0652210     0.0925288    -0.0412096    -0.0404251    -0.0145879   -0.00598751   -0.00170498  -0.000542344  -0.000996549   0.000183167   2.73594e-06   6.45498e-06  -8.83074e-06   3.50527e-07   1.45681e-07  -1.95632e-08       0.00000       0.00000       0.00000       0.00000       0.00000       0.00000       2.88811       3.43770       3.81686       3.60807       3.03976       3.25833       2.65368       2.19367       1.89570       1.37892      0.937896      0.671653      0.473093      0.266696      0.164117     0.0990774     0.0533013     0.0266924     0.0150263    0.00724259    0.00293188    0.00116726   0.000528675   0.000216142   7.29852e-05   2.06442e-05   5.39119e-06   1.04425e-06   1.92804e-07   2.86616e-08       0.00000       0.00000       0.00000       0.00000       0.00000       0.00000
  15  12 2481.1563    1.6247  0.9139 11.2918 -0.0077       3.73556  0.0453   0.0418   0.0638    0.1389   0.0000      0.913699   440.3270       1.50632       8.85587      -1.08878      -3.21172       1.40023      0.183288     0.0290621      -2.06493      0.313191      -1.81183     -0.679160     -0.776608     -0.275641     -0.229400     -0.121776    -0.0192740     0.0448386  -0.000560965    0.00381101    0.00382656    0.00123795  -8.78609e-05   0.000281545  -1.22993e-05   1.70629e-07  -9.36382e-06  -2.51806e-07   9.18857e-08   4.04810e-08       0.00000       0.00000       0.00000       0.00000       0.00000       0.00000       3.51999       4.55138       4.81263       4.83847       4.61124       3.87509       3.42839       2.91486       1.94639       1.65493       1.14509      0.801449      0.565051      0.314874      0.218259      0.128887     0.0641934     0.0354204     0.0180025    0.00855095    0.00448394    0.00160884   0.000676180   0.000262390   7.63076e-05   2.11891e-05   7.16042e-06   1.75163e-06   2.89883e-07   3.89280e-08       0.00000       0.00000       0.00000       0.00000       0.00000       0.00000
  15  13 2622.4894    2.1150  0.9259 11.8178 -0.0026       2.60329  0.0432   0.0550   0.0664    0.1400   0.0000      0.895816   439.0424       4.65492       14.0312     -0.488928      -2.83270      -3.56558      -8.12479      0.902413      0.913261      0.670912      -1.37792     -0.196439     -0.291298      0.323229    0.00264282     0.0327951    -0.0473464    -0.0261459    -0.0289956    0.00767730   -0.00130377   -0.00294484   0.000334427  -0.000157059  -8.98892e-05  -2.59178e-05   4.26774e-06   1.40574e-06   1.03697e-08   2.72369e-08       0.00000       0.00000       0.00000       0.00000       0.00000       0.00000       3.27137       3.69847       4.05721       4.32239       3.89874       3.45133       3.09638       2.39387       2.13129       1.53412       1.05247      0.718395      0.527842      0.322870      0.192101      0.111098     0.0668817     0.0374263     0.0192429    0.00848017    0.00389361    0.00156614   0.000647031   0.000239414   7.79719e-05   2.16744e-05   5.73436e-06   1.24728e-06   2.62334e-07   3.21466e-08       0.00000       0.00000       0.00000       0.00000       0.00000       0.00000
  15  14 2764.2960    2.7665  0.8555 12.5644 -0.0112       3.81757  0.0388   0.0759   0.0637    0.1259   0.0000       1.02269   441.2561       6.16932       10.5332      -3.38926       2.51978      0.605420       2.52093     0.0753902       1.12874      0.451377     -0.882793      0.377243     -0.308382      0.195264      0.236136     0.0478430    -0.0334658     0.0300486    0.00192504   0.000621065   -0.00118173   0.000358820  -6.11054e-05  -0.000316357  -1.30119e-06   1.12463e-05  -2.26011e-06  -3.49255e-06  -2.57309e-07  -2.74601e-09       0.00000       0.00000       0.00000       0.00000       0.00000       0.00000       3.07565       3.95981       4.13818       4.27053       3.68646       3.49792       3.06448       2.29083       2.00736       1.41048       1.05436      0.696743      0.512277      0.272016      0.183118      0.110762     0.0574589     0.0306365     0.0153318    0.00837530    0.00307430    0.00145921   0.000546331   0.000241073   7.46830e-05   2.06907e-05   5.98554e-06   1.15576e-06   2.73114e-07   3.58430e-08       0.00000       0.00000       0.00000       0.00000       0.00000       0.00000
  15  15 2905.8297    3.2364  0.8976 12.7605 -0.0092      0.683652  0.0392   0.0857   0.0685    0.1656   0.0000       1.02462   434.9028       17.3389       4.86669       5.44956      -1.75656      -2.41091      -2.20890     -0.856110       3.90779      -2.41962     -0.150629      0.308830     -0.362065     -0.358640     0.0822340    -0.0190463     -0.100258    0.00709793     0.0138496   0.000994147   0.000365057   -0.00143061  -0.000164558  -5.44265e-05   3.60441e-05  -2.09928e-05   5.89715e-07   5.02180e-07   2.73144e-07   4.32301e-08       0.00000       0.00000       0.00000       0.00000       0.00000       0.00000       3.24363       4.12254       4.08064       4.34022       3.96647       3.30080       2.99684       2.50880       2.02052       1.46541       1.08041      0.716644      0.474492      0.290732      0.182191      0.106945     0.0599873     0.0309244     0.0167145    0.00776109    0.00375718    0.00142756   0.000589534   0.000192665   6.52717e-05   1.91422e-05   5.36496e-06   1.18822e-06   2.53797e-07   3.36211e-08       0.00000       0.00000       0.00000       0.00000       0.00000       0.00000
  15  16 3047.1743    3.8545  0.9413 13.0334 -0.0045      0.171380  0.0399   0.0991   0.0711    0.1763   0.0000      0.823898   436.8220       9.66319       10.7141       2.91311       2.00606       2.96541     -0.811782     -0.302882      -2.61212      -2.21267      0.134844      -1.82690     -0.388580     -0.164773     0.0446430    -0.0883225    -0.0534892     0.0212782   -0.00779407     0.0136084   0.000530197   -0.00154295  -0.000287282   0.000155973   4.32038e-05  -4.00352e-06   6.45249e-06   1.50830e-07  -1.80541e-07  -2.84706e-08       0.00000       0.00000       0.00000       0.00000       0.00000       0.00000       2.93477       3.78301       4.14167       4.06418       3.76175       3.35782       3.06460       2.22337       1.88148       1.50703      0.978844      0.716639      0.465606      0.306562      0.183175      0.103477     0.0626450     0.0320190     0.0163831    0.00762746    0.00326535    0.00152721   0.000632958   0.000231591   8.20566e-05   2.23840e-05   5.72015e-06   1.46970e-06   2.80056e-07   3.42447e-08       0.00000       0.00000       0.00000       0.00000       0.00000       0.00000
  15  17 3188.1173    3.7436  1.3076 13.0795  0.0033      0.718774  0.0562   0.0868   0.0857    0.1671   0.0000      0.684321   439.7885       13.3355       7.05687       5.37364     -0.230007      -6.05934      -1.28977      0.928680       1.21200      0.958436      0.192496       1.80672      0.357973      0.146159     -0.113832     0.0984309     0.0539209     0.0492223    0.00405749    0.00363718    0.00276182  -0.000288859   -0.00155866   0.000173663   7.03761e-05  -2.19894e-05  -6.20321e-06   3.77529e-07  -5.14974e-07  -3.49647e-11       0.00000       0.00000       0.00000       0.00000       0.00000       0.00000       3.80386       5.00110       5.49334       5.23944       4.99768       4.25869       3.92012       3.02073       2.42286       1.83768       1.29452      0.924995      0.590133      0.394338      0.240010      0.124763     0.0782405     0.0433378     0.0200021     0.0100897    0.00430624    0.00216045   0.000781153   0.000288894   0.000102134   2.90920e-05   7.88889e-06   1.93981e-06   3.67305e-07   4.34372e-08       0.00000       0.00000       0.00000       0.00000       0.00000       0.00000
  15  18 3329.0300    3.4089  1.5392 12.8544 -0.0160       1.24605  0.0560   0.0740   0.0920    0.1412   0.0000      0.600192   439.8827       13.9734       9.61773       6.25888       9.59674      -3.01757       9.83407      -2.78582      -2.05855      -3.00087     -0.370171     -0.829025       1.68692     -0.207559    -0.0936269   -0.00614072    0.00558399    -0.0322874     0.0196831     0.0276650    0.00177521   -0.00330502  -0.000276480   0.000446197   0.000115247  -3.97720e-05  -1.07945e-05  -1.17003e-06  -2.26912e-07   4.23610e-09       0.00000       0.00000       0.00000       0.00000       0.00000       0.00000       4.28439       5.45888       5.49346       5.67668       5.38917       4.83457       4.13023       3.05592       2.50074       1.89701       1.41078      0.938071      0.636307      0.412916      0.263999      0.152275     0.0851930     0.0446308     0.0220796    0.00929539    0.00490298    0.00183992   0.000796170   0.000277403   9.44929e-05   2.80981e-05   7.51006e-06   1.66347e-06   3.41258e-07   4.42126e-08       0.00000       0.00000       0.00000       0.00000       0.00000       0.00000
  15  19 3470.0470    3.0168  2.3068 12.2307  0.0007     0.0783601  0.0648   0.0514   0.1143    0.1040   0.0000      0.342588   438.9273       27.8566       18.9642      -4.52425       1.06384      -1.64241      -2.57656      -7.83820       2.81142       3.27209      0.514506     -0.532122     -0.332425     -0.206357     -0.526983     -0.416857     0.0348728     0.0476083   -0.00150703   -0.00134647     0.0129873   -0.00493076  -9.21863e-05  -0.000107133   0.000130815   2.91955e-05  -7.76869e-06   2.39210e-06   1.06539e-06  -2.40736e-08       0.00000       0.00000       0.00000       0.00000       0.00000       0.00000       4.76208       5.81428       6.07747       6.06827       6.00440       5.15463       4.56974       3.82925       2.84794       2.32476       1.60133       1.16606      0.730988      0.486270      0.299972      0.174029     0.0976454     0.0502813     0.0251938     0.0123364    0.00541683    0.00239379   0.000902712   0.000323554   0.000110394   3.28402e-05   8.85564e-06   2.34629e-06   3.95443e-07   4.95003e-08       0.00000       0.00000       0.00000       0.00000       0.00000       0.00000
  15  20 3611.5292    2.3596  3.3993 11.7690 -0.0034      0.630652  0.0839   0.0352   0.1438    0.0754   0.0000      0.188999   441.5208       22.1662       24.6861     -0.795344      -1.38788      -2.02565      -7.58138       2.45276      -1.15195      -6.76368      -2.40418      0.851004     -0.707145      0.119341      0.741440    -0.0526711     -0.164746    -0.0812943    0.00917424    0.00761395     0.0138367   -0.00149511   -0.00151908   0.000452631  -0.000174777  -6.28151e-05  -2.29408e-05   2.28872e-07  -1.00006e-07   2.38606e-08       0.00000       0.00000       0.00000       0.00000       0.00000       0.00000       5.96562       7.43155       7.81745       8.25921       7.65069       6.83241       5.54418       5.02560       3.77499       2.79359       2.00182       1.44601       1.00857      0.632381      0.369235      0.216630      0.122822     0.0687417     0.0349901     0.0175074    0.00728582    0.00318288    0.00118743   0.000442642   0.000144386   4.59649e-05   1.27765e-05   2.90404e-06   5.06035e-07   7.28363e-08       0.00000       0.00000       0.00000       0.00000       0.00000       0.00000
  15  21 3753.0701    2.0282  5.0060 11.2820 -0.0020      0.554640  0.1029   0.0251   0.1847    0.0591   0.0000      0.133386   430.9321       11.5119       5.95335       16.3212     -0.904758      -14.6974       3.42635      -3.66483     -0.339662      0.991418       1.34399       2.01616      0.482460       1.49024     0.0144900      0.371745     -0.400433      0.120469    -0.0313282   -0.00616182     0.0250171   0.000818065   -0.00100935   0.000545790   8.59272e-05  -7.39830e-05   7.20167e-07   7.65123e-07  -1.05604e-06   1.51910e-09       0.00000       0.00000       0.00000       0.00000       0.00000       0.00000       7.00010       8.99912       9.49834       9.41895       9.12914       7.86565       7.00561       5.76776       4.46826       3.50291       2.42480       1.74794       1.17878      0.744331      0.452779      0.267032      0.148317     0.0804431     0.0410321     0.0193702    0.00897505    0.00367075    0.00148543   0.000552295   0.000182002   5.43839e-05   1.49186e-05   3.69495e-06   6.70322e-07   8.33621e-08       0.00000       0.00000       0.00000       0.00000       0.00000       0.00000
  15  22 3894.6301    1.7093  6.8459 10.8714 -0.0035      0.361900  0.1269   0.0187   0.2298    0.0513   0.0000     0.0937509   447.2907       1.87932       18.2903      -6.09698      -7.94311       12.9157      -4.99076       4.92273      -3.46951     -0.216481       1.39885      -7.23567      0.347057      -1.60731     -0.107087      0.584611      0.181359    -0.0153341    -0.0212803    -0.0426759     0.0134107   -0.00214585   0.000260380  -0.000599522   0.000256539  -1.58300e-05   3.17733e-05   4.10210e-06   7.15845e-07  -1.20593e-08       0.00000       0.00000       0.00000       0.00000       0.00000       0.00000       8.68992       10.9970       12.1435       11.8020       11.0968       10.1603       8.53046       6.96473       5.64081       4.12501       2.99904       2.16984       1.38687      0.894362      0.564934      0.317295      0.182948     0.0957419     0.0487767     0.0231501     0.0108077    0.00450182    0.00177165   0.000650658   0.000238044   7.04082e-05   1.83940e-05   4.22200e-06   7.88068e-07   9.89546e-08       0.00000       0.00000       0.00000       0.00000       0.00000       0.00000
  15  23 4036.1930    1.4095  9.2316 10.6565 -0.0013      0.376577  0.1651   0.0152   0.2980    0.0456   0.0000     0.0769769   440.9425       28.9088       8.83350       18.4282       26.9431       3.51337      -11.7346      -5.45537      -4.60257      -2.23950      -1.58182      0.872298     -0.845375      -1.13614     -0.377453     -0.248516     0.0399459    -0.0293853     0.0473198    -0.0301119    -0.0232113    0.00257807    0.00277207   0.000275414   0.000673268  -1.95853e-06  -4.80667e-05   1.31822e-05  -1.45858e-06  -5.57768e-08       0.00000       0.00000       0.00000       0.00000       0.00000       0.00000       10.8743       13.7455       14.9531       14.8556       14.2705       12.5522       10.6956       8.77974       6.95742       5.22420       3.84383       2.66736       1.78985       1.16224      0.721066      0.415906      0.243147      0.125690     0.0657695     0.0308345     0.0141467    0.00598404    0.00241688   0.000847146   0.000299583   8.92662e-05   2.41334e-05   5.48056e-06   1.01248e-06   1.24971e-07       0.00000       0.00000       0.00000       0.00000       0.00000       0.00000
  15  24 4177.9503    1.1885 11.7784 10.4951 -0.0066      0.288316  0.2213   0.0131   0.3866    0.0442   0.0000     0.0769269   459.9071       47.8817      -5.12057       24.5753       3.64102      -29.3647      -6.52968       3.98391    -0.0342609      0.163033       4.83481     -0.338231       2.92562      -1.52896     -0.558127     -0.418863     0.0900642    -0.0315600    -0.0889474    -0.0396076  -0.000720276   -0.00167019    0.00393191   0.000705230   5.11066e-05   7.20698e-05   1.33643e-05  -4.67360e-06  -2.08521e-06   2.33439e-07       0.00000       0.00000       0.00000       0.00000       0.00000       0.00000       13.7957       17.3592       19.1786       18.9282       17.9550       16.0299       13.5630       11.0863       8.76160       6.64937       4.80372       3.35307       2.27639       1.45754      0.888472      0.535295      0.295523      0.159101     0.0815161     0.0384938     0.0176704    0.00732289    0.00299486    0.00110785   0.000367881   0.000112918   3.02592e-05   6.90999e-06   1.24752e-06   1.54746e-07       0.00000       0.00000       0.00000       0.00000       0.00000       0.00000
  15  25 4320.0464    0.9895 14.5127 10.4225 -0.0013      0.199480  0.2994   0.0106   0.5026    0.0367   0.0000     0.0857739   429.9824       15.4253       23.8440       45.7664       34.6022       4.44925       27.1657      -1.54953       1.14316      -1.17082      -13.7712      -1.41592      -2.79778       1.79699      0.923876     -0.331902     -0.225985     -0.145719     0.0657925      0.115518     0.0161842    -0.0185855  -0.000789402    0.00251119    0.00130546  -0.000200559  -6.03838e-05  -1.09164e-06  -5.99629e-07   5.74038e-08       0.00000       0.00000       0.00000       0.00000       0.00000       0.00000       16.5460       21.4369       22.8368       22.9251       20.8493       19.3748       16.8598       13.9442       11.1569       8.54781       6.15859       4.30192       2.89770       1.84609       1.14937      0.661309      0.385039      0.202045      0.105198     0.0504321     0.0228225    0.00986539    0.00397403    0.00143822   0.000495788   0.000144129   3.87649e-05   8.75530e-06   1.60793e-06   2.11535e-07       0.00000       0.00000       0.00000       0.00000       0.00000       0.00000
  15  26 4461.3781    0.8030 16.3777 10.3391 -0.0066    -0.0377293  0.3973   0.0091   0.6145    0.0332   0.0000     0.0954942   457.3578       59.0637       14.8736      -6.65668      -12.1344      -16.9723       27.1543      -25.5851      -6.79051      -4.75847       1.78037       1.95559      -1.25436     0.0133688      0.122021      0.425954     -0.350678     -0.274471     0.0402109      0.104586    -0.0434025   0.000377566   -0.00256849   -0.00280160   0.000918135   6.51661e-05  -5.95826e-05  -4.25654e-06  -3.22792e-06  -3.49611e-07       0.00000       0.00000       0.00000       0.00000       0.00000       0.00000       20.3588       26.7695       28.0090       28.5431       26.8139       24.3481       20.7784       17.2384       13.5414       10.3994       7.52158       5.28963       3.64799       2.33882       1.42559      0.850175      0.474909      0.261398      0.130870     0.0639757     0.0283774     0.0122959    0.00483828    0.00182393   0.000593591   0.000181226   4.87132e-05   1.11458e-05   2.02684e-06   2.64980e-07       0.00000       0.00000       0.00000       0.00000       0.00000       0.00000
  16  10 2228.4982    0.9444  0.7333 10.3400 -0.0066       5.32100  0.0328   0.0262   0.0608    0.1286   0.0000       1.02584   434.5433      -1.13971       14.9658       4.15586     -0.278914       4.25109     -0.653790      0.184860     -0.147262      0.925041       1.11159    -0.0211241      0.303686     -0.150383   -0.00270272      0.146631    -0.0905570   -0.00125503    -0.0327722  -0.000350901   -0.00811151    0.00179675   0.000312132  -1.82346e-05   0.000282369   4.90848e-05   1.69994e-05   7.49890e-06  -2.16368e-07   4.39211e-07  -3.06733e-08   2.93293e-10       0.00000       0.00000       0.00000       0.00000       2.73305       3.10875       3.21967       3.37711       3.49432       3.05866       2.39669       2.10491       1.83028       1.41251       1.01594      0.733131      0.471514      0.317896      0.207275      0.128545     0.0803940     0.0445720     0.0236055     0.0123569    0.00594997    0.00242481    0.00107579   0.000401107   0.000146232   5.23881e-05   1.86508e-05   5.35431e-06   1.33597e-06   3.07332e-07   5.29505e-08   6.21751e-09       0.00000       0.00000       0.00000       0.00000
  16  11 2372.7620    1.2688  0.7925 11.0176 -0.0222       6.09432  0.0329   0.0359   0.0643    0.1247   0.0000       1.00659   433.7560      -1.01919       13.8301      -2.39093     -0.247802       3.02967       3.04456      0.711591      0.990602      -1.83841       1.49560      0.342259      0.187939     0.0291086    0.00486209    -0.0746310     0.0383687    -0.0276854    -0.0578105     0.0234830    0.00285211   -0.00187329   0.000706619  -0.000358360   0.000290836  -2.21358e-05   8.02520e-06   1.20213e-05   2.32658e-06  -1.52476e-07   5.12939e-08  -4.12117e-09       0.00000       0.00000       0.00000       0.00000       2.53651       3.20144       3.37239       3.56594       3.17069       2.99812       2.45282       2.17534       1.79203       1.32343      0.954189      0.692095      0.488863      0.326342      0.194770      0.116514     0.0681849     0.0387262     0.0220173     0.0116212    0.00549857    0.00242613    0.00101695   0.000415743   0.000156655   5.66688e-05   1.88160e-05   5.70565e-06   1.42635e-06   2.97509e-07   5.30639e-08   7.80677e-09       0.00000       0.00000       0.00000       0.00000
  16  12 2514.8173    1.7865  0.9159 11.2632 -0.0058      0.579838  0.0342   0.0445   0.0691    0.1451   0.0000      0.821395   434.6591     0.0720239       18.2969       1.42599      -8.24010      -2.80193     -0.407285     -0.170551     -0.561247     -0.707923     -0.154180      -1.51635      -1.26199     -0.472604    -0.0452799     -0.128826    -0.0370988    0.00806665     0.0234708    -0.0211201    0.00148413   5.10735e-05  -0.000505838  -9.44687e-05   0.000169817  -7.35762e-05   2.50988e-05   3.22396e-06   1.26267e-06  -3.27272e-07   7.24699e-08  -5.09940e-09       0.00000       0.00000       0.00000       0.00000       2.65253       3.39885       3.61498       3.84622       3.44791       3.09960       2.63768       2.18695       1.72679       1.27530       1.00808      0.672845      0.477286      0.298659      0.201061      0.118116     0.0714433     0.0393321     0.0212222     0.0106859    0.00519620    0.00240904    0.00106508   0.000427405   0.000159379   5.47098e-05   1.81762e-05   5.12896e-06   1.42779e-06   2.78718e-07   5.50594e-08   7.36711e-09       0.00000       0.00000       0.00000       0.00000
  16  13 2657.0856    2.2995  0.9648 11.8165  0.0007       2.90164  0.0400   0.0546   0.0663    0.1479   0.0000      0.789292   443.9206       8.81558       11.9630       2.00215       2.73133       1.70098      -1.54068       1.27497     -0.645267      -1.36994      -1.28649     -0.548550     -0.119453      0.289663     -0.200775    0.00650045     0.0461147     0.0255732     0.0130115    -0.0108557   -0.00425778    0.00125739    0.00188647  -0.000215594  -0.000111685   6.41704e-05  -2.30612e-06   1.42746e-05   3.45540e-06   3.81770e-07  -7.97524e-08  -1.16028e-08       0.00000       0.00000       0.00000       0.00000       2.57961       3.60582       3.43148       3.83400       3.41460       3.50005       2.63825       2.45779       1.79172       1.48574       1.04615      0.811607      0.520432      0.401139      0.217385      0.150883     0.0773705     0.0512166     0.0234415     0.0146655    0.00556078    0.00317913    0.00107699   0.000586472   0.000171180   7.64252e-05   1.98410e-05   7.62233e-06   1.64648e-06   4.23327e-07   6.43111e-08   1.06785e-08       0.00000       0.00000       0.00000       0.00000
  16  16 3083.6039    3.9320  0.8976 12.9357 -0.0024       3.01512  0.0348   0.1003   0.0647    0.1654   0.0000      0.993266   438.7732       11.7576       14.4558       3.27165      0.297447      0.430201      -5.67718     -0.189837     0.0643038       1.56999      0.727658     -0.216586     -0.113322      0.192885      0.295861    -0.0889178    -0.0433858     0.0174551   -0.00293373     0.0139216   -0.00295967   -0.00184453   0.000117508  -7.59569e-05   6.68167e-05   1.98888e-05  -4.45287e-05  -2.72180e-06   1.27618e-06  -4.93870e-07   4.17289e-08   6.22040e-09       0.00000       0.00000       0.00000       0.00000       2.70139       3.11462       3.54492       3.67015       3.21775       3.15592       2.70819       2.05619       1.65314       1.40926       1.00405      0.676446      0.478623      0.321676      0.196451      0.130405     0.0792477     0.0414363     0.0221816     0.0111911    0.00556175    0.00229752    0.00107365   0.000463993   0.000193118   6.19064e-05   1.93724e-05   5.45553e-06   1.32737e-06   2.88606e-07   5.04524e-08   6.97054e-09       0.00000       0.00000       0.00000       0.00000
  16  17 3225.0294    3.5522  1.1351 13.3979 -0.0026     -0.210733  0.0467   0.0893   0.0807    0.1524   0.0000      0.928191   442.7066       12.6030       7.97321      -4.62413      -8.12232     -0.363659      -1.31436      -2.85744       1.77678      -1.10066     -0.106357      0.565042     -0.507056     -0.678382    -0.0528180     0.0385560     0.0313375     0.0275861     0.0246766   -0.00933319   -0.00740393  -0.000682769   0.000314206  -0.000110567  -0.000383208   0.000120392  -1.00803e-05  -5.57615e-06   4.96996e-07   2.74569e-07  -7.61953e-08   6.59830e-10       0.00000       0.00000       0.00000       0.00000       3.25172       4.27825       4.46542       4.70742       4.28275       3.94523       3.30797       2.71747       2.18592       1.57733       1.24363      0.870060      0.596222      0.392897      0.256095      0.152090     0.0913016     0.0499258     0.0262848     0.0138909    0.00660385    0.00312859    0.00133353   0.000559745   0.000201971   7.16353e-05   2.40720e-05   6.93803e-06   1.81006e-06   3.71381e-07   7.31515e-08   9.70905e-09       0.00000       0.00000       0.00000       0.00000
  16  18 3366.6002    3.3128  1.7916 12.8211 -0.0060       1.29001  0.0565   0.0662   0.1042    0.1194   0.0000      0.414944   440.0253       20.0768      -2.90097      -1.44603      -1.84943      0.304865      0.666109      -4.45676      -1.52812      -3.72887       1.32012     0.0939578     -0.874565      0.465457      0.226062     0.0445413     -0.214295    -0.0404883    -0.0132847   -0.00189200   -0.00635381    0.00889277   0.000629437   -0.00160048   0.000171762   0.000115565   4.09136e-05  -4.76511e-06   3.74097e-09  -7.40369e-08   6.94709e-08   1.29428e-08       0.00000       0.00000       0.00000       0.00000       3.77973       4.88360       5.12977       5.26083       5.22950       4.54139       3.89274       3.18601       2.54062       2.07585       1.45957       1.07770      0.702650      0.487029      0.315387      0.191486      0.118935     0.0658284     0.0343694     0.0183181    0.00822043    0.00402869    0.00158722   0.000728638   0.000250853   9.26732e-05   3.09428e-05   8.71484e-06   2.26460e-06   5.50722e-07   9.52247e-08   1.18302e-08       0.00000       0.00000       0.00000       0.00000
  16  19 3508.1867    2.7945  2.8587 11.8661 -0.0029      0.504242  0.0713   0.0430   0.1227    0.1061   0.0000      0.243827   438.2290       8.20721       22.8121     -0.845306      -6.53475      -3.48713     -0.559158      -1.11621     -0.416597       1.03778      -1.59473      -1.26094     0.0548955      0.614798      0.451393     0.0977747     -0.176814    -0.0549056    0.00916646    -0.0319387    -0.0139132    0.00181653  -0.000539148   0.000710748   0.000103277  -0.000186448   5.85212e-06  -5.30403e-06  -4.02713e-07   4.03236e-07   1.49625e-08  -2.50656e-09       0.00000       0.00000       0.00000       0.00000       4.89445       5.95011       6.57869       6.53246       6.34503       5.69089       5.02748       4.07040       3.17634       2.42702       1.86168       1.32529      0.945023      0.611190      0.395252      0.244537      0.141529     0.0776077     0.0401997     0.0211717     0.0102290    0.00475595    0.00202789   0.000849968   0.000316461   0.000113815   3.58230e-05   1.05689e-05   2.82059e-06   6.00873e-07   1.07887e-07   1.26897e-08       0.00000       0.00000       0.00000       0.00000
  16  20 3650.0611    2.3955  3.9073 11.4899 -0.0012      0.496586  0.0839   0.0318   0.1467    0.0784   0.0000      0.151352   436.2912       26.1636       24.6968       7.49077       1.63173       4.78675      -2.48713     -0.270743       2.29294      -1.03457      -3.97360      0.415116      0.138882    0.00345117     -0.618256     -0.375005     0.0751523    -0.0180385   -0.00520557    -0.0550271     0.0116724    0.00234390   -0.00132408   0.000496518   0.000547607   8.87127e-05  -1.89191e-05   1.27993e-05   5.68905e-06   6.11747e-07  -2.02120e-07  -1.03762e-08       0.00000       0.00000       0.00000       0.00000       5.66853       7.01804       7.66607       7.73330       7.39710       6.58965       5.75696       4.72527       3.85599       2.94213       2.15621       1.58777       1.06395      0.715214      0.448949      0.280796      0.165040     0.0900990     0.0491346     0.0252415     0.0121524    0.00572071    0.00236523   0.000992643   0.000377432   0.000131633   4.36015e-05   1.26586e-05   3.16378e-06   7.32694e-07   1.30935e-07   1.56650e-08       0.00000       0.00000       0.00000       0.00000
  16  21 3792.1532    1.9443  6.0713 10.9514 -0.0016      0.647980  0.1118   0.0215   0.1977    0.0576   0.0000     0.0941501   433.0861       22.3834       21.9102       3.09885       3.26459      -12.7458      -4.69997      -8.35375      -4.36979      -4.91970      0.683785      -3.07575      0.737054       1.00743      0.489239    -0.0170769     -0.525830    -0.0785453    -0.0530605     0.0101320   -0.00771267    0.00540701   -0.00825908    0.00100781  -0.000112829  -0.000354784   3.45067e-05   1.22129e-05  -3.92205e-06  -1.15887e-06  -1.23327e-07  -7.67710e-10       0.00000       0.00000       0.00000       0.00000       7.29668       9.38300       9.92738       10.3517       9.54215       8.63407       7.47539       6.30940       5.17972       3.91162       3.00053       2.00965       1.42288      0.922567      0.585971      0.359949      0.212796      0.119989     0.0639864     0.0330318     0.0159150    0.00724529    0.00317736    0.00130074   0.000493855   0.000173190   5.51007e-05   1.65891e-05   4.42086e-06   9.37255e-07   1.83081e-07   2.30834e-08       0.00000       0.00000       0.00000       0.00000
  16  22 3934.0873    1.6419  7.6871 10.7419 -0.0005      0.475284  0.1331   0.0169   0.2407    0.0486   0.0000     0.0808748   449.1891       32.2766     -0.155918       2.90215      -21.4809       2.82754      -3.40610      -7.77135      0.986123       3.64931       6.74729       3.62812      0.585726      -1.74362       1.23977      0.821114     0.0151253    -0.0515748     -0.170220     0.0329491    0.00686360   -0.00571753   0.000472627    0.00349589   0.000389815   1.23112e-05  -0.000105585  -8.66519e-06   5.08592e-06  -1.29422e-06  -1.24907e-07   4.03020e-08       0.00000       0.00000       0.00000       0.00000       8.45594       10.7427       11.5703       11.5446       11.0374       10.0907       8.73743       7.27265       6.08632       4.63553       3.52246       2.41745       1.70738       1.10316      0.718842      0.435157      0.256982      0.145306     0.0784898     0.0396474     0.0187910    0.00894633    0.00372869    0.00158181   0.000599020   0.000215920   7.03355e-05   2.05562e-05   5.47772e-06   1.15521e-06   2.16148e-07   2.59661e-08       0.00000       0.00000       0.00000       0.00000
  16  23 4076.4443    1.3412 10.1552 10.6349 -0.0022      0.427875  0.1794   0.0140   0.3202    0.0416   0.0000     0.0746167   432.1265       4.73403       25.2133      -10.6984      -10.7739     -0.572154       21.0295       2.42421      -13.3681     -0.309961       3.97268      -2.77220      0.559587     -0.231888       1.85026     -0.289281     -0.615661     -0.269015     0.0603314   -0.00119661   -0.00619079     0.0275532   -0.00368730    0.00180891   -0.00102187  -0.000218481   5.40384e-05   1.25496e-05   1.00860e-05   1.15537e-06  -3.83939e-07   3.33380e-08       0.00000       0.00000       0.00000       0.00000       10.6681       13.8904       14.8068       15.0325       14.1521       13.0061       11.1932       9.53904       7.75410       6.08770       4.52325       3.18926       2.14547       1.46850      0.921184      0.566502      0.339623      0.191150      0.103759     0.0523841     0.0258040     0.0115993    0.00525362    0.00212608   0.000820267   0.000282742   9.37318e-05   2.77249e-05   7.08745e-06   1.58985e-06   2.81087e-07   3.57515e-08       0.00000       0.00000       0.00000       0.00000
  16  24 4217.9202    1.1347 12.8248 10.4604 -0.0030      0.310872  0.2403   0.0117   0.4042    0.0399   0.0000     0.0801256   437.8293      -18.3372       28.3630       3.47094       67.6703     -0.334974      -50.2350       13.4076       17.0053      0.424300      -5.55652       2.49793       1.78228      -2.57344      0.205197      0.867096     -0.435862    0.00146308     0.0752718     0.0127309    -0.0259954    0.00689118    0.00628697    0.00308694   -0.00134494  -0.000532029   0.000361342  -3.94374e-05  -1.67010e-05  -7.57471e-07  -4.03669e-07   4.57577e-08       0.00000       0.00000       0.00000       0.00000       13.1915       17.0394       18.2732       18.3376       17.7510       15.9384       14.0190       11.7050       9.41062       7.26778       5.48624       3.90477       2.72427       1.81430       1.15627      0.714717      0.415340      0.236671      0.127530     0.0642188     0.0321252     0.0143361    0.00653640    0.00255945    0.00101115   0.000352794   0.000114320   3.40624e-05   8.81289e-06   1.93574e-06   3.46252e-07   4.17631e-08       0.00000       0.00000       0.00000       0.00000
  17   9 2113.1489    0.8008  0.5967  9.9908 -0.0088       8.43480  0.0296   0.0244   0.0492    0.0947   0.0000       1.14397   436.3213       2.31023       16.0993     -0.824618      -4.42611       2.07262      -7.06400      -3.04066     -0.199377       2.57512      0.677353      0.244394     -0.109147     -0.127389     0.0881491      0.125082    -0.0796250   -0.00174534    0.00110549    0.00731610   -0.00691456   -0.00490894   -0.00150174  -0.000148136  -1.90131e-05  -4.05869e-05  -1.93506e-05   7.45499e-06  -4.50676e-06   9.45253e-07   2.55903e-07   5.58530e-09   3.30787e-09  -2.31152e-09       0.00000       0.00000       2.38252       2.54062       3.36377       3.58384       2.62762       2.88084       2.92868       1.98659       1.47802       1.51374       1.01364      0.590803      0.554651      0.392730      0.191478      0.138582      0.100459     0.0549948     0.0234260     0.0148635    0.00967328    0.00446748    0.00156888   0.000745539   0.000402528   0.000182818   6.63101e-05   1.98373e-05   5.04737e-06   1.39639e-06   3.28506e-07   6.56237e-08   1.10824e-08   1.60452e-09       0.00000       0.00000
  17  10 2260.4394    1.0163  0.8305 10.1996 -0.0076       5.12600  0.0374   0.0245   0.0566    0.1432   0.0000      0.962591   440.2182      -3.40688       14.3074      -3.11532       1.66710      -1.66580     -0.926307     0.0921689       4.16428       3.17801       1.03467       1.18194     0.0759718      0.249296     -0.145183    -0.0953180    -0.0485798     0.0105598   -0.00362917    -0.0115477    -0.0202688    0.00420608    0.00268141   -0.00141003  -0.000387782   3.20147e-05  -2.32159e-05   1.22631e-05   4.79789e-06  -1.16631e-06   2.37260e-07   7.75623e-09   1.30983e-08  -9.42536e-10       0.00000       0.00000       2.73082       3.59752       3.85808       3.99866       3.44050       3.22589       2.92024       2.40407       2.01953       1.71364       1.19019      0.848522      0.584990      0.399009      0.249423      0.155413     0.0942138     0.0550912     0.0316944     0.0169757    0.00907239    0.00403616    0.00208017   0.000797728   0.000404280   0.000149649   5.95186e-05   1.89650e-05   5.81157e-06   1.57000e-06   3.89498e-07   9.02573e-08   1.55629e-08   2.08292e-09       0.00000       0.00000
  17  12 2548.2660    1.8680  0.8600 11.5848 -0.0082       3.05347  0.0359   0.0460   0.0615    0.1320   0.0000      0.818845   437.5661       2.92349       5.95668       1.88365      -3.57298      0.896017       1.31818       1.44780      0.200651      -2.03658      -2.39132      -2.13558   -0.00671048     -0.134250      0.218898    0.00797616      0.140585     0.0456369    0.00637752    -0.0198131     0.0188845     0.0101861   0.000517522  -0.000350495   0.000437114  -2.98314e-07   2.87972e-05   4.01301e-06  -1.84938e-06   2.56457e-06   1.29529e-09  -5.97610e-08  -7.22966e-09   1.15596e-09       0.00000       0.00000       2.74025       3.31390       3.20446       3.20914       3.19456       3.26336       2.90753       2.43083       1.77351       1.38914       1.05371      0.870208      0.640969      0.445012      0.295697      0.183257      0.109447     0.0595338     0.0308731     0.0165821    0.00835026    0.00418227    0.00193249   0.000824076   0.000342208   0.000138048   4.96659e-05   1.75369e-05   5.16615e-06   1.50525e-06   3.81243e-07   8.50056e-08   1.36091e-08   1.84032e-09       0.00000       0.00000
  17  13 2691.1280    2.5055  0.9002 11.9266  0.0011       2.32218  0.0333   0.0608   0.0632    0.1308   0.0000      0.828274   437.8510       4.06597       13.2619      0.865089     -0.730437      -4.05699      -2.82852      -2.94384       2.28385      0.183798      -1.77540     -0.760831      0.270887      0.298809     0.0875814      0.259191    -0.0128309    -0.0126415     0.0123663     0.0122719  -0.000351586    0.00227701   -0.00179645   3.27279e-05  -0.000517297   2.13883e-05   7.50654e-05  -2.99366e-05   3.73866e-07   2.12709e-07  -4.41539e-07   1.18197e-08  -4.64433e-09   1.43352e-09       0.00000       0.00000       2.46706       3.26453       3.43378       3.33223       3.27495       2.87107       2.58535       2.08368       1.77760       1.36316       1.05216      0.752123      0.507076      0.329092      0.214774      0.142236     0.0852357     0.0497085     0.0275690     0.0140727    0.00737385    0.00356523    0.00164666   0.000743577   0.000297067   0.000116330   4.49925e-05   1.54085e-05   4.82809e-06   1.40587e-06   3.48081e-07   7.66438e-08   1.44781e-08   1.57714e-09       0.00000       0.00000
  17  14 2834.4156    3.0458  0.8760 12.5269 -0.0057       1.55245  0.0327   0.0769   0.0624    0.1359   0.0000      0.844743   438.4207       7.38073       13.6375       7.13819       2.86684      -1.23019     -0.194716    -0.0230966     -0.665656     -0.102629      0.291644      -1.06963      0.185397      0.234365     0.0812692     -0.242273    0.00178554    0.00227189    -0.0563703     0.0147638     0.0156438   0.000772155   6.89302e-05  -5.12046e-05   0.000296266   0.000133676  -2.31905e-05   9.11972e-06   2.44033e-06   3.04827e-06  -1.81618e-07  -1.00526e-07  -1.86464e-09  -1.57081e-09       0.00000       0.00000       2.45562       2.97171       3.34358       3.39702       3.25623       2.91180       2.54446       2.13897       1.66051       1.31077       1.01103      0.715069      0.512437      0.352265      0.225167      0.146808     0.0892433     0.0512650     0.0291212     0.0154291    0.00817367    0.00390008    0.00181726   0.000803976   0.000344126   0.000133874   4.91659e-05   1.57351e-05   4.93673e-06   1.44863e-06   3.58880e-07   7.44507e-08   1.25070e-08   1.49414e-09       0.00000       0.00000
  17  15 2977.3450    3.5306  0.9625 12.9330 -0.0009      0.352744  0.0370   0.0827   0.0689    0.1290   0.0000      0.890339   437.5923       7.34834       16.1923      0.462505      -3.61237      -4.76118      -5.53275   -0.00640283       2.01711      0.145211       1.13711      0.211380      0.313530      0.232035     -0.295460    -0.0604940     0.0371336     0.0102074    0.00340417    0.00878043   -0.00476932   -0.00434288    0.00239886  -0.000309371  -0.000116672  -0.000107666   5.10184e-05   5.56080e-06  -1.85281e-06   2.17785e-06  -2.07768e-07   4.99103e-08   1.13591e-08  -1.83540e-09       0.00000       0.00000       2.55766       3.31755       3.36418       3.37782       3.33065       3.09083       2.64482       2.34472       1.90165       1.43237       1.10367      0.797079      0.585853      0.424314      0.259778      0.158909      0.102164     0.0518698     0.0317289     0.0168206    0.00877222    0.00427033    0.00199424   0.000797912   0.000349815   0.000143602   5.14673e-05   1.56603e-05   5.91436e-06   1.66369e-06   4.13395e-07   8.65905e-08   1.52161e-08   1.99291e-09       0.00000       0.00000
  17  16 3119.4579    3.7584  0.9605 13.3651 -0.0042      0.280405  0.0386   0.0921   0.0650    0.1310   0.0000      0.741857   442.7777       10.1353       9.32478       2.96467      0.653540      0.896058      -3.89759      -1.03411       2.50376      -2.17324     -0.782994     0.0271244     -0.546961     0.0239747     -0.472159     -0.153618     0.0663815    -0.0682942    0.00430629   -0.00475716   -0.00111290     0.0100279    0.00111161   0.000855602  -0.000440099  -0.000151397   9.34478e-05   2.47911e-06  -6.99916e-06  -4.00915e-07   1.03311e-06  -4.47810e-10  -1.64982e-08  -1.24181e-09       0.00000       0.00000       2.60340       3.41280       3.61460       3.70509       3.35245       3.01428       2.75113       2.42896       2.01855       1.54917       1.15523      0.868764      0.584328      0.389046      0.248416      0.162468     0.0930146     0.0555868     0.0305188     0.0173610    0.00823764    0.00452121    0.00211445   0.000942903   0.000370165   0.000153563   5.30890e-05   1.92417e-05   5.78558e-06   1.68672e-06   4.06066e-07   9.19695e-08   1.61794e-08   2.02564e-09       0.00000       0.00000
  17  17 3261.6474    3.6912  1.3813 13.0212 -0.0101       2.24721  0.0509   0.0783   0.0865    0.1438   0.0000      0.582782   442.3327       8.43108       3.07967       2.24567       1.24583      -8.51357      -2.11241      -3.43008       4.09986       2.74003     -0.533699     0.0641810      0.209418      0.824855     -0.470938     -0.136816     0.0696600    -0.0644267   -0.00981193    -0.0323930     0.0133950     0.0103452   -0.00507904  -0.000931682  -0.000530611   0.000127948  -7.73777e-05   2.95350e-05  -2.99099e-06  -3.69320e-06  -1.21971e-06   7.78656e-08  -3.28204e-08  -1.96699e-09       0.00000       0.00000       3.57455       4.40953       4.53998       4.42945       4.51867       4.22322       3.75302       3.16616       2.48371       1.75225       1.40299       1.03364      0.825936      0.577616      0.378955      0.220333      0.132349     0.0714324     0.0422956     0.0224281     0.0111591    0.00547498    0.00257764    0.00108227   0.000456651   0.000182803   6.52893e-05   2.18318e-05   7.39234e-06   2.06542e-06   5.49950e-07   1.04353e-07   2.00053e-08   2.25847e-09       0.00000       0.00000
  17  18 3403.6304    3.1688  1.9820 12.5673 -0.0088      0.742289  0.0574   0.0579   0.1051    0.1191   0.0000      0.409675   436.9975       17.5566       11.0421       5.43086      -4.71719      -4.00875     -0.973707      -1.50719      0.196770      -2.21263       2.02123       1.05251     -0.711444      -1.45993     -0.221607     0.0796624    -0.0892935     0.0945932     0.0368684    -0.0201446   -0.00803373   -0.00305445    0.00113111  -0.000297971  -0.000604063   0.000268291  -8.16742e-05   4.57356e-06   4.37834e-06  -7.25846e-07   8.68711e-07   1.61159e-07   6.48613e-09   4.02218e-09       0.00000       0.00000       3.57918       4.77874       4.97631       5.17737       4.74891       4.45693       3.95962       3.24494       2.83214       2.11531       1.67661       1.15728      0.860316      0.583725      0.375831      0.239742      0.142385     0.0850551     0.0483979     0.0257541     0.0139002    0.00631847    0.00324703    0.00126826   0.000608910   0.000217301   8.77880e-05   2.87042e-05   8.98505e-06   2.62628e-06   6.45787e-07   1.30167e-07   2.59038e-08   3.20615e-09       0.00000       0.00000
  17  19 3545.7225    2.7351  2.7596 12.0262 -0.0032      0.657827  0.0694   0.0423   0.1216    0.0983   0.0000      0.245631   436.6487       10.0791       24.7028      -4.82122      -4.75807       2.37539      -7.42016      -4.51167     -0.336076       1.03111      -2.82729      0.118699      0.227481     -0.826461     -0.468123     -0.489770    -0.0666257     0.0477333    -0.0357135    0.00218123    -0.0182961    0.00975677    0.00205809  -0.000463321   -0.00106170   7.52098e-05  -4.28434e-05   8.15649e-06   1.64102e-05  -2.03595e-06  -2.55028e-07  -2.90428e-08   4.42952e-08   2.70014e-09       0.00000       0.00000       4.35421       5.55475       5.92794       5.93491       5.72698       5.40216       4.65418       3.98716       3.35388       2.48210       1.90752       1.44872       1.02199      0.689467      0.460594      0.282476      0.176382      0.100657     0.0563106     0.0300018     0.0162627    0.00788569    0.00371230    0.00162233   0.000682864   0.000256769   9.72385e-05   3.35423e-05   1.10941e-05   3.00237e-06   7.52758e-07   1.58292e-07   2.82417e-08   3.42988e-09       0.00000       0.00000
  17  20 3688.1552    2.2334  4.6778 11.0912 -0.0014      0.597413  0.0891   0.0257   0.1605    0.0772   0.0000      0.119666   440.0626       32.0840       12.4752       10.6728      -9.03785      -13.7694       2.51991      0.365782      0.164710      0.625192      -2.97587    -0.0574520      -1.17064    -0.0618760      0.336189     -0.121721    -0.0654759     -0.230581     -0.110630    -0.0488390    0.00649387    -0.0160101   -0.00362786   0.000752220   -0.00118694  -0.000626367  -3.01058e-05   2.01428e-05  -2.56180e-06  -1.89747e-06  -1.22113e-07  -1.20940e-07   1.82936e-08  -8.10097e-10       0.00000       0.00000       5.71465       7.18669       7.51925       7.76899       7.53883       6.98256       6.04332       5.12128       4.19724       3.34945       2.53722       1.82094       1.32803      0.880889      0.587690      0.372013      0.223869      0.132507     0.0742840     0.0397623     0.0201411    0.00985885    0.00447857    0.00201688   0.000817567   0.000329650   0.000122265   4.20609e-05   1.29540e-05   3.72558e-06   9.71900e-07   2.04120e-07   3.58369e-08   4.41489e-09       0.00000       0.00000
  17  21 3830.4905    1.8294  6.1402 10.9856 -0.0012      0.460656  0.1111   0.0199   0.2007    0.0535   0.0000     0.0977353   430.4296       30.4178       11.7476     -0.335097       6.45130      -5.11693      -9.18852      -8.92587       5.94474      -6.59241       2.41657      0.171154      -1.48141      -1.57996     -0.475903     -0.265502      0.395628     0.0757776    -0.0150616   0.000404697    -0.0331758   -0.00390832   -0.00870241    0.00378772  -6.18913e-05  -0.000942164  -8.82965e-05   3.14223e-05   1.19426e-05   4.97364e-06   4.72759e-08   2.77359e-07  -1.04649e-08  -9.06169e-09       0.00000       0.00000       6.94935       8.85104       9.42090       9.61860       9.35254       8.50782       7.53506       6.32489       5.15512       4.02001       3.08867       2.27074       1.60418       1.08761      0.722436      0.458585      0.276781      0.163279     0.0903584     0.0480783     0.0247916     0.0122264    0.00556269    0.00257255    0.00103407   0.000412497   0.000151173   5.23592e-05   1.64404e-05   4.73994e-06   1.19926e-06   2.60293e-07   4.56704e-08   5.37139e-09       0.00000       0.00000
  17  22 3972.8535    1.5529  7.8786 10.7971 -0.0008      0.283068  0.1367   0.0159   0.2448    0.0436   0.0000     0.0798642   440.7011       18.3314       30.4514       4.38950      -10.8036      -11.1565      -12.3617       2.07029       4.00629       1.69364      -2.09888      0.302103     -0.657983      0.542563     -0.785089     -0.332377     -0.187427     -0.250283     0.0607830    -0.0136522    -0.0296721   0.000865503    0.00382722   -0.00320377   -0.00109008   0.000360808   0.000196259   8.70193e-07   1.47487e-05   4.23062e-06  -5.14715e-07   2.38021e-07   2.11365e-08  -3.16754e-09       0.00000       0.00000       8.11838       10.3632       11.0270       11.3924       10.9582       9.85249       8.90152       7.50063       6.21429       4.86012       3.74995       2.73190       1.93413       1.29049      0.867467      0.549770      0.334235      0.198603      0.109807     0.0601203     0.0301154     0.0152739    0.00699623    0.00320735    0.00129180   0.000522600   0.000185858   6.58147e-05   2.01260e-05   5.74127e-06   1.47415e-06   3.17346e-07   5.65870e-08   6.59748e-09       0.00000       0.00000
  17  23 4115.9328    1.2906 10.0900 10.5506 -0.0050      0.498236  0.1730   0.0131   0.3190    0.0414   0.0000     0.0746088   437.9714       14.5472      -9.42099       33.5466       2.27600      -7.81765       5.50857       17.1025       10.5929      -20.8669      -2.66712       3.47201      -1.09613       1.72825     -0.325030      -1.41550      0.301768     -0.317617      0.183133     0.0232300    0.00653565    0.00623144    -0.0166170   -0.00668035   0.000519785  -0.000166612   0.000145295  -0.000141049  -1.65249e-05   1.73225e-06   1.99988e-06  -2.01441e-07   9.21798e-08  -2.71716e-09       0.00000       0.00000       9.86793       12.7423       13.4116       13.9719       13.3364       12.1049       10.8012       9.23392       7.53385       6.03735       4.45809       3.39153       2.32786       1.61148       1.06127      0.674403      0.402586      0.241049      0.135853     0.0731195     0.0377660     0.0183342    0.00888602    0.00383121    0.00164831   0.000622983   0.000234397   8.05464e-05   2.50868e-05   7.09778e-06   1.75685e-06   3.99644e-07   6.75260e-08   8.32803e-09       0.00000       0.00000
  17  24 4257.8470    1.1270 13.6623 10.3587 -0.0015      0.132071  0.2467   0.0106   0.4181    0.0391   0.0000     0.0756632   447.4034       16.6715       41.6296      -8.03518      -25.1053      -11.7074       6.03764      -3.86037      -12.6782      -1.23563      -13.8124      -3.01679      -1.35458      -1.27143      -2.28644     -0.621448     -0.356288     -0.155030     0.0651158    -0.0152288    -0.0458727     0.0287411   -0.00103622   -0.00266095   -0.00112609   0.000865760   0.000200810  -8.55654e-06   2.15668e-06   2.44793e-06   2.06644e-06  -9.52986e-07  -1.90374e-08   1.37702e-08       0.00000       0.00000       12.9681       16.8397       18.0826       18.4052       17.5511       16.1746       14.1390       12.1631       9.87246       7.85402       5.87931       4.38464       3.09646       2.08372       1.38604      0.883918      0.533098      0.315338      0.177080     0.0949333     0.0494205     0.0245207     0.0113403    0.00514345    0.00210280   0.000832592   0.000310726   0.000107322   3.32120e-05   9.41411e-06   2.37840e-06   5.14344e-07   8.63094e-08   1.06157e-08       0.00000       0.00000
  17  25 4400.0667    0.8859 15.4857 10.3336 -0.0013    -0.0579275  0.3388   0.0087   0.5152    0.0331   0.0000     0.0930632   405.6930       4.03058       41.5616      0.954457      -30.0195      -8.35619      -10.6553      -23.4308      -18.1798      -12.5710      -1.53662       8.98161      -1.17929       4.26169      -2.17800      0.213152      0.769535    -0.0951372     -0.387789    -0.0469816     0.0761218    -0.0138865   -0.00328572   -0.00236832  -0.000966304   0.000945687   0.000191817  -0.000102713  -3.89063e-06   9.77094e-06  -2.59820e-07  -1.05421e-06  -8.24203e-08   4.67096e-09       0.00000       0.00000       16.1522       21.3451       22.9586       23.2233       22.2941       20.2366       18.1817       15.5209       12.9313       10.0222       7.81048       5.61399       4.07168       2.73282       1.81950       1.14744      0.709689      0.410511      0.237084      0.126714     0.0666039     0.0327168     0.0156042    0.00685685    0.00290751    0.00113874   0.000426502   0.000142601   4.55622e-05   1.27540e-05   3.27743e-06   6.80780e-07   1.21217e-07   1.41042e-08       0.00000       0.00000
  18   8 1992.8997    0.5668  0.5321 10.0885 -0.0115       9.28461  0.0338   0.0182   0.0490    0.0709   0.0000       1.70076   437.6155       1.65165       15.9873      0.234163      -1.34502     -0.383721     -0.993736      -2.59645       2.53217     -0.204579    -0.0808968      0.728557     -0.594698      0.305675    -0.0658776      0.158151      0.149446     0.0285789     0.0350917   -0.00260844   -0.00465689   -0.00568545   0.000155729    0.00245554  -0.000965686  -0.000309939   3.94867e-05   7.34686e-05   9.85185e-06  -3.15578e-06   6.52339e-07  -5.15927e-08  -3.36112e-08  -2.20681e-09   8.64416e-09   2.80067e-10       2.56060       2.79328       2.70571       3.57128       3.49822       2.35513       2.34818       2.42443       2.19333       1.41560       1.01054      0.963913      0.717956      0.433507      0.230822      0.173678      0.141970     0.0820188     0.0393826     0.0182140     0.0124690    0.00817651    0.00444858    0.00205815   0.000851266   0.000312741   0.000108980   4.01416e-05   1.32626e-05   4.21439e-06   1.33515e-06   3.44045e-07   8.50194e-08   2.07887e-08   3.96635e-09   4.16722e-10
  18   9 2143.8096    0.7864  0.6486 10.2029 -0.0083       6.38200  0.0298   0.0225   0.0522    0.1014   0.0000       1.10112   436.4569       5.13987       19.4477      -1.19986      -2.14957       3.48257      -1.31478       1.18762      -1.04127       1.18375       1.76933     -0.996542      0.619400      0.645707     0.0344342     0.0376217    -0.0836997     0.0740900    -0.0214722     0.0223104     0.0214930    0.00982807    0.00104288  -0.000959797  -0.000148882   0.000162422  -0.000171957  -4.04956e-06   2.75337e-05  -5.25379e-06   7.16010e-07   1.15405e-07  -8.86508e-08  -5.59924e-08   3.96739e-09   4.76310e-10       2.00788       2.81368       2.99292       3.02295       2.96939       2.67474       2.34718       2.00208       1.61046       1.29978       1.00746      0.696199      0.561156      0.356649      0.253066      0.165497     0.0990229     0.0670729     0.0351959     0.0205245     0.0118575    0.00554394    0.00304407    0.00136779   0.000599990   0.000264869   0.000113345   3.79754e-05   1.57681e-05   5.11420e-06   1.37758e-06   4.29040e-07   1.10245e-07   2.15017e-08   3.84442e-09   4.50626e-10
  18  11 2436.9785    1.5319  0.9289 10.7015 -0.0050       1.53747  0.0341   0.0349   0.0637    0.1670   0.0000      0.810184   439.2008       3.59540       11.8397      -7.32233      0.636448       1.53242      -1.65911      -3.39176      -4.03947      -2.61262     0.0777275     -0.179723      0.766069     -0.239738     -0.185242     -0.383898     0.0549498    -0.0115303    0.00713124     0.0302035   -0.00564012   -0.00560791    0.00153832    0.00125353  -0.000212113   0.000561409  -0.000248586  -2.58400e-05  -1.31057e-06  -9.89426e-06  -3.00931e-06  -3.71855e-07   1.68706e-08  -7.14590e-09   3.07891e-09   4.39750e-10       2.34474       2.99825       3.03895       3.10234       3.23385       2.92067       2.65184       2.05466       1.78776       1.30530       1.14481      0.812569      0.584927      0.390044      0.262413      0.186673      0.116504     0.0756166     0.0403778     0.0236343     0.0114407    0.00582556    0.00295517    0.00131471   0.000647965   0.000246262   0.000111185   3.83031e-05   1.36226e-05   4.82156e-06   1.34468e-06   4.27245e-07   9.63867e-08   1.96574e-08   4.08110e-09   4.11633e-10
  18  12 2580.9745    1.9824  1.0323 11.4693 -0.0080       3.47881  0.0392   0.0450   0.0664    0.1603   0.0000      0.774338   437.9897       8.43476       13.4868      -2.48054     -0.903260      -4.31189       3.84109      -1.57824     -0.395282      0.737030      0.655643      -1.45840     -0.512697      0.222979     -0.185459     -0.197341    -0.0333204    -0.0845902     0.0224416   -0.00277807    -0.0134498    0.00370040  -0.000885681    0.00135997   0.000277592  -0.000142985   7.35417e-05  -4.04691e-05  -1.92967e-05   3.73256e-06   1.24517e-06   3.22927e-07  -1.91336e-07  -4.35724e-08  -3.75965e-09  -5.11484e-10       2.75810       3.62047       3.60000       3.55361       3.08643       3.05869       2.80761       2.62987       2.21733       1.79615       1.35503       1.02601      0.711491      0.499820      0.318154      0.202700      0.118131     0.0701442     0.0400096     0.0225338     0.0122719    0.00640721    0.00314281    0.00144846   0.000666302   0.000273993   0.000114191   4.25376e-05   1.55505e-05   5.04908e-06   1.54240e-06   4.36346e-07   9.93815e-08   2.13493e-08   3.56217e-09   5.02236e-10
  18  13 2724.8049    2.5672  0.9687 12.0013 -0.0009       1.08719  0.0383   0.0586   0.0633    0.1477   0.0000      0.756973   439.5507     -0.979101       11.3183     -0.232260      -5.07026      -1.83254     -0.348678      -3.81218       1.98437       1.11755     -0.321472     -0.985468      0.376861      0.311648     -0.102032     -0.148267    -0.0224357      0.122059     0.0368626    0.00853511    -0.0122261   -0.00122997    0.00422660  -0.000477564  -0.000536421   0.000333974   9.56383e-05  -6.00902e-05   1.08834e-05   4.14549e-06  -1.41905e-06  -6.94319e-07   9.40303e-09   1.44999e-08  -5.54980e-09   2.26463e-10       2.51207       3.51905       3.56508       3.73908       3.40630       2.97048       2.87164       2.40438       2.15643       1.61157       1.30691      0.957454      0.642949      0.473959      0.281848      0.205783      0.103898     0.0742414     0.0380168     0.0240406     0.0119671    0.00623934    0.00327007    0.00139524   0.000762674   0.000268875   0.000127183   4.24053e-05   1.62082e-05   5.65202e-06   1.47762e-06   5.24394e-07   9.95714e-08   2.52217e-08   4.84552e-09   5.35306e-10
  18  14 2868.7756    3.1412  0.8088 12.8692 -0.0050       2.45565  0.0364   0.0773   0.0574    0.1121   0.0000      0.943542   438.1037       5.48431       15.4533      -1.24679      -1.90235      -4.18022      -2.28249       2.31834       4.13585     -0.220497      0.877283     -0.824758     0.0637308      0.269359      0.425346     -0.268755     -0.126728     0.0142240    -0.0175276     0.0413839   -0.00246990    -0.0116568   0.000419538   0.000223546   0.000502066   1.50709e-05  -1.36888e-05  -1.04524e-05   1.61123e-05   1.31610e-07   7.01712e-07  -1.05050e-07  -5.32684e-08   2.32793e-09  -6.22210e-10   7.03967e-11       2.58442       3.46461       3.42212       3.16821       2.77232       2.65212       2.60073       2.52233       2.13993       1.79611       1.39806      0.991350      0.701121      0.459681      0.291879      0.187906      0.111098     0.0679063     0.0381228     0.0203023     0.0107983    0.00604796    0.00264991    0.00137305   0.000581114   0.000283126   0.000100460   4.35097e-05   1.47643e-05   4.80638e-06   1.39807e-06   4.17117e-07   1.01341e-07   2.05292e-08   3.55199e-09   4.27984e-10
  18  15 3012.1825    3.7924  0.9696 12.6392 -0.0052      0.490069  0.0362   0.0846   0.0603    0.1586   0.0000      0.765024   439.1214       9.56071       9.49050       3.13856      0.938591     -0.389640    -0.0383732      -2.64840      0.390354      -2.84103       1.33963    -0.0893373     -0.377538     -0.856005      0.224143    0.00493924     -0.140006    0.00594918    -0.0268282    -0.0229430   -0.00566067  -0.000774817    0.00311485   0.000196209  -4.37578e-06  -5.97283e-05  -0.000110058  -5.91793e-05   1.55238e-07   1.08269e-05  -7.42479e-07   2.21595e-07   2.75120e-08   4.33923e-09   1.97547e-09  -7.03502e-10       2.23409       2.74471       3.00105       3.32495       2.82998       2.84956       2.46808       2.21995       1.68504       1.48280       1.11143      0.787895      0.584684      0.431199      0.299811      0.178225      0.113906     0.0679274     0.0433082     0.0216085     0.0135142    0.00676610    0.00339665    0.00137087   0.000763650   0.000306256   0.000134705   4.69089e-05   1.82043e-05   5.09843e-06   1.66715e-06   4.18139e-07   1.11749e-07   2.19051e-08   3.36328e-09   5.14393e-10
  18  16 3155.0029    3.6362  1.0684 13.4639 -0.0135       1.01847  0.0498   0.0843   0.0728    0.1147   0.0000      0.852957   442.6291       6.41155       9.60277      0.416984       1.80010       3.89744      -5.34306      0.138658     -0.147094     -0.115696      -1.46732      -1.76269      0.582975      0.438735      0.404796      0.225523     -0.183332    -0.0138585     0.0121053    0.00220289     0.0131381    -0.0217969   -0.00285939    0.00274176    0.00127232   0.000527171  -0.000228661  -7.88794e-05   3.51058e-05  -2.06569e-06   5.39402e-06  -1.64681e-07  -1.55559e-07  -1.17319e-08   8.05125e-10  -3.90312e-10       2.74142       3.90462       4.02953       3.89814       4.16151       3.14400       3.43596       2.77273       2.25483       2.06016       1.39068       1.18116      0.734665      0.542846      0.376084      0.220713      0.153652     0.0868233     0.0510848     0.0315630     0.0146618    0.00899689    0.00404467    0.00185280   0.000975979   0.000353382   0.000166096   6.35157e-05   1.90909e-05   7.36751e-06   2.20197e-06   5.18344e-07   1.50182e-07   3.93523e-08   5.87732e-09   6.06937e-10
  18  17 3297.4601    3.5399  1.3817 12.9966 -0.0117       1.10629  0.0470   0.0724   0.0822    0.1355   0.0000      0.595683   438.3964       19.8818       16.0870       3.39773      -3.21256      -5.24528       7.20134       3.26974      -1.77667     -0.628074       1.50954      0.914250     -0.920110     -0.714216      0.578502    -0.0349867    -0.0827259     0.0859733     0.0603770    -0.0155463    -0.0245945    0.00645346    0.00222213    0.00177818  -0.000659711  -0.000311368   0.000151921   7.08898e-05   2.93447e-06   8.33625e-06   2.53381e-07   7.12008e-08  -9.96941e-08   1.25925e-08  -1.99108e-09  -3.33043e-10       2.86264       3.92533       4.02826       4.14418       3.67605       3.42887       3.28743       2.76475       2.47259       1.90053       1.53978       1.04819      0.814407      0.507222      0.351737      0.222526      0.135149     0.0828625     0.0468207     0.0270762     0.0141311    0.00769474    0.00374847    0.00181702   0.000824574   0.000349547   0.000140684   5.56774e-05   1.96620e-05   6.68830e-06   1.83269e-06   5.37600e-07   1.38096e-07   2.52328e-08   5.40423e-09   6.14753e-10
  18  18 3440.3240    3.0851  2.3910 11.9948  0.0011       1.53227  0.0600   0.0495   0.1090    0.1229   0.0000      0.279500   443.3105       11.0945       11.1511      -2.82449      -1.06720      -6.04837      -7.44896      -12.4296       4.69902       2.44568      -1.17062      0.834284       2.30045      0.519879      0.352053     -0.210236     -0.214472    -0.0514622    -0.0300830    0.00626269    -0.0321935    -0.0147083    0.00542269    0.00172826   -0.00128661   7.18661e-05   0.000281205   4.02342e-06  -2.25133e-05   3.02851e-06   3.14493e-06   2.00951e-07   1.57558e-07  -4.07245e-09   6.28128e-09   1.22661e-09       3.64123       4.55590       4.72084       5.01351       4.76000       4.49242       3.99060       3.46149       2.80491       2.29647       1.72730       1.32444      0.956991      0.670708      0.456148      0.299202      0.186932      0.109210     0.0674180     0.0370732     0.0199533     0.0102920    0.00496245    0.00246063    0.00106855   0.000466614   0.000179090   7.21288e-05   2.54707e-05   8.10918e-06   2.51460e-06   6.59120e-07   1.63760e-07   3.52607e-08   5.83447e-09   7.26844e-10
  18  19 3582.9268    2.5259  3.1145 11.8314 -0.0040      0.622355  0.0741   0.0369   0.1293    0.0920   0.0000      0.209111   437.9289       11.0125       14.0362      -7.55529      -3.04211      -1.75561      -1.00510      -4.49386      0.169928      -5.37819       1.21001      -3.22907      0.358869       1.60212      0.953180     -0.566264     -0.171504     -0.240397    -0.0206177    -0.0459002     0.0144787    0.00235109    0.00217663   -0.00468792  -0.000562278   0.000328575   0.000181801   8.16799e-06  -3.23127e-05  -2.91527e-06   4.75959e-06  -1.33288e-06  -4.84634e-07   5.41538e-08  -5.06853e-09   6.10109e-10       4.46906       5.67397       5.96685       6.57539       5.99986       5.70715       4.87767       4.23725       3.52107       2.92977       2.23576       1.56830       1.21409      0.811162      0.556691      0.356036      0.234024      0.133020     0.0838452     0.0467585     0.0259864     0.0126951    0.00664892    0.00301239    0.00137108   0.000548372   0.000242628   8.98634e-05   3.36346e-05   1.00835e-05   3.19330e-06   8.22727e-07   2.19833e-07   4.17363e-08   7.50798e-09   9.74697e-10
  18  20 3725.9720    2.1022  4.8424 11.1333 -0.0015      0.806454  0.0916   0.0241   0.1626    0.0683   0.0000      0.115656   435.0753       12.7700       5.78139     -0.273426     -0.867383      -7.09251      -9.34508      -7.54422      -9.34096      -2.08643       1.51941     -0.948965     -0.674294       1.02542      0.160748     0.0312800     -0.280622     0.0986934    -0.0367936   -0.00659292     0.0195377     0.0340354   -0.00419166    0.00119864   0.000677541   0.000998075   7.43829e-05  -0.000135585   1.80940e-05  -1.75356e-06   7.89380e-06   2.67271e-07   1.40696e-07  -8.15745e-08  -1.11499e-08  -2.86990e-10       5.55725       6.88738       7.50445       7.45205       7.33852       6.99509       6.07702       5.22471       4.45642       3.48399       2.64743       2.08277       1.45996       1.03206      0.690203      0.453038      0.286997      0.174790      0.100006     0.0550192     0.0300794     0.0155930    0.00775292    0.00361479    0.00161409   0.000688419   0.000275961   0.000103951   3.84975e-05   1.30671e-05   4.04392e-06   1.08706e-06   2.56760e-07   5.51091e-08   8.93350e-09   1.02446e-09
  18  21 3868.5909    1.7789  6.4853 10.8457 -0.0018      0.500418  0.1129   0.0183   0.2014    0.0539   0.0000     0.0912249   434.9214       24.1544       8.81102      -2.32177      -12.3126      -16.5951       12.2091      -8.60466      0.556054      -8.22161      -2.65401      -4.91903       1.12978       1.74773     -0.650006      0.268717     -0.113547     -0.216902     0.0327882     0.0143486     0.0474987    0.00454292     0.0131448    0.00138706  -0.000283382  -0.000211796   0.000259302  -0.000130080   2.97703e-05   1.17245e-05  -3.14172e-06   1.72587e-06  -1.97940e-07  -1.76285e-08  -1.08909e-08  -9.89570e-10       6.45550       8.20949       8.95065       9.20854       8.90322       8.38069       7.32946       6.19221       5.29930       4.12405       3.27474       2.45021       1.70634       1.22916      0.837745      0.543355      0.337399      0.209491      0.122917     0.0691380     0.0376458     0.0191362    0.00943552    0.00442170    0.00204049   0.000875294   0.000354309   0.000131330   4.79024e-05   1.61822e-05   5.00806e-06   1.37609e-06   3.21483e-07   6.79095e-08   1.18612e-08   1.35782e-09
  18  22 4011.4862    1.5056  8.9395 10.5929  0.0005      0.340901  0.1434   0.0141   0.2613    0.0429   0.0000     0.0696359   432.3607       40.5453       38.2814       5.87640      -15.6076      -21.6406      -7.21398       15.8676       1.21784     -0.274132      -6.03806      -1.52586       4.15588      0.346910      -1.32806      -1.40763      0.692181     0.0281414    -0.0270626   -0.00292676     0.0734048    -0.0131695   -0.00833891    0.00229890    0.00294642  -0.000755607   0.000267446  -1.86286e-05  -1.15779e-05  -2.05886e-05  -2.11804e-06   3.94826e-08   2.34944e-07   1.39917e-08  -1.17297e-08  -1.13981e-09       8.06151       10.3517       11.2793       11.3656       11.0641       10.1500       9.14224       7.95539       6.51608       5.18379       4.12498       3.05370       2.16520       1.54944       1.02285      0.680553      0.421700      0.254801      0.151606     0.0842380     0.0455586     0.0235268     0.0115751    0.00563459    0.00252347    0.00111127   0.000438127   0.000169302   5.93691e-05   1.93633e-05   6.11323e-06   1.72000e-06   4.08075e-07   8.66263e-08   1.44336e-08   1.63254e-09
  18  23 4154.5735    1.2703 12.3936 10.4361 -0.0013      0.305043  0.2030   0.0115   0.3693    0.0398   0.0000     0.0647692   434.5210      -7.33979       2.27077       7.99745       25.1557       13.6795      -22.6685      -10.1501       7.33589      -14.1641       6.69488      0.272292      0.939051       1.17812      0.422364      0.902948     0.0345330     -0.565295     -0.460837    -0.0700630    -0.0793799    0.00522783    -0.0118425   0.000897656    0.00364519   -0.00214840  -1.15361e-05   0.000655234  -3.20115e-05   7.90748e-07   1.47615e-06   8.40196e-07  -5.59144e-07   2.07163e-08   1.98523e-08  -2.06813e-09       10.5000       13.6454       14.9101       15.1547       14.8164       13.5084       11.9439       10.3823       8.51116       6.83010       5.21844       4.01172       2.82956       2.00788       1.34443      0.881899      0.561036      0.341064      0.198936      0.111259     0.0600014     0.0319576     0.0156790    0.00739974    0.00341996    0.00143796   0.000584650   0.000224041   7.92563e-05   2.67576e-05   8.23592e-06   2.25757e-06   5.45661e-07   1.17007e-07   1.88152e-08   2.16692e-09
  18  24 4297.9641    1.0338 14.0918 10.4284 -0.0030      0.355791  0.2674   0.0098   0.4432    0.0352   0.0000     0.0787675   453.0080      -12.9020      -9.58747      -10.8548       5.22347      0.635082       15.6454       7.47730      -3.95246      -8.79319       4.01956     -0.278059     -0.979807       3.80797      0.885184      -1.25598       1.05607      0.344170     -0.165314     -0.203109     0.0528800    -0.0134391     0.0155173  -0.000373623    0.00194535    0.00145582  -0.000122684   0.000147609  -3.74155e-06   5.94489e-06   5.00057e-06  -4.02193e-06  -5.89158e-07  -1.46961e-07   1.07574e-08   1.53993e-09       12.9675       16.4505       17.7391       18.2562       17.8412       16.4908       14.3017       12.8832       10.5440       8.52821       6.51191       4.92721       3.54695       2.56693       1.72106       1.11467      0.698817      0.426947      0.248699      0.144159     0.0785058     0.0401815     0.0204309    0.00947630    0.00429662    0.00180937   0.000752975   0.000277126   9.93780e-05   3.31781e-05   1.01644e-05   2.83033e-06   6.78338e-07   1.42287e-07   2.26483e-08   2.71920e-09
  18  25 4440.2865    0.8259 16.5667 10.4078 -0.0027      0.182561  0.3715   0.0080   0.5653    0.0290   0.0000      0.101120   408.0564       37.6517       20.7704      -38.3321       3.94657      -13.3326       34.2848       25.5585      -15.4132      -13.5917       10.1175      -3.42843    -0.0655674       3.36106      -1.77420     -0.277471      0.836626     -0.696026     -0.530829     -0.126942    -0.0617899     0.0763265    -0.0257728    0.00240507  -0.000771254    0.00138605  -0.000526313   0.000721866  -0.000175335  -9.99331e-05  -2.59696e-06   9.66569e-06   1.19931e-07  -7.39684e-08   4.29596e-08   2.63736e-10       16.0228       20.9220       23.3730       23.2203       23.1193       21.2774       18.5830       16.0211       13.2277       10.8226       8.25022       6.24425       4.50486       3.18906       2.17115       1.43557      0.901978      0.557536      0.333926      0.185653      0.103388     0.0532051     0.0265903     0.0124437    0.00575882    0.00244800    0.00100152   0.000379107   0.000139513   4.52855e-05   1.38776e-05   3.79236e-06   9.14438e-07   1.89605e-07   3.01127e-08   3.41553e-09
  19  10 2322.4601    1.1973  0.7840 10.4936 -0.0018       4.61171  0.0296   0.0294   0.0538    0.1185   0.0000      0.836913   439.8290      -3.89870       9.65276      0.506451      -6.89148      -2.24624       2.65431      -3.95949      0.519963     0.0302440      -1.30241      0.543011      0.733190     -0.688666     -0.646727    -0.0187864    -0.0486732     0.0350488    -0.0308436    -0.0147849   -0.00970534   -0.00528354    0.00536538   -0.00156215   -0.00138611   0.000411455   0.000223378  -7.14096e-05   3.06053e-05  -7.35468e-06   1.23053e-06   4.06035e-07  -8.77591e-07  -6.70838e-08  -5.61698e-08   4.70270e-09       1.90292       2.34939       2.58126       2.67023       2.71569       2.42892       2.14643       1.90324       1.54452       1.24676       1.00206      0.697143      0.543833      0.407642      0.272791      0.187416      0.118466     0.0722647     0.0464188     0.0257146     0.0158525    0.00831333    0.00423383    0.00222056    0.00101378   0.000450217   0.000197799   8.47487e-05   3.19371e-05   1.19843e-05   4.19208e-06   1.17079e-06   3.99043e-07   1.09398e-07   2.52926e-08   4.94551e-09
  19  11 2468.2889    1.6765  0.8010 11.1694 -0.0088       5.06550  0.0312   0.0403   0.0552    0.1269   0.0000      0.778170   438.8383       5.16153       15.4965      0.589588       1.47313      -1.98990       1.29502      -1.19484      0.758220     -0.745236      -1.60226      -1.21266     -0.496063      0.263644     0.0957557    -0.0655264     0.0822735    -0.0868067    -0.0913911     0.0333800   -0.00901870   -0.00321252    0.00503859    0.00362781   -0.00245548   8.39046e-05  -0.000301175  -0.000135636   1.94873e-05  -1.53825e-05  -1.28445e-08   2.58288e-06  -1.70465e-08   8.40887e-08  -1.99054e-08  -4.07479e-09       2.00672       2.26658       2.83273       2.72711       2.58687       2.62764       2.22343       1.79378       1.74139       1.34921       1.03903      0.846319      0.578116      0.400042      0.298545      0.193748      0.120494     0.0802775     0.0492102     0.0288364     0.0162804    0.00911514    0.00450128    0.00228339    0.00108668   0.000485355   0.000230176   9.11720e-05   3.43204e-05   1.34465e-05   4.95142e-06   1.68070e-06   4.64111e-07   1.09193e-07   2.34977e-08   4.64994e-09
  19  12 2613.1681    2.1036  0.9956 11.6825 -0.0120       2.82257  0.0360   0.0477   0.0656    0.1602   0.0000      0.768670   440.2622       6.15859       13.9971       1.62756      -5.08287      -1.01114     -0.162040      -3.66164      0.471015      0.574263      0.129413      0.140256       1.56037    0.00358134     -0.159223     -0.217619     0.0798632     0.0214459    -0.0216199     0.0152335     0.0302188   -0.00166887   -0.00629394    0.00436976   -0.00205932   0.000231000  -0.000179139  -7.80724e-05   4.84261e-06  -1.54813e-05   6.58559e-06  -7.63467e-07  -7.30065e-07  -2.54803e-08   5.68845e-08   3.20018e-09       2.15918       2.94911       2.99445       3.12098       2.97634       2.88224       2.56777       2.23378       1.86369       1.49198       1.13340      0.908783      0.658420      0.484837      0.324326      0.224441      0.143691     0.0872408     0.0528898     0.0322483     0.0158294    0.00979614    0.00475207    0.00243084    0.00116330   0.000539947   0.000239244   9.26172e-05   3.70940e-05   1.51872e-05   4.51488e-06   1.68561e-06   4.78231e-07   1.28101e-07   2.94387e-08   6.73542e-09
  19  13 2758.0771    2.7400  0.8674 12.3753 -0.0056       2.05264  0.0351   0.0652   0.0585    0.1238   0.0000      0.744071   437.9362       7.30769       16.1525       2.28788      -2.80430      -4.05657      -1.81752     -0.345880       2.92241      -1.22767       1.67803     -0.735628      0.741964     -0.109112      0.203604     0.0838836     0.0106781     0.0825552    -0.0977915   -0.00569041     0.0100937    -0.0213681  -0.000232771   -0.00120250  -0.000221288  -0.000186116   0.000120519   9.30954e-05   5.09517e-05  -1.38162e-05  -4.45088e-07   4.56629e-07  -8.91304e-08   1.14241e-07   1.06020e-08  -1.79833e-09       2.26363       2.73577       2.98271       3.07500       3.13968       2.86384       2.39530       2.14404       1.84000       1.59404       1.25063      0.805067      0.658437      0.469698      0.327226      0.217373      0.132677     0.0794073     0.0522399     0.0298616     0.0197934     0.0100562    0.00513947    0.00263878    0.00125763   0.000468531   0.000241458   9.45506e-05   3.87536e-05   1.38268e-05   5.22329e-06   1.31768e-06   4.65870e-07   1.29431e-07   3.03086e-08   5.71332e-09
  19  14 2902.6480    3.5482  0.8269 12.5681  0.0049       3.42211  0.0294   0.0807   0.0509    0.1297   0.0000      0.537723   437.6864       6.36194       7.97449       3.24804      -1.06666     0.0632056     -0.979060       2.43492       1.04168     -0.843883      -1.94772      -1.20175      0.584265      0.239825      0.391046     -0.217576    -0.0258635     0.0318820     0.0693172     0.0124503    -0.0246112   -0.00965780    0.00700613    0.00267245  -0.000697455  -0.000105422   0.000185949   7.03869e-06  -1.69396e-05  -1.03581e-05   9.61880e-07   1.36430e-06   6.51021e-07  -6.89284e-08   1.22540e-08   2.19043e-09       1.86050       2.20851       2.46057       2.61908       2.50454       2.26131       2.07502       1.89524       1.53680       1.21781      0.994082      0.765837      0.554213      0.382733      0.275655      0.189948      0.117240     0.0728042     0.0455374     0.0267409     0.0151281    0.00806447    0.00417968    0.00208313    0.00104193   0.000499269   0.000214683   8.55376e-05   3.22890e-05   1.18324e-05   4.08978e-06   1.27149e-06   3.82009e-07   1.03912e-07   2.44417e-08   4.79902e-09
  19  15 3046.6249    3.8506  0.9049 12.9224 -0.0056    -0.0538579  0.0321   0.0865   0.0575    0.1295   0.0000      0.475629   439.6035       6.56032       17.4003       2.70903      -3.28746      -4.30286     -0.791463      -1.36393      0.219243     -0.393316     -0.443988     -0.691920     0.0879768     -0.393974      0.484734     0.0837105     -0.108460     0.0537160     0.0506696    -0.0244412    -0.0188481   0.000725208   0.000741871   -0.00405014  -0.000683753   1.44458e-05  -7.48332e-05  -6.53799e-06  -1.75342e-05   6.03686e-06  -4.71434e-07   1.33304e-06   5.17901e-07   1.68129e-07  -5.58839e-08   2.40698e-09       1.98669       2.40285       2.72497       2.82847       2.61746       2.55846       2.32621       1.84710       1.66710       1.34900       1.05732      0.789763      0.572634      0.412364      0.288833      0.191326      0.128128     0.0752031     0.0452347     0.0287653     0.0166100    0.00836998    0.00411502    0.00228975    0.00109154   0.000456904   0.000208696   8.92426e-05   3.58251e-05   1.33558e-05   4.42612e-06   1.46947e-06   4.12929e-07   1.02489e-07   2.34828e-08   4.78675e-09
  19  16 3190.0728    3.8648  1.1350 13.6228 -0.0068       2.45913  0.0441   0.0854   0.0719    0.1083   0.0000      0.744656   440.2715       14.3319       14.5884      -1.72663      -5.23918      0.225544     -0.747791      0.296467      -2.09011      -3.44808       1.64158      0.317266      -1.41269      0.633972     -0.197327     -0.208401     0.0491927      0.177204    -0.0330868     0.0277668    -0.0180182    0.00152604   -0.00297624   -0.00105135  -0.000898096   0.000409070   1.49263e-05   1.25079e-05   5.81459e-06   1.59405e-05  -5.46869e-06   4.55330e-07  -5.42898e-07   8.61970e-09   5.89585e-09   2.85816e-10       2.45734       3.20488       3.35297       3.54262       3.40449       3.17374       2.88575       2.49444       2.09196       1.69460       1.33548      0.953825      0.751897      0.529264      0.386055      0.252948      0.155434     0.0959427     0.0597384     0.0346512     0.0196211     0.0112336    0.00552234    0.00278138    0.00129905   0.000596815   0.000273916   0.000108915   4.17651e-05   1.64841e-05   5.42396e-06   1.76042e-06   5.01774e-07   1.40222e-07   3.46076e-08   6.73888e-09
  19  17 3333.1209    3.4221  1.6068 12.9935 -0.0030       1.20238  0.0511   0.0623   0.0853    0.0920   0.0000      0.554797   436.4508       15.9741       8.02771       1.14918      -3.97713      0.980196      -6.27232      -5.28736       1.17566      -2.87180      0.335254      -1.57638     -0.346703     -0.434456     -0.875763      0.178558    -0.0150618     -0.293454    -0.0342560   -0.00476753    -0.0145529   -0.00861337    0.00656135   0.000950167  -0.000204373  -0.000108949   0.000389901   0.000238123  -4.70990e-05  -9.61526e-06   7.02069e-06   2.33349e-06   2.17051e-07   4.26798e-08  -4.75100e-08  -9.60938e-09       2.85978       3.76729       4.04699       4.03245       4.01179       3.61013       3.26949       2.81232       2.43951       1.95721       1.55946       1.16640      0.830434      0.611703      0.411637      0.272496      0.176254      0.110657     0.0661844     0.0400881     0.0222025     0.0121839    0.00634789    0.00310358    0.00147864   0.000685380   0.000289765   0.000123837   4.88750e-05   1.78708e-05   6.04746e-06   2.04168e-06   6.06284e-07   1.64302e-07   3.68840e-08   7.64746e-09
  19  18 3476.4717    2.8609  2.3665 12.1439 -0.0023       1.37932  0.0601   0.0432   0.1045    0.0924   0.0000      0.295613   438.1601    -0.0198375       17.4053      -1.41981      -2.52119      0.122436      -3.24415      -8.82218      -1.40663      0.647648     -0.761001    -0.0652684      -1.22192     -0.447490      0.546966      0.439822    -0.0486894     -0.220759   -0.00451511     0.0869332     0.0587228   -0.00776861    0.00694616    0.00387917  -0.000691697  -0.000315990   0.000130893  -3.47983e-05   7.95033e-05  -1.31635e-05  -4.62553e-08   6.73312e-07  -4.30340e-08  -2.23363e-07  -4.69939e-08   5.40427e-09       3.49862       4.50013       4.70635       4.84609       4.81765       4.52606       3.99043       3.53803       2.87404       2.34743       1.84990       1.37264       1.01175      0.773519      0.528160      0.359161      0.222011      0.138089     0.0830014     0.0497831     0.0281732     0.0152642    0.00771433    0.00384861    0.00183661   0.000811510   0.000370929   0.000150261   5.95689e-05   2.17342e-05   7.30027e-06   2.35419e-06   7.17237e-07   2.00855e-07   4.56574e-08   9.52709e-09
  19  19 3619.6405    2.4058  3.5893 11.4502  0.0017      0.730789  0.0753   0.0307   0.1366    0.0854   0.0000      0.180974   439.8941       24.0852       15.3872      -5.53824      0.521520      -7.93050       1.71323     -0.555226     -0.398042      0.846831       1.58996     -0.273008      -1.35338     0.0895839     -0.256396     -0.223850    -0.0974957    -0.0494522      0.278989    -0.0812268    -0.0508793    0.00601767   -0.00723562    0.00193726    0.00196799   0.000551268   0.000410848   0.000249107   9.61245e-05  -1.42456e-05   1.04316e-06   3.51952e-06   6.53634e-07  -3.32761e-07   3.98159e-08   2.75152e-08       4.20311       5.58957       5.65107       6.04572       5.60789       5.49092       5.12882       4.35270       3.64010       2.88027       2.26145       1.73150       1.32498      0.967796      0.679315      0.448433      0.289781      0.178682      0.106533     0.0614172     0.0343145     0.0188006    0.00959167    0.00504703    0.00221005    0.00112959   0.000436261   0.000207849   7.43368e-05   2.92935e-05   9.72664e-06   3.16253e-06   9.21861e-07   2.42844e-07   5.74322e-08   1.20949e-08
  19  20 3762.8901    2.0377  5.4662 11.0176 -0.0002      0.502148  0.0963   0.0213   0.1738    0.0594   0.0000      0.101977   434.1395       7.87869       7.77705      -13.4559       3.75274       2.25045       2.72717     -0.612066       1.41466      -3.44377      -1.54841      -1.54600      -1.94917     0.0325274    -0.0587713     -0.454325     0.0812868     -0.317469     0.0301118     0.0572411  -0.000347140    -0.0184679   -0.00109047   -0.00177802  -0.000811732    0.00234385   0.000541639  -0.000170781  -4.99783e-05   1.38165e-05   2.63663e-05  -1.22071e-05   1.18415e-06   7.45078e-08  -7.33936e-08   9.70337e-10       5.25069       6.92568       7.58434       7.78644       7.44092       6.94085       6.28353       5.34876       4.57303       3.68432       2.94814       2.22369       1.59431       1.15518      0.788331      0.531903      0.343197      0.213837      0.131652     0.0775417     0.0434866     0.0237014     0.0123590    0.00608846    0.00297553    0.00136566   0.000606729   0.000249315   9.95800e-05   3.65933e-05   1.26304e-05   4.07559e-06   1.21767e-06   3.21012e-07   7.36550e-08   1.54367e-08
  19  21 3906.3580    1.6939  7.4846 10.7482  0.0006      0.437975  0.1197   0.0159   0.2188    0.0457   0.0000     0.0768463   434.5734       6.92835       31.2649       20.9336       13.5846      -2.17698      -9.51450      -3.89014       2.27097       1.40170      0.176910     -0.162527      0.177731       1.24250     -0.594761      0.587271    -0.0439959     -0.202045     -0.200830    -0.0127780     0.0509755     0.0221582    -0.0129952   -0.00749546   -0.00191430    0.00131288  -0.000712617   0.000484908   4.62395e-05  -1.48028e-05   7.72859e-06   2.65757e-06  -2.11106e-06   2.55902e-07   6.21795e-08   5.36330e-09       6.64987       8.67763       9.23188       9.68249       9.45012       8.72410       7.76812       6.74221       5.68054       4.60717       3.58595       2.75773       2.01577       1.44144       1.00136      0.683348      0.433454      0.270006      0.168487     0.0974961     0.0555151     0.0305100     0.0153407    0.00799431    0.00366904    0.00176647   0.000735317   0.000315650   0.000115410   4.58908e-05   1.54326e-05   4.97657e-06   1.47281e-06   3.93880e-07   9.25499e-08   1.92259e-08
  19  22 4049.4646    1.3988  9.3816 10.5974 -0.0016      0.231235  0.1524   0.0128   0.2723    0.0387   0.0000     0.0721294   451.8861       14.4600       8.10087       8.91563     -0.256190       10.1338      -9.69625       1.66547      -4.21545     -0.781402       8.04836       2.15626      0.309472      -1.25576      0.753046      -2.69551    -0.0778666    -0.0516486    -0.0755015      0.127126     -0.101795    -0.0341220     0.0323026    0.00574038   -0.00297390    0.00397711   -0.00118423   0.000509895  -6.16060e-05  -2.79156e-05   5.13694e-05  -1.87145e-06   3.40926e-06  -2.16168e-07  -9.39059e-08  -1.85827e-08       7.90805       10.3382       11.1778       11.5521       11.2411       10.4592       9.35784       8.16130       6.79694       5.61895       4.36673       3.34390       2.44972       1.78743       1.18229      0.827193      0.525842      0.338208      0.199001      0.119767     0.0667656     0.0363193     0.0189523    0.00968721    0.00459217    0.00212308   0.000899469   0.000386192   0.000150387   5.64452e-05   1.91674e-05   6.19532e-06   1.78987e-06   5.02928e-07   1.13474e-07   2.41791e-08
  19  23 4193.1516    1.1924 12.5331 10.4574 -0.0021      0.225760  0.2092   0.0107   0.3670    0.0359   0.0000     0.0680063   441.8877       9.29013       7.69143      -1.32188       12.8948      -22.3590      -2.79522      -14.2615      -3.88442       5.12034      -1.97541      -6.61884       2.04563      0.826152      0.273388      -1.40287       1.36017      0.465339     0.0218249     0.0920916      0.108120     0.0111130    -0.0236695   -0.00562558    0.00399889    0.00284427   0.000557633   -0.00123732   0.000118242   3.06166e-05  -1.09234e-05  -7.06178e-06  -3.85569e-09   2.12666e-07   2.02156e-07  -1.52868e-08       9.85677       13.0624       14.2137       14.5359       14.2585       12.9679       11.7807       10.3562       8.67421       7.06267       5.51577       4.24739       3.10148       2.20596       1.56808       1.02526      0.665924      0.420806      0.254335      0.149836     0.0850734     0.0467775     0.0245247     0.0122657    0.00597779    0.00270863    0.00122372   0.000496877   0.000195527   7.09723e-05   2.47953e-05   8.07906e-06   2.34791e-06   6.24594e-07   1.51516e-07   3.07750e-08
  19  24 4336.6790    0.9897 15.6951 10.3768 -0.0017      0.219478  0.2977   0.0085   0.4706    0.0322   0.0000     0.0787502   439.3191       23.0739       14.4294       26.5280      -2.94188      -5.07905       9.83608      -15.1929      -5.76372       1.56034       7.29718      0.655366       1.67048      -5.47710      -2.08411     -0.166348     0.0641087     -0.189058      0.623511    -0.0668116     0.0436147    -0.0600771    -0.0296340   -0.00397181    0.00431105  -0.000241579   -0.00357026   -0.00149521  -0.000196155   4.23473e-05   1.71283e-05  -2.41768e-06   3.67040e-06   8.34404e-07  -5.59328e-08   3.84796e-08       12.4137       16.3415       17.7845       18.1127       17.7342       16.5083       14.9084       13.1932       11.1241       9.08835       7.08974       5.42839       4.13170       2.89050       2.01783       1.36830      0.883671      0.558103      0.340463      0.198080      0.112086     0.0617830     0.0324833     0.0165514    0.00778547    0.00374215    0.00154764   0.000669966   0.000254395   9.76756e-05   3.38636e-05   1.07481e-05   3.14178e-06   8.46732e-07   1.99945e-07   3.97960e-08
  20   7 1893.9576    0.4654  0.3976  9.9686 -0.0048       13.2148  0.0234   0.0175   0.0439    0.0539   0.0000       2.25990   436.5961      0.160630       18.9994      0.993455      -1.22967      -2.25218       1.17952     -0.104920       2.27873      0.552460      -1.89109     -0.434139      0.370462      0.183022      0.145082     0.0865182      0.105112     -0.128261    -0.0741424    -0.0231319     0.0263429   0.000302057    0.00281816   0.000689066   -0.00122050   0.000637876   0.000333618   5.28787e-06   0.000103998   3.02088e-05  -1.00998e-05   3.94496e-06   5.20863e-07  -8.78609e-07   3.53303e-08  -8.40428e-09       1.61812       2.11082       2.24874       2.47144       2.37865       2.12986       1.88618       1.66944       1.45699       1.09299      0.795658      0.660538      0.534825      0.348098      0.271782      0.160247      0.119260     0.0820308     0.0481100     0.0263376     0.0159617    0.00893384    0.00489243    0.00256328    0.00148701   0.000730384   0.000290777   0.000148557   5.48656e-05   2.15987e-05   7.79063e-06   2.63079e-06   1.03987e-06   3.26808e-07   9.13896e-08   1.91565e-08
  20   8 2050.1305    0.6485  0.6567  9.9755 -0.0040       7.27120  0.0331   0.0171   0.0511    0.0790   0.0000       1.25627   440.3206      0.894364       12.9998      -2.83224      -3.73545       1.73755      -4.65558      -2.12844       1.66527     0.0481172    -0.0303842    -0.0775973     -0.651349      0.618084     0.0410487      0.106227      0.135396    -0.0169477     0.0838690     0.0564830     0.0178629   -0.00934116   -0.00519553   0.000514044  -0.000426991   0.000649067   4.82124e-05  -0.000114551  -1.23209e-05  -5.01528e-05   4.84240e-06   4.62563e-07  -1.80133e-07   2.18400e-07   1.06797e-07  -8.01773e-09       2.33780       2.83071       3.11816       3.20538       2.59432       2.58578       2.45067       2.17181       2.04327       1.90042       1.46051       1.04081      0.814046      0.573542      0.376603      0.245135      0.162835     0.0992972     0.0547675     0.0383562     0.0234819     0.0129381    0.00670480    0.00373669    0.00183980   0.000939127   0.000371368   0.000167197   6.91513e-05   3.40382e-05   1.26065e-05   4.58405e-06   1.40789e-06   4.33567e-07   1.06497e-07   2.99616e-08
  20   9 2203.3002    0.8755  0.7281 10.5528 -0.0091       9.46528  0.0334   0.0236   0.0588    0.0861   0.0000       1.19441   440.2545      -3.09787       13.6679       3.92184      -5.42609      -4.62632       2.14418      0.890981      -1.42013     -0.565470      0.710246       1.26994     -0.355108      0.667978     -0.145645     0.0763898    -0.0226049    -0.0794836    0.00194062     0.0641443    -0.0214235    0.00739454   0.000329463    0.00801007   0.000762661   -0.00176216   7.21667e-05   0.000517383   1.94367e-05  -4.70997e-05   1.12180e-05   2.80974e-06   8.03548e-07  -1.24186e-07  -1.20543e-07   2.33328e-09       1.93957       2.48135       2.79295       2.92075       2.58652       2.49405       2.22167       2.17108       1.64119       1.54796       1.16620      0.900901      0.671168      0.531715      0.306903      0.238107      0.155793      0.105418     0.0553021     0.0390697     0.0218813     0.0130179    0.00604905    0.00364430    0.00193796    0.00102245   0.000378971   0.000207301   7.34441e-05   3.56699e-05   1.28853e-05   4.84161e-06   1.30645e-06   4.60143e-07   1.26381e-07   3.65824e-08
  20  10 2352.5577    1.2982  0.8108 10.9060 -0.0031       5.48171  0.0325   0.0318   0.0537    0.1068   0.0000      0.917763   438.1035      -2.59170       16.6389     -0.584682       1.38364     -0.105154       2.44721     -0.543901       1.76682       4.15733       1.48861     -0.712457      0.443641      0.948141      0.594783     -0.251138     0.0276176      0.108758     -0.102246    -0.0646258     0.0216967    0.00203338    0.00704882    0.00343391   0.000523510   0.000753836   0.000213808   4.58934e-05  -2.05951e-06  -2.32360e-05  -3.89097e-06   1.68308e-06   1.07512e-06  -6.80798e-07   1.09658e-07   2.35827e-08       1.88476       2.28796       2.44704       2.76389       2.51461       2.55305       2.27091       1.83417       1.62723       1.44769       1.09466      0.829351      0.629170      0.453363      0.314263      0.231983      0.152208     0.0961581     0.0569914     0.0396184     0.0223280     0.0132015    0.00665753    0.00354084    0.00173214   0.000869785   0.000412860   0.000168901   7.23060e-05   3.00613e-05   1.18048e-05   4.46623e-06   1.33111e-06   4.52383e-07   1.07871e-07   2.95690e-08
  20  11 2499.0909    1.6715  0.9937 11.2744  0.0024       3.33049  0.0350   0.0368   0.0658    0.1323   0.0000      0.831068   439.4668     -0.215576       13.2634       1.18902       1.01639       3.53890      -1.45531      -2.39057       4.81371      0.688409      0.360611     -0.466909      0.828350     0.0164054     0.0981079      0.586701    -0.0896949    -0.0135010    -0.0757945   -0.00460249    -0.0219232   -0.00352281   0.000395623    0.00416530   0.000126992   -0.00118469   0.000209039   0.000303287   7.52376e-05  -2.10345e-05   3.48263e-06   1.49722e-06  -4.58095e-07   2.20516e-07  -1.02167e-07   8.43318e-09       2.11802       2.65715       2.71533       2.77398       2.74314       2.46847       2.28671       2.02100       1.90854       1.59514       1.23068      0.930856      0.722563      0.506377      0.370191      0.240561      0.158351     0.0984666     0.0599125     0.0381788     0.0211274     0.0126482    0.00701321    0.00363559    0.00181913   0.000880147   0.000380757   0.000176052   6.50912e-05   2.77650e-05   1.09224e-05   3.80161e-06   1.30857e-06   4.20878e-07   1.06343e-07   2.89403e-08
  20  12 2644.9817    2.3047  0.9585 11.8137 -0.0034       2.65053  0.0339   0.0499   0.0601    0.1289   0.0000      0.783656   436.1949      0.318017       15.0025      0.354031      -3.85036     -0.836055      -3.33788      -5.13500     -0.307236     -0.431410     -0.458609      0.159687     -0.558660      0.379066    -0.0620898     -0.282619      0.109310     0.0510990     0.0603008    0.00160934    -0.0452614    -0.0113674     0.0115917  -0.000126252   -0.00200792  -0.000659218   0.000372902  -0.000453689   0.000144584  -9.07947e-06  -1.84955e-07   5.02633e-06   1.22271e-07   3.49427e-07  -7.58850e-08  -8.67340e-09       1.87606       2.53520       2.64481       2.94574       2.71034       2.64368       2.23874       2.05384       1.70445       1.48681       1.08242      0.858957      0.634014      0.495442      0.316290      0.237095      0.142918     0.0991900     0.0599465     0.0363549     0.0212490     0.0120973    0.00687807    0.00363673    0.00179490   0.000856376   0.000396993   0.000171757   7.29683e-05   2.88523e-05   1.14781e-05   4.07620e-06   1.42801e-06   4.06450e-07   1.21802e-07   3.31443e-08
  20  13 2790.7640    2.9765  0.8974 12.0793 -0.0054       1.46365  0.0303   0.0635   0.0527    0.1469   0.0000      0.693915   436.0272       6.75006       16.1168       5.21535     -0.579369      -4.74583       2.48730      -2.20495      -1.21669     -0.777398       1.59884      0.971265     -0.394808     0.0742652     -0.347817     -0.226216    -0.0991899     -0.160450    -0.0694346     0.0233016     0.0130724   -0.00612248   -0.00219619   -0.00134464   -0.00150823    0.00129747  -0.000556949  -0.000209711  -2.65163e-05   2.69477e-05  -7.02279e-06   5.67677e-06  -7.35689e-07   9.73687e-08   2.18405e-07  -3.30750e-08       1.78452       2.30772       2.43966       2.61506       2.46547       2.47655       2.08737       1.83121       1.55652       1.27691      0.989331      0.806912      0.583635      0.438757      0.281731      0.205349      0.133416     0.0930494     0.0576286     0.0336556     0.0196344     0.0107161    0.00601464    0.00316091    0.00159643   0.000792784   0.000331245   0.000161584   6.05554e-05   2.64716e-05   9.65756e-06   3.59872e-06   1.25549e-06   3.71102e-07   1.12973e-07   2.84885e-08
  20  14 2935.9870    3.4147  0.8215 13.0582 -0.0125       1.37060  0.0303   0.0826   0.0565    0.1053   0.0000      0.900208   436.4015       7.06154       15.0387       1.41617      0.533538      -2.17470      -5.18279      -2.74231     -0.559717     -0.727716     -0.155533      -1.11346     -0.109296      0.541887     -0.202722      0.211887    -0.0131284     -0.106037     0.0235089     0.0597998    -0.0318825    -0.0152080   -0.00142504   0.000508737  -0.000419556    0.00158268  -8.33861e-05   1.74422e-05  -1.93728e-05   2.72480e-05   5.71114e-06   4.43210e-06   1.38710e-06   1.46570e-08  -1.34868e-08   6.60489e-09       1.94808       2.30641       2.40835       2.72011       2.70426       2.50030       2.02989       1.88511       1.69216       1.39851       1.06094      0.819489      0.626247      0.475601      0.298747      0.214737      0.139165     0.0940533     0.0598047     0.0348933     0.0203889     0.0123278    0.00661665    0.00361226    0.00184675   0.000856337   0.000369604   0.000161725   6.47977e-05   2.47982e-05   9.61147e-06   3.62662e-06   1.15506e-06   3.54760e-07   1.05245e-07   2.77494e-08
  20  15 3080.5323    3.8964  0.9782 12.9370 -0.0051      0.196887  0.0336   0.0826   0.0562    0.1346   0.0000      0.776735   438.3998       9.66614       13.2276       1.33512      -2.10728      -4.74157      0.339952      -2.00636      0.809773     -0.657174     0.0621093     -0.794246     -0.841176     -0.157358      0.525713      0.177231      0.136038     -0.293152     0.0583252     0.0173923    0.00450187    0.00100618     0.0135501    0.00293020  -0.000896780  -0.000320478   0.000408230  -0.000334951  -1.74079e-05   1.35935e-05  -3.03651e-06  -2.49612e-06  -8.32610e-07  -1.75153e-07   7.48279e-08  -8.63950e-09       1.97552       2.45658       2.72992       2.75378       2.75026       2.54294       2.23678       2.01538       1.72529       1.40720       1.13836      0.900256      0.643656      0.483219      0.304116      0.225672      0.146652     0.0943577     0.0610929     0.0352969     0.0211475     0.0118402    0.00634474    0.00333989    0.00170082   0.000851539   0.000366488   0.000176859   6.78639e-05   2.80735e-05   1.04466e-05   3.92471e-06   1.26884e-06   3.91510e-07   1.23494e-07   3.21341e-08
  20  16 3224.5073    3.7161  1.2601 13.2027 -0.0059      0.442961  0.0427   0.0743   0.0731    0.1108   0.0000      0.612257   440.8179       5.26829       6.33287       3.83227      0.358884      -4.67616     -0.747206      -2.60975      -1.08659       2.16672       2.38185       2.39667      -1.49747     -0.979710       1.05901     -0.117845     -0.356810    -0.0248291      0.202921     0.0722750    -0.0582287   -0.00729813    0.00422195    0.00436257  -0.000330104   -0.00204959   0.000120511  -0.000296580   0.000126348   3.07078e-06  -1.53405e-05  -1.73528e-06  -1.27954e-06  -2.77285e-07  -8.18272e-09   8.67903e-09       2.34214       3.01036       3.23843       3.33118       3.12615       3.05110       2.67226       2.50371       2.09441       1.78798       1.39160       1.04688      0.797363      0.605834      0.414974      0.281775      0.185146      0.116758     0.0709103     0.0423113     0.0259701     0.0142433    0.00784041    0.00423118    0.00209582    0.00103799   0.000460905   0.000201909   8.65613e-05   3.67634e-05   1.34948e-05   4.91760e-06   1.61988e-06   5.01230e-07   1.45266e-07   3.82983e-08
  20  17 3368.1963    3.3118  1.7660 12.7287 -0.0059      0.497068  0.0506   0.0548   0.0846    0.0881   0.0000      0.392539   434.0643       4.78806       9.18526      -1.38468      -8.76855      -3.23801      -2.50314      -3.83100       1.66014     -0.392293      -1.17961     -0.640443     -0.281762      -1.28781     -0.722145     -0.811800     -0.430196     -0.122318    -0.0836278     0.0251212     0.0301447    -0.0298620   -0.00789580  -6.29944e-06   -0.00115723  -0.000533633   0.000154179  -0.000162595  -3.01892e-05  -3.20166e-07  -8.27178e-06   2.18502e-06   5.64268e-07   8.45158e-08   5.38010e-08   1.00462e-09       2.76670       3.42899       3.81081       3.77215       3.78711       3.64166       3.26753       2.78304       2.49860       1.97288       1.63308       1.24051      0.896517      0.713270      0.472621      0.323448      0.226158      0.142539     0.0839711     0.0540895     0.0322112     0.0170563    0.00971431    0.00510228    0.00243618    0.00127574   0.000547640   0.000242166   9.76517e-05   4.58099e-05   1.62895e-05   5.62733e-06   1.89859e-06   6.27484e-07   1.86870e-07   4.61959e-08
  20  18 3512.2484    2.7316  2.6803 11.9974 -0.0021       1.42273  0.0615   0.0372   0.1086    0.0758   0.0000      0.229165   433.5248       9.99168       6.82716      -2.60080      -1.06913      -5.22425      -5.85904       1.42334     -0.114194       1.14636       1.37101       1.47566     -0.602952      0.389876      0.125903      0.167901     -0.260955      0.129045      0.297564    0.00414490    -0.0638370    0.00505303    -0.0149953   -0.00566051    0.00270072   0.000473237   -0.00106568  -0.000179815   0.000143694  -0.000102920  -2.40506e-06   6.29265e-06   7.86372e-07   5.75501e-08  -2.60067e-07   3.53203e-08       3.35143       4.38975       4.48359       4.84757       4.72142       4.40174       3.88980       3.44364       3.06651       2.48082       1.99496       1.48701       1.16501      0.816677      0.587793      0.404947      0.264447      0.168286      0.107010     0.0635328     0.0389725     0.0214237     0.0122071    0.00599904    0.00325132    0.00146493   0.000706813   0.000296953   0.000128166   4.82541e-05   1.98645e-05   6.73018e-06   2.44432e-06   7.04154e-07   2.05991e-07   5.43293e-08
  20  19 3656.0899    2.2702  3.9627 11.5551 -0.0018      0.941572  0.0795   0.0269   0.1386    0.0636   0.0000      0.164229   435.9351       11.7799       11.9830       2.70813      -14.5433       2.26240     -0.310075      -8.65036     -0.920232       1.04005      -2.80641      -2.62515       1.56032      0.312416     0.0331849     -0.323062     -0.247183     -0.341931     -0.254092     -0.160871    0.00362717   -0.00286084    -0.0139628    0.00415265    0.00199644    0.00177643   0.000215228  -0.000417916   6.11009e-05  -1.35407e-05   4.82572e-06  -6.86273e-06   4.42445e-07  -5.93405e-07  -1.73806e-08  -1.53349e-08       4.12321       5.35178       5.73858       6.07868       5.68863       5.54821       5.01690       4.42522       3.78373       3.09099       2.46881       1.90517       1.43959       1.06773      0.745631      0.516925      0.342192      0.218069      0.136643     0.0816495     0.0481030     0.0269264     0.0146927    0.00786498    0.00386646    0.00192525   0.000896195   0.000392375   0.000167749   6.87080e-05   2.56337e-05   9.43894e-06   3.08326e-06   9.62907e-07   2.77428e-07   7.05308e-08
  20  20 3799.7743    1.9285  5.9731 10.9734 -0.0027      0.450470  0.0992   0.0189   0.1796    0.0526   0.0000     0.0922985   435.0547       11.5983      -3.56635       18.7846      -12.7545      -4.84129       1.56246      -8.31582      0.961669     -0.373136    -0.0437326     -0.943399     -0.997755      -1.39680      0.966100     -0.128356     -0.380241     -0.102627      0.268263      0.204333     0.0300806    0.00339193   -0.00617113     0.0136099    0.00200612    0.00110679   0.000969791   0.000509143  -2.66686e-05  -4.64450e-05  -1.18720e-05   9.09926e-06  -2.44518e-06  -1.84565e-06   2.39388e-07   2.27453e-07       5.26791       6.82448       7.29943       7.53434       7.38931       7.05542       6.42559       5.50450       4.71092       3.88402       3.15453       2.41370       1.80763       1.33033      0.919882      0.641478      0.427896      0.274005      0.173774      0.104425     0.0604946     0.0344761     0.0184342    0.00955738    0.00486958    0.00230924    0.00107415   0.000479998   0.000204403   8.15361e-05   3.18089e-05   1.14790e-05   3.75373e-06   1.17118e-06   3.42396e-07   8.83495e-08
  20  21 3943.5732    1.6162  7.9977 10.7130 -0.0025      0.458386  0.1245   0.0145   0.2306    0.0423   0.0000     0.0720495   449.4228       19.7779     -0.546253      -14.7494       14.2148      0.764898       2.11343      -9.11728       9.74082      -2.78194      0.106049     0.0314615     -0.974234      0.892394      0.629889     -0.800904      0.365728     -0.354672      0.188079     -0.202689    -0.0372233     0.0380134    0.00443560   -0.00925694     0.0184468  -0.000534351  -3.81829e-05   0.000549261   0.000202731  -4.63424e-06   3.11735e-05   1.01658e-05  -2.33392e-06  -1.33956e-06  -1.90371e-07   6.71420e-08       6.35833       8.20648       8.92121       9.20542       9.20007       8.43425       7.87882       6.76302       5.85250       4.77849       3.72431       2.92946       2.23420       1.61965       1.16159      0.791745      0.530717      0.337288      0.212846      0.127447     0.0733691     0.0419224     0.0229059     0.0120575    0.00607942    0.00294681    0.00135659   0.000609116   0.000251754   0.000101752   3.90958e-05   1.42176e-05   4.76697e-06   1.49810e-06   4.15990e-07   1.08646e-07
  20  22 4087.7545    1.3475 10.2837 10.5895 -0.0021      0.415596  0.1616   0.0118   0.2901    0.0362   0.0000     0.0724366   433.3123      -7.97215       11.2231      -18.2728      -12.0282       20.5471       7.16435      0.355990       8.73423      -5.48360       4.59398      -2.34687       1.24722       1.62315      0.704176     -0.218074      0.604647     -0.160050     -0.258844    -0.0292590    -0.0878107   -0.00604125     0.0266619   -0.00564460   -0.00731283  -0.000666477  -0.000121728   0.000926373   0.000213024  -0.000108385   3.65724e-05   2.48114e-05   6.94376e-06   3.57678e-07   1.01114e-07   2.62459e-07       8.01314       10.2124       11.2252       11.4929       11.3269       10.5622       9.59297       8.46210       7.34087       5.91965       4.72627       3.69715       2.77901       2.01743       1.44085      0.981987      0.641784      0.428317      0.263386      0.157848     0.0921964     0.0520861     0.0288198     0.0151102    0.00773108    0.00369572    0.00172079   0.000768661   0.000327131   0.000129313   4.88756e-05   1.75401e-05   6.06311e-06   1.87971e-06   5.26180e-07   1.37840e-07
  21   7 1919.8829    0.4939  0.4249  9.9912 -0.0145       11.4460  0.0242   0.0168   0.0440    0.0585   0.0000       1.96305   437.6738      -1.58981       16.0764      0.149418      -2.13786      -4.39648     -0.121115      -1.55171      -1.08924       1.13959     -0.147159     0.0661557      -1.23758      0.342975      0.212678     -0.556528      0.141331    -0.0113727     0.0344832     0.0102724     0.0235646     0.0134498   -0.00478503    0.00113762   0.000606199   0.000375498   7.97517e-05  -0.000164831   0.000250927   3.88760e-05   9.58157e-06   1.80929e-05  -3.33262e-07  -7.84818e-08  -2.78103e-07   6.54424e-08       1.58476       2.07098       2.49915       2.55623       2.36304       2.42474       2.04413       1.65446       1.55759       1.19596      0.930475      0.830514      0.579767      0.364791      0.316492      0.199935      0.122978     0.0999392     0.0584284     0.0322115     0.0267952     0.0119931    0.00646349    0.00452765    0.00214408   0.000853575   0.000594570   0.000281987   9.84560e-05   5.10460e-05   2.45847e-05   7.91062e-06   2.48471e-06   1.14413e-06   4.29981e-07   1.18508e-07
  21   8 2077.7779    0.6896  0.5811 10.1614 -0.0100       6.82081  0.0287   0.0208   0.0508    0.0806   0.0000       1.27459   438.1376      -1.62587       13.9382      -3.83108      -1.94972      0.178630      -2.35252       1.74014      0.407477      -1.54502     0.0245544      0.278111       1.03935      -1.26834      0.234299      0.127021    -0.0928363     0.0292738    -0.0415796     0.0518270    0.00734122    0.00663554    0.00737457   0.000718797    0.00316816   0.000487778   0.000512091  -0.000264321   1.47819e-05   6.88701e-06  -2.27097e-05   2.90418e-06   1.00213e-05   1.02417e-06   8.75805e-07   1.61756e-07       1.99442       2.28533       2.31554       2.54606       2.63978       2.41698       2.28812       2.03181       1.47023       1.26469       1.12709      0.951864      0.679369      0.484519      0.357668      0.239308      0.155531      0.122811     0.0903486     0.0557584     0.0300449     0.0161602    0.00916874    0.00544752    0.00280740    0.00109379   0.000641154   0.000322904   0.000134877   6.83233e-05   2.58987e-05   8.43560e-06   3.26801e-06   1.07501e-06   3.50604e-07   1.00203e-07
  21   9 2232.0309    1.0057  0.8318 10.1848 -0.0059       6.08371  0.0311   0.0229   0.0539    0.1159   0.0000      0.886944   440.5487       2.50931       9.89828      -3.08366     -0.479910       3.31532      -1.54014      -3.57597       2.23946       1.87038       1.55240     -0.681067     -0.474274      0.843020      0.801205     -0.183270    -0.0187250     -0.216405    -0.0830956     0.0275991    0.00711847    -0.0240214  -9.98169e-05   -0.00667435    0.00365613   7.78094e-05  -6.87392e-05   0.000204919   6.02338e-05  -1.45654e-05  -4.05590e-06  -2.25963e-06   4.45082e-06   5.56238e-07  -4.69711e-07  -2.19903e-07       1.66195       2.18210       2.27983       2.59653       2.26454       2.29615       2.08483       1.81835       1.60572       1.35206       1.10368      0.828301      0.651274      0.472841      0.356805      0.245256      0.156980      0.106956     0.0692743     0.0436745     0.0245954     0.0147650    0.00875454    0.00467550    0.00252953    0.00123791   0.000587804   0.000278334   0.000132051   5.68902e-05   2.32936e-05   8.91156e-06   3.36725e-06   1.15966e-06   3.93255e-07   1.07957e-07
  21  10 2382.0471    1.3935  0.7875 11.0583  0.0004       5.02956  0.0284   0.0322   0.0537    0.0981   0.0000      0.888646   439.7985       3.15080       13.9505       1.19826       1.39459     -0.169046      -3.56737      -1.89502       2.01945     -0.507937      -2.89256     0.0770866     -0.467751      0.328901     0.0490378     -0.139455     -0.150438      0.177762    -0.0724223    -0.0374611    0.00694503     0.0220822    -0.0138015   -0.00153086   -0.00133922  -0.000898858   0.000275185  -0.000310651  -0.000146097  -3.20165e-05   9.67936e-06  -1.63741e-06  -6.14875e-07  -7.67091e-07  -1.38245e-07  -9.81139e-08       1.60547       2.10407       2.25404       2.45498       2.37371       2.10276       1.97284       1.75839       1.46079       1.21922      0.997953      0.799166      0.586333      0.411350      0.307493      0.216541      0.146998     0.0946824     0.0588089     0.0391951     0.0236399     0.0135294    0.00797339    0.00428048    0.00219682    0.00107699   0.000566826   0.000269473   0.000127439   4.98469e-05   2.17233e-05   8.04778e-06   2.96129e-06   1.00697e-06   3.32252e-07   9.93484e-08
  21  11 2529.4309    1.8582  0.9658 11.6081 -0.0040       4.02477  0.0333   0.0391   0.0589    0.1049   0.0000      0.824824   436.0046      0.773886       17.0774       3.68032      -1.15513      -1.10062    -0.0293691      0.419826      0.316938      -1.98149      0.699581      0.639184      0.178143      0.653306     0.0795142   -0.00475450     0.0476550     0.0905249     -0.163060    -0.0297150     0.0567642     0.0115951    -0.0114181    0.00835499   -0.00190693   -0.00122622   0.000219676   0.000412528   0.000158617   6.10056e-05   1.32145e-05  -1.17030e-05  -7.06004e-06   1.66197e-06  -2.14575e-07  -2.75895e-08       1.80542       2.41024       2.50119       2.63287       2.54397       2.41820       2.17654       1.96647       1.67845       1.44533       1.17832      0.891785      0.700002      0.482570      0.372350      0.239437      0.171935      0.111388     0.0688683     0.0434108     0.0268420     0.0156757    0.00861099    0.00478507    0.00241105    0.00128329   0.000601913   0.000295684   0.000123142   5.63619e-05   2.25399e-05   9.27586e-06   3.13451e-06   1.15048e-06   3.71952e-07   1.13663e-07
  21  12 2676.2733    2.3749  0.9339 11.8417 -0.0019       2.33868  0.0326   0.0509   0.0567    0.1416   0.0000      0.720912   440.3765       12.1129       15.4978      0.296680       2.50415     -0.887637      -2.04391      -4.55553      0.497449      -1.45626     -0.918424      0.981216       1.46058      0.408520     -0.316980      0.554878    -0.0674574    -0.0407314     0.0220838   0.000273804     0.0408491   -0.00656238    0.00905613    0.00276074   -0.00298448   0.000832129  -0.000845641   0.000348856   4.25784e-05  -9.93472e-05  -1.01190e-05   6.68144e-06  -3.59114e-06  -5.45638e-07   4.37147e-07   1.01031e-07       1.86368       2.27520       2.46765       2.70816       2.58890       2.38911       2.29948       2.04369       1.74027       1.37067       1.15290      0.902241      0.653907      0.510313      0.394105      0.261307      0.173996      0.114103     0.0770463     0.0470547     0.0262000     0.0150424    0.00934127    0.00524688    0.00269525    0.00135509   0.000621466   0.000308904   0.000146571   6.46584e-05   2.45919e-05   1.00088e-05   3.47282e-06   1.10855e-06   3.85227e-07   1.23572e-07
  21  13 2822.9959    3.0277  0.9873 12.2536 -0.0030       2.10396  0.0355   0.0626   0.0567    0.1439   0.0000      0.775147   439.8311       6.91123       16.3476      0.262561     -0.501885      -2.25554      -2.25924      -1.24410       1.77610      -1.52208     -0.152381      0.726933     -0.118713      0.117317      0.159392   -0.00118296     -0.346926     -0.139273     0.0137829   -0.00206106     0.0213921    0.00526908   -0.00688810   -0.00380339    0.00186947  -0.000940787   -0.00100786  -3.70953e-05   0.000100546   8.81672e-05  -2.86538e-05  -7.07930e-07  -1.89803e-06  -1.39298e-06   1.48351e-07  -3.03300e-09       2.17677       2.56025       2.52485       2.91453       2.94437       2.89142       2.38762       2.08342       1.77701       1.64682       1.34226      0.994186      0.653440      0.534670      0.426645      0.310431      0.187038      0.120874     0.0764130     0.0488270     0.0318978     0.0197541     0.0115902    0.00625352    0.00315718    0.00140477   0.000677279   0.000294925   0.000145976   6.17950e-05   2.61752e-05   8.98759e-06   3.36741e-06   1.12679e-06   3.90431e-07   1.05174e-07
  21  14 2969.0099    3.6483  0.9253 12.8881 -0.0111      0.928511  0.0307   0.0800   0.0569    0.1327   0.0000      0.673877   436.7977       6.78898       20.5420     -0.852297      -1.43846      -2.28647      0.474533      -1.96236      0.392126      -3.32057      0.328360      -1.31976       1.01955      -1.55014      0.145248    -0.0660219      0.263970    -0.0367482    -0.0458104    -0.0612787    -0.0551598   -0.00608608   -0.00951530   -0.00618424   -0.00408099   0.000145393  -0.000247232  -6.96847e-05   0.000151571   1.00965e-05   3.85298e-05   6.38382e-06  -7.96559e-06  -1.69525e-06  -1.59728e-07   1.14317e-07       1.91284       2.44940       2.43666       2.60380       2.62310       2.46503       2.19527       1.90458       1.77196       1.45385       1.21075      0.903136      0.688546      0.525841      0.366425      0.259173      0.176235      0.108831     0.0701405     0.0429088     0.0275824     0.0159878    0.00930449    0.00476784    0.00253010    0.00130965   0.000588182   0.000282475   0.000119234   5.24497e-05   1.96489e-05   8.30588e-06   3.00438e-06   1.03821e-06   3.41424e-07   1.02065e-07
  21  15 3114.1026    4.0671  0.9441 13.3372 -0.0090       1.62574  0.0347   0.0884   0.0549    0.1141   0.0000      0.753012   439.0039       4.15471       11.4224       4.18697      -2.16633      -8.86436       3.91400      -1.53167     -0.432150      0.579631      -1.01442     -0.428837      0.340478     -0.637094      0.121132     -0.316387     -0.251978     0.0291265   -0.00239567   -0.00979503    0.00586719     0.0200008    0.00867350     0.0124655    0.00158466    0.00296840  -4.37162e-05   0.000241905  -4.48223e-05   0.000138297  -1.21357e-05   1.68200e-06  -3.45228e-06  -8.51033e-07  -5.01488e-07  -5.60714e-08       1.94575       2.59753       2.73696       3.02129       2.82699       2.65094       2.46424       2.01111       1.84132       1.48994       1.22673      0.934141      0.675172      0.511891      0.368003      0.263625      0.162727      0.110668     0.0722690     0.0424021     0.0275532     0.0158883    0.00947662    0.00502211    0.00265964    0.00135572   0.000609571   0.000305070   0.000131224   6.36086e-05   2.32643e-05   9.53662e-06   3.27567e-06   1.19043e-06   4.11411e-07   1.09240e-07
  21  16 3258.7011    3.6709  1.2561 13.2569 -0.0092      0.626767  0.0409   0.0719   0.0724    0.1068   0.0000      0.684670   440.4354       13.1110       4.90871       2.50602       3.12494       2.60572       2.02312       3.68576       3.06924      -4.35447      -2.51265      -2.92996      0.321404     -0.141308     -0.965449     -0.356595    -0.0619998    -0.0914271   -0.00943756     0.0300454   -0.00881628     0.0220877    0.00905688    0.00346666   -0.00276590  -0.000980653   0.000205457   0.000820923  -7.81525e-05  -9.90162e-05   5.93188e-06   1.73662e-05   1.24083e-06  -1.15137e-06   3.58759e-07  -2.71616e-07       2.22905       2.83766       3.15621       3.23144       3.15575       2.90839       2.72036       2.31518       2.07539       1.72491       1.40681       1.08385      0.813944      0.602588      0.411076      0.296320      0.195283      0.128621     0.0824976     0.0511740     0.0315460     0.0180725     0.0102105    0.00565802    0.00295975    0.00146232   0.000743872   0.000353813   0.000153012   6.67383e-05   2.77944e-05   1.07169e-05   3.97377e-06   1.40534e-06   4.40543e-07   1.31175e-07
  21  17 3403.0085    3.0507  1.9112 12.7282 -0.0065      0.719287  0.0540   0.0480   0.0881    0.0702   0.0000      0.383881   441.4447       13.8676       12.5150       2.54898       2.68589     -0.359926     -0.435503       1.07679      -1.03927     -0.639544       2.95997      0.458025      0.298972     -0.440804      0.874723     -0.491903      0.475347    -0.0227671      0.104629     -0.107059     0.0248739  -0.000785129    0.00257095    0.00266080  -0.000923878   0.000883850  -0.000457996   0.000480330   0.000229664   7.51284e-05  -1.24403e-05  -2.75265e-06  -3.97424e-06   5.26329e-06  -2.73830e-07  -2.09639e-07       2.69876       3.41623       3.71653       3.96191       3.78368       3.58194       3.37183       2.84457       2.55951       2.08720       1.70140       1.29641      0.994717      0.768523      0.535840      0.393474      0.260744      0.170539      0.106939     0.0691588     0.0409580     0.0234954     0.0138148    0.00772519    0.00396539    0.00198548   0.000973562   0.000483069   0.000201443   9.06018e-05   3.54166e-05   1.49320e-05   5.34848e-06   1.85849e-06   5.90204e-07   1.73647e-07
  21  18 3547.4700    2.6175  3.0958 12.0123 -0.0048      0.844934  0.0663   0.0331   0.1154    0.0624   0.0000      0.196414   442.6518       12.5391       8.55637       3.24226      -4.54975       1.26595       4.16961      -3.32096      -5.08561     -0.924364     -0.406334     -0.701861      0.799590     -0.250699      0.764674      0.334585     -0.247526      0.294423     0.0750843      0.101420     0.0101058    -0.0157822     0.0186271    0.00759600   -0.00450959    0.00108667    0.00243488   0.000393914  -8.69595e-06   0.000150784   6.92573e-05  -1.11665e-05  -8.06548e-06  -1.81151e-06  -4.65595e-07   2.50892e-07       3.39948       4.40448       4.78551       5.00127       5.00153       4.73270       4.27349       3.66071       3.15079       2.63709       2.09358       1.65549       1.22877      0.929573      0.677266      0.479307      0.318522      0.210832      0.139032     0.0847639     0.0518331     0.0299168     0.0176606    0.00925218    0.00506578    0.00245232    0.00118999   0.000572077   0.000247219   0.000115208   4.42670e-05   1.75300e-05   6.60527e-06   2.24742e-06   7.60839e-07   2.20977e-07
  21  19 3692.0206    2.2029  4.1346 11.5720 -0.0050      0.892812  0.0794   0.0254   0.1403    0.0574   0.0000      0.146954   438.9474       20.7165       21.7296      -2.82546      -9.07208      -13.9346       6.67730      -8.81566       3.12724      -6.29141       7.38806      -4.54941      -5.24935       1.46560       1.14052      0.580471     -0.657427      0.460456     -0.180464    -0.0377693    -0.0841170    -0.0186049     0.0344293   -0.00346033   0.000328758    0.00192185  -0.000392744   0.000500188  -0.000140039   0.000197522  -4.60476e-05  -1.74933e-05   4.44203e-06  -1.83078e-07  -7.62142e-07   1.71774e-07       4.07217       5.19419       5.61696       5.79704       5.99210       5.43612       5.02649       4.46539       3.72611       3.26783       2.62342       2.04779       1.55652       1.14590      0.831887      0.573475      0.389445      0.262610      0.166278      0.105060     0.0629065     0.0375717     0.0209897     0.0114407    0.00609117    0.00301569    0.00148710   0.000687221   0.000305710   0.000134708   5.54966e-05   2.12850e-05   7.98829e-06   2.73163e-06   8.62946e-07   2.67259e-07
  21  20 3835.9760    1.8724  6.4408 10.8790  0.0007      0.363611  0.1011   0.0172   0.1853    0.0485   0.0000     0.0826434   426.0044       11.6690       27.1154       11.8878       12.7943      -3.64172     -0.540005     -0.432889       5.23022      -9.56038     -0.608960       2.68851      -2.42180      -4.23574      -1.71528     0.0603322     -0.176036      0.125256      0.241161    -0.0521869      0.101483      0.108808    -0.0353381   -0.00274933    -0.0168182   -0.00309122    0.00312273   0.000615010   0.000285572  -0.000196587   5.20926e-06  -2.15269e-05   5.99334e-06  -7.22887e-06   6.15996e-07  -2.64158e-07       5.05916       6.60296       7.15247       7.53331       7.36061       7.07084       6.32684       5.67155       4.72752       4.01096       3.19613       2.57938       1.94243       1.42493       1.01415      0.728966      0.481514      0.325372      0.212864      0.133892     0.0775609     0.0462587     0.0260033     0.0142758    0.00747401    0.00378475    0.00185150   0.000865125   0.000410605   0.000170134   7.02174e-05   2.69023e-05   1.02008e-05   3.58593e-06   1.14061e-06   3.48550e-07
  21  21 3980.7127    1.5547  9.0261 10.6778 -0.0014      0.517876  0.1343   0.0133   0.2467    0.0383   0.0000     0.0665734   448.0080       30.1655       26.0058      -3.33749      -21.9693      -2.08626      -1.00111      -4.88807       3.98437      -6.11791       2.20209     -0.611983       3.40964      -2.99284     0.0735483       1.72039     -0.286152     -0.143981     -0.264638    -0.0381099    -0.0605247    -0.0105228    -0.0319908     0.0157092    0.00767339   0.000864713    0.00232652   -0.00121207   0.000647118   0.000184704  -4.59448e-05   5.68559e-06   2.90207e-06  -2.56043e-06   7.78952e-07  -1.51997e-07       6.67885       8.52281       9.24168       9.70915       9.72277       9.00431       8.34497       7.14481       6.24410       5.12218       4.15986       3.29625       2.47266       1.85264       1.31474      0.943597      0.634441      0.425341      0.266920      0.168394      0.104084     0.0594694     0.0341764     0.0182038    0.00957870    0.00491150    0.00239608    0.00111937   0.000508828   0.000213577   8.89249e-05   3.49585e-05   1.27157e-05   4.40936e-06   1.45631e-06   4.32846e-07
  21  22 4124.4541    1.2852 11.6121 10.5494 -0.0004      0.214850  0.1837   0.0105   0.3194    0.0339   0.0000     0.0705247   433.5898       14.5703      -4.25395       12.0947       5.03243       7.19682      0.785075       7.29486     -0.507366      0.191142       4.70272       1.25173       3.39859      -1.83185     -0.690194      0.239972      -1.80412      0.666722      0.155581     -0.397994     -0.105662      0.141670     0.0370902     0.0106930    -0.0170209    0.00458495   0.000121284  -0.000504235   0.000385848   0.000168759   0.000116657  -3.82430e-05  -1.92209e-05   6.00634e-07  -4.74749e-07  -7.70994e-08       8.06699       10.4625       11.6709       11.9258       11.9215       11.0013       10.2432       9.15121       7.75014       6.52748       5.16271       4.18595       3.13048       2.37565       1.69269       1.17355      0.816565      0.534797      0.349121      0.212808      0.129273     0.0759720     0.0421754     0.0233236     0.0123978    0.00637320    0.00313521    0.00146754   0.000662923   0.000288490   0.000119319   4.62144e-05   1.71207e-05   5.99025e-06   1.91152e-06   5.89259e-07
  21  23 4268.4016    1.0684 12.9204 10.4802 -0.0027     0.0498142  0.2277   0.0089   0.3767    0.0309   0.0000     0.0734685   435.5484       5.55915       34.8098      -3.51795      -16.5579       19.5285       10.2601      -24.2857       11.3447      -12.9824     -0.882250      -2.52200       2.45325      -2.73671       3.01423     -0.929660      0.179406     -0.128266     -0.413674     -0.193011      0.286511     0.0943313     -0.129841    -0.0306533     0.0156022   -0.00128251   -0.00580712    0.00247921   0.000320014  -0.000318522  -6.45920e-05  -1.75060e-05   2.40775e-06  -2.24981e-06  -1.98317e-06   7.09048e-07       9.43155       12.6989       13.6082       14.2303       14.0434       13.2217       12.3267       10.5738       9.24227       7.66061       6.29967       4.87092       3.79470       2.78493       1.99628       1.40743      0.962316      0.644997      0.412562      0.260248      0.157611     0.0918833     0.0526391     0.0282183     0.0153652    0.00763259    0.00389156    0.00174534   0.000832522   0.000340601   0.000147943   5.61394e-05   2.13497e-05   7.24485e-06   2.32924e-06   6.92298e-07
  21  24 4413.6448    0.8574 15.9191 10.4299 -0.0030      0.274842  0.3213   0.0075   0.4928    0.0276   0.0000     0.0899789   424.8663       39.0106      -12.5521       17.8441       3.51952      -17.9611      0.587280      0.765414      -15.6904      -7.03288       7.13535       2.12577       5.03749      -3.69272       4.13560       2.40954     -0.784059      -1.22912     -0.523444      0.528246   -0.00498189    -0.0564831    -0.0201090     0.0638890  -0.000693349   -0.00737851  -0.000698888    0.00277818    0.00117617   8.05078e-05  -0.000247223  -9.04614e-05   3.70676e-05  -8.64522e-08   4.58402e-06   9.52302e-07       12.0739       15.9238       17.6990       18.0351       17.6126       16.8590       15.5396       13.6886       11.8066       9.95285       7.92095       6.29712       4.85731       3.61326       2.58453       1.85216       1.25582      0.830980      0.531039      0.335548      0.201274      0.118554     0.0675330     0.0364838     0.0195942    0.00994155    0.00494250    0.00230781    0.00105979   0.000449105   0.000187575   7.35374e-05   2.78928e-05   9.67059e-06   3.09019e-06   9.30761e-07
  22   8 2104.9028    0.7725  0.6194 10.0602 -0.0026       8.99153  0.0262   0.0196   0.0457    0.0847   0.0000       1.12620   437.9792     -0.607471       15.8558      -1.23397      -4.00846      -2.27615     -0.486413      -1.81967       2.33324      0.486061    0.00124877       1.08623      0.388794      0.698468      0.538095    -0.0995014    -0.0861654    -0.0196249   -0.00199699     0.0527416    -0.0118860    0.00769942    0.00896107  -0.000951295    0.00157819  -0.000727188  -0.000403328   0.000223851   0.000177989   3.55938e-05   2.53356e-05  -3.06964e-05  -6.07162e-06   3.97541e-06  -3.69541e-07  -8.07352e-08       1.69269       2.09159       2.06007       2.20620       2.15253       2.04680       1.90834       1.69984       1.48395       1.31750       1.16894      0.974869      0.731410      0.497175      0.360100      0.243255      0.169632      0.109788     0.0795329     0.0515213     0.0323862     0.0190581     0.0110176    0.00629999    0.00326426    0.00165666   0.000815672   0.000395320   0.000195420   9.47244e-05   3.89648e-05   1.65636e-05   6.22828e-06   2.30274e-06   8.26740e-07   2.77393e-07
  22   9 2260.1008    1.0795  0.7152 10.6610  0.0020       3.84247  0.0274   0.0264   0.0486    0.0907   0.0000      0.891783   437.9759      0.892510       17.5849       3.00384      0.180064      -1.55396      0.851393       2.87696      0.558031      -1.05640      -1.40149      0.138753      0.608881      0.733371     -0.111289     -0.330319    -0.0853348      0.147308     0.0403967    -0.0128794    -0.0349876    -0.0287380    -0.0150653    0.00693988    0.00727918   -0.00107817   0.000108959   0.000745103   0.000386542   2.38871e-05  -4.04821e-05  -8.50450e-07   5.07518e-06  -7.36530e-07   7.68170e-07  -4.23450e-07       1.47552       1.96110       2.06311       2.21386       2.05227       2.08477       1.92683       1.76340       1.46638       1.26702       1.01485      0.820154      0.594019      0.506481      0.356620      0.264711      0.166322      0.129315     0.0786721     0.0499356     0.0299199     0.0192383     0.0106917    0.00616029    0.00336274    0.00190546   0.000949638   0.000459863   0.000225596   8.74045e-05   4.99504e-05   1.83932e-05   8.32111e-06   2.77633e-06   1.00853e-06   3.50456e-07
  22  10 2410.9778    1.4781  0.9035 11.1878 -0.0096       5.01767  0.0323   0.0320   0.0567    0.1095   0.0000      0.825951   438.0064    -0.0719796       15.3815       7.09645      -2.32499      -1.94704       1.91246     -0.446144      -1.45482      0.892068      0.251262      0.783813     -0.256147      0.287675     -0.157514    -0.0323455     -0.135685      0.126918    -0.0382513    -0.0592813     0.0835208    0.00177464   -0.00934483    0.00121412   -0.00753188    0.00329013   0.000934571   0.000131370   0.000378060   5.11911e-05  -7.77701e-05   2.15782e-05   2.22624e-06  -2.68953e-06  -2.58903e-07   3.37245e-07       1.70797       2.36134       2.52230       2.73050       2.76319       2.45941       2.28533       1.91375       1.71049       1.41618       1.09054      0.898724      0.695785      0.499801      0.384887      0.254435      0.183920      0.117534     0.0867344     0.0542779     0.0327830     0.0193865     0.0113189    0.00666812    0.00357631    0.00207098   0.000927504   0.000509173   0.000219220   0.000110100   4.51688e-05   1.96879e-05   6.95372e-06   2.95688e-06   1.01123e-06   3.60325e-07
  22  11 2559.2270    1.9633  1.0341 11.2815 -0.0057       2.39083  0.0351   0.0391   0.0582    0.1506   0.0000      0.674999   439.3554       1.77838       12.0952       5.77870      -4.12455      -3.52320      -2.42933      -1.75690       3.26474      -2.40370     -0.414149     -0.439014     -0.566101     -0.505945     -0.518124     -0.212189   -0.00336433    -0.0127271    0.00216977     0.0138749    -0.0204230   -0.00712786     0.0326422     0.0125043    0.00234171   -0.00209067  -0.000178301  -4.68228e-05   0.000144194   2.63141e-06  -4.26544e-05  -3.74636e-05   1.36718e-05   5.13756e-07  -8.84820e-07  -3.67831e-07       1.70430       2.41718       2.40020       2.64546       2.51285       2.38527       2.31563       2.04016       1.74045       1.49064       1.15261      0.924462      0.724027      0.573206      0.403050      0.303149      0.194496      0.144672     0.0888360     0.0569435     0.0348968     0.0206343     0.0120553    0.00676347    0.00360534    0.00202568    0.00103870   0.000506790   0.000238041   0.000112403   4.69079e-05   2.09795e-05   8.12686e-06   3.08575e-06   1.07262e-06   3.75922e-07
  22  12 2707.2273    2.4374  0.9517 12.2299 -0.0026       4.00432  0.0321   0.0525   0.0581    0.1105   0.0000      0.849438   439.0387       6.23328       15.3365     -0.649810      -1.02459       1.36956      -2.06078       3.12379       1.10803      -3.98659     0.0220836     -0.354822       1.02100      -1.02836     -0.187967      0.115453   -0.00447816     -0.142473     0.0381208    -0.0936138    0.00987605    -0.0141556    -0.0118034   -0.00667682   7.10441e-05   -0.00166556   0.000662187  -0.000247918  -0.000459017   2.38079e-05  -3.58917e-05   2.26805e-06   1.47620e-05   3.26080e-06  -6.11341e-07   9.02100e-09       1.82042       2.18825       2.30236       2.47868       2.43638       2.29983       2.15110       1.81730       1.77088       1.43795       1.17760      0.923624      0.733773      0.544698      0.406734      0.283731      0.185649      0.133571     0.0868422     0.0566553     0.0329841     0.0200393     0.0114161    0.00678964    0.00381259    0.00197550    0.00101501   0.000481546   0.000227379   0.000103076   4.27407e-05   1.86763e-05   7.10797e-06   2.63810e-06   9.65950e-07   3.35803e-07
  22  13 2854.7948    3.2080  0.8408 12.6740 -0.0086      0.861426  0.0285   0.0713   0.0533    0.1157   0.0000      0.770445   439.5485       5.96042       11.8819       1.26766      -1.61817      -5.33729      0.487305      0.236056      -1.23684      -1.38042       2.97445     -0.994255      0.151299      0.112680      0.430658     -0.242620    -0.0480998     -0.130808    -0.0820264    -0.0116750    -0.0297559    -0.0260959    0.00660738   -0.00520605   -0.00274330   -0.00298079   3.34609e-05   -0.00106259  -3.44892e-06  -4.69432e-08  -7.02733e-05   7.02638e-06   1.17328e-05  -7.99419e-07  -7.53335e-07  -1.07469e-07       1.60533       2.01653       2.20796       2.39936       2.29944       2.05494       1.89861       1.78683       1.58116       1.29417       1.08219      0.871282      0.661790      0.485768      0.350294      0.247294      0.177603      0.111459     0.0744864     0.0463257     0.0291602     0.0182222     0.0103112    0.00585269    0.00329495    0.00168684   0.000898581   0.000457282   0.000219651   0.000100038   4.18112e-05   1.82472e-05   6.62660e-06   2.52546e-06   9.50374e-07   2.97810e-07
  22  14 3001.5439    3.7128  0.9641 12.9820 -0.0066       1.59169  0.0312   0.0778   0.0566    0.1218   0.0000      0.637550   436.6167       6.77689       15.7175      -1.74531      -5.59769      -5.21055       2.30878      -3.23522    -0.0826348       1.04401       1.20423      -1.08001      -2.05942     0.0653255     -0.175877     -0.196782      0.118030      0.293622      0.132116    -0.0870674    -0.0866567   -0.00457946    0.00771850    0.00552398   0.000761741  -0.000713292   -0.00112267  -0.000178244  -0.000313031   0.000177848   1.20640e-05  -2.54337e-05  -4.72663e-06   1.73660e-06   1.06229e-06  -2.23209e-07       1.75958       2.21712       2.43450       2.49023       2.55335       2.40537       2.18869       2.00237       1.67477       1.35650       1.12124      0.883460      0.697516      0.539965      0.385186      0.269994      0.191743      0.132621     0.0865108     0.0565469     0.0331897     0.0201965     0.0113122    0.00666257    0.00332792    0.00196924    0.00102195   0.000459049   0.000223343   0.000108402   4.33048e-05   1.84751e-05   7.67663e-06   2.87357e-06   9.43895e-07   3.40591e-07
  22  15 3147.1056    3.7905  1.0796 13.2409 -0.0107       1.14757  0.0362   0.0767   0.0628    0.1197   0.0000      0.839507   440.2251       6.66452       19.2147      -4.47852     -0.119823      -2.21484       1.87792      -3.29386     -0.371746      -2.75600     -0.589885      -1.10979     0.0704827      0.397807     -0.196770     -0.243882     -0.259792      0.112039    -0.0404665    -0.0248213   -0.00134162     0.0115702     0.0137629     0.0140387   -0.00940287    0.00113053   0.000566826  -0.000462901  -6.66720e-05  -2.41678e-05  -4.15524e-05  -9.24985e-06   5.15702e-06   3.26714e-06  -9.50380e-07   8.71661e-07       1.80819       2.45014       2.62985       2.83282       2.72423       2.64134       2.42065       2.02854       1.84855       1.47011       1.22212      0.960273      0.758905      0.538225      0.404749      0.297249      0.191572      0.134781     0.0899622     0.0569131     0.0354118     0.0204693     0.0127366    0.00685943    0.00382306    0.00202151    0.00100756   0.000491998   0.000230674   0.000112885   4.73012e-05   1.96322e-05   7.50834e-06   3.04997e-06   1.08339e-06   3.87888e-07
  22  16 3292.3332    3.6304  1.4918 12.8549 -0.0022     -0.155941  0.0426   0.0616   0.0768    0.0974   0.0000      0.511617   437.8984       3.60453       11.8482       7.13703       3.27988      -4.07077      -3.53604      -3.24213      -1.71121      -2.80782       1.21837     -0.172920     -0.672737   -0.00552061      0.792706   -0.00593384      0.134964      0.151175     -0.172886    -0.0132116     0.0635631     0.0132923   -0.00269669    -0.0138944    0.00447204    0.00213835    0.00192439  -0.000413538   9.90578e-05   1.94824e-05  -3.81227e-06   6.91305e-06  -5.28393e-06  -1.19572e-05  -1.10096e-06  -3.61910e-08       2.14991       2.59266       2.84416       3.17468       3.00916       2.77668       2.66635       2.41229       2.09857       1.65591       1.40533       1.11262      0.880540      0.649000      0.482927      0.339017      0.241393      0.162094      0.108100     0.0689727     0.0424810     0.0259578     0.0142392    0.00860580    0.00440344    0.00249939    0.00124509   0.000637320   0.000300418   0.000141640   5.99507e-05   2.52931e-05   9.91100e-06   3.75499e-06   1.27299e-06   4.37168e-07
  22  17 3437.5192    3.0487  2.0530 12.4689 -0.0032       1.06117  0.0513   0.0443   0.0903    0.0738   0.0000      0.295625   437.6113       11.5636       11.4213       5.12844       3.17144      -2.52793      -4.27195      -1.45290       1.96468     -0.764148      -1.60866      -1.94913      0.194190      0.230987     0.0975431     -0.177930      0.201126    -0.0147814    -0.0995681     -0.154855    0.00382905    -0.0573343    -0.0170057     0.0128325   -0.00242600   0.000965435    0.00277250   0.000991921  -0.000526236  -6.37573e-05  -0.000119142   4.38708e-05   1.21492e-05  -6.04766e-06   1.17589e-06   9.34388e-08       2.64252       3.21804       3.63065       3.71821       3.67277       3.50055       3.37682       2.96387       2.45338       2.05035       1.76012       1.30919       1.01319      0.814514      0.604320      0.418677      0.294639      0.202937      0.136290     0.0814192     0.0512598     0.0322215     0.0180480    0.00992279    0.00555852    0.00297458    0.00153424   0.000732985   0.000337397   0.000149957   7.31552e-05   3.10334e-05   1.26638e-05   4.60266e-06   1.63071e-06   5.32153e-07
  22  18 3582.3493    2.5134  3.2264 11.9558 -0.0027      0.550564  0.0686   0.0303   0.1135    0.0571   0.0000      0.187735   438.1408       13.3840       17.4576      -3.87259     -0.160779       2.98796       5.36425       3.53614      0.821184      -3.03900     -0.912024       2.68536      -2.13155     -0.717718       2.15371     -0.808710      0.203349     -0.153286     -0.176570      0.181777   -0.00630632     0.0516584    0.00134693    0.00945768   -0.00742511   0.000128076    0.00254635   0.000112022  -0.000507082   0.000224189  -0.000103164   7.82805e-05   2.83426e-05   4.69911e-06   1.51752e-06   9.43197e-07       3.29924       4.40619       4.71083       4.88343       4.75395       4.61454       4.29281       3.79174       3.30270       2.78463       2.26089       1.86173       1.40639       1.06637      0.780100      0.554188      0.377524      0.260358      0.170654      0.108400     0.0673290     0.0396999     0.0227798     0.0131418    0.00706003    0.00376969    0.00186434   0.000948448   0.000446576   0.000201816   9.11971e-05   3.76448e-05   1.52367e-05   5.78640e-06   2.03256e-06   7.22057e-07
  22  19 3727.5360    2.1088  4.9276 11.3131 -0.0021      0.923969  0.0857   0.0217   0.1496    0.0503   0.0000      0.112074   436.7140       15.3052       12.1766       5.22369       1.98600      -8.26626       1.41440      -2.44704      0.977245      -7.22764       1.67703      0.607304      0.439893    -0.0767896       1.25111      -1.11642     -0.726060     -0.511509     0.0397351      0.262476     0.0187174    -0.0750349     0.0145501     0.0117718    0.00233170   0.000298238   0.000870270   0.000600256   0.000453390   0.000278079  -3.89826e-05  -6.41463e-05   9.01866e-06  -2.19580e-06  -1.99181e-06   1.01569e-06       4.01622       5.32042       5.69911       5.95344       5.85655       5.52493       5.21365       4.57896       4.10233       3.39019       2.90281       2.22719       1.75720       1.30170      0.985532      0.684986      0.468594      0.326289      0.207353      0.134258     0.0813244     0.0506435     0.0287199     0.0164974    0.00894642    0.00473573    0.00247686    0.00117335   0.000565702   0.000255008   0.000114960   4.81753e-05   1.96331e-05   7.17958e-06   2.57330e-06   8.81192e-07
  22  20 3872.2506    1.7715  6.8504 10.8789 -0.0014      0.430378  0.1048   0.0156   0.1908    0.0428   0.0000     0.0836648   439.4598       12.1384       21.3238       4.20380       6.78715     -0.865734       8.49569      -2.94969      -4.70790       2.87879      0.800413      0.794172       4.71548       2.61778      0.602412      -1.66612       1.01799       1.24609     -0.156272     -0.113073    -0.0209391     0.0121176     0.0112062    -0.0114956    0.00182151  -0.000522019  -0.000774268  -0.000525049  -6.55336e-06  -0.000189011   5.13499e-05   2.84560e-06  -2.28051e-05  -1.91666e-06   2.58694e-06  -8.91666e-07       5.00803       6.52735       7.14000       7.55772       7.35815       7.06322       6.41140       5.74684       4.94879       4.18390       3.41329       2.75957       2.08182       1.59069       1.16069      0.820525      0.569814      0.391440      0.253923      0.160502      0.100809     0.0609643     0.0357909     0.0199000     0.0107720    0.00583552    0.00299360    0.00146147   0.000680386   0.000319275   0.000137358   5.91011e-05   2.33074e-05   8.91231e-06   3.09505e-06   1.07433e-06
  22  21 4016.9066    1.4892  9.6222 10.6303 -0.0008      0.343846  0.1417   0.0121   0.2563    0.0356   0.0000     0.0647619   435.1679       15.8910      0.998733      0.124694      0.527947      -2.38328       2.03774       2.30025       7.79184       4.69912      -3.76963       3.52398       2.24763       1.56420     -0.404902      0.472091     -0.984300      0.582832    -0.0978189     0.0653147    -0.0961626    -0.0386531     0.0295485     0.0123021     0.0127982   -0.00627119   0.000841938    0.00477701   -0.00140844   9.68701e-05  -0.000455241  -3.25696e-05  -1.75734e-05   2.58753e-05   1.24883e-06  -3.53638e-06       6.31435       8.27457       9.14568       9.41689       9.51037       8.96495       8.25832       7.38986       6.41993       5.26716       4.41331       3.50379       2.70987       2.04108       1.50795       1.07964      0.752605      0.514246      0.331101      0.217638      0.133385     0.0804461     0.0479235     0.0264537     0.0147009    0.00778812    0.00395357    0.00198725   0.000945730   0.000429341   0.000192495   7.91134e-05   3.16751e-05   1.22778e-05   4.18489e-06   1.43432e-06
  22  22 4161.2938    1.2516 12.3880 10.5291 -0.0008      0.147056  0.1981   0.0098   0.3335    0.0324   0.0000     0.0679998   442.7924       17.7065      0.925956       31.2770       24.4549      -29.7883       3.60293       3.39685       1.48750      -5.50388      0.771468      -8.33543      -2.61576      0.931069      0.602827       1.58492     -0.189981     -0.328449     -0.375687    -0.0214802    -0.0127842    -0.0661361    -0.0326566    -0.0104755     0.0122787    -0.0113327   -0.00367798    0.00181662   0.000118674  -0.000192423  -7.92604e-05   8.85299e-05   1.69981e-05   7.69087e-06  -5.07409e-06   2.77208e-06       8.31899       11.0975       11.9851       12.6398       12.4046       11.9343       10.8936       9.64967       8.33800       6.92341       5.77688       4.52844       3.52016       2.66269       1.94079       1.40172      0.973675      0.668634      0.428277      0.275379      0.174087      0.104923     0.0607688     0.0347736     0.0186345    0.00987890    0.00514408    0.00248887    0.00121641   0.000539746   0.000241660   9.91024e-05   4.16274e-05   1.51902e-05   5.38437e-06   1.84253e-06
  22  23 4305.8087    1.0422 14.8209 10.4366 -0.0010     0.0326833  0.2582   0.0081   0.4155    0.0298   0.0000     0.0745851   439.2273       6.92823      -34.7460      -18.6198       15.2232       12.6114       5.51410       4.34847      -8.12642      0.894867       3.73271      0.451949      -4.08494      -9.03266      0.900105       1.14114     -0.457829     -0.756277      0.428995     -0.332765    -0.0215046    -0.0244555  -0.000254337    -0.0220141    0.00209044    -0.0127245    0.00757419    0.00519503   0.000530206    0.00102957   0.000268904  -0.000145511  -8.79091e-05   2.01186e-05   1.52939e-05  -6.84580e-06       9.72236       12.8363       13.9429       14.6829       14.5344       13.8934       12.7882       11.3113       9.75765       8.28317       6.82043       5.35673       4.23492       3.17345       2.33763       1.67419       1.16630      0.798775      0.521527      0.340387      0.210835      0.125681     0.0746610     0.0424304     0.0230375     0.0122982    0.00634131    0.00306793    0.00146420   0.000689794   0.000289788   0.000124905   4.99264e-05   1.92928e-05   6.67281e-06   2.28383e-06
  23   8 2131.2430    0.7720  0.6708 10.3217 -0.0073       10.1325  0.0278   0.0184   0.0476    0.0723   0.0000       1.28794   437.1028     -0.238597       18.8174       5.37458     -0.210343     -0.587941     -0.513171      -1.64771      -1.20727      -1.22096     0.0708720      0.380626      0.889012     -0.521405     0.0383339      0.228675    -0.0641257     -0.102983    0.00817123   -0.00179986    -0.0375046     0.0394888   -0.00273613    0.00340825   0.000342418    0.00169643   -0.00134121   0.000510328  -0.000456297  -0.000112955   2.24205e-05  -3.87037e-05  -1.70093e-05   2.83261e-06  -3.43989e-06  -2.94062e-07       1.36501       1.70539       1.94253       2.10937       1.94138       1.93219       1.96354       1.49129       1.43439       1.25177      0.940713      0.808216      0.643137      0.490845      0.325080      0.271392      0.184440      0.117629     0.0873271     0.0540901     0.0359646     0.0207408     0.0151786    0.00790817    0.00409595    0.00249440    0.00130327   0.000689707   0.000302693   0.000168200   7.05854e-05   3.37662e-05   1.35315e-05   5.61662e-06   2.30286e-06   9.34115e-07
  23   9 2287.6379    1.1510  0.7809 10.7495 -0.0094       5.54601  0.0280   0.0261   0.0509    0.0957   0.0000      0.861179   437.9172     -0.184855       16.8727      -2.26621       1.18876      -5.43954       3.16031      0.475431       1.02189     -0.154694     -0.457149      0.513951     -0.687220      0.412175    -0.0627355     -0.417528      0.563150     0.0624468    -0.0801092    -0.0103499     0.0340880    -0.0360698   -0.00680451   -0.00223668    0.00132767   -0.00201019   0.000949373  -0.000277022   0.000218814   1.12165e-05  -5.32133e-06   4.00649e-05   1.63448e-05  -5.97270e-06  -3.88490e-06   1.25336e-06       1.67351       2.28363       2.53995       2.67566       2.64519       2.56551       2.25083       1.99529       1.61532       1.30513       1.11600      0.849303      0.677301      0.509617      0.351357      0.260588      0.181729      0.123144     0.0878284     0.0557918     0.0360108     0.0227211     0.0122716    0.00742502    0.00420927    0.00223561    0.00113707   0.000608186   0.000294407   0.000145560   6.64325e-05   2.75037e-05   1.29350e-05   5.31954e-06   1.91825e-06   7.28658e-07
  23  10 2439.2825    1.5933  0.8940 11.1800 -0.0073       3.75684  0.0320   0.0336   0.0529    0.1304   0.0000      0.737952   438.7267     -0.739135       13.4987       1.08582      0.907698     -0.615169      0.257376      -1.17550       1.25586       1.09733      -1.69076      0.835904       1.30245      0.717710     -0.346115     0.0668130      0.227902      0.127930    0.00204075     0.0490853     0.0387926    -0.0115051   -0.00288371    0.00176306    0.00753355   -0.00276824   -0.00570094   0.000585138  -0.000280848  -7.31989e-05  -4.79815e-05  -3.53366e-05   2.04560e-05  -4.96895e-06  -3.22808e-06   1.77068e-07       1.60679       2.12329       2.11864       2.44886       2.30837       2.29527       2.10013       1.88798       1.67195       1.42142       1.17038      0.885113      0.773923      0.545855      0.440813      0.297419      0.209333      0.148557      0.101096     0.0691573     0.0430751     0.0253042     0.0148400    0.00876094    0.00515819    0.00292279    0.00151680   0.000793128   0.000364051   0.000187171   7.99666e-05   3.76302e-05   1.45984e-05   6.61892e-06   2.26750e-06   9.32022e-07
  23  11 2588.7672    2.0826  0.9233 11.8011  0.0000       2.97628  0.0299   0.0424   0.0552    0.1015   0.0000      0.759178   437.7206       3.24501       18.3243      -1.65796      -8.20286      -3.00237       1.66074      0.870178       2.75478      0.160980      0.448554      0.636544      -1.34958     -0.590306     -0.508597     0.0764607     -0.340828    -0.0734567    -0.0285750    -0.0914642     0.0170536   -0.00649422    -0.0170565   -0.00456730   -0.00123124   -0.00384984   -0.00175587  -0.000135311   0.000217678   5.94027e-05  -1.58636e-05  -6.83002e-05  -1.75059e-05   2.42188e-06   3.16827e-06  -2.38810e-07       1.68154       2.18029       2.25960       2.39093       2.51661       2.38504       2.14794       1.83222       1.60356       1.41247       1.17942      0.894977      0.679419      0.498000      0.397847      0.311016      0.217303      0.142630     0.0895920     0.0555671     0.0371425     0.0240312     0.0153075    0.00911139    0.00512548    0.00266962    0.00142939   0.000656078   0.000343148   0.000149673   7.42627e-05   3.08145e-05   1.36002e-05   5.24752e-06   2.12152e-06   7.37305e-07
  23  12 2737.7206    2.4931  0.9958 12.3979 -0.0102       3.52280  0.0351   0.0514   0.0571    0.1049   0.0000      0.775937   437.5880       5.93478       15.9178       2.24242      -4.88045      -4.65144       1.67655     0.0304383       2.52584      -2.56093      0.850787     -0.249661      0.399787      0.305337      -1.11623      0.417449      0.381966      0.261445     0.0931482     0.0985039   -0.00176551    -0.0519682     0.0135021     0.0110957    0.00137760    0.00312346   -0.00148981    0.00115268  -6.45833e-05  -1.80847e-05   8.51381e-06  -4.30323e-05  -2.88375e-06  -4.51407e-06   8.84724e-07   2.55216e-06       1.85950       2.56781       2.79952       3.07231       3.01347       2.91009       2.61015       2.26148       1.83529       1.52414       1.22880       1.01452      0.780599      0.571975      0.409973      0.304772      0.209458      0.149373      0.103682     0.0674698     0.0443045     0.0273485     0.0160369    0.00938727    0.00493394    0.00289498    0.00138607   0.000764776   0.000363986   0.000183738   7.91083e-05   3.81440e-05   1.50782e-05   6.26027e-06   2.34455e-06   8.97518e-07
  23  13 2886.1996    3.3129  0.8662 12.9858  0.0046       2.03687  0.0298   0.0703   0.0512    0.1020   0.0000      0.749705   441.6264       5.21655       15.0590      0.692367      0.825751     -0.127463      0.379773      -2.25334       2.63849     -0.931710      -1.89879       1.60764       1.10500     -0.893032      0.360629      0.174215     -0.114748   -0.00453324      0.121601    -0.0890121    -0.0411293   -0.00976200    0.00186092    -0.0141407  -0.000796295  -0.000331628  -0.000777637  -0.000322682   0.000301523   4.43220e-05   3.72563e-05   5.62315e-06   2.90497e-06   4.25989e-06   2.78294e-06   4.42133e-07       1.54300       1.97182       2.20282       2.21239       2.27784       2.08260       2.14165       1.79523       1.57659       1.36722       1.05578      0.886547      0.636333      0.533783      0.412943      0.282285      0.209673      0.141531     0.0961716     0.0604765     0.0384370     0.0241500     0.0138738    0.00805596    0.00496773    0.00255223    0.00137449   0.000726663   0.000336842   0.000174608   7.37079e-05   3.46390e-05   1.48376e-05   6.43664e-06   2.34867e-06   9.17261e-07
  23  14 3033.5438    3.8054  0.9966 13.2510 -0.0016       1.89246  0.0338   0.0785   0.0583    0.1053   0.0000      0.759870   437.1160       3.50722       13.2826      -2.20817      -2.16284       1.36030      -2.73987      0.911049      0.683628     -0.777606      -1.39545     -0.617315      0.630004      0.398438     0.0415241      0.173029     -0.276011     -0.281279     -0.109599     0.0402231     0.0889223   -0.00331245    -0.0120885   -0.00583937    0.00203877   -0.00197007   -0.00320564   0.000897198   0.000426051   0.000225891  -3.98292e-05   4.27927e-06  -1.22879e-06   6.22825e-06   3.23634e-06  -1.93686e-06       1.61216       2.06710       2.21684       2.36313       2.34266       2.37008       2.13716       1.87983       1.60035       1.40583       1.17699      0.917442      0.785274      0.551632      0.419569      0.291476      0.209463      0.152844      0.101721     0.0654844     0.0461403     0.0263674     0.0168500    0.00915394    0.00535196    0.00284939    0.00154174   0.000752218   0.000415159   0.000178793   8.68413e-05   3.67361e-05   1.60300e-05   6.51007e-06   2.68170e-06   9.40666e-07
  23  15 3179.8141    4.0442  1.0860 13.3097 -0.0018       1.54239  0.0358   0.0789   0.0647    0.1080   0.0000      0.793855   439.8743       9.07577       14.5754      -3.01185      -2.88348      -1.42372      -2.41970      -2.46301      -2.28517       1.01630      0.517448      0.414011      0.113570     -0.441521      0.268308     -0.328565     -0.184778   -0.00769038     -0.260350   -0.00303483    -0.0142276   -0.00578579   -0.00392048   -0.00798012   -0.00383735   -0.00674214   0.000403479   3.39326e-05   0.000410667  -9.84573e-05   8.85204e-05  -3.06000e-05  -1.76086e-06  -4.79450e-06   2.13412e-06   1.41921e-06       1.95799       2.39728       2.37778       2.50040       2.55629       2.57968       2.38862       2.16823       1.83518       1.48282       1.17548      0.980571      0.771277      0.608754      0.465044      0.350714      0.237768      0.164723      0.119137     0.0760737     0.0491655     0.0273087     0.0158624    0.00931541    0.00551499    0.00292013    0.00155182   0.000763268   0.000359673   0.000180921   8.37319e-05   3.60787e-05   1.50096e-05   6.12816e-06   2.20050e-06   8.25238e-07
  23  16 3325.6173    3.4631  1.5056 13.0326 -0.0071      0.520176  0.0452   0.0582   0.0701    0.0829   0.0000      0.542505   440.7300       3.27929       18.4150       5.24595      -1.88923      -5.39154      -1.04663       1.27247       1.04433      0.335202     -0.960768      -1.67892      -1.37081     -0.150497      0.627934    0.00686864      0.458716     -0.173713    -0.0778568     0.0643520     0.0301678    -0.0982989     0.0343357     0.0202396    0.00289439    0.00233291    0.00413557    0.00104477   0.000270897   2.64438e-05   1.56868e-05  -3.52170e-07  -1.09092e-05   6.22131e-06   3.36758e-06   4.48264e-07       2.14687       2.60993       2.99293       3.20723       3.06583       2.99578       2.66330       2.42450       2.21540       1.78944       1.48599       1.23230      0.952548      0.708385      0.544412      0.387198      0.278190      0.188778      0.128116     0.0812539     0.0528813     0.0325433     0.0203116     0.0118039    0.00649648    0.00356546    0.00201239    0.00103979   0.000490000   0.000242959   0.000115440   5.04794e-05   2.08152e-05   8.62701e-06   3.27264e-06   1.20522e-06
  23  17 3471.4098    2.8587  2.3492 12.6037 -0.0040      0.457463  0.0576   0.0400   0.0970    0.0564   0.0000      0.287578   438.7219       9.50490       11.1796       1.40638      -2.04346      -1.74533      0.851030      -7.55806       1.51036      -1.12771      -1.91191      0.506588      -1.20616      -1.57570     -0.585141      0.424716     0.0608405     -0.493733    -0.0697548    -0.0535029     -0.117399     -0.122642    -0.0253145     0.0130088    0.00341652   -0.00283268   0.000879834    0.00374372   0.000304102  -0.000714518  -1.07529e-05  -3.21860e-05   3.48286e-05  -9.82135e-06  -1.28684e-06   1.52345e-07       2.64414       3.42238       3.69455       3.98028       3.86781       3.80073       3.56855       3.03739       2.77960       2.25003       1.88563       1.43065       1.18534      0.894571      0.681600      0.498887      0.356410      0.247070      0.160210      0.108284     0.0678775     0.0413436     0.0256993     0.0145924    0.00840518    0.00457423    0.00246844    0.00127857   0.000608606   0.000302985   0.000135135   6.02907e-05   2.50956e-05   1.04457e-05   4.09575e-06   1.57186e-06
  23  18 3617.0609    2.4549  3.6450 11.6953 -0.0016      0.758759  0.0684   0.0266   0.1185    0.0518   0.0000      0.145466   438.3284       16.7486       15.2069       2.70051      -13.2949       1.58006       3.12956      -7.80756      -6.04469     -0.919231       2.38028      -2.99133     -0.449734       1.06210      0.248245     -0.434680     -0.191230      0.139992      0.169180    -0.0295158     0.0939985    -0.0607038    -0.0160879     0.0112811    0.00214392    0.00745927   -0.00456580  -0.000573128   0.000864094   0.000317103  -0.000174040   4.16959e-05  -1.01450e-05  -5.55538e-06  -3.54195e-06  -5.57471e-07       3.13060       4.19932       4.46576       4.80125       4.66008       4.49534       4.11751       3.71708       3.35479       2.78456       2.30992       1.81923       1.46578       1.10354      0.844173      0.606088      0.430888      0.290217      0.197755      0.129070     0.0804809     0.0495135     0.0293803     0.0174666    0.00992211    0.00554390    0.00293124    0.00150849   0.000748068   0.000356935   0.000165978   7.29894e-05   3.09603e-05   1.23545e-05   4.82215e-06   1.79423e-06
  23  19 3762.5026    1.9944  5.1081 11.2930 -0.0014      0.737081  0.0856   0.0196   0.1550    0.0450   0.0000      0.111812   435.2031       8.63320       19.7634       10.2598      -1.59803      -6.58384       1.64492      -1.59526      -2.01675       4.76110      -5.20756      -3.20752      -3.45156       1.31112      -1.26629      0.227055      0.451616    -0.0243949      0.185061     -0.127669    -0.0864460   -0.00832379     0.0209282    -0.0557598    -0.0127541   -0.00412014    0.00384461   0.000624130   -0.00149066   3.05862e-05  -8.90159e-05  -0.000129804  -7.28414e-05   1.12302e-05   9.35435e-06  -8.41391e-07       3.89457       5.00953       5.44372       5.67913       5.64857       5.42475       5.06763       4.46663       4.01025       3.43182       2.89954       2.32180       1.80707       1.37958       1.02619      0.745917      0.532273      0.354897      0.244636      0.158795     0.0995260     0.0629569     0.0383043     0.0221208     0.0126310    0.00687626    0.00364428    0.00189095   0.000912830   0.000442849   0.000205418   9.14271e-05   3.93043e-05   1.58635e-05   6.00749e-06   2.31216e-06
  23  20 3907.7819    1.6813  7.4388 10.9311 -0.0025      0.406536  0.1121   0.0145   0.2040    0.0375   0.0000     0.0782085   441.1148       4.88220       21.2289       3.78868       4.37280       11.8577     -0.678355       9.52386       1.18709       8.66539     -0.647750      -4.15668       4.50488      -5.53518      -1.29192    -0.0442591      0.316174     -0.821623    0.00353986      0.132764     0.0182248      0.114217    -0.0780924     0.0265913    -0.0178726    -0.0142118   -0.00567267   0.000569938  -0.000693682   0.000615650   0.000187633   8.14696e-06   3.21808e-05   1.88202e-05   1.35073e-05  -5.33243e-06       5.09402       6.59509       7.04659       7.34112       7.38378       7.19408       6.56876       6.00350       5.19705       4.48136       3.66656       3.01058       2.39332       1.78737       1.34378      0.979385      0.688671      0.481452      0.323088      0.209547      0.133659     0.0839080     0.0502091     0.0293177     0.0162133    0.00889824    0.00479212    0.00245099    0.00121819   0.000581146   0.000270326   0.000119430   5.05824e-05   2.05345e-05   7.74347e-06   2.87658e-06
  23  21 4053.1749    1.3927 10.1965 10.6674 -0.0016      0.305132  0.1520   0.0110   0.2696    0.0328   0.0000     0.0685213   432.6759       15.3450       6.11196       3.69148      -21.9600      -2.37722      -15.1199      -2.41689      -7.18126     -0.638922    0.00854826       3.02637     -0.375988       4.21470       1.30940      0.871502     -0.803085     -0.323726     -0.266921     -0.252872    -0.0160720     0.0921394  -0.000631210    -0.0287108    0.00471459     0.0161786    0.00197378    0.00117599    0.00118437  -0.000916723   0.000339269   0.000108468   4.73634e-07   2.03178e-06   8.26736e-06   5.95986e-06       6.59298       8.75146       9.42149       9.84430       9.86221       9.41535       8.64269       7.79667       6.79336       5.84240       4.76101       3.88151       3.01047       2.30645       1.74160       1.23444      0.888480      0.609336      0.404833      0.268513      0.168600      0.105207     0.0630077     0.0371913     0.0207296     0.0115222    0.00615575    0.00311752    0.00157675   0.000742740   0.000344105   0.000154004   6.43451e-05   2.63363e-05   1.01558e-05   3.69976e-06
  23  22 4197.6932    1.1700 12.5151 10.5569 -0.0009     0.0794568  0.2048   0.0091   0.3464    0.0303   0.0000     0.0725643   430.8237       5.98230       11.7920     -0.364588       12.1365      -19.0766      -3.47372       6.73680      -8.90725       5.24709       5.23287      -4.62919      -2.13618      -3.42097     -0.903130      0.694788       1.02139     0.0426955     -0.160278     -0.427246     0.0385403     0.0593956    -0.0577714    -0.0503047    -0.0103803    -0.0160046   -0.00323671   -0.00225082   -0.00153489   -0.00113938   0.000108747  -2.88511e-05  -7.45146e-05   4.62922e-05   8.36971e-07  -4.62487e-06       7.81598       10.4959       11.2371       11.9800       11.7440       11.3184       10.6198       9.45588       8.43650       7.11800       5.85389       4.75051       3.72635       2.86814       2.16776       1.57003       1.13294      0.764534      0.521487      0.337224      0.216656      0.132910     0.0800186     0.0467128     0.0269197     0.0147910    0.00776680    0.00401295    0.00203046   0.000966314   0.000449286   0.000197569   8.57151e-05   3.41967e-05   1.31734e-05   4.90007e-06
  23  23 4343.2766    0.9800 15.3690 10.4533 -0.0012     0.0584953  0.2837   0.0074   0.4294    0.0272   0.0000     0.0768560   442.5388      0.868206       32.6336       12.0528       35.8191      -11.7535      -1.75530      -17.1821       17.3875       1.23920      0.298557      -12.7879      -2.94160       5.54173      -4.48635      0.365089      -2.85239      0.286096      0.449896      0.169763     -0.175334     -0.365848     -0.117122      0.193659     0.0344479     0.0114639    -0.0114778  -0.000213829    0.00312656   -0.00352907   0.000161658   6.49673e-06  -4.60609e-05  -4.64109e-05   9.30960e-07  -5.74786e-06       9.91299       13.0498       14.1904       14.9368       14.9546       14.3977       13.2357       12.0387       10.3045       8.97864       7.38244       5.93913       4.72449       3.59417       2.69229       1.96792       1.38687      0.979140      0.646546      0.429317      0.273461      0.170912      0.102695     0.0603824     0.0341598     0.0186682     0.0101190    0.00508221    0.00261087    0.00122913   0.000567318   0.000256032   0.000106813   4.44132e-05   1.68784e-05   6.16989e-06
  24   6 1826.3717    0.4291  0.3382  9.9526 -0.0061       17.5497  0.0218   0.0177   0.0398    0.0475   0.0000       2.74997   439.8578     -0.172759       18.9060      -1.05677      0.926068       3.05714      0.592002      -1.54676       2.22240       1.73486     -0.722207     0.0132951      0.874314    -0.0103298     -0.133655    -0.0267988    -0.0460603     0.0614661     0.0459354    -0.0391915     0.0165512    0.00330759    -0.0249527   -0.00905448    0.00108717  -8.48489e-05  -0.000803871   0.000918087   0.000682936   1.79447e-05  -4.91755e-05  -3.11849e-05  -2.96852e-05  -1.77231e-06  -1.84986e-06  -6.77407e-07       1.17975       1.35949       1.57079       1.76389       1.69106       1.64697       1.74515       1.47476       1.14065       1.34357      0.885076      0.684345      0.609622      0.445922      0.309405      0.225655      0.192683      0.138922     0.0855071     0.0597085     0.0474147     0.0245896     0.0156002     0.0143179    0.00566342    0.00277418    0.00181225    0.00103439   0.000477955   0.000177644   0.000107561   6.62546e-05   2.72574e-05   8.68994e-06   4.12732e-06   2.04718e-06
  24   7 1993.6963    0.5832  0.6197  9.9827 -0.0061       10.5726  0.0255   0.0151   0.0471    0.0674   0.0000       1.48996   436.0470      -2.72191       18.4691       1.00653      -2.34961      0.201315       1.91430     -0.365276      -2.11891      -1.03587       1.11640      0.768611     -0.273135     -0.168633      0.568341      0.231207    -0.0677088     -0.114373     0.0230479     0.0691292     0.0377159    -0.0301720   -0.00361241     0.0146070   -0.00829195    0.00451742    0.00213823  -0.000285728   9.03961e-06  -0.000131892  -0.000214565   7.40699e-05  -1.25431e-05  -1.58183e-06  -8.28777e-06   3.97065e-06       1.39634       1.74761       2.02367       2.02594       1.99699       1.86165       1.76694       1.57973       1.44659       1.22637       1.06646      0.900540      0.685147      0.525366      0.387829      0.287913      0.199069      0.128363     0.0943601     0.0633729     0.0392060     0.0261204     0.0157605    0.00883250    0.00573133    0.00310973    0.00166010   0.000884654   0.000467052   0.000214925   0.000113089   5.38082e-05   2.40897e-05   1.06292e-05   4.62404e-06   1.62622e-06
  24   8 2156.8718    0.8079  0.7322 10.2414 -0.0063       6.86297  0.0263   0.0188   0.0506    0.0861   0.0000       1.05199   441.2692       3.21285       14.8583       2.20397      -1.09095      -1.33674      -4.78551       1.63405       1.40477      -1.25329       1.38672      0.270028      -1.55611      0.950294     -0.245330     -0.211527    -0.0282459    -0.0798766     0.0835197     0.0657291    0.00935475     0.0331249    -0.0205870    0.00650510   -0.00126528    0.00133152   -0.00153114  -0.000735546   0.000601180  -0.000138818   0.000132229  -5.10744e-06   3.04701e-05  -2.27848e-05  -6.60837e-06   3.97328e-07       1.54508       1.85907       1.86468       1.88955       2.02920       2.07657       1.98158       1.76865       1.44794       1.18583       1.01716      0.866348      0.779860      0.577478      0.405474      0.273164      0.197464      0.146853      0.110665     0.0792823     0.0509698     0.0327971     0.0192518     0.0108555    0.00595223    0.00321886    0.00176535   0.000934518   0.000505591   0.000241130   0.000119605   5.40541e-05   2.33568e-05   1.05685e-05   3.99240e-06   1.58049e-06
  24   9 2314.3956    1.1998  0.8823 10.8558 -0.0051       3.22179  0.0290   0.0254   0.0557    0.0948   0.0000      0.870857   440.4114      -1.43304       15.4755      -1.72200      -2.08514      -4.33405      0.101732       1.72943     -0.154013      0.638107       2.42485     0.0245190     -0.156944     -0.158858     -0.277401     -0.712195      0.332741     0.0986103     -0.125072     0.0349171     0.0386013    -0.0253852    0.00701694    0.00890136    0.00501015    0.00170677  -0.000426431  -0.000927360  -0.000661101   5.25001e-05  -7.69634e-05  -0.000132092   3.57193e-05  -2.40198e-06   3.85670e-06   2.90293e-06       1.48825       1.89794       2.14729       2.26884       2.33066       2.19256       2.02604       1.76407       1.53401       1.27581       1.09438      0.826030      0.673193      0.525494      0.376939      0.288265      0.210247      0.146612     0.0978412     0.0651970     0.0428957     0.0277926     0.0169331     0.0101785    0.00622467    0.00334433    0.00182806   0.000993252   0.000501306   0.000256358   0.000122339   5.87454e-05   2.43674e-05   1.05805e-05   4.46069e-06   1.87861e-06
  24  10 2467.1806    1.6256  0.9535 11.2882 -0.0057       3.61736  0.0325   0.0333   0.0551    0.1195   0.0000      0.781423   440.1945       1.61083       16.4560     -0.187642      -1.13487     -0.370677      0.289786      -1.69421    -0.0651646      -1.90187     -0.708364     -0.345185    -0.0702417      -1.24995     -0.117960      0.151133      0.236349     0.0127807     -0.107541     0.0253180    -0.0736425     0.0146410    0.00211066   -0.00841272   0.000397943   0.000236896   0.000883439   -0.00105000   0.000701899   0.000157214   0.000110450  -6.69748e-05  -6.82240e-06  -1.71498e-05  -5.47063e-06  -3.68561e-06       1.63372       1.97025       2.12747       2.26863       2.34747       2.17006       2.02985       1.77548       1.64387       1.48024       1.22084       1.01916      0.756516      0.624581      0.458446      0.329334      0.247160      0.164680      0.118077     0.0721804     0.0484105     0.0314635     0.0197267     0.0123663    0.00676841    0.00403761    0.00215574    0.00120240   0.000612758   0.000305621   0.000140731   6.49378e-05   2.87163e-05   1.29726e-05   5.09224e-06   2.15817e-06
  24  11 2617.7059    2.1869  0.8702 11.9067 -0.0063       1.91523  0.0282   0.0456   0.0515    0.1048   0.0000      0.748157   435.6472       2.75409       14.3358       1.24609      -2.96807      -4.27719     -0.729713      -4.56796      -1.27620     -0.991887       1.02326      -2.06560      0.588582     -0.776981     -0.312325     -0.367230     0.0231491    0.00677475     0.0594847     -0.112577    -0.0629395     0.0291290   -0.00760146     0.0143056    0.00404969  -0.000477190    0.00208040   0.000834921   -0.00141670   3.36803e-05   0.000165124   2.78920e-05   2.71057e-08   5.76338e-06   6.68302e-06   9.02112e-07       1.53869       1.98359       2.06977       1.94921       1.98873       1.98884       2.02132       1.98205       1.65724       1.33106       1.03880      0.813067      0.656720      0.554344      0.450359      0.343069      0.255349      0.179894      0.120906     0.0772994     0.0483526     0.0299126     0.0174402    0.00990146    0.00571544    0.00330270    0.00173005   0.000904554   0.000483328   0.000251383   0.000116786   5.22720e-05   2.50438e-05   1.05957e-05   4.60148e-06   1.80089e-06
  24  12 2767.7926    2.7850  0.9002 12.3906 -0.0041       1.55493  0.0305   0.0578   0.0503    0.1103   0.0000      0.705097   438.3168       6.18454       14.9083       3.06602      0.860693      0.403262       2.13402      -1.66523       3.25763      -2.95914      0.510011     -0.785445     -0.957659     0.0657475      0.276827     -0.307217     0.0797131     -0.207777      0.218484      0.104553    -0.0337914     0.0494629    -0.0233712    0.00942105   -0.00300747   -0.00319133   -0.00139608    0.00124276  -0.000375286  -0.000116576   1.33356e-05  -4.29824e-05  -4.51743e-05  -1.58547e-05   1.68757e-06  -1.16279e-06       1.71520       2.33888       2.54967       2.73133       2.71192       2.63921       2.37144       2.04107       1.79305       1.42914       1.15887      0.949261      0.758831      0.559987      0.412249      0.295558      0.219499      0.148866      0.106568     0.0698563     0.0458223     0.0289521     0.0181272     0.0105887    0.00598191    0.00332584    0.00180805   0.000979188   0.000500160   0.000249272   0.000118907   5.66211e-05   2.43706e-05   1.07215e-05   4.04109e-06   1.65576e-06
  24  13 2917.0027    3.3361  0.8143 13.1811 -0.0037      0.859284  0.0290   0.0746   0.0495    0.0873   0.0000      0.804404   438.5200       3.93200       11.7581       1.62879      -2.36992       1.66904      -3.65864      0.636318      -2.55812     -0.708595      0.514821      0.530982      0.142607      0.303940     -0.782477     -0.825694     -0.346687      0.106660    -0.0100748    -0.0484065     0.0328217    -0.0156511    0.00620456    0.00759355    0.00674263   -0.00150020   -0.00197800  -0.000418447  -0.000470266  -0.000148286   0.000368524  -8.15683e-05  -1.52525e-05   1.05126e-05  -3.36391e-06   2.60382e-06       1.55366       2.08812       2.18857       2.31714       2.15354       2.02170       2.01596       1.83023       1.68501       1.37213       1.20455      0.903482      0.787750      0.556692      0.456641      0.331864      0.239800      0.164276      0.104129     0.0693082     0.0455647     0.0282043     0.0158192     0.0100315    0.00587322    0.00335131    0.00186446   0.000871641   0.000508054   0.000243915   0.000130554   5.63858e-05   2.64357e-05   1.06552e-05   4.54565e-06   1.86898e-06
  24  14 3065.1234    3.9649  1.0485 13.1557 -0.0074      0.818172  0.0323   0.0774   0.0602    0.1265   0.0000      0.869349   441.0213       8.63682       15.7902      -1.34044      -2.26241      -2.55570      -1.58222     -0.611967       1.73831      -1.58134      0.479541    -0.0341234      0.470648      0.410730    -0.0715279      0.271796    -0.0772366     0.0179079    -0.0152508     -0.115359     0.0913603    -0.0286879   -0.00993096   -0.00592851   0.000353284   -0.00125755    0.00128307  -0.000484335    0.00143676  -0.000214728  -7.37928e-05  -3.93456e-05   1.40594e-05  -1.60857e-06   7.30565e-06  -1.43757e-06       1.64553       2.01489       2.06359       2.20475       2.27173       2.16503       2.09765       1.85894       1.63275       1.39279       1.15856      0.961710      0.755941      0.621940      0.462171      0.323521      0.230294      0.163678      0.118503     0.0806551     0.0535506     0.0328302     0.0191343     0.0113936    0.00664144    0.00381039    0.00213207    0.00110001   0.000578956   0.000281444   0.000132774   6.02606e-05   2.69928e-05   1.13374e-05   5.03494e-06   1.98690e-06
  24  15 3211.9718    3.7686  1.2558 13.3327 -0.0062     -0.652581  0.0383   0.0706   0.0679    0.1006   0.0000      0.616666   440.7143       5.76622       17.3839      -4.14307       1.06091      -7.11779      0.827321      -2.41897       4.25570      -2.54385     -0.776082      -1.05076       1.24701     -0.161314     -0.186787      -1.01317      0.252530     -0.346484     -0.236291      0.169155     0.0193250   -0.00373923   -0.00957508     0.0128351    0.00857233    0.00610840   0.000743109   0.000836580   0.000132227  -0.000105929   2.08164e-05  -1.40030e-05  -1.98370e-05  -1.75410e-05  -4.79060e-06   2.48802e-06       1.87704       2.28682       2.56532       2.63295       2.67620       2.52137       2.48269       2.19820       1.83446       1.66210       1.33374       1.06666      0.856536      0.654261      0.518390      0.374551      0.279618      0.196016      0.127971     0.0888464     0.0572147     0.0354582     0.0218086     0.0129539    0.00788420    0.00433799    0.00231771    0.00129188   0.000620030   0.000319404   0.000153459   7.21440e-05   3.31891e-05   1.35580e-05   5.97446e-06   2.38719e-06
  24  16 3358.6652    3.2668  1.6802 13.0168 -0.0056       1.15213  0.0461   0.0532   0.0791    0.0746   0.0000      0.392275   442.0387       6.38430       12.9869       4.80797      0.326398      -1.95979     -0.622983      -3.24908       1.41659      -3.97262       1.06676       1.20088    0.00921488      -1.79004      0.354346      0.580391     0.0773491     -0.389344    -0.0882574      0.211528    -0.0224590    -0.0280467    -0.0506038     0.0472720    0.00156469   -0.00378607   -0.00229900    0.00123309    0.00156789   0.000276759  -0.000239198  -6.83773e-05   4.09159e-05   5.51552e-06   1.02038e-06  -1.50018e-06       2.15148       2.81132       2.98545       3.20714       3.25905       3.06814       2.89001       2.54307       2.26588       1.98233       1.52060       1.25544      0.985295      0.804177      0.599209      0.441423      0.315027      0.223872      0.152117      0.105474     0.0664672     0.0417283     0.0253411     0.0150882    0.00883685    0.00504916    0.00286644    0.00150298   0.000791068   0.000382909   0.000189751   8.31102e-05   3.87280e-05   1.55300e-05   6.73799e-06   2.56178e-06
  24  17 3505.1246    2.7351  2.6226 12.3202 -0.0012      0.646173  0.0555   0.0344   0.1012    0.0539   0.0000      0.253496   435.4707       5.63287       15.5980       1.81685     -0.246123       2.08990      -1.68202      -3.12895      0.280886      -3.78050      -1.25964      -1.22857       1.68335     -0.424770     -0.951121      0.246527      0.373981     -0.335788    -0.0812851     0.0152179     0.0176280    -0.0444201    -0.0694795     0.0256003   -0.00913624    0.00242530   -0.00703457   -0.00100641    0.00205039  -0.000784716   2.02136e-05   2.16131e-05   4.27370e-06   8.04019e-07  -7.68960e-06   1.35603e-08       2.63574       3.33288       3.49930       3.74126       3.80173       3.64435       3.45323       3.11114       2.64593       2.29147       1.94725       1.61302       1.31074      0.985748      0.744278      0.538389      0.383254      0.279060      0.184541      0.132000     0.0859681     0.0542369     0.0330563     0.0193737     0.0114517    0.00656709    0.00345184    0.00185031   0.000931813   0.000476868   0.000231880   0.000107270   4.76473e-05   2.06406e-05   8.44340e-06   3.36381e-06
  24  18 3651.2631    2.2962  4.1503 11.5890 -0.0018      0.426947  0.0718   0.0231   0.1275    0.0445   0.0000      0.123564   436.9961       17.1568       16.2572       4.18831      0.445902      -6.89507      -3.88726     -0.701605     -0.804063      -4.02198       3.22850       2.02491      0.580380     -0.587720      -1.21127     -0.354634     -0.487337      0.698010     -0.146605     0.0607125      0.130819    0.00484258    -0.0343291   -0.00253135     0.0127863   -0.00970372   0.000711329   -0.00162167   -0.00247927   0.000307446  -0.000177074   8.22020e-05  -8.28596e-05   4.19596e-05   8.71429e-06   8.60096e-06       3.24646       4.30430       4.64468       5.01660       5.00955       4.79975       4.44587       3.91409       3.55465       2.92040       2.50604       2.01031       1.60174       1.23720      0.931813      0.682580      0.490565      0.353515      0.233625      0.159299      0.101537     0.0669974     0.0396452     0.0246782     0.0140408    0.00813986    0.00443699    0.00231767    0.00125627   0.000603493   0.000306880   0.000134729   6.21113e-05   2.62602e-05   1.09978e-05   4.25113e-06
  24  19 3797.2677    1.9336  5.6962 11.1689  0.0002      0.635293  0.0892   0.0174   0.1597    0.0403   0.0000     0.0915002   438.4562       6.98888       21.5038       13.7623       5.11655      -6.61624      -3.93998      -2.65768       3.88102     -0.974242       4.49774      -1.99192      0.228712      -1.33116      -1.24838      0.118471      -1.18841     -0.195301      0.614161      0.147537     -0.126831   -0.00867737     0.0374868    -0.0258777     0.0162617   -0.00213792    0.00321895    0.00289468   0.000360732   -0.00100471   0.000101603   0.000164447   8.27823e-05  -7.65602e-06  -9.79276e-06   8.61674e-06       3.94967       5.19097       5.69493       6.04508       6.16041       5.76235       5.38269       4.91060       4.23779       3.66206       2.93155       2.46751       1.87237       1.51267       1.12348      0.849429      0.602557      0.420927      0.290024      0.194861      0.128490     0.0785096     0.0484881     0.0288892     0.0170668    0.00994833    0.00533485    0.00290190    0.00145898   0.000743664   0.000360058   0.000167673   7.57247e-05   3.21758e-05   1.32952e-05   5.19584e-06
[truncated: 1,564,174 more chars]
