# Supplementary material for: Global-Mode Analysis of Full-Disk Data from the Michelson Doppler Imager and the Helioseismic and Magnetic Imager
Source: Sol Phys. 2018 Jan 31;293(2):29. doi: 10.1007/s11207-017-1201-5 (PMC6566312; doi:10.1007/s11207-017-1201-5)
Supplement: Supplementary file 2 — (TAR 362.4 MB) [file 11207_2017_1201_MOESM2_ESM.tar › HMI/hmiv360dasym.6328.18]

   0  13 1957.4881    0.5806  0.4446 11.2603  0.0000       12.9337  0.0530   0.0471   0.1055    0.2657   0.0000       4.30428     0.0000       0.00000       0.00000       0.00000       0.00000       0.00000       0.00000       0.00000       0.00000       0.00000       0.00000       0.00000       0.00000       0.00000       0.00000       0.00000       0.00000       0.00000       0.00000       0.00000       0.00000       0.00000       0.00000       0.00000       0.00000       0.00000       0.00000       0.00000       0.00000       0.00000       0.00000       0.00000       0.00000       0.00000       0.00000       0.00000
   0  14 2093.4646    0.6875  0.5905 11.6222  0.0000       6.52824  0.0528   0.0528   0.1712    0.3279   0.0000       3.01622     0.0000       0.00000       0.00000       0.00000       0.00000       0.00000       0.00000       0.00000       0.00000       0.00000       0.00000       0.00000       0.00000       0.00000       0.00000       0.00000       0.00000       0.00000       0.00000       0.00000       0.00000       0.00000       0.00000       0.00000       0.00000       0.00000       0.00000       0.00000       0.00000       0.00000       0.00000       0.00000       0.00000       0.00000       0.00000       0.00000
   0  15 2228.7090    0.9872  0.8585 10.6829  0.0000       3.71663  0.0776   0.0622   0.1569    1.3202   0.0000       1.90706     0.0000       0.00000       0.00000       0.00000       0.00000       0.00000       0.00000       0.00000       0.00000       0.00000       0.00000       0.00000       0.00000       0.00000       0.00000       0.00000       0.00000       0.00000       0.00000       0.00000       0.00000       0.00000       0.00000       0.00000       0.00000       0.00000       0.00000       0.00000       0.00000       0.00000       0.00000       0.00000       0.00000       0.00000       0.00000       0.00000
   0  16 2362.8849    1.3881  0.5914 12.3042  0.0000       3.69840  0.0561   0.0977   0.1196    0.4381   0.0000       1.95386     0.0000       0.00000       0.00000       0.00000       0.00000       0.00000       0.00000       0.00000       0.00000       0.00000       0.00000       0.00000       0.00000       0.00000       0.00000       0.00000       0.00000       0.00000       0.00000       0.00000       0.00000       0.00000       0.00000       0.00000       0.00000       0.00000       0.00000       0.00000       0.00000       0.00000       0.00000       0.00000       0.00000       0.00000       0.00000       0.00000
   0  22 3168.6798    4.0427  0.9817 13.7059  0.0000       2.32259  0.0924   0.2440   0.2062    1.8762   0.0000       1.52581     0.0000       0.00000       0.00000       0.00000       0.00000       0.00000       0.00000       0.00000       0.00000       0.00000       0.00000       0.00000       0.00000       0.00000       0.00000       0.00000       0.00000       0.00000       0.00000       0.00000       0.00000       0.00000       0.00000       0.00000       0.00000       0.00000       0.00000       0.00000       0.00000       0.00000       0.00000       0.00000       0.00000       0.00000       0.00000       0.00000
   0  23 3303.5104    3.7681  1.4214  7.2149  0.0011     -0.662387  0.1039   0.2198   0.2792   98.8247   0.0000      0.862234     0.0000       0.00000       0.00000       0.00000       0.00000       0.00000       0.00000       0.00000       0.00000       0.00000       0.00000       0.00000       0.00000       0.00000       0.00000       0.00000       0.00000       0.00000       0.00000       0.00000       0.00000       0.00000       0.00000       0.00000       0.00000       0.00000       0.00000       0.00000       0.00000       0.00000       0.00000       0.00000       0.00000       0.00000       0.00000       0.00000
   0  24 3438.7993    3.3473  2.1565  6.7378  0.0000     0.0605748  0.1433   0.1655   0.3292  987.9380   0.0000      0.924961     0.0000       0.00000       0.00000       0.00000       0.00000       0.00000       0.00000       0.00000       0.00000       0.00000       0.00000       0.00000       0.00000       0.00000       0.00000       0.00000       0.00000       0.00000       0.00000       0.00000       0.00000       0.00000       0.00000       0.00000       0.00000       0.00000       0.00000       0.00000       0.00000       0.00000       0.00000       0.00000       0.00000       0.00000       0.00000       0.00000
   1  10 1612.7042    0.2065  0.1199 11.6451  0.0000       8.57593  0.0249   0.0227   0.0422    0.0534   0.0000       25.1323   439.7748      -8.12679       0.00000       0.00000       0.00000       0.00000       0.00000       0.00000       0.00000       0.00000       0.00000       0.00000       0.00000       0.00000       0.00000       0.00000       0.00000       0.00000       32.4985       15.5079       0.00000       0.00000       0.00000       0.00000       0.00000       0.00000       0.00000       0.00000       0.00000       0.00000       0.00000       0.00000       0.00000       0.00000       0.00000       0.00000
   1  11 1749.3033    0.3617  0.1803 11.4181  0.0000       22.4752  0.0241   0.0287   0.0391    0.0737   0.0000       7.61434   432.8510      -8.72729       0.00000       0.00000       0.00000       0.00000       0.00000       0.00000       0.00000       0.00000       0.00000       0.00000       0.00000       0.00000       0.00000       0.00000       0.00000       0.00000       28.6206       12.5647       0.00000       0.00000       0.00000       0.00000       0.00000       0.00000       0.00000       0.00000       0.00000       0.00000       0.00000       0.00000       0.00000       0.00000       0.00000       0.00000
   1  12 1885.1201    0.4726  0.4022 11.2469  0.0000       11.0566  0.0343   0.0250   0.0623    0.1086   0.0000       3.03986   490.0249      -18.8263       0.00000       0.00000       0.00000       0.00000       0.00000       0.00000       0.00000       0.00000       0.00000       0.00000       0.00000       0.00000       0.00000       0.00000       0.00000       0.00000       36.4955       18.2491       0.00000       0.00000       0.00000       0.00000       0.00000       0.00000       0.00000       0.00000       0.00000       0.00000       0.00000       0.00000       0.00000       0.00000       0.00000       0.00000
   1  13 2020.8426    0.6123  0.4840 11.4650  0.0000       10.8536  0.0371   0.0301   0.0712    0.1354   0.0000       2.50360   454.8282      -32.1953       0.00000       0.00000       0.00000       0.00000       0.00000       0.00000       0.00000       0.00000       0.00000       0.00000       0.00000       0.00000       0.00000       0.00000       0.00000       0.00000       42.4242       19.0692       0.00000       0.00000       0.00000       0.00000       0.00000       0.00000       0.00000       0.00000       0.00000       0.00000       0.00000       0.00000       0.00000       0.00000       0.00000       0.00000
   1  14 2156.8214    0.8419  0.6019 11.2993  0.0000       4.29767  0.0352   0.0351   0.0743    0.2559   0.0000       1.38351   419.5340       6.46065       0.00000       0.00000       0.00000       0.00000       0.00000       0.00000       0.00000       0.00000       0.00000       0.00000       0.00000       0.00000       0.00000       0.00000       0.00000       0.00000       34.2835       20.7330       0.00000       0.00000       0.00000       0.00000       0.00000       0.00000       0.00000       0.00000       0.00000       0.00000       0.00000       0.00000       0.00000       0.00000       0.00000       0.00000
   1  15 2291.9590    1.0729  0.9923 11.5295  0.0000       2.75318  0.0529   0.0402   0.1166    0.5056   0.0000       1.26030   429.9256      -30.2309       0.00000       0.00000       0.00000       0.00000       0.00000       0.00000       0.00000       0.00000       0.00000       0.00000       0.00000       0.00000       0.00000       0.00000       0.00000       0.00000       43.8628       27.7902       0.00000       0.00000       0.00000       0.00000       0.00000       0.00000       0.00000       0.00000       0.00000       0.00000       0.00000       0.00000       0.00000       0.00000       0.00000       0.00000
   1  16 2425.5778    1.4985  0.8158 12.0658  0.0000       1.36340  0.0453   0.0562   0.0869    0.4842   0.0000      0.997018   431.4814      0.600453       0.00000       0.00000       0.00000       0.00000       0.00000       0.00000       0.00000       0.00000       0.00000       0.00000       0.00000       0.00000       0.00000       0.00000       0.00000       0.00000       42.1164       23.8175       0.00000       0.00000       0.00000       0.00000       0.00000       0.00000       0.00000       0.00000       0.00000       0.00000       0.00000       0.00000       0.00000       0.00000       0.00000       0.00000
   1  17 2559.2000    2.0363  0.8326 12.0206  0.0000       3.22395  0.0403   0.0735   0.0966    0.8477   0.0000       1.05016   448.9595       17.8788       0.00000       0.00000       0.00000       0.00000       0.00000       0.00000       0.00000       0.00000       0.00000       0.00000       0.00000       0.00000       0.00000       0.00000       0.00000       0.00000       36.2240       22.4211       0.00000       0.00000       0.00000       0.00000       0.00000       0.00000       0.00000       0.00000       0.00000       0.00000       0.00000       0.00000       0.00000       0.00000       0.00000       0.00000
   1  18 2693.3860    2.5142  1.1014  4.1080  0.0000      0.615865  0.0536   0.0868   0.1163 1000.0000   0.0000      0.931821   356.0827       43.0638       0.00000       0.00000       0.00000       0.00000       0.00000       0.00000       0.00000       0.00000       0.00000       0.00000       0.00000       0.00000       0.00000       0.00000       0.00000       0.00000       44.0164       25.4919       0.00000       0.00000       0.00000       0.00000       0.00000       0.00000       0.00000       0.00000       0.00000       0.00000       0.00000       0.00000       0.00000       0.00000       0.00000       0.00000
   1  19 2828.1852    3.1812  0.9286  5.0527  0.0000       1.58482  0.0471   0.1123   0.1028 1000.0000   0.0000      0.937371   419.4228      -31.5245       0.00000       0.00000       0.00000       0.00000       0.00000       0.00000       0.00000       0.00000       0.00000       0.00000       0.00000       0.00000       0.00000       0.00000       0.00000       0.00000       42.5309       22.5123       0.00000       0.00000       0.00000       0.00000       0.00000       0.00000       0.00000       0.00000       0.00000       0.00000       0.00000       0.00000       0.00000       0.00000       0.00000       0.00000
   1  21 3098.2251    4.0200  0.9107 14.0581  0.0000       3.08228  0.0473   0.1457   0.1059    0.6573   0.0000       1.22471   482.2083      -15.6098       0.00000       0.00000       0.00000       0.00000       0.00000       0.00000       0.00000       0.00000       0.00000       0.00000       0.00000       0.00000       0.00000       0.00000       0.00000       0.00000       43.8435       24.2735       0.00000       0.00000       0.00000       0.00000       0.00000       0.00000       0.00000       0.00000       0.00000       0.00000       0.00000       0.00000       0.00000       0.00000       0.00000       0.00000
   1  22 3233.2201    3.9793  1.1814  9.1470  0.0000      0.345339  0.0568   0.1414   0.1373  110.6562   0.0000       1.00188   453.3445      0.706080       0.00000       0.00000       0.00000       0.00000       0.00000       0.00000       0.00000       0.00000       0.00000       0.00000       0.00000       0.00000       0.00000       0.00000       0.00000       0.00000       51.7225       26.5763       0.00000       0.00000       0.00000       0.00000       0.00000       0.00000       0.00000       0.00000       0.00000       0.00000       0.00000       0.00000       0.00000       0.00000       0.00000       0.00000
   1  23 3368.6965    3.5665  2.0309  3.9745  0.0000       1.09710  0.0760   0.0995   0.1827 1000.0000   0.0000      0.466531   448.8077       7.92384       0.00000       0.00000       0.00000       0.00000       0.00000       0.00000       0.00000       0.00000       0.00000       0.00000       0.00000       0.00000       0.00000       0.00000       0.00000       0.00000       63.2483       36.6346       0.00000       0.00000       0.00000       0.00000       0.00000       0.00000       0.00000       0.00000       0.00000       0.00000       0.00000       0.00000       0.00000       0.00000       0.00000       0.00000
   1  24 3504.1059    2.9428  3.0343 11.5697  0.0000    -0.0460893  0.0984   0.0746   0.2323    1.9025   0.0000      0.292936   597.4876       59.8441       0.00000       0.00000       0.00000       0.00000       0.00000       0.00000       0.00000       0.00000       0.00000       0.00000       0.00000       0.00000       0.00000       0.00000       0.00000       0.00000       81.9141       48.0692       0.00000       0.00000       0.00000       0.00000       0.00000       0.00000       0.00000       0.00000       0.00000       0.00000       0.00000       0.00000       0.00000       0.00000       0.00000       0.00000
   1  25 3640.2876    2.4046  4.1343 12.2017  0.0000      0.279723  0.1306   0.0589   0.3023    0.6216   0.0000      0.231963   511.4955       64.8110       0.00000       0.00000       0.00000       0.00000       0.00000       0.00000       0.00000       0.00000       0.00000       0.00000       0.00000       0.00000       0.00000       0.00000       0.00000       0.00000       104.030       61.8670       0.00000       0.00000       0.00000       0.00000       0.00000       0.00000       0.00000       0.00000       0.00000       0.00000       0.00000       0.00000       0.00000       0.00000       0.00000       0.00000
   1  26 3776.5568    2.1071  5.6523 11.2537  0.0000      0.112906  0.1727   0.0389   0.3375    0.8252   0.0000      0.229010   338.4580      -55.6006       0.00000       0.00000       0.00000       0.00000       0.00000       0.00000       0.00000       0.00000       0.00000       0.00000       0.00000       0.00000       0.00000       0.00000       0.00000       0.00000       126.059       73.8016       0.00000       0.00000       0.00000       0.00000       0.00000       0.00000       0.00000       0.00000       0.00000       0.00000       0.00000       0.00000       0.00000       0.00000       0.00000       0.00000
   2  10 1674.5594    0.2456  0.1183 11.6377  0.0004       24.8451  0.0170   0.0185   0.0242    0.0462   0.0000       12.5838   425.7843      -14.2519       12.1529      -1.29162       0.00000       0.00000       0.00000       0.00000       0.00000       0.00000       0.00000       0.00000       0.00000       0.00000       0.00000       0.00000       0.00000       0.00000       9.63265       8.36772       5.64150       2.24046       0.00000       0.00000       0.00000       0.00000       0.00000       0.00000       0.00000       0.00000       0.00000       0.00000       0.00000       0.00000       0.00000       0.00000
   2  11 1810.2820    0.3884  0.2393 11.4916  0.0000       10.6762  0.0177   0.0196   0.0330    0.0613   0.0000       4.07105   423.6480       1.69773       6.14081      -2.89466       0.00000       0.00000       0.00000       0.00000       0.00000       0.00000       0.00000       0.00000       0.00000       0.00000       0.00000       0.00000       0.00000       0.00000       11.1884       9.27842       5.27112       1.99390       0.00000       0.00000       0.00000       0.00000       0.00000       0.00000       0.00000       0.00000       0.00000       0.00000       0.00000       0.00000       0.00000       0.00000
   2  12 1945.8122    0.5208  0.4061 11.5038  0.0000       8.55755  0.0219   0.0211   0.0507    0.0847   0.0000       2.18363   416.4029       2.63022       16.1551      -5.21006       0.00000       0.00000       0.00000       0.00000       0.00000       0.00000       0.00000       0.00000       0.00000       0.00000       0.00000       0.00000       0.00000       0.00000       11.6817       10.9870       6.68698       2.74665       0.00000       0.00000       0.00000       0.00000       0.00000       0.00000       0.00000       0.00000       0.00000       0.00000       0.00000       0.00000       0.00000       0.00000
   2  13 2082.1304    0.7201  0.5295 11.5437 -0.0000       8.27928  0.0278   0.0248   0.0487    0.1190   0.0000       1.54594   408.9550       12.0953       9.45514     -0.497775       0.00000       0.00000       0.00000       0.00000       0.00000       0.00000       0.00000       0.00000       0.00000       0.00000       0.00000       0.00000       0.00000       0.00000       16.4814       13.3227       7.63128       2.72787       0.00000       0.00000       0.00000       0.00000       0.00000       0.00000       0.00000       0.00000       0.00000       0.00000       0.00000       0.00000       0.00000       0.00000
   2  14 2217.6551    0.9119  0.7973 11.4081  0.0000       4.58626  0.0350   0.0265   0.0671    0.2351   0.0000      0.993523   425.6384      -3.88029       11.8191       5.65119       0.00000       0.00000       0.00000       0.00000       0.00000       0.00000       0.00000       0.00000       0.00000       0.00000       0.00000       0.00000       0.00000       0.00000       17.3259       15.0091       10.1554       3.79024       0.00000       0.00000       0.00000       0.00000       0.00000       0.00000       0.00000       0.00000       0.00000       0.00000       0.00000       0.00000       0.00000       0.00000
   2  15 2352.2831    1.2798  0.7600 11.8054  0.0000       4.08298  0.0314   0.0371   0.0654    0.2780   0.0000      0.915375   428.4223       21.4937      -4.20673      -1.45094       0.00000       0.00000       0.00000       0.00000       0.00000       0.00000       0.00000       0.00000       0.00000       0.00000       0.00000       0.00000       0.00000       0.00000       17.7981       14.8924       8.07260       3.12818       0.00000       0.00000       0.00000       0.00000       0.00000       0.00000       0.00000       0.00000       0.00000       0.00000       0.00000       0.00000       0.00000       0.00000
   2  16 2485.9478    1.7370  0.9183 11.9175  0.0000       3.12755  0.0365   0.0474   0.0731    0.5531   0.0000      0.807209   444.8677    -0.0483030       6.89779      -1.36895       0.00000       0.00000       0.00000       0.00000       0.00000       0.00000       0.00000       0.00000       0.00000       0.00000       0.00000       0.00000       0.00000       0.00000       19.4861       16.1771       9.35731       3.42637       0.00000       0.00000       0.00000       0.00000       0.00000       0.00000       0.00000       0.00000       0.00000       0.00000       0.00000       0.00000       0.00000       0.00000
   2  18 2754.5575    2.7154  0.8860 12.6391  0.0000       1.76875  0.0355   0.0733   0.0673    0.6296   0.0000      0.753241   443.3843      -3.46794      -8.72975       3.12882       0.00000       0.00000       0.00000       0.00000       0.00000       0.00000       0.00000       0.00000       0.00000       0.00000       0.00000       0.00000       0.00000       0.00000       17.9735       15.1845       9.22999       3.47367       0.00000       0.00000       0.00000       0.00000       0.00000       0.00000       0.00000       0.00000       0.00000       0.00000       0.00000       0.00000       0.00000       0.00000
   2  20 3024.7343    3.9038  0.8849 12.1460  0.0000      0.972634  0.0313   0.1040   0.0723    2.1778   0.0000      0.549531   437.9596      -5.39778       3.15760       3.27002       0.00000       0.00000       0.00000       0.00000       0.00000       0.00000       0.00000       0.00000       0.00000       0.00000       0.00000       0.00000       0.00000       0.00000       17.2797       14.2115       8.57380       3.08549       0.00000       0.00000       0.00000       0.00000       0.00000       0.00000       0.00000       0.00000       0.00000       0.00000       0.00000       0.00000       0.00000       0.00000
   2  21 3159.9279    4.0646  1.0996 14.2213  0.0000       2.81837  0.0427   0.1060   0.0887    0.3952   0.0000      0.843832   384.1489      -4.96792       9.16827      -2.66536       0.00000       0.00000       0.00000       0.00000       0.00000       0.00000       0.00000       0.00000       0.00000       0.00000       0.00000       0.00000       0.00000       0.00000       22.1964       17.9203       10.2323       3.61478       0.00000       0.00000       0.00000       0.00000       0.00000       0.00000       0.00000       0.00000       0.00000       0.00000       0.00000       0.00000       0.00000       0.00000
   2  22 3295.0947    3.6549  1.5130 12.8886 -0.0035      0.938071  0.0503   0.0822   0.1024    0.9800   0.0000      0.503835   424.6658      -22.7452       19.8639       9.88313       0.00000       0.00000       0.00000       0.00000       0.00000       0.00000       0.00000       0.00000       0.00000       0.00000       0.00000       0.00000       0.00000       0.00000       25.6710       20.5577       12.7445       4.30852       0.00000       0.00000       0.00000       0.00000       0.00000       0.00000       0.00000       0.00000       0.00000       0.00000       0.00000       0.00000       0.00000       0.00000
   2  23 3430.9556    3.1751  2.1321 13.0953 -0.0045       1.24480  0.0630   0.0602   0.1206    0.3819   0.0000      0.351904   414.6752       2.22308       19.4681      -2.54743       0.00000       0.00000       0.00000       0.00000       0.00000       0.00000       0.00000       0.00000       0.00000       0.00000       0.00000       0.00000       0.00000       0.00000       31.0939       25.4599       15.0047       5.37755       0.00000       0.00000       0.00000       0.00000       0.00000       0.00000       0.00000       0.00000       0.00000       0.00000       0.00000       0.00000       0.00000       0.00000
   2  24 3566.7892    2.6792  3.0187 12.8282  0.0000      0.472507  0.0748   0.0440   0.1588    0.2334   0.0000      0.237473   434.3521       33.5818       7.84868      -15.0463       0.00000       0.00000       0.00000       0.00000       0.00000       0.00000       0.00000       0.00000       0.00000       0.00000       0.00000       0.00000       0.00000       0.00000       34.4484       30.2589       18.1405       7.16892       0.00000       0.00000       0.00000       0.00000       0.00000       0.00000       0.00000       0.00000       0.00000       0.00000       0.00000       0.00000       0.00000       0.00000
   3   9 1591.5266    0.2051  0.0877 11.5957  0.0000       1.22733  0.0099   0.0155   0.0197    0.0341   0.0000       15.7931   437.9304      -3.19393       13.1759      0.216628     -0.402888     0.0628806       0.00000       0.00000       0.00000       0.00000       0.00000       0.00000       0.00000       0.00000       0.00000       0.00000       0.00000       0.00000       4.66191       3.84556       3.29265       1.88279      0.932712      0.257057       0.00000       0.00000       0.00000       0.00000       0.00000       0.00000       0.00000       0.00000       0.00000       0.00000       0.00000       0.00000
   3  10 1729.0967    0.3128  0.1612 11.4804  0.0000       17.2925  0.0144   0.0157   0.0208    0.0473   0.0000       4.90239   433.4731      -2.25347      -1.35572      0.528259       1.26750    -0.0173479       0.00000       0.00000       0.00000       0.00000       0.00000       0.00000       0.00000       0.00000       0.00000       0.00000       0.00000       0.00000       5.86636       5.36578       4.63117       2.86040       1.34788      0.370691       0.00000       0.00000       0.00000       0.00000       0.00000       0.00000       0.00000       0.00000       0.00000       0.00000       0.00000       0.00000
   3  11 1865.3116    0.4502  0.3142 11.4668  0.0000       13.2511  0.0166   0.0175   0.0380    0.0647   0.0000       2.49310   423.7605      0.955799       4.48658    -0.0530176      -2.84690      0.405611       0.00000       0.00000       0.00000       0.00000       0.00000       0.00000       0.00000       0.00000       0.00000       0.00000       0.00000       0.00000       7.22541       6.40693       5.33189       3.35274       1.44725      0.399045       0.00000       0.00000       0.00000       0.00000       0.00000       0.00000       0.00000       0.00000       0.00000       0.00000       0.00000       0.00000
   3  12 2001.2567    0.6135  0.4334 11.4698  0.0000       10.0829  0.0205   0.0202   0.0409    0.0970   0.0000       1.52698   432.6535      -1.48261       3.52284      0.783435       1.77146     -0.192147       0.00000       0.00000       0.00000       0.00000       0.00000       0.00000       0.00000       0.00000       0.00000       0.00000       0.00000       0.00000       8.64501       8.97561       6.05173       3.44607       1.59385      0.505170       0.00000       0.00000       0.00000       0.00000       0.00000       0.00000       0.00000       0.00000       0.00000       0.00000       0.00000       0.00000
   3  13 2137.8241    0.7805  0.6494 11.4809  0.0000       6.38701  0.0250   0.0212   0.0496    0.1512   0.0000      0.988748   429.8893       9.78092       2.30675     -0.481001      -1.66008      -1.07166       0.00000       0.00000       0.00000       0.00000       0.00000       0.00000       0.00000       0.00000       0.00000       0.00000       0.00000       0.00000       10.4501       9.80856       7.29852       4.30808       1.88221      0.544053       0.00000       0.00000       0.00000       0.00000       0.00000       0.00000       0.00000       0.00000       0.00000       0.00000       0.00000       0.00000
   3  14 2273.4895    1.0552  0.7237 11.9782  0.0000       5.60207  0.0272   0.0272   0.0538    0.1482   0.0000      0.909120   443.2638       5.51836       2.32342       3.27827      -1.26901     -0.399773       0.00000       0.00000       0.00000       0.00000       0.00000       0.00000       0.00000       0.00000       0.00000       0.00000       0.00000       0.00000       10.2423       10.1953       7.25719       4.70874       1.91332      0.644264       0.00000       0.00000       0.00000       0.00000       0.00000       0.00000       0.00000       0.00000       0.00000       0.00000       0.00000       0.00000
   3  15 2407.6852    1.4671  0.8920 11.8667  0.0000       3.87148  0.0300   0.0346   0.0606    0.3079   0.0000      0.737827   432.2877       3.18830       4.85322       4.33937      -5.91752     -0.288464       0.00000       0.00000       0.00000       0.00000       0.00000       0.00000       0.00000       0.00000       0.00000       0.00000       0.00000       0.00000       10.4449       10.6366       8.01036       4.56258       2.25220      0.689916       0.00000       0.00000       0.00000       0.00000       0.00000       0.00000       0.00000       0.00000       0.00000       0.00000       0.00000       0.00000
   3  16 2541.7221    1.9560  0.9512 11.5787  0.0000       2.52525  0.0310   0.0437   0.0603    0.6784   0.0000      0.637310   437.4651      -6.36271       9.95466       4.93457      0.797350      0.144144       0.00000       0.00000       0.00000       0.00000       0.00000       0.00000       0.00000       0.00000       0.00000       0.00000       0.00000       0.00000       11.4492       10.6250       8.14636       4.85483       2.14879      0.612211       0.00000       0.00000       0.00000       0.00000       0.00000       0.00000       0.00000       0.00000       0.00000       0.00000       0.00000       0.00000
   3  17 2676.1738    2.5325  0.9630 12.1188  0.0000       2.16388  0.0300   0.0561   0.0613    0.7117   0.0000      0.633675   444.2617       14.9783      -7.91949     -0.191058      0.492406      -1.20586       0.00000       0.00000       0.00000       0.00000       0.00000       0.00000       0.00000       0.00000       0.00000       0.00000       0.00000       0.00000       10.9341       10.3473       7.97773       4.92160       2.16324      0.646297       0.00000       0.00000       0.00000       0.00000       0.00000       0.00000       0.00000       0.00000       0.00000       0.00000       0.00000       0.00000
   3  18 2811.4413    3.0278  0.8582 12.7142  0.0000      0.755614  0.0272   0.0692   0.0571    0.5445   0.0000      0.530123   443.5274       6.18792       10.8139      -1.46342       1.82509    -0.0839705       0.00000       0.00000       0.00000       0.00000       0.00000       0.00000       0.00000       0.00000       0.00000       0.00000       0.00000       0.00000       10.4257       9.97263       7.55304       4.53974       2.03828      0.617776       0.00000       0.00000       0.00000       0.00000       0.00000       0.00000       0.00000       0.00000       0.00000       0.00000       0.00000       0.00000
   3  19 2947.0260    3.4663  0.7608 14.1009  0.0000       2.93002  0.0263   0.0837   0.0512    0.2068   0.0000      0.692080   413.0390      -7.86539       6.50423      -2.72128       1.16367     -0.562431       0.00000       0.00000       0.00000       0.00000       0.00000       0.00000       0.00000       0.00000       0.00000       0.00000       0.00000       0.00000       9.73389       9.78705       7.63083       4.28090       2.19182      0.647742       0.00000       0.00000       0.00000       0.00000       0.00000       0.00000       0.00000       0.00000       0.00000       0.00000       0.00000       0.00000
   3  20 3082.2613    4.0445  0.9597 13.5346  0.0000     0.0955640  0.0300   0.0893   0.0622    0.5102   0.0000      0.576589   449.6118      -2.36514       10.1156      -8.51670      -1.97191     -0.650779       0.00000       0.00000       0.00000       0.00000       0.00000       0.00000       0.00000       0.00000       0.00000       0.00000       0.00000       0.00000       11.1278       10.7464       7.90398       4.92125       2.05835      0.652544       0.00000       0.00000       0.00000       0.00000       0.00000       0.00000       0.00000       0.00000       0.00000       0.00000       0.00000       0.00000
   3  21 3217.8362    3.7538  1.2343 14.2229  0.0000       2.34023  0.0378   0.0810   0.0830    0.2727   0.0000      0.617442   425.5689      -4.63914       8.74681      -9.46138       3.57002      0.490782       0.00000       0.00000       0.00000       0.00000       0.00000       0.00000       0.00000       0.00000       0.00000       0.00000       0.00000       0.00000       12.9524       12.5034       9.40186       5.33817       2.52663      0.738960       0.00000       0.00000       0.00000       0.00000       0.00000       0.00000       0.00000       0.00000       0.00000       0.00000       0.00000       0.00000
   3  22 3353.5289    3.4875  1.7624 12.9322  0.0000      0.734347  0.0442   0.0592   0.0896    0.4126   0.0000      0.352997   434.0322       21.5736       16.5226      -4.30347      -1.43874      0.773271       0.00000       0.00000       0.00000       0.00000       0.00000       0.00000       0.00000       0.00000       0.00000       0.00000       0.00000       0.00000       16.2670       15.1542       11.1835       6.71982       2.84666      0.830855       0.00000       0.00000       0.00000       0.00000       0.00000       0.00000       0.00000       0.00000       0.00000       0.00000       0.00000       0.00000
   3  23 3489.6265    2.9303  2.7157 12.6847  0.0000      0.840551  0.0588   0.0404   0.1088    0.2119   0.0000      0.202667   422.6497       14.4789       9.18167      -9.12537       3.31227     0.0638821       0.00000       0.00000       0.00000       0.00000       0.00000       0.00000       0.00000       0.00000       0.00000       0.00000       0.00000       0.00000       19.6923       19.1323       14.1921       8.48498       3.79160       1.16648       0.00000       0.00000       0.00000       0.00000       0.00000       0.00000       0.00000       0.00000       0.00000       0.00000       0.00000       0.00000
   3  24 3626.1428    2.5075  3.7178 12.4798  0.0017      0.347574  0.0693   0.0313   0.1409    0.1545   0.0000      0.141583   429.7993      -7.89592      -2.78519      -11.6561      -8.35401       1.41278       0.00000       0.00000       0.00000       0.00000       0.00000       0.00000       0.00000       0.00000       0.00000       0.00000       0.00000       0.00000       23.8901       22.9234       17.0651       10.0788       4.55101       1.37452       0.00000       0.00000       0.00000       0.00000       0.00000       0.00000       0.00000       0.00000       0.00000       0.00000       0.00000       0.00000
   3  25 3762.8195    2.0220  5.5660 12.1576 -0.0008      0.379657  0.0940   0.0210   0.1839    0.1030   0.0000     0.0957542   433.2329      -12.6946      -11.4706       2.38262     -0.552772      -1.12758       0.00000       0.00000       0.00000       0.00000       0.00000       0.00000       0.00000       0.00000       0.00000       0.00000       0.00000       0.00000       31.1961       29.9536       22.4585       13.3140       6.00757       1.80089       0.00000       0.00000       0.00000       0.00000       0.00000       0.00000       0.00000       0.00000       0.00000       0.00000       0.00000       0.00000
   4   9 1640.9423    0.2360  0.1468 11.6042 -0.0013       12.6253  0.0159   0.0123   0.0204    0.0333   0.0000       7.96655   431.7074      -6.10954       12.8884       1.90431      -2.21904     -0.351191      0.198128     -0.101229       0.00000       0.00000       0.00000       0.00000       0.00000       0.00000       0.00000       0.00000       0.00000       0.00000       5.28392       5.78614       3.85778       3.80096       1.96489      0.981571      0.266849      0.107827       0.00000       0.00000       0.00000       0.00000       0.00000       0.00000       0.00000       0.00000       0.00000       0.00000
   4  10 1778.0447    0.3491  0.2187 11.4119 -0.0010       19.0803  0.0121   0.0143   0.0257    0.0444   0.0000       3.20533   430.3436      -3.15418       1.99366      -2.17946      -1.68208    -0.0491740      0.210401      0.120615       0.00000       0.00000       0.00000       0.00000       0.00000       0.00000       0.00000       0.00000       0.00000       0.00000       4.34623       4.43822       3.58989       2.60412       1.53221      0.710322      0.260816     0.0723191       0.00000       0.00000       0.00000       0.00000       0.00000       0.00000       0.00000       0.00000       0.00000       0.00000
   4  11 1914.7575    0.4821  0.3426 11.4909 -0.0001       9.69565  0.0159   0.0155   0.0321    0.0542   0.0000       1.81419   434.4591       4.44981       14.2902       1.21881      -3.08235     -0.822777      0.219725    -0.0319477       0.00000       0.00000       0.00000       0.00000       0.00000       0.00000       0.00000       0.00000       0.00000       0.00000       5.48502       5.51722       4.88826       3.11049       1.68198       1.00945      0.360837     0.0829723       0.00000       0.00000       0.00000       0.00000       0.00000       0.00000       0.00000       0.00000       0.00000       0.00000
   4  12 2051.7580    0.6331  0.4808 11.5809 -0.0004       9.37119  0.0206   0.0172   0.0372    0.0753   0.0000       1.29839   428.0570       5.92771       7.22863       2.63134     -0.146690      -1.18760     -0.508654    -0.0349001       0.00000       0.00000       0.00000       0.00000       0.00000       0.00000       0.00000       0.00000       0.00000       0.00000       6.67025       6.26507       5.27063       4.38104       2.59964       1.22313      0.406849      0.108660       0.00000       0.00000       0.00000       0.00000       0.00000       0.00000       0.00000       0.00000       0.00000       0.00000
   4  13 2188.4006    0.8924  0.6049 11.7368  0.0003       4.67464  0.0224   0.0208   0.0386    0.1150   0.0000      0.894041   436.4434      -5.73682       12.5954     0.0236717      -2.73373      0.198986     -0.182259     -0.104265       0.00000       0.00000       0.00000       0.00000       0.00000       0.00000       0.00000       0.00000       0.00000       0.00000       6.99647       7.17813       5.97666       4.14923       2.39130       1.20182      0.439451      0.111600       0.00000       0.00000       0.00000       0.00000       0.00000       0.00000       0.00000       0.00000       0.00000       0.00000
   4  14 2324.1976    1.1804  0.8603 11.8007 -0.0011       3.92986  0.0274   0.0252   0.0533    0.2238   0.0000      0.695741   432.8593       4.47721      -5.97232      -9.02203      -3.84288      -1.20802     -0.236750    0.00926838       0.00000       0.00000       0.00000       0.00000       0.00000       0.00000       0.00000       0.00000       0.00000       0.00000       7.88572       8.20904       6.94411       4.89414       2.91622       1.44061      0.551470      0.140341       0.00000       0.00000       0.00000       0.00000       0.00000       0.00000       0.00000       0.00000       0.00000       0.00000
   4  16 2593.1302    2.0577  0.8912 12.7246  0.0001       2.71781  0.0276   0.0436   0.0550    0.3419   0.0000      0.628897   409.3913      -7.51611       17.5023      -1.39682      -3.35520      -2.31428      0.157690     -0.270502       0.00000       0.00000       0.00000       0.00000       0.00000       0.00000       0.00000       0.00000       0.00000       0.00000       7.46353       8.31297       6.64356       5.13379       2.91235       1.54336      0.546331      0.159856       0.00000       0.00000       0.00000       0.00000       0.00000       0.00000       0.00000       0.00000       0.00000       0.00000
   4  17 2728.4645    2.7562  0.8215 12.8909 -0.0009       2.32093  0.0261   0.0589   0.0494    0.4415   0.0000      0.650611   441.8080       19.1205       9.78208       2.11192      0.876130    -0.0781752      0.170947     0.0290157       0.00000       0.00000       0.00000       0.00000       0.00000       0.00000       0.00000       0.00000       0.00000       0.00000       7.81578       8.51423       6.83951       4.52601       2.63377       1.28648      0.508290      0.134438       0.00000       0.00000       0.00000       0.00000       0.00000       0.00000       0.00000       0.00000       0.00000       0.00000
   4  18 2864.1893    3.4061  0.8359 13.1252  0.0020      0.385091  0.0240   0.0720   0.0503    0.4520   0.0000      0.573931   425.1227      -1.77511       9.13192      -4.04968     -0.616096      -3.93832    -0.0919140     -0.213285       0.00000       0.00000       0.00000       0.00000       0.00000       0.00000       0.00000       0.00000       0.00000       0.00000       7.09912       7.24299       6.05456       4.31016       2.56846       1.21890      0.465056      0.118321       0.00000       0.00000       0.00000       0.00000       0.00000       0.00000       0.00000       0.00000       0.00000       0.00000
   4  19 3000.1343    3.9782  0.7535 13.7918 -0.0003       1.79034  0.0227   0.0863   0.0445    0.3151   0.0000      0.537571   435.0790       4.65869       17.4112      -2.16992      -1.12721      -2.19037     -0.293334     -0.124957       0.00000       0.00000       0.00000       0.00000       0.00000       0.00000       0.00000       0.00000       0.00000       0.00000       6.88538       7.39544       5.97860       4.19435       2.20497       1.26201      0.432575      0.122363       0.00000       0.00000       0.00000       0.00000       0.00000       0.00000       0.00000       0.00000       0.00000       0.00000
   4  21 3271.7317    3.7309  1.3650 13.8998 -0.0026      0.884811  0.0364   0.0674   0.0710    0.3021   0.0000      0.443397   439.3675      -4.69315      -13.9558       3.11498      -1.13387      -1.14124     -0.500454      0.186082       0.00000       0.00000       0.00000       0.00000       0.00000       0.00000       0.00000       0.00000       0.00000       0.00000       9.62636       9.89867       8.19517       6.07116       3.71775       1.66521      0.653238      0.171358       0.00000       0.00000       0.00000       0.00000       0.00000       0.00000       0.00000       0.00000       0.00000       0.00000
   4  22 3408.0656    3.2683  2.0193 13.5546  0.0009      0.595247  0.0449   0.0487   0.0876    0.1795   0.0000      0.290301   439.4257      0.310051     -0.966937      -5.05612       5.50350      -4.19158     -0.240937     -0.379801       0.00000       0.00000       0.00000       0.00000       0.00000       0.00000       0.00000       0.00000       0.00000       0.00000       11.4923       11.9698       10.1308       7.35517       4.33271       2.17735      0.814382      0.216979       0.00000       0.00000       0.00000       0.00000       0.00000       0.00000       0.00000       0.00000       0.00000       0.00000
   4  23 3544.7359    2.6820  3.0662 13.0382 -0.0013      0.496501  0.0570   0.0335   0.1127    0.1332   0.0000      0.160006   444.3311       10.1418      -4.66960       6.51971      0.625265     -0.840414       1.41141     -0.726377       0.00000       0.00000       0.00000       0.00000       0.00000       0.00000       0.00000       0.00000       0.00000       0.00000       14.6236       15.6711       13.0966       9.00363       5.25800       2.68779       1.03919      0.272139       0.00000       0.00000       0.00000       0.00000       0.00000       0.00000       0.00000       0.00000       0.00000       0.00000
   4  24 3681.8044    2.2633  4.1742 12.4752 -0.0014      0.639455  0.0684   0.0249   0.1327    0.1244   0.0000      0.106041   463.3644       26.3253      -3.05197      -2.84761       14.9726      -3.92315      -2.94741     -0.168768       0.00000       0.00000       0.00000       0.00000       0.00000       0.00000       0.00000       0.00000       0.00000       0.00000       17.3544       18.8094       15.5093       10.8437       6.48954       3.16704       1.25738      0.332679       0.00000       0.00000       0.00000       0.00000       0.00000       0.00000       0.00000       0.00000       0.00000       0.00000
   4  25 3819.0052    1.9276  5.8775 12.1907  0.0009      0.560736  0.0865   0.0185   0.1651    0.0910   0.0000     0.0816071   496.8421      -46.2871      -9.16600       19.2362       11.4977      -3.38996       1.03023    -0.0850871       0.00000       0.00000       0.00000       0.00000       0.00000       0.00000       0.00000       0.00000       0.00000       0.00000       21.3109       22.9046       19.1718       13.7903       8.15743       4.11360       1.57437      0.417016       0.00000       0.00000       0.00000       0.00000       0.00000       0.00000       0.00000       0.00000       0.00000       0.00000
   4  26 3956.1415    1.6033  7.7504 12.1150  0.0015      0.174287  0.1125   0.0151   0.2129    0.0669   0.0000     0.0704576   449.4768      -30.2433      -2.35013      -2.50691      -10.3304      -6.06695    -0.0248921      0.223241       0.00000       0.00000       0.00000       0.00000       0.00000       0.00000       0.00000       0.00000       0.00000       0.00000       26.5145       28.7992       24.2501       16.8877       10.3864       4.99310       2.03528      0.524240       0.00000       0.00000       0.00000       0.00000       0.00000       0.00000       0.00000       0.00000       0.00000       0.00000
   5   9 1685.8638    0.2672  0.1810 11.5314 -0.0059       17.5415  0.0121   0.0116   0.0232    0.0328   0.0000       5.24278   429.1601      0.980233       7.08267      -2.79400     -0.994836     -0.350335      0.823165   -0.00636971    -0.0869012    0.00166308       0.00000       0.00000       0.00000       0.00000       0.00000       0.00000       0.00000       0.00000       3.26528       2.98835       3.41586       2.45606       1.58163      0.997111      0.578967      0.255819     0.0786802     0.0144521       0.00000       0.00000       0.00000       0.00000       0.00000       0.00000       0.00000       0.00000
   5  10 1823.4065    0.3759  0.2949 11.4580 -0.0006       15.3762  0.0143   0.0117   0.0268    0.0417   0.0000       2.46114   437.2803      0.924324       10.4364      -3.15250      -2.76590       1.03333      0.413799     -0.181710    -0.0925816    0.00437223       0.00000       0.00000       0.00000       0.00000       0.00000       0.00000       0.00000       0.00000       3.35634       4.00965       3.58882       2.89633       1.74432       1.20810      0.592574      0.287430     0.0880986     0.0229848       0.00000       0.00000       0.00000       0.00000       0.00000       0.00000       0.00000       0.00000
   5  11 1960.6084    0.5535  0.3639 11.4925  0.0002       10.4185  0.0142   0.0151   0.0278    0.0534   0.0000       1.36512   441.1431       2.39149       6.37520      -4.68146      -2.05747      0.758929     -0.212504     -0.111772     0.0448921    -0.0188789       0.00000       0.00000       0.00000       0.00000       0.00000       0.00000       0.00000       0.00000       3.87780       4.36451       3.77765       2.87494       1.95938       1.13820      0.549316      0.240380     0.0843859     0.0195684       0.00000       0.00000       0.00000       0.00000       0.00000       0.00000       0.00000       0.00000
   5  12 2098.5480    0.7060  0.5913 11.5468 -0.0024       8.52792  0.0197   0.0162   0.0378    0.0765   0.0000      0.942048   438.7576       4.64087       2.57201      -4.19612       4.09650       2.54816     -0.719478     -0.360525      0.117286    -0.0517437       0.00000       0.00000       0.00000       0.00000       0.00000       0.00000       0.00000       0.00000       4.73877       5.42324       4.66287       3.66843       2.52445       1.41620      0.803491      0.301322      0.112272     0.0269410       0.00000       0.00000       0.00000       0.00000       0.00000       0.00000       0.00000       0.00000
   5  13 2235.4529    0.9548  0.6589 11.8967  0.0001       4.99963  0.0196   0.0201   0.0409    0.0972   0.0000      0.731208   434.4491       5.17407       5.61127       7.59419      -2.13744      0.421606     -0.147119    -0.0354337     -0.119074    -0.0100900       0.00000       0.00000       0.00000       0.00000       0.00000       0.00000       0.00000       0.00000       5.00134       5.45647       4.73421       3.81764       2.50148       1.48446      0.763859      0.316221      0.103544     0.0253406       0.00000       0.00000       0.00000       0.00000       0.00000       0.00000       0.00000       0.00000
   5  14 2371.1294    1.3614  0.8315 12.1201 -0.0004       2.89763  0.0229   0.0259   0.0459    0.1419   0.0000      0.630512   428.7791       1.37045       3.05112      0.636897      -4.53129      -1.00938     -0.397136     -0.364167    -0.0270128    -0.0118475       0.00000       0.00000       0.00000       0.00000       0.00000       0.00000       0.00000       0.00000       5.41924       5.60460       5.17415       4.02178       2.77467       1.64419      0.833118      0.350811      0.116137     0.0253451       0.00000       0.00000       0.00000       0.00000       0.00000       0.00000       0.00000       0.00000
   5  15 2506.0789    1.7883  0.8458 12.5122 -0.0010       1.87070  0.0234   0.0330   0.0436    0.1680   0.0000      0.528559   435.0970      -7.24888       4.52878     -0.516054    -0.0112200      -1.64497      0.739611    -0.0840683     -0.132009     0.0237850       0.00000       0.00000       0.00000       0.00000       0.00000       0.00000       0.00000       0.00000       5.66169       6.09116       5.42077       4.14243       2.81646       1.64499      0.831502      0.350254      0.118266     0.0265379       0.00000       0.00000       0.00000       0.00000       0.00000       0.00000       0.00000       0.00000
   5  16 2641.2716    2.2686  0.8891 12.8189 -0.0004       3.10136  0.0236   0.0417   0.0458    0.2200   0.0000      0.532454   438.4631       6.21408       8.57835     -0.355542       3.23656      -2.76779     -0.888065     -0.140118     0.0746207     0.0146468       0.00000       0.00000       0.00000       0.00000       0.00000       0.00000       0.00000       0.00000       5.46906       5.82710       5.02389       4.24201       2.93860       1.74996      0.865545      0.357175      0.116455     0.0283061       0.00000       0.00000       0.00000       0.00000       0.00000       0.00000       0.00000       0.00000
   5  17 2777.3649    2.8263  0.9200 12.8505 -0.0006       2.07008  0.0234   0.0504   0.0482    0.3592   0.0000      0.519356   431.7765       2.37201       6.00295      0.769631      -1.04096     0.0849555     -0.326228     0.0358411    -0.0915823    -0.0147460       0.00000       0.00000       0.00000       0.00000       0.00000       0.00000       0.00000       0.00000       5.63610       6.25559       5.52744       4.13649       2.78065       1.64761      0.805432      0.357066      0.119784     0.0274172       0.00000       0.00000       0.00000       0.00000       0.00000       0.00000       0.00000       0.00000
   5  18 2913.7585    3.5037  0.7920 14.0075  0.0004       2.02118  0.0228   0.0677   0.0443    0.2135   0.0000      0.609816   434.3607       12.3429       1.58872      -1.36364      -5.41777      -1.56158     -0.285276    -0.0997182     0.0144753    -0.0243176       0.00000       0.00000       0.00000       0.00000       0.00000       0.00000       0.00000       0.00000       5.59825       5.97255       5.27211       4.15704       2.76742       1.69113      0.805554      0.362707      0.111856     0.0264986       0.00000       0.00000       0.00000       0.00000       0.00000       0.00000       0.00000       0.00000
   5  19 3049.9343    4.1101  0.8918 13.0723 -0.0007      0.920139  0.0253   0.0781   0.0455    0.9286   0.0000      0.553980   439.4315     0.0778319       5.49761       1.62985      -1.85422      -2.44864      -1.06400    -0.0639427     -0.100601    -0.0795860       0.00000       0.00000       0.00000       0.00000       0.00000       0.00000       0.00000       0.00000       5.50485       6.39528       5.40290       4.53539       2.80976       1.81013      0.885069      0.407110      0.123171     0.0336132       0.00000       0.00000       0.00000       0.00000       0.00000       0.00000       0.00000       0.00000
   5  20 3186.2401    4.1298  1.2035  3.1024  0.0000      0.597329  0.0319   0.0759   0.0593 1000.0000   0.0000      0.460233   434.4289       9.05204       14.2109      -5.02694       1.86461      -1.02087       0.00000       0.00000       0.00000       0.00000       0.00000       0.00000       0.00000       0.00000       0.00000       0.00000       0.00000       0.00000       6.55347       7.52500       6.39992       5.21331       3.65418       2.12625       1.10303      0.448489      0.158626     0.0387417       0.00000       0.00000       0.00000       0.00000       0.00000       0.00000       0.00000       0.00000
   5  21 3322.6162    3.5470  1.6000 13.7329  0.0002      0.659504  0.0364   0.0564   0.0771    0.2974   0.0000      0.325584   436.9520       9.45732     -0.402374      -1.47693       3.19601      0.291804      0.279326     -0.134315    -0.0550134    0.00116776       0.00000       0.00000       0.00000       0.00000       0.00000       0.00000       0.00000       0.00000       7.69146       8.76061       7.59867       6.17157       4.11177       2.49302       1.27458      0.552198      0.182116     0.0449050       0.00000       0.00000       0.00000       0.00000       0.00000       0.00000       0.00000       0.00000
   5  22 3459.5703    2.9937  2.2728 13.5392  0.0008      0.984747  0.0469   0.0415   0.0887    0.1714   0.0000      0.227554   433.2065       2.98858       1.74886       13.2991     -0.488277      0.153511      0.774255      -1.00275      0.113850    -0.0978001       0.00000       0.00000       0.00000       0.00000       0.00000       0.00000       0.00000       0.00000       9.57620       10.8252       9.35813       7.70129       5.33778       3.15614       1.62882      0.677124      0.231829     0.0563176       0.00000       0.00000       0.00000       0.00000       0.00000       0.00000       0.00000       0.00000
   5  23 3596.7171    2.5507  3.5605 12.5907 -0.0001      0.554238  0.0578   0.0274   0.1077    0.1590   0.0000      0.119360   438.0291       11.2216      0.739224      -1.25030      -11.2737       2.12517      -2.33438      -1.90405     0.0271217     0.0532210       0.00000       0.00000       0.00000       0.00000       0.00000       0.00000       0.00000       0.00000       11.9662       13.4121       12.0328       9.41891       6.44876       3.83705       1.99366      0.849067      0.291243     0.0658778       0.00000       0.00000       0.00000       0.00000       0.00000       0.00000       0.00000       0.00000
   5  24 3734.2680    2.1390  5.0385 12.2063  0.0000      0.590042  0.0717   0.0194   0.1358    0.1047   0.0000     0.0756019   451.6112       1.02860      -3.99323       6.50026       1.97160      -4.80477      -2.20449     0.0654150     -0.369797    -0.0361178       0.00000       0.00000       0.00000       0.00000       0.00000       0.00000       0.00000       0.00000       14.2945       16.0499       14.7174       11.7035       7.79804       4.79781       2.50704       1.09790      0.366285     0.0846479       0.00000       0.00000       0.00000       0.00000       0.00000       0.00000       0.00000       0.00000
   5  25 3872.1106    1.7541  6.7435 12.0505  0.0001      0.475828  0.0885   0.0143   0.1685    0.0649   0.0000     0.0614936   404.1051      -3.33652      -23.1148      0.866095      -1.48784      -2.62660      -2.41789      -1.35629      0.383343    0.00402476       0.00000       0.00000       0.00000       0.00000       0.00000       0.00000       0.00000       0.00000       17.3966       20.0875       17.9391       14.1879       9.77371       6.04031       2.96051       1.35152      0.453844      0.106075       0.00000       0.00000       0.00000       0.00000       0.00000       0.00000       0.00000       0.00000
   5  26 4009.9052    1.5106  9.1003 11.8703 -0.0004      0.274682  0.1111   0.0115   0.2154    0.0495   0.0000     0.0506287   460.8875       48.1858       19.4077      -1.05095       17.1606      -5.20629      0.460737       1.36857     -0.352023    -0.0640212       0.00000       0.00000       0.00000       0.00000       0.00000       0.00000       0.00000       0.00000       21.2294       24.7359       21.9633       17.3933       11.8816       7.12017       3.73360       1.60647      0.557172      0.130171       0.00000       0.00000       0.00000       0.00000       0.00000       0.00000       0.00000       0.00000
   6   9 1727.7705    0.3013  0.1702 11.5245 -0.0026       18.5958  0.0095   0.0115   0.0179    0.0321   0.0000       4.09138   437.2832      -2.91396       6.74327       2.46937     -0.341248     -0.278871      0.689322      0.571471      0.156325     0.0645923   -0.00419402    0.00131892       0.00000       0.00000       0.00000       0.00000       0.00000       0.00000       2.26181       2.43022       2.49794       1.92772       1.36083      0.947313      0.553581      0.280530      0.140247     0.0544523     0.0154305    0.00285765       0.00000       0.00000       0.00000       0.00000       0.00000       0.00000
   6  10 1866.1624    0.4170  0.2790 11.4713 -0.0027       15.4360  0.0113   0.0123   0.0242    0.0405   0.0000       2.09940   434.1170      -2.43600       5.52649      -3.22777      -1.44341       1.09462     0.0259334      0.517215      0.168053    -0.0395551    -0.0102051     0.0121802       0.00000       0.00000       0.00000       0.00000       0.00000       0.00000       2.64997       2.98400       2.76146       2.24144       1.65549       1.10991      0.635498      0.317567      0.150935     0.0572149     0.0170498    0.00370940       0.00000       0.00000       0.00000       0.00000       0.00000       0.00000
   6  11 2004.1035    0.5854  0.4511 11.4560  0.0012       7.80858  0.0163   0.0134   0.0291    0.0577   0.0000       1.06598   438.3072       4.99272       10.2200       2.66067       2.63818      -3.12865      0.281052      0.676712      0.159410    -0.0370354    -0.0455977    0.00226075       0.00000       0.00000       0.00000       0.00000       0.00000       0.00000       3.80567       3.85536       3.20498       3.02242       2.56847       1.78742      0.988009      0.473711      0.192617     0.0725276     0.0216114    0.00464273       0.00000       0.00000       0.00000       0.00000       0.00000       0.00000
   6  12 2142.5705    0.8283  0.6036 11.4974  0.0010       6.10051  0.0169   0.0165   0.0354    0.0849   0.0000      0.689167   440.7596      -9.25143       11.8562       2.54560      -3.48003       1.47402    0.00808572     -0.192923      0.148684    -0.0296153     0.0183266    0.00385531       0.00000       0.00000       0.00000       0.00000       0.00000       0.00000       3.48223       4.01294       3.68187       3.09140       2.29619       1.56673      0.929490      0.447430      0.224875     0.0812776     0.0252484    0.00555815       0.00000       0.00000       0.00000       0.00000       0.00000       0.00000
   6  13 2279.9172    1.1168  0.7483 11.6958  0.0005       5.07609  0.0189   0.0202   0.0382    0.1149   0.0000      0.550263   441.1187      -3.38569       18.4745      0.386921       3.46788      -2.58827      -1.16211     -0.128074      0.249145   -0.00771685    -0.0100420   -0.00302065       0.00000       0.00000       0.00000       0.00000       0.00000       0.00000       3.85489       4.29786       3.92890       3.34575       2.53211       1.71161      0.985374      0.516886      0.226387     0.0884487     0.0263094    0.00569802       0.00000       0.00000       0.00000       0.00000       0.00000       0.00000
   6  14 2415.6077    1.4589  0.8785 12.2970 -0.0023       3.89114  0.0220   0.0253   0.0441    0.1323   0.0000      0.561914   433.7145      -4.69365       10.0517      -2.10971    -0.0409161      -2.27382      -1.11682       1.03611     -0.471076     0.0651217    -0.0355713    0.00612744       0.00000       0.00000       0.00000       0.00000       0.00000       0.00000       4.22956       5.02022       4.37567       3.86607       2.66868       1.83909       1.04633      0.571108      0.245857     0.0978484     0.0278713    0.00688202       0.00000       0.00000       0.00000       0.00000       0.00000       0.00000
   6  15 2551.0904    1.8878  0.8987 13.0039  0.0000       1.82363  0.0232   0.0322   0.0442    0.1201   0.0000      0.527849   447.4925       3.21923       6.13757     0.0949210       1.65354     -0.205399     -0.504122     -0.957353      0.268966      0.181138     0.0184169    -0.0103750       0.00000       0.00000       0.00000       0.00000       0.00000       0.00000       4.75743       5.32962       4.66224       4.00019       3.04731       2.03995       1.17851      0.573942      0.263529     0.0967723     0.0299824    0.00662351       0.00000       0.00000       0.00000       0.00000       0.00000       0.00000
   6  16 2687.1463    2.4375  0.9218 13.1881 -0.0005       2.49061  0.0230   0.0403   0.0433    0.1483   0.0000      0.513872   432.0507      -1.26678       12.4095       4.78760      0.867525      -2.01472      -1.26610      0.300029      0.145435     -0.204775   -0.00302889    0.00103719       0.00000       0.00000       0.00000       0.00000       0.00000       0.00000       4.48713       5.05096       4.82229       3.76707       2.87471       1.81044       1.07985      0.584359      0.250704     0.0994090     0.0313779    0.00603820       0.00000       0.00000       0.00000       0.00000       0.00000       0.00000
   6  17 2823.7251    3.0722  0.8621 13.4860 -0.0010       1.25403  0.0210   0.0518   0.0409    0.1699   0.0000      0.510900   440.5130      -5.20795       8.00637      0.284297       2.69082      -2.95099     -0.752423     -0.495158     -0.277635     0.0159821    -0.0556312  -0.000211228       0.00000       0.00000       0.00000       0.00000       0.00000       0.00000       4.01070       4.45132       4.25008       3.49840       2.64959       1.77102       1.04755      0.540981      0.249506     0.0955534     0.0294239    0.00600086       0.00000       0.00000       0.00000       0.00000       0.00000       0.00000
   6  18 2960.6512    3.7332  0.7619 14.1275 -0.0006       1.09119  0.0184   0.0671   0.0386    0.1444   0.0000      0.445133   435.7033      -1.98219       4.49627       3.70622       1.72679      -2.59192     -0.994877    -0.0988653     0.0955315     0.0287303    -0.0468686   -0.00563663       0.00000       0.00000       0.00000       0.00000       0.00000       0.00000       4.00327       4.54916       4.10875       3.42001       2.49221       1.60007      0.971326      0.475974      0.227810     0.0800164     0.0253948    0.00543226       0.00000       0.00000       0.00000       0.00000       0.00000       0.00000
   6  19 3097.3112    3.9146  0.9725 14.3305 -0.0011       1.99396  0.0240   0.0649   0.0456    0.1660   0.0000      0.507349   436.9270       7.00321       11.8368      -1.25791      -4.41165      -1.62780      -1.66182    -0.0504008     -0.471273    -0.0413324   -0.00519932    0.00195878       0.00000       0.00000       0.00000       0.00000       0.00000       0.00000       4.59630       5.31886       4.85877       3.98237       2.95405       1.89266       1.16070      0.570701      0.276715     0.0985993     0.0320666    0.00674499       0.00000       0.00000       0.00000       0.00000       0.00000       0.00000
   6  20 3233.9901    3.7811  1.3107 14.0375  0.0013      0.898480  0.0303   0.0591   0.0564    0.2261   0.0000      0.463448   432.3324       11.1495       13.8761     -0.282517      -5.20678      -1.96209      0.570703     -0.608391     -0.572857    -0.0187113     0.0295899    0.00539409       0.00000       0.00000       0.00000       0.00000       0.00000       0.00000       5.31414       6.18234       5.52132       4.76155       3.51942       2.30635       1.39368      0.727316      0.327386      0.122510     0.0381409    0.00843233       0.00000       0.00000       0.00000       0.00000       0.00000       0.00000
   6  21 3371.0410    3.3703  1.8060 13.8000 -0.0002      0.762808  0.0377   0.0443   0.0684    0.1644   0.0000      0.296640   439.8465      0.325196      -3.72069       6.99529     -0.639333      -1.74321      0.679164     -0.672203      0.504182    -0.0348609     0.0902499   -0.00220730       0.00000       0.00000       0.00000       0.00000       0.00000       0.00000       6.49556       7.43036       6.92711       5.76910       4.34372       2.96871       1.74004      0.869022      0.420948      0.160607     0.0486458     0.0100609       0.00000       0.00000       0.00000       0.00000       0.00000       0.00000
   6  22 3508.3531    2.8492  2.7683 12.9967  0.0000      0.669648  0.0479   0.0305   0.0878    0.1463   0.0000      0.159344   439.6048       12.9735      -2.69974     -0.318041       3.56254      0.836891      -1.33158     -0.526875   -0.00138112    -0.0998680    -0.0536074    -0.0317239       0.00000       0.00000       0.00000       0.00000       0.00000       0.00000       8.19902       9.77140       8.69896       7.50099       5.54659       3.76898       2.17805       1.15908      0.513051      0.204151     0.0622022     0.0138796       0.00000       0.00000       0.00000       0.00000       0.00000       0.00000
   6  23 3646.1390    2.3933  3.8413 12.6781 -0.0001      0.441289  0.0575   0.0219   0.1068    0.0960   0.0000      0.102037   442.0562       10.4874       26.5243       10.5368      -7.74480      -7.82506      -2.59088      0.480901     0.0134430     0.0538487    0.00919609   -0.00212183       0.00000       0.00000       0.00000       0.00000       0.00000       0.00000       9.72440       11.5770       10.8922       8.84379       6.80694       4.50660       2.68406       1.39370      0.653000      0.254352     0.0809300     0.0164014       0.00000       0.00000       0.00000       0.00000       0.00000       0.00000
   6  24 3784.0677    1.9697  5.7838 12.3223 -0.0004      0.472839  0.0746   0.0156   0.1394    0.0642   0.0000     0.0632344   445.7310       28.0070       11.7311      -23.8818      -7.62143       5.04550      -1.97514      -1.64736      0.698053      0.422045     -0.226115   -0.00798867       0.00000       0.00000       0.00000       0.00000       0.00000       0.00000       12.4729       14.7348       13.8092       11.7361       8.62993       5.85086       3.45284       1.87243      0.841991      0.336785      0.102470     0.0215301       0.00000       0.00000       0.00000       0.00000       0.00000       0.00000
   6  25 3922.4207    1.7302  8.0459 11.8503  0.0003      0.388781  0.0914   0.0118   0.1705    0.0517   0.0000     0.0456144   444.3045      -1.40051      -3.71146      -21.7687      -17.3743      0.808149      0.620499     -0.101622     -0.782523      0.522725     0.0422796   -0.00874143       0.00000       0.00000       0.00000       0.00000       0.00000       0.00000       14.7536       17.5237       16.4233       13.8159       10.3595       6.87442       4.11582       2.21145       1.00312      0.394724      0.124050     0.0256572       0.00000       0.00000       0.00000       0.00000       0.00000       0.00000
   6  26 4060.5558    1.4102  9.9480 11.8225  0.0001      0.154136  0.1141   0.0096   0.2138    0.0390   0.0000     0.0440709   452.9323       25.7926       13.8458      -24.8678       8.28836       14.3846      -9.66981      -2.84849       1.59654     -0.406921     -0.337348   -0.00710749       0.00000       0.00000       0.00000       0.00000       0.00000       0.00000       17.8714       21.6638       19.8692       16.9087       12.5819       8.49098       5.06725       2.63693       1.24237      0.478346      0.150314     0.0319820       0.00000       0.00000       0.00000       0.00000       0.00000       0.00000
   6  27 4199.0028    1.2053 12.4982 11.7580 -0.0009     0.0227794  0.1463   0.0084   0.2766    0.0341   0.0000     0.0437792   396.0084       4.80333       35.2111      -18.6531      -23.4882      -18.0085       1.84240      -2.90304      0.153340     -0.128010    -0.0960524    0.00748806       0.00000       0.00000       0.00000       0.00000       0.00000       0.00000       21.4940       25.6175       24.0771       20.1721       15.3158       10.3505       6.18765       3.23885       1.51736      0.590942      0.184802     0.0378863       0.00000       0.00000       0.00000       0.00000       0.00000       0.00000
   6  28 4337.5308    1.0219 15.5209 11.6699 -0.0001     -0.104499  0.2012   0.0075   0.3532    0.0323   0.0000     0.0479748   420.9981       27.7563      -16.1302      -46.4498       2.14332       12.7428       2.77612     -0.810512      0.402975      0.128870     -0.148565   -0.00685675       0.00000       0.00000       0.00000       0.00000       0.00000       0.00000       26.5396       31.7015       30.1926       25.1852       19.2058       12.8575       7.77400       4.10617       1.91981      0.751445      0.235860     0.0472409       0.00000       0.00000       0.00000       0.00000       0.00000       0.00000
   7   8 1627.5420    0.2096  0.1193 11.5747 -0.0086       30.9502  0.0121   0.0094   0.0153    0.0272   0.0000       8.90353   435.1034     -0.715371       13.7838     -0.881216       1.05170       1.40698      0.383447    -0.0809932      0.222608    -0.0753123    -0.0183419    0.00169686   -0.00438534  -0.000112731       0.00000       0.00000       0.00000       0.00000       2.25749       2.92697       2.78058       2.56106       1.60181       1.23724      0.941235      0.373147      0.272549      0.118916     0.0676542     0.0165375    0.00555636    0.00122227       0.00000       0.00000       0.00000       0.00000
   7   9 1767.7035    0.3305  0.2232 11.5146 -0.0068       14.9586  0.0112   0.0107   0.0199    0.0327   0.0000       2.73593   435.4429      -4.83445       7.40184       1.16686    -0.0413968      -1.27379      -1.00933     -0.316693     -0.252778     -0.269052     0.0589151   -0.00698007     0.0104372    0.00112652       0.00000       0.00000       0.00000       0.00000       2.16594       2.65108       2.17401       2.10156       1.72623       1.22939      0.836491      0.445205      0.255783     0.0999560     0.0468352     0.0140538    0.00483136    0.00104522       0.00000       0.00000       0.00000       0.00000
   7  10 1906.8859    0.4923  0.3480 11.5676 -0.0013       11.5754  0.0130   0.0121   0.0250    0.0412   0.0000       1.45419   437.0321      0.952524       7.90187       1.63491      -2.18498     -0.632644      0.296365      0.423443   -0.00262001     0.0146483     0.0627151    0.00752734    0.00321574    0.00123254       0.00000       0.00000       0.00000       0.00000       2.47721       2.92925       2.82479       2.51004       1.70195       1.46099      0.860273      0.516651      0.238525      0.141310     0.0540216     0.0206466    0.00464912    0.00110794       0.00000       0.00000       0.00000       0.00000
   7  11 2045.9100    0.6635  0.4870 11.4859 -0.0013       7.04598  0.0137   0.0139   0.0294    0.0600   0.0000      0.857732   438.6126     -0.584964       10.5116    0.00197606       1.95990       1.52870      -1.68019      0.256711      0.304452      0.116277    -0.0697460    0.00950953   0.000257308   -0.00171074       0.00000       0.00000       0.00000       0.00000       2.63540       3.07850       2.88261       2.50135       1.93998       1.45343      0.883222      0.538466      0.280052      0.125244     0.0531218     0.0194543    0.00511245    0.00107051       0.00000       0.00000       0.00000       0.00000
   7  12 2184.6046    0.8780  0.6447 11.6681  0.0006       5.23614  0.0167   0.0159   0.0336    0.0829   0.0000      0.633193   433.5200     -0.624043       11.9637       5.60033      -5.68944      -2.14203      -2.71306      0.465208      0.404950      0.140149    -0.0284741    -0.0168425    0.00955919   0.000230369       0.00000       0.00000       0.00000       0.00000       3.00726       3.54477       3.37182       2.93464       2.30036       1.55140       1.05905      0.616489      0.329135      0.158290     0.0634727     0.0217035    0.00652790    0.00125617       0.00000       0.00000       0.00000       0.00000
   7  13 2322.1936    1.1759  0.7723 12.0850 -0.0008       3.70483  0.0195   0.0197   0.0368    0.0983   0.0000      0.566086   440.6114     0.0458887       7.64798      -1.86924     -0.229273       1.01347     -0.955005      0.779431    -0.0533658      0.157688     0.0918826    0.00687721    0.00922955  -0.000339013       0.00000       0.00000       0.00000       0.00000       3.44439       3.70751       3.68494       3.24983       2.49444       1.84206       1.20701      0.697107      0.375521      0.175741     0.0748213     0.0248334    0.00659962    0.00124550       0.00000       0.00000       0.00000       0.00000
   7  14 2458.2445    1.5996  0.8881 12.4121 -0.0007       3.28128  0.0203   0.0252   0.0413    0.1228   0.0000      0.499977   440.1535      -8.72367       3.79588       5.07489       3.22546      -1.59297     0.0925640      -1.06340      0.154662      0.115520    -0.0648366     0.0110529   -0.00253760    0.00226630       0.00000       0.00000       0.00000       0.00000       3.51344       4.01565       3.87730       3.36980       2.55249       1.86172       1.21059      0.704593      0.362272      0.181387     0.0728235     0.0255120    0.00684464    0.00137522       0.00000       0.00000       0.00000       0.00000
   7  15 2594.2872    2.0691  0.9025 12.8221  0.0023       1.99320  0.0203   0.0323   0.0409    0.1340   0.0000      0.470869   441.0312       5.09725       13.8990      -2.01817     -0.511189      -1.68427      -2.29081     -0.158630      0.789181      0.189541    -0.0579507     0.0129272     0.0129144   -0.00148348       0.00000       0.00000       0.00000       0.00000       3.51220       4.11532       3.79150       3.39417       2.55834       1.87464       1.20086      0.700936      0.365841      0.174067     0.0709629     0.0247139    0.00669375    0.00142526       0.00000       0.00000       0.00000       0.00000
   7  16 2731.1975    2.6042  0.8783 13.2769 -0.0010       2.59674  0.0195   0.0407   0.0396    0.1375   0.0000      0.450345   435.9422       7.28741       6.95927      -7.96786      -3.34019    -0.0274829     -0.619960     -0.876501     -0.475469    -0.0434627    -0.0895536    -0.0472845   -0.00261036  -0.000894851       0.00000       0.00000       0.00000       0.00000       3.35058       3.81608       3.52164       3.16637       2.49947       1.84561       1.17531      0.700346      0.354069      0.172104     0.0671726     0.0244178    0.00654849    0.00135696       0.00000       0.00000       0.00000       0.00000
   7  17 2868.3590    3.2976  0.7984 13.8195 -0.0005       2.74634  0.0183   0.0535   0.0368    0.1245   0.0000      0.479098   438.7637       1.21247       7.21373      -3.39459      -4.28085      0.813702      0.375339     -0.762235     -0.174189     -0.181654     0.0621281     0.0146446    0.00713429   0.000996003       0.00000       0.00000       0.00000       0.00000       3.21698       3.81449       3.56388       3.03271       2.35609       1.71810       1.11715      0.617576      0.323038      0.155651     0.0659033     0.0226164    0.00646902    0.00129044       0.00000       0.00000       0.00000       0.00000
   7  18 3005.6776    3.9198  0.8250 14.0786 -0.0007       1.43542  0.0187   0.0628   0.0371    0.1463   0.0000      0.493711   437.6735       7.29136       9.41074      -2.76067      0.241688      -1.84323     -0.887083      0.681235    -0.0417945     -0.212859     -0.152196    0.00289353  -0.000657418   -0.00168508       0.00000       0.00000       0.00000       0.00000       3.36516       4.00358       3.68453       3.21153       2.40858       1.77732       1.11043      0.645058      0.332120      0.157838     0.0653322     0.0232155    0.00622141    0.00132639       0.00000       0.00000       0.00000       0.00000
   7  19 3142.7266    4.0611  0.9336 14.4932 -0.0017      0.468907  0.0210   0.0638   0.0419    0.1269   0.0000      0.461959   437.4484       4.86574      -5.64505      -5.68594      0.403621      -7.15450      -1.44571      0.144411    -0.0674531     -0.281798    0.00386933    -0.0453647    0.00153605  -0.000100376       0.00000       0.00000       0.00000       0.00000       3.60886       4.45040       4.18712       3.41103       2.77100       1.85746       1.21126      0.700588      0.374783      0.171461     0.0722330     0.0259075    0.00796812    0.00147928       0.00000       0.00000       0.00000       0.00000
   7  20 3279.8602    3.6292  1.4205 14.1783 -0.0010      0.976980  0.0303   0.0486   0.0531    0.1277   0.0000      0.344992   439.4816       6.88981       5.83350      -2.18540      -4.53076      -4.19515       1.49365      -1.31327     -0.170180      0.170014   -0.00337494    0.00758614   -0.00252116  -0.000292305       0.00000       0.00000       0.00000       0.00000       4.69647       5.41944       5.02007       4.52930       3.48359       2.48514       1.62004      0.963292      0.509535      0.239842     0.0968668     0.0332316    0.00923647    0.00190406       0.00000       0.00000       0.00000       0.00000
   7  21 3417.5410    3.1749  2.0147 13.5860  0.0002      0.877619  0.0355   0.0363   0.0637    0.1145   0.0000      0.230820   437.7709       14.3232       17.7743      -2.82085      -3.40781      -2.28853     -0.271142     -0.336015      0.104061    0.00352141     0.0976944   -0.00305840    -0.0119844    0.00425823       0.00000       0.00000       0.00000       0.00000       5.46795       6.33904       6.04717       5.11616       4.14781       3.00488       1.92148       1.12618      0.586948      0.274991      0.114163     0.0412727     0.0115726    0.00219234       0.00000       0.00000       0.00000       0.00000
   7  22 3555.3858    2.7101  3.0491 12.9300 -0.0012      0.541835  0.0442   0.0250   0.0824    0.1028   0.0000      0.130382   450.9740       10.3890       11.6957       4.56688      -6.50867      -7.33207      -1.81111      -4.02554      0.514212     -0.615836     0.0235217      0.114683    -0.0174312    0.00229707       0.00000       0.00000       0.00000       0.00000       6.63571       7.90420       7.47342       6.66875       5.12674       3.66978       2.36372       1.45565      0.755744      0.371953      0.147627     0.0537805     0.0147785    0.00297176       0.00000       0.00000       0.00000       0.00000
   7  23 3693.6497    2.2561  4.4663 12.4998 -0.0001      0.548986  0.0583   0.0178   0.1048    0.0773   0.0000     0.0801329   427.2340      -5.79934       4.76498       5.15988       1.10812      -8.70115       5.45060     -0.457054      0.318453     0.0905777    -0.0796215   -0.00411504   -0.00829811    0.00301916       0.00000       0.00000       0.00000       0.00000       8.45503       10.0932       9.81243       8.51585       6.66943       4.81422       3.15733       1.87086       1.00084      0.484952      0.202224     0.0718428     0.0202780    0.00388476       0.00000       0.00000       0.00000       0.00000
   7  24 3832.0257    1.9110  6.2951 12.0805 -0.0002      0.388229  0.0726   0.0130   0.1333    0.0576   0.0000     0.0552011   432.9146       28.3805       4.76147      -4.50863       9.11728      -13.6932      -1.13592      -2.33231     -0.506412     -0.362073     -0.109697     0.0384577    -0.0213152     0.0137784       0.00000       0.00000       0.00000       0.00000       10.5397       12.7094       11.9806       10.6162       8.26495       5.96824       3.92687       2.29698       1.22607      0.589605      0.244968     0.0862912     0.0245785    0.00482679       0.00000       0.00000       0.00000       0.00000
   7  25 3970.6336    1.6087  8.6024 11.9386 -0.0006      0.279515  0.0911   0.0102   0.1723    0.0406   0.0000     0.0420285   435.5011       31.3824       24.7312      -14.8121     0.0217791      0.398892      -3.21593      -3.90036     -0.766619    -0.0880269      0.212455     0.0570277   -0.00738953    0.00173123       0.00000       0.00000       0.00000       0.00000       12.6975       15.4520       14.8655       13.0187       10.3794       7.46726       4.88400       2.93095       1.57817      0.746919      0.314716      0.112928     0.0323268    0.00615173       0.00000       0.00000       0.00000       0.00000
   7  26 4109.3864    1.3617 11.0309 11.7994 -0.0004     0.0826778  0.1153   0.0085   0.2165    0.0330   0.0000     0.0380277   412.5449       5.49862      -7.72499      -17.6203       22.4064       6.69950      -5.68484       3.44046      -1.01667     -0.634493      0.271856     0.0694597   -0.00558236    -0.0127508       0.00000       0.00000       0.00000       0.00000       15.6424       18.8882       17.9007       15.8206       12.7490       9.06269       6.01212       3.54530       1.91702      0.896044      0.377520      0.132887     0.0387260    0.00732293       0.00000       0.00000       0.00000       0.00000
   7  27 4248.5848    1.1353 13.7035 11.7481  0.0007   -0.00959110  0.1526   0.0074   0.2822    0.0291   0.0000     0.0414831   446.8639      -17.3256      -16.2536       11.3984      -19.4749       22.5018       3.30388      -4.37899     0.0947504      0.169578      0.582836      0.263320     0.0406420    0.00582285       0.00000       0.00000       0.00000       0.00000       18.6748       22.6032       22.0333       19.4332       15.2576       11.2503       7.35361       4.41615       2.39152       1.14375      0.486205      0.173888     0.0479933    0.00908930       0.00000       0.00000       0.00000       0.00000
   7  28 4387.0718    0.9479 16.4765 11.7314  0.0003     -0.262481  0.2095   0.0067   0.3658    0.0267   0.0000     0.0469431   445.9901       13.2882       30.3541      -36.9744       18.5522      -12.6346       6.82495      -6.60629      -3.00503      0.100077     0.0111808      0.106109      0.113718     0.0165573       0.00000       0.00000       0.00000       0.00000       23.4998       28.9608       27.9284       24.3335       19.6993       14.2585       9.46593       5.71369       3.08750       1.48096      0.621378      0.221266     0.0625208     0.0116090       0.00000       0.00000       0.00000       0.00000
   8   8 1665.7673    0.2518  0.1400 11.5290 -0.0044       27.1204  0.0102   0.0105   0.0171    0.0268   0.0000       5.91957   434.8928      0.562495       8.58272       1.94321     -0.639306      0.592055      0.146253     -0.317132      0.312961      0.159208     -0.113315    -0.0213508    0.00690641    0.00186118  -0.000296047  -8.37874e-05       0.00000       0.00000       1.54499       2.41884       1.35272       1.96877       1.24032       1.43292      0.783854      0.652703      0.250956      0.190275     0.0571101     0.0404077    0.00878913    0.00533596   0.000735410   0.000325653       0.00000       0.00000
   8   9 1806.2378    0.3628  0.2494 11.5146 -0.0023       13.5660  0.0104   0.0101   0.0201    0.0325   0.0000       2.26813   437.5079     -0.993225       12.5876      0.183601      -4.09286      0.442179      -1.22719       1.02342     -0.554163     -0.353617     0.0158156     0.0382765    0.00735066   -0.00735125   0.000256271  -0.000156501       0.00000       0.00000       1.78900       1.90269       1.90638       1.87584       1.47890       1.10463      0.815901      0.530259      0.305180      0.166329     0.0876861     0.0353243     0.0130120    0.00395192    0.00102082   0.000190113       0.00000       0.00000
   8  10 1946.1286    0.5114  0.4287 11.4835  0.0000       10.2711  0.0132   0.0108   0.0266    0.0452   0.0000       1.15268   435.3651       1.53340       9.34345      0.944184      -1.73865      0.463512     -0.478530      0.129787      0.639210     -0.225522     0.0473053     0.0132399   -0.00528991    0.00425312   -0.00174084  -2.23094e-06       0.00000       0.00000       2.28392       2.63453       2.62260       2.38817       1.85145       1.38360      0.959671      0.622474      0.353219      0.193264     0.0984862     0.0417623     0.0155717    0.00499824    0.00124284   0.000234213       0.00000       0.00000
   8  11 2086.2284    0.7007  0.5239 11.6149 -0.0014       8.79351  0.0142   0.0135   0.0293    0.0559   0.0000      0.795515   438.2528      -3.71434       9.52575      -3.74349     -0.811285      0.513190     -0.787378      0.319615    -0.0425633     0.0212582   -0.00630933    -0.0116712    -0.0439157     0.0105176    0.00209902   0.000163753       0.00000       0.00000       2.20389       2.55658       2.63618       2.36623       1.83851       1.50299       1.03077      0.661377      0.390182      0.204903      0.109124     0.0456888     0.0190510    0.00593417    0.00141810   0.000268305       0.00000       0.00000
   8  12 2225.2404    0.9641  0.6352 11.7875 -0.0011       5.56567  0.0153   0.0164   0.0309    0.0753   0.0000      0.597511   438.8409       1.49164       9.68004       1.13279     -0.826288     -0.843144     -0.602661     0.0843691     -0.476707     -0.506657     0.0811377    -0.0366094   -0.00235295   -0.00444642  -1.32333e-05   0.000382338       0.00000       0.00000       2.46482       2.89627       2.71543       2.49882       2.01721       1.62163       1.11806      0.693029      0.418801      0.214157      0.103461     0.0442200     0.0179228    0.00547808    0.00140975   0.000277809       0.00000       0.00000
   8  13 2362.9683    1.3384  0.8043 12.1538 -0.0016       3.72697  0.0181   0.0206   0.0355    0.1003   0.0000      0.505538   437.9914       4.57281       10.1633      -2.45075      0.364433      -2.29522      0.855132     -0.568001     -0.128688      0.365186     0.0454236    -0.0529435    -0.0166989    0.00391532   -0.00276457   7.85475e-05       0.00000       0.00000       2.80050       3.22631       3.06441       2.85286       2.35098       1.76889       1.18702      0.789303      0.468751      0.251133      0.118307     0.0498085     0.0188995    0.00625402    0.00157629   0.000299713       0.00000       0.00000
   8  14 2499.5333    1.7161  0.8306 12.8768 -0.0005       2.67178  0.0188   0.0265   0.0368    0.0903   0.0000      0.489046   443.9633       3.83772       18.3858       3.11843      -6.75767      0.669399      0.161550      -1.09499      0.179373     -0.217063     0.0795923      0.102403    -0.0177069     0.0125780    0.00107487  -0.000307836       0.00000       0.00000       2.78652       3.39600       3.24467       2.93862       2.37267       1.87142       1.24708      0.792007      0.492437      0.253009      0.120515     0.0527257     0.0215980    0.00687243    0.00175946   0.000341437       0.00000       0.00000
   8  15 2636.1859    2.2977  0.8978 13.0964 -0.0022       2.52751  0.0195   0.0335   0.0369    0.1155   0.0000      0.439409   439.8237       3.64822       12.8560       2.04698      -2.19980      0.108796      -1.14810      -1.47559     0.0568880      0.356849     0.0868906    0.00970700    -0.0581913   0.000133802    0.00176176   2.89038e-05       0.00000       0.00000       2.98808       3.30094       3.17531       2.97600       2.43619       1.89676       1.31473      0.856719      0.492684      0.263564      0.127830     0.0540834     0.0202851    0.00650824    0.00160606   0.000302784       0.00000       0.00000
   8  16 2773.8062    2.9148  0.8182 13.5543 -0.0015       2.37679  0.0169   0.0445   0.0352    0.1149   0.0000      0.444655   434.8729       3.72847       12.6507      -5.77303      -1.77929      0.385270       1.57428     -0.746992      0.543426     -0.217889      0.107692     0.0245279     0.0552436   -0.00796444   0.000455868   0.000304354       0.00000       0.00000       2.66371       3.00981       2.97840       2.68095       2.19060       1.67839       1.18130      0.753590      0.433196      0.231152      0.115460     0.0490869     0.0187369    0.00596187    0.00151859   0.000273897       0.00000       0.00000
   8  17 2911.5593    3.4107  0.8238 14.1243 -0.0007       1.35110  0.0177   0.0516   0.0351    0.1041   0.0000      0.461677   436.1480      -4.12130       5.86644       2.01520     -0.141655      -4.70382      0.828183      0.665594     0.0316497     0.0322719    -0.0499071    -0.0256515    0.00144645    0.00966650   0.000165260   0.000411043       0.00000       0.00000       2.73585       3.19374       3.15140       2.82977       2.29531       1.69461       1.17805      0.767452      0.440770      0.239068      0.119745     0.0505028     0.0189443    0.00627231    0.00161996   0.000293353       0.00000       0.00000
   8  18 3049.1342    4.0183  0.8464 14.4022 -0.0006       1.33339  0.0186   0.0598   0.0347    0.1137   0.0000      0.483733   435.0918       8.43292       10.8438      -3.83181      -1.79740      -2.18532      -1.16308      -1.16233      0.140252    -0.0906027     -0.128964     0.0357393    0.00700940   -0.00198073   -0.00114383   8.16246e-05       0.00000       0.00000       2.85871       3.29262       3.26108       2.97221       2.34651       1.76429       1.22139      0.769059      0.464320      0.249232      0.118636     0.0526719     0.0199572    0.00621019    0.00160488   0.000296916       0.00000       0.00000
   8  19 3186.7535    3.9274  1.0297 14.6893  0.0003      0.475068  0.0223   0.0565   0.0430    0.1076   0.0000      0.451590   432.7912      0.875448       5.75696    -0.0212711      -2.09916      -5.43665      0.360040     -0.817666      0.946204   -0.00377425    -0.0243738    -0.0150585    0.00129491   0.000191478  -0.000258085   8.63448e-05       0.00000       0.00000       3.24882       3.71577       3.75269       3.28884       2.68172       2.13436       1.42940      0.921745      0.551194      0.283608      0.142548     0.0595428     0.0246007    0.00783362    0.00189651   0.000344152       0.00000       0.00000
   8  20 3324.4160    3.5188  1.4401 14.2689 -0.0000       1.04009  0.0291   0.0435   0.0501    0.0970   0.0000      0.334868   435.6213       5.48774       11.5209       1.22071      -3.78089      -5.63378      0.906099      0.302258       1.13535     -0.122713     -0.132518     0.0131414    -0.0133367   -0.00286104  -0.000369137   0.000877491       0.00000       0.00000       3.94759       4.57245       4.60337       4.02257       3.35000       2.55020       1.75022       1.13496      0.673160      0.362111      0.173090     0.0761779     0.0292610    0.00962961    0.00245575   0.000429404       0.00000       0.00000
   8  21 3462.4535    3.0166  2.2485 13.4984 -0.0005      0.488564  0.0351   0.0303   0.0642    0.0828   0.0000      0.188842   435.0163       2.79108       12.7587       2.75990      -4.31901     -0.841785       1.35331   -0.00263698       1.36422    -0.0658255     -0.324017     0.0257800    -0.0419072     0.0158731   0.000794626   0.000357706       0.00000       0.00000       4.82100       5.71424       5.55378       4.98155       4.05472       3.11278       2.14789       1.37544      0.800892      0.426838      0.209545     0.0904106     0.0348464     0.0114045    0.00294619   0.000545615       0.00000       0.00000
   8  22 3600.9537    2.4680  3.6497 12.8426 -0.0000      0.465134  0.0477   0.0202   0.0836    0.0696   0.0000     0.0964040   426.3971      -12.9095       11.9790      -4.22948      -9.89008      -2.94567      -2.28407     0.0394355      0.636073      0.225710      0.203677     0.0543988    -0.0419499    0.00828092  -0.000120419  -0.000253704       0.00000       0.00000       6.24346       7.57955       7.34752       6.60466       5.40670       4.03580       2.84078       1.80550       1.06582      0.572886      0.281970      0.122765     0.0468838     0.0152486    0.00411863   0.000749291       0.00000       0.00000
   8  23 3739.5979    2.1224  4.9855 12.4512 -0.0007      0.546216  0.0568   0.0152   0.1050    0.0583   0.0000     0.0649545   438.6701       4.01141       9.08721      -3.44399      0.213111       1.90849      -3.41988     -0.997919     -0.309387     -0.620363     -0.617141      0.114786      0.119491    0.00200125   -0.00153109  -0.000503689       0.00000       0.00000       7.70793       9.12620       8.99126       8.12116       6.54044       4.91416       3.44554       2.19618       1.30380      0.699375      0.348282      0.149754     0.0579936     0.0184273    0.00481233   0.000864892       0.00000       0.00000
   8  24 3878.6181    1.7584  7.0312 12.1880  0.0005      0.425507  0.0735   0.0111   0.1367    0.0401   0.0000     0.0486688   440.0690       17.3199       24.5663      -9.63026       2.29141      -1.20232      -2.39414       3.64554       2.17970      -1.06613     -0.294535      0.361438    -0.0525038     0.0684815   0.000298805  -3.48697e-06       0.00000       0.00000       9.42590       11.5760       11.2798       10.2365       8.26332       6.36628       4.36129       2.87515       1.65061      0.903909      0.448114      0.195159     0.0748031     0.0253272    0.00641404    0.00118583       0.00000       0.00000
   8  25 4017.4824    1.5094  9.5203 11.9164 -0.0005      0.167101  0.0927   0.0088   0.1763    0.0332   0.0000     0.0381690   434.4636      -11.5282      -9.68680      -19.7555       3.91736       7.82866       2.29565     -0.633820       1.36655     -0.391890     -0.104932     -0.387215     -0.149121   -0.00256814     0.0174501   -0.00170793       0.00000       0.00000       11.4241       14.0062       13.6752       12.4148       10.2948       7.72032       5.44234       3.48966       2.11128       1.13361      0.555460      0.242681     0.0944957     0.0307900    0.00827627    0.00145830       0.00000       0.00000
   8  26 4156.6286    1.2844 12.0456 11.8148 -0.0009     0.0281817  0.1202   0.0077   0.2258    0.0287   0.0000     0.0367620   452.5770      -8.82204       7.65362       2.14943      -24.4633      -19.4977       1.13798       3.33763       1.41582       1.37173    -0.0510398     0.0521814      0.188945     0.0496812    0.00105082   0.000311661       0.00000       0.00000       13.9094       17.0181       16.7002       15.1624       12.6339       9.50659       6.71333       4.34464       2.58137       1.40689      0.687422      0.303019      0.116402     0.0384884     0.0102449    0.00179443       0.00000       0.00000
   8  27 4295.6300    1.0845 14.9002 11.7247  0.0004     -0.133766  0.1594   0.0067   0.2903    0.0263   0.0000     0.0393332   428.6348      -8.88110      0.132356      -28.6472       12.4034      -4.03818       8.25638       3.12479      -3.42587      0.298446     -0.400142      0.129379    -0.0434067     0.0676548    -0.0122593   -0.00106373       0.00000       0.00000       16.9438       20.6673       20.3571       18.3277       15.4475       11.7980       8.38875       5.46158       3.22064       1.75494      0.872128      0.382272      0.146734     0.0485837     0.0126135    0.00216585       0.00000       0.00000
   8  28 4435.2435    0.8821 17.2995 11.7438 -0.0012     -0.258459  0.2204   0.0058   0.3679    0.0231   0.0000     0.0478027   475.8464      -77.0092       32.5418       20.4139      -9.56729      -14.6672      -7.80640       10.0416     -0.911173      0.694671       1.69320     0.0646684     -0.165819    -0.0322164     0.0117706    0.00373757       0.00000       0.00000       21.1419       26.2201       26.0676       23.5623       19.5527       14.9798       10.5978       6.90291       4.15312       2.26543       1.11840      0.496476      0.192925     0.0631520     0.0163166    0.00282373       0.00000       0.00000
   9   7 1557.6548    0.1810  0.0731 11.6507 -0.0095       30.8255  0.0070   0.0100   0.0100    0.0220   0.0000       14.0086   436.6498      -1.00719       11.1690     -0.930790      -1.57154      0.745390      0.686169     -0.438993     -0.130202     -0.157235     0.0233537    -0.0510356     0.0142174    0.00617453   -0.00219956   0.000130064   0.000126309   6.13136e-05       1.08034       1.30862       1.29132       1.21842      0.966589      0.861796      0.506871      0.412860      0.253668      0.155031     0.0769713     0.0446020     0.0146180    0.00744021    0.00260285   0.000866001   0.000162061   3.80316e-05
   9   9 1843.6716    0.3900  0.2905 11.5201 -0.0033       15.6208  0.0106   0.0095   0.0201    0.0320   0.0000       1.84194   437.3809      -1.00258       12.1650      -1.79467       1.85656       1.10178      0.271394     -0.101812    -0.0640101      0.214652     0.0253934    -0.0401450   -0.00954086    0.00446956  -3.88431e-05    0.00188008  -2.67054e-05   7.60175e-05       1.69879       1.95624       2.01468       1.80129       1.50599       1.18966      0.891474      0.606011      0.360566      0.216509      0.115386     0.0559206     0.0276614     0.0107639    0.00371358    0.00116113   0.000269951   4.48224e-05
   9  10 1984.2755    0.5711  0.4120 11.5093 -0.0002       9.85576  0.0125   0.0114   0.0229    0.0443   0.0000       1.00768   436.5447      -5.44685       13.0926     -0.582791     -0.172941      -1.69528     -0.307030     -0.696749      0.287459      0.246523    -0.0234452      0.109301    0.00148933    0.00183807   -0.00213772   0.000270184   3.06307e-06   1.50192e-05       1.73714       2.31182       2.20690       2.01822       1.70821       1.33103      0.975517      0.654707      0.419863      0.240420      0.138689     0.0609698     0.0326573     0.0116369    0.00473453    0.00139675   0.000364145   6.46870e-05
   9  11 2125.2001    0.7847  0.5610 11.6798 -0.0001       7.93803  0.0145   0.0136   0.0276    0.0617   0.0000      0.705677   435.5184      -2.33407       7.70982     -0.648140      0.993354      -2.35144     -0.521033      0.459310      0.951752    -0.0888780     0.0945412    -0.0884665     -0.104701    0.00346531   -0.00431976   0.000292161  -0.000864549  -0.000134607       2.05374       2.45030       2.38827       2.27958       1.87513       1.51964       1.10993      0.763211      0.489420      0.270596      0.159458     0.0735785     0.0367202     0.0131086    0.00515285    0.00145253   0.000362351   6.64993e-05
   9  12 2264.6444    1.0490  0.7098 11.9945  0.0002       6.23604  0.0164   0.0165   0.0316    0.0717   0.0000      0.561957   434.6398       1.27284       10.2687     -0.783513      -3.49920       1.78926     0.0510325     0.0403709     -0.980961      0.202143      0.274770      0.228419    -0.0518795    -0.0165828    0.00260565  -9.81116e-05   0.000250761  -3.40081e-05       2.14280       2.70821       2.61595       2.44341       2.02904       1.62798       1.23976      0.784506      0.536040      0.302751      0.171455     0.0789316     0.0393706     0.0154479    0.00587308    0.00161329   0.000434465   7.58683e-05
   9  13 2402.3934    1.4416  0.7843 12.5970 -0.0007       4.52889  0.0173   0.0217   0.0336    0.0777   0.0000      0.519256   439.1755       2.27183       11.9575      -2.06163       1.49847     -0.696615     -0.602285     -0.599725      0.739172     -0.290216      0.134490    -0.0177376     0.0763980    -0.0269715    0.00142764   -0.00282934   0.000378365   6.25269e-05       2.35395       2.73093       2.68885       2.58036       2.15240       1.70152       1.24719      0.878389      0.554923      0.312782      0.178859     0.0897234     0.0398456     0.0153950    0.00561492    0.00165757   0.000400328   7.12934e-05
   9  14 2539.6204    1.8447  0.9309 12.8859 -0.0004       2.92263  0.0192   0.0256   0.0365    0.0961   0.0000      0.451799   434.8198       3.76548       9.11151       2.21167      0.396095     -0.361742      -1.93513     -0.934753     -0.355069     0.0849409      0.156569     0.0253748    -0.0121721    0.00297030   0.000517623    0.00262252   0.000111863   0.000111103       2.49843       3.00875       2.90105       2.71045       2.31100       1.86556       1.36109      0.921309      0.591992      0.342675      0.183108     0.0916258     0.0398272     0.0166662    0.00595937    0.00181050   0.000446005   7.85404e-05
   9  15 2677.0477    2.3959  0.8566 13.2566 -0.0005       2.27036  0.0175   0.0336   0.0343    0.1023   0.0000      0.414364   435.2326      0.359153       18.8575       1.65865      -4.54691      -2.64810     -0.485727      -1.05801    -0.0835035     -0.214123     -0.151737    -0.0635626     0.0354581    0.00442309   -0.00252007   -0.00104813  -0.000135526  -1.91328e-05       2.34352       2.86896       2.79916       2.62329       2.16284       1.74335       1.26469      0.841576      0.553325      0.312319      0.178503     0.0804374     0.0407294     0.0150341    0.00590586    0.00166985   0.000422712   7.59852e-05
   9  16 2815.2445    3.0561  0.8088 13.8234 -0.0021       2.13003  0.0164   0.0444   0.0327    0.0946   0.0000      0.444097   438.5637       1.00668       7.89454      -1.61595       2.88339      -1.34931      0.370566     -0.356487     -0.432483     -0.355382      0.113133    -0.0640271    -0.0154383     0.0311413    0.00413252   -0.00107761   0.000398916  -3.32032e-05       2.25492       2.60708       2.50415       2.35474       2.08823       1.62763       1.23203      0.838685      0.532247      0.307371      0.167518     0.0816892     0.0367336     0.0143537    0.00510747    0.00154321   0.000396982   6.63125e-05
   9  17 2953.5440    3.7499  0.7403 14.1599 -0.0010       1.00557  0.0153   0.0559   0.0302    0.0984   0.0000      0.409753   439.3032       2.26808       6.77371      0.966263       2.30898       1.32309      -1.62999     -0.622714      0.179620     -0.174741     -0.310725     -0.163641     0.0204649     0.0102898    0.00204167   -0.00108834  -0.000262735   7.00109e-05       2.18894       2.69215       2.68557       2.46203       2.02632       1.55163       1.10225      0.766689      0.470521      0.276897      0.153569     0.0763522     0.0347299     0.0136337    0.00493012    0.00155551   0.000371631   6.53863e-05
   9  18 3091.5498    4.0375  0.9075 14.2904 -0.0021       1.22504  0.0183   0.0548   0.0344    0.1154   0.0000      0.404895   440.5802       3.32029       12.2431      -6.99045      0.944019      -5.25395     -0.391791     -0.293438     -0.214810     -0.194220     0.0409236      0.157675    -0.0329321     0.0162607    0.00310546   0.000550447   0.000195341   0.000125985       2.42858       2.90463       2.82295       2.68200       2.23159       1.75632       1.29969      0.882827      0.555062      0.324766      0.175463     0.0891371     0.0390967     0.0160212    0.00557258    0.00169054   0.000419722   7.48123e-05
   9  19 3229.5005    3.8561  1.1541 14.4958 -0.0022      0.582547  0.0238   0.0503   0.0430    0.1181   0.0000      0.449173   436.5778       2.79353       6.48059     -0.595553     0.0175947      0.282359      -1.00567      -1.76500      0.860856     -0.126369     -0.643331     0.0589205     0.0426265   -0.00343256   0.000407292   -0.00119597   0.000388852  -0.000164984       2.97651       3.48777       3.48250       3.33723       2.67109       2.14711       1.52907       1.02986      0.672844      0.399460      0.219768      0.103572     0.0496160     0.0193680    0.00703364    0.00202030   0.000477651   8.83407e-05
   9  20 3367.7484    3.3474  1.8293 14.0210  0.0006      0.634254  0.0307   0.0345   0.0556    0.0713   0.0000      0.236193   432.3652       8.99967       17.2856      -7.21516      -1.34584      -2.71107       1.01045      -1.16448      -1.18907     -0.307361      0.100806    -0.0912319     0.0133396     0.0239435    -0.0114424   -0.00117605   0.000445688  -0.000100261       3.66302       4.35089       4.32842       4.04645       3.33322       2.72807       1.95674       1.36823      0.858893      0.492709      0.273320      0.136770     0.0616980     0.0247338    0.00902894    0.00272074   0.000635126   0.000115258
   9  21 3506.3872    2.8178  2.5768 13.5596  0.0002      0.899932  0.0369   0.0257   0.0674    0.0566   0.0000      0.153062   440.0024       5.50371       17.8856      -12.5138      -5.00461      -1.58007      0.826791      -3.65522      -1.16854     -0.286058     0.0280350      0.312197     -0.239974    -0.0143232     0.0167916    0.00113161  -0.000700798   3.61640e-05       4.40578       5.37137       5.24491       4.89589       4.11574       3.29749       2.38388       1.63684       1.03816      0.602002      0.329025      0.163938     0.0733182     0.0297516     0.0108075    0.00328017   0.000806079   0.000142866
   9  22 3645.2399    2.3616  3.7626 12.9917  0.0003      0.458398  0.0458   0.0182   0.0836    0.0490   0.0000     0.0952014   444.5356      0.807696       26.8197       8.80699      -5.40824      -5.75143       1.83523      -2.41650     -0.214642       1.21467     -0.386824    0.00511788     0.0175253    0.00428236     0.0139647   -0.00321994   0.000533457   0.000109990       5.44297       6.65296       6.63084       6.11123       5.13630       3.98056       2.94222       1.98816       1.25653      0.745078      0.402759      0.201642     0.0918158     0.0374913     0.0132572    0.00406216    0.00101624   0.000172571
   9  23 3784.4445    1.9807  5.3846 12.5786 -0.0001      0.475645  0.0587   0.0133   0.1058    0.0423   0.0000     0.0618761   438.2618      -2.76585       5.82488       4.58504      -7.82426      -4.35891       1.07652      -1.02758      -4.41736      -1.00402      0.475502      0.120291     0.0683923    0.00744472    0.00366554    0.00496734   0.000363247  -0.000221010       6.73715       8.28248       8.19604       7.62897       6.44923       5.05297       3.77417       2.49801       1.64184      0.952313      0.523394      0.257275      0.118498     0.0481427     0.0175268    0.00517520    0.00133395   0.000225168
   9  24 3923.6499    1.6656  7.6652 12.2093 -0.0006      0.292702  0.0747   0.0099   0.1391    0.0337   0.0000     0.0429650   440.2410      -20.9346       19.3359      -1.55433       14.1998       7.57176      -1.42196      -6.08914      -4.10060     -0.319089      -1.47417     -0.580365    -0.0526734   -0.00433271    -0.0143081     0.0134806   -0.00225694  -0.000282093       8.36466       10.3265       10.2535       9.59766       8.14694       6.49020       4.81067       3.28986       2.10725       1.24523      0.687206      0.335782      0.158937     0.0632621     0.0230196    0.00698661    0.00173546   0.000294418
   9  25 4063.2349    1.4321  9.8947 11.9623 -0.0004      0.156217  0.0923   0.0080   0.1732    0.0284   0.0000     0.0363790   434.1585      -4.73497       14.9660       8.41695       13.4177      0.539336       11.3066      -1.01215     -0.882935       1.64303       1.07604     -0.394715     0.0767667     0.0402029    -0.0194903    0.00420682    0.00147561   0.000251949       10.0992       12.4438       12.4191       11.4885       9.77312       7.74605       5.77322       3.93288       2.50754       1.48411      0.808899      0.407745      0.185775     0.0764193     0.0273289    0.00834686    0.00205764   0.000341863
   9  26 4202.7910    1.2050 12.5191 11.8258 -0.0015     0.0323833  0.1221   0.0069   0.2222    0.0256   0.0000     0.0366709   420.9072      -11.5838       50.4394      -13.0600      -9.40344      -5.80958       7.69798      0.913940      0.597356       3.83671      -1.88884     -0.149926     0.0136204    -0.0297663    -0.0676031    0.00562387    0.00243368   0.000205228       12.1744       15.1776       15.2981       14.0580       12.1226       9.60289       7.15051       4.89714       3.14484       1.85953       1.01881      0.514500      0.234469     0.0967831     0.0350119     0.0107809    0.00266026   0.000432756
   9  27 4342.0209    1.0100 15.6917 11.7782 -0.0010     -0.210772  0.1694   0.0060   0.2988    0.0231   0.0000     0.0405202   415.7139      -20.3827       6.04097      -6.91653      0.520756      -4.43149      -4.08098      -21.0683       2.29794       1.70609      -2.04638      0.222250     -0.313274    -0.0449099     0.0111957    0.00850176   -0.00227925  -0.000960464       15.2706       19.1498       19.2168       17.7026       15.3109       12.2345       9.17874       6.30027       4.08085       2.41964       1.33085      0.676205      0.307886      0.127689     0.0458778     0.0139329    0.00341006   0.000553770
   9  28 4481.8148    0.8215 18.0645 11.7689  0.0006     -0.268299  0.2305   0.0051   0.3756    0.0200   0.0000     0.0490653   450.0738       21.3082       22.2531      -2.99088      -31.4300      -8.97513       26.4278      -18.7347      -7.60776       2.62661      0.144458     0.0675635      0.171538     0.0872590    -0.0135801    -0.0250002   -0.00250784   0.000157569       19.4067       24.0733       24.4964       22.4267       19.4403       15.6500       11.6650       8.09169       5.29039       3.12469       1.76320      0.875543      0.412173      0.165087     0.0607077     0.0180676    0.00430481   0.000690234
  10   7 1592.9312    0.1887  0.1402 11.5787 -0.0022       23.3827  0.0086   0.0070   0.0160    0.0218   0.0000       8.12679   433.4952      0.774280       13.1817      0.788400      -2.96991     -0.823957     -0.246916      0.509125     0.0766680     -0.245127      0.259139    -0.0204184     0.0382440    0.00606831   -0.00180894    0.00273210   0.000947851  -0.000186880       1.10891       1.24627       1.48736       1.23236       1.17651      0.946499      0.661946      0.526789      0.326920      0.214521      0.146193     0.0671043     0.0351892     0.0186530    0.00727159    0.00261617    0.00100351   0.000288684
  10   8 1737.8481    0.3168  0.1897 11.4898 -0.0021       18.9821  0.0088   0.0089   0.0147    0.0268   0.0000       2.92081   436.7697     -0.764296       11.4163     -0.916213     0.0583835     -0.787473     -0.178234     -0.344546      0.439386     -0.136776    -0.0410598     0.0242599    -0.0247620     0.0185177    0.00789706   0.000153136  -0.000130449   0.000348207       1.33909       1.53003       1.43110       1.34885       1.26201       1.11627      0.739289      0.554898      0.385351      0.253273      0.142319     0.0789583     0.0355027     0.0148216    0.00592500    0.00251232   0.000829906   0.000268815
  10   9 1880.0304    0.4571  0.3366 11.4874 -0.0009       12.1288  0.0105   0.0095   0.0197    0.0340   0.0000       1.29283   437.1957       3.10033       10.2662     -0.800044      0.580351     -0.530018     -0.901664       1.04627     0.0188826     -0.318300     0.0749660    -0.0143141    -0.0146641   -0.00206200   -0.00334008   -0.00572886    0.00133057   0.000112341       1.39179       1.71795       1.71310       1.57279       1.41644       1.16876      0.871377      0.667065      0.408046      0.271809      0.158093     0.0829668     0.0413365     0.0204632    0.00836394    0.00323880    0.00107451   0.000349083
  10  10 2021.5600    0.5985  0.4764 11.5918 -0.0012       8.80758  0.0127   0.0107   0.0241    0.0438   0.0000      0.867605   435.5744       1.66678       12.1009       1.99110      0.528795      0.863032      0.306070      0.601960     -0.707443      0.267279     -0.393930    -0.0208089     0.0234023   -0.00341125   0.000924750    0.00349179  -0.000576622  -6.48650e-05       1.65925       2.09351       2.04015       2.00597       1.68227       1.34143       1.01050      0.721673      0.493212      0.298110      0.177376      0.100069     0.0506854     0.0233729    0.00949699    0.00373053    0.00122187   0.000351034
  10  11 2163.0151    0.8348  0.6371 11.7065 -0.0010       6.15694  0.0144   0.0131   0.0286    0.0655   0.0000      0.625995   436.3727     -0.664197       14.0946      -2.53747      -2.85869      -2.47012      -1.29452     -0.310445      0.673951    -0.0467844      0.302648     -0.108126     0.0208931    0.00962341   -0.00282783    0.00713181    0.00230906  -0.000186336       1.81463       2.19979       2.23659       2.06951       1.85339       1.47242       1.10007      0.800572      0.537349      0.337698      0.199228      0.110520     0.0544017     0.0257910     0.0104006    0.00408760    0.00138862   0.000410655
  10  12 2302.8798    1.1648  0.7482 12.0977 -0.0004       4.67928  0.0156   0.0169   0.0315    0.0816   0.0000      0.505741   439.7706       3.34043       9.63086      -1.70497     -0.243690      -1.34842      0.747486     -0.851830      0.886068      0.215836     -0.327164     -0.169750     0.0201659     0.0317584     0.0113471   -0.00605063   0.000721932   0.000524418       1.94986       2.35861       2.33834       2.24585       1.94747       1.60170       1.15478      0.844957      0.566209      0.364639      0.216191      0.117393     0.0575183     0.0273233     0.0110718    0.00427866    0.00144888   0.000421312
  10  13 2440.8775    1.5067  0.9876 12.4632  0.0008       4.25060  0.0193   0.0197   0.0383    0.0937   0.0000      0.472254   435.2764       5.62584       9.13298      -1.97767      0.577527       4.59863       1.49536      0.527890     0.0709961     0.0576237     0.0533904     -0.299368    -0.0380274     0.0242117    -0.0120883   -0.00112243   0.000726860  -1.12583e-05       2.19384       2.67929       2.60248       2.57371       2.19734       1.84815       1.33753      0.961927      0.670487      0.421189      0.246980      0.137767     0.0691486     0.0305891     0.0130371    0.00505340    0.00171134   0.000472644
  10  14 2578.6491    2.0350  0.8880 12.9699  0.0001       1.73066  0.0175   0.0270   0.0330    0.0942   0.0000      0.415745   435.0706     -0.364926       7.75108      -1.23220       3.68407     -0.775434      -1.40972      0.524835      0.193282     -0.259922    0.00312859     0.0598542     -0.112019     0.0348411    -0.0136822     0.0126696  -0.000899076   0.000263267       2.11025       2.54004       2.57451       2.41317       2.07957       1.72989       1.26784      0.925828      0.617036      0.382893      0.231958      0.122893     0.0606699     0.0298868     0.0119904    0.00460780    0.00161990   0.000453579
  10  15 2717.0629    2.5493  0.8726 13.5141 -0.0003       2.52594  0.0171   0.0341   0.0325    0.0903   0.0000      0.410586   436.0042      0.149910       12.7288      -3.36092      -4.84452      -1.62662     -0.199657     -0.455244      0.929102      0.189608    -0.0795685     -0.201478     0.0821199     0.0127029    -0.0367339    0.00325047    0.00195209  -0.000558345       2.08735       2.44049       2.46750       2.37884       2.01595       1.65600       1.30319      0.920034      0.615056      0.385586      0.224905      0.122252     0.0625107     0.0289803     0.0125398    0.00466228    0.00152037   0.000427962
  10  16 2855.7095    3.1431  0.8143 13.9862 -0.0017       1.46214  0.0161   0.0433   0.0308    0.0830   0.0000      0.424336   440.6509      -2.91596       11.8596       3.21802      -2.71928      0.344688       1.79511      -1.78682      0.242082     -0.170974      0.153422     0.0477182    -0.0388945    0.00144973    -0.0147950    0.00414872    0.00131664  -0.000368938       1.92423       2.29725       2.32807       2.19779       1.92739       1.56902       1.18529      0.868387      0.585714      0.352375      0.218698      0.115919     0.0587646     0.0284087     0.0115014    0.00432416    0.00153910   0.000429591
  10  17 2994.5071    3.8315  0.8021 14.3415  0.0008       1.27919  0.0153   0.0533   0.0311    0.0844   0.0000      0.398734   436.5678       1.23589       15.5845       1.52492      -1.05750     -0.535720     -0.317622      -2.45940       1.03642      0.554784     -0.432967     -0.119292    -0.0552930    -0.0259199    0.00811383  -0.000942342  -0.000282535  -0.000709569       1.92071       2.29300       2.42067       2.17787       1.90170       1.56093       1.15546      0.835771      0.558595      0.345616      0.206722      0.111268     0.0551583     0.0269908     0.0110040    0.00435049    0.00149810   0.000425184
  10  18 3132.9173    4.0719  0.9797 14.4225 -0.0006       1.10361  0.0190   0.0519   0.0348    0.1047   0.0000      0.384120   438.4354       5.22969       8.42212    -0.0323485      -1.42847     -0.345424     -0.272774      -1.49910      0.369909    -0.0866766      0.214939    -0.0961900    0.00243070     0.0373576    0.00189635    0.00423428    0.00128401  -0.000135193       2.18942       2.72208       2.63882       2.60430       2.17460       1.76345       1.38013      0.982123      0.658207      0.400456      0.238314      0.130999     0.0668359     0.0316216     0.0130614    0.00496964    0.00161790   0.000459204
  10  19 3271.3429    3.6642  1.3919 14.1832 -0.0007       1.15656  0.0241   0.0409   0.0449    0.0914   0.0000      0.315479   436.9681       6.07545       11.8537       3.09095       2.49563      -3.46392      -1.27272       1.76628     -0.174885    -0.0147486     -0.233997      0.131396    -0.0430493    -0.0211926   -0.00115521   -0.00308201   -0.00159044  -0.000709587       2.66590       3.14906       3.18461       3.05308       2.61710       2.14326       1.64443       1.16785      0.790612      0.491437      0.294859      0.159052     0.0784265     0.0386498     0.0155408    0.00602958    0.00201005   0.000560848
  10  20 3410.1796    3.2249  1.9763 13.7292 -0.0002      0.992233  0.0296   0.0301   0.0523    0.0692   0.0000      0.191672   440.0188       11.7590       6.43735       1.90359      -3.93116      -5.21112     -0.116462     -0.156391     -0.828604     -0.869302      0.177702     -0.201579    -0.0274085    -0.0465754    -0.0135238   -0.00122312  -6.53755e-05  -4.30276e-05       3.22074       3.96748       4.00176       3.76241       3.28407       2.66270       1.99641       1.41057      0.966735      0.607794      0.362098      0.196861     0.0970754     0.0468002     0.0191296    0.00754663    0.00253780   0.000727637
  10  21 3549.2731    2.6811  2.8360 13.4191 -0.0006      0.946675  0.0364   0.0219   0.0679    0.0492   0.0000      0.130260   446.0403       1.88822       11.8772      -2.70135       4.79196      -5.59856      0.915467      -3.19491     -0.449283     -0.932412     -0.798747      0.250511   -0.00109704    0.00168520     0.0427929   -0.00794176  -0.000240698  -0.000313208       3.94916       4.80069       4.86919       4.61163       3.97261       3.25612       2.49210       1.76174       1.19290      0.754302      0.439887      0.241125      0.122611     0.0561239     0.0244067    0.00935069    0.00310207   0.000891738
  10  22 3688.5431    2.2164  4.2657 12.8914  0.0001      0.549304  0.0470   0.0154   0.0877    0.0394   0.0000     0.0798392   443.4978       6.76901       8.87127      -5.98350      -4.88006      -3.49400     -0.712419      -3.95914     -0.221859      0.438877     -0.729435     -0.399113     0.0550029      0.126548    -0.0257577   -0.00475977    0.00115416   -0.00116294       4.94785       6.10331       6.13483       5.81235       5.08175       4.09178       3.14169       2.24595       1.51821      0.946783      0.561702      0.309379      0.154291     0.0743309     0.0304111     0.0118814    0.00395598    0.00115130
  10  23 3828.2971    1.8920  5.7414 12.5010  0.0002      0.439210  0.0585   0.0119   0.1050    0.0366   0.0000     0.0556891   440.4182       1.15692       12.1692       1.18370      -4.90815      0.435958       8.34350      -1.10464       1.53494      -1.21565       1.26653     -0.621302     -0.141651    0.00859108    -0.0291006    -0.0103923    0.00416092    0.00185343       6.10988       7.58330       7.52427       7.16810       6.28407       5.05033       3.89528       2.75402       1.87585       1.18054      0.692262      0.382094      0.191465     0.0896678     0.0376013     0.0146172    0.00480264    0.00140451
  10  24 3967.9375    1.5671  7.9736 12.1929 -0.0004      0.360894  0.0745   0.0089   0.1372    0.0291   0.0000     0.0425460   441.9700       7.65739       24.7230       8.48943      -7.98752      -13.2378       7.73821       1.86380       1.21209      -2.06796      0.779444    -0.0770975      0.315936    -0.0190849     0.0316169     0.0386564   -0.00959483  -0.000512470       7.48614       9.26349       9.27753       8.87806       7.78423       6.30094       4.90963       3.50617       2.38637       1.48270      0.890123      0.481884      0.250480      0.115056     0.0496521     0.0186302    0.00629518    0.00181445
  10  25 4107.7628    1.3398 10.8276 11.9847 -0.0007     0.0896282  0.0978   0.0073   0.1838    0.0250   0.0000     0.0361701   439.8938      -2.77642       1.66532       18.0863       7.11978       2.93700      -3.21316      -3.01279      -5.16289       1.14795     -0.175017      0.160062     -0.692609     -0.191207   -0.00493831    -0.0209624    0.00202236    0.00105748       9.32500       11.8654       11.8453       11.1964       9.84363       8.10393       6.14417       4.46423       2.99903       1.91030       1.11452      0.617617      0.312975      0.145446     0.0622746     0.0241697    0.00807809    0.00239937
  10  26 4247.4594    1.1148 13.5279 11.8745 -0.0003    -0.0672632  0.1326   0.0065   0.2374    0.0231   0.0000     0.0377636   422.1391      -1.87625       12.7075      -17.1038      0.578196      -8.53078      -1.85289       2.51154      -1.16465       3.06202       1.86695      0.195311      0.201937     -0.357188   -0.00333005    -0.0313100    0.00843693   -0.00102318       11.5453       14.7517       14.8243       14.1107       12.4252       10.0968       7.76773       5.60798       3.79144       2.42771       1.43130      0.794719      0.404155      0.190868     0.0811139     0.0314670     0.0103678    0.00308388
  10  27 4387.0749    0.9353 16.2442 11.8032 -0.0012     -0.276857  0.1783   0.0054   0.3038    0.0205   0.0000     0.0415391   425.6274      -14.0439       24.7580      -22.8292       7.36141       12.7583      -2.24885      -2.67591      -8.63212      0.440617     0.0742992     -0.798362      0.104691      0.216504    -0.0167887    -0.0322592     0.0184950    0.00172644       14.2590       18.1377       18.4710       17.3822       15.4358       12.6178       9.61498       7.05847       4.76864       3.06857       1.81981       1.01244      0.518506      0.243546      0.104283     0.0402727     0.0134125    0.00396487
  10  28 4527.4292    0.7553 19.0605 11.7631  0.0001     -0.277416  0.2531   0.0045   0.3831    0.0179   0.0000     0.0505922   427.9172      -25.5971       9.86318      -8.93291      -7.65206       2.32010      -6.94480      -5.66745      -6.14110       5.59811      0.124637     -0.681071      0.196132     -0.268753    -0.0112620     0.0573499    -0.0397862    0.00703623       18.0710       23.2177       23.6122       22.3159       19.8090       16.4008       12.7091       9.21484       6.33755       4.06257       2.42659       1.35711      0.681718      0.332805      0.138241     0.0548796     0.0179804    0.00523437
  11   6 1477.1651    0.1360  0.0577 11.6246 -0.0080       13.8722  0.0066   0.0086   0.0113    0.0178   0.0000       24.0104   436.3601      -1.74725       11.5738     -0.569400      -1.70542     -0.101707      0.695135      0.325506      0.166976     -0.270552     -0.171192    -0.0310333    -0.0159410     0.0129047   -0.00467413   -0.00194637   -0.00172525  -0.000181157      0.834951       1.21649       1.06528       1.26977      0.883252      0.834975      0.512387      0.445592      0.250631      0.222008      0.110397     0.0750133     0.0326585     0.0197520    0.00802125    0.00345428    0.00142299   0.000558965
  11   7 1627.1187    0.2137  0.1224 11.5849 -0.0063       28.8039  0.0073   0.0077   0.0126    0.0225   0.0000       6.94360   435.9882      -1.77627       12.3862      -2.00660      -1.34087     -0.649677      0.928904      0.183257     -0.298141     0.0320462      0.102425   -0.00207437  -0.000539848    0.00197275    -0.0131133   -0.00197669    0.00133158  -9.10431e-06       1.14109       1.29283       1.18312       1.02041       1.00635      0.910397      0.797277      0.586907      0.395630      0.265235      0.152154     0.0842784     0.0438982     0.0213685    0.00959356    0.00432337    0.00169159   0.000593847
  11   8 1772.2514    0.3436  0.2204 11.5181 -0.0038       19.7996  0.0083   0.0089   0.0153    0.0269   0.0000       2.34199   436.4916      -2.74791       15.1305     -0.394259    0.00432031      0.142787     -0.261719      -1.07312     -0.648582     -0.555201     0.0231043     -0.164930    -0.0873488     0.0137078    0.00513941   -0.00569738   -0.00288110   -0.00129900       1.09703       1.40362       1.41314       1.34493       1.23899      0.968583      0.723082      0.517461      0.366017      0.253142      0.157516     0.0924253     0.0525253     0.0264973     0.0111585    0.00541585    0.00201083   0.000744043
  11   9 1915.4511    0.4830  0.3806 11.5162 -0.0029       11.2316  0.0101   0.0093   0.0217    0.0344   0.0000       1.13947   436.8054      0.375697       8.53544       1.47316      0.954738       1.40660       2.11876      0.141889      0.975440     -0.142825     -0.370015     0.0274216    -0.0157276    0.00723581     0.0117601   -0.00464704  -0.000114914  -0.000278572       1.24914       1.53879       1.53896       1.53501       1.30529       1.12930      0.850078      0.659767      0.435840      0.297211      0.188027      0.110584     0.0573148     0.0308152     0.0145228    0.00661646    0.00247198   0.000915168
  11  10 2058.0462    0.6843  0.5085 11.5730 -0.0012       7.22438  0.0122   0.0112   0.0237    0.0484   0.0000      0.690794   436.3386      -1.57166       11.6956      -1.44155      0.830260    -0.0780003     -0.997310      -1.30763      0.672500      0.386542     -0.431756     -0.192586    0.00497139    -0.0572586   -0.00132628    -0.0129269   -0.00360364  -0.000406221       1.56301       1.89580       1.86420       1.77189       1.62208       1.37221       1.03342      0.739956      0.535462      0.361129      0.229358      0.133463     0.0707487     0.0346575     0.0162667    0.00685737    0.00280470    0.00103412
  11  11 2199.8912    0.9192  0.6469 11.8562 -0.0009       6.18547  0.0139   0.0134   0.0270    0.0591   0.0000      0.567734   435.4493      -2.43784       14.9790      -1.33038    -0.0835741     -0.658512      0.762339      0.240746    -0.0113699     -0.251179      0.220978      0.123962   -0.00307030     0.0677783    0.00694086     0.0102737   -0.00332184   0.000861984       1.62634       2.00135       2.00686       1.87593       1.67521       1.42646       1.13935      0.839431      0.590047      0.390588      0.233983      0.137278     0.0750919     0.0389079     0.0173277    0.00807243    0.00316723    0.00117895
  11  12 2340.1071    1.2386  0.8086 12.2362 -0.0004       4.08111  0.0165   0.0168   0.0313    0.0846   0.0000      0.477699   437.8873       1.14724       7.24090      -1.12467      0.128559      -1.91073     -0.960449      0.403677     -0.776167     -0.209332     0.0193632      0.130593    0.00545708    -0.0316035    -0.0203406    0.00169443    0.00429801  -7.57651e-05       1.85891       2.28154       2.22815       2.17083       1.89143       1.66266       1.30867      0.961610      0.690680      0.444368      0.276685      0.164025     0.0854462     0.0436556     0.0215389    0.00905256    0.00359643    0.00138276
  11  13 2478.5711    1.6578  0.9112 12.7137 -0.0025       3.34830  0.0176   0.0213   0.0340    0.0928   0.0000      0.435465   442.9429       1.61125       10.6508      -3.50052       2.03824     -0.733858     -0.204747     -0.370685     -0.107186      0.780225     -0.261834     -0.139466      0.133868    -0.0893389     0.0142079    -0.0128794  -0.000121981    0.00309183       1.85889       2.33582       2.28584       2.28147       1.98616       1.72492       1.27791      0.966420      0.665415      0.459144      0.286868      0.172503     0.0899646     0.0475662     0.0219057    0.00991584    0.00375804    0.00143493
  11  14 2616.9845    2.1694  0.8645 13.1821  0.0004       2.90942  0.0159   0.0283   0.0322    0.0888   0.0000      0.404923   435.4786      0.516931       12.2871      -3.44957       1.72183       1.00030      -1.04039     -0.811867       1.03686     -0.397486     0.0650771     -0.177772     0.0722728     0.0691028    -0.0175117    -0.0145028  -0.000708934    0.00234973       1.71980       2.10387       2.18127       2.07571       1.86196       1.54270       1.21340      0.875707      0.646524      0.412052      0.262077      0.151398     0.0871185     0.0436598     0.0208801    0.00893801    0.00370092    0.00132613
  11  15 2756.1630    2.7810  0.8676 13.5878 -0.0003       2.14860  0.0161   0.0352   0.0305    0.0881   0.0000      0.396736   435.8268      0.451548       13.1045     -0.151074       1.18191      -2.88220      -1.31999    -0.0122353       1.68979     0.0764987      0.111910    0.00816162     0.0532309    -0.0109233    0.00603437    0.00270354   -0.00186117    0.00168603       1.76915       2.14624       2.20642       2.11519       1.88546       1.54143       1.22902      0.911817      0.645668      0.419348      0.256702      0.156943     0.0826810     0.0441771     0.0210050    0.00907098    0.00353313    0.00133359
  11  16 2895.4090    3.3837  0.7970 14.2138 -0.0024       1.33784  0.0148   0.0454   0.0302    0.0765   0.0000      0.427101   436.2460       1.18210       12.6229     -0.871394       3.64674      -4.27130     -0.388759     -0.909323      -2.00463     -0.275928     -0.456052    -0.0691048     -0.135574     0.0356455   -0.00295690    0.00724516   -0.00639750   -0.00104081       1.70123       1.94757       2.07664       1.97601       1.72518       1.47976       1.16290      0.875220      0.607016      0.392736      0.259028      0.149021     0.0769081     0.0405756     0.0203164    0.00889101    0.00340752    0.00125012
  11  17 3034.5283    3.8827  0.8299 14.5307 -0.0017      0.794277  0.0159   0.0507   0.0299    0.0770   0.0000      0.410213   438.5534       1.43323       8.41823     0.0374007      0.673318     -0.435755     -0.752270     -0.588953     -0.155092     -0.256451      0.500226      0.231695     0.0887212     -0.111852    -0.0128163    0.00934031   -0.00150416    0.00186808       1.79768       2.18583       2.25559       2.13297       1.86812       1.55882       1.20471      0.929627      0.624870      0.412006      0.254300      0.146871     0.0818188     0.0423413     0.0199955    0.00890774    0.00347754    0.00123522
  11  18 3173.4677    3.9992  1.0167 14.4650 -0.0001       1.02869  0.0187   0.0483   0.0348    0.0952   0.0000      0.376670   437.5008       5.36717       13.4520      -3.65527      -2.60107      -2.00001      -1.39433      -1.25320      0.380719     0.0721076      0.177027     0.0590462     0.0116428   -0.00536256     0.0419315    0.00498929   -0.00559335   0.000211300       1.94797       2.44213       2.41404       2.39757       2.05902       1.75219       1.36278      0.981185      0.706731      0.462009      0.298517      0.166314     0.0955589     0.0465886     0.0224809    0.00972799    0.00405448    0.00139234
  11  19 3312.3953    3.5688  1.4377 14.4360 -0.0020       1.11860  0.0242   0.0385   0.0449    0.0724   0.0000      0.304685   437.7465       2.34324       3.04508      -2.33674      -2.39191     -0.524025       1.39058     -0.947081     -0.439372     0.0337851    -0.0798182      0.115023     0.0160593     -0.133584     0.0247521    -0.0181474   -0.00277165   0.000462512       2.41013       2.89947       2.97409       2.83188       2.48874       2.14897       1.73822       1.23207      0.904650      0.591323      0.365897      0.213915      0.117470     0.0597279     0.0282332     0.0125407    0.00516653    0.00187637
  11  20 3451.6999    3.0245  2.2143 13.6960  0.0004      0.872095  0.0306   0.0260   0.0544    0.0548   0.0000      0.167276   433.5393       2.12894       17.3307      -1.25486       1.18407     -0.391872      -1.87716      0.236420       1.34874     -0.897094     -0.220815      0.121625      0.435310    -0.0355042    -0.0619038     0.0287475     0.0191330    0.00463262       2.99102       3.68253       3.81545       3.61944       3.20562       2.71480       2.11458       1.55059       1.09398      0.733160      0.456390      0.269618      0.145876     0.0745584     0.0357556     0.0157183    0.00638075    0.00234297
  11  21 3591.2800    2.5425  3.2778 13.1263 -0.0004      0.701650  0.0386   0.0184   0.0675    0.0440   0.0000     0.0988939   437.3102       4.08166       11.0938       1.44601      -2.85106      -7.40059      0.844387      0.913126     0.0297720      -1.34465      0.564266      0.528342    -0.0588191     -0.119936     0.0137504     0.0489071    -0.0139664  -8.38139e-05       3.73271       4.66767       4.76015       4.63064       4.01002       3.38945       2.64345       1.94094       1.37625      0.917414      0.557895      0.333386      0.184334     0.0940849     0.0445246     0.0194663    0.00801550    0.00290876
  11  22 3731.0341    2.1178  4.7020 12.7292  0.0003      0.606271  0.0475   0.0134   0.0882    0.0355   0.0000     0.0656436   438.4319       13.1465       20.2822       4.71958      -5.27231      -4.42265     -0.605300      -5.41100       2.32787      0.479227      0.378065      0.430171     -0.173016     -0.166353     0.0947263     0.0109407    0.00571625   -0.00421395       4.64830       5.71313       5.83263       5.59061       4.96856       4.22046       3.26132       2.43472       1.70363       1.13898      0.715838      0.421183      0.226611      0.117931     0.0548889     0.0247959    0.00963092    0.00359360
  11  23 3871.1018    1.7722  6.6019 12.3595  0.0000      0.496067  0.0617   0.0101   0.1110    0.0314   0.0000     0.0482509   439.8099    -0.0650246       19.1428     -0.467713      0.489344      -2.86056       2.51103       5.57093       1.87645     -0.421620      0.168332      0.243859      0.453841     0.0602905     0.0647087     0.0357069     0.0156658  -0.000695753       5.82359       7.26300       7.28587       7.06999       6.32939       5.25212       4.16706       3.08489       2.17052       1.44671      0.910278      0.528488      0.293856      0.149367     0.0705732     0.0312626     0.0123503    0.00442458
  11  24 4011.1299    1.4780  8.5485 12.1112 -0.0005      0.250873  0.0757   0.0080   0.1395    0.0278   0.0000     0.0391140   443.1972       11.2743       5.69754      -17.5223       1.19272       8.41867      0.951252      -2.50327      -2.31413      0.861250       2.76364    -0.0758478     -0.118710    -0.0935226   -0.00677946     0.0177853     0.0120390   -0.00703433       6.97793       8.66714       8.87600       8.52632       7.64264       6.37547       5.08647       3.79148       2.67761       1.77818       1.11285      0.659599      0.359766      0.186775     0.0893671     0.0392775     0.0155734    0.00569013
  11  25 4151.2926    1.2630 11.2627 11.9724 -0.0000     0.0882660  0.0998   0.0068   0.1845    0.0235   0.0000     0.0352079   436.1721       13.2417      -14.9115      -10.6411       2.53021     -0.294851      -5.99775      0.518553       1.08222      -1.14735     -0.259877     -0.256482      0.160595      0.171125     0.0989812     0.0402960    -0.0133501    0.00278428       8.60457       10.8812       11.1278       10.7473       9.49719       8.07409       6.27757       4.77832       3.32202       2.22820       1.39997      0.819856      0.457410      0.235912      0.112031     0.0501481     0.0196627    0.00714280
  11  26 4291.8151    1.0626 14.1925 11.8666  0.0008    -0.0213564  0.1366   0.0059   0.2434    0.0219   0.0000     0.0373829   463.4287      -14.0686       14.8821      -11.1727       13.7128      -8.06327      -10.8792      -17.3144       8.46600     -0.489365     -0.813474     -0.220851       1.06028      0.265383    0.00686447    -0.0362081   -0.00469775  -0.000633540       10.7219       13.6148       14.0187       13.3846       12.1130       10.1968       8.06516       6.05354       4.29603       2.88135       1.81934       1.07359      0.601039      0.306351      0.148909     0.0648694     0.0259442    0.00942877
  11  27 4431.7186    0.8704 17.0774 11.8287  0.0001     -0.252444  0.1901   0.0048   0.3150    0.0182   0.0000     0.0433944   426.1576      -24.8167       22.5135      -11.7978      -26.8545      -1.88710       1.82347      0.892542      -8.32570      -5.06856      0.481993  -0.000757381      -2.24598    -0.0131809      0.141804     -0.129800    -0.0574008     0.0216907       13.6280       17.2803       18.0549       17.0549       15.2547       13.0153       10.2191       7.74163       5.48524       3.68609       2.31269       1.37950      0.771545      0.401996      0.191428     0.0858721     0.0336912     0.0124591
  12   6 1509.7002    0.1658  0.0851 11.6285  0.0002       17.6584  0.0061   0.0071   0.0112    0.0178   0.0000       13.3464   436.4611      -1.09937       11.9575      0.709082      -1.04335     -0.672453     0.0232270     -0.180911     -0.416793     0.0174521      0.190832     0.0227656   -0.00556583     0.0314061   -0.00154750  -0.000404491   0.000210892  -0.000368742      0.747954      0.950857      0.858538      0.939546      0.804936      0.758059      0.516114      0.411380      0.263001      0.217674      0.138190     0.0963696     0.0496809     0.0302685     0.0136423    0.00606336    0.00303174    0.00114477
  12   7 1660.2626    0.2520  0.1488 11.5397 -0.0024       22.9287  0.0086   0.0077   0.0127    0.0222   0.0000       4.45667   437.6175      -1.05426       14.7140     -0.358077      -3.42130      0.636343     -0.139540      0.261696     -0.428783      0.100738    0.00266705      0.100963     -0.112626     0.0348055  -0.000545840    0.00193657   -0.00412612   0.000537105       1.20840       1.31432       1.07051       1.08270       1.27415       1.14684      0.831573      0.564011      0.409399      0.334152      0.248271      0.156630     0.0886162     0.0422903     0.0196456    0.00828493    0.00342239    0.00136142
  12   8 1805.8348    0.3517  0.2803 11.5182 -0.0001       17.7898  0.0091   0.0075   0.0176    0.0274   0.0000       1.95227   435.5091      0.511555       9.68230      -1.23807     -0.923729       1.47237      0.458371     0.0185627     -0.443557     0.0541263      0.158995      0.146675   -0.00985618    -0.0275013     0.0253305     0.0184206   -0.00296892   -0.00162278       1.07166       1.29457       1.30278       1.28043       1.11352      0.952366      0.851445      0.647749      0.466758      0.307591      0.207964      0.126374     0.0702059     0.0375219     0.0200731     0.0102140    0.00470906    0.00191464
  12   9 1950.0515    0.5334  0.4120 11.4817 -0.0010       11.3054  0.0108   0.0093   0.0201    0.0351   0.0000      0.977691   436.2942     -0.961708       14.2543       1.19402     -0.574166      0.679275     -0.900924     -0.196265     -0.605272      0.858727      0.262263    -0.0897303    -0.0908912    -0.0142383     0.0109610    -0.0175278    0.00263403   -0.00220851       1.20679       1.43942       1.47197       1.45251       1.36271       1.17704      0.907349      0.662236      0.469638      0.350826      0.245489      0.150986     0.0889671     0.0478068     0.0237668     0.0110995    0.00521396    0.00214564
  12  10 2093.7087    0.7133  0.5200 11.6715 -0.0006       8.69381  0.0117   0.0111   0.0230    0.0454   0.0000      0.670671   435.7001     -0.719233       12.3474       1.65709       1.07897      -2.06268      -1.06147     -0.704761       1.37448     -0.372842     0.0359031     0.0696687    -0.0809649     0.0231755    0.00467884    0.00524276   -0.00140834   -0.00187426       1.27806       1.56238       1.64635       1.52761       1.45127       1.18069      0.995644      0.789337      0.549639      0.385674      0.248089      0.155035     0.0906306     0.0492117     0.0258832     0.0131407    0.00565116    0.00241359
  12  11 2235.9073    1.0030  0.6897 11.8693 -0.0024       5.08717  0.0134   0.0137   0.0271    0.0632   0.0000      0.479125   437.8211       2.89176       14.8186      -3.45580     -0.353205    -0.0889087       1.80195     -0.347961      -1.09709     0.0487748      0.259581     0.0340157     -0.177589      0.110940     0.0799011    -0.0298101    0.00185286   -0.00236975       1.47675       1.82082       1.84806       1.77928       1.62554       1.38207       1.13747      0.834621      0.616141      0.424532      0.275614      0.177716     0.0986571     0.0541646     0.0278609     0.0134784    0.00608178    0.00247086
  12  12 2376.4125    1.3623  0.8411 12.4926  0.0006       4.37360  0.0154   0.0174   0.0317    0.0736   0.0000      0.448722   437.1128      0.723303       10.1003     -0.421120     -0.419487      -1.48196      -1.93113     -0.442761     0.0320873     0.0430707    -0.0855747    -0.0319678      0.141337    0.00210893    -0.0402044   -0.00395836    0.00217496  -0.000964706       1.55244       1.89197       1.95849       1.94204       1.73711       1.47371       1.17730      0.924263      0.677132      0.462919      0.297574      0.183505      0.110733     0.0620554     0.0325384     0.0155832    0.00699699    0.00288537
  12  13 2515.4934    1.8002  0.9041 12.8590 -0.0002       2.91926  0.0169   0.0225   0.0314    0.0932   0.0000      0.407746   435.2059      0.372409       11.9884      -1.43285      -3.94827      -1.24288     -0.748443      -1.19940      0.196770     -0.341639      0.405345     0.0161535     0.0137198    -0.0299414   -0.00369132     0.0180642   -0.00952576    0.00127991       1.64395       2.06124       2.10214       2.04499       1.87702       1.56043       1.28023      0.986193      0.724558      0.493439      0.318100      0.199556      0.115879     0.0651865     0.0336984     0.0165271    0.00728539    0.00301609
  12  14 2654.6555    2.2789  0.8656 13.4134 -0.0027       2.50189  0.0164   0.0288   0.0301    0.0884   0.0000      0.416516   437.0195       3.26798       12.7945      -1.45594     -0.952841     -0.680146       2.65631      -2.39276      0.813958     -0.337241      0.173630    -0.0489675     -0.226399    -0.0184283    0.00867967     0.0206030   -0.00100022   -0.00319117       1.64502       2.03810       2.04199       2.06892       1.82142       1.56998       1.27143      0.946796      0.697805      0.481798      0.316339      0.199914      0.115913     0.0637992     0.0327483     0.0160615    0.00711804    0.00293493
  12  15 2794.5230    2.9839  0.7957 13.8439 -0.0011       1.78694  0.0145   0.0385   0.0284    0.0826   0.0000      0.387611   438.5772      0.421879       14.2389       2.62176      -1.15795      -4.45662      -1.71353      0.468626     -0.863466      -1.05183     -0.246598    -0.0775708      0.145051     0.0675008    -0.0212276    -0.0180330   -0.00611897    0.00415263       1.50019       1.80527       1.79760       1.84199       1.64964       1.39965       1.14011      0.886331      0.624329      0.451203      0.291789      0.182859      0.104636     0.0606116     0.0297656     0.0145630    0.00659503    0.00280115
  12  16 2934.3877    3.5982  0.7598 14.3531 -0.0003       1.80154  0.0138   0.0470   0.0276    0.0718   0.0000      0.382104   437.3121      0.196484       12.1883       1.51179      -1.23764    -0.0204991     -0.793085     -0.722722     -0.251302     -0.462020     -0.555154     -0.166580    -0.0565617    -0.0151150    0.00574728     0.0185019   -0.00565122    0.00367661       1.48465       1.80123       1.80076       1.79358       1.60970       1.38944       1.11516      0.844502      0.617793      0.422315      0.282076      0.176477      0.100771     0.0549317     0.0280655     0.0137690    0.00608649    0.00250767
  12  17 3073.8708    4.0078  0.8578 14.5648 -0.0004       2.07969  0.0155   0.0494   0.0292    0.0768   0.0000      0.420431   437.9686       4.13532       9.14830     -0.142560      -1.94730      -1.80809      -1.13788      -1.26789     -0.169573    -0.0545728     -0.129318     -0.446745     -0.210527   -0.00322347     0.0343205     0.0309020    0.00204986   -0.00152477       1.57513       1.92360       2.01864       1.93094       1.78581       1.50951       1.17177      0.875780      0.652715      0.448290      0.297061      0.187253      0.109362     0.0607044     0.0310557     0.0149732    0.00652431    0.00273419
  12  18 3213.2179    3.8255  1.1634 14.6012 -0.0003      0.424222  0.0211   0.0431   0.0377    0.0875   0.0000      0.408790   440.0918       2.33071       12.8090      0.205857       3.55327      -2.47241      -1.90109      -1.17059     -0.270368     -0.610617     -0.180038      0.148274     0.0118282     0.0438906    -0.0234405   -0.00487306   -0.00128958    0.00696237       1.92124       2.38579       2.42726       2.41508       2.16791       1.83296       1.47100       1.13114      0.834771      0.552157      0.377506      0.231676      0.133963     0.0752180     0.0386150     0.0189475    0.00865173    0.00348557
  12  19 3352.7034    3.4538  1.6136 14.2030  0.0003      0.949731  0.0248   0.0329   0.0446    0.0623   0.0000      0.232063   441.2907     -0.143083       14.4781      -1.63976      -2.03003      -4.33429      -1.79865     -0.377444     -0.611389      -1.18984     -0.790564     -0.168233     0.0162620    -0.0501239     0.0266511    -0.0155288   -0.00656093   0.000330672       2.22987       2.77443       2.82012       2.81174       2.52801       2.17320       1.71168       1.30919      0.952751      0.659781      0.443586      0.278465      0.162303     0.0880562     0.0461470     0.0224189    0.00999530    0.00410797
  12  20 3492.4498    2.9055  2.4198 13.4738 -0.0003      0.780667  0.0304   0.0227   0.0544    0.0498   0.0000      0.139615   440.8940       10.8669       7.30917     -0.172762       6.16914      -1.43153     -0.730963     -0.552301      0.406560     -0.168241      0.631728    -0.0898111     -0.154527     0.0956508     0.0997063     0.0198456   -0.00100318   -0.00671430       2.75561       3.39041       3.46195       3.45665       3.08589       2.64339       2.11586       1.61124       1.19942      0.825777      0.532183      0.330440      0.199208      0.109124     0.0572036     0.0275469     0.0120812    0.00506883
  12  21 3632.6247    2.3834  3.7117 12.9472 -0.0004      0.645729  0.0387   0.0155   0.0712    0.0373   0.0000     0.0797721   436.5350      -1.25422       9.27642      -14.4752      -4.92524     -0.822760      -3.11432      0.122859       3.90172      0.369299    -0.0185817      0.339597     0.0134910     -0.104650     0.0520420    0.00140285    0.00119064     0.0228684       3.53280       4.42247       4.53794       4.33937       3.97048       3.36666       2.74004       2.11627       1.52561       1.05835      0.681671      0.423795      0.247823      0.135900     0.0707219     0.0343830     0.0152358    0.00638979
  12  22 3772.8552    2.0057  5.3931 12.5871  0.0001      0.651206  0.0507   0.0114   0.0902    0.0305   0.0000     0.0546108   436.3955      -2.25546       16.7700     -0.882766      -4.63026      -1.29024      -3.18945      0.696933     -0.180781     0.0287999      0.195545     0.0157247     -0.342429     0.0489970     0.0787899    -0.0565762    -0.0375650    0.00846536       4.48399       5.62741       5.80552       5.68766       5.09026       4.35521       3.49053       2.65768       1.94536       1.34426      0.875420      0.549165      0.319019      0.178190     0.0919591     0.0442665     0.0200240    0.00826040
  12  23 3913.2177    1.6718  7.3995 12.2804 -0.0004      0.429176  0.0653   0.0089   0.1152    0.0280   0.0000     0.0422794   437.1420       11.3696       13.6149      -8.72231       3.56226       4.36866       3.12121      -10.6019      -1.09330       2.17477     -0.439581      -1.08811     -0.428172    -0.0604914     0.0290243     0.0316254     0.0322653    0.00622682       5.54880       6.95153       7.11005       6.99469       6.29250       5.39803       4.43631       3.37171       2.47962       1.70636       1.12376      0.697984      0.407046      0.225772      0.116222     0.0569856     0.0253242     0.0107013
  12  24 4053.9859    1.4136  9.5548 12.0924 -0.0005      0.339550  0.0800   0.0073   0.1493    0.0244   0.0000     0.0364917   435.2908     -0.446337       22.0590      -4.06247       7.38729      -16.8246     -0.825332       1.98534       4.66902      -3.70079     -0.172384      0.654109      0.296520     -0.132402      0.239203      0.193322    -0.0257408  -0.000965927       6.60596       8.28662       8.56950       8.32273       7.62479       6.45730       5.28281       4.07397       3.03737       2.07136       1.35060      0.840139      0.496161      0.280868      0.144234     0.0707891     0.0309883     0.0130556
  12  25 4194.2208    1.1873 12.1702 11.9543 -0.0004     0.0698495  0.1062   0.0062   0.1934    0.0218   0.0000     0.0354927   445.1433       7.02176       19.1723       14.0630      -7.31496       2.88771      -2.38779      -11.5317       4.33207       5.52593      -1.35697      -1.52210      0.719852      0.279454      0.334760     0.0286301    -0.0550514    0.00268725       8.12133       10.2877       10.7664       10.4006       9.54129       8.14474       6.61364       5.10708       3.75541       2.61563       1.70129       1.08219      0.632243      0.352124      0.184731     0.0897425     0.0397081     0.0165088
  12  26 4334.8153    1.0107 15.3046 11.8749 -0.0014    -0.0450074  0.1498   0.0053   0.2547    0.0196   0.0000     0.0376148   444.8735      -1.79230       18.1187      -17.2283      -11.6918      -20.7178       1.46537       10.0524     0.0176219      -11.1230     -0.412518     -0.208766     -0.543754    -0.0526116      0.268641      0.102215      0.113548    -0.0104153       10.3083       13.1237       13.5174       13.2888       12.1696       10.4531       8.51255       6.53532       4.85601       3.37352       2.24734       1.41148      0.833224      0.464819      0.241881      0.117402     0.0520337     0.0216430
  12  27 4475.7729    0.8089 17.6977 11.8421  0.0003     -0.131247  0.2050   0.0044   0.3237    0.0167   0.0000     0.0467701   436.4936      -15.8787       24.8207      -13.4179       6.61782       29.9548      -11.4847      -15.9186      0.769956       2.16250      -3.64565      -1.40022      0.599202     -0.562069     0.0369062    -0.0447948     0.0356658     0.0186097       13.0749       16.5850       17.3409       16.8052       15.4476       13.2559       10.7817       8.42771       6.13215       4.35993       2.85968       1.81041       1.07538      0.601153      0.313679      0.154554     0.0671413     0.0285555
  13   6 1541.1606    0.1773  0.0842 11.6247 -0.0098       30.5532  0.0058   0.0076   0.0092    0.0184   0.0000       11.2560   436.8810      -1.27133       12.6336      0.107799      -2.04275      0.272750      0.233363      0.433637     -0.319670     -0.128262    -0.0261361     -0.122803     0.0531754     0.0336080     0.0129610    0.00793306    0.00165727    0.00117978      0.647909      0.832293      0.850302      0.740536      0.683885      0.614730      0.527816      0.477718      0.339154      0.235579      0.150096     0.0978664     0.0552315     0.0325580     0.0174149    0.00943041    0.00482556    0.00217104
  13   7 1692.3838    0.2636  0.1728 11.5806 -0.0019       21.3910  0.0067   0.0072   0.0136    0.0211   0.0000       3.77565   435.9837      -1.85090       13.7353     -0.559630      -1.71798      0.103082      0.448344      0.389980      0.215069     0.0616937      0.146670      0.114727    -0.0354215   -0.00193681   -0.00927276     0.0169626    0.00672950   -0.00365940      0.760033      0.922858      0.927028      0.940546      0.867677      0.725353      0.618883      0.505148      0.376443      0.264126      0.181852      0.108862     0.0696197     0.0398797     0.0238201     0.0118509    0.00565813    0.00282101
  13   8 1838.7000    0.4157  0.2637 11.5291 -0.0028       15.9823  0.0081   0.0085   0.0155    0.0278   0.0000       1.59734   437.6937       1.12664       13.7808     -0.728524      -1.16147      -1.66792      -1.71420     -0.281050     -0.261232      0.305346      0.211339    -0.0577568    -0.0327183    0.00432182     0.0357757    0.00966339   -0.00197247    0.00183479      0.904741       1.08438       1.14765       1.11521      0.988565      0.892688      0.724138      0.549620      0.436819      0.303337      0.199258      0.129104     0.0817978     0.0457978     0.0265008     0.0135347    0.00680519    0.00296861
  13   9 1983.8996    0.5726  0.4495 11.4904 -0.0018       10.0391  0.0102   0.0091   0.0211    0.0376   0.0000      0.830846   438.3843       2.02821       12.4584      0.192513      -2.22144      0.841564      -1.78521     -0.163608    -0.0300056     -0.455083      0.722521     -0.200682    -0.0289697    0.00185018     0.0194015    -0.0272165   -0.00944827   -0.00377102       1.02850       1.32409       1.31712       1.31038       1.18687       1.08450      0.856909      0.692720      0.517042      0.360519      0.258418      0.162754      0.102409     0.0567964     0.0327278     0.0163191    0.00815073    0.00380822
  13  10 2128.5746    0.7983  0.5819 11.6107 -0.0013       7.62588  0.0120   0.0111   0.0232    0.0503   0.0000      0.572504   439.5449      -3.00556       13.4505       2.55744     -0.758345      -3.07744      -1.51824      0.112289     -0.918224     -0.504177    -0.0215741      0.133851    -0.0900898     0.0642952   -0.00323161    -0.0318700    -0.0154442   -0.00102684       1.13666       1.41524       1.47276       1.47823       1.36550       1.18873      0.941289      0.740280      0.578680      0.397733      0.277329      0.179523      0.114829     0.0666909     0.0366755     0.0201358    0.00964754    0.00438718
  13  11 2271.2470    1.0915  0.7479 11.9403  0.0011       6.04366  0.0135   0.0137   0.0274    0.0612   0.0000      0.460694   436.4360     0.0456402       10.7646       2.19764      -1.90752      -1.59571      -1.62534      0.911546      0.787847     -0.171956     -0.119491      0.188282      0.116591     0.0459121   -0.00196295    -0.0334489   0.000476538    0.00110262       1.29023       1.59158       1.65570       1.64564       1.48407       1.28344       1.08186      0.838322      0.647075      0.455855      0.306402      0.193629      0.120893     0.0717164     0.0392995     0.0212911     0.0101014    0.00476300
  13  12 2411.9047    1.5020  0.8450 12.5872 -0.0012       3.27134  0.0149   0.0182   0.0292    0.0691   0.0000      0.405311   437.0681     -0.896183       11.1192      0.887052     -0.485787      -1.56944     -0.579757     -0.551948     -0.118615     -0.366590     0.0700180      0.168267     -0.272536    -0.0573374     0.0308171     0.0132239    0.00746823    -0.0167102       1.38111       1.79452       1.80883       1.86453       1.61239       1.41728       1.17183      0.915146      0.700973      0.488804      0.331191      0.208357      0.131710     0.0744357     0.0440450     0.0219537     0.0111505    0.00516268
  13  13 2551.7329    1.9155  0.8980 13.1116 -0.0010       2.40556  0.0160   0.0230   0.0314    0.0809   0.0000      0.401599   436.8723       1.02999       9.16391       4.42401       1.50601      0.846275       1.81059     -0.967218      0.466725      0.490606      0.504309    0.00800887     0.0400887     0.0691518     0.0895329     0.0311042     0.0172972   -0.00439671       1.50137       1.85652       1.88359       1.92024       1.71102       1.52813       1.22816      0.959378      0.708910      0.518577      0.347771      0.230721      0.140549     0.0826438     0.0467275     0.0235258     0.0114463    0.00539330
  13  14 2691.7510    2.4911  0.9622 13.1012 -0.0019       2.46246  0.0160   0.0289   0.0321    0.1225   0.0000      0.357087   437.9982      -1.85369       10.5066      -2.85801       1.26213      -1.63527      0.614039      0.188642      0.184145     0.0932065      0.213895     0.0396782   -0.00280216      0.217412     0.0713265     0.0339505    -0.0252127    0.00855031       1.42944       1.78831       1.86061       1.86480       1.66593       1.51936       1.18560      0.942336      0.709376      0.495654      0.351601      0.226304      0.140087     0.0824830     0.0453872     0.0235043     0.0115881    0.00533367
  13  15 2832.2056    3.1502  0.8106 13.8227 -0.0004       2.02694  0.0141   0.0387   0.0273    0.0993   0.0000      0.358310   437.6288      0.798157       10.9950     -0.392189       1.44945      -4.58139     -0.848697     -0.382768      0.298858      0.468161      0.154342     -0.166902     -0.110057     -0.145186   -0.00751007     0.0223017     0.0127049  -1.76547e-05       1.35432       1.70622       1.77741       1.78535       1.58095       1.36890       1.13674      0.866684      0.662143      0.463133      0.321505      0.199296      0.127460     0.0737058     0.0413385     0.0216554     0.0105695    0.00492308
  13  16 2972.6439    3.7450  0.8060 14.4623 -0.0005       2.19330  0.0141   0.0464   0.0281    0.0786   0.0000      0.420028   441.7836       2.96112       11.4775      -1.99294       2.77711      -1.87638      -1.31449      -1.18893     -0.882805     -0.166589      -1.07815     -0.509500     -0.142020    -0.0198550     0.0570056    -0.0102325    -0.0251643   -0.00285617       1.35767       1.68194       1.70198       1.69961       1.54795       1.40722       1.10662      0.867896      0.651102      0.465283      0.322036      0.211213      0.130014     0.0750157     0.0416753     0.0210520     0.0103708    0.00466114
  13  17 3112.4829    4.0853  0.9427 14.6542  0.0007      0.582109  0.0164   0.0474   0.0313    0.0786   0.0000      0.412895   439.8677       1.13405       14.3212     -0.813498       2.01835      -3.24086      -2.37062     -0.612617       1.72338     -0.597934     -0.899608    -0.0693491      0.268807     0.0316622    0.00138630    -0.0150727     0.0109147    0.00507827       1.55830       1.92696       2.01350       1.92730       1.77255       1.57692       1.25554      0.970037      0.748299      0.516834      0.357017      0.228508      0.139463     0.0821631     0.0455541     0.0232296     0.0111448    0.00517646
  13  18 3252.3215    3.7315  1.2112 14.6303 -0.0021      0.475557  0.0206   0.0402   0.0379    0.0755   0.0000      0.351046   438.8704       3.06472       10.2031     -0.206668      0.115829      -4.47880      -1.46425      -3.37104      -1.07936     -0.834990      0.814463      0.248932     0.0831641     0.0120594    -0.0648595     0.0478354    0.00922328    -0.0146730       1.71902       2.23886       2.31551       2.22660       2.07502       1.77430       1.47966       1.15345      0.866590      0.617145      0.422593      0.267635      0.166373     0.0975283     0.0546137     0.0277005     0.0136304    0.00622437
  13  19 3392.3959    3.2603  1.8762 14.0947 -0.0007      0.727894  0.0257   0.0281   0.0477    0.0512   0.0000      0.189808   440.6368      0.224371       9.23208     -0.317444     -0.759385     -0.874393       1.95810      -1.10819     -0.752273     -0.980546      0.719103     -0.568667    -0.0999293      0.101195     0.0903406    -0.0188611    -0.0192966     0.0109413       2.16982       2.71951       2.73147       2.76179       2.48126       2.19183       1.83233       1.48328       1.09873      0.801830      0.533437      0.339108      0.211385      0.123401     0.0687779     0.0360326     0.0175024    0.00815056
  13  20 3532.6348    2.7297  2.7919 13.3565 -0.0009      0.654862  0.0322   0.0196   0.0568    0.0426   0.0000      0.112333   438.2451       4.85198       14.1442      -5.68553      -1.66557      -2.54407      -5.21243      -3.54120     -0.872750      -2.39671      -1.95685    0.00240973     0.0463996     -0.277890     0.0915752   -0.00526479     0.0333130    0.00379974       2.68048       3.36074       3.47293       3.42533       3.14847       2.74623       2.28498       1.78388       1.34763      0.949656      0.662655      0.425035      0.260063      0.153895     0.0834885     0.0439995     0.0214109    0.00994934
  13  21 3673.1397    2.2779  4.0934 12.8857 -0.0005      0.508594  0.0401   0.0137   0.0725    0.0336   0.0000     0.0703118   444.3102       6.03662       14.8156      -4.12017      -1.49556      -9.70864       1.06720      -2.31673     -0.180563     -0.643221      0.646595      0.237022      0.207837      0.380560     0.0433025    -0.0268217     0.0261352    0.00788232       3.33558       4.20541       4.28963       4.32011       3.90250       3.42145       2.83923       2.24888       1.68981       1.20672      0.820287      0.526796      0.324673      0.190086      0.107532     0.0546582     0.0270754     0.0125702
  13  22 3813.7800    1.8887  6.0317 12.5454 -0.0002      0.359152  0.0524   0.0101   0.0954    0.0277   0.0000     0.0454657   436.4344       9.91728       13.4750     -0.965595       1.60370       4.15363      -1.31905      -7.58598       1.63879      0.274535      0.524924     -0.497148     -0.494771    -0.0652290      0.169580     -0.118170    -0.0800033   -0.00891414       4.26252       5.43346       5.61819       5.62648       5.10200       4.42738       3.68061       2.88634       2.17677       1.53572       1.06327      0.686341      0.427957      0.247662      0.136332     0.0730338     0.0355490     0.0165223
  13  23 3954.6759    1.5923  8.0538 12.2929 -0.0004      0.417517  0.0664   0.0081   0.1226    0.0246   0.0000     0.0381369   436.9675       18.9021       7.82517     -0.772365       2.69447      -5.22606      -6.75589      -7.92867       1.49109     -0.119676      -1.06875      0.285074     -0.748321      0.439270     0.0794026     -0.221432     0.0743380     0.0212441       5.12853       6.52840       6.85512       6.70455       6.17380       5.41710       4.44613       3.55288       2.65797       1.91348       1.30125      0.842134      0.522931      0.307497      0.170072     0.0896626     0.0436375     0.0199097
  13  24 4095.6137    1.3441 10.4628 12.0637  0.0003      0.227293  0.0848   0.0067   0.1583    0.0229   0.0000     0.0346520   437.3594       9.82439       16.1384      -11.6974      -3.71513       2.25664      -4.90604      -6.89714       2.76593       3.52299     -0.411326     -0.102359      0.968781     0.0137622     -0.114057      0.120066     -0.136896     0.0357898       6.34811       7.97537       8.35387       8.30987       7.57746       6.60806       5.53632       4.36476       3.30447       2.35599       1.61775       1.05784      0.653651      0.382504      0.213839      0.112429     0.0551581     0.0257489
  13  25 4236.6292    1.1291 13.0884 11.9396 -0.0005     0.0654032  0.1144   0.0057   0.2033    0.0207   0.0000     0.0349592   442.3832       17.6512       13.4377       7.37834      -12.3142      -14.4741      -6.61933       2.09435      -1.32490      -2.62802      -2.13122      -1.10325      0.477502      0.966957     -0.262656     -0.117863    -0.0101167     0.0509482       7.82711       9.95291       10.4855       10.3189       9.56854       8.31438       6.96027       5.45127       4.11215       2.98046       2.04658       1.34746      0.837010      0.492201      0.272559      0.144716     0.0691581     0.0326629
  13  26 4377.4157    0.9491 16.0647 11.8705 -0.0005    -0.0400192  0.1586   0.0047   0.2625    0.0176   0.0000     0.0383755   430.9216       14.5790       25.8918       3.32475      -17.9195       10.0925      -3.93947      -11.2174     -0.100593       5.54031     -0.792139      -3.12228     -0.713307       1.45110      0.210490     -0.309800    0.00603658    0.00607064       9.81576       12.5223       13.1999       12.9416       12.0308       10.4680       8.68272       6.98693       5.23464       3.78998       2.59283       1.72166       1.05451      0.628815      0.352293      0.183609     0.0897094     0.0417877
  13  27 4519.0655    0.7940 20.1444 11.8105 -0.0005    -0.0535970  0.2366   0.0039   0.3435    0.0151   0.0000     0.0437999   436.5334      -40.0648       35.0514       25.5783      -7.83395      -13.9182       5.72319     -0.730855       2.42556       12.1776      -1.71787      -3.28054     -0.694358       1.37344      0.167370      0.318563     0.0886714    -0.0730685       12.8269       16.5805       17.4515       17.0618       15.9875       13.8792       11.7446       9.23094       7.01654       5.10914       3.54373       2.32405       1.45378      0.867152      0.482950      0.254938      0.120326     0.0566429
  14   6 1571.5699    0.2050  0.1169 11.5470 -0.0030       23.0794  0.0059   0.0067   0.0108    0.0182   0.0000       6.87306   437.7838     -0.347451       14.3423      -1.27952      -1.10120      0.847138     -0.304747     -0.451888      0.210089      0.383104    -0.0928898    0.00257887    -0.0713207    0.00851248   -0.00904886   -0.00766492   6.14870e-05    0.00187380      0.626422      0.740907      0.743559      0.783068      0.761904      0.639590      0.521812      0.421646      0.346587      0.262631      0.169551      0.115278     0.0743064     0.0460270     0.0285085     0.0161054    0.00870076    0.00401211
  14   7 1723.5579    0.2982  0.1864 11.5398 -0.0038       19.7768  0.0083   0.0075   0.0131    0.0213   0.0000       2.89520   435.6950     0.0665798       12.3671       2.75609      -1.35196     -0.567964      -1.19067      0.266959     0.0815721     -0.424807     0.0518644      0.154054     0.0324866    -0.0770748    0.00649293    0.00868036  -0.000785916    0.00590780       1.06295       1.40579       1.41491       1.27682       1.08244      0.967177      0.891811      0.737272      0.587029      0.419831      0.263262      0.164539     0.0972680     0.0516576     0.0297113     0.0157702    0.00811225    0.00409956
  14   8 1870.8921    0.4316  0.3178 11.5075 -0.0011       15.1289  0.0089   0.0079   0.0169    0.0282   0.0000       1.34444   435.1278      0.501446       15.4157     -0.817210     -0.517980     -0.634963      0.483835      0.340784      0.183917      0.135843      0.152194      0.125021     -0.150416    -0.0773346     0.0164561     0.0257877   -0.00838437    0.00174247      0.892506       1.04659       1.16050       1.15085       1.01974      0.923450      0.810353      0.626919      0.469036      0.340597      0.254475      0.164042      0.108394     0.0647974     0.0378406     0.0216626     0.0102951    0.00528604
  14   9 2017.0804    0.6353  0.4366 11.5432 -0.0004       9.56602  0.0096   0.0099   0.0189    0.0414   0.0000      0.734344   437.3484      0.289998       12.2641      0.852478      -2.65872      0.104894      0.431111     -0.815151      0.918800      0.620866   -0.00390284     -0.134588     -0.100156     0.0208815     0.0206676    -0.0216369    -0.0131926   -0.00413274      0.961057       1.15015       1.23229       1.21826       1.09913      0.987026      0.859885      0.672798      0.510647      0.378255      0.271409      0.180144      0.114953     0.0713449     0.0411321     0.0229060     0.0113687    0.00589023
  14  10 2162.6350    0.8780  0.6440 11.6442  0.0003       6.79934  0.0118   0.0112   0.0243    0.0516   0.0000      0.512269   437.4748     -0.713245       15.1068    -0.0569439      -2.32021      0.976488     0.0269366     -0.807349      0.903364      0.263717     -0.255739      0.136765    -0.0104169     0.0480725    -0.0164156   -0.00328231    0.00254103    0.00568460       1.04489       1.36146       1.38864       1.41472       1.27825       1.13103      0.964688      0.764092      0.594563      0.443528      0.301478      0.201921      0.132227     0.0801324     0.0458999     0.0265116     0.0136976    0.00692786
  14  11 2305.8057    1.1643  0.7917 12.1083 -0.0005       4.52512  0.0136   0.0139   0.0279    0.0627   0.0000      0.425594   434.8301    -0.0771255       14.4103      -2.10311      -1.91868       2.13880       1.84741      -1.37832      0.613531     -0.173995     -0.161592     -0.398972   -0.00936903   -0.00524161     0.0420781    -0.0233297   -0.00897823    0.00825008       1.23731       1.51447       1.58185       1.59259       1.43788       1.30774       1.09715      0.872408      0.673080      0.497519      0.348357      0.232708      0.150615     0.0931661     0.0524122     0.0297358     0.0156973    0.00779160
  14  12 2446.7866    1.5647  0.8774 12.7368  0.0006       3.28022  0.0147   0.0179   0.0295    0.0627   0.0000      0.387456   438.6084      0.580177       11.9617      0.925083       1.05705      0.106027      -2.06053     -0.168011      0.411996     0.0715045     -0.327132    0.00438167     -0.121500      0.101709     0.0295156    0.00851255     0.0178635    0.00724184       1.26164       1.57297       1.67354       1.65099       1.48343       1.34860       1.14529      0.927307      0.714351      0.526330      0.374020      0.241319      0.155647     0.0977245     0.0555931     0.0316293     0.0163028    0.00820046
  14  13 2587.3767    2.0427  0.9807 13.1097 -0.0004       2.97905  0.0162   0.0224   0.0309    0.0749   0.0000      0.372405   434.9356       2.39137       12.4983      0.112389       2.18461      -1.65674      0.527929     -0.133311     -0.452701      0.400291     -0.179809    -0.0931543      0.137454   -0.00303967      0.151817    -0.0132586   -0.00615555   -0.00375188       1.34918       1.71265       1.74248       1.75570       1.60691       1.46016       1.22646      0.966942      0.764494      0.539899      0.392567      0.266070      0.170659      0.104450     0.0599927     0.0332887     0.0173589    0.00874319
  14  14 2728.2022    2.6701  0.8067 13.7260 -0.0009       1.87515  0.0140   0.0321   0.0267    0.0764   0.0000      0.378278   437.9866     -0.117667       12.3124      -2.32718     -0.553144      -1.33765       1.33145     -0.224656      0.263880     -0.411651     0.0529705    -0.0664883    -0.0997657     0.0742760    0.00540482     0.0300144   -0.00936858     0.0198379       1.19393       1.57560       1.56229       1.61142       1.47098       1.33516       1.10282      0.880010      0.660891      0.497846      0.348656      0.235890      0.156729     0.0921434     0.0548083     0.0301777     0.0153989    0.00776751
  14  15 2869.2840    3.3783  0.7866 14.0641 -0.0004       2.14641  0.0134   0.0403   0.0258    0.0875   0.0000      0.356010   437.6179       4.00166       12.0031       2.08406      0.112069     -0.639607     -0.751223      -1.18643     0.0740246     -0.976717      0.318740     0.0516213     0.0126548     0.0318906     0.0698850    0.00636384    0.00203526   -0.00717821       1.20363       1.47119       1.53970       1.57492       1.46980       1.26398       1.03257      0.855897      0.671563      0.480245      0.335976      0.224115      0.146410     0.0899347     0.0525135     0.0296292     0.0160829    0.00815945
  14  16 3010.1519    3.8824  0.8261 14.5390  0.0000       1.59589  0.0140   0.0461   0.0273    0.0823   0.0000      0.373711   439.1148       3.50694       13.0482     -0.999292      -1.95532      -2.00818      -2.48193     -0.936517     -0.506640     -0.220693      0.141007     0.0932759     0.0681527    -0.0183060     0.0115135     0.0163480   -0.00180872   -0.00226586       1.27151       1.60313       1.61100       1.65424       1.51535       1.38204       1.11853      0.895487      0.677210      0.510495      0.359538      0.240048      0.154647     0.0959182     0.0567658     0.0313981     0.0159818    0.00793406
  14  17 3150.5621    4.0319  0.9813 14.7927  0.0006       1.19182  0.0168   0.0457   0.0311    0.0785   0.0000      0.407678   435.0047       3.31017       15.5160     -0.325397     -0.785573      -3.35939     -0.595461       1.67715       1.27601    -0.0333235    0.00460069   -0.00765424      0.279544     0.0488859     0.0150217    -0.0586834    -0.0123615   -0.00206753       1.38751       1.72006       1.85769       1.82192       1.65236       1.47592       1.24419      0.999028      0.770522      0.565426      0.394433      0.263508      0.170077      0.104934     0.0597056     0.0331573     0.0182405    0.00890351
  14  18 3290.8555    3.6468  1.3123 14.6786 -0.0005      0.824576  0.0213   0.0372   0.0388    0.0676   0.0000      0.329714   440.1513       4.42574       11.7110       2.77258     -0.947919      -2.65542      0.305312      -1.68926      0.114786      0.180810     -0.639996     -0.423567      0.379736      0.360673     -0.216977     0.0306639    -0.0112513    0.00707621       1.64961       2.15139       2.18589       2.21003       1.98401       1.79727       1.50924       1.23224      0.940947      0.686744      0.483493      0.326523      0.210486      0.125865     0.0744620     0.0402039     0.0215303     0.0106798
  14  19 3431.4745    3.0846  2.0783 13.9466 -0.0004      0.810931  0.0264   0.0249   0.0484    0.0474   0.0000      0.166265   440.8692      -1.92277       11.8521      0.369042      -2.91257      -3.58320      0.350144      -2.45608      0.233520     -0.948689     -0.769968      0.438195     -0.350601     -0.269377    -0.0473692      0.115006    -0.0312760    0.00421034       2.07081       2.64090       2.71727       2.71431       2.51659       2.21573       1.88671       1.52903       1.18568      0.843822      0.618965      0.405452      0.265087      0.160547     0.0930020     0.0517752     0.0271509     0.0136104
  14  20 3572.2462    2.6158  3.1270 13.2659  0.0000      0.602386  0.0330   0.0172   0.0596    0.0393   0.0000     0.0961556   440.8506       5.30807       5.57462      -2.42047      0.277780      -6.75121     -0.887999       2.20700       2.08367      0.386105      0.672566     -0.101125      0.333320     0.0974058      0.117084    -0.0211949     0.0810331    0.00324403       2.55496       3.20840       3.34530       3.32958       3.09695       2.75311       2.35245       1.85862       1.44522       1.05798      0.753940      0.509100      0.321936      0.201485      0.117426     0.0647819     0.0338587     0.0167786
  14  21 3713.2329    2.1669  4.6353 12.8047 -0.0000      0.486232  0.0425   0.0121   0.0768    0.0307   0.0000     0.0601846   441.3933       3.40008       13.3042       1.25941      -5.56079      -2.30700       2.24112      -2.98899      0.503149     0.0307354      -1.99669     -0.621754      0.454232     -0.477614     0.0126136     0.0156016    -0.0156927     0.0243515       3.19062       4.07525       4.23239       4.25441       3.95678       3.54817       2.90514       2.39239       1.84205       1.35556      0.948584      0.649562      0.415456      0.258124      0.148866     0.0837030     0.0441697     0.0220498
  14  22 3854.2826    1.8026  6.5018 12.4551  0.0000      0.345489  0.0537   0.0091   0.0994    0.0263   0.0000     0.0428692   435.7136       4.40271       12.5321      -2.32206      -2.96175      0.460894      0.860684      -3.10990       1.89587     -0.679342      -1.02770     -0.641456     -0.446737    -0.0517225   -0.00166404     0.0659429      0.105485    0.00381338       4.03282       5.10559       5.38791       5.36555       5.01697       4.44179       3.72938       2.99898       2.28119       1.67665       1.21181      0.814509      0.525839      0.327491      0.187377      0.105018     0.0546587     0.0271803
  14  23 3995.6230    1.4938  8.5548 12.2655 -0.0000      0.348347  0.0688   0.0074   0.1284    0.0228   0.0000     0.0358765   433.4162      0.113778       19.4774      0.410819      -4.31779      -4.10429      -1.44889      -7.64386       4.74178       1.01196     -0.706114      -1.03934      0.918062     -0.283253     -0.114679      0.203415    -0.0531017    0.00411010       4.93061       6.31438       6.60961       6.62095       6.16643       5.47581       4.62756       3.73143       2.90057       2.13115       1.50353       1.02982      0.658884      0.407538      0.237454      0.132368     0.0692481     0.0346938
  14  24 4137.1722    1.2580 11.2776 12.0752 -0.0000      0.319680  0.0919   0.0062   0.1694    0.0209   0.0000     0.0356365   429.2418       3.01029       8.08806      -3.98651      -1.71991       1.60008       3.34142      -2.74086      0.741875      -4.38010      -2.25379     -0.727815      0.498031      0.452047      0.249149      0.163923    -0.0175199    -0.0329351       6.18569       7.90512       8.44512       8.31663       7.80543       6.87487       5.81900       4.67624       3.62405       2.69224       1.89824       1.27836      0.827247      0.516911      0.298057      0.167970     0.0878702     0.0435686
  14  26 4419.6378    0.8905 17.0255 11.8916 -0.0002    -0.0116086  0.1741   0.0043   0.2749    0.0158   0.0000     0.0403309   440.1838       13.8120       8.99205       6.72412      -8.33003       1.11593      -5.30187       1.84270       1.70868      -3.98826       1.17879       3.96693     -0.485786    -0.0373025      0.938980    -0.0901630     -0.193004    -0.0750145       9.64394       12.4552       13.1039       13.1654       12.1941       10.9491       9.23122       7.51753       5.82806       4.30731       3.09462       2.09771       1.37053      0.846496      0.498858      0.281365      0.142750     0.0726849
  15   5 1440.0285    0.1264  0.0508 11.6590 -0.0233       1.87722  0.0044   0.0070   0.0077    0.0150   0.0000       27.3959   437.2588     -0.416816       14.6073     -0.917029      -1.01149     -0.650507      0.504909     -0.282667      0.392675     0.0501635      0.152408      0.132163     0.0177697    0.00323574     0.0107158    -0.0306280    -0.0179451    0.00421832      0.381644      0.511395      0.559809      0.514740      0.512654      0.423561      0.414882      0.290205      0.260774      0.182906      0.124570     0.0945415     0.0602944     0.0418796     0.0228405     0.0152005    0.00783629    0.00373362
  15   7 1753.8168    0.3226  0.2501 11.5546 -0.0044       15.4489  0.0080   0.0069   0.0148    0.0223   0.0000       2.05810   436.7871     -0.824529       15.2705      0.859034     -0.201198      0.779387      0.689180     0.0483767     -0.919919      0.180389      0.189573     0.0347819      0.281436     0.0434115     0.0487563     0.0410247    -0.0402564   0.000931827      0.738144      0.903872      0.950256      0.992933      0.890705      0.801859      0.683831      0.603908      0.455282      0.359291      0.242066      0.173857      0.114265     0.0728895     0.0452125     0.0244041     0.0148822    0.00838400
  15   8 1902.3725    0.4718  0.3460 11.5245 -0.0003       12.9848  0.0087   0.0080   0.0165    0.0289   0.0000       1.09198   437.1707     -0.263217       14.5850      -1.61259      -1.62693     -0.785697       1.24383     -0.344453      0.525185      0.493326    -0.0880401     -0.101800      0.166281    -0.0967170    -0.0820599    -0.0117796    0.00586973   0.000119690      0.755557      0.978824       1.02904       1.03226      0.983937      0.883902      0.728975      0.616591      0.464697      0.363649      0.250539      0.185421      0.118858     0.0790879     0.0474969     0.0278663     0.0154661    0.00815159
  15   9 2049.7017    0.6512  0.5491 11.5760 -0.0006       9.93099  0.0111   0.0090   0.0224    0.0403   0.0000      0.680007   438.8328      -1.59216       14.5362       1.08936      0.421931     -0.279282    -0.0200056     -0.222371       1.20718      0.459753    -0.0726186      0.163698     -0.169751    -0.0676838     0.0322491    -0.0409468    -0.0232103     0.0232103      0.954784       1.25858       1.21610       1.29804       1.14955       1.10435      0.941766      0.779843      0.572970      0.435127      0.320327      0.230982      0.157828      0.101093     0.0587962     0.0338992     0.0180598    0.00959081
  15  10 2195.8989    0.9213  0.6835 11.8387  0.0004       5.78539  0.0122   0.0112   0.0240    0.0519   0.0000      0.493894   438.7862     -0.599958       13.8292       1.75436      -1.34579      0.613662     -0.443380      0.508609     -0.126922      0.330624      0.208779     0.0639887      0.467859    -0.0248567     0.0229055     0.0437725   -0.00421383    -0.0190013       1.04253       1.29627       1.35800       1.35309       1.23750       1.12348      0.983213      0.817892      0.653295      0.493057      0.351620      0.238810      0.162541     0.0997715     0.0608097     0.0354125     0.0196809     0.0106366
  15  11 2339.5752    1.2674  0.7917 12.3768 -0.0007       4.35402  0.0135   0.0147   0.0266    0.0579   0.0000      0.419818   436.8257     -0.902276       11.7926       1.48667      -3.58027      -1.88090     -0.955797     -0.170832     -0.495273      0.619607     -0.290024     -0.181672      0.350983     0.0143176     0.0243907     0.0143161   -0.00719414    -0.0320377       1.10467       1.39592       1.46119       1.48315       1.37030       1.22635       1.07222      0.870712      0.687558      0.511786      0.370569      0.262999      0.172488      0.111033     0.0670409     0.0385375     0.0215607     0.0114552
  15  12 2481.0984    1.6940  0.9194 12.7292  0.0002       2.91301  0.0149   0.0184   0.0292    0.0708   0.0000      0.370862   439.6227      -1.01980       11.8272     -0.490823     -0.749649       1.47541      0.808322     -0.343964       1.34688     -0.428271     -0.320686     0.0668612     -0.243576      0.104346      0.165975     0.0372221     0.0162351   -0.00852727       1.17743       1.47486       1.51145       1.58138       1.42240       1.32548       1.11532      0.941999      0.716516      0.557451      0.396306      0.279785      0.182363      0.118003     0.0721474     0.0416659     0.0230999     0.0125144
  15  13 2622.4076    2.2255  0.8757 13.3111  0.0001       2.39482  0.0142   0.0245   0.0276    0.0670   0.0000      0.359576   439.3234      -2.69351       11.6885     -0.971672       2.77792     -0.978098      -1.15836      -1.28198       1.98614      0.172184      0.112408    -0.0671557    -0.0544472    -0.0432527     0.0377831     0.0366825   -0.00103940   -0.00535024       1.17419       1.49979       1.54437       1.60076       1.48438       1.35017       1.08828      0.887292      0.702874      0.523564      0.379015      0.264294      0.171239      0.112180     0.0702051     0.0399120     0.0230867     0.0120982
  15  14 2764.1882    2.7991  0.8331 13.8610  0.0007       2.49646  0.0135   0.0317   0.0262    0.0663   0.0000      0.362543   436.7849       1.85681       15.3161     -0.759974      -3.66057      -3.43946     -0.232761      0.297187       1.05568     -0.382287     -0.120515     0.0121481      0.271247      0.223693    -0.0677789   -0.00298469    -0.0174545  -0.000265834       1.13492       1.42812       1.49551       1.48055       1.41004       1.28658       1.06689      0.872883      0.672775      0.503786      0.364410      0.259422      0.175568      0.112642     0.0671226     0.0382794     0.0212452     0.0116339
  15  15 2905.7949    3.5298  0.7998 14.1812 -0.0022       1.80973  0.0129   0.0408   0.0253    0.0849   0.0000      0.348466   440.1291       1.91774       12.0629      -2.27589      -3.63047      -2.52673       1.15496   -0.00831889      -1.10738      0.357938      0.278720     -0.554721    -0.0877531   -0.00435669    -0.0865106    -0.0562286     0.0242061     0.0136985       1.08118       1.34828       1.40122       1.39355       1.32504       1.20275       1.03792      0.843988      0.664375      0.489417      0.371601      0.252057      0.172557      0.108359     0.0662020     0.0387504     0.0211446     0.0109517
  15  16 3047.0973    3.9952  0.8864 14.3904  0.0019       1.39945  0.0138   0.0445   0.0284    0.0930   0.0000      0.354116   438.1123      0.132168       11.4928      -2.68190     -0.903928      0.840899      -2.61556      0.242218      0.888073     -0.891950     -0.908066     -0.214360     0.0635633     -0.177264     0.0600318    -0.0348162   -0.00595379    0.00560462       1.13345       1.40305       1.46212       1.47508       1.41220       1.26530       1.07800      0.867431      0.688753      0.507760      0.378991      0.260014      0.179940      0.113384     0.0685095     0.0405067     0.0222464     0.0116003
  15  17 3188.0322    3.9617  1.0342 14.9366 -0.0012      0.984120  0.0176   0.0438   0.0323    0.0769   0.0000      0.381740   439.0794      -2.67541       13.9769      -2.56184      -1.82229      -5.69371      0.433875     -0.646749       1.91753      -1.46834    -0.0928926      0.107101     -0.650090     0.0802318    -0.0110687     0.0309410     0.0152408   0.000163790       1.32009       1.71341       1.77260       1.81760       1.66324       1.49664       1.27227       1.06344      0.838152      0.630814      0.457954      0.309859      0.205599      0.132401     0.0804211     0.0464110     0.0265516     0.0140900
  15  18 3328.8715    3.4693  1.5549 14.4251 -0.0021       1.03432  0.0226   0.0321   0.0411    0.0662   0.0000      0.253351   440.5265       6.05116       11.6791      -2.46228      0.280724      -1.25762      -3.22891      -1.65029    -0.0882714     -0.635422     0.0109311      -1.22032    -0.0817777     0.0686739     0.0366918     -0.160008   -0.00416140  -2.77310e-05       1.65181       2.10223       2.19685       2.26239       2.09782       1.85651       1.57227       1.31925       1.01199      0.778995      0.553234      0.387100      0.255830      0.163391      0.100332     0.0594375     0.0327993     0.0176587
  15  19 3469.9616    2.9871  2.3266 13.7726  0.0002      0.695585  0.0278   0.0225   0.0495    0.0493   0.0000      0.148685   439.3524     -0.719213       13.0877       1.80146      -3.38726      -1.43810     -0.683362      -4.62128     -0.346521      0.626265      0.196310      0.252977      0.544558      0.206957     -0.167627    0.00714740  -0.000373324     0.0111849       2.02446       2.53872       2.62744       2.67256       2.49133       2.28164       1.94581       1.59664       1.25707      0.956642      0.688545      0.478698      0.325442      0.205786      0.125575     0.0719146     0.0406962     0.0216665
  15  20 3611.2760    2.4568  3.5810 13.1676 -0.0001      0.403922  0.0355   0.0150   0.0640    0.0366   0.0000     0.0808040   441.3106      0.145420       12.8001       3.04176       4.16417      -6.98533     -0.955216      0.438600       1.08055       2.22162     -0.113527     -0.170607     -0.654753     -0.301662     0.0933462    -0.0147182    -0.0301697     0.0175129       2.50279       3.24273       3.35612       3.36158       3.17349       2.85869       2.48881       2.03132       1.61743       1.20940      0.886471      0.611200      0.412832      0.261972      0.157563     0.0924270     0.0508664     0.0267878
  15  21 3752.8269    2.0640  5.0611 12.7263 -0.0003      0.496418  0.0442   0.0109   0.0798    0.0295   0.0000     0.0520420   431.6955      -2.11564       21.8075       5.11775      -2.57443      -3.16614     -0.231419      0.782301     -0.698177      -1.76136      -1.32621     -0.342136   -0.00225824    -0.0771904      0.231582     0.0421822     0.0534576   -0.00356567       3.12670       4.00475       4.19895       4.28118       3.94865       3.58608       3.04781       2.51338       1.99146       1.49370       1.07862      0.752420      0.504511      0.318053      0.195821      0.113890     0.0630051     0.0335227
  15  22 3894.5271    1.7255  6.9367 12.4069  0.0001      0.496199  0.0554   0.0084   0.1014    0.0248   0.0000     0.0398899   443.8888       1.25225       13.1205      -4.85839      -2.57164      -4.05959       4.02407      -1.81519       3.72930      -3.70737      -1.35005      0.239609    -0.0995501      0.126129   -0.00534849      0.100406      0.151009   -0.00871974       3.82227       4.88980       5.14389       5.20651       4.93799       4.37917       3.77464       3.08219       2.45930       1.84833       1.34000      0.937038      0.623038      0.397228      0.245314      0.143193     0.0790618     0.0423406
  15  23 4036.0740    1.4204  9.6110 12.2035 -0.0005      0.394850  0.0745   0.0067   0.1387    0.0215   0.0000     0.0343261   439.7115       10.2602       15.1447       1.26182     -0.923299      -6.07088      -4.71682      -3.38887      -2.74811       4.86520       1.27043      -2.36131     -0.746168      0.612616    -0.0809133    -0.0445524    -0.0829685     0.0176871       4.91675       6.32799       6.66489       6.66530       6.30199       5.70431       4.88338       4.00824       3.13929       2.40145       1.75185       1.20974      0.816359      0.523295      0.318442      0.187267      0.102322     0.0546891
  15  24 4177.8030    1.2215 12.3434 12.0329 -0.0007      0.302567  0.0985   0.0058   0.1771    0.0202   0.0000     0.0332958   428.5753     -0.266601       19.9356      -2.00208      -10.1503       3.24668      -16.2512       5.03049       3.38644      -1.72440      -3.33368      -1.63544      0.745060     -0.326965      0.515504      0.297286    -0.0505561     0.0509908       6.06093       7.70027       8.23078       8.20998       7.77469       6.99553       6.02635       4.96628       3.95317       2.99341       2.19023       1.51637       1.01175      0.652123      0.397618      0.236627      0.128582     0.0686201
  15  25 4319.4353    0.9996 14.9261 11.9761 -0.0001     0.0406180  0.1371   0.0047   0.2294    0.0175   0.0000     0.0384767   442.3275      -22.5029       17.8359       7.10452      -24.9654      -3.78682      -19.5656       1.73051     -0.553550      -1.83658      -4.89034      0.282287      0.835104      0.168296     -0.863802      0.204891     0.0321386     0.0632863       7.61233       9.81946       10.5057       10.4791       10.0006       8.93970       7.67845       6.32429       5.02804       3.78029       2.78673       1.95135       1.30349      0.842811      0.516641      0.305439      0.165737     0.0880218
  15  26 4460.9318    0.8187 17.5212 11.9160 -0.0007    -0.0608587  0.1847   0.0039   0.2834    0.0146   0.0000     0.0427416   443.0313       14.3220       22.0249      -5.41840      -15.1065       4.68486      0.119473       6.43084      0.974070      -9.12795      -4.10713     -0.177268      0.355980     -0.223641     -0.339316      0.653001      0.613397    -0.0249786       9.32886       12.1201       12.9066       13.0676       12.2566       11.0478       9.52724       7.86668       6.24493       4.73194       3.49118       2.43906       1.64372       1.06584      0.651800      0.387454      0.208092      0.112127
  16   6 1629.5263    0.2253  0.1441 11.5721 -0.0020       22.0018  0.0060   0.0061   0.0115    0.0180   0.0000       5.05845   437.4999      -1.32185       13.9274      0.703967      -1.91985      0.360256    -0.0734631      0.116080     0.0344506      0.193071     -0.179261    -0.0756979   -0.00703093      0.139380    -0.0334688   -0.00324717    0.00115846   -0.00481381      0.564526      0.640497      0.649102      0.717469      0.715846      0.592994      0.544075      0.460038      0.361603      0.252202      0.190400      0.153488      0.108275     0.0712347     0.0436195     0.0268586     0.0152763    0.00854687
  16   7 1783.2927    0.3611  0.2323 11.5413 -0.0005       15.3571  0.0068   0.0074   0.0140    0.0219   0.0000       1.79963   437.4330    -0.0401985       14.6875     -0.537078      -2.09723     -0.985309     -0.717490     -0.786407     -0.344058     -0.150831     0.0514030      0.144653     -0.131615    -0.0316272      0.126032    -0.0262067    -0.0226617   -0.00746515      0.540515      0.757632      0.756762      0.821154      0.709527      0.700685      0.565002      0.511282      0.357449      0.305683      0.213061      0.157451      0.107403     0.0751713     0.0437236     0.0289176     0.0157974    0.00859220
  16   8 1933.2075    0.5079  0.4104 11.5352 -0.0009       12.2017  0.0091   0.0077   0.0182    0.0296   0.0000      0.945902   437.9680      -2.24809       13.1678      -2.51726      -1.88770     -0.231913      0.422717     -0.110025     -0.158581     0.0679016      0.785902      0.351062     -0.255029      0.140170    -0.0797910    0.00388186     0.0233115  -0.000884564      0.765340       1.00341       1.06772       1.04477      0.997283      0.914998      0.779146      0.654777      0.509803      0.400363      0.294110      0.216172      0.136409     0.0957202     0.0575878     0.0368847     0.0211826     0.0114199
  16   9 2081.6866    0.7180  0.5458 11.5855  0.0005       8.27262  0.0108   0.0095   0.0203    0.0435   0.0000      0.601802   437.2951      0.402706       13.8929     0.0541407     -0.454703      -1.41695     -0.468791     -0.489663       2.02093     -0.610746     -0.162710     -0.109869    -0.0177458     0.0651632     0.0668682     0.0208019    -0.0309567   -0.00410484      0.874068       1.13879       1.15631       1.20203       1.11906       1.02819      0.877524      0.745274      0.589823      0.459299      0.343060      0.234190      0.162694      0.110390     0.0689165     0.0403859     0.0246631     0.0136156
  16  10 2228.4715    0.9947  0.7470 11.8738  0.0002       5.78249  0.0127   0.0115   0.0251    0.0591   0.0000      0.445051   436.3505       1.96491       13.5817       1.25683      -3.78943      -1.91357      -2.03584     -0.995024      0.847880    -0.0736866     -0.514154   -0.00348600     -0.361963     -0.162180     -0.101983     0.0127103     0.0378284    -0.0111541      0.992163       1.26501       1.31534       1.32687       1.22359       1.10041       1.02543      0.832500      0.695050      0.535147      0.398132      0.284991      0.184621      0.122931     0.0766027     0.0479150     0.0286419     0.0150860
  16  11 2372.6895    1.3829  0.8243 12.4611 -0.0003       4.15640  0.0132   0.0152   0.0267    0.0593   0.0000      0.404117   437.6066       1.60500       13.8060       1.34479      -1.33593      -2.54147      0.306456      0.461727      0.367667     -0.263902     -0.268523     -0.285214     -0.222604     0.0574004     -0.107221     0.0267124     0.0207298    -0.0124070       1.02343       1.26289       1.31059       1.34286       1.25927       1.18071       1.00251      0.839096      0.696296      0.532702      0.395928      0.281550      0.190334      0.126764     0.0809737     0.0486612     0.0285327     0.0161718
  16  12 2514.8708    1.8177  0.9319 12.8140  0.0014       2.44786  0.0146   0.0189   0.0284    0.0695   0.0000      0.360310   438.2226      0.483331       14.3309       1.55676     -0.316576     -0.740549      -1.30312      -1.92915     -0.157415      0.548839      -1.03755      0.273281    -0.0407844      0.149320    -0.0239030   0.000857051    -0.0334348    -0.0150718       1.10502       1.39869       1.47375       1.50127       1.40786       1.27721       1.08955      0.915802      0.751900      0.568226      0.414025      0.298843      0.202918      0.134501     0.0835982     0.0508756     0.0296541     0.0165791
  16  13 2656.9833    2.3690  0.8980 13.4042  0.0008       2.96394  0.0141   0.0249   0.0271    0.0657   0.0000      0.359115   437.4635     -0.562450       12.9340      -2.69785      -1.05715      0.139341      0.400212     -0.632750      0.369298     -0.336761      -1.10137      0.286324    0.00884025      0.152188     0.0720460    -0.0659732   -0.00313881     0.0251160       1.06719       1.35648       1.39380       1.43454       1.35955       1.23270       1.07208      0.869594      0.717149      0.554133      0.401500      0.289656      0.198454      0.130682     0.0823133     0.0506889     0.0293303     0.0162854
  16  14 2799.5365    2.9689  0.8331 13.9675  0.0031       1.83750  0.0133   0.0326   0.0259    0.0626   0.0000      0.370839   437.8921      0.543395       12.5027      0.142651     -0.531068      -3.36912      -3.34062    -0.0197821       1.83665     -0.648445     -0.826257      0.306227      0.217309      0.159368     0.0478056   -0.00207719     0.0126108    0.00917997       1.03851       1.31335       1.27838       1.34036       1.25275       1.17585       1.02492      0.871236      0.684929      0.534271      0.402930      0.285558      0.194839      0.128897     0.0804749     0.0494397     0.0282541     0.0156346
  16  15 2941.7587    3.6687  0.8012 14.3182 -0.0013       1.34301  0.0125   0.0408   0.0246    0.0698   0.0000      0.336448   438.8974       1.96599       13.1150       1.11481      0.414612      -2.13962     -0.326926      0.502353       1.36909     -0.426129     -0.855400      0.646928     -0.394593    -0.0127636     0.0181686    -0.0246990     0.0216911     0.0318170      0.994784       1.18458       1.25437       1.30701       1.22010       1.13178      0.976644      0.802193      0.634322      0.505370      0.368171      0.263214      0.183218      0.123512     0.0774529     0.0468259     0.0277761     0.0155743
  16  16 3083.4991    4.0112  0.8785 14.7454 -0.0015       1.57459  0.0142   0.0439   0.0271    0.0713   0.0000      0.369108   440.0041       1.19222       13.4031     -0.186778     -0.644789      -1.43775     -0.723780    -0.0722850      -1.31771     -0.513488     0.0340016      0.101257     -0.235675    -0.0113504     0.0306950     0.0655814     0.0473345    -0.0125203       1.07512       1.34131       1.39445       1.42982       1.35613       1.23127       1.06241      0.886643      0.725922      0.547318      0.408374      0.292945      0.201124      0.130429     0.0834118     0.0514350     0.0298640     0.0165577
  16  17 3224.9557    3.8846  1.1696 14.7079 -0.0021       1.09899  0.0186   0.0395   0.0341    0.0879   0.0000      0.360731   437.7420       1.71624       10.7878     -0.210844      -1.45608      -4.27732     -0.598090      -1.60565     -0.828099      -1.69758      0.771252    0.00929483     -0.132985     -0.128577     0.0808104    -0.0771711     0.0195144     0.0113982       1.26778       1.61299       1.69113       1.76636       1.61583       1.51848       1.29117       1.07071      0.863793      0.656273      0.497877      0.354325      0.240677      0.161528      0.103011     0.0625999     0.0369691     0.0203745
  16  18 3366.3665    3.3764  1.7367 14.1618 -0.0002      0.792771  0.0230   0.0291   0.0425    0.0693   0.0000      0.213205   436.2852      -2.50364       10.1362      -1.12522       1.80364      -6.30428      -3.07792      -3.12044      -1.32000     -0.525681      0.218903     -0.250621     0.0466839      0.218395   0.000367226     0.0289221    -0.0658745     0.0123003       1.60967       2.02024       2.07285       2.13526       2.03760       1.85626       1.62197       1.34383       1.07256      0.829382      0.618110      0.443537      0.306655      0.202640      0.127811     0.0785500     0.0455199     0.0250895
  16  19 3507.9710    2.8650  2.5417 13.6083 -0.0016      0.437974  0.0284   0.0203   0.0512    0.0500   0.0000      0.119871   436.8977       1.15271       8.36721      -1.61245     -0.689398      -6.99399      0.996376       1.51323      -2.69884      0.388202     -0.510753     -0.621629     -0.614058     -0.563154      0.216485    -0.0423418     0.0279091     0.0124983       1.93862       2.51836       2.64151       2.73378       2.53795       2.29088       2.00225       1.64580       1.33412       1.01822      0.752268      0.536011      0.368121      0.243120      0.154109     0.0924240     0.0542972     0.0300920
  16  20 3649.9557    2.3424  4.0358 12.9926 -0.0009      0.667146  0.0369   0.0133   0.0679    0.0348   0.0000     0.0655319   438.5679       2.25570       8.07928      0.983167     -0.695836      -2.72915       4.38319     -0.366898      -2.21948      -1.35274      0.714348      -1.09040      0.201593     -0.307191      0.211799     0.0892587     -0.100418    -0.0160609       2.49739       3.14913       3.32417       3.36778       3.23562       2.94670       2.56919       2.10791       1.69559       1.28888      0.971095      0.695511      0.485088      0.323457      0.204086      0.123405     0.0714992     0.0400789
  16  21 3791.8633    1.9658  5.6875 12.5516 -0.0000      0.566757  0.0462   0.0098   0.0839    0.0281   0.0000     0.0452683   444.2244     -0.430570       6.77315       4.01029      -2.17074      -7.02994       2.07179      -1.47460       1.57353      0.200862      -1.58459       1.15004      0.714958      0.157595      0.170546     0.0216541     -0.152018    0.00123524       3.09276       3.96902       4.13450       4.27374       4.00682       3.63177       3.15832       2.67714       2.14923       1.65177       1.21932      0.880020      0.598043      0.394999      0.248879      0.151763     0.0879495     0.0491878
  16  22 3933.8478    1.6378  7.6892 12.3214 -0.0005      0.459946  0.0580   0.0075   0.1080    0.0225   0.0000     0.0360537   437.1195       4.71451       5.34222      -5.83326      -9.64609      0.739715       4.73034      -3.21799     -0.816246      -4.97682      -2.56901      0.294754      0.815662      0.658119      0.261159      0.175383     -0.155317    -0.0221335       3.74975       4.78412       5.10138       5.14766       4.90166       4.45252       3.85165       3.23403       2.62326       2.02714       1.49753       1.07081      0.736891      0.483188      0.308637      0.187760      0.109115     0.0611653
  16  23 4075.9577    1.3733 10.3173 12.1220 -0.0001      0.405964  0.0775   0.0062   0.1429    0.0206   0.0000     0.0323984   429.3411       4.24292       5.58409       1.31821     -0.272084      -12.3167      -11.9703      -1.73326      0.671513      -1.56550      -3.62358     -0.824766       1.73328     -0.147720     -0.247399      0.302755      0.330186    -0.0365674       4.69382       6.01455       6.41094       6.51239       6.24294       5.62341       4.93272       4.11342       3.30201       2.59818       1.91622       1.37451      0.945489      0.627700      0.398302      0.244998      0.141380     0.0795245
  16  24 4218.1032    1.1573 12.8575 12.0179 -0.0002      0.230341  0.1035   0.0053   0.1834    0.0191   0.0000     0.0333959   445.1143       1.44920       10.6616      -15.1196       2.70978      -1.75418      -11.8641      -4.70663       3.91882      -8.22582       1.33807    -0.0678263     -0.240829      -1.95628      0.605173      0.270936     0.0712279    -0.0921524       5.84017       7.55289       8.00534       8.13953       7.74385       7.11720       6.17593       5.13468       4.11243       3.18405       2.39519       1.71539       1.19375      0.794657      0.506286      0.307467      0.176583     0.0994599
  16  25 4360.1160    0.9471 15.8608 11.9768 -0.0006      0.149133  0.1484   0.0043   0.2399    0.0158   0.0000     0.0389778   431.6383       15.4854       34.3631      -7.37764      -1.34433       1.41966       4.02209       4.07717       5.63929       4.20805      -2.49468     -0.932109      -1.61534      0.298898    -0.0732051     -0.249021     -0.476841    -0.0283492       7.45970       9.71279       10.4152       10.5020       10.1683       9.13914       7.96349       6.67910       5.35676       4.17517       3.12621       2.24067       1.55655       1.04479      0.661061      0.406853      0.232813      0.131033
  17   5 1493.5047    0.1553  0.0758 11.6440 -0.0019       22.8674  0.0050   0.0059   0.0085    0.0149   0.0000       14.8650   438.4715      -1.00104       16.5786     -0.924081      -1.54035     -0.145708      0.492131     -0.244520     -0.434203     0.0576102      0.150180     0.0568316     0.0383071     0.0355120     0.0290990    -0.0324384    -0.0266678    -0.0114058      0.448057      0.522970      0.582569      0.591446      0.617476      0.539104      0.419497      0.329912      0.290968      0.229879      0.164643      0.116353     0.0769277     0.0551992     0.0374247     0.0257437     0.0159207    0.00964008
  17   6 1657.0765    0.2457  0.1835 11.5769 -0.0009       25.6658  0.0067   0.0058   0.0126    0.0183   0.0000       3.83148   438.4997     0.0678570       15.3590     -0.719920      -2.57931      0.148299     -0.489542     -0.227950     -0.759444      0.129555     -0.366968     -0.149334     0.0852425     -0.152612     0.0715505   -0.00644614   -0.00511262   -0.00948650      0.565727      0.695795      0.730745      0.749332      0.686958      0.669895      0.559906      0.498931      0.420344      0.326157      0.245373      0.178765      0.127876     0.0818737     0.0549468     0.0341000     0.0218934     0.0119995
  17   7 1812.0163    0.3864  0.2901 11.5775 -0.0014       14.0887  0.0077   0.0069   0.0145    0.0223   0.0000       1.46205   438.0448     -0.696297       14.9318      -1.56983     -0.373346       1.09082     0.0453362     -0.601006     -0.557262     -0.143855      0.625506      0.110562    -0.0431577    -0.0799879     0.0481236    -0.0239448    -0.0164423     0.0161161      0.633504      0.810414      0.895064      0.933099      0.841913      0.792515      0.685055      0.570309      0.438971      0.334162      0.256257      0.192248      0.132934     0.0909828     0.0622908     0.0386277     0.0223409     0.0132270
  17   8 1963.3921    0.5532  0.4181 11.5171 -0.0007       11.5852  0.0086   0.0079   0.0173    0.0313   0.0000      0.825705   436.9954      0.251691       17.3993      0.568706      -2.12479     -0.872526     0.0422848    -0.0770806      0.306237     0.0368706      0.477672     -0.334396     0.0809086     0.0170350     0.0655135    0.00871809     0.0275986    0.00322981      0.682509      0.865747      0.943468      0.929575      0.876860      0.833072      0.708933      0.604557      0.510108      0.393183      0.296081      0.221721      0.149927      0.101646     0.0659863     0.0416774     0.0259537     0.0147532
  17   9 2113.0711    0.7574  0.5996 11.7356 -0.0005       7.42269  0.0107   0.0094   0.0216    0.0421   0.0000      0.541965   437.5796     -0.868570       14.1300     -0.940663     -0.761430      0.120094     -0.236541      0.516507    -0.0425405     -0.473369     -0.738485      0.227677      0.256195     -0.209011      0.139476     0.0496928    -0.0450324     0.0162259      0.829525       1.02563       1.09455       1.11291       1.05951      0.972310      0.871584      0.712387      0.594598      0.477223      0.360713      0.254830      0.180598      0.124575     0.0795844     0.0504107     0.0311485     0.0181143
  17  10 2260.3905    1.0662  0.7548 12.0813 -0.0006       5.29119  0.0125   0.0118   0.0245    0.0537   0.0000      0.436764   439.2488  -0.000506025       14.6930       1.69082      -2.53459      -2.33588     -0.593979     -0.938214     -0.991787      0.749593     -0.104330    -0.0322640      0.197985     0.0697825     0.0893217     0.0717042   -0.00296395    -0.0205931      0.907533       1.14779       1.20382       1.21475       1.16449       1.05733      0.933910      0.811307      0.688490      0.537379      0.405501      0.292316      0.206574      0.138317     0.0871525     0.0566853     0.0343251     0.0197103
  17  11 2405.0915    1.4564  0.9073 12.4858 -0.0003       3.91363  0.0141   0.0150   0.0266    0.0649   0.0000      0.367549   438.5316     0.0990799       15.7089      -1.75250     -0.409774       1.68717       1.08386     -0.623099      -1.23402     -0.329131     -0.351054     -0.173477      0.218825     0.0436109      0.119018    -0.0416526   -0.00449215     0.0100595       1.00581       1.23538       1.31844       1.35504       1.29344       1.17948       1.04782      0.886292      0.722701      0.558828      0.427847      0.310257      0.221696      0.152426     0.0998475     0.0623212     0.0372735     0.0218963
  17  12 2548.1313    1.8943  0.9561 13.0243 -0.0004       2.32134  0.0145   0.0190   0.0283    0.0660   0.0000      0.361138   437.0199     0.0460553       15.3488      -1.26442      -1.50757      -2.19958     -0.108774     -0.538079    -0.0744645     0.0789148    -0.0128340      0.335880     -0.134424     -0.126807     0.0760802    -0.0534220    -0.0170792     0.0173615      0.989638       1.27114       1.32504       1.37619       1.29270       1.19438       1.06032      0.885952      0.740628      0.568847      0.438077      0.320063      0.226757      0.150209     0.0977900     0.0634412     0.0389589     0.0221174
  17  13 2691.0844    2.4810  0.8736 13.4651  0.0009       2.47905  0.0128   0.0256   0.0267    0.0665   0.0000      0.331658   436.1534       3.42931       10.0788      0.203573      -1.06383     0.0827736      -1.06140     -0.639541       1.21765      0.445176     -0.580937      0.616022    -0.0689424     -0.187970    -0.0927640     0.0180859     0.0637814     0.0229704      0.933185       1.18587       1.26331       1.30325       1.19392       1.11909      0.988836      0.835083      0.671118      0.539098      0.396912      0.296603      0.204241      0.139167     0.0907157     0.0580911     0.0335979     0.0206749
  17  14 2834.3693    3.1869  0.8414 13.9245  0.0003       2.09448  0.0124   0.0332   0.0252    0.0674   0.0000      0.326647   437.0630      0.892237       12.8746     -0.410373      -1.08641      -1.33470     -0.970919     -0.216111      0.863648     -0.469969     -0.694307      0.137917     -0.314891     0.0842324    0.00478207     -0.125500     0.0563978    0.00120470      0.906363       1.15766       1.19412       1.23622       1.18154       1.09314      0.956300      0.805630      0.651663      0.515052      0.387627      0.287795      0.198238      0.137367     0.0900579     0.0572059     0.0335779     0.0198244
  17  15 2977.2313    3.7548  0.8646 14.3529 -0.0017       1.91452  0.0131   0.0390   0.0251    0.0674   0.0000      0.342732   437.7265      0.319190       13.6342       1.32324      -1.10873     -0.906520       1.79309      -2.10981      0.172508      -1.77661     -0.443979     -0.359616     -0.128406      0.147217   -0.00981340  -0.000281609    0.00249971    0.00698260      0.963776       1.17664       1.27283       1.32644       1.23668       1.14050       1.00007      0.827418      0.676247      0.532407      0.401282      0.288629      0.205245      0.140737     0.0904657     0.0579027     0.0353386     0.0205627
  17  16 3119.3627    3.9947  0.9150 14.7646  0.0002       1.02362  0.0140   0.0415   0.0265    0.0647   0.0000      0.348695   440.8004       4.00147       13.7110      -2.14008     -0.867255     -0.812456      -1.01309      -1.71563      0.687553     -0.158057      0.537778      0.147747     -0.211208      0.122570    -0.0421724     0.0176053    -0.0461142     0.0159286       1.00108       1.23972       1.29198       1.33310       1.25336       1.17665       1.02377      0.877466      0.723400      0.573298      0.437966      0.314242      0.220019      0.150294     0.0972452     0.0614953     0.0377736     0.0220237
  17  17 3261.4238    3.7667  1.3123 14.5988 -0.0005       1.32186  0.0191   0.0355   0.0356    0.0742   0.0000      0.302582   439.0260       3.10303       15.6198     -0.269313     0.0330835      -3.22919      -2.08273      -3.85480       1.29489     -0.343824     0.0808673      0.371889     -0.468662    -0.0525824      0.160496      0.207521    -0.0487157    -0.0219184       1.22927       1.58348       1.65978       1.70863       1.59413       1.47507       1.29453       1.11120      0.924647      0.717800      0.555658      0.397288      0.274233      0.189650      0.122164     0.0781039     0.0452766     0.0272598
  17  18 3403.4371    3.2555  2.0237 13.7866 -0.0004      0.715679  0.0237   0.0251   0.0442    0.0722   0.0000      0.160024   439.4125      -2.18906       14.0841     -0.410677      -2.30767      -2.91454     -0.374729      -4.70277     0.0845291    -0.0586811      0.906405      0.194697     -0.154273     -0.339063      0.132837      0.381621     0.0421109    0.00591915       1.53923       1.98996       2.11000       2.17855       2.04714       1.89341       1.66799       1.37910       1.12678      0.883515      0.674310      0.488716      0.344664      0.236415      0.153889     0.0981691     0.0587137     0.0346496
  17  19 3545.5553    2.7758  2.8311 13.3087  0.0001      0.531987  0.0290   0.0181   0.0529    0.0542   0.0000     0.0987034   436.9659       3.50239       16.7761       1.18439     -0.206227      -1.34690      -1.92475      -4.53224      0.360410       1.39539     -0.844401      0.235193      0.600391   0.000101658     -0.221364      0.115044     0.0707200     0.0311879       1.84473       2.37343       2.49771       2.59149       2.43916       2.26352       1.98726       1.69376       1.35328       1.07515      0.807233      0.596535      0.423694      0.287113      0.188052      0.118532     0.0717225     0.0413925
  17  20 3688.0012    2.2563  4.3358 12.8744 -0.0000      0.546289  0.0375   0.0121   0.0692    0.0347   0.0000     0.0590104   441.1640       7.41434       15.0813      -1.64159       5.67807      -8.64290      -5.34320      -4.19384       1.73968      -1.71095      0.291363      -1.16717      0.764568     -0.565988      0.524974     0.0200915    -0.0391031    0.00888276       2.38534       3.07213       3.23332       3.33828       3.16420       2.92379       2.57032       2.15622       1.78198       1.39121       1.06022      0.769889      0.546308      0.367207      0.241988      0.152235     0.0918696     0.0535112
  17  21 3830.2672    1.8885  6.2001 12.4202  0.0002      0.406075  0.0471   0.0088   0.0874    0.0270   0.0000     0.0398684   434.7732       4.01150       5.08135      -2.33968      0.202341     -0.658061      -6.94735      -6.85760       1.24939      -1.20807     -0.500878     -0.963559      0.589936      0.465259     -0.111008    -0.0767067    -0.0119311     0.0911134       2.97083       3.75730       4.01772       4.11120       3.90614       3.63325       3.21400       2.68887       2.18207       1.72321       1.30304      0.959106      0.676874      0.463063      0.302779      0.191904      0.114646     0.0673268
  17  22 3972.7996    1.5765  8.3843 12.2206 -0.0002      0.370463  0.0605   0.0069   0.1117    0.0216   0.0000     0.0317628   433.2069       1.76113       10.7443       8.81315      0.479718      -1.21540      -2.15105      -1.18767       1.08275      -1.56399       1.09808       1.00111     -0.130037      0.209897      0.466479      0.198704     0.0156544     0.0271174       3.65010       4.71103       5.01153       5.11944       4.94548       4.49746       3.97812       3.35158       2.75860       2.15402       1.64550       1.19925      0.848369      0.577878      0.378798      0.237901      0.143588     0.0838800
  17  23 4115.4363    1.3081 11.0569 12.0888 -0.0004      0.406734  0.0819   0.0057   0.1485    0.0193   0.0000     0.0312296   441.5736      -5.36275       14.5739      0.610867      -5.30423    -0.0732766       11.3369      -2.74009      -3.47625       4.07357      -1.53580      -1.95719      0.401383     -0.695473      0.226463      0.227823      0.199646    -0.0354555       4.56639       5.87185       6.32160       6.50955       6.21099       5.71868       5.01225       4.26931       3.46268       2.73872       2.08449       1.52669       1.07987      0.741912      0.488363      0.306128      0.184819      0.107819
  17  24 4257.8398    1.1096 13.5143 12.0153 -0.0005      0.243126  0.1083   0.0049   0.1878    0.0177   0.0000     0.0330472   440.2053      -3.00458       23.2562      -13.1892     -0.849438      -7.46135      -3.64083      -3.38595     0.0162733      -4.77409      0.553858       3.76595     -0.145715       1.26721      0.546654   -0.00966694     -0.111128     0.0898500       5.66086       7.26500       7.82405       7.90186       7.69611       7.02014       6.19748       5.26160       4.30371       3.39035       2.59492       1.89830       1.35631      0.923865      0.604373      0.386107      0.230800      0.135018
  17  25 4400.4486    0.8873 16.6803 11.9948 -0.0004      0.189732  0.1613   0.0039   0.2499    0.0144   0.0000     0.0424256   428.8486       7.22012       10.4659       7.13267      -17.9561      -12.7728       2.59097      -3.50346     -0.946999       2.13348     -0.296833      -1.81188       2.14757      0.811434      -1.32918     -0.381106      0.168493     -0.311241       7.40343       9.66093       10.3656       10.6563       10.2035       9.43867       8.25051       7.01873       5.76060       4.55176       3.47802       2.56220       1.82556       1.24881      0.821432      0.526723      0.310295      0.183355
  18   5 1518.7322    0.1658  0.0853 11.6307 -0.0049       28.3778  0.0055   0.0059   0.0085    0.0151   0.0000       12.0105   438.5766    -0.0228434       16.2365     -0.391191      -2.27988     -0.281429      0.482586     -0.472558     0.0916753      0.434860     -0.251441      0.233394      0.148180     0.0176666    -0.0372897    -0.0433867    0.00682630     0.0203804      0.421687      0.440772      0.596430      0.549746      0.502392      0.526643      0.435862      0.374226      0.331256      0.246689      0.205897      0.139339      0.105632     0.0763003     0.0511679     0.0301865     0.0189340     0.0112293
  18   6 1683.6826    0.2746  0.2035 11.5688 -0.0026       16.0589  0.0069   0.0059   0.0128    0.0183   0.0000       2.85440   438.0876      -1.64673       15.8133    -0.0816181      -2.09261    -0.0641216     -0.453195     -0.893751      0.157914      0.280554      0.511467      0.105369    -0.0943437     0.0667407     0.0978623   -0.00753644    0.00605071    -0.0333432      0.567580      0.734408      0.743432      0.700815      0.708916      0.712518      0.679420      0.530531      0.435683      0.313282      0.246191      0.191792      0.154431      0.105643     0.0715831     0.0457834     0.0294636     0.0163354
  18   7 1840.0349    0.4119  0.3263 11.5523 -0.0011       13.5805  0.0077   0.0067   0.0154    0.0235   0.0000       1.24696   438.8817      -1.43680       15.1874      0.576958      -1.75628     -0.526419      0.489804      0.340135      0.539107      0.383443     -0.140824      0.181105      0.151896    -0.0413844     0.0240673     0.0632318    -0.0286096    -0.0283490      0.620129      0.820242      0.839639      0.839780      0.804502      0.769123      0.691189      0.588095      0.483394      0.373614      0.300107      0.221744      0.157424      0.111187     0.0761241     0.0468813     0.0299569     0.0176086
  18   8 1992.9176    0.5947  0.4688 11.5547 -0.0007       10.6658  0.0091   0.0082   0.0185    0.0332   0.0000      0.729721   438.0779     -0.902990       15.5736     0.0614016      -2.92957     -0.209720      0.864652     -0.449107     -0.212289    -0.0357770     -0.214606     -0.258868     -0.116481    -0.0785347     0.0371357    -0.0346238     0.0496743     0.0100148      0.696774      0.890506      0.957429       1.01356      0.934457      0.885487      0.768839      0.635492      0.523502      0.416727      0.322888      0.241533      0.169995      0.120572     0.0768354     0.0533583     0.0341007     0.0202690
  18   9 2143.7934    0.8258  0.6151 11.6994 -0.0003       7.14667  0.0105   0.0096   0.0205    0.0433   0.0000      0.488570   438.1390     -0.576442       14.5200       1.34510      -1.20817     -0.970428     -0.883494      0.754118     -0.443235     -0.371299     -0.344987      0.430623    -0.0648967     -0.203892    -0.0545607     0.0499893     0.0131569     0.0127589      0.726713      0.947583       1.01123       1.07093      0.997185      0.914489      0.824986      0.708065      0.570703      0.459880      0.350895      0.262347      0.188762      0.134035     0.0888457     0.0583780     0.0355558     0.0217546
  18  10 2291.7259    1.1576  0.8060 12.0519 -0.0003       4.56511  0.0128   0.0121   0.0241    0.0604   0.0000      0.392666   435.8216     -0.662730       15.0725     -0.418259      0.255335     -0.870294      0.381950     -0.556357      0.477239     -0.232126      0.161481      0.353038     0.0288662     -0.246020     0.0979138     0.0519670    -0.0369260    0.00278705      0.871025       1.11439       1.16276       1.18356       1.10875       1.02805      0.937115      0.818699      0.713288      0.569347      0.443464      0.324295      0.234800      0.159630      0.103603     0.0689462     0.0427375     0.0252134
  18  11 2436.8975    1.5936  0.8924 12.6015 -0.0003       3.03053  0.0135   0.0159   0.0252    0.0665   0.0000      0.339403   438.8473       1.18324       10.6696     -0.377379     -0.468664      -1.00156      0.784305      -2.23069     0.0264638      0.175348     -0.574970      0.401828      0.185934      0.294845      0.171309    -0.0442987    -0.0699326   -0.00481856      0.910343       1.16563       1.24282       1.29698       1.22869       1.12131       1.01170      0.855892      0.725851      0.560738      0.440583      0.323951      0.235417      0.163323      0.109487     0.0711504     0.0438587     0.0274293
  18  12 2580.9160    2.0370  0.9531 13.1465 -0.0008       3.29995  0.0140   0.0198   0.0268    0.0641   0.0000      0.338019   439.6051       1.91409       12.8431     -0.136070      -1.93691     -0.707677      0.865841      -1.10112      0.415970     -0.124576      0.514900     0.0311807      0.279028      0.330374     0.0342179     0.0817601    -0.0538675     0.0455426      0.935279       1.18401       1.28808       1.31782       1.25782       1.15783       1.02497      0.876446      0.719504      0.579528      0.450180      0.326988      0.233456      0.167735      0.110199     0.0711522     0.0450028     0.0273420
  18  13 2724.7618    2.6370  0.8787 13.7099 -0.0002       2.23164  0.0132   0.0262   0.0248    0.0626   0.0000      0.341118   440.1101      0.230998       14.3154     -0.499546      0.703548     -0.444214     -0.221311     -0.226939      0.176559     -0.686505     -0.245065      0.109932     -0.137805    -0.0986719      0.177921     0.0136442     0.0152226  -0.000352647      0.887799       1.12283       1.15886       1.21582       1.17492       1.10604      0.988098      0.823609      0.674295      0.549086      0.425627      0.323193      0.226181      0.160482      0.107010     0.0705945     0.0455999     0.0273078
  18  14 2868.6705    3.3454  0.8172 14.0988 -0.0009       1.77961  0.0122   0.0343   0.0236    0.0618   0.0000      0.325381   438.7994       1.61170       14.5340      -2.12726     -0.203471      -3.85333       1.67133      -2.09058      -1.16946     -0.424962    -0.0537598      0.327538     -0.232267      0.457193      0.128537    -0.0408467    -0.0323913     0.0567365      0.873409       1.10257       1.12320       1.20626       1.16048       1.09706      0.944953      0.797387      0.636802      0.525920      0.415741      0.299077      0.216017      0.147652      0.101126     0.0667395     0.0427095     0.0259515
  18  15 3012.1478    3.9225  0.8541 14.4845 -0.0001       1.60777  0.0125   0.0396   0.0243    0.0627   0.0000      0.347760   438.3634     -0.306750       14.6735       2.18204      0.118371      -3.33244      0.102289     -0.779920      0.538620     -0.834837     -0.316346    -0.0743366      0.366247      0.149807     0.0801348     0.0693384    -0.0964364   -0.00113690      0.839608       1.05717       1.15766       1.21484       1.14570       1.04655      0.930990      0.797928      0.653421      0.517202      0.395239      0.305665      0.213847      0.147078     0.0985102     0.0652678     0.0422970     0.0249946
  18  16 3154.8349    4.0607  0.9781 14.7300  0.0001      0.643816  0.0144   0.0396   0.0275    0.0642   0.0000      0.327381   438.1664       1.75103       12.9601      -1.31062      -1.89316     -0.855957      -1.86714      -1.59623      0.310769      -1.51684    -0.0101042     -0.334863     0.0387015    -0.0848104      0.119345     -0.112143     -0.104408     0.0448263      0.929444       1.20254       1.26297       1.32275       1.23062       1.18354       1.02343      0.890443      0.725472      0.582971      0.446925      0.329409      0.245514      0.167866      0.113022     0.0734286     0.0467283     0.0277174
  18  17 3297.4204    3.6132  1.3494 14.7306 -0.0004       1.39761  0.0187   0.0323   0.0361    0.0565   0.0000      0.274271   437.3224       1.65494       15.1788     -0.395775      -3.49118      0.849959      -1.78920      -2.56688     -0.899551     0.0406785      0.214820     0.0733697    -0.0757551      0.164841      0.205719    -0.0185827   -0.00966534     0.0104580       1.14856       1.47598       1.55640       1.61815       1.53215       1.45829       1.27461       1.08932      0.897203      0.723187      0.558909      0.419428      0.294105      0.211235      0.139749     0.0920229     0.0574030     0.0350819
  18  18 3440.1010    3.0823  2.1859 13.7342  0.0002       1.06860  0.0250   0.0223   0.0441    0.0592   0.0000      0.148000   440.0770       1.78929       12.2462      -2.63941       1.59662      -1.29724     -0.974909      -2.46336      -2.29486      0.739307    -0.0533998      0.524808      0.165651      0.579295      0.233119     -0.150757    -0.0831173     0.0844910       1.48453       1.94227       2.02351       2.16968       2.03745       1.88344       1.68042       1.42502       1.19144      0.947578      0.741657      0.545142      0.392592      0.267763      0.187245      0.119181     0.0744491     0.0448850
  18  19 3582.7178    2.6105  3.3377 13.1663  0.0000      0.635511  0.0315   0.0156   0.0574    0.0460   0.0000     0.0827992   437.6870       3.54145       12.1673     -0.336884      -1.05738     -0.138119       2.05319      -3.56197      -1.54693      -1.83837     -0.366766      0.905762      0.625129     0.0564403      0.233861      0.192964     -0.162630     0.0125866       1.88902       2.43185       2.56181       2.66813       2.58316       2.40399       2.09462       1.80102       1.49307       1.17936      0.924400      0.689617      0.494657      0.346037      0.231523      0.152712     0.0957515     0.0588927
  18  20 3725.5667    2.1495  4.8614 12.7047 -0.0005      0.496745  0.0397   0.0107   0.0726    0.0317   0.0000     0.0524279   440.1921     -0.398044       19.5568       1.03324      -5.08438      -5.77662       5.92825     -0.593939      -2.12713    -0.0794236       1.43114     -0.355215     -0.224413     -0.229808      0.278010     -0.178525     -0.190328    -0.0597110       2.32718       2.97989       3.18902       3.30349       3.16409       2.94790       2.61714       2.24682       1.85279       1.48915       1.14948      0.860376      0.620376      0.433240      0.289401      0.191155      0.118306     0.0717935
  18  21 3868.3821    1.8180  6.7918 12.3094 -0.0003      0.401832  0.0493   0.0078   0.0905    0.0247   0.0000     0.0361827   436.3663       1.26296       13.0994      -5.28272     -0.436758      -5.47176      -3.90879       1.29749      -3.69249     -0.478873       2.37657    -0.0396349       1.42803      -1.01562     -0.379286      0.505612     -0.189127    -0.0669838       2.84581       3.69566       3.93789       4.03486       3.90042       3.60076       3.24759       2.74406       2.31453       1.84482       1.43923       1.06161      0.777936      0.530994      0.357320      0.232044      0.147521     0.0888829
  18  22 4011.1930    1.5065  9.1896 12.1622 -0.0001      0.295195  0.0643   0.0062   0.1182    0.0198   0.0000     0.0301935   435.9036       10.7451       15.2508      0.135809       2.77113      -8.82736     -0.627549      -2.86103      -2.64331     -0.704803     -0.803888     0.0989491      0.926762     -0.785535     -0.274351      0.285220    -0.0587679    -0.0203977       3.58695       4.65212       5.00343       5.15137       4.95759       4.58778       4.09911       3.51233       2.90449       2.30689       1.79024       1.33544      0.971490      0.678958      0.458439      0.296657      0.183940      0.111418
  18  23 4154.3916    1.2583 12.0659 12.0501  0.0000      0.338164  0.0882   0.0052   0.1583    0.0181   0.0000     0.0305798   435.9686      -5.60336       15.7656       1.72018       5.11732      -2.99050       1.43041      -1.67482     -0.426104     0.0504462       3.47869      -3.34630      0.656510    -0.0786407      -1.34728      0.843809      0.173052     0.0751272       4.51169       5.81319       6.29090       6.43316       6.25815       5.77937       5.14682       4.43939       3.67706       2.93686       2.28832       1.72340       1.23942      0.863955      0.584645      0.382719      0.237121      0.144690
  18  24 4296.8744    1.0471 14.6055 12.0084 -0.0007      0.136029  0.1209   0.0043   0.2020    0.0159   0.0000     0.0334366   447.0829     -0.159263       8.98094      -16.3328      -1.49912       1.50713       2.53170      -2.10475      -11.8596      -3.71441       4.40481      0.718673     -0.436389     -0.166149      0.648577     -0.328391     -0.116781      0.120255       5.63418       7.33139       7.87312       8.12589       7.78341       7.28390       6.47081       5.61274       4.64418       3.75314       2.91199       2.18230       1.58396       1.11039      0.744381      0.489974      0.301089      0.184043
  18  25 4440.5391    0.8565 17.4841 11.9591  0.0003      0.305723  0.1632   0.0036   0.2522    0.0134   0.0000     0.0410051   428.8331      -4.38547       16.1243       1.89852       4.14677      -1.53416     -0.840326       4.39996       6.97947     -0.436716       4.36586      -1.11427      0.496386      -1.52045       1.02192      0.186613      0.864988      0.221805       7.00827       9.11531       9.90196       10.0922       9.77889       9.08973       8.10969       6.97101       5.85814       4.69628       3.66358       2.73936       1.99472       1.39888      0.944898      0.620688      0.378721      0.232017
  19   4 1364.3268    0.1166  0.0444 11.7066 -0.0045       21.1880  0.0038   0.0061   0.0076    0.0129   0.0000       38.7693   438.3039     -0.432218       18.6027    -0.0470636      -1.81303    -0.0392730      0.355377     -0.278306     0.0629163      0.119697     0.0783034     0.0246102    -0.0712889     0.0164596    0.00628162     0.0263288    -0.0281807   0.000167318      0.324089      0.430625      0.389997      0.370116      0.324438      0.371944      0.358515      0.341709      0.258051      0.209698      0.164538      0.124258      0.103663     0.0696328     0.0480402     0.0308440     0.0198215     0.0115740
  19   5 1543.0628    0.1882  0.0963 11.6078 -0.0047       26.3200  0.0044   0.0059   0.0090    0.0149   0.0000       8.59862   439.3569     -0.641768       17.0326      0.156182      -1.94635     -0.196557      0.739128     -0.237100     0.0945761     0.0166902    -0.0689300    -0.0145005     0.0145110   -0.00851521     0.0200864    -0.0220871    -0.0466283     0.0238035      0.360924      0.422521      0.478155      0.497219      0.505528      0.438213      0.390308      0.338695      0.283265      0.238698      0.177853      0.135166      0.101966     0.0744932     0.0462370     0.0309955     0.0214642     0.0139965
  19   6 1709.3667    0.3115  0.1838 11.5829 -0.0025       18.9462  0.0056   0.0067   0.0109    0.0182   0.0000       2.52260   438.0188      0.274765       15.8757      0.589948      -1.11856      0.242866     -0.305046     -0.797260     -0.246671    -0.0627557    -0.0987395    -0.0381861     -0.216475     0.0621861     0.0715068     0.0504944    -0.0104383    0.00720597      0.421423      0.553196      0.603378      0.608107      0.566821      0.525221      0.478679      0.437097      0.359106      0.302036      0.238083      0.176111      0.124462     0.0896594     0.0601875     0.0397840     0.0241110     0.0156997
  19   7 1867.3373    0.4535  0.3443 11.5684  0.0001       12.7008  0.0076   0.0069   0.0150    0.0242   0.0000       1.07295   438.2493     -0.253226       14.0028     -0.202096      -1.44251      0.911887      0.551082      0.179866     -0.618406     0.0942494      0.153163      0.313745     -0.113866     -0.132391     0.0847427    -0.0309621    -0.0371022     0.0124147      0.583797      0.742061      0.786691      0.779554      0.744695      0.727512      0.667391      0.578803      0.465447      0.386072      0.289774      0.225833      0.170014      0.121704     0.0847544     0.0567978     0.0358031     0.0218007
  19   8 2021.8194    0.6323  0.5040 11.5940 -0.0006       10.0958  0.0093   0.0079   0.0181    0.0340   0.0000      0.652939   438.2290      0.249153       13.6934     -0.723716      -1.68649     0.0548674      0.106493     -0.537767      0.834112    -0.0942410      0.442143      0.271179      0.123710     -0.125894      0.214658    -0.0532014    -0.0245984    -0.0717662      0.650597      0.838770      0.872481      0.918103      0.889290      0.827664      0.761054      0.642769      0.534871      0.431903      0.338804      0.253527      0.191442      0.138816     0.0950555     0.0632565     0.0416009     0.0254962
  19   9 2173.8449    0.8894  0.6478 11.8679  0.0000       7.27702  0.0102   0.0101   0.0216    0.0421   0.0000      0.476686   437.5690     -0.666647       14.6147     -0.870058      -3.61609      0.156272     -0.828853      -1.56168     0.0590837     0.0347414     -0.129297     -0.245859     0.0282890     0.0947684    0.00433059     0.0946654     0.0712170    -0.0110083      0.696065      0.880581      0.960893      0.985391      0.987742      0.898152      0.801025      0.681006      0.566890      0.455699      0.359823      0.281761      0.194475      0.143213     0.0991965     0.0635421     0.0435973     0.0277532
  19  10 2322.4048    1.2328  0.8374 12.2716  0.0000       4.64216  0.0124   0.0124   0.0246    0.0529   0.0000      0.384855   438.0101       1.31105       14.2669      0.441734      -1.33746     -0.921908      0.516433     -0.325004    -0.0535662      0.192577     -0.668956      0.593532     -0.112587     -0.261801    -0.0884571   -0.00671128   -0.00854550    -0.0145665      0.815505       1.02594       1.06727       1.13175       1.08221       1.01444      0.909152      0.783233      0.672546      0.551725      0.438317      0.324366      0.239426      0.169682      0.116061     0.0782775     0.0498209     0.0315213
  19  11 2468.1891    1.6606  0.9486 12.7803 -0.0009       2.54791  0.0139   0.0159   0.0270    0.0631   0.0000      0.349279   440.7525      -1.61136       11.1645      0.150733      -2.29470      -3.11125     -0.500064     -0.857162      0.412711     -0.541860    -0.0344549      0.291826      0.198037     -0.639223     0.0234054     0.0405726     -0.188758    0.00440374      0.859676       1.11559       1.16964       1.23336       1.17039       1.11553      0.993779      0.842610      0.721718      0.589885      0.454277      0.355961      0.249299      0.187429      0.122722     0.0830377     0.0548054     0.0339907
  19  12 2613.1310    2.1467  1.0103 13.0600 -0.0007       2.91633  0.0142   0.0200   0.0274    0.0794   0.0000      0.322987   439.3379      0.462363       16.3644     -0.374485      -2.15727     -0.148120      -1.03090     -0.640359     -0.437818      0.124236     -0.874455     -0.273458     -0.408093      0.174638      0.221778     0.0309731     0.0170290     0.0398631      0.888827       1.13713       1.21423       1.24967       1.19580       1.11760      0.987724      0.875223      0.740101      0.613869      0.474739      0.359035      0.263158      0.186174      0.126900     0.0836966     0.0540007     0.0341916
  19  13 2757.9628    2.7896  0.8617 13.8051 -0.0002       1.73399  0.0123   0.0275   0.0241    0.0601   0.0000      0.337798   438.9798       1.50286       13.1844      -1.01806      -1.86775      -1.50318      0.301524    0.00812842     -0.663835     -0.965480      0.117776    -0.0128306      0.150512     0.0471099     0.0246143     -0.120546    -0.0200236     0.0467855      0.794871       1.02488       1.05133       1.11693       1.07797      0.996007      0.908007      0.785998      0.665089      0.540123      0.421082      0.318210      0.236873      0.168364      0.116968     0.0785969     0.0500574     0.0303059
  19  14 2902.5378    3.5011  0.8068 14.3886  0.0002      0.908796  0.0116   0.0354   0.0231    0.0552   0.0000      0.332077   437.9722       2.94519       14.4685     -0.495434    -0.0202191      0.161432      -1.11923      -1.63838      0.924137     -0.535883     -0.814637    -0.0292381    -0.0669092     0.0316995     -0.118264    -0.0770879    -0.0159505    -0.0411830      0.756838      0.951384       1.02805       1.05959       1.03200      0.969590      0.866001      0.745535      0.627661      0.497907      0.392209      0.299638      0.223262      0.157712      0.109806     0.0735998     0.0475850     0.0298210
  19  15 3046.5602    3.9777  0.8927 14.5452  0.0001       1.50500  0.0130   0.0380   0.0244    0.0609   0.0000      0.315155   438.3599      0.851876       14.0903      -1.96646     -0.928160      -1.90698      -1.42274      0.672207      0.619179     -0.198960  -0.000806909    -0.0642918     -0.308455     -0.190589      0.124139     0.0194288    -0.0894553     0.0252565      0.823707       1.08023       1.12893       1.19145       1.10983       1.08062      0.960316      0.825568      0.682886      0.547332      0.427995      0.323495      0.242128      0.173854      0.120180     0.0794592     0.0522624     0.0315534
  19  16 3189.8326    3.9606  1.1323 14.7447  0.0002      0.945604  0.0164   0.0358   0.0300    0.0653   0.0000      0.319894   439.2447      0.263864       11.8598      0.227426      0.969086      -2.04265      -2.25448      -2.21494      0.132741      -1.10640     -0.616280      -1.02815      0.106280    -0.0751571    -0.0204660    -0.0776809    -0.0924345    -0.0215361      0.970124       1.26697       1.33577       1.40877       1.32459       1.26446       1.12244      0.977182      0.809974      0.653187      0.514753      0.389428      0.287392      0.205153      0.140319     0.0936610     0.0603643     0.0381886
  19  17 3332.9488    3.4981  1.6093 14.4333  0.0004       1.50562  0.0207   0.0271   0.0363    0.0473   0.0000      0.211121   439.4771       3.28729       12.1307      -1.61107      -1.63883      -1.56176      -2.81577      -1.68485      0.635279     -0.396614     -0.122220    -0.0830746    -0.0164269     -0.217073      0.179682     0.0871364    -0.0167077    -0.0311991       1.18367       1.54431       1.58856       1.69959       1.63706       1.54041       1.37419       1.18143      0.991456      0.796518      0.629519      0.478721      0.353427      0.253001      0.171324      0.118521     0.0752992     0.0472973
  19  18 3476.2505    2.9265  2.3744 13.8266  0.0002       1.22965  0.0260   0.0196   0.0463    0.0424   0.0000      0.138627   438.4049     -0.710854       11.2193       4.84227      -1.16382      -6.06887     -0.128859      -2.78975      0.864426      -1.57902     -0.193137    0.00952522      0.284600      0.239842      0.314834      0.294787     -0.127161     0.0157998       1.44781       1.90141       1.98180       2.11275       2.01779       1.88167       1.66790       1.44560       1.25651       1.00891      0.790922      0.593201      0.440344      0.312876      0.215188      0.143508     0.0911056     0.0569994
  19  19 3619.5123    2.4841  3.6106 13.1534 -0.0004      0.807291  0.0322   0.0140   0.0597    0.0384   0.0000     0.0756643   436.8559       5.36853       10.8018     -0.169524      -1.66168      -7.57857     -0.830514    -0.0841183      -1.29699      -1.93356       1.30328     -0.455912     -0.115923     -0.332564      0.243281     0.0205641    -0.0636203     0.0403122       1.82148       2.36639       2.50841       2.67237       2.51990       2.38794       2.14996       1.85207       1.55050       1.24785      0.989454      0.744869      0.558655      0.394554      0.272686      0.180019      0.118954     0.0737371
  19  20 3762.7544    2.0548  5.3207 12.6627  0.0000      0.595977  0.0412   0.0097   0.0757    0.0280   0.0000     0.0478101   439.6694       6.54966       23.5310     -0.423275      -1.96000      -5.81484      0.713910     -0.991833       1.18120     -0.836876     -0.613392     0.0520547      0.135174      0.418301      0.156479     -0.151118     -0.135602   -0.00476723       2.31711       3.00445       3.19205       3.25963       3.19980       3.01700       2.70977       2.33784       1.98627       1.59365       1.26448      0.962745      0.707005      0.510673      0.348791      0.235113      0.149684     0.0936537
  19  21 3905.9961    1.7302  7.4296 12.2871 -0.0001      0.335966  0.0517   0.0071   0.0951    0.0219   0.0000     0.0330000   440.5641       5.51229       9.61774      -5.40643     -0.473531      -8.64587      -3.33109      -3.81904      -1.46238      -1.41252      0.399185       1.41754       1.24403       1.02390     0.0582139     -0.342246     0.0918739    -0.0969353       2.83529       3.70098       3.94770       4.09383       3.98323       3.73579       3.34520       2.89791       2.43661       1.98131       1.54720       1.18973      0.867147      0.624456      0.430565      0.289388      0.183020      0.114440
  19  22 4049.4460    1.4256  9.5629 12.1781 -0.0001      0.357603  0.0669   0.0058   0.1225    0.0182   0.0000     0.0309284   433.4396       2.55912       19.5863     0.0723705       5.87111      -3.03621      -2.66418      -2.07397       11.0861      -3.94673      -1.44680       1.67009     -0.686003     -0.707516    -0.0532120     0.0711731     -0.289158     0.0912945       3.47818       4.57378       4.86638       5.01781       4.91445       4.55228       4.14465       3.58929       3.01248       2.44418       1.93943       1.47195       1.09124      0.770019      0.534448      0.357134      0.227889      0.142968
  19  23 4192.5678    1.2186 12.9306 12.0021 -0.0001      0.176898  0.0952   0.0046   0.1632    0.0171   0.0000     0.0298436   444.8131      -4.57951       15.2749     -0.184259       10.7359      0.198575      -6.79684      -3.39147       4.67857      -3.46488      -3.21315       2.42648      -2.97442      0.315087      0.384651     -0.193736     -0.179713      0.156133       4.48653       5.83620       6.32350       6.48804       6.31237       5.91293       5.31174       4.66941       3.89796       3.20120       2.51056       1.91453       1.42083       1.01650      0.704358      0.470285      0.297300      0.187378
  19  24 4336.1884    0.9854 15.3470 12.0176  0.0001      0.215150  0.1291   0.0039   0.2100    0.0145   0.0000     0.0361232   451.4846      -4.79477       11.4135       9.38212      -6.02312      -11.0986      -12.0018       1.62759       3.51898      -3.01543     -0.931458      0.266444      -1.68010     -0.803837      0.777580      0.657695     -0.480157     -0.125002       5.53242       7.24031       7.84177       8.04902       7.90799       7.33640       6.66463       5.76556       4.85910       3.95253       3.10708       2.40114       1.76757       1.27220      0.876476      0.592284      0.374815      0.235332
  20   6 1734.2110    0.3408  0.2065 11.5663 -0.0010       18.8657  0.0058   0.0066   0.0112    0.0184   0.0000       2.10665   438.6155      -1.04541       16.6327    -0.0472029      -3.22485      0.316505      0.258743     -0.574019      0.223992      0.308707     -0.394986     -0.272400      0.101928    -0.0941949     -0.174685     0.0311499     0.0707308     0.0315739      0.419978      0.532435      0.511139      0.575740      0.576310      0.565302      0.462753      0.410355      0.348620      0.310490      0.255271      0.189276      0.135454     0.0979015     0.0680190     0.0482669     0.0325898     0.0207215
  20   7 1893.9640    0.4705  0.3810 11.5857 -0.0010       11.9126  0.0077   0.0067   0.0160    0.0244   0.0000      0.967657   438.9769    -0.0792461       14.2615     -0.287641      -2.46947     -0.316648      0.729905     -0.941228     -0.592441     -0.434899      0.313391     0.0574883      0.213565     0.0183963    -0.0653108     0.0970389     0.0210088   -0.00445758      0.541632      0.672348      0.744126      0.789646      0.768857      0.714955      0.633075      0.558902      0.461288      0.383010      0.290543      0.232451      0.172623      0.126153     0.0871681     0.0594426     0.0414225     0.0257078
  20   8 2050.1520    0.6507  0.5401 11.6573 -0.0013       9.60179  0.0094   0.0078   0.0190    0.0332   0.0000      0.629934   438.3737      0.483027       14.7325     -0.274540      -3.01484      0.172450     -0.131342      0.496752     -0.550033     0.0871604     -0.827634     -0.311003     -0.221608    -0.0519296      0.175134      0.120055    -0.0537568    -0.0458246      0.624695      0.781322      0.827163      0.871634      0.837141      0.799191      0.746439      0.629491      0.524940      0.446696      0.354136      0.276434      0.207151      0.147653      0.103604     0.0724678     0.0468449     0.0323165
  20   9 2203.2589    0.9598  0.7039 11.9406  0.0004       7.01409  0.0110   0.0102   0.0213    0.0459   0.0000      0.443267   438.8836      0.374444       13.4376      -1.30010      -2.34184     -0.278237      0.584493     -0.707657      0.496620     -0.185292     -0.825501     -0.245159     -0.113800      0.160160      0.125818     -0.114196    0.00191483    0.00941618      0.700991      0.889578      0.952408       1.01047      0.964966      0.930747      0.837407      0.713143      0.600041      0.491230      0.397611      0.305014      0.229263      0.164495      0.115871     0.0791230     0.0534368     0.0349661
  20  10 2352.4936    1.3214  0.8881 12.3424  0.0008       4.17309  0.0127   0.0126   0.0248    0.0541   0.0000      0.358819   438.2233      0.401139       12.6927      -1.62451      -1.97040      0.146507   -0.00247276     -0.403849      0.472632     -0.362826     -0.547485     -0.160605     -0.214912     0.0959058     0.0236208     0.0467878    -0.0469646     0.0107854      0.770008      0.990288       1.04693       1.10154       1.07227       1.02131      0.906383      0.805695      0.666208      0.548300      0.439968      0.340366      0.257351      0.182621      0.129319     0.0883730     0.0586958     0.0391072
  20  11 2499.0293    1.7709  0.9060 12.9251 -0.0001       3.60205  0.0132   0.0170   0.0246    0.0597   0.0000      0.348700   438.3904       1.67187       15.0418     -0.931307     -0.136010     -0.415386     -0.619735     -0.988540     -0.674584    0.00340698     -0.490188      0.536904     -0.219015     0.0816207    -0.0547742    0.00903665   -0.00982241    -0.0732304      0.780701      0.965017       1.05201       1.11340       1.07219       1.01458      0.924559      0.798767      0.680968      0.540341      0.449027      0.339907      0.256194      0.186725      0.132572     0.0902431     0.0599205     0.0397634
  20  12 2644.8948    2.3281  0.8711 13.4012 -0.0009       2.51815  0.0125   0.0223   0.0236    0.0614   0.0000      0.332611   438.3666       1.24648       13.9716      -1.96703      -2.22542      -1.37851      0.744126      -1.61526      0.499131     -0.470324      0.152356     0.0472698     -0.341545      0.179096     0.0475963    0.00896384    0.00180115    0.00854479      0.771751       1.00301       1.06093       1.10181       1.04782      0.995655      0.906585      0.791328      0.679444      0.560022      0.449776      0.342611      0.256556      0.185788      0.128292     0.0882581     0.0579179     0.0369394
  20  13 2790.7334    2.9636  0.8524 14.0452  0.0004       2.19131  0.0120   0.0287   0.0235    0.0518   0.0000      0.336380   437.5684       1.45035       13.4027      0.705997      -1.17042     -0.379510      0.108398     -0.469150      0.589276     -0.641767  -0.000609161      0.178391     -0.214151     0.0154433      0.232143   0.000949279   -0.00939677    -0.0112221      0.726180      0.923728      0.996573       1.05577       1.00094      0.948870      0.873509      0.736604      0.625240      0.526260      0.422334      0.321073      0.241511      0.171368      0.121441     0.0832869     0.0558167     0.0354397
  20  14 2935.9403    3.7210  0.7841 14.3938 -0.0001       1.56032  0.0110   0.0369   0.0215    0.0539   0.0000      0.329191   438.6364       1.78809       14.0501      -2.06224      -1.14707      -2.61472     -0.158880      -1.36362      0.230733     -0.556534     -0.554728     -0.111960    -0.0108385      0.251536    -0.0406664   -0.00749088     0.0842257     0.0600878      0.700503      0.892144      0.941866       1.00173      0.940216      0.906911      0.830664      0.709768      0.609415      0.493786      0.398694      0.307448      0.228176      0.166373      0.117585     0.0790581     0.0533213     0.0342188
  20  15 3080.4639    4.0123  0.8906 14.6416  0.0001      0.875767  0.0124   0.0379   0.0241    0.0599   0.0000      0.352819   436.8511     0.0228097       12.3466      0.781165     -0.177705      -2.31805     -0.149811     -0.731233     -0.200460     -0.500256    -0.0777942     -0.385482     -0.625192     0.0947497      0.205306    -0.0345675   -0.00974413     0.0377513      0.791479      0.989686       1.02705       1.09154       1.07336       1.01765      0.901366      0.787271      0.674668      0.551314      0.442680      0.340603      0.256308      0.183590      0.129920     0.0881714     0.0592880     0.0385451
  20  16 3224.3584    3.8955  1.1920 14.7113  0.0008      0.130468  0.0170   0.0338   0.0302    0.0634   0.0000      0.303335   438.0934       2.02797       11.9469     -0.113985      -2.26145      -1.26454      -1.66182     -0.106757      0.624783     -0.211997     0.0445539     0.0170014      0.219061    0.00178691     0.0369541      0.180006     -0.111172    -0.0315539      0.937653       1.20537       1.28122       1.35687       1.30963       1.24140       1.11801      0.965773      0.826193      0.681096      0.534068      0.418251      0.307121      0.229574      0.159969      0.108761     0.0725022     0.0469631
  20  17 3368.1554    3.3577  1.7939 14.1606  0.0003       1.01188  0.0210   0.0237   0.0374    0.0419   0.0000      0.159692   437.4095       2.39265       12.9066      -3.84589      -2.90187      -2.45513      -2.21973      -2.25199     -0.388821      0.169162     -0.674488      -1.22051     0.0404393      0.498875     0.0729710     0.0709614      0.195752    0.00857581       1.15610       1.50922       1.57077       1.67263       1.58466       1.48751       1.35850       1.20924       1.03463      0.855477      0.681564      0.528449      0.386681      0.289822      0.197309      0.136789     0.0888562     0.0572419
  20  18 3512.0157    2.8096  2.6996 13.6480  0.0003       1.14673  0.0271   0.0169   0.0478    0.0352   0.0000      0.110038   435.4339     -0.698015       16.1568      -1.74707      -1.06755      -3.46060      0.914798      -2.72622       2.41390     -0.704883     -0.554854      0.228134     -0.836313      0.213284      0.207115     -0.116957    -0.0736026      0.112076       1.43586       1.88558       1.98086       2.09770       2.03167       1.93058       1.72791       1.52979       1.29448       1.04896      0.844152      0.651177      0.496423      0.355386      0.249838      0.172972      0.114252     0.0741123
  20  19 3655.8216    2.3504  4.0690 12.9368 -0.0003      0.783984  0.0335   0.0119   0.0610    0.0335   0.0000     0.0630547   440.9895       4.61690       9.44699      -1.69887      0.685561      -5.31622      0.150892     -0.784115      0.159521      -2.33794      -1.37978      0.327417     -0.697603     -0.764707      0.252949     0.0955963     -0.113150     0.0713479       1.83677       2.34574       2.55737       2.63392       2.60375       2.43085       2.21019       1.92038       1.62567       1.33727       1.05720      0.824969      0.615294      0.450373      0.316924      0.219176      0.143617     0.0924050
  20  20 3799.5065    1.9609  5.8614 12.5620 -0.0002      0.485289  0.0426   0.0086   0.0789    0.0246   0.0000     0.0414803   440.4525       4.66425       14.8761       1.46259     -0.613514     -0.234206       3.51162      -5.05954       2.97953      0.916434      -1.17844      0.183489      0.202019       1.10194     -0.458819     -0.241135     -0.333297      0.279834       2.26322       2.96164       3.15307       3.30947       3.20645       3.04345       2.73546       2.41649       2.06819       1.68814       1.35536       1.04543      0.784275      0.576082      0.398907      0.277248      0.181040      0.115546
  20  21 3943.2518    1.6634  8.0917 12.2241 -0.0002      0.310277  0.0537   0.0065   0.1001    0.0201   0.0000     0.0303704   439.8591      -5.02036       17.3600      -3.18317      0.164023      -6.94033       2.47432     -0.662357      -1.67568      -1.06437      0.564835     -0.534208      -1.44135     0.0652046      0.304150      0.782660     -0.480498    0.00245900       2.79475       3.61644       3.90067       4.08217       3.98105       3.73292       3.37264       2.97953       2.52011       2.09760       1.66103       1.26991      0.970632      0.702172      0.493874      0.337607      0.222114      0.142626
  20  22 4087.1113    1.3765 10.7525 12.0958 -0.0004      0.277851  0.0724   0.0052   0.1324    0.0170   0.0000     0.0285451   432.9194       3.52115       10.7715       3.47937     -0.785006     -0.505415      -3.45636      -5.26300       1.20244      -1.44683       4.32861      -2.93263     -0.940283       1.42349       1.08403      0.397741     -0.726004      0.540333       3.51758       4.49223       4.91801       5.04441       4.99430       4.69563       4.26650       3.72413       3.17196       2.60999       2.09688       1.62495       1.22020      0.887224      0.626977      0.430139      0.283325      0.183196
  20  23 4230.8061    1.1518 13.5264 12.0192 -0.0004      0.175652  0.1009   0.0042   0.1697    0.0155   0.0000     0.0309755   439.7642       9.04085       14.3270       4.26066      0.186970       10.4217      -1.01419    -0.0423380      -6.71580     -0.708913       4.31251       3.04324       1.23260      0.395694      0.512326      0.603880   -0.00743418      0.324177       4.39211       5.69124       6.18058       6.40391       6.29794       5.90674       5.38217       4.70252       4.03290       3.33026       2.67424       2.07415       1.56087       1.12660      0.802472      0.548716      0.358946      0.231091
  20  24 4374.6228    0.9255 15.9005 11.9934  0.0002      0.125312  0.1390   0.0036   0.2185    0.0135   0.0000     0.0379906   442.4719      0.812029       10.9533      -12.4660      -3.13216      -1.98933       5.64955      -1.37925       7.78466      -2.71905      0.893147       4.19152     -0.195437     -0.128948    -0.0287937     -0.830356      0.110054     -0.390844       5.55875       7.36222       7.96097       8.20285       8.07703       7.60748       6.93676       6.11898       5.17345       4.26611       3.43458       2.66981       2.01369       1.47425       1.03952      0.715486      0.468153      0.299575
  21   5 1589.2828    0.2159  0.1285 11.6095 -0.0037       20.2937  0.0052   0.0055   0.0097    0.0149   0.0000       5.62970   439.2897     -0.386259       18.3677      0.304578      -2.12299     0.0376093      0.679413    0.00193425     -0.397038      0.312272    -0.0652945      0.155349    -0.0987737     0.0854862    0.00447425    -0.0407707    -0.0236918     0.0142366      0.349530      0.424116      0.491979      0.559523      0.478275      0.469638      0.444665      0.394609      0.281045      0.268095      0.210677      0.161413      0.118811     0.0905026     0.0619820     0.0443001     0.0287006     0.0202239
  21   6 1758.2479    0.3541  0.2751 11.5238 -0.0029       15.9144  0.0066   0.0059   0.0135    0.0198   0.0000       1.63348   438.8691     -0.680123       19.1810      0.152351      -3.56378     -0.677460      0.324365      -1.19494     -0.330423      0.476333    -0.0761483    -0.0482270     -0.146958    -0.0504180     0.0337919     0.0572927     0.0453988    -0.0445383      0.451200      0.563284      0.629924      0.662442      0.640689      0.579300      0.541189      0.484950      0.407562      0.343992      0.278001      0.220312      0.160856      0.119934     0.0855679     0.0595376     0.0395212     0.0262926
  21   7 1919.8835    0.5157  0.4180 11.5478 -0.0027       11.2289  0.0078   0.0069   0.0160    0.0258   0.0000      0.813687   438.4660     -0.417682       16.7472     -0.632255      -3.27494      0.513928      -1.20877       2.10255     -0.298364     -0.130203     0.0793585      0.442588     -0.356792     -0.201975     0.0498052     0.0127568    -0.0109856   7.88657e-05      0.514688      0.661072      0.717228      0.733815      0.724163      0.674827      0.623215      0.575634      0.471315      0.393424      0.306443      0.246273      0.188837      0.140777      0.101962     0.0706435     0.0471319     0.0321516
  21   8 2077.8262    0.7123  0.5639 11.7232 -0.0001       9.22499  0.0092   0.0081   0.0188    0.0338   0.0000      0.577854   438.9376     -0.449255       16.5506     -0.253889      -2.48609     -0.346810      0.158812      0.279895      0.221834    -0.0626317     -0.236883      0.226011      0.105846     -0.175387      0.205184      0.113102    -0.0867013   -0.00701201      0.584288      0.738648      0.796568      0.858638      0.823931      0.770843      0.714343      0.628992      0.530757      0.435034      0.350116      0.277737      0.209702      0.156746      0.108846     0.0809794     0.0534546     0.0343309
  21   9 2231.9843    1.0076  0.7531 11.9372 -0.0007       5.89819  0.0111   0.0101   0.0220    0.0491   0.0000      0.404442   439.1411       1.42823       17.1263     -0.175484      -1.33722      -1.31934     -0.106834      0.158965       1.39442      0.639113      0.380608      0.106820     -0.337146     -0.102645    -0.0712119    0.00772141    -0.0330635    0.00202553      0.672275      0.859059      0.918061      0.954695      0.946687      0.892183      0.806884      0.712241      0.612317      0.512374      0.423528      0.321786      0.246274      0.181084      0.128777     0.0918514     0.0618259     0.0405310
  21  10 2381.9814    1.4111  0.9054 12.4315 -0.0003       4.53318  0.0125   0.0131   0.0246    0.0554   0.0000      0.348524   438.8762     -0.469139       14.8395      0.637313      -2.13938      -1.12552      0.413575      -2.04610     -0.617444      0.265447     0.0582785      0.438351      0.403907     0.0460448     -0.116260    -0.0487483    -0.0586368     0.0605831      0.717924      0.927707      0.979647       1.04076       1.00930      0.943813      0.875564      0.772833      0.670076      0.549567      0.451754      0.343287      0.268263      0.195993      0.140425     0.0998463     0.0669908     0.0436877
  21  11 2529.3600    1.9052  0.9455 12.9856  0.0005       2.84769  0.0127   0.0172   0.0251    0.0566   0.0000      0.315582   438.1876     -0.503042       14.9605     0.0622192      -3.38086     -0.641929      -1.02047     -0.524050       1.54812     0.0896349     -0.205971     -0.586542     -0.789932     0.0779899     0.0786612    -0.0175703    -0.0197715    -0.0366200      0.721098      0.916186      0.988594       1.06525       1.01874      0.985307      0.881517      0.769087      0.665951      0.547707      0.449102      0.342333      0.266581      0.196566      0.138849     0.0972062     0.0673689     0.0441910
  21  12 2676.2566    2.4503  0.9240 13.5427 -0.0018       3.23233  0.0127   0.0225   0.0246    0.0596   0.0000      0.320724   437.7992      0.891745       14.9551    -0.0702776      -2.78589      0.217074     -0.858338      -1.61138     -0.862418     -0.393258     -0.316855     -0.522942     0.0907436      0.409698     -0.268389     0.0986827     0.0481842   -0.00689126      0.740107      0.940335       1.02139       1.07541       1.01017      0.985240      0.895423      0.775838      0.682815      0.574554      0.452709      0.347582      0.267563      0.199057      0.144881      0.103389     0.0686622     0.0434373
  21  13 2822.9946    3.1151  0.8219 14.1584  0.0001       2.30690  0.0115   0.0298   0.0220    0.0544   0.0000      0.323979   436.2627     -0.175439       14.4349       2.11139      -2.37787     -0.545065     -0.365755     -0.736446      0.696925     -0.864903     -0.135711     -0.545351     0.0558773     0.0955701     -0.102055     -0.227656    -0.0299382     0.0676635      0.674196      0.868374      0.948356      0.987682      0.964935      0.926322      0.827806      0.730238      0.627608      0.514929      0.425229      0.323220      0.250623      0.185397      0.131738     0.0920078     0.0633475     0.0407499
  21  14 2968.9136    3.7893  0.8311 14.3613 -0.0011       1.80777  0.0112   0.0359   0.0220    0.0586   0.0000      0.317501   439.7578       1.53485       13.0784     -0.574375     -0.614510     -0.390921     -0.415125      -1.49467      0.172093     -0.415133      0.534992      0.369961      0.198979      0.197826      0.162331     -0.123388     -0.227067    0.00657581      0.667371      0.859160      0.896579      0.950318      0.938406      0.897601      0.824900      0.696337      0.611462      0.500400      0.405201      0.319323      0.241536      0.180040      0.128831     0.0891133     0.0615566     0.0407679
  21  15 3113.9171    4.0691  0.9527 14.7416 -0.0005      0.740941  0.0127   0.0372   0.0254    0.0571   0.0000      0.320504   439.6636       1.03884       14.5343     -0.491296      -1.62052      -2.12203    -0.0731844     -0.255279      0.171259     -0.312349       1.36587     0.0758186      0.160473    -0.0482120    -0.0924035      0.126470     0.0698361     0.0895296      0.737311      0.912967      0.995976       1.04161       1.01112      0.974027      0.884747      0.780344      0.653868      0.557181      0.450524      0.356005      0.268745      0.195506      0.140275      0.100460     0.0688803     0.0442902
  21  16 3258.5160    3.7767  1.3204 14.6292 -0.0003      0.942979  0.0172   0.0304   0.0317    0.0526   0.0000      0.263842   439.7912      0.139602       15.9272      0.377941      -2.17589      -1.46093      -1.45844      -3.03631     -0.337764      0.690929     -0.688243     0.0477997     -0.407839    -0.0138975      0.192650      0.182786     -0.256791     0.0274077      0.933505       1.20163       1.26686       1.33418       1.30668       1.23562       1.11974      0.980548      0.855498      0.710522      0.578475      0.452945      0.340972      0.252510      0.178717      0.126929     0.0841826     0.0561444
  21  17 3402.8907    3.2427  1.9130 14.1926  0.0003      0.877760  0.0214   0.0218   0.0384    0.0359   0.0000      0.162911   437.1054       3.00177       15.0076      0.602186      -1.34076      -2.12077     -0.666402      -3.03353       1.32862      -1.51035     -0.546410     -0.391926     -0.279406    0.00234910      0.228035     0.0496673    -0.0601548    -0.0136174       1.11295       1.43242       1.53336       1.61118       1.57129       1.50275       1.37928       1.21637       1.03596      0.853083      0.687415      0.546856      0.411721      0.311425      0.222376      0.155542      0.106024     0.0705156
  21  18 3547.3114    2.7135  2.9909 13.4805  0.0002      0.955848  0.0273   0.0148   0.0491    0.0307   0.0000     0.0896295   437.2395       2.09141       13.0024      0.303243      0.379867      -5.48950      0.100164      0.865603       2.56206     -0.716276      -1.00605      0.528243     0.0716823     -0.153993     -0.524561      0.279112      0.118343    -0.0309123       1.40902       1.81663       1.95048       2.04368       2.03145       1.90577       1.77041       1.53181       1.31630       1.07764      0.888212      0.690151      0.527396      0.391356      0.280812      0.200927      0.133198     0.0884983
  21  19 3691.6994    2.2511  4.3743 12.9226  0.0003      0.675160  0.0345   0.0107   0.0629    0.0275   0.0000     0.0583203   439.3607       2.57597       10.5348       1.80914      -2.49121      -1.14932      0.980028      -5.36261       3.71603     -0.291925      0.444471     -0.654553     -0.704649      0.636546      0.492325      0.238270     -0.555947    -0.0656082       1.73967       2.27295       2.40940       2.56532       2.49048       2.37554       2.17898       1.90391       1.66265       1.36936       1.11629      0.880210      0.667912      0.494360      0.352287      0.250392      0.166571      0.111082
  21  20 3835.9239    1.8695  6.3997 12.4660  0.0001      0.428818  0.0440   0.0077   0.0821    0.0223   0.0000     0.0371645   436.6804       4.20217       12.1516      0.978507       3.98948      -4.28747       1.63511      -5.50601      0.325046      -2.54723     -0.272655      -1.51678      0.206625      0.558157      0.241653     -0.241243     0.0584814     0.0789148       2.24447       2.87763       3.11070       3.23408       3.19058       3.01630       2.77435       2.44738       2.12171       1.76615       1.42332       1.12587      0.849720      0.638918      0.456738      0.321174      0.214077      0.142573
  21  21 3980.0508    1.5667  8.6633 12.2458 -0.0002      0.306366  0.0573   0.0059   0.1055    0.0180   0.0000     0.0303723   438.4933       1.94268       11.0068       6.41760     -0.923968      0.452148      -1.69726      -4.40479      -1.53960       2.62268       2.99293      -1.63407      0.257500      0.182877      0.295077      0.187051     0.0983396      0.228135       2.79772       3.64172       3.94330       4.11819       4.04801       3.81262       3.50277       3.09712       2.66219       2.22636       1.79683       1.40126       1.07231      0.794469      0.577984      0.403297      0.269635      0.176474
  21  22 4124.2049    1.3084 11.4198 12.0861 -0.0000      0.186229  0.0787   0.0048   0.1378    0.0162   0.0000     0.0293467   434.2614       10.0301       23.8509       5.34816      -3.21390      -15.4210     -0.772312      -3.83575       1.35133      -1.02993      -2.24547      -1.11294       1.18483      -1.69417      0.105680     -0.777207    0.00836358     -0.528682       3.51809       4.59057       5.05377       5.19542       5.16901       4.86299       4.46506       3.93796       3.38256       2.81782       2.26892       1.78503       1.36948       1.01429      0.733933      0.512389      0.342811      0.226911
  21  23 4268.3257    1.0945 14.2835 12.0337 -0.0002      0.103826  0.1097   0.0039   0.1806    0.0144   0.0000     0.0309678   444.0383      0.224791       5.41252     -0.992058       9.50381      -9.33490      -5.21497       6.23744      -1.50083      0.611155      -4.09306       2.65321       1.02402       2.95400     0.0970283      -1.01045      0.795775     -0.144022       4.41355       5.80759       6.28533       6.53284       6.48390       6.14201       5.57969       4.98411       4.27466       3.56926       2.91696       2.28905       1.74650       1.30011      0.932505      0.655744      0.436522      0.289368
  21  24 4413.2504    0.8659 16.7181 12.0080 -0.0011      0.289473  0.1484   0.0034   0.2263    0.0125   0.0000     0.0405852   450.9567      -4.52208       1.36729      -12.9123      -3.89858    -0.0475387      -14.5425      -2.29217       5.54686     -0.526739       1.71075      -1.84890     -0.892703       2.32833     -0.678691    -0.0513386     -0.652216      0.381730       5.40579       7.19802       7.78664       8.14807       8.01204       7.64387       6.94588       6.17555       5.31788       4.43419       3.62676       2.83807       2.18742       1.61900       1.16889      0.824129      0.542982      0.360020
  22   4 1429.1299    0.1236  0.0623 11.6873 -0.0086       18.9021  0.0046   0.0053   0.0088    0.0123   0.0000       24.3434   439.3517     -0.420183       19.4903     -0.114230      -2.87909     -0.159724      0.113204    -0.0865743     -0.495420     -0.284581      0.272221    -0.0183858     0.0409063    -0.0790819      0.113033   -0.00886935     0.0245821    -0.0298461      0.362726      0.466056      0.477190      0.436778      0.393916      0.342477      0.308829      0.359358      0.357999      0.316371      0.240495      0.192695      0.146764      0.104192     0.0716913     0.0535654     0.0375121     0.0223625
  22   5 1611.3560    0.2355  0.1490 11.6038 -0.0045       24.5348  0.0053   0.0054   0.0093    0.0152   0.0000       4.49986   439.9002     -0.114810       19.2894     -0.137451      -2.55229    -0.0921074      0.373847     -0.627630     0.0492379     0.0815779      0.116881      0.203289     -0.208279     0.0995952     -0.119481    -0.0209525    -0.0351143     0.0119371      0.344285      0.460324      0.514169      0.527284      0.513315      0.489930      0.418502      0.401895      0.342278      0.278478      0.232224      0.176412      0.143844      0.102404     0.0767066     0.0501331     0.0369636     0.0234666
  22   6 1781.5769    0.3839  0.2940 11.4754 -0.0012       17.8287  0.0065   0.0060   0.0134    0.0201   0.0000       1.40348   439.2238   -0.00844765       17.9700      0.478075      -3.04825      0.152434     -0.869441      0.443130      0.199253     -0.290535      0.151507     0.0741601     -0.293224      0.272111    -0.0178201     0.0420866    -0.0363422     0.0460802      0.396282      0.517324      0.573395      0.583513      0.587115      0.552237      0.531412      0.441873      0.395744      0.324384      0.263180      0.212736      0.159076      0.125231     0.0930503     0.0627199     0.0441299     0.0302492
  22   7 1945.1156    0.5479  0.4458 11.5347 -0.0012       10.1014  0.0079   0.0068   0.0163    0.0270   0.0000      0.729002   438.5782     0.0423320       16.3582      -1.20512      -2.10958     -0.265523     -0.183798     -0.829277     -0.504994     0.0708725     -0.170200    -0.0122008      0.138714     -0.379364      0.143366     0.0280345   0.000154743   -0.00820403      0.493880      0.647638      0.699612      0.725871      0.702681      0.662409      0.624810      0.539767      0.482553      0.406831      0.331311      0.262905      0.200786      0.150898      0.111439     0.0769393     0.0518377     0.0363730
  22   8 2104.8324    0.7633  0.6305 11.7846  0.0001       7.76138  0.0100   0.0081   0.0197    0.0360   0.0000      0.522050   438.8749     -0.325470       14.7119      -1.08380      -2.60200     -0.613201     -0.428282     -0.193155      0.454686     -0.687786      0.460603      0.133567     -0.111267     0.0350958      0.106841    -0.0424288    -0.0877137    -0.0537854      0.572093      0.714595      0.776491      0.830928      0.820297      0.769721      0.723435      0.626288      0.557567      0.455909      0.378907      0.302919      0.232179      0.170040      0.130682     0.0925996     0.0640355     0.0432546
  22   9 2260.0786    1.0891  0.7873 12.0289 -0.0010       5.11027  0.0112   0.0104   0.0222    0.0492   0.0000      0.384275   438.1551      0.582870       15.1588      -1.35232     -0.909424      0.381994      0.798585      -1.37681      0.242629     0.0503565     -0.431468      0.175307     -0.777959      0.288765     -0.308000     0.0913206    -0.0383440    -0.0289179      0.645629      0.820234      0.889787      0.935707      0.938444      0.872133      0.799706      0.699671      0.616098      0.524287      0.422487      0.335821      0.255557      0.196140      0.140497      0.100413     0.0681740     0.0469769
  22  10 2410.8794    1.4768  0.9127 12.6281  0.0009       3.54874  0.0124   0.0136   0.0245    0.0546   0.0000      0.354877   439.7041      -2.21336       15.3188      -1.77612      0.552490      -1.67399     -0.277942     -0.420219     0.0131622      0.979408     -0.134034     -0.502415     0.0524693     -0.144659     0.0722210    -0.0118894    -0.0936619     0.0743578      0.677710      0.865301      0.945191      0.989051      0.953050      0.924744      0.860441      0.767225      0.657658      0.549525      0.437320      0.350220      0.273831      0.206414      0.152920      0.109618     0.0770491     0.0513355
  22  11 2559.2331    1.9885  0.9293 13.1740  0.0004       2.08931  0.0124   0.0179   0.0240    0.0542   0.0000      0.319397   438.2509   -0.00312971       13.8985      -1.85690      -1.84545       1.24769      -1.53690     -0.250251     -0.241507     0.0380167     -0.318990    -0.0191327     -0.113356     -0.114493    -0.0296349     0.0653467     -0.105515    -0.0112477      0.670951      0.872625      0.935739      0.992563      0.969273      0.926663      0.850137      0.757005      0.661313      0.545054      0.446376      0.348432      0.273632      0.206140      0.150900      0.109671     0.0752557     0.0506286
  22  12 2707.1287    2.5779  0.8843 13.6636 -0.0012       2.50069  0.0118   0.0236   0.0232    0.0586   0.0000      0.310234   438.7335       2.04832       14.9943      0.141273      -2.30998      -1.39541      0.522971      -2.23775      0.489848     -0.327622     -0.173972      0.714449     -0.482457      0.480952     -0.231162     0.0439236    0.00827888    0.00485043      0.645454      0.828326      0.891338      0.947135      0.895576      0.883210      0.810922      0.728626      0.627876      0.529934      0.425375      0.346864      0.261574      0.201107      0.146602      0.107702     0.0719656     0.0486832
  22  13 2854.7525    3.2833  0.8499 14.2289  0.0003       1.76748  0.0116   0.0302   0.0224    0.0545   0.0000      0.325506   440.4349       1.63716       13.8853     -0.644393     -0.488924     -0.928641     -0.282368      -1.03106     -0.314369      0.425918      0.261338    -0.0450347      0.177851    -0.0451642     0.0404610     -0.105781     -0.130937    -0.0460991      0.651733      0.829019      0.907952      0.952383      0.951346      0.899697      0.819761      0.728831      0.616376      0.519109      0.427454      0.336542      0.259175      0.195453      0.140493      0.102394     0.0693544     0.0476496
  22  14 3001.3985    3.8835  0.8501 14.6334  0.0005       1.40232  0.0114   0.0362   0.0222    0.0529   0.0000      0.311600   437.6291     -0.375696       13.4914      0.225676      -1.92766     -0.940733      0.259213      -1.70504      0.304755     -0.825065      -1.12619      0.669598      0.177482     0.0879026     0.0449671      0.180498    -0.0314240     0.0109864      0.629136      0.808029      0.867454      0.911660      0.900029      0.863976      0.794044      0.702693      0.609360      0.511877      0.419299      0.331557      0.255405      0.193315      0.140645      0.103005     0.0714038     0.0472128
  22  15 3147.0179    4.0625  1.0171 14.7658 -0.0011       1.30051  0.0137   0.0354   0.0255    0.0561   0.0000      0.313264   440.5172       3.02013       14.5897       1.11386      -3.31275      -1.21270      -1.03707     -0.187134      0.999097     -0.466733     -0.350348     -0.176447     -0.595078      0.116392      0.117527     0.0940320      0.157900     0.0565491      0.712341      0.947658       1.01010       1.08085       1.04956       1.01228      0.919858      0.801530      0.706712      0.575369      0.483063      0.375370      0.297061      0.220818      0.155906      0.113351     0.0762899     0.0532996
  22  16 3292.2268    3.6746  1.4696 14.4217  0.0011      0.915802  0.0175   0.0272   0.0322    0.0482   0.0000      0.228080   439.3119       4.82036       13.2730      -3.54058     -0.723260      -3.46022      -3.96728      -1.66086      0.879394      0.653431      0.369242      0.158796     -0.961708      0.205609      0.377955      0.114244   -0.00945300     -0.145749      0.886893       1.15087       1.23172       1.30092       1.26016       1.21408       1.12180       1.00369      0.864172      0.723912      0.582402      0.458929      0.363959      0.273682      0.200294      0.143618     0.0986476     0.0676786
  22  17 3437.2890    3.0950  2.1743 13.9703 -0.0001      0.846748  0.0225   0.0189   0.0398    0.0331   0.0000      0.129776   438.6807       2.96806       14.0635       1.27603      -1.41010      -2.47577      -1.31671     -0.969077       1.43440     -0.253136      0.159318      -1.19201      0.326009    -0.0395790     -0.265573     -0.137258      0.366553     0.0856477       1.10811       1.46670       1.55354       1.64628       1.59803       1.54013       1.42510       1.26327       1.09585      0.924809      0.756086      0.609536      0.463284      0.353725      0.254812      0.181949      0.124296     0.0846850
  22  18 3582.3002    2.5579  3.2098 13.4786  0.0002      0.944848  0.0284   0.0134   0.0504    0.0259   0.0000     0.0829741   440.6217       4.52761       9.24072      -3.03828     -0.394116      -4.81483       1.42015      -1.28438       1.28299      0.149556      -1.75504      0.782062       1.10490    -0.0565834     -0.245357    -0.0552379    -0.0485739     -0.161571       1.38806       1.80816       1.92591       2.02929       1.98816       1.92428       1.78723       1.58138       1.37021       1.13616      0.945549      0.743454      0.576830      0.435542      0.320860      0.232437      0.160973      0.107758
  22  19 3727.1717    2.1146  4.8735 12.9074 -0.0003      0.613600  0.0367   0.0095   0.0671    0.0231   0.0000     0.0528073   440.1854       4.65376       16.7339       2.86672      -3.88871       2.60382       3.28176     -0.632875      0.446443       3.22568      0.112523     -0.287112      0.223713    -0.0365656      0.474724     -0.237427      0.284201     -0.146524       1.76300       2.29815       2.48953       2.59886       2.55751       2.42987       2.25451       2.00234       1.75529       1.48658       1.22340      0.965406      0.749159      0.567560      0.410491      0.291614      0.200755      0.135420
  22  20 3871.9473    1.8022  6.7934 12.4455 -0.0001      0.417656  0.0459   0.0071   0.0828    0.0203   0.0000     0.0346150   434.8954       4.68250       17.4402       2.87794      -5.22137      -1.51755      -1.15875      -6.98230       2.48049      -2.51477      0.154104      -2.57129       1.88620      0.901119     -0.952468    -0.0941537     0.0276121     -0.169055       2.17949       2.83892       3.09062       3.25590       3.18511       3.06670       2.80540       2.52228       2.17230       1.82084       1.49059       1.19318      0.922393      0.690647      0.512958      0.362866      0.248105      0.168245
  22  21 4016.7087    1.4856  9.4235 12.2378 -0.0005      0.360987  0.0620   0.0055   0.1116    0.0165   0.0000     0.0296567   437.0983      -1.62781       12.0339      -2.13140       1.62096    -0.0662248       4.52648      -5.03084       2.52546       1.50198      -2.02795      -1.93289       1.44678      0.110018     -0.712707      0.587097      0.631548     -0.355386       2.79313       3.65702       3.94967       4.14676       4.08503       3.91710       3.63492       3.24016       2.80834       2.34754       1.93190       1.53862       1.19562      0.900207      0.662872      0.473959      0.324711      0.220293
  22  22 4161.1698    1.2528 11.9915 12.0922 -0.0001      0.164135  0.0831   0.0044   0.1444    0.0152   0.0000     0.0298161   435.6618      0.162787       21.6441       2.85743      -4.04871      -8.96171      -1.76968      -8.51865       1.33429       1.70543       3.44462      0.746861      -2.35176      -1.32809      0.982545       1.06690     -0.168845     0.0537092       3.48630       4.54449       4.97734       5.16479       5.13244       4.90633       4.51447       4.03274       3.50524       2.94508       2.41088       1.92976       1.49702       1.12882      0.828099      0.589618      0.403409      0.273090
  22  23 4305.7487    1.0351 14.8116 12.0291  0.0002      0.153015  0.1150   0.0036   0.1867    0.0135   0.0000     0.0341846   440.5927       3.59793     -0.483889      -12.8043       14.8871      -4.45295      -6.09361      -4.79171      0.878317       1.82510       2.26947      -1.45825     -0.185164      -1.64597       2.26714      0.343735    0.00850639      0.183196       4.34891       5.70661       6.27041       6.51017       6.48371       6.17539       5.68830       5.05694       4.39410       3.73348       3.03003       2.42131       1.88955       1.41840       1.04261      0.748862      0.506700      0.344794
  23   3 1252.2385    0.0878  0.0190 11.7614  0.0532       16.8671  0.0032   0.0081   0.0053    0.0113   0.0000       104.613   439.4154     -0.257717       19.5371     0.0558854      -2.60172     0.0721693     -0.211706      0.286908     -0.147832      0.102677     0.0185365     0.0906861     -0.150450     -0.102495     0.0105431     0.0460277    -0.0384690   -0.00792093      0.190132      0.237689      0.297994      0.273174      0.263377      0.298305      0.267056      0.218712      0.224790      0.141838      0.159530     0.0922460      0.114402     0.0728391     0.0529366     0.0411713     0.0285777     0.0166192
  23   4 1449.6894    0.1416  0.0816 11.6499 -0.0040       23.2228  0.0051   0.0048   0.0076    0.0125   0.0000       16.3415   439.6864      -1.20736       19.2092     -0.639411      -2.48167     -0.477768      0.134704      0.394488     -0.173225     -0.187586     -0.187976  -0.000309836     -0.128197   6.98989e-05   -0.00819625     0.0661224    0.00736953    0.00238885      0.282575      0.369698      0.426679      0.375810      0.435139      0.416037      0.347644      0.372299      0.285411      0.256903      0.198427      0.138958      0.131095     0.0909751     0.0726620     0.0554073     0.0436208     0.0263326
  23   5 1632.8113    0.2445  0.1896 11.5612 -0.0046       24.0986  0.0059   0.0050   0.0115    0.0156   0.0000       3.48999   439.6118     -0.112046       18.9344      0.559661      -1.92664      0.723388    0.00710384     -0.587352     -0.650053      0.169818     0.0351118    -0.0445042     -0.209528     -0.256715     -0.115038     -0.110547    -0.0781852    0.00799427      0.386899      0.510740      0.581201      0.556459      0.512615      0.486020      0.445028      0.430549      0.404391      0.338562      0.296183      0.239250      0.176138      0.135785     0.0952408     0.0691375     0.0492995     0.0306752
  23   6 1804.2547    0.3908  0.3171 11.5064 -0.0013       16.2885  0.0066   0.0058   0.0138    0.0201   0.0000       1.31857   440.0661     -0.621277       18.4498      0.422553      -3.05415      0.400690       1.16100      0.904294     -0.718793     0.0907875      0.268167      0.287598      0.200937      0.242734     0.0343980     0.0366614    -0.0497443    -0.0411703      0.407808      0.547176      0.584851      0.615507      0.591048      0.571001      0.520778      0.473809      0.419358      0.349945      0.300032      0.235373      0.179076      0.140069      0.102560     0.0728650     0.0526550     0.0343646
  23   7 1969.6947    0.5854  0.4660 11.5743 -0.0004       10.3312  0.0081   0.0070   0.0160    0.0275   0.0000      0.665015   439.7321     -0.930345       18.0402     -0.505211      -3.33268       1.03716      0.974629      0.185822     -0.246380      0.807282     -0.216968     -0.117512     -0.282175      0.152268      0.110891    -0.0512781    0.00186450    -0.0329046      0.474012      0.620779      0.649687      0.686497      0.663373      0.679054      0.626686      0.553339      0.492565      0.391975      0.322126      0.260741      0.210915      0.162013      0.119137     0.0884824     0.0623085     0.0427122
  23   8 2131.1968    0.8123  0.6378 11.7980 -0.0002       8.21015  0.0095   0.0084   0.0192    0.0365   0.0000      0.481603   438.5756     -0.190408       16.4132       1.10939      -2.82054    -0.0451406    -0.0525808       1.32645      0.349500      0.161388     -0.200957      0.323238    -0.0903652     -0.104603      0.149097    -0.0646653    -0.0245463    -0.0259309      0.538970      0.692967      0.743939      0.785041      0.773410      0.733346      0.690621      0.631551      0.538458      0.448757      0.375687      0.302538      0.241887      0.179015      0.134628     0.0974897     0.0696534     0.0470262
  23   9 2287.5697    1.1560  0.8135 12.2252 -0.0010       5.67576  0.0111   0.0108   0.0224    0.0467   0.0000      0.382155   438.3480     0.0738329       15.2597       1.28300     -0.799882      -2.55813      0.707381     -0.233667      0.220836      0.351613      0.385343      0.486439    -0.0821585      0.402370    -0.0613940    -0.0668463     0.0712373     0.0535034      0.609917      0.789665      0.842092      0.904783      0.874634      0.843469      0.784747      0.703463      0.612936      0.519001      0.425795      0.334616      0.264514      0.202354      0.151653      0.112277     0.0785375     0.0534954
  23  10 2439.2375    1.5968  0.9147 12.7724 -0.0003       3.41694  0.0126   0.0142   0.0234    0.0547   0.0000      0.332970   439.3784     -0.412494       14.5734     -0.838236      0.369739      -1.75734     -0.258291     -0.481940     0.0549431      -1.05907      0.168144      0.515320     -0.101335      0.187675     0.0667758     -0.128248     0.0104452    0.00239214      0.641104      0.853196      0.912536      0.956950      0.938408      0.927188      0.838938      0.762689      0.660132      0.554285      0.460499      0.367494      0.283120      0.220462      0.164978      0.120770     0.0842457     0.0591340
  23  11 2588.6991    2.0871  0.9700 13.3122  0.0004       2.94709  0.0130   0.0181   0.0242    0.0538   0.0000      0.316098   438.9724      0.697227       14.4056      -1.61936     0.0859448      -1.68422      -2.03785     -0.414694      0.755572     -0.764441    -0.0334968     -0.132686      0.260265      0.192699    -0.0559283    -0.0205501     -0.139490    -0.0608291      0.673054      0.885689      0.953948       1.02596      0.997763      0.960338      0.881699      0.774678      0.689123      0.572752      0.468109      0.375222      0.300060      0.227233      0.163718      0.117897     0.0851390     0.0580432
  23  12 2737.6305    2.7192  0.8910 13.7952 -0.0010       2.47340  0.0115   0.0243   0.0229    0.0523   0.0000      0.311583   437.9615       1.18895       14.2211     -0.269108      -2.37738      -1.80454     -0.299235     -0.982525     -0.886832     -0.548377      0.546806     -0.354457     -0.598954     -0.298662      0.365611     0.0753743     0.0423414     0.0120190      0.622072      0.814515      0.871260      0.924177      0.884692      0.857602      0.788530      0.720918      0.629610      0.521878      0.444989      0.352495      0.274696      0.213277      0.155607      0.109999     0.0784738     0.0533513
  23  13 2886.0861    3.4168  0.8883 14.2164 -0.0001       1.78442  0.0116   0.0303   0.0222    0.0562   0.0000      0.309802   438.0982       1.07949       14.6834      -2.01482      -1.98166      -1.38627      0.557615      -1.27413       1.90913      0.244701      0.306755      0.382388      0.488967    -0.0750960      0.107526     -0.181124    -0.0530280     0.0927168      0.605338      0.768732      0.855124      0.903443      0.869523      0.845648      0.778003      0.700547      0.616259      0.518713      0.430258      0.346191      0.272325      0.207760      0.152829      0.110508     0.0776078     0.0530440
  23  14 3033.4400    4.0124  0.8553 14.7347  0.0000       1.37376  0.0115   0.0364   0.0215    0.0514   0.0000      0.317382   438.6923       2.79239       14.3482       1.11044      -2.33176     -0.947037     -0.779994      -1.05057      0.294159      -1.14155     -0.101918     -0.646693     0.0261801     0.0228660      0.341369    0.00968318    0.00287525     0.0467625      0.613227      0.782425      0.840631      0.904179      0.879158      0.853999      0.779554      0.704291      0.620752      0.518101      0.431626      0.343758      0.272340      0.206189      0.153912      0.112812     0.0769511     0.0530034
  23  15 3179.6941    3.9861  1.1520 14.8525 -0.0000       1.02835  0.0154   0.0328   0.0278    0.0560   0.0000      0.313773   439.7796       2.30328       12.9735     -0.941556      -1.47090      -3.08150     -0.348953     -0.182615      0.471686      0.121791     -0.139654    0.00156895      0.294272      0.123998      0.195823    -0.0997331     0.0412100     0.0873491      0.742686      0.969837       1.02856       1.10944       1.09195       1.03656      0.963526      0.855412      0.749274      0.627496      0.541875      0.428393      0.335207      0.250425      0.187284      0.136126     0.0932427     0.0650101
  23  16 3325.5561    3.5661  1.5368 14.5621  0.0006      0.981739  0.0182   0.0257   0.0323    0.0411   0.0000      0.211559   440.6348       2.08740       12.5426      -1.45246      -1.00089      -2.66076      -1.96238      -1.71250      0.700450     -0.580238     -0.280030     -0.262351     -0.520276     -0.273013      0.111031     0.0902614     -0.106112     0.0845257      0.857829       1.12476       1.19392       1.27802       1.28103       1.21200       1.12847       1.01073      0.883362      0.744684      0.609664      0.495744      0.384054      0.299002      0.221144      0.159409      0.113665     0.0780832
  23  17 3471.2842    2.9468  2.4220 13.8081 -0.0006      0.847900  0.0231   0.0167   0.0418    0.0292   0.0000      0.117059   441.1582       2.82644       14.4061      -1.76902      -2.87234      -1.28663     -0.161206     -0.564152     -0.777059     -0.327732      0.376941     -0.412590      -1.53181     -0.232102     -0.134332     0.0873067     -0.409422      0.151431       1.08690       1.42664       1.50742       1.60961       1.58190       1.52832       1.42621       1.27375       1.11685      0.936592      0.777583      0.628175      0.487032      0.378319      0.280772      0.205344      0.143010     0.0999949
  23  18 3616.8606    2.4259  3.6850 13.2909  0.0002      0.698911  0.0302   0.0116   0.0531    0.0231   0.0000     0.0670953   439.5096      0.284160       14.7236      -6.83745       1.23578      -4.20144      -1.55206      -3.54782       1.08689       1.61311      0.274418      -1.80533      0.673720     -0.422124      0.231109     -0.176647     -0.184115     -0.139963       1.41653       1.85127       2.01074       2.11885       2.09018       2.00266       1.87220       1.65133       1.47702       1.23103       1.02837      0.824434      0.640943      0.495169      0.365900      0.267162      0.188442      0.128846
  23  19 3762.3579    2.0279  5.2419 12.8380  0.0002      0.687397  0.0378   0.0087   0.0685    0.0209   0.0000     0.0472890   437.4812       3.11971       14.7918      -1.10511      -2.02842      -8.18192    -0.0383189      -2.76494      0.192347     -0.858270     0.0276893      0.698890      0.733252     -0.327300     -0.302395      0.466734     -0.275722     -0.128016       1.76283       2.28524       2.48345       2.60768       2.57750       2.46064       2.27671       2.06222       1.81308       1.54258       1.26616       1.02340      0.804439      0.616921      0.455806      0.330907      0.229651      0.160173
  23  20 3907.5716    1.7031  7.4649 12.3666 -0.0001      0.363385  0.0485   0.0064   0.0883    0.0188   0.0000     0.0327791   437.3015      0.394548       20.4777       5.91028     -0.794513      -7.51089    -0.0410419       1.74569       5.29914      -1.07706      -1.06022      -1.21645       2.31415     -0.803811     -0.540013      0.218387     0.0513353      0.404053       2.18936       2.86962       3.12351       3.27966       3.25573       3.14205       2.88557       2.59687       2.29315       1.93654       1.59806       1.29829       1.01342      0.774122      0.574066      0.418305      0.293856      0.201102
  23  21 4052.6723    1.4292 10.2039 12.1896 -0.0003      0.277029  0.0658   0.0050   0.1178    0.0157   0.0000     0.0281066   434.9372       10.9703       9.52508       1.22853       3.54797      -11.1056      -3.81306      -2.22360       1.68353      -4.33204       2.76518    -0.0764102     -0.222875     -0.150183      -1.86065      0.234836      0.282540     0.0366018       2.79387       3.66259       3.97022       4.17721       4.15655       3.97594       3.70061       3.32966       2.93260       2.46893       2.05513       1.66389       1.30795      0.995954      0.746595      0.533840      0.375423      0.259749
  23  22 4197.8437    1.1919 12.9491 12.0987 -0.0000      0.235792  0.0919   0.0040   0.1544    0.0142   0.0000     0.0303622   432.8014       4.27325       9.91654      -8.34358      -3.44037      -10.7592      -3.23858       1.63417       2.32540      -5.17968     -0.705484     0.0481602       1.06343      0.686978     -0.979098     -0.218425     -0.411932      0.345309       3.54241       4.68488       5.12378       5.36222       5.37245       5.08784       4.75196       4.29397       3.71092       3.16526       2.62089       2.10933       1.66143       1.27103      0.948111      0.685536      0.476423      0.329503
  23  23 4342.7476    0.9579 15.1231 12.0459 -0.0003      0.133702  0.1239   0.0033   0.1931    0.0126   0.0000     0.0383929   442.4960       3.89649       23.7442     -0.969211      -13.0320       9.68227      -1.16142      -4.43791       3.95882      0.396036      -6.20585    -0.0327550       2.50403      0.204062     -0.999086      0.857545      0.304213     -0.590674       4.40648       5.78006       6.34593       6.60116       6.54719       6.29792       5.91240       5.29703       4.63408       3.93949       3.27123       2.65064       2.08684       1.59894       1.18822      0.866252      0.601463      0.417296
  24   4 1469.7866    0.1502  0.0774 11.6516 -0.0115       22.8078  0.0039   0.0050   0.0075    0.0124   0.0000       14.4528   439.8513     -0.851567       19.6074    -0.0930534      -2.45909     -0.600473      0.299778     -0.344739     -0.507064      0.194794     -0.221426     0.0218799      0.116774     -0.235467    -0.0729746     -0.109740    0.00819593   -0.00269104      0.239871      0.318924      0.370468      0.388589      0.371254      0.360537      0.320942      0.294055      0.250629      0.224999      0.188832      0.136995      0.122583     0.0960507     0.0613945     0.0468274     0.0336576     0.0214066
  24   5 1653.7116    0.2663  0.1781 11.5553 -0.0045       21.1845  0.0052   0.0053   0.0100    0.0155   0.0000       3.08848   439.9375    -0.0561887       18.7855     -0.213861      -2.91443      0.250995      0.811590     -0.398058    -0.0265388     -0.118001    -0.0222909      0.114510      0.212910     -0.244675     -0.143094    -0.0886303     0.0758111   -0.00273199      0.334447      0.409934      0.465703      0.488023      0.476945      0.439544      0.437265      0.390394      0.330165      0.280493      0.246616      0.200302      0.165749      0.124442     0.0889203     0.0635572     0.0454485     0.0330215
  24   6 1826.3480    0.4226  0.3374 11.5125 -0.0013       14.5668  0.0067   0.0059   0.0137    0.0208   0.0000       1.12002   439.4720      -1.16578       19.9324      -1.16957      -2.75792     -0.136292      0.591559     -0.313153     -0.635092      0.476028     -0.327026      0.210552     -0.311307     0.0208765    -0.0518860     0.0916367    0.00202566    -0.0685532      0.400767      0.503334      0.563060      0.590445      0.570604      0.567733      0.529064      0.482800      0.409431      0.345170      0.285957      0.238893      0.182939      0.143243      0.108769     0.0810388     0.0579535     0.0405344
  24   7 1993.6355    0.6261  0.5025 11.5649 -0.0007       8.81644  0.0079   0.0071   0.0169    0.0295   0.0000      0.587430   439.0145      0.127305       17.5790      -1.00300      -2.26810     -0.770036     -0.655850      0.269878      0.258508      -1.09686     -0.272950      0.380390    -0.0102299     0.0103922    -0.0409939     0.0811460      0.161549   -0.00228278      0.432635      0.547231      0.598476      0.640593      0.639477      0.614298      0.583453      0.512788      0.454583      0.386931      0.330714      0.263708      0.213991      0.160697      0.123006     0.0911205     0.0644108     0.0454009
  24   8 2156.8658    0.8724  0.6689 11.8386 -0.0001       7.59270  0.0095   0.0086   0.0195    0.0383   0.0000      0.448192   439.7565     0.0542106       15.7410     -0.764672     -0.711344     -0.941891      -1.67982      0.241651      0.256675     -0.455656    -0.0847441     0.0223411     -0.377418     0.0706649     0.0319949      0.115481    -0.0811165    -0.0207382      0.512082      0.659424      0.704165      0.740461      0.742760      0.708139      0.671723      0.592682      0.527636      0.460469      0.381243      0.320575      0.248419      0.191573      0.144834      0.104231     0.0753346     0.0523335
  24   9 2314.3677    1.2386  0.8480 12.3682 -0.0002       4.34128  0.0114   0.0111   0.0225    0.0456   0.0000      0.364938   439.0125     -0.347897       15.0567      0.229909      -1.92621     -0.421580    -0.0679958      -1.44213     -0.348146      0.466696     -0.511467     -0.414589      0.424086      0.276168      0.263688    -0.0662751    -0.0145718    0.00567186      0.576776      0.735795      0.791559      0.851086      0.848187      0.817242      0.752380      0.672963      0.592830      0.515987      0.440187      0.355197      0.280477      0.218543      0.159183      0.118836     0.0839751     0.0591985
  24  10 2467.1026    1.6959  0.9681 12.8938 -0.0001       3.11199  0.0125   0.0146   0.0244    0.0535   0.0000      0.327628   438.9306     -0.614786       15.5069     -0.683739      -2.55050       1.22519      -2.76283     0.0513306      0.291496     -0.682550     -0.143866      0.404513     -0.516307    -0.0531199    -0.0437981   0.000122774     0.0713214     0.0431946      0.609105      0.797268      0.849375      0.914238      0.896524      0.886520      0.813360      0.718399      0.652270      0.550736      0.457746      0.378951      0.296306      0.231204      0.173967      0.126573     0.0907782     0.0635626
  24  11 2617.7022    2.1894  0.9659 13.5047 -0.0002       2.72308  0.0126   0.0189   0.0243    0.0520   0.0000      0.321562   439.0495       1.12184       13.9230      0.305547      -2.52827     -0.275748     -0.413668     -0.361083     -0.113325      0.381075      0.374809     -0.560014     -0.199394      0.483221      0.183537      0.104615     -0.150578     0.0107093      0.621786      0.815861      0.874110      0.928189      0.904997      0.896733      0.821130      0.737795      0.663692      0.556858      0.469088      0.380979      0.298110      0.229517      0.178411      0.128913     0.0927154     0.0666889
  24  12 2767.7137    2.8989  0.8637 13.8489  0.0003       2.50746  0.0108   0.0255   0.0215    0.0528   0.0000      0.309272   439.4704      0.139422       14.5691      -1.88312    -0.0459759      -1.45647      -1.56412      -1.22594      0.620724      0.672989      0.328358     -0.317564     -0.173703    -0.0257117    0.00821709     0.0408792     0.0459730    -0.0630699      0.566216      0.718281      0.777107      0.841117      0.809116      0.794050      0.740798      0.661962      0.590522      0.497214      0.418258      0.335608      0.265443      0.208704      0.155117      0.116445     0.0823831     0.0580381
  24  13 2916.9462    3.6540  0.8444 14.3128 -0.0001       1.09070  0.0108   0.0320   0.0207    0.0554   0.0000      0.292444   439.2739      0.843234       14.9364     -0.428191     -0.473905     -0.655881     -0.902901     -0.958881     -0.249371     -0.327885     -0.286183     -0.366736     0.0866887     -0.545051    -0.0361706    -0.0110813     0.0478116     0.0809027      0.550752      0.715470      0.769898      0.800595      0.827646      0.781663      0.738773      0.656191      0.575471      0.490075      0.410674      0.334476      0.265760      0.205545      0.152966      0.113153     0.0809967     0.0578196
  24  14 3065.0180    4.1145  0.9217 14.6946 -0.0005       1.45825  0.0119   0.0352   0.0226    0.0548   0.0000      0.292938   438.9698       3.56332       14.6086      0.222801     0.0312196      -3.49259      0.423158      -1.58263      0.919651     -0.547518     -0.229849    -0.0717343     -0.518425   -0.00511752     -0.118614     0.0244138      0.149988    0.00623733      0.592628      0.759806      0.819011      0.889846      0.882105      0.843626      0.789253      0.699571      0.627091      0.523584      0.441189      0.351938      0.287144      0.215248      0.164985      0.122011     0.0854522     0.0614978
  24  15 3211.9984    3.9197  1.1832 14.8008  0.0011       1.38343  0.0152   0.0318   0.0282    0.0580   0.0000      0.313995   440.1815       2.03690       13.8148     -0.889329     -0.627347      -1.69732      -1.18056      -1.58658     -0.824196     0.0666499     -0.376091     -0.307719     -0.247836      0.112809      0.178147     0.0750880     0.0389666    -0.0998357      0.700738      0.908496      0.967447       1.05554       1.04053       1.00108      0.915672      0.832572      0.736927      0.633471      0.523282      0.431653      0.340745      0.261124      0.197319      0.144535      0.102810     0.0720711
  24  16 3358.4608    3.4200  1.7359 14.3405  0.0003      0.744070  0.0190   0.0224   0.0334    0.0361   0.0000      0.185204   439.2916       2.26296       15.5439      -1.04446      -2.75149     -0.404896      0.360848      -2.42702     -0.433757      0.279745     -0.351944     -0.198068    0.00656537      0.391733      0.228058      0.220603     -0.188590     0.0597610      0.877113       1.14554       1.23239       1.32115       1.28675       1.24398       1.14892       1.05703      0.933223      0.792214      0.656020      0.533832      0.423817      0.330174      0.247149      0.181212      0.133050     0.0920002
  24  17 3504.8622    2.8611  2.6260 13.8109 -0.0000      0.551933  0.0241   0.0154   0.0424    0.0260   0.0000      0.102352   438.8634       3.93862       12.6684      0.135815     -0.832223      -3.21311      -1.39706      -2.05269     0.0718496      0.403478      -1.03154     -0.444053      0.164253      0.124538      0.277574      0.343041     0.0277601      0.113257       1.08908       1.42821       1.53876       1.63211       1.61716       1.57716       1.44419       1.31424       1.16547      0.990973      0.827299      0.675887      0.533056      0.417880      0.311016      0.230329      0.164187      0.115703
  24  18 3651.1335    2.3332  4.0549 13.1529 -0.0000      0.640248  0.0310   0.0103   0.0554    0.0208   0.0000     0.0581752   437.6310     -0.210080       15.7994      -1.46218      -1.95579      -3.76736     0.0919448      -1.09459     -0.166701       1.05546     -0.633179     -0.196651      0.373482      0.136348     -0.252940    -0.0505975    -0.0782726    -0.0818072       1.39172       1.83154       1.97207       2.06929       2.07766       2.00272       1.85936       1.69495       1.47344       1.28346       1.06776      0.875468      0.702351      0.534796      0.402409      0.296106      0.211430      0.147879
  24  19 3797.0180    1.9440  5.6698 12.7704  0.0000      0.518309  0.0387   0.0078   0.0716    0.0187   0.0000     0.0424558   440.3600       1.86827       11.0691      0.579073       1.95138      -5.93148      -5.44821     -0.727215       1.55124     -0.841460      0.987288     -0.495008     -0.249124      0.585187      0.609595      -1.08688      0.132278     -0.117095       1.71337       2.22275       2.40064       2.54869       2.53502       2.44947       2.29907       2.06947       1.82619       1.56683       1.31071       1.06668      0.846652      0.662233      0.495833      0.366951      0.259969      0.183189
  24  20 3942.9753    1.6257  8.1064 12.3578 -0.0001      0.397589  0.0515   0.0058   0.0935    0.0169   0.0000     0.0314997   442.0163      -4.04772       15.1667      0.733185      -5.90263      -1.83742      -2.01580      -3.32528     -0.507363      0.465952      -4.16102       1.44114     -0.804465     -0.803281      -1.15497      0.416656      0.304528      0.271385       2.18146       2.85400       3.15063       3.30170       3.29542       3.15507       2.96697       2.68084       2.34977       2.02325       1.69946       1.39345       1.10554      0.850965      0.641278      0.470833      0.333201      0.233413
  24  21 4088.3530    1.3643 10.8947 12.1811 -0.0003      0.225048  0.0713   0.0046   0.1245    0.0149   0.0000     0.0290477   442.0382       8.01016       17.9542      -1.55503      -2.75826      0.489040       1.64439      -4.44884       5.15659       2.23497       1.17377      -1.08756      0.601488      -1.14192     -0.229700     -0.934775     -0.607986      0.550718       2.81911       3.71757       4.06796       4.24715       4.25219       4.09159       3.83903       3.48679       3.05184       2.62625       2.21198       1.80191       1.42981       1.11204      0.831940      0.617911      0.436159      0.306353
  24  22 4234.0157    1.1437 13.7611 12.0893 -0.0002      0.178436  0.0989   0.0037   0.1620    0.0134   0.0000     0.0301547   437.6809      -2.82188       4.10508      -4.94997      -9.00949      -6.80077      -12.2141      -10.7617       2.46984      0.864283      -1.93612       1.88773      0.531553      -1.45423       2.26534       1.01308      0.312395     -0.350543       3.57253       4.69558       5.09930       5.39511       5.35718       5.16835       4.81321       4.41955       3.86635       3.34724       2.79152       2.27655       1.81780       1.41414       1.06420      0.785811      0.553493      0.390995
  24  23 4379.6838    0.9320 16.1743 12.0345 -0.0000      0.204598  0.1313   0.0031   0.2008    0.0119   0.0000     0.0367701   444.7687      -7.31901       15.5893      -4.59682       2.42821     -0.474578      0.420749      -5.63110       2.26577       4.38028       2.29399       3.57908     -0.757720       1.91721      -1.00146     -0.824409      0.294164     -0.290409       4.26976       5.69791       6.24085       6.56201       6.57723       6.31595       5.87779       5.36922       4.72297       4.06716       3.39421       2.77190       2.21810       1.72074       1.29416      0.960941      0.670601      0.473972
  25   3 1289.4104    0.0901  0.0260 11.7243 -0.0138       27.8444  0.0033   0.0062   0.0050    0.0111   0.0000       77.3349   439.6424     -0.687536       20.6749      0.180348      -2.16554     -0.353990      0.141182      0.344412     0.0685271    -0.0499324     -0.103156     -0.207107     0.0598569     -0.114738     0.0186312      0.104879   -0.00208531    0.00637447      0.181238      0.223281      0.222924      0.275958      0.269849      0.274444      0.215397      0.222761      0.207184      0.167819      0.129222      0.112417      0.110334     0.0687030     0.0547195     0.0463406     0.0291099     0.0189717
  25   4 1489.4613    0.1603  0.0783 11.6161 -0.0087       33.8484  0.0035   0.0051   0.0071    0.0127   0.0000       12.4620   439.8777     -0.520813       20.3787     -0.481030      -3.45801    -0.0756867     0.0410615     -0.108889     -0.471801     0.0422603     0.0128947    -0.0490628     -0.218987    -0.0629960    -0.0458344    -0.0921478    -0.0544468    -0.0242952      0.214208      0.264243      0.282266      0.300091      0.311296      0.288487      0.272923      0.258152      0.231116      0.191050      0.152413      0.128217      0.100648     0.0794819     0.0606444     0.0542700     0.0401787     0.0265868
  25   5 1674.1120    0.2763  0.1954 11.5817 -0.0024       21.9139  0.0052   0.0051   0.0106    0.0156   0.0000       2.82844   439.7169     0.0525202       20.0889     -0.613821      -2.75257     -0.747735      0.624116     -0.357149     -0.296382     -0.108693      0.143071     0.0535104     -0.433989    -0.0638113    -0.0607030      0.152201    0.00356501    0.00969756      0.309028      0.380390      0.430776      0.461297      0.472956      0.435890      0.404282      0.374931      0.330431      0.289090      0.230001      0.190504      0.149632      0.120342     0.0907630     0.0699930     0.0507041     0.0353071
  25   6 1847.9351    0.4443  0.3790 11.4961 -0.0003       12.7927  0.0070   0.0057   0.0144    0.0220   0.0000      0.958523   439.5999     0.0343724       19.1705     0.0155296      -2.80908      0.157320     -0.727929    -0.0551686     -0.360540     -0.564187     0.0446189     -0.230657     -0.195033     0.0723198      0.264228    -0.0285151     -0.104918    -0.0356062      0.389900      0.499574      0.546614      0.588873      0.589638      0.583975      0.529343      0.482482      0.418394      0.362234      0.298927      0.246036      0.199158      0.151454      0.114992     0.0889944     0.0663430     0.0467858
  25   7 2016.9939    0.6509  0.5470 11.6041 -0.0006       8.93016  0.0083   0.0069   0.0173    0.0302   0.0000      0.566847   439.8076     -0.461468       18.6611      0.968958      -2.23939     -0.585603      0.815579      -1.02094     -0.309476     -0.149678     -0.253857     -0.170205    0.00503332     -0.102921      0.140000     -0.133287     0.0797999     0.0422387      0.433430      0.568121      0.620536      0.661703      0.660269      0.647738      0.596850      0.544768      0.479368      0.400565      0.344803      0.279903      0.227789      0.176981      0.133848     0.0995409     0.0719702     0.0524937
  25   8 2181.8308    0.9363  0.7178 11.8983 -0.0015       6.43934  0.0099   0.0088   0.0198    0.0411   0.0000      0.416541   440.5979    -0.0530601       17.6031     -0.372399      -2.05957      -1.15866     -0.174421     -0.346529     -0.347140      0.701277     -0.363868     0.0451339     -0.560814     0.0383972     -0.349805    -0.0794471      0.107805     0.0348051      0.508415      0.645106      0.701686      0.749382      0.747910      0.720346      0.681160      0.616697      0.541846      0.468626      0.399658      0.320746      0.262372      0.201784      0.156185      0.115125     0.0851991     0.0610989
  25   9 2340.6021    1.3153  0.8969 12.3949  0.0004       4.67858  0.0117   0.0113   0.0224    0.0479   0.0000      0.348733   438.8685     0.0511470       16.0200      0.896605      -1.88199     -0.375709     -0.389339     0.0298498      0.360633     -0.302372      -1.45348      0.501511     -0.550305      0.277881     0.0642178     0.0389885     0.0596299     -0.103522      0.556380      0.726859      0.801785      0.847493      0.845675      0.822652      0.773584      0.687560      0.621626      0.519840      0.433068      0.367687      0.288967      0.228254      0.173985      0.127022     0.0932907     0.0656933
  25  10 2494.4227    1.7910  0.9931 12.8425 -0.0007       2.89553  0.0129   0.0146   0.0230    0.0563   0.0000      0.309537   438.5714      -1.25896       17.2796      0.149107      -3.29972      -1.06960      0.711020      -1.25454     -0.385619     -0.520260      0.167219      0.556103     -0.541980      0.106388      0.199854     0.0169685    -0.0905485     0.0732593      0.581664      0.782423      0.824567      0.884553      0.864566      0.846020      0.804561      0.726629      0.657392      0.555454      0.479858      0.381978      0.307672      0.246016      0.183283      0.141026      0.104583     0.0730337
  25  11 2646.2823    2.3381  0.9332 13.5771  0.0001       2.98262  0.0120   0.0199   0.0229    0.0517   0.0000      0.329232   437.9059       1.16286       16.1854      -1.06632      -1.52377      -1.91643      -1.26529     -0.671213    -0.0251829     -0.160537     -0.557922     -0.642774     -0.427367     -0.494104      0.445597    -0.0838481     -0.117010    -0.0442225      0.574774      0.728649      0.808733      0.867544      0.849946      0.832314      0.781074      0.706211      0.617189      0.530941      0.446879      0.366139      0.295381      0.233498      0.175325      0.130053     0.0952754     0.0682399
  25  12 2797.3426    3.0353  0.8675 14.0533  0.0004       1.36649  0.0110   0.0260   0.0208    0.0485   0.0000      0.312966   439.4536     -0.735381       14.8967       1.03000      -1.88930     -0.457006     -0.677689     -0.763604      0.975321     -0.405611     -0.263062     -0.526806     -0.308552      0.108925     0.0234468     -0.139932    -0.0501826    -0.0421533      0.532854      0.693121      0.760618      0.807985      0.797121      0.785711      0.717517      0.666290      0.582981      0.497058      0.418400      0.347671      0.271296      0.216675      0.161954      0.124286     0.0899378     0.0640555
  25  13 2947.3940    3.7311  0.8501 14.4731  0.0007       1.29464  0.0106   0.0322   0.0207    0.0485   0.0000      0.280362   438.8267      0.551145       15.0495      0.315070      -2.28243    -0.0439398     -0.284618      -1.60274       1.25313     -0.247537     0.0538961     -0.403840    -0.0436798      0.143971     -0.193065     0.0282081    -0.0982608     0.0471247      0.527293      0.672737      0.730760      0.791708      0.772666      0.758035      0.704338      0.636994      0.569743      0.483062      0.416228      0.336451      0.271701      0.211245      0.161317      0.119165     0.0883693     0.0622452
  25  14 3096.1917    4.0638  0.9323 14.7581 -0.0004       1.72273  0.0120   0.0341   0.0222    0.0528   0.0000      0.314933   439.2035       1.20753       13.9073     -0.352265      -1.96735      -2.08863      -2.84234      -1.13685    -0.0701201      0.337990   -0.00324741     0.0351891     -0.485162      0.226498     0.0959685    -0.0416841    -0.0195192    0.00823467      0.579418      0.745735      0.778784      0.855123      0.860765      0.843422      0.766289      0.707352      0.615702      0.541701      0.454014      0.371405      0.288509      0.229337      0.177287      0.134325     0.0981753     0.0697399
  25  15 3243.8575    3.8391  1.2816 14.7062 -0.0009      0.448662  0.0158   0.0289   0.0287    0.0508   0.0000      0.276562   438.5750       1.12784       13.0739     -0.418188      -1.29182     -0.157667     -0.199360      -2.34623      0.416315      0.777041       1.25854     -0.165047     -0.350587     -0.665487      0.200553      0.154044    -0.0139223    0.00169824      0.688529      0.915263      0.957918       1.05517       1.03684       1.00400      0.939457      0.877381      0.755553      0.655989      0.544662      0.447090      0.360120      0.282964      0.216487      0.163114      0.118207     0.0827477
  25  16 3391.0878    3.2753  1.8841 14.2475  0.0002      0.825630  0.0194   0.0204   0.0352    0.0342   0.0000      0.156966   438.3975       2.09995       14.9782    -0.0647101      0.763299      -2.17243      -1.78999      -2.12091    -0.0650987    -0.0914970     -0.797644     -0.794878     -0.310470     -0.208992      0.304085     -0.130720     0.0378831      0.131396      0.843213       1.10984       1.19640       1.26472       1.24485       1.22489       1.16025       1.04160      0.924345      0.800199      0.678160      0.561253      0.449286      0.352758      0.265747      0.201791      0.144745      0.103388
  25  17 3538.1215    2.6840  2.9289 13.7274 -0.0001      0.498361  0.0256   0.0136   0.0448    0.0234   0.0000     0.0911482   440.4313       4.46970       14.8726      0.940863      -1.19129     -0.654405      -1.54486     -0.933779       1.74918      0.310078     -0.573120     -0.517344    -0.0955489     -0.428946     -0.632810     0.0668316    -0.0173076    -0.0344040       1.09413       1.43980       1.57314       1.66344       1.63527       1.59988       1.48391       1.36532       1.20392       1.06776      0.886945      0.745203      0.596741      0.461940      0.354985      0.265234      0.188802      0.133070
  25  18 3685.0334    2.2317  4.3358 13.1402 -0.0001      0.636302  0.0322   0.0095   0.0571    0.0192   0.0000     0.0542637   439.9352       2.33144       12.5928       1.03081      -2.49669      -1.81021     -0.913486      -3.91791    -0.0426328      0.198987      0.745792      0.701268     -0.148304      0.470663      0.121666      0.513487     -0.357440     -0.197123       1.37490       1.80627       1.95578       2.07323       2.10064       2.01355       1.89571       1.71257       1.53167       1.30799       1.11476      0.909743      0.729563      0.577163      0.440983      0.326222      0.236386      0.169020
  25  19 3831.4693    1.8486  6.3703 12.6802 -0.0001      0.481758  0.0417   0.0069   0.0757    0.0172   0.0000     0.0379592   441.2865       3.25940       13.0653      -3.83400      -5.49404      -2.09924      0.730424      -1.60743      -1.76027      -4.40176    0.00845017      0.449904      0.475884      0.716006      0.523329     -0.151146     -0.121511     -0.175489       1.74575       2.27742       2.49734       2.62695       2.65263       2.54954       2.41918       2.19951       1.94948       1.67035       1.40864       1.16419      0.933968      0.736187      0.558333      0.421840      0.303635      0.218060
  25  20 3977.7978    1.5516  8.6437 12.3694  0.0001      0.337629  0.0543   0.0054   0.0989    0.0158   0.0000     0.0309038   436.1386    -0.0470800       17.5705       1.65040      -8.63263      -3.40095     -0.823036      -7.21813       1.95832      -2.79142      0.179484      0.197572     -0.221521       2.08184     0.0919526      0.346521     -0.219729     -0.166558       2.20809       2.88811       3.15436       3.32119       3.36303       3.22407       3.02366       2.77825       2.45971       2.13650       1.78113       1.48108       1.18490      0.936099      0.707147      0.532136      0.386083      0.275397
  25  21 4124.0445    1.3037 11.3331 12.1922 -0.0004      0.252766  0.0745   0.0043   0.1301    0.0142   0.0000     0.0295043   438.2708     -0.192028       13.4568      -2.86521      -3.61522      -11.1494       2.49424      -5.36146      -3.50579      -2.37980      -3.77811      -1.31107       3.34962     -0.825344      0.976394      -1.51959     -0.182679      0.247941       2.78200       3.64573       4.04084       4.22369       4.26032       4.12575       3.86587       3.54235       3.11536       2.71224       2.26965       1.88375       1.51475       1.18840      0.908874      0.678161      0.488905      0.347251
  25  22 4270.0568    1.0612 14.2875 12.0998  0.0000      0.203501  0.1069   0.0034   0.1702    0.0125   0.0000     0.0347715   436.0403       3.32074       16.6973      -4.50483      -10.5571      -4.64319     -0.534978       4.41576     -0.342481      -1.75382     0.0998806       1.20329      0.806569      -1.07400      -2.60579       1.23452      0.732196      0.508451       3.58708       4.70940       5.20933       5.44953       5.51248       5.30794       4.99440       4.55892       4.07092       3.49717       2.97186       2.44322       1.97363       1.54861       1.18370      0.889706      0.634658      0.456123
  26   4 1508.7055    0.1773  0.0930 11.6329 -0.0012       30.6778  0.0043   0.0049   0.0076    0.0126   0.0000       10.1605   439.8796     -0.692572       20.4668     -0.555958      -2.56084     -0.523486      0.446971    -0.0279490      0.122549     0.0129632    0.00591614      0.123037    -0.0553212    -0.0619276     0.0175476    -0.0406925    -0.0201943    0.00864723      0.292886      0.398089      0.467920      0.504872      0.494706      0.492927      0.462956      0.394118      0.330817      0.263721      0.211689      0.165011      0.122628     0.0960870     0.0742100     0.0574643     0.0410959     0.0293182
  26   5 1694.0649    0.2995  0.2254 11.5373 -0.0005       21.2537  0.0054   0.0050   0.0111    0.0158   0.0000       2.27431   439.6067     -0.524343       20.2614      0.116227      -2.76877    0.00329761     -0.272541    -0.0979761     -0.699418     -0.175885     -0.151826     0.0129810    -0.0925538   -0.00929847      0.176430     0.0580965   -0.00329340    0.00874380      0.307003      0.386824      0.422923      0.457481      0.448959      0.432955      0.407136      0.386227      0.341435      0.286984      0.245874      0.201329      0.168923      0.132631     0.0993191     0.0766880     0.0556754     0.0409115
  26   6 1869.0736    0.4696  0.3921 11.5584 -0.0001       13.2170  0.0068   0.0059   0.0147    0.0216   0.0000      0.920999   439.6089     -0.210483       19.7134     0.0294517      -2.01966      0.376773      -1.43482     -0.398744      0.617948    -0.0187375    -0.0212848      0.142208     -0.194282     0.0524227     0.0887778  -0.000309872    -0.0106003     0.0154045      0.368524      0.479386      0.540019      0.582925      0.577953      0.554408      0.527443      0.476725      0.418716      0.350839      0.299949      0.250578      0.196864      0.154294      0.119230     0.0908688     0.0663376     0.0499546
  26   7 2039.8320    0.6818  0.5772 11.6579 -0.0008       9.45168  0.0087   0.0070   0.0170    0.0308   0.0000      0.551604   440.1912      0.112485       20.0074      0.818436      -2.57721     -0.700950      0.811891     -0.430247      0.449405      0.323255     0.0419308     -0.402553     0.0129082     -0.278222     -0.170303      0.103037     0.0818597     0.0630985      0.440605      0.570967      0.610743      0.652505      0.651528      0.639317      0.602001      0.545238      0.481954      0.427924      0.369034      0.303790      0.245628      0.196576      0.152416      0.114925     0.0809325     0.0587838
  26   8 2206.1584    0.9850  0.7543 11.9719 -0.0005       6.99343  0.0103   0.0088   0.0196    0.0404   0.0000      0.412398   439.4167       1.09612       17.7480      0.149435      -2.55109      0.568121      0.570328     -0.822150     -0.109293     0.0304456     -0.253661     -0.584955      0.216295    -0.0395195     0.0133603     -0.137149    -0.0321268    -0.0517090      0.490265      0.648471      0.704582      0.759618      0.738165      0.740640      0.700322      0.629079      0.564462      0.475340      0.405967      0.325544      0.269993      0.213796      0.164504      0.124859     0.0945572     0.0658630
  26   9 2366.1508    1.3676  0.9299 12.5996  0.0008       4.99292  0.0120   0.0115   0.0229    0.0443   0.0000      0.362977   439.9234     -0.318832       17.3583     -0.277385    -0.0340989      0.631104     0.0446465      -1.10016      0.108654       1.18342     -0.811699      0.146862     -0.184266     -0.287497     -0.105586      0.102843    -0.0867487     -0.146081      0.555208      0.726691      0.785851      0.848832      0.832844      0.806509      0.776225      0.702405      0.628892      0.543395      0.450634      0.372884      0.300619      0.240984      0.186911      0.140847      0.104128     0.0762791
  26  10 2521.2431    1.8864  0.9908 13.0526 -0.0002       2.77828  0.0122   0.0153   0.0236    0.0520   0.0000      0.314207   439.7578      0.196373       15.3699       1.05547      -1.92640      -1.70941       1.62655      0.410682       1.35295     -0.309725      -1.40816     -0.599539    -0.0433282      0.504125      0.166873     -0.212689     -0.166528    -0.0338989      0.550289      0.720558      0.786932      0.838682      0.837159      0.821038      0.772565      0.702005      0.623320      0.542334      0.453025      0.378495      0.304584      0.243086      0.187002      0.142054      0.104197     0.0740985
  26  11 2674.4157    2.4746  0.9743 13.5576  0.0003       2.57497  0.0120   0.0203   0.0231    0.0581   0.0000      0.300047   440.2744     -0.252661       13.9785      -1.73089      -2.20354     -0.432647     -0.110326     -0.520796      0.442425      -1.15628     -0.134555     0.0279041     -0.334473     -0.193650      0.233580     -0.214127    -0.0136859   -0.00672140      0.552014      0.714508      0.779900      0.837610      0.812567      0.814374      0.749590      0.688705      0.623202      0.541735      0.457349      0.378410      0.302496      0.243488      0.190367      0.140837      0.104194     0.0766833
  26  12 2826.5599    3.1817  0.8540 14.1858 -0.0005       1.74393  0.0107   0.0270   0.0205    0.0478   0.0000      0.312710   438.5557     -0.322306       14.7852     -0.773909      -2.42130      -2.08549      -1.50953      -1.04934      0.307743     -0.436705      0.604383     -0.249889     -0.547300      0.749343      0.273254     0.0132101     0.0554569      0.146283      0.512150      0.667918      0.724449      0.779551      0.765462      0.754099      0.699519      0.632156      0.569764      0.496142      0.427753      0.350478      0.282966      0.224444      0.171283      0.130052     0.0957260     0.0679799
  26  13 2977.4239    3.8649  0.8562 14.5394  0.0007       1.02664  0.0104   0.0327   0.0204    0.0493   0.0000      0.281070   438.6428    -0.0106316       13.7700      -2.06994      -2.56978     -0.982628     -0.136893     0.0948091       1.32044      -1.22524     -0.448476    -0.0498601    -0.0888252     -0.128616   -0.00437079     -0.159280     -0.262239     0.0390480      0.510834      0.659465      0.718557      0.745414      0.751206      0.734308      0.698462      0.632308      0.569733      0.492053      0.412642      0.345856      0.279417      0.220531      0.169534      0.128832     0.0963682     0.0699534
  26  14 3126.9045    4.0756  0.9741 14.8323 -0.0002       1.52171  0.0118   0.0335   0.0231    0.0511   0.0000      0.280716   439.4575       1.97831       14.5021      0.188281      -2.30118      -2.19084     -0.436785     -0.262244      0.715134      -1.19179      0.642786      0.155411      0.170199     -0.112140    0.00901820    -0.0491227     0.0954238   -0.00881369      0.539991      0.694612      0.758067      0.816432      0.798984      0.776033      0.728009      0.682058      0.607205      0.534946      0.448401      0.374317      0.297094      0.235680      0.184110      0.140811      0.105416     0.0760283
  26  15 3275.4106    3.7425  1.4084 14.4645 -0.0005       1.27370  0.0161   0.0259   0.0293    0.0486   0.0000      0.230486   438.7672       3.58769       14.1131      -1.11249     -0.708073     -0.818290      0.163393      -1.76561     -0.257260     -0.285919      0.639689      0.374586    -0.0848927      0.228525      0.156920      0.367545     -0.138396      0.108144      0.673745      0.889158      0.953213       1.02261       1.02676      0.990901      0.941512      0.847187      0.776802      0.670979      0.564319      0.480658      0.373225      0.304959      0.232196      0.177272      0.131469     0.0946060
  26  16 3423.3626    3.1726  2.0666 14.1399  0.0001      0.945709  0.0202   0.0187   0.0365    0.0328   0.0000      0.146668   440.5654       1.21873       15.5982      0.477121       1.15867      -1.50835      -1.72217     -0.698994      0.701947     -0.918546     -0.463649      0.182481     -0.274213      0.221643     -0.729988      0.212796    -0.0656480      0.220337      0.852888       1.10187       1.21091       1.28767       1.27026       1.24407       1.18962       1.08800      0.958144      0.840086      0.711708      0.593221      0.472421      0.377330      0.293816      0.223234      0.165120      0.121845
  26  17 3571.0192    2.5853  3.1541 13.5622  0.0000      0.496793  0.0258   0.0124   0.0465    0.0234   0.0000     0.0837976   439.5469       2.76293       14.0403     -0.754489     -0.670699      -1.78943      -1.21132      -2.28162      0.420333      -1.19751      0.192627      0.568475    -0.0893216     -0.238199      0.370931      0.345870      0.132015     -0.248525       1.06169       1.41804       1.53629       1.64105       1.63560       1.58660       1.49947       1.36214       1.23843       1.06323      0.913308      0.753361      0.609423      0.478531      0.376550      0.283068      0.206971      0.151571
  26  18 3718.4734    2.1379  4.9634 12.9834 -0.0002      0.424243  0.0340   0.0084   0.0616    0.0182   0.0000     0.0459988   438.0525       3.14680       15.0248      0.627192      -5.76100      -2.73362      -1.88738      -7.09644    -0.0474841     -0.229054      0.537472      -1.05895     -0.836049     -0.763340      0.319325     -0.400316     -0.364018    -0.0545954       1.40246       1.82273       2.00160       2.12838       2.13275       2.08309       1.95480       1.79654       1.60790       1.39508       1.18195      0.987818      0.797194      0.631656      0.492162      0.371042      0.273440      0.197289
  26  19 3865.6576    1.7707  6.8110 12.6292 -0.0000      0.448527  0.0434   0.0064   0.0791    0.0161   0.0000     0.0349939   435.8358       6.14432       14.0824      -3.16634      -3.22918      -4.02487       2.03030      -2.63136      -1.51005      -1.87888      -1.92526     -0.171473      0.359371     -0.105893      0.562422      0.469546     0.0392175    -0.0105251       1.74325       2.28254       2.50278       2.63126       2.67259       2.56107       2.44119       2.22415       2.01093       1.74952       1.49354       1.23653       1.00388      0.802205      0.615162      0.471020      0.343041      0.246418
  26  20 4012.5185    1.4907  9.3281 12.3294 -0.0005      0.404553  0.0578   0.0050   0.1042    0.0151   0.0000     0.0298330   440.6046       2.32895       16.1152      -2.28162     -0.451716      -6.84541      -1.21291      -3.04193      -7.21280       3.33529      0.234416     -0.716418     0.0730335     -0.151968     -0.658447       1.70692     -0.232577     -0.429852       2.21745       2.91907       3.18844       3.36643       3.40180       3.30197       3.10664       2.87412       2.57097       2.23119       1.91083       1.57366       1.28676       1.01898      0.787830      0.600280      0.438442      0.318654
  26  21 4159.1646    1.2615 12.3611 12.1741 -0.0000      0.243145  0.0820   0.0039   0.1381    0.0135   0.0000     0.0293041   437.5577      -2.85834       11.3117       3.25578       1.79830      -4.25531       3.33957      -2.33677      -5.32738       2.07749      -1.99259      -1.64579       3.40127     -0.261529     -0.937571      0.271468     -0.357646      0.663497       2.85395       3.74356       4.11412       4.34381       4.38468       4.28243       4.00379       3.70097       3.29467       2.89120       2.46625       2.05719       1.66406       1.33132       1.02699      0.774949      0.565864      0.409398
  26  22 4305.6882    1.0135 14.7264 12.0871 -0.0005      0.247893  0.1119   0.0032   0.1764    0.0120   0.0000     0.0362024   436.9694      -1.77955       15.7726      0.586096      -5.43944     -0.668853     -0.927967       6.89241     0.0990001       4.69385       2.10173      -1.06044     -0.321494       1.56869     -0.157484      -2.24214    -0.0581129     -0.646634       3.59968       4.77699       5.25124       5.54937       5.59328       5.44861       5.12681       4.73302       4.20401       3.67998       3.13260       2.59816       2.10577       1.68008       1.30439      0.982745      0.721166      0.520807
  27   4 1527.5622    0.1808  0.1080 11.6234 -0.0042       29.0944  0.0039   0.0046   0.0084    0.0126   0.0000       8.37012   440.0028     -0.532378       20.5057      0.142041      -3.13764     0.0990553      0.361030     -0.119349     -0.399001     -0.309457     0.0625352      0.262474     -0.219548     -0.135779      0.111772    -0.0504901     0.0174455     0.0342595      0.215784      0.266867      0.313072      0.340993      0.346149      0.317742      0.303391      0.283337      0.248184      0.209114      0.186796      0.157746      0.134628      0.104185     0.0788160     0.0616105     0.0427362     0.0312649
  27   5 1713.6073    0.3236  0.2473 11.5547 -0.0004       19.8948  0.0054   0.0050   0.0115    0.0162   0.0000       1.89727   440.1089     -0.771154       20.5611      0.333711      -2.06465     -0.440825      0.346956     0.0930776    -0.0449050      0.146567    -0.0333970     -0.169813    -0.0213341    -0.0167491      0.178276    -0.0722795     0.0321120    -0.0335190      0.288096      0.369122      0.411170      0.421236      0.425492      0.421132      0.401935      0.369960      0.326328      0.297845      0.254072      0.208718      0.163795      0.132742      0.106112     0.0846471     0.0634064     0.0447611
  27   6 1889.8215    0.5000  0.4138 11.5544 -0.0018       12.3297  0.0071   0.0059   0.0142    0.0227   0.0000      0.833425   439.4704     -0.206646       19.3724    -0.0277164      -2.33158     -0.860653     0.0988062     -0.360667     0.0401615      0.151449     -0.397500     -0.326071     -0.616502    -0.0101651     -0.196867     0.0592508     0.0803691    -0.0350694      0.351247      0.464972      0.508690      0.561979      0.562395      0.549952      0.501942      0.463403      0.419505      0.362053      0.306872      0.258256      0.208396      0.166514      0.127508     0.0997411     0.0741187     0.0535122
  27   7 2062.1397    0.7248  0.5934 11.6812 -0.0009       9.03526  0.0085   0.0071   0.0170    0.0316   0.0000      0.511663   439.8713     -0.140516       17.0940      0.512842      -2.56036     -0.481128      0.400161      0.208303     -0.638588     -0.460597      0.390382      0.533539     -0.390085     -0.308601     -0.157919    -0.0701798      0.153075     0.0117214      0.410181      0.529633      0.589227      0.629172      0.645955      0.617728      0.580779      0.534109      0.476267      0.414634      0.367878      0.290974      0.239775      0.194081      0.151403      0.116053     0.0859050     0.0635981
  27   8 2229.8412    1.0481  0.8033 12.1137  0.0003       7.05258  0.0103   0.0091   0.0205    0.0394   0.0000      0.402046   440.4754       1.36490       16.7895     -0.574751      -2.94587     -0.379972     -0.840039     -0.634284      0.245672     -0.417043    -0.0709708    -0.0121291     -0.253629      0.250716     0.0748778      0.241629     -0.162685    -0.0362593      0.469987      0.603883      0.673032      0.725213      0.715121      0.705970      0.663798      0.603925      0.551797      0.475844      0.405774      0.337437      0.274248      0.220782      0.170564      0.133621     0.0978451     0.0731781
  27   9 2391.0631    1.4627  0.9676 12.5853 -0.0014       4.26608  0.0119   0.0118   0.0231    0.0491   0.0000      0.332980   440.1728      0.744134       18.6130     -0.451149      -3.15997     -0.525048      0.141140     -0.886122     -0.942111     -0.264925       1.03784      0.200653    -0.0620006      0.130749     0.0230686     -0.160063      0.173854     -0.101193      0.517341      0.689157      0.745271      0.808924      0.809667      0.782848      0.747677      0.672454      0.608948      0.524742      0.456335      0.376870      0.310518      0.247138      0.191447      0.144590      0.108685     0.0799567
  27  10 2547.5987    1.9712  0.9810 13.2164 -0.0001       3.21202  0.0121   0.0157   0.0229    0.0481   0.0000      0.320599   439.3102     -0.594456       13.2894       1.53071      -1.40181     -0.899475      -1.22771      0.764776       1.04380      0.793664     -0.190054      0.180295     0.0212662     -0.525630    -0.0593353     -0.380617    -0.0636622      0.168972      0.534944      0.688274      0.734286      0.788351      0.777434      0.755679      0.737088      0.673843      0.617842      0.532701      0.469542      0.380532      0.309269      0.251446      0.198967      0.155006      0.114359     0.0837077
  27  11 2702.1020    2.6081  0.9335 13.7558 -0.0002       2.18921  0.0113   0.0211   0.0220    0.0494   0.0000      0.306863   439.4945       1.79475       15.0929      0.404422      -1.49363      -1.55536      0.476813     -0.394163      0.378708    -0.0765356     0.0502504      0.120258     -0.167971      0.276984     -0.211899    -0.0630494     0.0670902     0.0108595      0.508189      0.663811      0.705024      0.768009      0.737003      0.740356      0.697755      0.658801      0.579613      0.513917      0.436427      0.362865      0.300140      0.243798      0.189721      0.142857      0.107888     0.0773151
  27  12 2855.3587    3.3735  0.8620 14.1303  0.0009       1.69004  0.0105   0.0280   0.0201    0.0554   0.0000      0.290854   439.5331       1.01688       14.7475     -0.787581      -2.89791      -1.91786     -0.646148    -0.0986249       1.46562      0.333794     -0.819212     -0.582871     -0.162313    -0.0730923      0.214773    -0.0829772    -0.0196034    -0.0713555      0.477975      0.632253      0.669969      0.732727      0.724728      0.700935      0.672530      0.614575      0.557844      0.485414      0.414801      0.346888      0.285640      0.226478      0.178433      0.137210      0.100028     0.0729415
  27  13 3007.0413    3.9149  0.8900 14.5708 -0.0009       1.39749  0.0106   0.0319   0.0204    0.0496   0.0000      0.291287   439.2331      0.970542       13.9857      0.214111      -2.48784     -0.912126      -1.20971      -2.36636     -0.435687     -0.113236      0.483264     0.0224167     -0.280551     -0.366134      0.267570     -0.102454     -0.108317    -0.0962552      0.489699      0.622608      0.675463      0.732182      0.720546      0.709539      0.677147      0.621813      0.551780      0.488768      0.424913      0.349543      0.286502      0.228304      0.179074      0.138989      0.103169     0.0751842
  27  14 3157.2113    4.0344  1.0751 14.8201 -0.0017      0.764389  0.0131   0.0313   0.0243    0.0520   0.0000      0.289030   440.0053       2.16298       15.2550     -0.928204      -1.19777      -1.40965      0.484066      -1.66839      -1.48408     -0.705299     -0.487430      0.701506     -0.643428      0.629261      0.151128     0.0297507    -0.0901255    -0.0674850      0.555747      0.711569      0.766758      0.845004      0.840557      0.798110      0.772093      0.713052      0.646195      0.556048      0.483737      0.399355      0.329905      0.262002      0.208511      0.158594      0.116368     0.0861979
  27  15 3306.5400    3.6267  1.5421 14.5647 -0.0003       1.10362  0.0169   0.0241   0.0301    0.0392   0.0000      0.200574   439.4597     -0.135047       14.1649      -1.98422      -2.40907     -0.158731      0.749010      -2.31375     -0.568810      0.812114     0.0928252      0.209258     -0.750382      0.104727      0.376756     0.0957420     0.0768701     -0.108859      0.688155      0.897960      0.990363       1.04573       1.04615       1.02443      0.967206      0.886825      0.815065      0.699223      0.599802      0.500835      0.411102      0.330627      0.258454      0.196967      0.146001      0.108731
  27  16 3455.2289    3.0458  2.2900 14.0458 -0.0003      0.775443  0.0214   0.0168   0.0380    0.0291   0.0000      0.124926   438.6779       1.31104       12.2878      -1.03500      -3.15118      -3.53641     -0.413476      0.272489      -1.21987     -0.960729      -1.27879     -0.985986     -0.490111     -0.536920      0.205681     -0.281062      0.249197     0.0543968      0.840490       1.10218       1.22236       1.28504       1.28919       1.26832       1.21247       1.10182       1.00815      0.863880      0.748391      0.619350      0.507518      0.412837      0.315004      0.247730      0.184135      0.135149
  27  17 3603.6134    2.4898  3.4841 13.4803  0.0001      0.661442  0.0270   0.0113   0.0491    0.0216   0.0000     0.0731906   439.5610       1.82597       10.8331      0.175940      0.246836      -2.11145       2.66237      -2.50470     -0.539124     -0.196280     -0.206459      0.298674      0.363982    -0.0506853      0.137404      0.350536     -0.372944     -0.145386       1.07234       1.39165       1.53056       1.63770       1.62819       1.59440       1.51874       1.38272       1.26703       1.11041      0.959298      0.791012      0.648269      0.522755      0.411510      0.315921      0.233619      0.171623
  27  18 3751.6714    2.0641  5.2683 12.8822 -0.0000      0.429188  0.0345   0.0078   0.0636    0.0176   0.0000     0.0438151   439.8079       2.61811       12.2419     -0.796766      0.358128      -2.84690     -0.689531      0.776665    -0.0555875       1.29187    -0.0502004     -0.320298     -0.558136      0.895351      0.429064      0.142595      0.438041    -0.0225783       1.36250       1.80526       1.96292       2.09404       2.09128       2.06636       1.94402       1.80347       1.61765       1.40492       1.22635       1.01567      0.840729      0.668843      0.522852      0.401716      0.297682      0.217949
  27  19 3899.3639    1.7031  7.5606 12.5403 -0.0000      0.401915  0.0459   0.0058   0.0853    0.0154   0.0000     0.0318524   437.7731    -0.0200399       12.9882       1.13446     -0.833749      -4.72362      -1.16475      0.203129       3.40058     -0.207762      0.125468       1.12909      0.208487      0.144977      0.745361      0.496746     -0.376708     -0.485040       1.77424       2.33223       2.57296       2.72955       2.75249       2.67587       2.53835       2.33489       2.11169       1.85089       1.58337       1.32412       1.08115      0.868170      0.678324      0.522356      0.386699      0.284190
  27  20 4046.8505    1.4280 10.0480 12.3086 -0.0001      0.366930  0.0622   0.0046   0.1104    0.0142   0.0000     0.0299345   439.1440       2.13891       10.6655      0.346808      0.200969      -4.39383      -1.98355      -4.47211       3.91150      -4.30247      -2.29070      -1.80586   -0.00689807      0.974717    -0.0764260     0.0349401     -0.184180     -0.110543       2.23202       2.92225       3.24579       3.41036       3.47196       3.40231       3.21451       2.95542       2.65759       2.33820       1.99613       1.68351       1.36937       1.10025      0.858109      0.662098      0.493463      0.359317
  27  21 4193.8074    1.1914 12.9581 12.1854 -0.0002      0.148971  0.0887   0.0036   0.1459    0.0127   0.0000     0.0302431   440.8168       8.39564       15.7604      0.848163       5.10866      -5.97113     0.0333419     -0.563126       4.32207      -3.62971     0.0565963     -0.431518     0.0921218     -0.388441      0.487684       1.34833     -0.723805     -0.228924       2.86282       3.80645       4.22619       4.46293       4.52115       4.39233       4.19711       3.84146       3.46698       3.01256       2.60864       2.17876       1.79136       1.43906       1.11886      0.861410      0.631239      0.465384
  27  22 4341.4656    0.9773 15.5535 12.0830 -0.0000      0.382311  0.1159   0.0030   0.1796    0.0114   0.0000     0.0354792   442.7442       1.66920       17.2224       6.04153      -2.78838      -13.0226      0.973494      -4.43622       3.41831      0.370077       3.93099      0.399184      -3.68980       2.40300       3.57768      0.626566     -0.179197      0.359682       3.45995       4.61965       5.08926       5.36612       5.47453       5.31511       5.03540       4.64212       4.19774       3.66957       3.15248       2.64826       2.15781       1.74994       1.35555       1.04551      0.770619      0.566615
  28   4 1546.0354    0.1996  0.1147 11.6213 -0.0029       27.8563  0.0038   0.0047   0.0081    0.0126   0.0000       6.63812   440.5795     -0.630699       20.4990      0.437753      -2.50547     -0.288086      0.132725      0.148755     -0.411235    0.00158516      0.221917      0.123830     -0.164991      0.156357   -0.00528850    -0.0974409   -0.00854724  -0.000244197      0.204107      0.269688      0.291171      0.303758      0.311806      0.306226      0.294764      0.270812      0.241215      0.209614      0.181513      0.148295      0.124425      0.100903     0.0775121     0.0611030     0.0453537     0.0351322
  28   5 1732.7637    0.3421  0.2556 11.5250 -0.0014       15.2565  0.0056   0.0050   0.0108    0.0168   0.0000       1.66122   439.8314     -0.281010       20.2534     -0.225119      -2.81459      0.460630      0.606622     -0.398061     -0.330691     0.0746659     -0.172646      0.456565    -0.0929021      0.146863      0.174113    -0.0564013     -0.111535    -0.0603842      0.290730      0.377216      0.399953      0.443164      0.445694      0.429121      0.388039      0.378092      0.344434      0.301702      0.252555      0.217713      0.181937      0.148399      0.116495     0.0886776     0.0659649     0.0487359
  28   6 1910.2053    0.5179  0.4542 11.5533  0.0000       11.7358  0.0074   0.0058   0.0149    0.0235   0.0000      0.766602   440.7847      0.715728       19.9262     -0.111796      -3.22366     -0.469739    -0.0671752      0.105639      0.148703     -0.534307     -0.194230      0.362295     0.0209880     -0.353148    -0.0996496      0.115819      0.115123    -0.0182413      0.372689      0.461271      0.507569      0.516334      0.549386      0.544763      0.513374      0.460987      0.410895      0.372281      0.332666      0.279716      0.232831      0.180982      0.144159      0.113333     0.0849404     0.0632062
  28   7 2083.9886    0.7690  0.6358 11.6984 -0.0005       8.61719  0.0087   0.0072   0.0174    0.0329   0.0000      0.481958   440.4040     -0.313191       18.9173     -0.479612      -3.02481      -1.04623      0.567478      0.415457     -0.656643     -0.343259    -0.0125514      0.117350     -0.258175      0.232986      0.121481      0.139128    -0.0733884    -0.0373613      0.405430      0.514618      0.576924      0.611301      0.618475      0.582295      0.553257      0.520492      0.484014      0.422470      0.366821      0.308792      0.259659      0.208451      0.160863      0.128050     0.0956690     0.0694461
  28   8 2252.9006    1.1113  0.8004 12.1360  0.0001       5.44968  0.0100   0.0094   0.0201    0.0417   0.0000      0.375936   439.9883      -1.19434       18.1937      -1.00767      -2.92379      -1.49208     -0.714820      0.175434      0.114094     -0.354837      0.303210      0.117719     -0.109883      0.238268      0.274851     0.0654124    -0.0510968     0.0142831      0.451871      0.584084      0.655822      0.692502      0.709652      0.678347      0.663656      0.600644      0.528858      0.469576      0.404037      0.335683      0.281613      0.225352      0.177641      0.137251      0.100540     0.0777646
  28   9 2415.3949    1.5456  0.9862 12.6949  0.0004       3.83791  0.0122   0.0121   0.0225    0.0498   0.0000      0.324606   439.8880      0.664515       18.3636      0.962663      -1.86584       1.02145     -0.708328      -1.98023     -0.227746      0.579357     -0.249066     -0.280320     -0.153528     -0.124839      0.102721    -0.0922308    -0.0202011    -0.0578608      0.519491      0.684594      0.736373      0.803000      0.790067      0.774804      0.750108      0.682958      0.620683      0.540391      0.465680      0.396159      0.324243      0.262118      0.205151      0.160061      0.120111     0.0898552
  28  10 2573.4202    2.1097  1.0098 13.3335 -0.0004       3.15152  0.0123   0.0163   0.0224    0.0483   0.0000      0.308860   438.6952      0.219505       17.1574      0.849957      -2.09418     -0.866518      0.310294      0.250917      -1.25551     -0.720972     -0.692983      0.170648     -0.202689     -0.175853      0.272104      0.120663     0.0445695    -0.0517118      0.511326      0.674488      0.726907      0.796172      0.773909      0.771657      0.742166      0.682948      0.613725      0.539290      0.458751      0.388005      0.318890      0.262026      0.204286      0.158520      0.118876     0.0889081
  28  11 2729.3735    2.7460  0.9798 13.7031  0.0000       2.15388  0.0113   0.0211   0.0221    0.0524   0.0000      0.284297   439.1582       1.52114       15.0135      0.607047      -1.86635     -0.567112      0.242149     -0.695923     0.0139759     0.0441920     -0.326844      0.112590     -0.583923    -0.0294436      0.107511    -0.0931281     -0.279737    -0.0129965      0.483052      0.624529      0.680640      0.720321      0.721105      0.707255      0.687313      0.630093      0.569184      0.508694      0.434874      0.365363      0.301932      0.244414      0.192863      0.151502      0.113930     0.0854406
  28  12 2883.7337    3.4592  0.8966 14.3879 -0.0005       2.18730  0.0108   0.0280   0.0206    0.0481   0.0000      0.291318   438.8315       1.17061       15.3751     -0.125714      -2.17364     -0.926958      0.557582      -1.81308      0.138414      0.280923      0.393304    -0.0568238      0.118732      0.131813      0.153953     0.0875397     0.0899820      0.108461      0.468483      0.610729      0.666538      0.732751      0.716119      0.723397      0.672260      0.627434      0.549142      0.494998      0.425585      0.358385      0.289659      0.235571      0.184229      0.145270      0.106798     0.0828182
  28  13 3036.2222    4.0036  0.9314 14.7078  0.0001       1.79416  0.0112   0.0318   0.0211    0.0476   0.0000      0.299850   438.5007       1.50423       15.2235      -1.37026      -1.93602      -1.19570     -0.499720     -0.956637     -0.521987     -0.795047     -0.279155      0.217186     -0.343349      0.297183     0.0499771     -0.110596     -0.259610    -0.0977084      0.482091      0.624961      0.680534      0.724280      0.727804      0.715426      0.687713      0.627009      0.567659      0.496535      0.433116      0.366174      0.297935      0.243637      0.190948      0.148893      0.111178     0.0824848
  28  14 3187.1718    4.0300  1.1425 14.7639  0.0004       1.25713  0.0138   0.0301   0.0245    0.0547   0.0000      0.288129   438.7669       2.45658       15.1890      0.295714      -1.57249      -2.55325     -0.339210      -1.68122      0.703117     0.0205444     -0.262743     -0.138600     -0.137100     0.0870076      0.418227      0.362458    -0.0885327    -0.0276658      0.546519      0.729055      0.782049      0.843289      0.859129      0.843415      0.782947      0.735440      0.655698      0.588737      0.501629      0.419247      0.343432      0.281504      0.220371      0.173499      0.129191     0.0947622
  28  15 3337.2576    3.4843  1.6586 14.5046 -0.0005      0.947920  0.0174   0.0221   0.0311    0.0353   0.0000      0.190435   439.2678       1.71724       14.5235     -0.154127      -3.00947      -1.44965       1.46835      -3.38856     0.0792692      -1.11802      0.344323     -0.891835     -0.757530     -0.269700      0.293729     -0.177191     -0.126389     0.0100529      0.670777      0.881187      0.954849       1.04806       1.02317       1.02253      0.977556      0.895530      0.805825      0.712645      0.611180      0.518250      0.425164      0.343897      0.271097      0.212194      0.157948      0.118685
  28  16 3486.8072    2.9181  2.5469 13.8757  0.0001      0.792952  0.0222   0.0150   0.0393    0.0271   0.0000      0.103188   439.4646       2.42415       14.3712       1.47466      -2.24908      -3.70514      0.204478      0.589641     -0.472464      -1.92454       1.27547     0.0142300     -0.419998     -0.617457      0.468279     -0.138962     -0.146683     0.0124008      0.842943       1.12647       1.21511       1.33396       1.32786       1.32121       1.23417       1.15031       1.02905      0.908466      0.790429      0.658054      0.545990      0.438356      0.344424      0.272284      0.201169      0.150543
  28  17 3635.8327    2.3868  3.9198 13.2241 -0.0001      0.653877  0.0282   0.0101   0.0513    0.0212   0.0000     0.0603332   438.6679       4.00897       14.0876       1.47078      -1.49577      -2.03034      -2.48258       1.77858      -1.06793      0.955706      0.133107      0.428685      0.524521      0.777581      0.115801      0.137715      0.227176      0.104693       1.06967       1.42454       1.55121       1.65729       1.65355       1.63748       1.55469       1.44328       1.31583       1.15365       1.00121      0.843608      0.700588      0.571134      0.446079      0.349526      0.258794      0.192200
  28  18 3784.4782    1.9674  5.7556 12.8031 -0.0001      0.399807  0.0366   0.0071   0.0669    0.0166   0.0000     0.0398830   439.6543       3.18677       19.5489     -0.364598      -3.17956      -1.40913     -0.718785      -2.53380    -0.0636948      -1.64487      -2.82217     -0.113898      -1.18033       1.15589      0.191966    -0.0126181     -0.259413      0.161065       1.38896       1.82023       1.99820       2.14163       2.17796       2.12264       2.02063       1.88559       1.68235       1.48957       1.27731       1.08210      0.894045      0.717501      0.571115      0.441876      0.333432      0.247015
  28  19 3932.8146    1.6368  7.9549 12.5042 -0.0001      0.435336  0.0480   0.0054   0.0873    0.0147   0.0000     0.0312460   437.7002       3.95460       11.7079      -1.79006       1.31121      -1.53456       4.53397      -3.38296      -2.49517      -3.38563       2.16058      0.603867     -0.853635      -1.17263      0.508447      0.743210     -0.358263     -0.552801       1.75263       2.31088       2.54367       2.71789       2.75011       2.69937       2.57173       2.38301       2.14562       1.89814       1.62755       1.38877       1.13551      0.921904      0.733254      0.568260      0.421686      0.315573
  28  20 4080.7486    1.3697 10.7288 12.2913 -0.0001      0.295786  0.0673   0.0043   0.1161    0.0137   0.0000     0.0296394   434.8372       4.97398       15.3828     -0.465004      -2.63130      -6.22289      0.261521      -2.39763      -3.20050      -6.45071      -1.01105     -0.674635      0.347935      0.750920      0.403500     -0.224121    -0.0477376      0.180493       2.27713       3.01738       3.33781       3.53058       3.58123       3.50389       3.34447       3.09705       2.79248       2.48809       2.14233       1.80978       1.49269       1.21307      0.951455      0.741414      0.557643      0.411734
  28  21 4228.3857    1.1232 13.2222 12.1974 -0.0001      0.251690  0.0923   0.0034   0.1506    0.0121   0.0000     0.0349208   437.0147      -2.03729       26.8056      -2.76989      -10.7364      -5.56555       4.14317      0.877986      -6.73110      -1.42892       3.30625       2.06680     -0.862442      0.568435      -1.43664      0.329854      0.479380     -0.195728       2.86063       3.79758       4.19326       4.43624       4.50655       4.43068       4.20815       3.91581       3.52231       3.13417       2.69832       2.28303       1.89107       1.53305       1.21198      0.940949      0.703029      0.517349
  29   4 1564.1563    0.2114  0.1360 11.5885 -0.0042       26.8285  0.0041   0.0045   0.0087    0.0127   0.0000       5.27027   440.4673     0.0560136       20.4522     -0.143778      -2.59805     0.0960523    -0.0204781      0.292937     -0.535906      0.373217     -0.417757      0.251328     0.0185303    -0.0849967     0.0996310    -0.0829858    -0.0920903    -0.0185186      0.200561      0.247592      0.291234      0.301815      0.309954      0.303508      0.289250      0.277936      0.249169      0.217263      0.184910      0.153806      0.128662      0.104493     0.0830801     0.0686791     0.0507071     0.0406667
  29   5 1751.5913    0.3557  0.2891 11.5724 -0.0016       20.4255  0.0058   0.0050   0.0121    0.0167   0.0000       1.54677   440.8795     -0.439779       20.3527     0.0181127      -3.07121      0.747935     -0.226420      0.502124     -0.488828     0.0742164      0.598993     -0.128420      0.263943    0.00726193    -0.0408935     0.0893521    -0.0219994   -0.00859339      0.282796      0.354039      0.387830      0.404753      0.432282      0.420608      0.413609      0.376105      0.325300      0.307516      0.263779      0.220311      0.181123      0.144770      0.120953     0.0919412     0.0716249     0.0542105
  29   6 1930.2696    0.5560  0.4897 11.5542 -0.0009       11.6438  0.0075   0.0059   0.0150    0.0246   0.0000      0.683595   440.5365      0.353648       21.1403     -0.586146      -1.84829      -1.40793      0.252765     -0.755249    -0.0441123     -0.747101     0.0152652     0.0730024    -0.0993142     -0.431561      0.216264    -0.0573077     -0.139798     0.0851210      0.352772      0.461539      0.509791      0.540654      0.553875      0.550060      0.521532      0.476904      0.431849      0.382333      0.335272      0.276040      0.231110      0.186598      0.151218      0.116814     0.0892461     0.0676845
  29   7 2105.4239    0.8226  0.6602 11.7753 -0.0001       7.83791  0.0088   0.0074   0.0172    0.0336   0.0000      0.451358   440.6088      -1.31709       19.7460      0.484793      -1.99129     -0.117963     0.0997980     -0.867597      0.188727      0.263384     0.0510560      0.174747     -0.166247     -0.157766      0.161775    -0.0723516   -0.00420435     0.0765062      0.386996      0.517198      0.542548      0.590606      0.594977      0.598325      0.568122      0.527935      0.481760      0.417771      0.366047      0.304557      0.258565      0.212804      0.166728      0.132607     0.0996331     0.0748576
  29   8 2275.4447    1.1687  0.8717 12.2447 -0.0008       5.64171  0.0106   0.0095   0.0210    0.0422   0.0000      0.359065   440.2574     -0.362190       18.5904      0.714741      -1.62061      -1.07752      -1.16403     -0.402966     -0.361684     -0.388014       1.05704     -0.630287     -0.444359      0.137742      0.132597    -0.0830225    0.00458838     -0.130094      0.438845      0.575502      0.624905      0.672691      0.686251      0.660372      0.643123      0.596101      0.544641      0.473289      0.412517      0.352545      0.294510      0.239383      0.190889      0.150706      0.113138     0.0836860
  29   9 2439.1603    1.6299  1.0320 12.8758 -0.0006       4.14671  0.0123   0.0125   0.0239    0.0472   0.0000      0.329060   440.1597     -0.207742       17.1439     0.0614418      -1.28482      -1.17652     -0.814144      0.820996     -0.785780      -1.38120       1.19460      0.315501     -0.712349    -0.0415723      0.182576     -0.197242     -0.243403     0.0981074      0.479611      0.645105      0.686678      0.759391      0.766737      0.748333      0.716412      0.657321      0.603276      0.536753      0.464342      0.392282      0.313878      0.261396      0.207229      0.166904      0.125439     0.0933440
  29  10 2598.7464    2.1939  0.9982 13.4622  0.0003       3.20495  0.0119   0.0168   0.0220    0.0464   0.0000      0.310488   439.4302      0.923602       14.9440     0.0687232     -0.957823     -0.982861     -0.288682     -0.151978      0.612909      0.657770    -0.0101661     -0.757981     -0.617777      0.180063     0.0954246     0.0169843     -0.119903   -0.00319877      0.480207      0.622158      0.681701      0.738505      0.740289      0.749822      0.705523      0.650590      0.594401      0.517475      0.449238      0.381482      0.308132      0.254780      0.203382      0.160452      0.121868     0.0916933
  29  11 2756.1478    2.9064  0.9058 14.0110 -0.0002       1.99495  0.0106   0.0229   0.0204    0.0455   0.0000      0.301908   439.3890       1.05517       16.6592      0.570660      -1.09276      -1.19608     -0.247470     0.0849765     0.0212932     -0.162107      0.318037      0.124160     0.0972316      0.316812    0.00253693    -0.0375380      0.102215  -6.01593e-05      0.445451      0.577868      0.623042      0.678907      0.678702      0.673126      0.641060      0.599445      0.554453      0.482560      0.417841      0.343076      0.288745      0.232276      0.186679      0.149496      0.113612     0.0890408
  29  12 2911.6363    3.6471  0.8854 14.3298  0.0006       1.37316  0.0102   0.0290   0.0199    0.0525   0.0000      0.278048   439.6822      0.633892       14.7383      0.865103      -1.28997     0.0277633     -0.250166     -0.935228      0.633262     0.0986098    -0.0577975     -0.402918      0.160515      0.239659    -0.0447885    -0.0833909     -0.122390    -0.0926987      0.438233      0.556430      0.613354      0.662113      0.662808      0.657099      0.625169      0.579759      0.527730      0.469309      0.407480      0.340487      0.282668      0.230492      0.184832      0.146115      0.111458     0.0824157
  29  13 3065.0118    4.0737  0.9802 14.8519  0.0016       1.79852  0.0115   0.0318   0.0224    0.0482   0.0000      0.290109   439.0495      0.976123       14.9721     -0.180415     -0.690004      -2.15837    -0.0455941      -1.47922       1.94074      0.225778     -0.525790      0.417156      0.391030      0.554991      0.141071      0.171827     -0.215387     0.0316121      0.469665      0.615906      0.667483      0.727335      0.717261      0.715423      0.679464      0.635744      0.583714      0.511805      0.443168      0.370191      0.303501      0.251283      0.201430      0.156741      0.121268     0.0916759
  29  14 3216.7874    3.9442  1.2488 14.7399 -0.0009       1.47467  0.0143   0.0279   0.0261    0.0483   0.0000      0.267868   439.2877     -0.139475       14.9723     -0.131235      -1.31650      -3.65853      0.658144      -1.80498      0.641935      -1.25841       1.13336     0.0515162      0.161985      0.266482    -0.0467987     -0.203424     -0.116247      0.114607      0.544524      0.709796      0.777115      0.848951      0.862125      0.834250      0.807105      0.751669      0.679461      0.589046      0.505239      0.430828      0.352836      0.287824      0.234066      0.180826      0.137130      0.104598
  29  15 3367.6587    3.3932  1.7731 14.5066 -0.0001       1.12765  0.0178   0.0205   0.0317    0.0303   0.0000      0.171686   437.9863       3.93071       13.4011     -0.805165     -0.158426      -2.94623      0.685109      -2.12973      -1.67227      -1.01974     -0.430902     -0.330831     -0.133954      0.616996      0.412055      0.140564     -0.117475    0.00652238      0.665678      0.885293      0.960103       1.04706       1.03202       1.03780      0.978657      0.920971      0.828136      0.733315      0.639340      0.536922      0.446534      0.363719      0.291108      0.230888      0.172778      0.131315
  29  16 3517.9976    2.7991  2.8582 13.7432  0.0001      0.826281  0.0231   0.0134   0.0419    0.0244   0.0000     0.0912596   441.0856       2.68238       12.8893     -0.466907      0.287229      -3.98541     -0.849518   -0.00442726      0.404813     -0.282472      0.208506      0.159813    -0.0689391     0.0128408      0.154019      0.216472     0.0361963    -0.0784737      0.854396       1.11066       1.23728       1.32464       1.33944       1.31740       1.25365       1.16235       1.05977      0.934499      0.821161      0.691873      0.579143      0.470552      0.372016      0.291489      0.224269      0.170064
  29  17 3667.7501    2.2972  4.3153 13.1466 -0.0003      0.659337  0.0295   0.0093   0.0540    0.0199   0.0000     0.0537951   435.9760       2.08019       14.8707      0.424116      -1.35599      -2.93590       1.02236      0.206582       1.36653      -2.27204      0.462216     -0.457883     -0.213749     -0.120230     -0.499743     -0.216019      0.111191      0.341817       1.09028       1.41425       1.55885       1.67343       1.71754       1.68280       1.60685       1.48777       1.34329       1.19986       1.04369      0.893805      0.734885      0.604703      0.480244      0.378384      0.286497      0.215239
  29  18 3816.9399    1.9108  6.2098 12.7046 -0.0001      0.385081  0.0379   0.0065   0.0694    0.0160   0.0000     0.0366540   441.7829      0.406204       11.3639       2.11872       1.48570      -1.80640      -1.17780    -0.0195543       1.36844     -0.254297      0.548203       1.70635      0.379739     -0.169534     -0.325423      0.254877     -0.337684     -0.390578       1.37545       1.81152       1.98956       2.12879       2.15512       2.11894       2.03215       1.88312       1.72717       1.52111       1.32427       1.13061      0.948549      0.766739      0.612567      0.478138      0.365120      0.275956
  29  19 3965.9856    1.5718  8.7180 12.4585 -0.0003      0.382573  0.0519   0.0050   0.0936    0.0139   0.0000     0.0300746   437.3099     -0.338054       16.1953     -0.980226      -3.24043      0.156712      0.550572      -4.69337    -0.0387917       1.57796      0.806721      -3.29863      -2.56550       1.25329      0.411294       1.20482     -0.281960     -0.205153       1.79894       2.37751       2.61618       2.81200       2.82734       2.80202       2.65274       2.48011       2.27477       2.00966       1.75445       1.47602       1.23749       1.01223      0.803430      0.624980      0.481727      0.363705
  29  20 4114.3489    1.3094 11.4237 12.2844  0.0001      0.285840  0.0727   0.0039   0.1241    0.0130   0.0000     0.0302868   438.8653       3.63668       16.1528      -5.31816      -1.17168      -4.11980       1.08351       1.62459      -2.92865      -2.47457       2.17552       1.30825      -2.25097     -0.556583     -0.402196      0.109200    -0.0565146      0.425209       2.30939       3.07360       3.41890       3.62222       3.70999       3.62658       3.46191       3.22381       2.95754       2.59836       2.26619       1.91290       1.59353       1.31247       1.04013      0.817219      0.618899      0.462997
  29  21 4262.5068    1.0702 14.1225 12.1767  0.0001      0.239157  0.1019   0.0031   0.1603    0.0115   0.0000     0.0351320   433.5171       4.49576       12.7091      -1.58690      -9.32090      -1.52471      -7.64990     0.0963570      -2.22102      -4.14580      0.607692      -1.91406      -3.66803       1.54094     -0.723681      -1.93987     -0.662322      0.336077       2.95132       3.90517       4.36166       4.61335       4.72243       4.62891       4.42886       4.13464       3.72668       3.34096       2.90531       2.46848       2.05058       1.67754       1.33451       1.04776      0.796226      0.601903
  30   3 1376.6138    0.1187  0.0451 11.6800 -0.0074       42.3626  0.0034   0.0049   0.0050    0.0108   0.0000       32.5785   440.7824     -0.243205       20.7237     -0.158328      -3.17456      0.235328      0.157616     0.0130253     -0.213836      0.103172     0.0860528    -0.0684451     -0.111956     0.0407597      0.108623    -0.0260840      0.108873     0.0417463      0.151680      0.190036      0.232930      0.207927      0.246901      0.209563      0.220934      0.198061      0.164222      0.165552      0.151616      0.138486      0.109613     0.0948829     0.0763925     0.0531371     0.0456534     0.0360166
  30   4 1581.9192    0.2243  0.1404 11.6170 -0.0023       24.4703  0.0042   0.0046   0.0083    0.0126   0.0000       4.84548   440.2040     -0.429174       21.2211      0.402729      -2.36456     -0.575552      0.186039      0.231531     -0.553312     0.0336279     0.0803695    -0.0517555     -0.390972    -0.0846127     0.0608779     0.0534361    -0.0149805    -0.0161546      0.203605      0.259697      0.291279      0.311106      0.324594      0.306482      0.287574      0.272495      0.263614      0.222364      0.195154      0.172062      0.146679      0.122458     0.0890895     0.0745369     0.0566397     0.0449204
  30   5 1770.0836    0.3769  0.3025 11.5202 -0.0004       17.4114  0.0057   0.0050   0.0119    0.0172   0.0000       1.35343   440.5734     -0.299488       20.4809     -0.490813      -2.75355      0.208367     -0.317804     -0.217203     -0.308589    -0.0459949    0.00357047     0.0870591     -0.225274     -0.147788    -0.0773408      0.107346    -0.0946102   -0.00575594      0.290397      0.363129      0.393343      0.408654      0.420557      0.423678      0.412934      0.378729      0.348484      0.307524      0.276042      0.226636      0.186145      0.153404      0.123405      0.102209     0.0778720     0.0616194
  30   6 1950.0303    0.5853  0.5044 11.5711 -0.0000       11.0483  0.0074   0.0060   0.0150    0.0248   0.0000      0.630958   440.2793     -0.805167       19.7231      0.327545      -2.76166     -0.708393      0.185483     -0.473366     -0.153491     -0.219249      0.425642    -0.0912022      0.117880     0.0268942   -0.00646347    0.00669013     0.0103517      0.106231      0.330318      0.432608      0.472438      0.521611      0.525455      0.511459      0.489938      0.458394      0.416435      0.369435      0.328468      0.276317      0.232572      0.186923      0.148629      0.119422     0.0940104     0.0709876
  30   7 2126.4406    0.8523  0.6782 11.8423 -0.0001       7.83943  0.0086   0.0075   0.0178    0.0335   0.0000      0.431958   440.5548     -0.660270       19.7240    -0.0513873      -2.37631      0.273285     -0.252922     0.0351122     -0.555817     -0.466684     -0.244804      0.254118    -0.0173992     -0.163013      0.133784      0.109007     0.0256705    -0.0698694      0.372221      0.481023      0.527110      0.558562      0.563168      0.556765      0.551160      0.514255      0.465057      0.414491      0.355060      0.304034      0.256826      0.208453      0.167969      0.136495      0.105341     0.0798289
  30   8 2297.4479    1.2216  0.8940 12.3452  0.0002       5.03447  0.0107   0.0097   0.0214    0.0418   0.0000      0.363212   440.2439     -0.772192       19.4561      0.742993      -2.14396      -1.15034     -0.849776     -0.854915     -0.318830     0.0185154     -0.282531     0.0442278     0.0484713   -0.00909956    -0.0646241    -0.0113566     0.0527186     0.0180860      0.431756      0.550408      0.609156      0.646839      0.666489      0.647337      0.616675      0.592985      0.539417      0.477967      0.409929      0.353243      0.296033      0.242476      0.195944      0.154594      0.121286     0.0914433
  30   9 2462.3577    1.7212  1.0357 12.9006  0.0000       3.82361  0.0119   0.0128   0.0232    0.0471   0.0000      0.320498   440.2941     0.0107679       17.8241     -0.420273      -2.18243      0.166018    -0.0654441     -0.171044     -0.207644     -0.669067     -0.583996      0.177824    -0.0523494     0.0659078      0.100630      0.242035     0.0224559     -0.147094      0.462071      0.593871      0.647377      0.707217      0.703878      0.705288      0.666271      0.626297      0.565002      0.515140      0.445021      0.387155      0.326947      0.269497      0.215585      0.169942      0.129711     0.0993319
  30  10 2623.5095    2.2919  1.0235 13.5512 -0.0000       2.25974  0.0118   0.0172   0.0227    0.0464   0.0000      0.310465   440.1262     -0.146638       16.7368     -0.852454      -3.12374     -0.845320     0.0667118     -0.329242    -0.0636233     -0.917563     -0.236113     -0.420955     -0.279314      0.350316      0.250822      0.158576    -0.0674863      0.170711      0.452498      0.600833      0.641040      0.701792      0.701202      0.708496      0.673313      0.627445      0.574211      0.506909      0.445349      0.380609      0.317989      0.255153      0.210028      0.167624      0.128779     0.0970015
  30  11 2782.4886    2.9925  0.9149 14.0724  0.0001       1.68344  0.0105   0.0230   0.0203    0.0451   0.0000      0.283534   439.5051       1.12985       15.9739     -0.317361      -2.26851     -0.221405     -0.577169     -0.183610     -0.272472     -0.457862    -0.0508030     -0.115529     -0.438834      0.144206    -0.0329889      0.103415    -0.0873668    0.00623448      0.422785      0.557744      0.597096      0.656878      0.664267      0.668522      0.634887      0.580599      0.528894      0.475974      0.418110      0.350491      0.294707      0.239296      0.191769      0.152773      0.119090     0.0901336
  30  12 2939.1222    3.7730  0.9015 14.4595  0.0001       2.04871  0.0101   0.0293   0.0202    0.0465   0.0000      0.290278   439.4832       1.24867       15.5541     -0.591998      -2.15543     -0.718854      0.112877     -0.328322      0.530419    -0.0449403    -0.0616560     -0.505697     -0.173514      0.342292    -0.0112092     -0.267699     -0.188046     0.0655720      0.419816      0.547827      0.603454      0.659609      0.657662      0.665792      0.633245      0.573565      0.518236      0.463753      0.403417      0.352110      0.284913      0.233796      0.187047      0.148148      0.113928     0.0872489
  30  13 3093.3376    4.1217  1.0112 14.8348 -0.0005      0.857959  0.0117   0.0311   0.0222    0.0493   0.0000      0.283101   440.0536      0.886830       14.3581      0.532562      -1.45616      -2.89660     -0.782365     -0.228607    -0.0292955     -0.619511      0.494596     0.0777925     -0.230195      0.141362      0.165461    -0.0844625      0.224301    0.00420705      0.461061      0.602684      0.659279      0.724335      0.720077      0.699728      0.677039      0.640109      0.578045      0.509976      0.445867      0.384070      0.323289      0.264931      0.214022      0.169027      0.127423     0.0966938
  30  14 3245.9992    3.9252  1.3169 14.7063 -0.0002       1.58133  0.0145   0.0265   0.0262    0.0439   0.0000      0.234242   439.2003       2.82586       15.4010     -0.579159      -1.54313      -1.07854      0.552362      -1.53950      0.361000     -0.407350     0.0276103     -0.560794     -0.595056      0.251714      0.683313    -0.0272447     0.0926868    -0.0713803      0.530729      0.699862      0.764152      0.824062      0.820424      0.824055      0.790541      0.739652      0.670293      0.591291      0.528609      0.445057      0.369158      0.306492      0.245721      0.196203      0.151135      0.114649
  30  15 3397.6854    3.3143  1.9570 14.2823  0.0001      0.918362  0.0181   0.0183   0.0327    0.0281   0.0000      0.145589   440.2227      0.921840       14.9576       1.28708      -1.85187      -2.13955     -0.299963      -1.12641      0.526039      -1.46267      -1.23979     -0.762138      0.262893     -0.183449      0.124142     -0.288141    -0.0625545      0.274989      0.658168      0.860687      0.937461       1.01260       1.03289       1.02769      0.975029      0.903039      0.824841      0.740151      0.648695      0.557510      0.465590      0.381964      0.307115      0.242936      0.187408      0.141651
  30  16 3548.8249    2.6867  3.0869 13.6541  0.0001      0.887251  0.0239   0.0121   0.0429    0.0217   0.0000     0.0807705   440.8084       4.17153       14.8045      -3.95921      0.144704      -2.97496      -1.80556      -1.40007       1.53142      0.242553       1.07395      0.271374     -0.466032     -0.177020     -0.167611     -0.189187    -0.0803075     -0.170551      0.845902       1.12618       1.22276       1.32668       1.34515       1.31927       1.27777       1.19217       1.09103      0.966366      0.852305      0.720051      0.601581      0.495027      0.403222      0.318461      0.243360      0.186724
  30  17 3699.3367    2.2279  4.6664 12.9803  0.0002      0.653543  0.0300   0.0085   0.0557    0.0191   0.0000     0.0477284   437.8673       2.52348       15.1457      -3.05710      -1.11127      -2.20842      0.280512      -2.56023     -0.650873     0.0840062     -0.883896    -0.0559276      -1.47363      -1.20129     -0.177458    0.00215470     -0.184660      0.111654       1.08356       1.42803       1.58235       1.69150       1.70748       1.69723       1.63423       1.52214       1.37397       1.23382       1.07987      0.926727      0.768488      0.639280      0.509466      0.403465      0.311255      0.236546
  30  18 3849.1737    1.8182  6.6578 12.6713 -0.0000      0.465404  0.0403   0.0061   0.0729    0.0151   0.0000     0.0352229   437.5388      -1.98794       12.6301      -1.05578      -1.46751       2.00870     -0.221084      -1.68509      0.823520     -0.797863      -2.06074      0.492204      0.763038     -0.362020      0.912452      0.804232      0.309799     -0.134047       1.40525       1.83155       2.01965       2.16471       2.20479       2.18323       2.07936       1.95477       1.78227       1.59797       1.40111       1.19983       1.00350      0.831222      0.665607      0.529296      0.403915      0.309041
  30  19 3998.8520    1.5094  9.1380 12.4037  0.0001      0.433710  0.0543   0.0046   0.0974    0.0135   0.0000     0.0304939   438.3056    -0.0586778       13.7923     -0.631487      0.389268      -3.77904      -4.95607      -3.93194     -0.713627      0.282278      -1.50239      -1.56269       1.22605     -0.647727      -1.51362      0.896066     0.0561412     0.0481529       1.78289       2.37142       2.62333       2.80703       2.87039       2.81972       2.71072       2.53903       2.30296       2.06435       1.79632       1.54357       1.28797       1.06905      0.855534      0.676164      0.517149      0.393043
  30  20 4147.7862    1.2713 12.3070 12.2299  0.0000      0.301886  0.0793   0.0036   0.1307    0.0125   0.0000     0.0297521   441.3653       4.55559       14.8543       1.10415      -2.72020      -2.86039      -2.69640      -5.21630      -5.46351       7.76777       7.86610     -0.971629      -1.66618      0.457473       1.55808     -0.263611     -0.221245      0.383193       2.36144       3.12559       3.47656       3.69829       3.77353       3.75773       3.57465       3.34812       3.05794       2.73160       2.39488       2.04793       1.72237       1.41039       1.14126      0.897698      0.689189      0.526375
  30  21 4296.8636    1.0295 14.9079 12.1553  0.0001      0.390711  0.1066   0.0030   0.1642    0.0109   0.0000     0.0349427   440.2738       2.13215       5.83926       2.37633      -2.98192      -3.98201       4.98286       5.56294     -0.579983       6.37745      0.905032      -2.08919      -1.15362      0.451963     0.0325674     -0.800467    -0.0854141      0.394551       2.90748       3.84922       4.29843       4.52039       4.65306       4.59565       4.38172       4.14058       3.76135       3.36332       2.95144       2.53312       2.12061       1.75594       1.41225       1.11767      0.850958      0.651544
  31   3 1393.1639    0.1216  0.0584 11.6582 -0.0066       34.6370  0.0034   0.0043   0.0058    0.0106   0.0000       26.7034   440.9496     0.0542015       20.8508     -0.316493      -2.82578     -0.228963      0.337610     -0.170133      0.104561      0.278130    -0.0563124     -0.100763    -0.0770953     0.0132352     0.0475855    -0.0696115     0.0488459    -0.0429318      0.160113      0.199767      0.204453      0.233169      0.229227      0.231276      0.194340      0.202867      0.202936      0.180993      0.144098      0.129796      0.116040     0.0898884     0.0788127     0.0574394     0.0502224     0.0404669
  31   4 1599.3360    0.2359  0.1522 11.5868 -0.0033       23.3415  0.0046   0.0046   0.0085    0.0128   0.0000       4.11765   440.8515     -0.211492       20.5100     -0.386413      -2.99250     -0.280845      0.435996    0.00874321     -0.278962    -0.0479207     -0.123229     -0.321611     -0.162426      0.148594      0.181092     -0.142007     -0.106943     0.0273800      0.247785      0.320610      0.329532      0.319429      0.313406      0.322995      0.327272      0.326026      0.311617      0.264953      0.220472      0.193430      0.153042      0.133875      0.106831     0.0857195     0.0674626     0.0528189
  31   5 1788.2871    0.3992  0.3231 11.5457 -0.0002       16.4654  0.0059   0.0050   0.0117    0.0177   0.0000       1.21000   440.8818    -0.0432540       19.9204    -0.0510605      -2.45797     -0.274308      0.169860    -0.0730362     -0.130554      0.154441      0.164712      0.122968     -0.115018    -0.0434304    -0.0216479    -0.0383815    -0.0583711    -0.0316572      0.268889      0.345499      0.382184      0.413140      0.422073      0.423979      0.395668      0.366081      0.353622      0.318279      0.271641      0.230304      0.192222      0.156308      0.128825      0.108571     0.0822785     0.0632151
  31   6 1969.5021    0.5944  0.5434 11.5887 -0.0013       10.1028  0.0078   0.0058   0.0158    0.0255   0.0000      0.606289   441.0123     -0.404250       20.7157    -0.0354239      -2.43108     -0.574859    -0.0922907      0.695494     -0.296352     -0.456560     -0.261638    -0.0599026     -0.803572      0.473139     -0.205065    -0.0384607     -0.129203     0.0804708      0.335264      0.445196      0.475105      0.531495      0.515472      0.509159      0.486302      0.463498      0.427200      0.384260      0.338468      0.295771      0.249842      0.208829      0.167329      0.129970      0.102286     0.0781075
  31   7 2147.1158    0.8863  0.7388 11.8605  0.0000       6.53522  0.0091   0.0075   0.0185    0.0353   0.0000      0.408153   440.4554     -0.890537       19.8011      0.184544      -2.54435     -0.757714     -0.375123     -0.401376      0.555913    -0.0776553    -0.0400689     -0.458235      0.310388     -0.120392    0.00713618    -0.0439681     -0.164140    -0.0707210      0.368664      0.487796      0.527320      0.579794      0.579663      0.565402      0.567323      0.519831      0.486072      0.424742      0.369597      0.321926      0.266881      0.224338      0.180524      0.142952      0.111962     0.0870882
  31   8 2319.0244    1.2922  0.9320 12.4084  0.0005       5.45848  0.0110   0.0099   0.0212    0.0434   0.0000      0.345884   441.0068     -0.250807       20.2118      0.335597      -2.31652      -1.19121     -0.358712     -0.647791       1.16070      0.293163     -0.639943      0.145668      0.303765     -0.128396    -0.0508313     -0.230047   -0.00598967   0.000352889      0.417020      0.551240      0.588877      0.648445      0.649112      0.637241      0.615447      0.574158      0.539816      0.481413      0.429154      0.363628      0.308895      0.254975      0.207066      0.165190      0.128961      0.100199
  31   9 2485.0662    1.8260  1.0374 13.0047  0.0003       3.56541  0.0119   0.0135   0.0224    0.0490   0.0000      0.312848   440.8249   -0.00996751       18.2954     -0.868853      -2.69385     -0.174736      -1.02752      -1.80432      0.543911      -1.27837     -0.816608      0.258727     -0.111501    -0.0266942     -0.138554     -0.137635     -0.161928      0.391499      0.443199      0.592144      0.645089      0.708562      0.715570      0.702509      0.673469      0.629216      0.574769      0.514418      0.455799      0.389215      0.332544      0.271271      0.219949      0.175398      0.136001      0.103357
  31  10 2647.8400    2.4472  1.0164 13.5262 -0.0008       2.28445  0.0115   0.0178   0.0214    0.0505   0.0000      0.288427   439.7867       1.07752       17.2234     -0.587558      -1.30834     -0.888091      -1.19130      -1.74054     -0.872532     -0.497362     -0.498259     0.0584162     -0.227551     -0.365180      0.130638      0.165937     -0.132387      0.116965      0.430719      0.564431      0.625117      0.676681      0.686024      0.682062      0.657827      0.599414      0.557558      0.494965      0.439619      0.382650      0.315438      0.263191      0.212940      0.169331      0.130572      0.100971
  31  11 2808.3539    3.1293  0.9497 14.2269 -0.0007       2.15015  0.0107   0.0236   0.0209    0.0431   0.0000      0.300730   439.4623      0.625472       16.4871      0.970927      -3.19283      -2.08007      -1.31988     -0.192762     -0.857069       1.31330      0.109306     -0.327309     -0.552213      0.272469      0.325113      0.260564     -0.219318   0.000772241      0.416449      0.544278      0.592700      0.647051      0.650860      0.652879      0.625266      0.581914      0.541837      0.472170      0.414204      0.358833      0.300432      0.248958      0.198600      0.158833      0.125859     0.0975616
  31  12 2966.1122    3.8921  0.8777 14.5945 -0.0001       1.40453  0.0098   0.0301   0.0194    0.0445   0.0000      0.290654   439.3347       1.00052       15.4931     -0.208989      -1.68823      -1.34080      0.270386      -1.66739      0.959268     -0.662184     -0.939433     -0.847866     -0.414450      0.340131     0.0868024     -0.239611     -0.168455      0.129943      0.396991      0.513557      0.569215      0.616564      0.617710      0.613307      0.590029      0.550819      0.501128      0.449279      0.401140      0.342998      0.289911      0.234761      0.190114      0.151648      0.119563     0.0925219
  31  13 3121.2966    4.1194  1.0499 14.8082  0.0001      0.877422  0.0117   0.0302   0.0225    0.0506   0.0000      0.286233   440.5982      0.805301       15.7907     -0.598062      -1.59973      -1.72561     -0.893684      -1.69421      0.926385      -1.07250     -0.290545     0.0951885     0.0854125      0.110655     -0.109014     -0.113330      0.106943      0.101847      0.441727      0.573901      0.621856      0.682337      0.697430      0.693000      0.667897      0.626225      0.571797      0.500090      0.443275      0.377532      0.321774      0.260660      0.214909      0.169768      0.132637      0.101794
  31  14 3274.7784    3.7851  1.4360 14.6606 -0.0003      0.688275  0.0150   0.0243   0.0274    0.0399   0.0000      0.218449   438.7708      0.949392       14.8566     -0.195432     -0.943676      -2.87245      0.662195      -2.27259      0.748534     -0.107010     -0.452848      -1.06844     -0.325337      0.407841      0.121647      0.150687    -0.0674824      0.243173      0.530901      0.695686      0.758755      0.833997      0.835444      0.834647      0.808564      0.743200      0.692405      0.610632      0.538168      0.471294      0.391114      0.326429      0.260894      0.212258      0.164138      0.125511
  31  15 3427.3712    3.1925  2.1539 14.1133  0.0001      0.591916  0.0187   0.0165   0.0340    0.0265   0.0000      0.119264   439.4671       3.16044       14.1856      0.491606      -2.20081      -2.84763     -0.424658      -1.50116     -0.501170     -0.667517     -0.374222     -0.279417     -0.533224      0.147953     0.0639629      0.263167    -0.0786311    -0.0397551      0.657938      0.877343      0.951961       1.02290       1.03737       1.02798       1.00426      0.932144      0.859680      0.763330      0.676788      0.581640      0.487008      0.404717      0.330235      0.261738      0.206500      0.155659
  31  16 3579.3040    2.5807  3.3911 13.5083  0.0001      0.758700  0.0249   0.0109   0.0444    0.0206   0.0000     0.0687188   438.5483       1.56157       15.1964      -1.34338      -1.51494      -2.98973    -0.0867961      -3.19726     -0.273161      0.260608     -0.581094      -1.49634     -0.197599     -0.216489     -0.235293     -0.121403    -0.0754693     0.0401245      0.861882       1.12707       1.24680       1.35042       1.36258       1.34962       1.29666       1.21563       1.12176       1.00584      0.881183      0.760736      0.643163      0.538791      0.433398      0.344699      0.267195      0.205801
  31  17 3730.5586    2.1163  5.0478 13.0026  0.0000      0.652235  0.0324   0.0077   0.0580    0.0168   0.0000     0.0456755   439.8083       2.76452       15.2408      -5.48062      -2.22904      -1.87156       3.25150     0.0176197       2.53656      -1.39162      0.495850      -2.13793     -0.800549     0.0659874      0.380936      0.850129     -0.981962      0.132400       1.09717       1.45249       1.59248       1.72381       1.73959       1.73235       1.67646       1.56386       1.43710       1.28450       1.13686      0.982867      0.828214      0.683787      0.551958      0.442991      0.345504      0.264313
  31  18 3881.0477    1.7681  7.4214 12.5170  0.0000      0.434818  0.0427   0.0055   0.0765    0.0146   0.0000     0.0314801   440.5159      0.821070       12.7575      -1.52960      -1.29982      -2.85560      -3.45640      -1.41542      0.333349       1.73069    0.00633137      0.262347      -1.22540     -0.922036       1.11846      0.337141    -0.0241320     -0.344779       1.42156       1.86804       2.07508       2.20058       2.26854       2.23899       2.15805       2.02622       1.87554       1.66354       1.46626       1.26800       1.06808      0.887323      0.718773      0.571782      0.447506      0.342958
  31  19 4031.1060    1.4790 10.2434 12.3238 -0.0005      0.359324  0.0602   0.0042   0.1052    0.0133   0.0000     0.0290600   442.5822      -1.65571       9.81471      0.283932      -4.35121     -0.195412      -2.03579       1.17325       1.77569      0.372175      -2.15995     -0.854498      0.568733      0.438315       1.65182     -0.494636     -0.458402      0.366269       1.87847       2.47606       2.73966       2.93761       2.99261       2.96952       2.85705       2.69335       2.47369       2.21415       1.94905       1.66954       1.41287       1.17369      0.951385      0.761976      0.591091      0.453207
  31  20 4180.7922    1.2153 12.9603 12.2195 -0.0002      0.219246  0.0848   0.0033   0.1365    0.0120   0.0000     0.0330975   439.8044      -5.99851       18.4791      -1.52113      -2.28251      -2.24846       5.96616      -6.24708      0.337929       3.21698      -6.00450      0.988379       2.21665     0.0251175      -1.92217     -0.476603      0.994658     -0.330827       2.37631       3.16873       3.50512       3.75808       3.86101       3.78244       3.67556       3.45315       3.14375       2.84045       2.47925       2.16352       1.81448       1.50786       1.22045      0.978572      0.751345      0.579380
  32   3 1409.4282    0.1347  0.0709 11.6655 -0.0085       37.2200  0.0035   0.0044   0.0065    0.0109   0.0000       19.3290   440.9592    -0.0353392       20.6788     -0.128683      -2.93640     -0.458716     0.0795650    -0.0875782     -0.587090   -0.00662460    -0.0364026    -0.0345973     0.0642527      0.132265     0.0892749    -0.0120176     0.0956349    -0.0200350      0.172356      0.217407      0.254174      0.261019      0.269650      0.277990      0.273040      0.256662      0.242279      0.196798      0.168885      0.142746      0.122850     0.0972406     0.0769011     0.0643693     0.0524500     0.0397822
  32   4 1616.4483    0.2433  0.1744 11.5719 -0.0010       25.3560  0.0046   0.0043   0.0088    0.0131   0.0000       3.51526   440.6773     -0.223530       20.8947     -0.363345      -2.84344     -0.312607      0.344580      0.310602     -0.567393     -0.184571      0.443924    -0.0837299     -0.306305    -0.0369181    -0.0597140     0.0801456    0.00852495     0.0568923      0.211255      0.278501      0.303225      0.319053      0.347108      0.329291      0.322479      0.291799      0.266814      0.251437      0.219762      0.193351      0.162363      0.132529      0.115387     0.0893929     0.0659003     0.0539342
  32   5 1806.2182    0.4161  0.3311 11.5341 -0.0011       16.3683  0.0056   0.0051   0.0120    0.0177   0.0000       1.12588   440.5033     -0.459939       20.5290      0.406168      -2.96518     -0.371457      0.411916      0.113911      0.120081     0.0331994     -0.142257     -0.235526     -0.234124      0.212332     0.0672309      0.105212     0.0117950      0.135452      0.257817      0.333850      0.365927      0.391753      0.405214      0.395989      0.379991      0.361510      0.320502      0.300537      0.267726      0.230928      0.197765      0.163048      0.131798      0.105526     0.0836423     0.0636028
  32   6 1988.7301    0.6395  0.5615 11.6497 -0.0005       9.82022  0.0078   0.0060   0.0154    0.0262   0.0000      0.563741   440.5017     -0.210522       20.3144      0.148441      -2.50848     -0.783010      0.332712     -0.350064      -1.10839      0.277628     -0.173564      0.190964      0.352582    0.00531777     0.0578796    -0.0349440     0.0440787    -0.0658156      0.332723      0.434300      0.464080      0.506111      0.517652      0.520873      0.500426      0.481872      0.437553      0.387975      0.331316      0.290928      0.243370      0.205079      0.167822      0.136108      0.105205     0.0812959
  32   7 2167.4283    0.9340  0.7492 11.9589 -0.0013       6.67248  0.0091   0.0077   0.0182    0.0358   0.0000      0.394595   440.5024      0.519925       19.7213      0.447131      -2.21498     -0.488401      0.520457      0.374588     -0.989212     -0.496111     -0.310802     -0.113681     -0.784507    -0.0147079     -0.216677     0.0402612     0.0267800    -0.0682048      0.356919      0.471335      0.513654      0.556311      0.575276      0.560944      0.551544      0.508503      0.472589      0.422205      0.374578      0.319040      0.274961      0.229418      0.186035      0.147503      0.116714     0.0920668
  32   8 2340.1669    1.3526  0.9730 12.5200 -0.0005       4.72995  0.0111   0.0101   0.0217    0.0435   0.0000      0.340276   440.4638      0.576142       18.2223      0.717786      -3.10810     -0.978667     -0.432659     -0.159579     -0.429263     -0.212900     -0.252031     -0.131670     -0.501452     -0.334194     0.0537336      0.283438    -0.0251335     -0.117536      0.415839      0.546056      0.590368      0.648427      0.641973      0.644548      0.628868      0.594869      0.557739      0.483486      0.428737      0.367240      0.315094      0.266957      0.217398      0.174524      0.137045      0.105357
  32   9 2507.3175    1.8707  1.0930 13.0809  0.0000       2.74875  0.0123   0.0133   0.0234    0.0482   0.0000      0.312366   440.1523     -0.137990       19.9295     -0.866112      -2.59221      0.616064     -0.895264      -1.38028     -0.851336       1.11658      0.298598     -0.514840     -0.104600      0.385965     0.0564979     -0.163827     -0.131657      0.268300      0.433852      0.590571      0.620049      0.696171      0.689081      0.692460      0.661482      0.636431      0.578590      0.521793      0.455630      0.399424      0.336563      0.284494      0.227306      0.184761      0.145819      0.111648
  32  10 2671.6744    2.5547  1.0233 13.7090  0.0005       2.39008  0.0114   0.0184   0.0215    0.0470   0.0000      0.292622   440.8387      0.653354       18.1853      0.386512      -1.67691      -1.18217     -0.816519      -1.16509    -0.0975481      0.223199     -0.372908     -0.216291     -0.120047    -0.0698463     -0.279210     0.0691562     0.0409384     -0.221044      0.420957      0.557652      0.601757      0.665523      0.670806      0.674753      0.647931      0.593503      0.546701      0.491340      0.436211      0.380633      0.328028      0.276918      0.220588      0.176968      0.137758      0.105956
  32  11 2833.7150    3.2871  0.9183 14.2377  0.0008       2.09101  0.0103   0.0244   0.0194    0.0446   0.0000      0.281286   439.9848      0.621584       16.7944     -0.734294      -2.98064      -2.22941     -0.113245     0.0303528      0.952607     -0.147187     -0.337993     0.0907264      0.329841      0.179955      0.260110     -0.208526     0.0407042      0.106082      0.385823      0.495406      0.550910      0.602635      0.608015      0.612197      0.583883      0.545441      0.506748      0.448982      0.406402      0.345110      0.292220      0.243555      0.199077      0.162275      0.125544     0.0971449
  32  12 2992.7188    3.9290  0.9287 14.6942 -0.0014       1.97469  0.0104   0.0291   0.0197    0.0436   0.0000      0.287004   440.2889       1.50725       16.1954      0.254654      -1.69404      -1.52992     0.0974405     -0.380564      -1.21412     -0.413963     -0.629771      0.379721      -1.01694      0.341109      0.332773     -0.101185     -0.108447     0.0370199      0.384959      0.505856      0.547315      0.600151      0.601246      0.603921      0.590172      0.555247      0.507566      0.450491      0.400209      0.346444      0.298482      0.247702      0.202101      0.159141      0.127839     0.0981761
  32  13 3148.8605    4.0971  1.1215 14.9564  0.0004       1.08084  0.0126   0.0293   0.0235    0.0473   0.0000      0.283825   438.9833       2.28896       14.9321      0.564592      -1.29761      -1.39037     -0.921839     -0.241999      0.464100     -0.627556     -0.333595     -0.604556      0.527190     -0.349479      0.402273      0.259336     -0.253407      0.237842      0.447143      0.587746      0.640039      0.701436      0.705380      0.703594      0.678350      0.634368      0.588504      0.531729      0.466218      0.404192      0.341196      0.291913      0.234277      0.188967      0.147879      0.114767
  32  14 3303.3227    3.6706  1.5136 14.7108  0.0008       1.19704  0.0156   0.0229   0.0279    0.0351   0.0000      0.208175   438.5181       1.91097       14.4055     -0.839412     -0.887848     -0.910582      -1.21147     -0.100856      0.973062      -1.24650     -0.716783      0.631272     -0.693010    -0.0626954      0.209820     0.0510341      0.117942     -0.117290      0.526893      0.710993      0.782683      0.840411      0.849991      0.838470      0.807317      0.760872      0.707620      0.629963      0.572041      0.485932      0.423133      0.345083      0.282187      0.226013      0.179882      0.138836
  32  15 3456.7666    3.0386  2.3989 14.1006  0.0002      0.782470  0.0201   0.0149   0.0362    0.0230   0.0000      0.111297   438.8093       1.45169       15.8277      -2.31868     -0.990709      -2.72957     -0.305699     -0.122396      -1.22787       1.10625      0.901424      -1.62641     -0.880853      0.840179   -0.00777031     -0.149580     -0.163755     0.0992319      0.677751      0.898115      0.978904       1.06158       1.06473       1.07907       1.02719      0.982179      0.903603      0.813871      0.712323      0.617594      0.523067      0.444328      0.359013      0.288565      0.228824      0.176925
  32  16 3609.5627    2.4801  3.7364 13.4282  0.0001      0.861371  0.0258   0.0099   0.0467    0.0183   0.0000     0.0621940   438.8920       3.69216       13.6618     -0.347880      -1.97166      -1.86334     -0.378577      -1.88739      0.732386      0.189393      0.939600     -0.604905      0.409059    0.00399728      0.467043      0.524020    -0.0870741    -0.0641873      0.864823       1.13996       1.27205       1.36771       1.38937       1.37788       1.32797       1.25772       1.16060       1.03808      0.928629      0.792850      0.676552      0.564876      0.460780      0.368988      0.291973      0.226981
  32  17 3761.4462    2.0506  5.4812 12.8762  0.0001      0.597472  0.0333   0.0070   0.0600    0.0161   0.0000     0.0416406   437.5417      0.762374       16.2823       5.95502      -4.17072      -6.77096      -2.85292       1.33360       1.85369      -2.27014     -0.237115       1.48633      0.188791      0.518710     -0.158061    -0.0987637     -0.214302      0.199930       1.10342       1.45091       1.61225       1.73128       1.77837       1.75332       1.70656       1.59021       1.47477       1.31953       1.17838       1.02489      0.870465      0.718789      0.588746      0.476618      0.373235      0.288627
  32  18 3912.5126    1.7031  7.9991 12.4690 -0.0001      0.362302  0.0452   0.0050   0.0811    0.0140   0.0000     0.0303359   440.3310      -1.82574       9.80087      -4.01307      -1.64168     -0.541182     -0.137381       1.74704       1.98608      -1.39956    -0.0832215      0.367578      -1.47606      0.121286     -0.167314     -0.666090     -0.119411     -0.371454       1.43315       1.89790       2.09312       2.26206       2.31867       2.30744       2.22892       2.09962       1.92919       1.74103       1.53248       1.33704       1.12105      0.950279      0.768766      0.622719      0.485451      0.375151
  32  19 4063.2693    1.4160 11.0447 12.3171 -0.0001      0.314058  0.0663   0.0038   0.1135    0.0126   0.0000     0.0294485   443.0390      0.651499       7.58039       5.30360      -2.92433      -10.9542      -2.29215      -2.21983       4.22276      -2.46339      -1.63272     -0.173453      -1.64626      -1.38669     -0.274295      0.993733     -0.552195      0.351960       1.93803       2.54070       2.82275       3.02510       3.09442       3.08507       2.97046       2.81762       2.58591       2.33977       2.05902       1.80573       1.52470       1.27512       1.05101      0.840186      0.655022      0.510965
  32  20 4213.3107    1.1438 13.5016 12.2110 -0.0003      0.204876  0.0922   0.0030   0.1447    0.0114   0.0000     0.0350811   441.0094       1.14789       18.2146       2.52268       3.66507      -2.62249      -6.51277      -1.24306       1.46943     -0.506617       1.61305     0.0410370      0.351108       1.12299      0.642015      0.676722     -0.717319       1.48640       2.46221       3.26828       3.64513       3.88079       3.97311       3.97634       3.81803       3.61594       3.32183       3.01264       2.64880       2.30616       1.95806       1.64323       1.34695       1.08324      0.840138      0.651297
  33   3 1425.4196    0.1408  0.0784 11.6590 -0.0052       43.6263  0.0041   0.0042   0.0069    0.0112   0.0000       16.0549   441.4199     -0.649611       21.1109      0.340146      -3.19873      0.532473     0.0567403     -0.530859     -0.207930    -0.0274016     0.0816556     0.0235769     -0.484024      0.188564     -0.105042     0.0791924     -0.127977     0.0809384      0.195455      0.243261      0.258156      0.293028      0.264197      0.253336      0.226893      0.235168      0.207532      0.221550      0.174240      0.165095      0.130789      0.131317      0.113673     0.0940909     0.0790139     0.0624726
  33   4 1633.2446    0.2570  0.1847 11.5836 -0.0021       27.0031  0.0046   0.0043   0.0088    0.0134   0.0000       3.15801   440.6856     -0.938846       20.8787     -0.168295      -3.19508      0.287076      0.283642      0.327663     -0.550683    -0.0333344     -0.197544      0.113911     -0.331357      0.107585      0.123818      0.155549    -0.0717846    0.00270546      0.213430      0.275321      0.304544      0.322318      0.316553      0.313575      0.301813      0.291861      0.273593      0.249990      0.231311      0.195335      0.168237      0.144579      0.119434     0.0970214     0.0771499     0.0572368
  33   5 1823.8805    0.4360  0.3690 11.5705 -0.0010       15.6747  0.0062   0.0050   0.0124    0.0182   0.0000       1.01292   440.5252     -0.586038       21.3296      0.666641      -2.72191      0.340288      0.594899    -0.0271971     -0.549743     0.0693210    0.00211585     -0.127300     0.0183680     0.0168021    -0.0858202      0.124666      0.157572    -0.0273757      0.268766      0.339867      0.375131      0.404147      0.400992      0.411114      0.409046      0.378038      0.342800      0.313153      0.281849      0.243133      0.208154      0.172989      0.147490      0.115378     0.0925212     0.0707415
  33   6 2007.6821    0.6602  0.5595 11.6438 -0.0006       9.58134  0.0075   0.0060   0.0151    0.0267   0.0000      0.535290   440.7532     -0.660029       21.3444     -0.551559      -3.47740      0.606254      0.635258     -0.674682     -0.122085     -0.114549     -0.478892     0.0791980     0.0648677     -0.276882     0.0250475     -0.222194    -0.0346249     0.0925982      0.298074      0.394979      0.423673      0.473754      0.480887      0.468379      0.470359      0.434413      0.403311      0.358448      0.323781      0.278523      0.242049      0.200233      0.165578      0.133855      0.106882     0.0829246
  33   7 2187.4324    0.9919  0.7756 12.0291  0.0008       6.24964  0.0093   0.0079   0.0179    0.0355   0.0000      0.384626   440.9753     -0.446261       20.0181      0.797774      -3.74671     -0.239065     -0.548978      0.498421       1.05625    -0.0392856     -0.951143     -0.741574     0.0714022      0.462267      0.238949      0.184330    -0.0442577      0.110162      0.349652      0.460489      0.492287      0.540691      0.562684      0.551643      0.538597      0.498202      0.468793      0.425444      0.373239      0.326844      0.277556      0.233659      0.192736      0.154321      0.123493     0.0966024
  33   8 2360.9026    1.4208  1.0408 12.5084 -0.0008       4.19371  0.0117   0.0101   0.0220    0.0466   0.0000      0.322167   440.1503     0.0293005       19.0898      0.178303      -2.50261      -1.06934    -0.0172340     -0.766832      -1.03995     -0.256007      0.251828      0.288957      0.123777     -0.370433    -0.0436394     0.0262436     -0.309396     0.0991533      0.412518      0.537795      0.593112      0.638953      0.647112      0.649292      0.621626      0.594350      0.555692      0.501072      0.441126      0.381852      0.328328      0.278094      0.230097      0.183340      0.146218      0.115002
[truncated: 905,389 more chars]
