# Supplementary material for: Global-Mode Analysis of Full-Disk Data from the Michelson Doppler Imager and the Helioseismic and Magnetic Imager
Source: Sol Phys. 2018 Jan 31;293(2):29. doi: 10.1007/s11207-017-1201-5 (PMC6566312; doi:10.1007/s11207-017-1201-5)
Supplement: Supplementary file 2 — (TAR 362.4 MB) [file 11207_2017_1201_MOESM2_ESM.tar › HMI/hmivw72d.6544]

   0  13 1957.3044    0.5517  0.4789  9.6906  0.0000  0.0881   0.1178   0.4134    0.3976   0.0000    -0.0000       0.00000       0.00000       0.00000       0.00000       0.00000       0.00000       0.00000       0.00000       0.00000       0.00000       0.00000
   0  14 2093.4990    0.6731  0.6925 10.0497  0.0000  0.1162   0.1108   0.4899    0.5590   0.0000    -0.0000       0.00000       0.00000       0.00000       0.00000       0.00000       0.00000       0.00000       0.00000       0.00000       0.00000       0.00000
   0  16 2362.8135    1.3699  0.7205 10.9216  0.0000  0.1379   0.2086   0.2968    0.7231   0.0000    -0.0000       0.00000       0.00000       0.00000       0.00000       0.00000       0.00000       0.00000       0.00000       0.00000       0.00000       0.00000
   0  18 2629.5625    1.5623  0.8756 12.2896  0.0000  0.1533   0.2770   0.5997    0.5949   0.0000    -0.0000       0.00000       0.00000       0.00000       0.00000       0.00000       0.00000       0.00000       0.00000       0.00000       0.00000       0.00000
   0  21 3033.6837    4.9307  0.6993  6.0147  0.0000  0.1011   0.7045   0.3270 1000.0000   0.0000    -0.0000       0.00000       0.00000       0.00000       0.00000       0.00000       0.00000       0.00000       0.00000       0.00000       0.00000       0.00000
   0  22 3168.6442    3.8423  0.8020 13.2562  0.0000  0.1342   0.6430   0.4640    1.1489   0.0000    -0.0000       0.00000       0.00000       0.00000       0.00000       0.00000       0.00000       0.00000       0.00000       0.00000       0.00000       0.00000
   0  25 3574.1533    2.4597  3.5603  6.6108  0.0166  0.3550   0.1626   1.0737   14.9471   0.0000    -0.0000       0.00000       0.00000       0.00000       0.00000       0.00000       0.00000       0.00000       0.00000       0.00000       0.00000       0.00000
   1  13 2020.7604    0.5782  0.2979 10.2292  0.0000  0.0593   0.0860   0.1390    0.1655   0.0000   490.4358      -31.6744       0.00000       0.00000       0.00000       0.00000       61.5459       53.9184       0.00000       0.00000       0.00000       0.00000
   1  14 2156.7986    0.9033  0.5151  9.8717  0.0000  0.0609   0.0971   0.1759    0.3649   0.0000   524.2201      -95.1499       0.00000       0.00000       0.00000       0.00000       75.7588       45.9472       0.00000       0.00000       0.00000       0.00000
   1  15 2291.9657    1.0984  0.9490 10.3159  0.0000  0.1088   0.1018   0.2374    0.5934   0.0000   317.7931      -25.5305       0.00000       0.00000       0.00000       0.00000       133.187       69.2665       0.00000       0.00000       0.00000       0.00000
   1  16 2425.6123    1.5268  0.7287 10.1578  0.0000  0.0783   0.1291   0.1617    0.8808   0.0000   439.1101      -61.0853       0.00000       0.00000       0.00000       0.00000       104.477       50.9075       0.00000       0.00000       0.00000       0.00000
   1  17 2559.1559    1.8967  0.9997  1.0779  0.0000  0.0995   0.1473   0.2630 1000.0000   0.0000   421.7146       12.7449       0.00000       0.00000       0.00000       0.00000       140.641       58.2987       0.00000       0.00000       0.00000       0.00000
   1  18 2693.3339    2.1081  1.1161 11.5995  0.0000  0.0986   0.1786   0.2676    0.7157   0.0000   288.2580       150.825       0.00000       0.00000       0.00000       0.00000       117.073       73.2914       0.00000       0.00000       0.00000       0.00000
   1  19 2828.0602    2.8786  0.8466  9.8618  0.0000  0.1074   0.2393   0.2352    6.0687   0.0000   546.4431      -76.6463       0.00000       0.00000       0.00000       0.00000       155.851       61.8988       0.00000       0.00000       0.00000       0.00000
   1  23 3368.6043    3.3223  1.8871 12.5393 -0.0098  0.1405   0.2335   0.5126    0.6283   0.0000   442.6531      -7.41313       0.00000       0.00000       0.00000       0.00000       158.005       110.633       0.00000       0.00000       0.00000       0.00000
   1  24 3504.1787    2.8300  3.3290 11.2409  0.0116  0.1904   0.1804   0.6123    0.8446   0.0000   662.4579       80.9143       0.00000       0.00000       0.00000       0.00000       222.774       139.650       0.00000       0.00000       0.00000       0.00000
   1  25 3639.8922    2.4558  4.2709 -4.0377  0.0000  0.2097   0.1305   0.7280 1000.0000   0.0000   800.4775       147.511       0.00000       0.00000       0.00000       0.00000       253.537       149.837       0.00000       0.00000       0.00000       0.00000
   1  26 3776.2903    2.2491  4.8640  9.6141  0.0066  0.2537   0.1168   0.9140    1.9172   0.0000   616.0554      -70.7298       0.00000       0.00000       0.00000       0.00000       329.952       169.485       0.00000       0.00000       0.00000       0.00000
   2  12 1945.7925    0.5830  0.2896 10.0080  0.0000  0.0363   0.0724   0.1058    0.1513   0.0000   413.3134       11.6899       49.1238      -17.5857       0.00000       0.00000       24.9460       20.6757       15.2611       4.75297       0.00000       0.00000
   2  13 2082.1115    0.7289  0.4531 10.0266  0.0000  0.0867   0.0624   0.1096    0.2031   0.0000   395.5686      -2.19281       1.38163      -2.35025       0.00000       0.00000       73.3037       53.8087       24.6425       6.54076       0.00000       0.00000
   2  14 2217.4429    0.8945  1.0717 10.1945  0.0000  0.0936   0.0592   0.2182    0.3220   0.0000   379.9570       10.1923       23.1057       12.1507       0.00000       0.00000       47.5774       54.3879       28.7046       14.6212       0.00000       0.00000
   2  15 2352.1372    1.3585  0.5615 10.6775  0.0000  0.0937   0.1084   0.1093    0.3124   0.0000   454.7195       6.66373      -7.19064      -1.37741       0.00000       0.00000       84.6367       62.9327       25.0567       6.38188       0.00000       0.00000
   2  16 2485.8732    1.8360  1.1249  9.4937  0.0015  0.0758   0.1066   0.1955    1.8537   0.0000   497.6283       49.3548       35.3893      -2.44095       0.00000       0.00000       59.9826       51.6635       21.3096       9.79236       0.00000       0.00000
   2  18 2754.4523    2.5407  0.8009 11.8469  0.0000  0.0587   0.1788   0.1587    0.5440   0.0000   436.2327       45.5471      -16.9572       12.2998       0.00000       0.00000       41.7188       35.2055       20.8012       7.86011       0.00000       0.00000
   2  20 3024.6977    3.7048  1.0122  1.3955  0.0000  0.0576   0.2172   0.2059 1000.0000   0.0000   436.9778      -12.6615       5.09955      -5.15577       0.00000       0.00000       41.9724       34.1536       21.1459       7.54503       0.00000       0.00000
   2  21 3159.8638    4.2362  1.1720  2.9566  0.0000  0.1188   0.2371   0.2176 1000.0000   0.0000   304.8673      -35.2791       23.7209      -18.3170       0.00000       0.00000       113.287       82.4327       34.2002       8.49637       0.00000       0.00000
   2  22 3295.1917    3.2986  1.1813 12.9355  0.0000  0.0799   0.2121   0.2198    0.4466   0.0000   491.3270      -11.8748      -16.7988       3.84765       0.00000       0.00000       55.2895       48.3396       29.6912       11.0821       0.00000       0.00000
   2  23 3430.8753    3.2585  1.9265 11.8895  0.0000  0.0968   0.1570   0.3057    0.5573   0.0000   473.3954      -82.6191      -1.40104      -24.0837       0.00000       0.00000       72.2717       57.2681       36.9313       11.5591       0.00000       0.00000
   2  24 3566.5339    2.5806  2.7551 11.4396 -0.0034  0.1339   0.0997   0.3318    0.3528   0.0000   452.4380       123.756       44.6658      -32.6530       0.00000       0.00000       74.3506       85.2519       40.9280       22.6688       0.00000       0.00000
   2  25 3703.1835    2.1017  3.3099 11.4647  0.0000  0.1428   0.0908   0.4466    0.3105   0.0000   683.1617       82.8218      -20.2264      -9.28223       0.00000       0.00000       98.3354       88.1750       50.6260       20.0081       0.00000       0.00000
   3  10 1729.0965    0.2874  0.2590  9.7153  0.0000  0.0495   0.0283   0.0890    0.1061   0.0000   444.3299      -10.7230      -10.5908       8.12401      0.144691      0.470469       28.3557       29.4812       17.3337       9.15359       3.92765       1.34036
   3  13 2137.7631    0.7974  0.6772 10.0208  0.0000  0.0577   0.0487   0.1308    0.2561   0.0000   451.1181       30.9775       9.83593       8.62240      -2.38527       1.40363       34.1244       29.8078       22.0005       12.0981       5.08672       1.17829
   3  14 2273.4616    1.0410  0.6581 10.7980  0.0000  0.0613   0.0659   0.1240    0.1804   0.0000   453.7971      -37.9717       27.7354       13.8338    -0.0318299      -1.36877       21.2001       31.9684       16.7577       15.1296       4.70002       2.54594
   3  16 2541.6333    2.1338  1.0874  4.9247  0.0000  0.0588   0.1035   0.1475  224.3183   0.0000   417.6180       25.0093      0.312695       12.3399       6.36401      0.143018       26.4547       29.5373       20.5029       13.2570       5.67286       2.05031
   3  17 2676.0541    2.4678  0.8168 10.0012  0.0000  0.0524   0.1431   0.1223    2.0427   0.0000   430.1590       10.3833       6.44308      -6.65252       10.8710     -0.639286       26.3656       22.5570       19.3334       12.9596       5.12728       1.39884
   3  19 2946.9858    3.5676  0.7164 12.2051  0.0000  0.0510   0.2071   0.1234    0.4544   0.0000   448.5620      -20.0834      -11.9290      -17.6672       2.12451       2.30886       22.5632       22.7271       18.0263       10.4556       4.92187       1.60338
   3  20 3082.2462    3.9552  1.1585  5.4168  0.0000  0.0544   0.1819   0.1604  416.3491   0.0000   435.5585      -37.6026       14.0417      -2.16863       3.97253     -0.241769       27.3176       24.6717       19.5938       13.0485       5.13283       1.53633
   3  21 3217.6815    3.8215  1.1208 12.6147  0.0000  0.0650   0.2010   0.1842    0.5003   0.0000   387.3208      -44.9901       12.0985      -20.9446      -3.50074      0.270524       34.1434       36.0607       21.3659       13.5662       4.73615       2.03490
   3  22 3353.4938    3.3187  1.6047 12.6288  0.0000  0.0731   0.1599   0.2563    0.3308   0.0000   454.1151       18.6581       12.9615       9.55128       4.50529     -0.924517       39.5964       36.1561       27.2506       15.6062       7.15037       1.97096
   3  23 3489.4242    2.7091  2.6679 11.7934  0.0000  0.1086   0.0917   0.2775    0.2001   0.0000   438.7160       15.4764      -25.0975      -27.6848       7.35634       3.92894       48.4102       47.2412       38.5008       24.7612       11.1956       3.43762
   3  24 3626.0286    2.3208  3.4356 11.5621  0.0000  0.1245   0.0782   0.3450    0.1885   0.0000   406.5569      -41.0743      -49.2827       24.4210     -0.786883       6.23356       55.0503       58.2609       42.6066       27.9937       12.1057       4.11272
   4  10 1778.0442    0.3440  0.2133  9.8579  0.0000  0.0370   0.0362   0.0735    0.0771   0.0000   421.4139      -7.85279       10.4457       1.12899       2.37874      0.795322       8.60764       15.0883       9.47301       8.62106       4.31479       2.38771
   4  11 1914.6661    0.4654  0.4270  9.7374  0.0000  0.0407   0.0328   0.0917    0.1052   0.0000   417.0416       12.4181       35.5324      -5.76236     -0.243599     -0.480084       16.7568       12.7313       13.9553       10.4736       6.02794       2.94547
   4  12 2051.6863    0.7062  0.4844  9.9622  0.0000  0.0445   0.0454   0.0876    0.1443   0.0000   435.3405       2.91980      -2.28283      -3.26179       2.61987      -3.04073       16.9459       13.3997       15.3758       10.5943       6.02737       3.39496
   4  13 2188.3317    1.0090  0.5628  9.8779  0.0000  0.0459   0.0541   0.0803    0.3114   0.0000   429.5194      -10.6528       33.9054      -6.11446      -3.76527      0.539532       15.7186       19.3086       14.2828       11.2746       6.78425       3.07047
   4  14 2324.1224    1.1022  0.8646 10.5290  0.0000  0.0528   0.0535   0.1612    0.3880   0.0000   445.5982       28.6960      -28.9206      -12.6535      0.553472      -3.73026       19.3268       19.9425       17.3478       13.6930       7.59907       4.30558
   4  15 2458.4311    1.6764  1.2304  9.5352  0.0000  0.0631   0.0780   0.2138    2.7639   0.0000   447.3624       6.09996       3.52031       20.8671       14.5145      -9.69140       24.6689       25.4397       21.3909       16.0436       9.35033       4.95631
   4  16 2593.0778    1.8737  0.9039 11.8129  0.0000  0.0571   0.0876   0.1469    0.3798   0.0000   390.8268       33.8216     -0.912349      -19.0593       4.90757       1.21567       20.7465       24.1946       20.3055       13.9202       7.88905       4.36655
   4  17 2728.4702    2.5416  0.8040 12.3834  0.0000  0.0561   0.1237   0.1202    0.3158   0.0000   448.3147       7.95029       19.0675      -3.10039       3.04047      -1.03421       22.7872       22.7665       18.4264       14.1474       9.10000       3.75916
   4  18 2864.2035    3.7244  0.7751 11.4970  0.0000  0.0482   0.1802   0.1042    0.9450   0.0000   419.2461       4.64853       6.50028       3.60651      -3.08365      -10.0530       19.0749       19.2394       17.3020       12.0565       7.02791       3.87128
   4  19 3000.1075    4.2184  0.6170 12.6367  0.0000  0.0377   0.2363   0.0958    0.4083   0.0000   444.9034       11.6439       19.5970      -10.6624      -7.41231      -4.35068       12.1792       14.9201       10.8891       8.79840       4.81798       2.39141
   4  20 3135.8915    4.2076  1.0276  5.1197  0.0000  0.0524   0.2043   0.1398  826.4518   0.0000   422.8273       27.2243       21.6058       12.1035       1.99374      -4.36884       18.8110       20.3793       16.2515       11.9899       7.62669       3.38752
   4  21 3271.6569    3.7189  1.3031 11.5128  0.0007  0.0617   0.1643   0.1596    1.3840   0.0000   491.3412      -18.4997      -25.5007       14.1624      -22.7861       6.91272       20.4190       24.0860       19.3560       14.5329       8.35241       4.28657
   4  22 3407.9038    3.2876  2.2147 11.9956  0.0017  0.0884   0.1155   0.2297    0.3891   0.0000   423.3123       23.2887      -20.6580      -15.7824       15.2287      -2.07608       29.8991       32.7397       28.4423       22.5503       13.2380       7.04189
   4  23 3544.5355    2.6354  2.7721 11.9099  0.0000  0.0961   0.0869   0.2860    0.2281   0.0000   478.7449       40.3497      -64.7530      -8.07295       30.4823       1.26948       37.9818       39.7979       33.4850       23.3057       14.0001       6.79553
   4  24 3681.6152    2.2507  3.8243 11.0427  0.0000  0.1149   0.0595   0.3201    0.2516   0.0000   522.1189       18.6971      -8.56717       3.88537      -12.1365       11.2029       40.8956       46.5835       38.9077       26.5815       15.9770       8.12061
   4  26 3955.7177    1.4871  6.6867 10.6426  0.0000  0.1840   0.0359   0.4976    0.1544   0.0000   550.7159      -6.13478      -50.5179       3.03930      -11.7843       3.75976       63.7349       73.1086       62.2008       43.4850       26.0441       13.4919
   5  10 1823.3591    0.3724  0.3013  9.9198  0.0000  0.0289   0.0293   0.0793    0.0791   0.0000   453.6206      -18.3052       24.6615      -6.86228       6.05730       1.79825       9.32378       10.2375       8.27223       7.15345       4.16697       2.48027
   5  11 1960.5340    0.5282  0.5052 10.1732  0.0000  0.0528   0.0312   0.0846    0.0991   0.0000   437.5266       12.3367      -1.24313      -21.5906       3.66979      0.496075       17.5923       19.5340       16.6584       11.4313       14.0547       8.18312
   5  12 2098.4217    0.6992  0.5001 10.4414  0.0000  0.0929   0.0407   0.0770    0.1201   0.0000   436.7432      -9.08124       5.21407      -9.83765       3.00246     -0.729663       38.5621       44.9018       33.1297       23.4731       12.8215       5.44455
   5  13 2235.4330    0.9961  0.6132 10.4581  0.0000  0.0375   0.0560   0.1118    0.1460   0.0000   443.7865     -0.174931      -4.07774       6.66871      -7.10642       6.97251       10.6250       12.3216       9.46390       8.14693       6.12730       3.28807
   5  14 2370.9970    1.3326  0.6685 11.1845  0.0000  0.0377   0.0657   0.0987    0.1494   0.0000   422.1083      -5.99752       21.3454     -0.889571      -13.5472      -1.73857       11.1858       12.7104       10.8854       8.58248       5.84280       3.45026
   5  15 2505.9721    1.8980  0.7366 10.7689  0.0000  0.0383   0.0853   0.0881    0.3262   0.0000   443.2104      -7.79621       1.20005      -5.21101      -2.53860    -0.0396940       11.8656       12.8868       11.7228       9.49564       5.75327       3.45533
   5  16 2641.2038    2.3357  0.9339 10.6786  0.0000  0.0413   0.0991   0.1078    0.6672   0.0000   416.6543       17.0763       11.1967       6.37438       14.2895       8.51121       13.0050       13.5874       12.0944       10.3690       7.02183       4.03924
   5  18 2913.7361    3.5032  0.7463 12.4356  0.0000  0.0411   0.1534   0.1019    0.4756   0.0000   438.1143       18.9518      -6.76416      -8.45936      -12.1947      -5.18073       12.3939       13.3425       13.1877       9.14540       7.05288       4.08951
   5  19 3049.8492    4.1247  0.7854 12.3838  0.0000  0.0472   0.1758   0.1156    0.8503   0.0000   427.5332      -22.1352       26.2575       2.61583      -8.82192       8.01171       12.0806       16.4638       13.3555       12.9073       6.11038       4.68234
   5  20 3186.0570    4.1079  1.3071 10.7816 -0.0006  0.0588   0.1663   0.1682    5.8734   0.0000   443.2699       20.8082       27.7032      -7.07810      -1.24127      -3.50341       18.3817       20.3048       18.1892       13.8557       11.3426       6.54620
   5  22 3459.5377    2.8556  2.1103 12.3356  0.0000  0.0849   0.1057   0.2359    0.3920   0.0000   443.5070      -56.1804       49.7155       2.15589      -1.33475      -5.86374       24.1434       26.5737       26.1092       21.1068       14.1972       9.08346
   5  23 3596.5958    2.4820  3.2766 11.7930  0.0000  0.1064   0.0746   0.2988    0.2778   0.0000   442.6320      -7.10866       17.1290       37.9922       15.8434       7.17822       28.5873       35.9176       30.7107       25.6169       17.0630       10.5584
   5  24 3734.0040    2.0598  4.3948 11.1065  0.0000  0.1295   0.0490   0.3481    0.2304   0.0000   454.0426      -5.73999       7.14366      -15.8260       4.03477      -1.01001       35.2149       40.6718       40.1487       30.8574       21.6702       13.2811
   6   9 1727.7530    0.3185  0.1875  9.8229  0.0000  0.0199   0.0248   0.0444    0.0611   0.0000   433.5515      -6.46379       7.52030       3.50629      -2.85533       1.30189       5.96026       6.63626       6.23605       4.80405       4.05262       2.50605
   6  11 2004.0357    0.5725  0.4204 10.0299  0.0000  0.0406   0.0312   0.0636    0.0940   0.0000   440.5273       12.1092    0.00179205      -5.69789      -2.93941       1.11033       8.62274       10.8681       10.1224       9.31571       6.05149       4.50040
   6  12 2142.4494    0.8047  0.5982 10.1608  0.0000  0.0385   0.0372   0.0752    0.1262   0.0000   449.8714      -6.14716       32.3874       9.39397      -6.65018       1.46116       8.60300       10.9531       10.1837       7.73372       6.23048       4.34354
   6  13 2279.8027    1.1332  0.6781 10.6304  0.0000  0.0509   0.0517   0.0852    0.1421   0.0000   426.7532     -0.102564       16.7619       4.89852       9.82626    -0.0196626       13.9390       12.6099       8.71311       10.7702       9.92266       6.14558
   6  14 2415.5002    1.5351  0.7560 11.1397  0.0000  0.0366   0.0643   0.0898    0.1552   0.0000   440.1669      -2.82641       9.54836      -12.7596       6.69601     -0.781208       8.79891       11.0490       8.90151       8.50524       6.05145       3.81959
   6  15 2551.0242    1.8999  0.7271 11.8722  0.0000  0.0403   0.0847   0.0925    0.1488   0.0000   453.8590       5.54357       3.79712       6.67671       1.62644       2.09951       10.9541       12.0864       9.80155       9.33111       7.24186       5.21441
   6  16 2687.0163    2.2317  0.9226 11.8876  0.0000  0.0416   0.0867   0.1087    0.1768   0.0000   426.2401       14.2674       12.0151       3.56403     -0.207993     -0.730336       9.64945       10.5344       11.3726       9.45767       5.91674       4.61035
   6  17 2823.6380    3.0454  0.8608 12.4240  0.0000  0.0404   0.1203   0.0961    0.2015   0.0000   427.2332      -15.2857       4.65921       10.4419       9.79517      -2.02083       10.4261       11.6483       10.3898       8.99833       7.13372       4.79184
   6  18 2960.6396    4.0366  0.7131 12.2002  0.0000  0.0334   0.1667   0.0763    0.3260   0.0000   442.5026      -13.9089       12.2644       8.78365       2.99089      -2.41445       9.21302       10.7347       9.06066       7.87396       5.86863       3.74796
   6  19 3097.1907    3.8160  1.0282 12.3949  0.0000  0.0434   0.1455   0.1112    0.4169   0.0000   445.2732       6.49686       14.6784      -12.6765      0.644434       1.58648       11.3237       13.4891       11.5247       10.0242       7.51854       4.71216
   6  20 3233.8891    3.7433  1.2779 12.1053  0.0000  0.0551   0.1358   0.1377    0.6420   0.0000   441.6641       25.6474       25.9189      -8.79537      -16.5605      -2.82243       11.6944       14.9406       12.7947       11.6115       8.82321       5.69387
   6  21 3370.9149    3.4930  1.7176 12.1969  0.0000  0.0673   0.1104   0.1700    0.4703   0.0000   422.8183       13.0727       2.55037      -16.5777       23.0965       6.30024       18.0722       18.0355       18.7180       15.2227       11.7794       8.00920
   6  22 3508.4222    2.6327  2.1047 12.7303  0.0002  0.0936   0.0947   0.2323    0.2148   0.0000   457.7359       27.6406       20.6500      -30.7956      -9.38453      -1.73225       25.9802       27.8642       24.2897       21.5436       19.4730       13.2216
   6  23 3645.9134    2.4320  3.2953 11.1230  0.0000  0.0956   0.0598   0.2612    0.3298   0.0000   467.7052       17.5921       43.6749       14.5918      -38.6166      -14.5116       22.9763       26.6801       26.7825       21.7508       16.6319       10.9577
   6  24 3783.6083    1.9607  5.4251 10.9399  0.0000  0.1366   0.0404   0.3817    0.1637   0.0000   493.4298       91.7824      -1.01074      -73.6542       14.1032       7.56041       31.1781       37.9512       36.6555       32.0299       22.0833       15.2879
   6  25 3922.0225    1.6045  5.9531 10.9544  0.0000  0.1453   0.0336   0.4178    0.1184   0.0000   424.3617      -39.6415       3.46647      -34.9482       7.83378       8.16227       35.3469       40.5946       40.9054       35.0451       24.4226       17.2172
   7   8 1627.4714    0.2332  0.1701  9.8227  0.0000  0.0193   0.0215   0.0527    0.0543   0.0000   440.9187       1.95933       14.1358       5.42461      -5.77330      0.364966       4.02394       4.44155       4.59380       4.02540       2.97426       2.13272
   7   9 1767.6800    0.3258  0.2192  9.8831  0.0000  0.0253   0.0230   0.0459    0.0597   0.0000   428.3954      0.408232       12.2119      -3.85667      0.142611       5.72959       4.67488       6.73635       5.21904       4.65645       4.01559       2.97849
   7  10 1906.8416    0.5245  0.3898 10.0666  0.0000  0.0352   0.0302   0.0630    0.0770   0.0000   438.8757       8.54402       10.2841       3.29562      -12.4233      -1.65156       9.44604       11.8162       10.5589       8.12605       6.11958       3.81430
   7  11 2045.8135    0.7170  0.4333 10.1745  0.0000  0.0254   0.0366   0.0642    0.0919   0.0000   443.9638     0.0250183       10.4696      -1.72817       5.60028       1.90572       5.69342       7.17432       6.34870       5.84028       4.25127       2.94621
   7  12 2184.4867    0.9133  0.7291 10.0993  0.0007  0.0325   0.0351   0.0853    0.1368   0.0000   429.2206       16.5148       18.6560      -1.95179      -8.10332      -2.84796       6.85459       8.33518       8.03331       6.88029       5.33762       3.64259
   7  13 2322.1543    1.1970  0.7257 10.6595  0.0000  0.0367   0.0461   0.0861    0.1427   0.0000   438.1739      -10.5013      -11.4773      -1.02508       1.43646       2.75666       9.85377       11.8121       10.6630       8.98624       6.56764       4.32184
   7  14 2458.1391    1.4749  0.8452 11.2868  0.0000  0.0453   0.0548   0.0950    0.1513   0.0000   441.0203      -25.8174       8.67006       18.6156      -7.57759      -2.73582       11.7720       14.1126       12.9992       11.1198       8.22090       5.08827
   7  15 2594.2121    1.9777  0.9683 11.6716  0.0009  0.0398   0.0693   0.1111    0.1606   0.0000   440.5180      -6.91768       15.2004       5.00444       5.36459       4.22970       8.25241       10.3001       8.77998       8.35238       6.77284       4.78256
   7  16 2731.1424    2.6046  0.7518 12.5181  0.0000  0.0367   0.1006   0.0870    0.1334   0.0000   432.4687       7.19260     -0.198078       2.23033      -3.81732      0.384150       7.96951       9.02718       8.89252       7.28614       6.22935       4.73702
   7  17 2868.2853    3.2677  0.7953 12.5052  0.0000  0.0331   0.1219   0.0880    0.1633   0.0000   436.0407      -2.52621      0.378276      -18.4057      -7.40280       6.04634       7.18553       8.58358       8.24812       6.61074       5.56634       3.97207
   7  18 3005.6320    3.7180  0.7894 13.0781  0.0000  0.0367   0.1391   0.0818    0.1508   0.0000   428.5423      -1.22584       17.6911      -4.09543      -6.73364      -6.22942       8.10109       9.44752       8.89597       8.37606       6.03744       4.46485
   7  19 3142.7005    4.0290  0.7922 13.0457  0.0000  0.0358   0.1531   0.0857    0.1818   0.0000   457.4825       31.1316      -5.60401      -15.9740       2.63538      -3.21390       8.64752       10.4636       9.28540       7.69454       6.45849       4.26235
   7  20 3279.7424    3.6022  1.4128 12.6049 -0.0040  0.0503   0.1105   0.1199    0.2137   0.0000   433.8590       1.36864      -10.3547      0.602265      -6.22662      -7.16671       11.5502       13.5126       13.1159       10.3993       8.69032       6.13963
   7  21 3417.3280    3.2305  1.9158 11.7423  0.0000  0.0600   0.0897   0.1377    0.3303   0.0000   424.3773       23.6750       14.0834      -5.84057      -4.36001       3.94119       13.9026       16.5966       15.4598       13.4926       10.3428       7.51672
   7  22 3555.2319    2.6566  2.8618 11.6067  0.0000  0.0783   0.0590   0.2016    0.2066   0.0000   448.8270       61.2140      -3.49472       23.4063      -22.9033      -21.5464       16.6527       20.6805       19.6666       17.4186       13.3304       8.86798
   7  23 3693.2684    2.2297  4.1502 11.0177  0.0000  0.0986   0.0422   0.2657    0.1852   0.0000   412.0051     -0.466386      -9.34764       29.2234      -6.83918      -8.42875       19.9894       24.7361       24.6018       21.5265       15.9102       11.5950
   7  24 3831.7988    1.8516  5.6317 10.8765  0.0016  0.1222   0.0327   0.3398    0.1267   0.0000   445.9527       25.7694       62.8290      -66.2478       12.4141      -13.8769       27.1799       31.1994       31.2119       28.7376       20.8355       15.9358
   7  26 4109.0663    1.2855  9.5125 10.3762  0.0000  0.1876   0.0214   0.5533    0.0883   0.0000   457.5394       17.3971      -68.2276      -16.1198       11.9172       8.46134       39.4160       46.7924       45.3119       42.5650       31.8367       24.2941
   8   8 1665.7155    0.2649  0.2379  9.8689  0.0000  0.0235   0.0199   0.0639    0.0517   0.0000   429.0754       5.74898       8.30269      -4.28127      -3.21087      0.296361       3.82959       5.07522       4.40788       4.42402       3.66881       2.48387
   8   9 1806.2223    0.3612  0.2637  9.9294  0.0000  0.0229   0.0232   0.0559    0.0628   0.0000   431.5621      -3.85169       11.9666       2.47031      0.876964      0.632919       3.62575       5.52584       4.31544       4.03915       3.75760       2.80895
   8  10 1946.0646    0.4845  0.4647 10.0453 -0.0052  0.0260   0.0225   0.0700    0.0806   0.0000   424.5024     -0.340315       19.9220      -1.94420      -7.21616       4.24748       5.05795       6.04596       5.86942       5.50366       4.53825       3.26405
   8  11 2086.1196    0.7214  0.5618 10.1633  0.0000  0.0295   0.0323   0.0752    0.0899   0.0000   440.8625      -11.1913       16.6801       3.99240      -4.42510      -1.10938       4.85830       6.20770       5.78606       5.61199       4.27791       3.27343
   8  12 2225.1555    0.9095  0.6068 10.5383  0.0000  0.0309   0.0368   0.0695    0.1027   0.0000   435.7895      0.899215       16.7003       3.11425      -6.29514      -2.71773       5.85633       7.02377       6.78224       5.86143       4.96257       3.83678
   8  13 2362.8427    1.3619  0.8467 10.8054  0.0018  0.0347   0.0499   0.0936    0.1453   0.0000   455.2820      0.847807      0.413918     -0.418388       4.21787      -4.94638       7.18282       8.16924       7.67646       7.48304       5.93560       4.42265
   8  14 2499.5061    1.7277  0.8716 10.7099  0.0000  0.0337   0.0584   0.0761    0.2012   0.0000   438.9495      -7.04358       7.23551       1.09537     -0.283894       5.06587       7.01067       7.70650       7.51332       7.16249       5.83854       4.63184
   8  15 2636.0497    2.4078  0.9441 11.2667 -0.0024  0.0347   0.0762   0.0822    0.2140   0.0000   435.0243       2.21916       16.9751       5.15997       1.38484      -2.04914       7.15495       7.59043       8.14082       7.45474       5.52271       4.43484
   8  16 2773.7593    2.7988  0.9342 12.1079  0.0000  0.0371   0.0896   0.0831    0.1836   0.0000   442.5876       10.7265       7.92773      -5.03940      -6.27658      -3.19443       7.07020       8.36399       8.66774       8.06945       5.76888       4.65592
   8  17 2911.5277    3.2796  0.7527 12.9708  0.0000  0.0328   0.1165   0.0807    0.1332   0.0000   438.5596       3.06173       5.57889      -4.01088      0.957470      -7.39860       6.22389       7.62073       6.95510       6.05814       5.57763       4.29100
   8  18 3049.1145    3.8285  0.9539 13.2139  0.0000  0.0394   0.1287   0.0955    0.1548   0.0000   431.5992       18.6275      -2.45331       5.28141       9.07489      -13.1304       8.34192       9.04279       9.27960       7.95947       6.80120       5.04048
   8  19 3186.7191    3.6851  1.2069 13.1963  0.0006  0.0447   0.1153   0.1237    0.1642   0.0000   429.5389      0.582036       24.5774       4.24464     -0.213671       5.52589       8.48437       10.5754       9.95744       8.92669       7.89508       5.82283
   8  20 3324.4396    3.3362  1.4167 13.2605  0.0000  0.0569   0.0997   0.1266    0.1233   0.0000   445.4207      -26.7987       4.53522      -5.07367      -2.51645      -7.34196       12.6536       15.7380       14.8093       12.7398       10.1285       7.03695
   8  21 3462.4164    2.9053  2.2229 12.3109  0.0000  0.0634   0.0687   0.1604    0.1210   0.0000   453.4877      -2.31381       10.0678       7.80427       3.37434       2.62955       12.3906       15.6228       14.3382       13.2177       10.8305       8.12891
   8  22 3600.8083    2.3553  3.4619 11.8353 -0.0011  0.0882   0.0476   0.2243    0.1017   0.0000   425.8118      -52.2074       16.6085      -16.7907       6.09811       5.84832       15.5120       20.4556       19.5302       17.8272       14.1671       10.5670
   8  23 3739.2793    1.9976  4.5822 11.3315  0.0000  0.0978   0.0352   0.2771    0.1039   0.0000   448.9034       16.6876       7.13174      -21.3394      -10.3671       18.7233       19.1225       22.9366       22.8898       20.3419       16.6733       12.4711
   8  24 3878.1820    1.6738  5.9255 10.8514  0.0000  0.1239   0.0276   0.3553    0.1030   0.0000   485.3076       30.3970      -9.42639      -21.9749      -1.69751      -10.3873       22.9266       28.4441       27.2814       25.7281       20.6085       15.8990
   8  25 4017.6291    1.3651  8.0074 10.7235  0.0000  0.1585   0.0223   0.4557    0.0745   0.0000   408.4776      -27.4819      -17.3360       27.3794       9.58783      -28.3870       29.0733       35.3145       35.9382       32.4936       26.2413       19.5378
   8  29 4575.6748    0.6062 16.3063 10.2585 -0.0063  0.4330   0.0158   1.2648    0.0546   0.0000   549.2895       31.2355      -31.0470      -22.9698      0.812380      -11.4200       75.5757       96.7990       97.0021       86.6214       70.6777       58.1957
   9   8 1702.4261    0.3024  0.2158  9.8129  0.0000  0.0206   0.0199   0.0417    0.0527   0.0000   440.1219      -3.16409       10.1266      0.804162      -4.30098      -1.20595       4.16787       5.00654       4.66097       3.96990       3.72303       2.60499
   9   9 1843.6490    0.4086  0.2619  9.9396  0.0000  0.0256   0.0223   0.0384    0.0610   0.0000   435.7601       3.06642       11.3573      -2.35345       5.35749      0.237599       3.89668       4.17444       5.60050       3.93724       3.67508       3.08780
   9  10 1984.2201    0.5991  0.4470  9.8606  0.0000  0.0292   0.0264   0.0589    0.1075   0.0000   435.1864      -3.78712       5.40180       2.66610      -1.04701       2.78044       5.36928       7.01338       6.68966       6.19448       5.24934       3.52975
   9  11 2125.1281    0.7817  0.5296 10.4604  0.0000  0.0273   0.0323   0.0656    0.1017   0.0000   436.5047      -7.11767       15.3150       1.53222      0.587748      -3.22615       4.62564       5.33242       5.32754       4.85819       4.18249       3.34006
   9  12 2264.5746    1.0825  0.6854 10.5920  0.0000  0.0290   0.0421   0.0766    0.1205   0.0000   437.2046       3.06586       6.39370       4.19620      -8.28483       4.60061       4.48099       5.90328       5.73028       5.56222       4.49800       3.46369
   9  13 2402.2571    1.4252  0.8541 11.0880  0.0000  0.0365   0.0474   0.0840    0.1317   0.0000   442.2226       5.31963       18.3197      -1.96250      -5.60222       1.78198       5.75800       6.70046       7.72019       6.53095       5.30485       4.05734
   9  14 2539.5622    1.8477  1.1060 11.3332  0.0000  0.0397   0.0562   0.0961    0.1620   0.0000   442.8828      -3.06887       2.30483       13.7159       2.29929     -0.175834       6.36221       7.87064       7.40952       7.55346       5.90383       5.12845
   9  15 2677.0035    2.2805  0.8404 11.8306  0.0000  0.0326   0.0735   0.0746    0.1470   0.0000   433.8986       2.89857       22.6483      -6.59737      -7.74740     -0.403092       5.67483       7.17159       6.72137       6.16045       5.38123       4.48406
   9  16 2815.2083    2.9524  0.8417 12.2441  0.0000  0.0333   0.0955   0.0734    0.1537   0.0000   441.9059       15.8771       22.7861      0.684902      0.499033      -2.23210       5.58170       7.19875       6.52518       6.11801       5.41556       4.25832
   9  17 2953.5013    3.7527  0.7322 12.6012  0.0000  0.0335   0.1290   0.0696    0.1540   0.0000   438.2958       11.0919       9.51003      0.459130       8.37029      -1.14936       7.40304       10.1188       9.38575       8.33599       6.59143       4.58048
   9  18 3091.4808    4.0523  0.9589 12.9290  0.0005  0.0362   0.1253   0.0811    0.1667   0.0000   440.8792      -2.94647       9.41254      -10.6957       1.75314      -7.04055       6.70561       7.93141       7.41298       6.64282       5.80808       4.73153
   9  19 3229.4505    3.8205  1.0441 13.3362  0.0000  0.0355   0.1193   0.1017    0.1410   0.0000   444.9656      -18.6419       2.56788       14.9850      -4.75103      -1.11598       6.38321       7.63802       7.66667       7.07377       5.95759       4.76169
   9  20 3367.7254    3.3644  1.6086 12.9362  0.0003  0.0497   0.0855   0.1266    0.1143   0.0000   430.9160      -16.7363       3.33500      -12.4204      -3.99529      -1.39020       8.46868       10.3801       10.4893       9.78575       7.90520       6.44713
   9  21 3506.1307    2.5628  2.6015 12.4800  0.0000  0.0683   0.0572   0.1877    0.0782   0.0000   438.5346      -9.39167       9.22055      -1.64743       4.42251      -15.3205       11.5767       14.2755       13.9357       12.7858       11.0152       9.04449
   9  22 3644.9828    2.2610  3.5803 11.7949  0.0000  0.0802   0.0443   0.2160    0.0857   0.0000   411.0528       34.6552       17.3340      -31.2363       22.6667      -9.10559       13.2933       16.4137       15.9516       15.6695       12.6709       10.3139
   9  23 3784.0673    1.8098  4.5707 11.6151  0.0000  0.1029   0.0345   0.2644    0.0762   0.0000   424.2178      -18.3291       13.8452       20.2933      -13.1336      -11.8165       17.1618       20.6367       20.7419       19.8222       16.7788       13.3165
   9  24 3923.4498    1.4622  6.2410 11.1374  0.0000  0.1299   0.0247   0.3477    0.0687   0.0000   404.9433      -30.4935       56.5287      -36.8161      -19.9181       35.5907       20.9378       26.7784       26.1883       24.3844       21.1882       16.7927
   9  25 4062.9380    1.2919  7.7744 10.7639  0.0000  0.1540   0.0212   0.4213    0.0689   0.0000   473.8143       26.3677       36.6805       16.2535       19.4497      -2.18754       24.9840       30.7974       32.1898       28.4814       24.9423       19.6316
   9  26 4202.7851    1.1011  9.7605 10.4747 -0.0049  0.1841   0.0180   0.5132    0.0643   0.0000   414.4173      -3.54865       42.0271       26.0370      -25.0880      -2.12591       29.7986       37.8526       38.5888       36.0268       28.8919       24.2999
   9  27 4342.5870    0.9066 11.7738 10.3783  0.0000  0.2340   0.0162   0.6629    0.0545   0.0000   505.4863      -47.4536       52.6440      -38.0227       20.4318       35.9531       37.0723       47.5327       48.1357       45.0825       37.1437       29.2948
  10   7 1592.9349    0.1973  0.1797  9.8114  0.0000  0.0203   0.0168   0.0591    0.0433   0.0000   430.4182      -5.14436       8.05510       4.39219      -2.20720       1.84593       3.05833       3.67298       3.40280       3.77744       3.26923       2.27026
  10   8 1737.8144    0.3012  0.2418  9.9172  0.0000  0.0192   0.0196   0.0532    0.0474   0.0000   438.8901      -5.93375       10.9057      -1.05694     -0.160004       3.19314       3.64352       3.81981       4.52435       4.69864       3.50685       3.00878
  10   9 1879.9830    0.4988  0.3025  9.9889  0.0000  0.0219   0.0248   0.0403    0.0604   0.0000   440.0145       1.69114       5.72828       1.44496      -1.65820       2.18869       3.51260       4.17893       3.94043       4.11036       3.34213       2.73498
  10  10 2021.5164    0.6012  0.4831 10.1349  0.0000  0.0263   0.0242   0.0551    0.0842   0.0000   436.9077       4.51794       8.82127     0.0519651       1.17066       1.21867       3.94939       4.98927       5.31470       4.85402       4.03290       3.30160
  10  11 2162.9318    0.8206  0.6252 10.3782  0.0000  0.0304   0.0311   0.0668    0.1398   0.0000   437.0072      -3.92288       24.6258     -0.304497      -4.03110       2.28165       4.44754       5.36099       5.65479       5.17783       4.38625       3.53383
  10  12 2302.7788    1.2059  0.7658 10.5220  0.0000  0.0291   0.0405   0.0789    0.1961   0.0000   439.8848      -2.50656       3.53781      -3.81628     -0.867583       4.02841       4.48320       5.42086       5.51436       5.08536       4.29158       3.70518
  10  13 2440.7972    1.4747  1.0864 11.2025  0.0000  0.0366   0.0454   0.0948    0.1604   0.0000   432.0130       4.20773       5.52023       2.65168      -4.13722       6.31414       5.65305       6.95445       6.69997       6.94259       5.59203       4.75948
  10  14 2578.5840    2.0521  0.9633 11.6366  0.0000  0.0361   0.0624   0.0870    0.1468   0.0000   421.6071       5.88463       5.70115      0.545956      -3.08436     -0.460449       4.76942       7.29550       6.32425       6.70157       4.85376       4.43041
  10  15 2716.9551    2.6741  0.8856 11.8149  0.0014  0.0310   0.0803   0.0728    0.1657   0.0000   436.7800       2.55221       6.29320      -1.10572       4.78301    -0.0512023       4.55266       5.74099       5.83908       5.47457       4.77078       3.76504
  10  16 2855.6541    3.0888  0.8699 12.0762  0.0000  0.0296   0.0933   0.0724    0.1654   0.0000   440.2039       10.2581       12.8441     -0.492836    -0.0733184       6.25402       4.81150       6.31998       6.12789       6.00272       4.98782       3.81470
  10  17 2994.4532    3.9064  0.8020 12.6960  0.0000  0.0262   0.1287   0.0758    0.1448   0.0000   436.2864      -1.33833       18.6837     -0.766352       7.28044      -11.2731       4.26518       5.46833       5.41383       5.08972       4.40632       3.41606
  10  18 3132.9415    4.1870  0.9630 12.8442  0.0000  0.0332   0.1227   0.0825    0.1641   0.0000   434.0068       7.55606       14.7920      -6.16972      -1.73913      -3.49856       4.79881       6.87054       6.17994       5.96944       4.93518       4.16304
  10  19 3271.1918    3.6869  1.4130 12.4624  0.0000  0.0421   0.0907   0.1008    0.1682   0.0000   431.7029       3.75584       2.24574      -2.89968       7.74807      -10.0691       6.17662       7.99126       7.60196       7.38339       6.33277       5.29967
  10  20 3410.0147    3.3050  1.7937 12.7868 -0.0023  0.0500   0.0784   0.1284    0.1052   0.0000   448.8315      0.186986       5.50686       8.04086      -18.3086       4.12143       7.31355       9.94508       9.21645       9.15135       7.59336       6.44095
  10  21 3549.1529    2.5911  2.5401 12.2436  0.0000  0.0602   0.0531   0.1687    0.0863   0.0000   437.2845       12.0413       14.3849       15.5183      -10.8947      -14.7196       8.88831       11.4357       11.6119       11.0255       9.24423       7.53720
  10  22 3688.2792    2.0673  4.0286 11.7166  0.0000  0.0834   0.0366   0.2281    0.0685   0.0000   434.9468       22.5752       12.8302      -14.7151      -3.30703     -0.774713       12.2980       14.9084       16.3243       14.4366       13.0276       10.3376
  10  23 3827.8660    1.7689  5.1637 11.2434  0.0000  0.0965   0.0288   0.2676    0.0724   0.0000   421.3963       15.4969       26.1026       7.59443      -4.93111      -9.54405       14.7477       18.2484       18.2619       17.5642       15.2185       12.4263
  10  24 3967.4830    1.4356  6.6317 10.9118  0.0000  0.1205   0.0223   0.3438    0.0688   0.0000   408.8221       9.94577      -4.86462       12.6678       15.8661      -19.1750       17.7486       22.3760       22.1175       21.6620       18.1819       15.5681
  10  25 4107.5772    1.2361  8.8567 10.6334  0.0000  0.1597   0.0190   0.4355    0.0636   0.0000   413.4179      -3.53484       48.5911       30.1684       24.3403       18.1440       23.1375       30.3594       29.7095       28.4386       24.5356       20.7294
  10  26 4247.1022    0.9816 11.3480 10.4977  0.0000  0.2107   0.0169   0.6106    0.0567   0.0000   470.2518       40.4667       15.9281      -55.1023       1.42075       5.33162       30.2216       39.1141       40.3412       37.3287       32.5023       26.5425
  10  27 4387.3863    0.7663 10.2138 10.5090  0.0000  0.2235   0.0161   0.6356    0.0503   0.0000   388.4785      -38.1417       61.0719      -53.9480      -3.96207       2.16585       32.8758       41.3319       43.2475       39.7406       35.0612       28.6530
  11   7 1627.0846    0.2269  0.1874  9.7931  0.0000  0.0180   0.0155   0.0411    0.0438   0.0000   440.1007      -4.39370       14.9806      -3.19260      -3.07396      0.819166       2.37984       3.12310       3.38910       2.60815       3.18689       2.37986
  11   8 1772.2093    0.3381  0.2508  9.9522  0.0000  0.0192   0.0188   0.0391    0.0502   0.0000   432.8535     -0.501140       14.2718      0.555476      -1.47541       1.73612       2.90001       3.41555       3.82563       3.48306       3.41490       2.58574
  11   9 1915.3897    0.5283  0.4192  9.9142  0.0000  0.0212   0.0229   0.0556    0.0660   0.0000   436.3237      -4.34774       9.71438       3.42505      0.937045       2.23544       3.11135       3.56769       3.76219       3.29669       3.18163       2.57866
  11  10 2057.9223    0.6930  0.5400 10.0460  0.0000  0.0265   0.0254   0.0537    0.0843   0.0000   439.6766      -7.93675       3.70682      -4.13644      0.533970      0.186164       4.16875       4.85492       4.58500       4.82358       4.41900       3.48895
  11  11 2199.7676    0.9591  0.7021 10.2216  0.0000  0.0270   0.0313   0.0685    0.1387   0.0000   436.1838      -7.11644       18.1183      -6.92002      -1.34967       5.33882       4.03348       5.62278       5.20970       5.17205       4.53779       3.57415
  11  12 2340.0066    1.2602  0.9432 10.2858  0.0004  0.0330   0.0391   0.0796    0.3291   0.0000   433.7234       4.23737       11.5817      -1.87870      -1.83151      -3.15713       4.51168       5.86576       5.85862       5.75991       5.01165       4.12490
  11  13 2478.4556    1.7144  1.0686 10.0874  0.0000  0.0360   0.0484   0.0820    0.6358   0.0000   440.7745       1.23169       16.5585      -6.06920      -4.41798      -2.95481       4.72177       6.56270       6.23762       5.92903       5.41552       4.41790
  11  14 2616.8525    2.1213  0.9515 11.5606 -0.0007  0.0302   0.0605   0.0802    0.1816   0.0000   436.9840       5.71673       21.6560      0.467084       1.76845      -7.41118       4.19557       5.14298       5.34779       4.88883       4.51444       3.76647
  11  15 2756.0670    2.7133  0.8677 12.3724  0.0000  0.0291   0.0826   0.0753    0.1215   0.0000   434.7557      -5.48471       19.4561      -3.83041       1.79930       7.44849       4.68583       5.40205       5.29756       5.09127       4.62184       3.95577
  11  16 2895.3370    3.3954  0.7681 12.5506  0.0000  0.0259   0.1060   0.0676    0.1314   0.0000   433.6914       5.16906       17.6849      -1.95786       4.16811      -4.82380       3.83886       4.38129       4.58971       4.64173       3.92086       3.33602
  11  17 3034.4608    3.7996  0.8116 12.6601  0.0000  0.0283   0.1130   0.0674    0.1523   0.0000   438.1377      -1.88684       5.89317      -1.46316       4.84352       2.95233       3.86256       4.64707       4.90152       4.35515       4.22987       3.39815
  11  18 3173.4429    3.9846  0.9688 12.8561  0.0000  0.0325   0.1103   0.0750    0.1581   0.0000   432.3705      0.989680       11.1768      -11.0536   -0.00430135      0.257280       4.61064       5.85261       5.40942       5.30306       4.86692       4.29061
  11  19 3312.2985    3.6650  1.6092 12.4482  0.0000  0.0409   0.0846   0.1079    0.1296   0.0000   436.6944     -0.547553       2.48960       16.9108     0.0492826      -3.78684       5.86405       7.45542       7.37055       7.09980       6.10674       5.34951
  11  20 3451.5582    3.0584  2.2312 12.0499  0.0000  0.0507   0.0601   0.1313    0.1030   0.0000   449.8985      -5.60110      -2.65219      -6.39039       5.78014       1.43236       6.90624       9.11144       9.12722       9.08877       7.48608       6.33903
  11  21 3591.0530    2.4739  3.0757 11.8303  0.0000  0.0642   0.0444   0.1684    0.0799   0.0000   432.8214       9.30555       8.98114      -6.06529      -12.4629      -5.22105       8.44533       11.0945       10.9704       10.9274       9.16032       7.99137
  11  22 3730.6006    2.0187  4.1863 11.5942  0.0000  0.0794   0.0344   0.2219    0.0689   0.0000   420.7802       32.7995      -10.0637       16.6116      -1.99410      -18.5238       10.9639       13.6066       14.4420       13.4138       11.8898       10.0537
  11  23 3870.8352    1.6745  5.8096 11.1499  0.0000  0.1017   0.0263   0.2778    0.0673   0.0000   410.6156       6.56380       12.5740      -16.9296     0.0618390      -14.2834       14.0105       17.5884       17.3529       17.4146       15.5260       12.6835
  11  24 4010.5739    1.3332  7.2686 10.8767 -0.0032  0.1241   0.0209   0.3522    0.0643   0.0000   435.8543       22.6746      -6.51748      -2.03207       18.8986       24.5276       17.3669       21.3794       22.2873       21.8587       19.5923       15.7762
  11  25 4150.7500    1.1401  9.3991 10.5998  0.0016  0.1560   0.0174   0.4516    0.0576   0.0000   429.8478       29.2913      -16.4532       30.7657       29.5224       10.2397       21.1759       26.3959       27.8600       26.4170       23.6269       19.7441
  11  27 4431.9033    0.7299 12.9986 10.4573 -0.0013  0.2641   0.0155   0.7854    0.0453   0.0000   452.8667       4.13040       43.1014      -7.74555      -35.0470      -1.69429       36.1017       44.8041       48.7666       44.6049       39.5980       34.4485
  12   5 1351.9009    0.1137  0.0398  9.8699  0.0000  0.0269   0.0262   0.0259    0.0347   0.0000   442.2027      -6.09957       20.6590      -8.79896       3.48747       1.32354       5.37359       5.76094       3.18885       4.85134       4.89918       3.08027
  12   6 1509.6872    0.1686  0.0987  9.8601  0.0000  0.0194   0.0169   0.0336    0.0369   0.0000   436.6690      -2.41469       12.1629      0.403744       3.69311     -0.999091       3.35711       3.60608       3.15224       2.88626       2.53558       2.41247
  12   8 1805.8202    0.3552  0.2511 10.0108  0.0000  0.0187   0.0198   0.0469    0.0477   0.0000   435.2780      -1.10535       9.78595     -0.446430       2.14379       1.20874       2.50831       3.05821       2.47207       2.50398       2.46013       2.74487
  12   9 1949.9901    0.5429  0.4061 10.0941  0.0000  0.0213   0.0227   0.0497    0.0605   0.0000   437.0326      -2.04402       12.2771       5.18377       1.38432      0.261804       2.62273       3.56883       3.41405       3.60518       3.40444       2.77378
  12  10 2093.6125    0.7066  0.5817 10.1488  0.0000  0.0252   0.0246   0.0580    0.0821   0.0000   437.4889       1.41670       12.9498      -4.48017      0.490813      -2.73175       3.36493       4.13552       4.24960       4.25845       3.88784       3.14625
  12  11 2235.7564    0.9657  0.7848 10.6761  0.0000  0.0311   0.0301   0.0731    0.0940   0.0000   440.6366       9.81200       10.7889      -1.86405      -3.11906       3.94306       4.61222       5.76554       5.97002       5.60224       5.52277       4.42365
  12  12 2376.2917    1.3883  0.9948 10.4234  0.0000  0.0302   0.0379   0.0793    0.2557   0.0000   439.9092      -1.02135       7.93921       2.75359       4.99539      -1.89578       3.68830       4.60064       4.65352       4.85943       4.16011       3.55860
  12  13 2515.4167    1.9102  0.8434 11.2501  0.0000  0.0302   0.0604   0.0708    0.2852   0.0000   438.4101     -0.315031       15.6982      -3.13889      -1.29863       1.27774       3.71506       4.71355       4.86436       4.66030       4.09144       3.55637
  12  14 2654.6061    2.3773  0.8761 11.9246  0.0000  0.0313   0.0725   0.0710    0.2394   0.0000   435.7443       3.72837       17.1611       1.61917      -3.08793      -4.08136       4.25657       5.56454       5.30244       5.25748       4.69903       4.11165
  12  15 2794.4199    3.0134  0.8807 12.3234  0.0000  0.0270   0.0863   0.0740    0.1801   0.0000   443.8740     -0.958221       15.0701       2.47947      -3.01045      -5.95528       3.67451       4.22046       4.37461       4.31550       3.90992       3.29930
  12  16 2934.3239    3.5322  0.7805 13.0193  0.0000  0.0275   0.1068   0.0653    0.1181   0.0000   430.0798       5.59138       10.3411      -2.59745      -4.77160       5.18794       3.65943       4.80875       4.68885       4.48435       3.82340       3.63650
  12  17 3073.7660    3.8585  0.9186 12.9912  0.0000  0.0296   0.1073   0.0735    0.1311   0.0000   439.6022       10.2889       12.4314       3.70427      -2.69432       4.59563       3.82046       4.69273       5.26232       4.83338       4.57949       3.69058
  12  18 3213.2061    4.0145  1.1491 12.8862 -0.0004  0.0329   0.1039   0.0845    0.1614   0.0000   439.0547       12.0311       14.8546       1.46620       2.78566      -6.01708       4.44962       5.55706       5.45247       5.75945       5.16339       4.21738
  12  19 3352.6342    3.4569  1.4736 12.7942  0.0000  0.0403   0.0804   0.0986    0.1143   0.0000   442.5089       4.25022       16.0398      -17.6771       3.79901    -0.0988347       4.92812       6.33256       6.47336       6.16924       5.61975       4.87185
  12  20 3492.3585    2.9061  2.3985 11.8632  0.0000  0.0496   0.0530   0.1279    0.0961   0.0000   448.9909       7.29823      -3.60336     -0.572464       9.77469      -6.25272       6.14912       8.06093       8.02266       8.40245       7.22117       6.16413
  12  21 3632.3566    2.3169  3.6678 11.5496  0.0006  0.0645   0.0363   0.1751    0.0724   0.0000   431.3687       10.0356       6.32124      -17.2724      -6.93309     -0.194554       8.29109       10.6923       11.1028       10.9191       9.22536       8.09961
  12  22 3772.3968    1.8347  4.9816 11.3873  0.0000  0.0834   0.0281   0.2311    0.0625   0.0000   445.9481      -14.5861       5.09360      -17.0910      -19.8188       17.4854       10.8657       13.8163       13.9502       14.0996       12.4964       10.6562
  12  23 3912.8779    1.5661  6.8087 11.0058  0.0000  0.1070   0.0228   0.3013    0.0646   0.0000   422.3530       5.43853      -6.07860       11.3424       22.4495      -2.10462       13.2044       16.9186       17.4674       16.6616       15.4121       13.0810
  12  24 4053.4854    1.3015  8.2892 10.7957  0.0000  0.1316   0.0194   0.3771    0.0617   0.0000   435.7197      -9.55236       1.07508       32.1389       8.17816      -50.9846       16.4872       20.7950       22.1036       21.1832       18.9177       16.2989
  12  25 4194.2559    1.0356  9.6400 10.6377  0.0000  0.1654   0.0169   0.4701    0.0560   0.0000   462.0350      -11.5540       19.4926      -7.34446       1.62974      -18.6044       19.8203       25.9426       27.2976       26.0358       23.5251       19.7418
  12  27 4475.9085    0.7183 14.3409 10.3975 -0.0131  0.2748   0.0140   0.7930    0.0454   0.0000   423.0538      -6.27064       73.9167      -6.08377      -41.7232      -1.85709       33.5612       42.8930       44.8017       44.0571       39.5728       34.1877
  13   6 1541.1363    0.1772  0.0720  9.8796  0.0000  0.0160   0.0231   0.0400    0.0361   0.0000   431.8231      -1.94707       13.9312      0.152693     -0.538229     -0.535337       7.30270       5.64965       4.46906       2.61301       4.13932       7.52333
  13   8 1838.6601    0.4438  0.2805  9.9817  0.0000  0.0152   0.0209   0.0416    0.0514   0.0000   437.5820       2.04802       12.3126      -1.64272      0.688375      -2.25039       1.96709       2.30507       2.56143       2.17997       2.20834       2.15839
  13   9 1983.7955    0.5600  0.6387 10.0169  0.0000  0.0262   0.0192   0.0718    0.0713   0.0000   435.3248      -6.42134       14.3621       2.47505      -3.99758       2.09010       2.96520       4.02790       4.00121       3.89242       3.38814       3.08917
  13  10 2128.4695    0.7840  0.6436 10.1323  0.0000  0.0240   0.0250   0.0605    0.0829   0.0000   432.6920      -3.14546       17.6732       2.67460      -4.95003      -2.00300       2.69587       3.74531       3.52132       3.53647       3.36060       2.86362
  13  11 2271.1122    1.0919  0.8465 10.4536  0.0000  0.0285   0.0312   0.0699    0.1041   0.0000   434.4538      -3.59947       12.5004       5.94154      -3.76222      -6.86771       3.09646       4.09984       4.32091       4.15297       4.03227       3.10353
  13  12 2411.7731    1.5580  0.8373 10.8273  0.0000  0.0276   0.0430   0.0626    0.1491   0.0000   438.6832       4.61405       7.14838      -2.10545      -1.91722    -0.0933361       3.06841       4.37230       4.27479       4.42374       3.81643       3.16394
  13  13 2551.6240    1.9091  0.9508 11.6478  0.0000  0.0305   0.0520   0.0793    0.1777   0.0000   430.1955       12.1123       2.05358       3.58412      -3.50108     -0.591311       3.97110       5.19585       5.30236       5.36166       4.97693       4.03379
  13  14 2691.6438    2.5693  1.0102 11.3149  0.0000  0.0302   0.0712   0.0760    0.4599   0.0000   440.5527      -14.1015       12.4128      -2.99346      -8.09599      -3.51860       3.67974       4.36760       4.83343       4.74181       4.41350       3.64929
  13  15 2832.1503    3.0825  0.8407 12.2320  0.0000  0.0264   0.0869   0.0687    0.2644   0.0000   441.0766      0.196269       10.4397     -0.713482      -6.60328      -5.04227       3.03135       3.94958       4.10764       3.99874       3.47824       3.13588
  13  16 2972.5352    3.6411  0.7922 13.0131  0.0000  0.0257   0.1013   0.0626    0.1436   0.0000   444.7401      -3.81711       14.5888      -5.43113       1.98507      -2.04456       2.86010       3.93569       3.77593       3.80022       3.40637       3.06739
  13  17 3112.5151    3.9967  0.9454 13.0853  0.0000  0.0295   0.1062   0.0703    0.1439   0.0000   444.8613      -3.91982       20.1987      -1.21776      -2.02951      -1.89527       3.93080       5.00518       5.18810       4.85020       4.57032       3.80587
  13  18 3252.2792    3.7996  1.0286 13.0267 -0.0009  0.0313   0.0992   0.0739    0.1388   0.0000   433.8155       3.87011       12.3929      -2.71209       8.18512       1.93443       3.55373       4.87248       4.70019       4.87491       4.19440       3.62999
  13  19 3392.2963    3.1530  1.8287 12.6565  0.0000  0.0434   0.0665   0.1170    0.0950   0.0000   439.6630       12.9196       7.95646      -2.68278       8.00445      0.752644       4.89841       6.46029       6.30659       6.54209       5.76719       5.22030
  13  20 3532.4960    2.6174  2.7624 11.7932  0.0007  0.0524   0.0439   0.1374    0.0843   0.0000   436.5148       16.2823       13.0099      -11.9873      -9.50467      -2.75775       6.14022       7.99946       8.45669       8.03837       7.52344       6.48012
  13  21 3672.7815    2.1538  3.7727 11.5614  0.0003  0.0647   0.0331   0.1775    0.0682   0.0000   443.6230       9.40007      -14.9555      -13.4860      -2.36081     -0.712506       7.65965       9.94991       10.3862       10.2601       9.18534       7.96139
  13  22 3813.5378    1.7815  5.3764 11.2163 -0.0000  0.0853   0.0255   0.2273    0.0631   0.0000   443.7290       8.36157       19.2404     -0.669529       31.6492       9.39308       9.90719       13.0403       13.4617       13.5612       12.2099       10.4695
  13  23 3954.2939    1.4510  6.8571 10.9792  0.0000  0.1054   0.0213   0.2939    0.0621   0.0000   454.7181       21.0769     -0.624761      -33.6707      -4.95664       16.4768       12.0168       15.2349       16.6101       15.6527       14.7517       12.8043
  13  24 4095.3482    1.2275  9.1113 10.6832  0.0000  0.1308   0.0173   0.3963    0.0594   0.0000   393.7219       16.5393       35.6100      -9.59073      -11.8591      -3.10420       15.0630       19.1857       20.3138       20.1825       18.1501       15.7023
  13  25 4236.2876    1.0020 10.9533 10.5205  0.0000  0.1657   0.0157   0.5095    0.0553   0.0000   435.5223       81.5127       32.1939      -30.6464       4.57243      -16.7364       18.8506       24.2942       25.9342       25.3691       23.0081       20.0386
  13  27 4518.9977    0.6939 16.9749 10.2886  0.0005  0.3149   0.0112   0.8402    0.0409   0.0000   474.2243      -97.8859       17.4275      -10.8093       32.3668       15.7216       34.8387       45.9187       48.4206       46.4772       43.2176       37.3600
  14   6 1571.5627    0.2199  0.1467  9.8017  0.0000  0.0270   0.0151   0.0308    0.0369   0.0000   437.6177     -0.436553       13.4924      -2.35784      0.308369      0.916105       1.65707       3.76726       2.55715       3.04917       2.22989       1.92578
  14   7 1723.5788    0.3153  0.1633  9.8379  0.0000  0.0153   0.0189   0.0268    0.0405   0.0000   437.9902      -2.53998       10.7241       1.78176     -0.964500      0.443671       1.88032       2.14066       2.41932       2.25313       2.10729       1.79010
  14   8 1870.8169    0.4522  0.3548  9.9620  0.0000  0.0198   0.0187   0.0422    0.0552   0.0000   432.7876      -3.51259       12.8286      -2.54055       2.27370     -0.512901       2.59245       3.07739       3.25779       3.12461       2.79836       2.71656
  14   9 2017.0322    0.6344  0.4658 10.1321  0.0000  0.0217   0.0218   0.0469    0.0683   0.0000   437.1130       3.60329       11.5537     -0.618026      -2.03390     -0.303896       2.22631       2.67217       2.99608       2.98625       2.54711       2.27132
  14  10 2162.4878    0.9087  0.6649 10.2242  0.0000  0.0229   0.0274   0.0585    0.0840   0.0000   437.6733      0.743936       14.9596      0.132757      0.477499       3.18882       2.51624       2.97400       3.21398       3.31502       3.05033       2.50578
  14  11 2305.6699    1.1565  0.8845 10.8219  0.0000  0.0284   0.0313   0.0726    0.0984   0.0000   434.3387     -0.808370       13.1284      -2.35801       6.34314       7.05691       3.64596       4.37267       4.62437       4.56389       4.37786       3.70977
  14  12 2446.6707    1.6144  0.8530 11.2548  0.0000  0.0269   0.0431   0.0676    0.1028   0.0000   441.8898      0.323949       14.5559      -1.60375      -1.13119     -0.112559       2.80958       3.53653       3.78156       3.77958       3.51110       2.99067
  14  13 2587.2280    2.0787  0.9861 11.4653  0.0000  0.0291   0.0532   0.0686    0.1581   0.0000   433.8126       1.77914       17.9207      0.359237      -5.37817       1.28996       3.32240       4.31239       4.35219       4.33573       4.11738       3.49000
  14  14 2728.1560    2.6046  0.8761 11.8977  0.0000  0.0269   0.0685   0.0665    0.2113   0.0000   441.1464      0.502186       11.3889      -5.44717       2.70772     -0.518095       2.76240       3.86315       3.95078       3.75055       3.57613       3.23413
  14  15 2869.1679    3.3045  0.8391 11.9833  0.0000  0.0276   0.0907   0.0620    0.3918   0.0000   436.7609       6.11231       12.8765       1.57448       4.35119       2.24466       2.83757       3.74265       3.99415       3.81859       3.48988       3.09994
  14  16 3010.1142    3.7794  0.9256 12.7120  0.0000  0.0277   0.1014   0.0710    0.2582   0.0000   439.4144       6.27573       21.7700       6.48874     -0.577494      -1.82791       3.16516       4.01170       4.13483       4.08561       3.91486       3.65507
  14  17 3150.4872    3.9332  1.1091 12.8840  0.0000  0.0310   0.0966   0.0753    0.2245   0.0000   434.9743       8.22007       13.1771      -2.84775      -2.91485      -1.74013       3.39133       4.45399       4.73569       4.64873       4.63002       3.62147
  14  18 3290.8568    3.6044  1.3674 13.0360  0.0000  0.0364   0.0847   0.0908    0.1324   0.0000   442.6944     0.0491884       12.5392      -1.21241      -3.70513       2.35969       3.93982       5.17477       4.98670       5.39242       4.86129       4.23575
  14  19 3431.3902    2.9659  1.9972 12.7260  0.0000  0.0461   0.0600   0.1171    0.0811   0.0000   441.5277      -12.4097       16.7775       10.1197      -1.21729     -0.918506       4.90302       6.70145       6.80454       6.89860       6.28233       5.63947
  14  20 3572.0110    2.5584  3.0685 11.9422  0.0000  0.0546   0.0413   0.1454    0.0758   0.0000   445.4421       6.30222       2.86404      -3.60188      -10.8750       9.20190       6.13557       7.78061       8.17521       8.19251       7.83910       6.78794
  14  21 3712.9566    2.1230  4.5367 11.2633  0.0000  0.0690   0.0293   0.1869    0.0734   0.0000   443.4517       9.65798       7.99449       6.48317      -3.75303      -6.08255       7.46575       9.93346       10.1574       10.3541       9.55014       8.43177
  14  22 3854.1381    1.6942  6.0957 11.0389  0.0000  0.0874   0.0228   0.2454    0.0641   0.0000   447.0194      -3.27620       24.7898       2.76383      -14.2762      -13.3461       9.54632       12.4157       12.9243       13.2189       11.8868       10.8410
  14  23 3995.1190    1.3596  7.6848 10.9362  0.0000  0.1132   0.0198   0.3257    0.0574   0.0000   420.7774       5.43262      -2.46051      -3.20834      -6.97170      -21.6660       12.1631       15.7837       16.8354       16.7799       15.6160       13.7732
  14  24 4136.7319    1.1206  9.7621 10.6403 -0.0005  0.1418   0.0168   0.4185    0.0580   0.0000   431.4892      -11.5744       27.6499       24.7649      -18.1562      -4.19618       15.2613       19.9482       21.2107       20.7960       19.4922       17.2417
  14  25 4277.9428    0.9283 11.3928 10.4757  0.0000  0.1713   0.0153   0.5174    0.0541   0.0000   452.6992       37.5483       42.9257       3.50865      -21.2756      -5.31199       18.0885       23.6790       25.0816       25.4568       22.7619       20.6599
  14  26 4420.0357    0.6858 11.6215 10.5577  0.0000  0.2248   0.0153   0.6729    0.0436   0.0000   452.1626       59.5648       56.6322       28.5876       23.9978      -29.9794       23.8616       30.9047       32.0800       32.9046       29.6495       26.3845
  15   5 1440.0270    0.1187  0.0908  9.8361  0.0000  0.0156   0.0132   0.0387    0.0322   0.0000   439.0500     -0.493228       13.4668    -0.0658619     -0.648540      0.448357       1.93837       2.47059       2.23159       2.48555       2.81335       2.01809
  15   7 1753.7752    0.3370  0.2769  9.9163  0.0000  0.0180   0.0153   0.0362    0.0444   0.0000   438.1940      -3.68957       14.5852       2.68961      -2.02879       1.05293       1.79635       2.36851       2.50636       2.39598       2.31217       1.97630
  15   8 1902.3249    0.4661  0.3783  9.9986  0.0000  0.0215   0.0176   0.0393    0.0509   0.0000   436.7302      -2.50773       12.3628       1.62723       1.95373      -1.26002       1.94781       2.98963       2.74289       2.70458       2.66871       2.17366
  15   9 2049.5720    0.6822  0.6566 10.0478  0.0000  0.0240   0.0206   0.0610    0.0872   0.0000   437.8629      -1.45797       16.3639       3.57732       9.74360       4.54530       2.25651       3.21436       3.09425       3.30206       3.01936       2.76766
  15  10 2195.7820    0.9114  0.7702 10.3891  0.0000  0.0251   0.0251   0.0623    0.0869   0.0000   440.9200       1.03003       13.8745       5.16129      -2.75239      0.210845       2.48621       3.31016       3.21865       3.24344       3.02058       2.78621
  15  11 2339.4999    1.2921  0.8085 10.8258 -0.0003  0.0274   0.0342   0.0628    0.1003   0.0000   435.4882      -3.53270       14.3655       4.01070      -2.65694      -6.25136       2.38568       3.67333       3.45328       3.77423       3.26585       2.92711
  15  12 2481.0088    1.7014  1.0599 10.8243  0.0000  0.0291   0.0394   0.0706    0.1573   0.0000   435.6987      -3.59834       18.1476      -2.12204      -4.90943     0.0882329       3.02299       3.71966       3.94777       3.99294       3.72385       3.25749
  15  13 2622.3286    2.1598  0.8721 11.7580  0.0000  0.0248   0.0553   0.0637    0.1135   0.0000   440.0002      -9.26417       7.94919      0.932966       2.24514      -3.03786       2.72325       3.50621       3.59336       3.61638       3.47950       3.12187
  15  14 2764.1180    2.7911  0.8238 12.1760 -0.0003  0.0245   0.0707   0.0586    0.1376   0.0000   435.9909      -3.48988       18.0849       3.31604      -4.53368      -4.90960       2.48501       3.28693       3.34165       3.31586       3.25364       2.87200
  15  15 2905.7246    3.4665  0.8904 12.5145  0.0000  0.0257   0.0874   0.0646    0.2203   0.0000   438.9794      0.321924       6.54610      -1.89552      -2.88182      0.268485       2.47875       3.38433       3.34349       3.41440       3.17132       2.82757
  15  16 3047.0549    4.0728  0.8502 12.7465  0.0000  0.0260   0.1106   0.0615    0.2898   0.0000   439.2172      -4.65045       15.3202      -1.36341      -1.17360      -5.17160       2.57250       3.42836       3.44113       3.37573       3.60754       3.04535
  15  17 3187.9899    3.8011  1.2347 12.9151  0.0027  0.0352   0.0991   0.0857    0.2958   0.0000   436.8895       2.54541       9.44906      -5.29714      -1.15794      -10.1932       3.24351       4.72912       4.64706       4.56412       4.27308       3.84376
  15  18 3328.7284    3.3841  1.3735 13.1781  0.0000  0.0374   0.0805   0.0936    0.1419   0.0000   433.6039       2.79139       8.84419      -11.2503      -4.15499      -3.19204       3.72497       5.18131       5.05309       5.09955       5.11132       4.27611
  15  19 3469.8173    2.9122  2.3275 12.2426  0.0000  0.0457   0.0508   0.1192    0.1076   0.0000   439.8546      -1.59452       16.1016       7.57034      -2.35422     -0.867249       4.47608       6.09819       5.90781       6.23683       5.90550       5.17613
  15  20 3611.0574    2.2997  3.2073 12.0084  0.0000  0.0574   0.0379   0.1561    0.0781   0.0000   445.1349       11.8689       17.0294     -0.202487       5.27169     -0.977316       5.70576       7.43998       7.80211       7.83201       7.38174       6.71005
  15  21 3752.5465    1.9645  4.7909 11.4058 -0.0007  0.0715   0.0271   0.1975    0.0674   0.0000   420.0616      -17.9602       41.0673       3.13817      -11.4972       2.90034       7.21331       9.32634       9.81631       10.1099       9.15207       8.30735
  15  22 3894.1837    1.5931  6.3769 11.0017  0.0001  0.0873   0.0207   0.2520    0.0616   0.0000   442.6005       1.09894       10.6341       12.8146       11.3317      -3.95285       8.84490       11.4631       12.1972       12.5063       11.6231       10.3709
  15  24 4177.5312    1.0682 10.2013 10.7097  0.0000  0.1451   0.0162   0.4281    0.0518   0.0000   414.9620      -24.1300      -10.0405      -9.08282       10.2067       19.0742       14.5965       18.2783       20.0386       19.7567       18.4741       16.4977
  15  26 4461.0938    0.6665 13.4026 10.5487 -0.0008  0.2510   0.0144   0.7323    0.0418   0.0000   413.0495      -18.3930       8.33549      -31.9228       38.8335       5.15159       24.5462       32.4002       34.3105       35.2409       31.7369       28.4962
  16   6 1629.5258    0.2142  0.1596  9.8930  0.0000  0.0186   0.0131   0.0309    0.0348   0.0000   435.2163      -1.92060       15.3070      0.409934      -1.44636      -1.86634       2.26821       3.32521       2.06721       2.30976       3.74517       3.00302
  16   7 1783.2459    0.3989  0.2449  9.8865  0.0000  0.0148   0.0180   0.0309    0.0438   0.0000   436.3108      0.637980       15.1476      -1.79646      -1.49947      -1.50284       1.41308       1.80769       1.87671       2.08811       1.75480       1.66412
  16   8 1933.1610    0.5047  0.4227 10.0453  0.0000  0.0190   0.0182   0.0446    0.0514   0.0000   439.3660      -5.47807       15.4906      -3.17870      -3.80120       2.17058       1.90589       2.45330       2.58493       2.40642       2.45879       2.22770
  16   9 2081.5918    0.7710  0.5649 10.1454  0.0000  0.0217   0.0241   0.0478    0.0830   0.0000   435.2122      0.358578       17.0760       3.61003      -4.74891     -0.188484       2.13118       2.81898       2.97362       2.90781       2.79886       2.41394
  16  10 2228.3805    0.9490  0.7850 10.7370  0.0000  0.0262   0.0262   0.0666    0.0910   0.0000   431.5696       9.07042       20.2027       1.49521      -7.12692      -5.54415       2.54481       3.37821       3.33473       3.41211       3.14671       2.94233
  16  11 2372.5992    1.3953  0.7921 10.9403  0.0000  0.0241   0.0355   0.0571    0.0963   0.0000   439.9808       2.55725       9.95702       1.56431     -0.812403      -2.90097       2.32740       3.12052       3.31206       2.96372       3.13303       2.74764
  16  12 2514.8086    1.7840  0.9297 11.4133  0.0000  0.0267   0.0430   0.0669    0.1070   0.0000   440.0089       1.83619       14.0821       4.20100     -0.547165      -3.12816       2.48354       3.42446       3.22654       3.51442       3.28111       3.00566
  16  13 2656.8977    2.3926  0.9397 11.5496  0.0000  0.0260   0.0560   0.0613    0.1393   0.0000   434.7973      -7.05692       6.59816      -1.71738      -3.68784       1.35336       2.61830       3.45102       3.53701       3.62309       3.30590       2.91569
  16  14 2799.4340    2.9130  0.9534 12.2171  0.0000  0.0264   0.0687   0.0640    0.1306   0.0000   435.2275      0.692732       8.22298       2.27649      -3.88530      -7.33037       2.59115       3.34184       3.25796       3.42514       3.27434       2.89546
  16  15 2941.7168    3.6485  0.8591 12.6993  0.0000  0.0239   0.0905   0.0597    0.1461   0.0000   436.5780     -0.938760       17.7592       5.09706     -0.722650      -3.14793       2.39843       2.81515       2.82631       3.15312       2.89727       2.59770
  16  16 3083.4635    3.9220  0.9294 12.9931  0.0000  0.0272   0.0983   0.0620    0.2103   0.0000   442.7764      -1.80553       18.4076      -6.17224      0.962628      -6.17372       2.84480       3.62766       3.71511       3.91597       3.62994       3.43278
  16  18 3366.2980    3.3343  1.7954 12.3947  0.0000  0.0373   0.0671   0.1033    0.2111   0.0000   435.8924      -11.0244       15.1681     0.0324678      -2.12282      -3.29180       3.63582       4.60073       5.03449       4.98513       4.66530       4.33259
  16  19 3507.8685    2.7894  2.3954 12.2058  0.0000  0.0468   0.0502   0.1205    0.1223   0.0000   445.4606      -2.18034       11.3747      -11.4019       5.01283      0.752690       4.51611       6.33904       6.46930       6.70558       6.40010       5.69184
  16  20 3649.5596    2.2238  3.9125 11.6842  0.0031  0.0632   0.0318   0.1676    0.0745   0.0000   437.1277       2.47104      -6.41379      -10.2868     0.0769254      -9.23778       5.62272       7.77379       8.03044       8.15865       7.64602       7.06527
  16  21 3791.4672    1.8316  5.3323 11.1425  0.0025  0.0750   0.0240   0.2039    0.0716   0.0000   439.9251     -0.681663       1.96546       7.28670      -7.29069      -13.6561       7.11158       9.11695       9.71288       10.0945       9.20799       8.38833
  16  22 3933.2684    1.5393  6.9981 10.8173  0.0000  0.0893   0.0192   0.2556    0.0646   0.0000   432.9638      -3.36328      -28.4679       5.74273       22.3009       9.34575       8.65946       11.0069       12.2121       11.8377       11.2137       10.2440
  16  23 4075.4844    1.2342  8.8072 10.8306  0.0000  0.1199   0.0171   0.3482    0.0520   0.0000   459.8179       1.84943       1.41306       8.90730      -1.01712      -11.2379       11.0147       14.4249       15.5896       15.8107       14.7484       13.1451
  16  25 4359.7809    0.8115 12.8920 10.5964  0.0037  0.2037   0.0145   0.6146    0.0426   0.0000   419.5964      -2.25826       36.2852       13.5329       57.7855      -44.3829       18.4501       24.7223       26.0757       26.6388       25.1300       22.5485
  16  26 4502.4671    0.6710 14.7978 10.4379  0.0000  0.2522   0.0124   0.7362    0.0381   0.0000   421.4601       23.3465       24.4025      -31.7589      -1.38415      -2.21116       23.6756       30.4664       33.2545       32.7202       30.9633       28.5723
  17   5 1493.4720    0.1770  0.1064  9.8301  0.0000  0.0169   0.0134   0.0241    0.0315   0.0000   440.0889     -0.794960       16.0640     -0.764697      -1.29428       1.27957       1.33693       1.83843       1.90450       1.87677       2.19305       1.66184
  17   7 1811.9652    0.3759  0.3976  9.8778  0.0000  0.0191   0.0138   0.0435    0.0455   0.0000   434.6011      -1.41357       17.9020       1.29596      -4.22293      0.100356       1.80849       2.39015       2.51087       2.59003       2.19830       2.25703
  17   8 1963.2898    0.5764  0.4044 10.1121  0.0000  0.0173   0.0198   0.0385    0.0530   0.0000   439.1318     -0.560609       17.7821     -0.682128      -3.23041      0.118428       1.62938       2.09683       2.11192       2.05260       2.03599       1.99827
  17   9 2112.9549    0.7935  0.5913 10.2418  0.0000  0.0215   0.0223   0.0455    0.0699   0.0000   436.8181       1.97865       7.94962       1.41220     -0.239202     -0.347010       2.03974       2.32550       2.58338       2.68060       2.53903       2.19363
  17  10 2260.2632    1.0986  0.8402 10.3072  0.0000  0.0245   0.0274   0.0599    0.1442   0.0000   437.2875      -2.19329       20.9190       7.85230      -5.00613      0.375196       2.24535       2.84479       3.13739       3.16283       3.05873       2.80087
  17  11 2404.9822    1.4368  0.8989 11.0771  0.0000  0.0249   0.0346   0.0638    0.1056   0.0000   435.4628      0.583669       13.1854      0.236958       2.58177       4.88973       2.32645       2.93920       3.37506       3.24754       3.09423       2.71302
  17  12 2548.0752    1.8890  0.9778 11.3499  0.0000  0.0257   0.0433   0.0653    0.1164   0.0000   442.0380     -0.806730       8.33478      -4.42315      0.952297      -2.56097       2.17350       2.99451       2.88521       3.11852       2.97954       2.67119
  17  13 2691.0043    2.4671  0.9071 11.7968  0.0000  0.0236   0.0581   0.0620    0.1217   0.0000   434.4996       6.51607       7.49929      -3.94335       4.03978      0.396181       2.23872       2.98005       2.89726       3.28652       3.09013       2.77953
  17  14 2834.3019    3.2298  0.7819 12.4657  0.0000  0.0211   0.0806   0.0568    0.1119   0.0000   439.6594     0.0783477       9.88845     -0.836430     -0.930539     -0.727148       1.97610       2.57625       2.64154       2.85757       2.77899       2.44931
  17  15 2977.1518    3.7480  0.8858 12.4269  0.0000  0.0226   0.0862   0.0581    0.1490   0.0000   437.0070      -5.06065       12.6895      -4.48352      -5.86168      0.681255       2.24895       2.78161       3.07210       3.19609       3.04104       2.65955
  17  16 3119.4029    3.8914  1.0014 12.8115  0.0000  0.0249   0.0872   0.0662    0.1678   0.0000   440.0880       5.96532       11.9534      -3.98146       1.28147       3.94542       2.22910       3.01219       2.96773       3.23223       3.03961       2.71151
  17  17 3261.4802    3.8177  1.3060 12.6146  0.0000  0.0298   0.0872   0.0828    0.2827   0.0000   437.7326       1.07116       12.6380      0.147404       4.35063      -5.38104       2.72237       3.51674       3.80608       3.76911       3.72685       3.33690
  17  18 3403.3309    3.1389  2.3137 11.7884 -0.0047  0.0402   0.0522   0.1131    0.2467   0.0000   437.4877      0.205138       17.7022     -0.753846      -2.96469     -0.524092       3.73802       4.86272       5.24734       5.41183       4.96582       4.53905
  17  19 3545.4425    2.6801  3.0707 11.6905  0.0000  0.0480   0.0396   0.1395    0.1339   0.0000   434.2763       3.20224       21.5783       8.28501      -1.14834      -2.72115       4.18299       5.58909       5.99054       6.07620       5.60581       5.36395
  17  20 3687.8201    2.1080  4.0669 11.4573  0.0000  0.0605   0.0297   0.1666    0.0897   0.0000   444.4641       2.84434       15.7432       5.93248       4.62001      -13.5207       5.38048       7.10638       7.55118       7.71465       7.29753       6.80789
  17  21 3830.0650    1.7567  5.7984 11.0681  0.0000  0.0746   0.0217   0.2265    0.0678   0.0000   438.2880      -2.16621      -1.48265       13.6895       5.75086      0.935491       6.64278       8.73929       9.21271       9.41708       8.75926       8.28599
  17  23 4114.9499    1.1812  9.0958 10.7296  0.0029  0.1186   0.0157   0.3429    0.0509   0.0000   446.6563      -42.6050       8.40660      -27.6593       1.24838       17.5663       10.3956       13.3644       14.6435       14.8591       14.0927       12.9594
  17  25 4400.5843    0.7031 12.2459 10.6826 -0.0003  0.2133   0.0145   0.6323    0.0397   0.0000   439.0728       23.7930       16.6027       42.7156       52.3607      -12.5409       18.2603       24.5513       26.0192       26.9626       24.7164       23.1266
  18   4 1341.5306    0.1076  0.0762  9.8515  0.0000  0.0248   0.0146   0.0344    0.0287   0.0000   437.8720     -0.242784       17.2949      0.531587      -1.88064     -0.713487       1.62777       3.26691       3.76214       2.37718       3.04437       2.35061
  18   5 1518.7332    0.1711  0.1285  9.7982  0.0000  0.0147   0.0114   0.0261    0.0310   0.0000   438.6288     -0.145429       16.1487      -4.65315      -1.77927       1.25411       1.06734       1.51378       1.82605       1.66271       1.38934       1.54397
  18   7 1840.0028    0.4127  0.3381 10.0114  0.0000  0.0167   0.0153   0.0382    0.0432   0.0000   438.2530      -5.70128       13.9467      -1.41534      -2.19120      -2.88519       1.50344       2.01804       1.99947       2.21075       2.29187       1.89966
  18   8 1992.8023    0.6123  0.5679 10.0324  0.0000  0.0209   0.0185   0.0536    0.0627   0.0000   436.9670      -2.15688       12.6679      0.420703       3.65766       1.42633       1.73020       2.30954       2.49053       2.46847       2.43719       2.13490
  18   9 2143.6704    0.8062  0.7326 10.1980  0.0000  0.0227   0.0207   0.0562    0.0793   0.0000   436.1435      -3.53903       14.1612      -3.06602      0.177601       3.72352       2.00645       2.67448       2.77029       2.99981       2.76577       2.47317
  18  10 2291.6279    1.1408  0.8205 10.6960  0.0000  0.0254   0.0280   0.0597    0.1064   0.0000   436.6323      -5.18382       11.7745      -2.87902      0.327397      -1.72815       1.94792       2.77237       2.73990       2.88514       2.70701       2.45783
  18  11 2436.7834    1.6223  0.8987 11.1483  0.0000  0.0247   0.0380   0.0606    0.1416   0.0000   440.8585       1.36974       2.24517      0.526018       1.88041    -0.0890001       2.20342       2.98171       3.07587       3.25838       3.02908       2.81877
  18  12 2580.7876    1.9926  1.1159 11.7115  0.0000  0.0273   0.0431   0.0746    0.1079   0.0000   435.1700       2.28258       14.8523       2.78749      -1.80915     -0.430772       2.44965       3.18291       3.36221       3.43516       3.26798       3.04739
  18  13 2724.6709    2.6621  0.9627 11.9457  0.0000  0.0245   0.0591   0.0591    0.1206   0.0000   440.7538     -0.338743       10.6347       5.54894       1.96468      -2.63226       2.02727       2.73263       2.75466       2.96490       2.64769       2.59845
  18  14 2868.5915    3.3380  0.8820 12.6381  0.0000  0.0248   0.0775   0.0578    0.1120   0.0000   436.5568       1.65674       17.7873      -4.09858      -2.88180      0.253605       2.23746       2.98709       2.81665       3.09130       2.90865       2.63856
  18  15 3012.0828    3.7805  0.9019 12.8337  0.0000  0.0247   0.0852   0.0564    0.1201   0.0000   437.8461       3.56228       13.6025     -0.874095       1.58007     -0.952823       2.00905       2.69811       2.80093       3.05326       2.87549       2.50285
  18  16 3154.8341    4.0935  0.9414 13.1481  0.0000  0.0242   0.0926   0.0600    0.1194   0.0000   437.7352      -3.15336       7.73397      -1.91751     -0.111769       1.68220       2.04288       2.67303       2.87455       2.98649       2.79678       2.71916
  18  17 3297.3285    3.5371  1.4195 12.9381  0.0029  0.0317   0.0722   0.0805    0.1497   0.0000   436.7035      -7.51759       18.8951       3.47023      -4.85984     -0.305536       2.87219       3.73427       3.92701       3.77350       3.82589       3.64773
  18  18 3440.0340    2.9666  2.0529 12.4097  0.0000  0.0389   0.0562   0.1090    0.1551   0.0000   442.5766       7.05725       10.1628      -1.59948       1.82518      -2.58003       3.40030       4.34799       4.83401       5.06773       4.88415       4.34319
  18  19 3582.4780    2.4850  3.4733 11.5627  0.0000  0.0510   0.0348   0.1498    0.1203   0.0000   440.7392      -8.13980       16.9963       6.06405      -3.66708      -4.31269       4.36238       5.77324       6.12758       6.39678       6.29938       5.71253
  18  20 3725.2412    2.0678  4.8238 11.0954  0.0000  0.0625   0.0252   0.1740    0.0912   0.0000   446.6166      -9.43523       2.06344      -2.21861      -2.01876      -10.3963       5.35780       6.83417       7.47244       7.71132       7.17110       6.83179
  18  21 3868.2090    1.6876  5.9736 11.0849 -0.0007  0.0755   0.0204   0.2153    0.0627   0.0000   431.5111      -23.8588       18.4216       9.10365      -20.8872      -16.1209       6.52245       8.35037       9.20304       9.29570       8.90055       8.21199
  18  22 4011.0013    1.3535  8.1909 10.8671  0.0000  0.1015   0.0166   0.2891    0.0502   0.0000   451.6162      0.849612       16.5334      -2.63122      -29.9229      -6.83617       8.52159       11.4679       12.2612       12.5241       12.1018       11.1036
  18  23 4153.8163    1.0796 10.3772 10.7377  0.0000  0.1320   0.0149   0.3958    0.0462   0.0000   453.2331      -32.6585      -1.02949       13.3787       29.6178      -10.3346       11.1003       13.9687       15.8047       15.9816       15.0580       14.0020
  18  24 4296.6000    0.8834 11.1508 10.6116  0.0000  0.1549   0.0139   0.4620    0.0445   0.0000   444.9385      -18.2781       29.2960      -13.4310       33.8206      -16.6552       12.7480       16.5922       18.2409       18.6073       17.4572       16.4234
  18  25 4439.3679    0.6770 13.6625 10.6505 -0.0005  0.2316   0.0131   0.6780    0.0358   0.0000   450.7009       2.61067       27.9304       6.07562       8.22620      -24.9874       18.7797       25.0643       27.1473       27.9214       26.9482       24.3877
  18  26 4582.6686    0.5579 14.7230 10.4996  0.0032  0.2751   0.0111   0.7905    0.0305   0.0000   417.2763      -36.0419       62.3510       64.5859      -24.4012      -23.6218       22.7193       29.7872       32.7814       33.8580       31.8348       28.8969
  19   4 1364.3061    0.1144  0.0494  9.8358  0.0000  0.0109   0.0173   0.0264    0.0280   0.0000   437.2679     -0.356681       17.1931      0.943681      0.699514     -0.274326       1.28577       1.30019       1.44591       1.39568       1.32656       1.13908
  19   5 1543.0422    0.1997  0.1697  9.8032  0.0000  0.0125   0.0112   0.0294    0.0315   0.0000   439.5766     -0.372843       15.2701     -0.194014      -2.16294     -0.195077       1.14829       1.44919       1.63155       1.55892       1.62196       1.50731
  19   6 1709.3448    0.3042  0.2385  9.8453  0.0000  0.0155   0.0138   0.0328    0.0366   0.0000   437.4148     -0.449929       17.2451      0.625204      -1.15319     0.0564479       1.26200       1.36022       1.55578       1.75380       1.41332       1.50181
  19   7 1867.2786    0.4684  0.3869  9.9848  0.0000  0.0166   0.0161   0.0413    0.0463   0.0000   437.3237       2.18869       14.3304      0.188832      -6.53052       1.68894       1.52970       1.96843       2.15908       2.24324       2.09393       1.89146
  19   8 2021.7150    0.6443  0.5412 10.1606  0.0000  0.0203   0.0189   0.0444    0.0664   0.0000   435.6641      -1.74808       11.6741       2.05898     -0.487583       1.48690       1.69905       2.20359       2.26684       2.43157       2.41287       2.18658
  19   9 2173.6960    0.8917  0.7236 10.3907  0.0000  0.0221   0.0228   0.0531    0.0760   0.0000   436.4802   -0.00532796       16.7105      -2.54056       4.38017      -2.31827       1.73801       2.18873       2.34856       2.46191       2.36838       2.22016
  19  10 2322.2973    1.2192  0.9018 10.7097  0.0000  0.0236   0.0275   0.0599    0.0900   0.0000   437.1753       1.61020       15.5012       5.13032      -1.59924      -3.59177       1.94027       2.40923       2.61897       2.67236       2.62395       2.40978
  19  11 2468.1241    1.6076  0.9030 11.5522  0.0000  0.0251   0.0398   0.0652    0.1091   0.0000   437.5714      -5.11962       13.1057       7.54435      -2.68953     -0.812482       2.04951       2.83722       2.80010       2.98406       2.99300       2.64831
  19  12 2613.0865    2.1839  1.0030 11.8299  0.0000  0.0250   0.0480   0.0671    0.1296   0.0000   436.3071      -3.98853       15.6003      0.187973      -2.37726      -1.53619       1.95231       2.72916       2.78399       2.89711       2.79006       2.47084
  19  13 2757.9510    2.7753  0.8725 12.4473 -0.0000  0.0229   0.0632   0.0554    0.0899   0.0000   438.2030       1.22230       11.1407      -4.97395     -0.217354      -2.11709       1.89705       2.42233       2.46824       2.74053       2.56928       2.39241
  19  14 2902.5149    3.5669  0.8728 12.4528  0.0000  0.0223   0.0774   0.0529    0.1199   0.0000   435.2511       2.55116       12.9138      -2.20787      -3.17198       1.32694       1.74683       2.40695       2.39569       2.62350       2.43223       2.36906
  19  15 3046.4799    3.9587  0.9828 12.5625 -0.0000  0.0241   0.0828   0.0583    0.1448   0.0000   441.8540      -1.71537       14.6791      -6.07620      0.757468      -1.86084       1.96653       2.66800       2.66090       2.88804       2.68968       2.55852
  19  16 3189.7838    3.9162  1.1611 13.1054 -0.0001  0.0281   0.0803   0.0709    0.1168   0.0000   437.2334      0.898795       9.82637      -4.61123       5.55481       1.34813       2.19779       3.07889       3.20244       3.32403       3.10158       2.99020
  19  17 3332.8199    3.3837  1.5098 13.0686  0.0001  0.0332   0.0679   0.0854    0.1022   0.0000   442.2753       6.66349       9.72708      -9.23560      -1.67717      0.920774       2.81742       3.70993       3.90008       4.09844       3.94174       3.62615
  19  18 3476.0225    2.8865  2.6431 11.8269  0.0000  0.0414   0.0435   0.1136    0.1341   0.0000   443.2639      -5.01855       13.0041       3.36264      -1.84120       2.79924       3.47747       4.39341       4.73755       4.91211       4.61879       4.23811
  19  19 3619.1832    2.4427  3.5897 11.3771  0.0002  0.0501   0.0326   0.1469    0.1220   0.0000   434.4336      -9.93448      -1.99016       3.87246     -0.523358      -17.8527       3.97965       5.31107       5.68527       5.98118       5.51490       5.31212
  19  20 3762.3791    1.9727  5.0965 11.1380  0.0000  0.0633   0.0234   0.1874    0.0786   0.0000   429.8097       8.79469       22.2934      -1.17705      -7.05563      -4.00293       5.14393       6.61772       7.22335       7.21799       7.14720       6.73749
  19  21 3905.6595    1.5831  6.7204 10.8479  0.0000  0.0793   0.0177   0.2303    0.0604   0.0000   433.6983      -2.75009       15.9113      -24.4961      -11.5725      -9.08778       6.29625       8.28347       8.98790       9.41737       8.91008       8.33050
  19  22 4048.9549    1.2713  7.9997 10.8171  0.0000  0.0988   0.0156   0.2872    0.0484   0.0000   429.8044      -4.92597       35.8460      -5.18951       16.0096      -9.92495       7.74846       10.1458       11.2769       11.3854       11.0049       10.1699
  19  23 4192.2333    1.0242 10.2695 10.7280  0.0000  0.1312   0.0140   0.3874    0.0412   0.0000   459.3490       4.77149       25.2830     -0.363301      -14.8809       2.23947       10.2065       13.4478       14.8364       15.2018       14.5263       13.3627
  19  24 4335.4531    0.8231 12.2201 10.6475  0.0000  0.1689   0.0133   0.5284    0.0380   0.0000   438.0710       2.32296       43.3539       8.16996      -26.0803      -13.3623       13.4443       17.1379       19.0155       19.8817       18.6619       17.4317
  19  25 4478.7269    0.6404 13.5063 10.5984  0.0113  0.2296   0.0128   0.6770    0.0334   0.0000   426.1226      -14.5913      -62.2154       26.3637       38.6454      -8.68601       17.8633       23.4572       25.8134       26.0494       25.0277       23.2633
  20   5 1566.5246    0.1957  0.2123  9.8626  0.0000  0.0176   0.0103   0.0381    0.0315   0.0000   437.9061      -1.27344       20.4273       3.88343      -3.05101     -0.401990       1.44261       2.05827       2.23694       2.21761       2.09123       1.96686
  20   6 1734.1911    0.3388  0.2387  9.9549 -0.0004  0.0151   0.0156   0.0353    0.0355   0.0000   437.9436     -0.663223       15.6559      0.412731      -3.15286      0.480951       1.19327       1.45413       1.50890       1.56015       1.75670       1.50937
  20   7 1893.9160    0.4563  0.4258 10.0164  0.0000  0.0167   0.0148   0.0428    0.0459   0.0000   438.3681      0.161468       10.4823      -2.52432      -1.15054      -1.32924       1.41839       1.72720       1.79635       1.79270       1.88287       1.79696
  20   8 2050.0453    0.6302  0.6510 10.1107  0.0000  0.0222   0.0166   0.0504    0.0632   0.0000   437.2385     -0.863108       9.90543      -1.16012      -3.12980       4.14927       1.73312       2.31016       2.53160       2.66325       2.56203       2.44859
  20   9 2203.1290    0.9616  0.7517 10.4811  0.0000  0.0218   0.0232   0.0504    0.0852   0.0000   442.8498      -1.81829       10.4245      -3.93494      -7.79012      -1.38649       1.70890       2.15426       2.29297       2.44046       2.36717       2.20509
  20  10 2352.3789    1.3483  0.8824 10.6375  0.0000  0.0225   0.0293   0.0549    0.1005   0.0000   438.3634      0.823578       9.80674      0.563927      -4.84858     -0.647287       1.70968       2.40882       2.49199       2.52652       2.50000       2.32231
  20  11 2498.9240    1.7793  0.8501 11.7224 -0.0002  0.0224   0.0412   0.0588    0.0956   0.0000   439.5544     -0.145565       16.0417      -2.09862       1.66706       1.04117       1.79952       2.24557       2.38100       2.42181       2.46883       2.40113
  20  12 2644.7764    2.2943  0.9493 12.0026  0.0000  0.0252   0.0522   0.0592    0.1357   0.0000   436.4841       3.70800       10.6569      0.561779      0.503380      -3.08586       1.98119       2.66882       2.69316       2.97825       2.70466       2.49825
  20  13 2790.6592    2.9851  0.8662 12.4255 -0.0000  0.0219   0.0666   0.0536    0.0973   0.0000   437.7449       1.07157       14.4938      -2.26906      -2.42729       1.42887       1.61369       2.12984       2.39028       2.43614       2.32465       2.13538
  20  14 2935.8463    3.7658  0.7613 12.7052  0.0000  0.0196   0.0854   0.0472    0.1058   0.0000   438.5277       1.28565       12.3170      -3.65628     -0.550033       1.63518       1.61425       2.06967       2.24410       2.31053       2.22547       2.07560
  20  15 3080.4415    4.1152  0.9685 12.5732  0.0000  0.0222   0.0847   0.0571    0.1499   0.0000   433.7290     -0.896347       12.3283       4.34348       1.06767      -5.59645       1.81682       2.29933       2.37000       2.63729       2.45620       2.34147
  20  16 3224.3203    3.8750  1.2392 12.8459  0.0000  0.0284   0.0740   0.0689    0.1269   0.0000   440.4259       5.58253       11.9001     -0.713937       2.86316       1.47328       2.18781       2.79152       2.99630       3.34291       3.00430       2.96390
  20  17 3368.0458    3.2753  1.8746 12.4989  0.0000  0.0360   0.0535   0.0891    0.0936   0.0000   439.9190       3.08008       9.19738      -4.35609       3.52445       1.85138       2.68090       3.75903       3.74583       4.02569       3.75846       3.52377
  20  18 3511.8229    2.6434  2.6348 12.2589  0.0000  0.0432   0.0397   0.1189    0.0832   0.0000   440.7983      0.966262       16.1049      -1.64619       12.7062      -4.92868       3.20215       4.26541       4.65566       4.83032       4.53713       4.38921
  20  19 3655.4757    2.2340  4.1196 11.4794 -0.0010  0.0548   0.0285   0.1535    0.0892   0.0000   440.3847       8.35186       16.9051       1.78371       4.64985      -2.06515       4.29232       5.62370       6.10943       6.12695       6.11411       5.69716
  20  20 3799.0049    1.8559  5.9284 10.9188  0.0000  0.0683   0.0199   0.1969    0.0714   0.0000   432.5603       7.11073       16.8028       11.0637       5.97033      -7.43632       5.26349       6.94299       7.65695       7.74424       7.56563       6.98108
  20  21 3942.8413    1.5003  7.2962 10.9265  0.0000  0.0850   0.0168   0.2406    0.0523   0.0000   442.3261       4.01774       31.8681      -13.4885      -8.38230      0.183202       6.48829       8.35091       9.25252       9.50139       9.12932       8.62519
  20  22 4086.8014    1.2047  9.3491 10.7505  0.0000  0.1069   0.0142   0.3158    0.0441   0.0000   426.5881      -5.03547       1.01185      -15.6891      -1.90043      -12.2708       8.19663       10.3567       11.7955       11.9065       11.5554       11.0818
  20  23 4230.5420    0.9571 10.7258 10.7617  0.0000  0.1385   0.0135   0.4207    0.0380   0.0000   429.8028      -10.7397       26.0814       33.4123       3.67922       6.07678       10.1797       13.4022       14.7873       15.5376       14.4562       14.1034
  20  25 4518.3138    0.5804 13.9386 10.6735  0.0013  0.2616   0.0110   0.7349    0.0255   0.0000   449.6773      -31.0680       6.74517       17.6648      -15.6904      -12.7154       19.3269       25.3667       28.7102       29.2777       27.7933       26.3486
  20  26 4661.8605    0.4494 16.3912 10.4898 -0.0101  0.3714   0.0085   0.9528    0.0217   0.0000   514.9065      -58.2203      -17.4192      -44.5372       7.98487       18.7778       26.9315       36.4490       38.9421       40.7764       38.6751       36.4238
  21   5 1589.2671    0.2101  0.1429  9.8748  0.0000  0.0132   0.0118   0.0230    0.0297   0.0000   439.2878      0.651019       17.9773       2.14431      -1.93581      0.704556       1.00189       1.17519       1.25956       1.48401       1.49955       1.25241
  21   6 1758.2331    0.3372  0.3325  9.9066  0.0000  0.0174   0.0124   0.0360    0.0387   0.0000   435.3651      -2.60893       19.4234      0.310212      -5.84337      -1.23268       1.39439       1.82996       2.14148       2.26854       2.24551       1.85901
  21   7 1919.8268    0.5065  0.4754  9.9912  0.0000  0.0170   0.0153   0.0433    0.0472   0.0000   437.3330    -0.0744356       19.5136      0.237186      -4.91946     0.0943623       1.31931       1.71230       1.83352       1.81650       1.72043       1.69093
  21   8 2077.7163    0.7106  0.6314 10.3147  0.0000  0.0200   0.0181   0.0482    0.0591   0.0000   438.0969      -2.44933       14.5936      -3.60131      -3.75045      0.197022       1.43027       1.99095       2.02180       2.26373       2.22352       2.13185
  21   9 2231.8711    1.0463  0.7777 10.4985  0.0000  0.0212   0.0243   0.0541    0.0911   0.0000   438.3210      0.550874       17.5766      -1.70080      -3.20260      -5.05188       1.68365       2.14394       2.18240       2.27800       2.30924       2.10211
  21  10 2381.8595    1.4477  0.8498 11.0465  0.0005  0.0223   0.0321   0.0556    0.0878   0.0000   441.4425    -0.0820919       15.2175       4.42979      -4.06677     -0.230928       1.91574       2.65908       2.74248       2.83555       2.62926       2.34381
  21  11 2529.2608    1.9831  0.9612 11.2734 -0.0000  0.0224   0.0407   0.0580    0.1161   0.0000   434.6676     -0.757352       12.3684      -1.85725      -5.92732     -0.252954       1.65056       2.16495       2.43002       2.52187       2.56280       2.23111
  21  12 2676.1452    2.4832  0.9593 11.8992  0.0000  0.0234   0.0528   0.0583    0.1469   0.0000   439.3852      0.311658       15.9827      -3.82181      0.243252      -2.81478       1.75460       2.34451       2.38227       2.61974       2.37935       2.26681
  21  13 2822.9605    3.1241  0.8406 12.4086  0.0000  0.0217   0.0673   0.0514    0.1380   0.0000   435.0082      -1.36434       13.9579      -1.31120      -3.46488     -0.418637       1.61362       2.07931       2.34066       2.23449       2.21686       2.08601
  21  14 2968.8407    3.8326  0.8768 12.6722  0.0006  0.0210   0.0810   0.0535    0.1137   0.0000   441.2192    -0.0208898       9.42417     -0.251283      0.692179     0.0498315       1.50896       2.12023       2.13354       2.30344       2.39808       2.19144
  21  15 3113.8611    3.9762  1.0157 12.9907  0.0000  0.0233   0.0808   0.0597    0.1143   0.0000   438.8463      0.858723       11.0738      -2.78675      0.638309     -0.500392       1.77303       2.29795       2.48897       2.49448       2.48771       2.30378
  21  16 3258.4698    3.8598  1.3536 12.6694  0.0000  0.0278   0.0692   0.0702    0.1261   0.0000   441.1730      -4.42814       11.1510       4.88396     -0.498054      -5.80371       2.18147       2.77793       2.86527       3.04693       2.99468       2.77350
  21  17 3402.7815    3.0899  1.9856 12.5673  0.0001  0.0360   0.0480   0.0930    0.0751   0.0000   439.3530      -3.56488       9.09549     0.0843509      -1.18980      -4.22075       2.57317       3.41994       3.75507       3.94291       3.75892       3.49155
  21  18 3547.1137    2.5391  2.9306 12.2063  0.0000  0.0449   0.0355   0.1223    0.0658   0.0000   439.7176      -3.09183       11.4672       7.72850     -0.106965      -4.48969       3.25935       4.27670       4.67730       4.67079       4.72665       4.42499
  21  19 3691.4138    2.1125  4.4590 11.4611  0.0000  0.0574   0.0252   0.1596    0.0685   0.0000   439.1784      -2.91752       5.53670      0.264487       14.0848      -6.98508       4.14342       5.51774       6.08674       6.15210       5.98220       5.81035
  21  20 3835.5821    1.7051  5.7569 11.1668  0.0000  0.0682   0.0200   0.2031    0.0596   0.0000   444.5909      0.352341       16.7083      -10.4296      -3.40888      -9.91693       5.06081       6.61707       7.26753       7.41146       7.14518       6.75267
  21  21 3979.5996    1.3977  7.8946 10.9052  0.0000  0.0890   0.0159   0.2601    0.0471   0.0000   450.5204       5.43052      -1.20440       8.91804      -3.89247       8.91598       6.61996       8.53145       9.61928       9.56047       9.67231       9.10352
  21  22 4123.8633    1.1202  9.1442 10.8105  0.0000  0.1091   0.0142   0.3254    0.0413   0.0000   444.9872       1.57892       14.0727       17.5821       10.7098      -42.0912       7.85254       10.5526       11.6621       11.8773       11.6763       10.8570
  21  23 4268.3285    0.8877 11.1411 10.7597  0.0000  0.1451   0.0131   0.4470    0.0351   0.0000   441.3798      -27.2253      -5.25511       9.10139      -22.9535      -4.67505       10.2645       13.7232       14.7716       15.6631       14.9975       14.2340
  22   4 1429.1302    0.1309  0.1090  9.8280  0.0000  0.0138   0.0105   0.0347    0.0271   0.0000   438.3089       1.10922       20.4131      -1.36022      -2.95998      -1.23435      0.950643       1.31537       1.45836       1.57336       1.26173       1.27849
  22   5 1611.3514    0.2471  0.1558  9.8122  0.0000  0.0118   0.0126   0.0229    0.0305   0.0000   439.7555    -0.0684371       18.5129     -0.967776      -2.06433      0.245685      0.842648       1.13680       1.22214       1.12651       1.14650       1.27401
  22   6 1781.5214    0.3766  0.3533  9.8650  0.0000  0.0159   0.0129   0.0383    0.0382   0.0000   439.4593       1.06138       18.9686       3.72793      -3.05283      -1.08226       1.07032       1.41996       1.50032       1.62378       1.47609       1.52569
  22   7 1945.0320    0.5607  0.4833 10.0090  0.0000  0.0174   0.0158   0.0392    0.0495   0.0000   439.1244      -1.91418       17.4408      -1.45181      -3.23991      -2.55044       1.21285       1.64857       1.88672       1.97047       1.92379       1.84654
  22   8 2104.7146    0.7722  0.5947 10.4384  0.0000  0.0189   0.0202   0.0448    0.0567   0.0000   438.1451      -2.32437       16.2628     -0.876723      -2.30464       1.02934       1.42244       1.82054       2.19013       2.20180       2.20446       1.94088
  22   9 2259.9912    1.1207  0.8015 10.5011  0.0000  0.0210   0.0244   0.0515    0.0852   0.0000   439.0003       1.34652       15.3802      -2.78498     -0.338103     -0.134473       1.48583       1.93425       2.04535       2.07427       2.12837       2.00349
  22  10 2410.7901    1.4944  1.0155 10.8255  0.0000  0.0235   0.0301   0.0601    0.1336   0.0000   439.6977      -3.15741       18.0554      -2.60975     -0.921031       4.08167       1.72140       2.23386       2.50222       2.45706       2.42991       2.31633
  22  11 2559.1277    1.9172  0.9768 11.6150  0.0000  0.0232   0.0392   0.0582    0.0945   0.0000   439.4503       1.20575       10.3971      -2.14410       3.63642      -3.14895       1.64328       2.08606       2.35638       2.32077       2.37079       2.28636
  22  12 2707.0574    2.6438  0.8548 12.0332  0.0000  0.0203   0.0556   0.0505    0.1168   0.0000   439.7840       1.64910       13.7365      0.276091      -3.62869     -0.969989       1.44771       1.87859       2.05521       2.14129       2.00967       1.96216
  22  13 2854.6702    3.2258  0.8214 12.7189  0.0000  0.0205   0.0721   0.0537    0.1162   0.0000   440.2052       3.62065       15.1384      -3.83685      0.153783     -0.302968       1.48124       1.92235       2.04383       2.10850       2.24273       2.00453
  22  14 3001.3759    3.8446  0.8995 13.0530  0.0000  0.0218   0.0811   0.0558    0.1066   0.0000   440.1335      -4.07138       13.7652     -0.327805     0.0393299      -4.75477       1.45982       2.00932       2.09914       2.08516       2.21051       2.12779
  22  15 3146.9761    4.1142  0.9251 13.0490  0.0000  0.0223   0.0840   0.0532    0.1057   0.0000   441.4875       1.45594       15.6950     -0.184295      -7.50747      0.785816       1.73894       2.36104       2.51007       2.62075       2.58796       2.32040
  22  16 3292.1371    3.6379  1.4092 12.8362  0.0000  0.0286   0.0643   0.0745    0.1029   0.0000   437.7196       6.94552       22.0996      -3.59397      -3.36437       1.27249       2.09995       2.95461       3.03203       3.32816       3.26959       3.05437
  22  17 3437.2105    2.9830  2.0237 12.4995  0.0000  0.0360   0.0453   0.0922    0.0727   0.0000   444.6631       4.58292       8.96730       1.21587       6.69389     -0.301273       2.41034       3.33033       3.57947       3.65003       3.62790       3.44052
  22  18 3581.9803    2.4210  3.3331 11.9903  0.0000  0.0471   0.0311   0.1238    0.0605   0.0000   440.0214       1.43088       3.68887      -6.17031       2.59724      -1.80579       3.31426       4.27150       4.66320       4.88810       4.65650       4.56615
  22  19 3726.6952    2.0021  4.8679 11.4083  0.0000  0.0590   0.0229   0.1646    0.0608   0.0000   448.9960       3.41049       13.7165       3.62061       4.64575      -2.98972       4.06429       5.35435       6.05028       6.01967       5.94926       5.74515
  22  20 3871.5187    1.6384  6.3563 11.0940  0.0000  0.0727   0.0183   0.2055    0.0536   0.0000   440.0563      -5.78500       12.8047       15.9022      -11.3556      -6.47571       5.06143       6.64755       7.42042       7.67763       7.37836       7.12290
  22  21 4016.3018    1.2590  7.7779 11.0167 -0.0005  0.0926   0.0154   0.2729    0.0420   0.0000   424.1870      -11.1696       38.9304    -0.0135967      -12.3538       1.10871       6.25243       8.27163       9.12911       9.36251       9.25328       8.80482
  22  22 4160.9402    1.0397 10.0291 10.8850 -0.0025  0.1191   0.0140   0.3703    0.0363   0.0000   410.4971       10.3667       11.9818      -11.1040      -30.7391       4.51821       8.16098       10.5861       11.9320       11.9509       11.9727       11.4816
  22  23 4304.9986    0.8444 10.8421 10.7934  0.0000  0.1450   0.0132   0.4392    0.0327   0.0000   429.4623      -29.4089       6.93023      -12.2159       3.47744      -2.33379       10.0165       13.0488       14.6875       15.0772       14.6946       14.0694
  22  24 4450.2465    0.6364 13.6279 10.7717 -0.0024  0.2294   0.0126   0.6866    0.0276   0.0000   453.4176      -33.9218       5.60458       5.52215      -10.6795      -7.39678       15.2119       20.0022       22.2863       23.5031       22.0550       21.1904
  23   5 1632.7961    0.2514  0.1791  9.8166  0.0000  0.0106   0.0116   0.0250    0.0300   0.0000   439.1067      0.941613       18.3002      0.279473      -3.01603     0.0873789      0.774923      0.989939       1.11485       1.16577      0.959452       1.17923
  23   6 1804.1978    0.4089  0.3228  9.9315  0.0000  0.0135   0.0141   0.0335    0.0372   0.0000   440.7556     -0.189579       16.7469       2.49367      -3.45699       2.22746      0.924832       1.20228       1.30061       1.29660       1.33571       1.22864
  23   7 1969.6270    0.5914  0.4705 10.1872  0.0000  0.0163   0.0167   0.0394    0.0474   0.0000   440.6614      -2.28816       13.3382      -1.61055      -2.14757      -1.63795       1.09749       1.49687       1.55392       1.65316       1.58186       1.50352
  23   8 2131.1025    0.8366  0.6346 10.3880  0.0000  0.0190   0.0206   0.0456    0.0612   0.0000   437.1382     0.0981398       16.7326       1.04461      -2.36693      -1.06421       1.21446       1.64002       1.64943       1.85342       1.74153       1.69123
  23   9 2287.4609    1.1611  0.8528 10.7589  0.0000  0.0210   0.0248   0.0550    0.0814   0.0000   438.9309       3.69350       16.0269       1.35919     -0.385198      -2.74583       1.40704       1.96166       1.97491       2.17045       2.17119       2.12156
  23  10 2439.1440    1.6078  0.9719 11.3226  0.0000  0.0238   0.0328   0.0602    0.0992   0.0000   437.5684      -1.35254       11.7832      0.359886       2.16496      -2.08385       1.53430       2.15065       2.20817       2.30596       2.47127       2.39184
  23  11 2588.5575    2.0986  1.0203 11.6794 -0.0000  0.0233   0.0410   0.0561    0.0976   0.0000   437.5656       1.49190       15.4518       1.01052      -1.00834      -6.23816       1.56547       2.15558       2.20859       2.49129       2.38408       2.25099
  23  12 2737.5577    2.7469  0.9856 11.9292  0.0000  0.0213   0.0532   0.0562    0.1156   0.0000   438.8560       2.73596       12.5059       1.21652       1.48048      -2.18358       1.54326       2.00755       2.16003       2.24229       2.28183       2.14776
  23  13 2886.0248    3.4354  0.8858 12.6219  0.0000  0.0210   0.0711   0.0524    0.1314   0.0000   438.7939      0.447771       12.7222      0.455598      -2.69175      -3.44086       1.40558       1.83959       2.02948       2.16876       2.07809       1.93638
  23  14 3033.3964    4.0193  0.9059 13.1472  0.0000  0.0215   0.0843   0.0547    0.1215   0.0000   438.7931       1.98390       11.5973       2.89066      -4.14716     -0.655283       1.54498       2.11648       2.24078       2.29244       2.23700       2.19366
  23  15 3179.6425    3.8159  1.1912 13.5563  0.0000  0.0267   0.0752   0.0701    0.0857   0.0000   439.1050       1.57909       12.1660      0.501913      -1.28924      -3.65663       1.78715       2.29518       2.54464       2.62238       2.59305       2.51929
  23  16 3325.5143    3.5373  1.5636 12.6520  0.0000  0.0293   0.0576   0.0757    0.0946   0.0000   440.2159       3.08975       11.0143      -3.47393     -0.977854      -1.12424       1.94378       2.71674       2.84891       2.95260       2.97948       2.68069
  23  17 3471.1821    2.8202  2.3843 12.2779  0.0000  0.0366   0.0378   0.0964    0.0625   0.0000   446.0854      -1.34608       4.13491       3.87332       2.45303       2.73785       2.47260       3.22790       3.58909       3.76066       3.73404       3.54840
  23  18 3616.6043    2.2651  3.7225 11.8435  0.0000  0.0496   0.0273   0.1332    0.0562   0.0000   432.6745      -2.68162       19.6671      -7.22958       1.45964      -5.00133       3.28937       4.41277       4.92542       4.99497       4.91845       4.72817
  23  19 3761.8943    1.8744  4.9873 11.3890  0.0000  0.0595   0.0215   0.1668    0.0572   0.0000   442.4140       7.43615       6.63773      0.571104      -2.97932      -11.8390       4.09316       5.19438       6.00047       6.07305       6.16977       5.87362
  23  20 3907.1740    1.5232  6.7642 11.0735  0.0000  0.0754   0.0167   0.2169    0.0474   0.0000   439.8679      -3.70358       24.8570       7.60943      -2.23347      -8.80532       4.85969       6.53376       7.09003       7.47223       7.22055       7.01319
  23  21 4052.2907    1.2084  8.4104 10.9492  0.0001  0.0954   0.0146   0.2806    0.0398   0.0000   428.1405      0.872880       19.5799       5.20337      -1.62725      -28.7150       6.25997       8.26781       9.05904       9.69989       9.25398       8.81877
  23  24 4487.5967    0.5223 12.0311 10.8570  0.0000  0.2508   0.0139   0.7690    0.0242   0.0000   432.6028       3.34806      -47.0330      -10.5633       28.9041       18.2919       15.3887       20.8831       23.3162       24.1829       22.8497       22.1859
  24   4 1469.7716    0.1443  0.1303  9.8033  0.0000  0.0167   0.0107   0.0370    0.0272   0.0000   440.0237     -0.728621       20.2817     -0.589367      -2.56660     -0.586702       2.08958       4.13501       5.02610       4.99350       5.08023       3.85120
  24   5 1653.6889    0.2811  0.2068  9.7907  0.0000  0.0112   0.0120   0.0269    0.0303   0.0000   439.9562       1.16513       18.4846      -1.07211     -0.206466       1.93182      0.913072       1.19410       1.28230       1.28823       1.31781       1.20964
  24   6 1826.2855    0.4490  0.3372  9.8445  0.0000  0.0131   0.0149   0.0340    0.0395   0.0000   440.3889      0.430891       20.9685      -2.35169     -0.924906     -0.608068      0.818126       1.08026       1.28743       1.34743       1.15881       1.18567
  24   7 1993.5665    0.6490  0.5265  9.9662  0.0000  0.0171   0.0166   0.0386    0.0569   0.0000   439.1945      0.302917       18.0848      0.566872      -2.52902      -2.24037       1.06718       1.38505       1.55525       1.84078       1.93623       1.77152
  24   8 2156.7317    0.8689  0.7317 10.4116  0.0000  0.0196   0.0197   0.0504    0.0650   0.0000   438.0939      0.812532       15.1917      -1.27665      -5.47667      -1.62095       1.36386       1.78385       1.91582       1.92433       1.91408       1.88759
  24   9 2314.2932    1.2582  0.8458 10.6747  0.0000  0.0200   0.0259   0.0519    0.0810   0.0000   436.8125      0.411893       15.6763      -1.18634      -3.97445      0.525408       1.22090       1.69737       1.75432       1.87012       1.89194       1.76367
  24  10 2466.9817    1.7089  0.9616 11.2556  0.0000  0.0217   0.0336   0.0559    0.1073   0.0000   438.9241      -1.83878       14.4444      -1.87706      -4.17138       1.81181       1.37606       1.84224       1.93064       2.11312       2.06424       2.01189
  24  11 2617.6436    2.1741  0.9289 11.9999  0.0000  0.0214   0.0437   0.0548    0.0905   0.0000   438.3536      0.160365       11.6909     -0.931458      0.914871      -1.78216       1.39772       1.89606       1.96025       2.15511       2.05281       1.99051
  24  12 2767.6442    2.8238  0.8611 12.2872  0.0000  0.0199   0.0568   0.0487    0.0925   0.0000   438.2353     -0.553688       13.8125       1.60847       1.96988      -3.64671       1.35001       1.72689       1.90076       1.99398       1.88695       1.84952
  24  13 2916.8912    3.4985  0.9559 12.6445 -0.0000  0.0210   0.0683   0.0537    0.1158   0.0000   437.8516      0.287760       13.3727      0.794118      -5.40905      -5.18023       1.36066       1.80147       1.91434       1.91070       2.04647       1.96516
  24  14 3064.9798    4.1148  0.9892 12.6073  0.0001  0.0222   0.0806   0.0543    0.1951   0.0000   439.9362       1.11312       14.9802      0.203844       1.96301      -5.68641       1.39066       1.95615       2.00540       2.16663       2.13272       1.98480
  24  15 3211.9246    3.9001  1.1178 13.2415  0.0000  0.0244   0.0750   0.0648    0.1156   0.0000   439.4430      0.919021       9.85877       2.79643       2.83181      -6.37544       1.52854       2.12636       2.28777       2.33305       2.34841       2.26125
  24  16 3358.3687    3.3233  1.7639 12.6687  0.0000  0.0311   0.0509   0.0782    0.0802   0.0000   442.5520       1.68234       13.0576      -1.17393      -4.18047      -1.29515       2.14070       2.76532       3.02034       3.28431       3.26285       3.21908
  24  17 3504.7564    2.7444  2.5859 12.4202  0.0000  0.0399   0.0361   0.1020    0.0553   0.0000   442.6135       4.25994       7.03501      0.707257       6.15747      -6.25743       2.47447       3.45864       3.71891       3.84154       3.81808       3.61426
  24  18 3650.8819    2.1551  4.0792 11.7779  0.0000  0.0511   0.0244   0.1407    0.0482   0.0000   440.8745      -5.09438       6.70733      -9.07123       2.30885       5.01514       3.19341       4.30240       4.67839       4.86709       4.81065       4.55899
  24  19 3796.4998    1.7979  5.6024 11.3344  0.0000  0.0626   0.0197   0.1761    0.0502   0.0000   437.0794       1.96031       16.6048       6.05803       4.73880      -5.09783       4.02436       5.15672       5.88308       5.91697       5.94777       5.77839
  24  20 3942.5838    1.4425  7.1811 11.0488  0.0000  0.0786   0.0158   0.2246    0.0446   0.0000   444.4797      -6.01495       20.0704      -2.37751      0.758629      -7.14260       4.83083       6.45677       7.28301       7.46279       7.26329       7.03763
  24  21 4087.9957    1.1253  9.1749 10.9446  0.0000  0.1055   0.0147   0.3172    0.0391   0.0000   441.4349      -1.25418       22.4131       8.43829      -14.9544      -23.2951       6.43874       8.70215       9.64281       9.83248       9.63624       9.29239
  24  23 4378.8960    0.6952 11.8006 10.8894  0.0000  0.1815   0.0143   0.5826    0.0293   0.0000   408.1342       9.94252       43.8644      -4.01407       15.3998      -16.2117       10.9934       14.7546       16.7108       17.0304       16.7384       15.8782
  25   3 1289.4282    0.0713  0.0426  9.8387  0.0000  0.0317   0.0111   0.0161    0.0241   0.0000   440.1065      0.599738       22.3759      -3.54873      -4.20059       1.22463       1.78476       1.48520       2.90081       3.34713       1.97006       2.07819
  25   4 1489.4520    0.1628  0.1099  9.8035  0.0002  0.0108   0.0108   0.0270    0.0260   0.0000   439.9621      0.300120       20.4051     -0.910524      -3.68735      -1.03173      0.752103      0.981200       1.09032       1.20597       1.33295       1.20422
  25   5 1674.0765    0.2875  0.2790  9.8136  0.0000  0.0134   0.0107   0.0321    0.0317   0.0000   440.4436    -0.0851794       20.1628     -0.420939      -1.46771     -0.936519      0.847949       1.03635       1.21304       1.29277       1.28986       1.22751
  25   6 1847.8533    0.4609  0.3907  9.8808  0.0000  0.0151   0.0135   0.0327    0.0407   0.0000   439.8612      -1.26575       18.9691    -0.0284873      -1.93745       1.27668      0.974957       1.17888       1.41352       1.50355       1.42861       1.46251
  25   7 2016.8841    0.6537  0.5903 10.1462  0.0000  0.0176   0.0159   0.0416    0.0531   0.0000   438.3249      -2.39070       19.0446       3.27346      -2.37749      -2.31195       1.08570       1.43765       1.59637       1.65959       1.71725       1.59404
  25   8 2181.7321    0.9120  0.7273 10.4602  0.0000  0.0198   0.0200   0.0466    0.0664   0.0000   441.2248     -0.984614       15.1335       1.01161     -0.764928      -1.11012       1.17925       1.64847       1.62903       1.81669       1.77407       1.76331
  25   9 2340.4929    1.3071  0.8836 11.0030  0.0000  0.0205   0.0269   0.0545    0.0749   0.0000   440.3685      -1.15749       15.6197      0.698725     -0.380476     0.0816062       1.24958       1.74155       1.80400       1.90397       1.94398       1.91603
  25  10 2494.2880    1.8169  1.0352 11.1071  0.0000  0.0223   0.0330   0.0541    0.1108   0.0000   436.2279      0.736528       15.0762       1.15142      -3.20398     0.0589413       1.35728       1.82603       1.91239       2.00727       2.01699       1.99669
  25  11 2646.1472    2.2941  1.0187 11.7068  0.0000  0.0220   0.0430   0.0578    0.1222   0.0000   438.4588       1.09544       18.7136       1.88570      -1.35253      -6.20326       1.41439       1.86137       2.06149       2.19820       2.12623       2.05563
  25  12 2797.3263    3.0067  0.8963 12.4167  0.0000  0.0199   0.0587   0.0502    0.0904   0.0000   439.0614      -3.28404       14.0234     0.0922377      -3.02284     -0.894513       1.24400       1.66978       1.72252       1.94039       1.96589       1.90745
  25  13 2947.3566    3.6305  0.9078 12.7572  0.0000  0.0203   0.0703   0.0505    0.0951   0.0000   440.7493      0.866290       9.21742      -1.64186       1.62583     -0.796070       1.26823       1.76087       1.75515       1.93420       1.90930       1.89299
  25  14 3096.1666    4.0375  0.9197 13.0626  0.0000  0.0200   0.0794   0.0518    0.1206   0.0000   439.0415     -0.226233       12.2164     -0.685362      -2.00576     -0.798285       1.27365       1.65772       1.75009       1.98077       1.99131       1.83219
  25  15 3243.7988    3.9030  1.2865 12.6856  0.0000  0.0250   0.0684   0.0683    0.1588   0.0000   439.5097     -0.216772       10.7606     -0.555780      -1.78471       2.78421       1.46316       2.08525       2.16644       2.35840       2.35563       2.15929
  25  16 3390.9733    3.2233  1.9083 12.7052  0.0000  0.0326   0.0482   0.0841    0.0770   0.0000   440.2468       4.17610       10.9203      -2.88986      0.670473      -2.68977       1.96853       2.73129       2.96889       3.01646       3.08510       2.81994
  25  17 3538.0069    2.5351  2.9298 12.3018 -0.0000  0.0414   0.0320   0.1121    0.0518   0.0000   444.5048       4.18009       8.48306      -5.16492       2.32799      -10.3751       2.54276       3.29870       3.71293       3.82120       3.83809       3.65411
  25  18 3684.6704    2.0283  4.1993 11.7903  0.0000  0.0525   0.0230   0.1444    0.0449   0.0000   438.6464      0.221652       10.3232       4.76111       4.61356      -3.09215       3.11646       4.23080       4.57372       4.89579       4.74153       4.55519
  25  19 3830.9529    1.6477  5.9524 11.3491  0.0000  0.0665   0.0182   0.1879    0.0446   0.0000   438.7811      -1.85021       8.07790      -3.24032       2.37536      -15.0002       3.98135       5.32478       5.90967       6.15044       6.07930       5.81189
  25  20 3977.3167    1.3644  7.6858 11.0759  0.0000  0.0808   0.0156   0.2473    0.0414   0.0000   431.8038       1.38948       11.9666      -2.42648      -25.6575       5.28233       4.89853       6.39279       7.23912       7.34235       7.37258       7.15141
  25  21 4123.6592    1.0769  9.4554 10.9775  0.0000  0.1061   0.0144   0.3317    0.0358   0.0000   424.0839       19.1909       9.76739       15.9746       2.94293      -24.3889       6.40292       8.46149       9.48635       9.68264       9.63725       9.30607
  25  22 4269.7338    0.7770 10.4683 11.0250  0.0000  0.1501   0.0157   0.4982    0.0312   0.0000   436.3304       39.8077      0.285308      -16.2240      -22.1115      -2.31380       8.91693       11.7100       13.1064       13.9306       13.5208       13.1022
  25  23 4415.4430    0.6119 11.4671 10.9157  0.0028  0.1957   0.0153   0.6591    0.0276   0.0000   410.9022      -9.34512       55.2527       4.24358      -17.6165      -7.94387       11.3286       15.0362       16.8431       17.7413       17.0772       16.8027
  26   3 1307.4822    0.0991  0.0731  9.8975  0.0000  0.0196   0.0103   0.0237    0.0240   0.0000   440.0438       1.67817       22.3605      -3.51887      -5.54843       1.48194      0.922599       1.44155       1.73857       1.62208       1.52079       1.23666
  26   4 1508.6685    0.1732  0.1353  9.8399  0.0000  0.0111   0.0095   0.0229    0.0259   0.0000   439.7391      -1.00001       21.7436     -0.782721      -2.26659      -1.73977      0.781006      0.960433       1.06755      0.992351       1.13696       1.12400
  26   5 1694.0567    0.3067  0.2721  9.7796  0.0000  0.0125   0.0112   0.0312    0.0322   0.0000   439.1738      -2.32178       19.5583      -1.53067      -2.60189      0.551470      0.804665      0.963720       1.12747       1.17613       1.18023       1.15727
  26   6 1869.0009    0.4753  0.4390  9.9949  0.0000  0.0139   0.0137   0.0420    0.0404   0.0000   439.2239      -1.21608       19.5701    -0.0945171     -0.587367       1.31174      0.914619       1.17000       1.25554       1.32729       1.27768       1.31323
  26   7 2039.7372    0.6989  0.5645 10.2289  0.0000  0.0167   0.0169   0.0395    0.0530   0.0000   442.0647      0.327714       19.8147       1.32024      0.168402     -0.154007       1.02869       1.38899       1.46218       1.44558       1.59609       1.48896
  26   8 2206.0661    1.0216  0.7637 10.5814  0.0000  0.0200   0.0215   0.0455    0.0669   0.0000   440.5114     -0.143601       19.3168      0.197437      -1.10362      0.666587       1.12592       1.60609       1.68242       1.74648       1.74777       1.73278
  26   9 2366.0271    1.3953  0.9578 10.9913  0.0000  0.0211   0.0265   0.0536    0.0821   0.0000   440.6648       1.99021       17.6272     -0.932927      0.525390       2.58358       1.32417       1.72022       1.85501       2.10287       2.08113       1.98313
  26  10 2521.1631    1.8813  0.9611 11.7802  0.0000  0.0206   0.0364   0.0570    0.0780   0.0000   439.0677      0.462302       14.4176       4.12604      -2.72460      -3.04887       1.28355       1.71159       1.88541       1.96013       1.90118       1.95576
  26  11 2674.3537    2.4389  0.9800 12.1484  0.0000  0.0218   0.0455   0.0543    0.1021   0.0000   439.8428      -4.43728       15.8387       3.36661      -3.91097      -4.97219       1.29832       1.78818       1.90968       1.97083       1.92445       2.03028
  26  12 2826.5249    3.1413  0.9255 12.4393  0.0000  0.0197   0.0588   0.0504    0.1043   0.0000   439.0963      -3.24120       13.6714      -1.27196      -1.91403     -0.871457       1.22130       1.62790       1.76081       1.85598       1.73985       1.79858
  26  13 2977.3898    3.8647  0.9129 12.7761  0.0000  0.0190   0.0731   0.0492    0.0982   0.0000   438.6047     -0.848379       10.5728     -0.441047      -3.50896      -3.96160       1.18981       1.57224       1.74647       1.84714       1.86541       1.74534
  26  14 3126.8358    4.0258  0.9698 13.2606  0.0000  0.0210   0.0768   0.0539    0.0998   0.0000   439.1284     -0.949749       12.7679       2.66267     -0.581065      -2.49637       1.24493       1.64163       1.81046       2.01627       1.93565       1.89103
  26  15 3275.3732    3.6953  1.3640 13.1622  0.0000  0.0269   0.0658   0.0726    0.1076   0.0000   439.2968       2.28482       12.8694      -3.36834     -0.425248      -1.40697       1.56199       2.12371       2.23126       2.31327       2.36984       2.26151
  26  16 3423.3106    3.0700  1.9820 12.7950 -0.0001  0.0328   0.0463   0.0912    0.0769   0.0000   443.5632     -0.621287       9.99549      0.923030       5.02502      -1.64516       1.91913       2.59057       2.81895       3.02409       2.88653       2.83081
  26  17 3570.9121    2.4014  2.9901 12.3151  0.0000  0.0418   0.0299   0.1148    0.0506   0.0000   441.2775       3.16456       2.04634       2.06313       4.35881      -5.89986       2.39998       3.33521       3.61788       3.77329       3.91147       3.58187
  26  18 3718.1795    1.9701  4.9810 11.5403  0.0000  0.0547   0.0205   0.1543    0.0475   0.0000   440.3434      0.565614       15.7222      -1.25745      -12.1655       1.81740       3.26466       4.24949       4.79269       5.05269       4.98590       4.84814
  26  19 3865.2693    1.5569  6.2331 11.3724  0.0001  0.0670   0.0172   0.1989    0.0415   0.0000   439.0172       18.2946       11.2941       7.78000       5.52634      -7.02691       3.94486       5.16323       5.84887       6.01868       6.05634       5.73288
  26  20 4012.0079    1.2521  8.0546 11.1604  0.0000  0.0872   0.0153   0.2628    0.0381   0.0000   446.9980       6.40114       8.33239       1.97756      0.233765       6.26339       5.04065       6.73260       7.48077       7.77936       7.75348       7.43503
  26  21 4158.6998    0.9915  9.6657 11.0481  0.0000  0.1122   0.0148   0.3580    0.0346   0.0000   432.1305       4.70972       41.6565       6.81140       6.70019      -3.90852       6.46036       8.57020       9.58367       9.96195       10.0426       9.68975
  26  23 4451.4724    0.4952 10.0857 11.0335 -0.0080  0.2106   0.0214   0.8712    0.0337   0.0000   441.3973      -1.14583       9.70995      -10.0693      -10.5505       12.6531       12.1592       15.4298       18.1135       18.4365       18.1011       17.8892
  27   3 1325.2348    0.1034  0.0789  9.8059  0.0000  0.0129   0.0098   0.0255    0.0237   0.0000   440.4773     -0.467497       21.8903      0.353754      -3.67752     -0.258120      0.722608      0.977934       1.12305       1.02419       1.43264       1.18470
  27   5 1713.5823    0.3300  0.2875  9.8470  0.0000  0.0121   0.0112   0.0298    0.0315   0.0000   440.3577      -1.15660       20.9330      -1.14478      -3.06531       1.72275      0.722446      0.949240       1.01489       1.04478       1.04393       1.05465
  27   6 1889.7566    0.5157  0.4597  9.9296  0.0000  0.0158   0.0136   0.0353    0.0441   0.0000   439.4085     -0.663667       18.9973     -0.818194      -1.16570      -1.03716      0.843363       1.20832       1.27295       1.34747       1.33775       1.35822
  27   7 2062.0230    0.7479  0.6775 10.1472  0.0000  0.0182   0.0165   0.0442    0.0588   0.0000   439.7411     -0.276291       16.6604       1.15576     -0.353090     -0.709550      0.990736       1.30790       1.47273       1.53127       1.55662       1.46726
  27   8 2229.7000    1.0970  0.8607 10.5248  0.0000  0.0190   0.0217   0.0517    0.0739   0.0000   439.3090      -1.55609       13.4899      -2.78076      -5.07950    -0.0528652       1.11935       1.42229       1.56250       1.65919       1.65716       1.63665
  27   9 2390.9546    1.4340  0.9208 11.1663  0.0000  0.0210   0.0274   0.0535    0.0743   0.0000   441.3094      -1.05396       16.8170       1.48394      -2.68678      -1.72296       1.16045       1.69295       1.70687       1.85607       1.87928       1.81410
  27  10 2547.4961    1.9917  0.9141 11.8489  0.0000  0.0202   0.0383   0.0513    0.0754   0.0000   440.3077      -1.98826       11.8509       1.22046     -0.241841      -1.26663       1.28661       1.67684       1.72562       1.81449       1.84815       1.75259
  27  11 2702.0295    2.5243  0.9563 12.2159  0.0000  0.0205   0.0471   0.0536    0.0908   0.0000   440.1241       2.18069       15.7811       1.21865      -3.18689      -2.66178       1.11655       1.60363       1.60438       1.73178       1.78356       1.70293
  27  12 2855.3075    3.3300  0.9144 12.4714  0.0000  0.0190   0.0610   0.0493    0.1144   0.0000   438.5084       2.37361       16.2881     -0.109288      -1.15932      -1.61174       1.16546       1.54683       1.65891       1.85630       1.81242       1.73666
  27  13 3006.9928    3.8447  0.8487 13.0509  0.0000  0.0186   0.0728   0.0448    0.0840   0.0000   439.1399       2.49161       14.9212       1.41647     -0.810746    -0.0753548       1.09750       1.43356       1.55228       1.72526       1.64326       1.62489
  27  14 3157.1672    4.0146  1.1474 13.1504  0.0000  0.0226   0.0695   0.0601    0.0947   0.0000   441.1750       1.06087       19.7704       1.39949      -1.18956      -2.19770       1.36602       1.79014       1.97634       2.12418       2.10361       2.02347
  27  15 3306.4499    3.5025  1.5805 13.0115  0.0000  0.0286   0.0568   0.0756    0.0940   0.0000   437.9090     -0.154451       13.3208       1.64652      -6.36138      -4.40623       1.64932       2.20413       2.44294       2.57311       2.53349       2.51716
  27  16 3455.1151    2.9292  2.1707 12.5755  0.0000  0.0340   0.0427   0.0917    0.0829   0.0000   440.0933     -0.824860       7.68141       2.18610     -0.925414     -0.774007       1.93042       2.56380       2.85879       2.96721       2.97539       2.93397
  27  17 3603.4252    2.3764  3.5828 12.0091  0.0000  0.0452   0.0272   0.1242    0.0528   0.0000   440.4874       1.34604       8.59687     -0.167591       3.97369      -7.38282       2.52804       3.33873       3.78387       3.85373       3.89638       3.73551
  27  18 3751.4330    1.8775  4.9649 11.5804  0.0000  0.0549   0.0198   0.1583    0.0444   0.0000   438.5753      -5.62470       18.2202      0.556431      -1.37075      -10.6636       3.09713       4.21145       4.65639       4.85547       4.75695       4.81007
  27  19 3899.0288    1.4876  7.0023 11.2139  0.0000  0.0709   0.0158   0.2145    0.0405   0.0000   431.8886       5.47434       10.1719       5.03527      -3.12285       7.60464       4.02507       5.35165       6.02098       6.11863       6.25234       6.11118
  27  20 4046.3588    1.1633  8.2895 11.1387  0.0001  0.0909   0.0151   0.2823    0.0370   0.0000   439.1643       8.93519       12.1291      -2.59232       5.84694      -2.09089       5.10611       6.69295       7.65815       7.76317       7.89777       7.73806
  27  21 4193.5649    0.8972  9.4021 11.1104 -0.0000  0.1192   0.0156   0.3936    0.0326   0.0000   437.9339       11.0814       22.7566      -14.6688       11.2418      -16.5738       6.48973       8.74235       9.93231       10.3475       10.1352       10.0949
  28   5 1732.7333    0.3425  0.2500  9.9078  0.0000  0.0126   0.0119   0.0255    0.0307   0.0000   440.7154      0.552149       20.4528      -1.02961      -2.45353     -0.264300      0.662905      0.847687       1.00965      0.962639       1.13733       1.09322
  28   6 1910.1178    0.5350  0.5514  9.9364  0.0000  0.0169   0.0130   0.0393    0.0468   0.0000   440.2804    -0.0456485       21.0899       1.92297      -4.87205      0.109265       1.00367       1.22024       1.45790       1.54317       1.72775       1.60399
  28   7 2083.8710    0.8101  0.6304 10.2415  0.0000  0.0162   0.0178   0.0398    0.0571   0.0000   443.4869      -1.23478       18.0040       2.49782      -3.32109      -3.54234      0.898982       1.18166       1.31774       1.34990       1.38478       1.31500
  28   8 2252.7935    1.1209  0.8254 10.7398  0.0000  0.0194   0.0219   0.0469    0.0703   0.0000   440.0184      -2.05372       15.7036      -1.14737      -2.66894      0.445959       1.04470       1.43309       1.53878       1.60832       1.68087       1.62103
  28   9 2415.2792    1.5130  1.0452 11.3570 -0.0000  0.0224   0.0280   0.0559    0.0822   0.0000   438.9896     -0.840076       19.9492       1.28481      -4.51967       2.85885       1.27675       1.74483       1.85852       1.97655       2.03710       1.93211
  28  10 2573.3051    2.1102  0.9831 11.7214 -0.0001  0.0206   0.0384   0.0523    0.0885   0.0000   439.6880      -1.92184       14.4271       2.59162      -2.57278     -0.926278       1.17406       1.55443       1.59972       1.80608       1.82823       1.70451
  28  11 2729.2776    2.7602  0.9753 12.0860  0.0001  0.0195   0.0492   0.0515    0.0979   0.0000   440.2957       1.61554       18.4925      0.653223      -4.54263      0.974544       1.05801       1.44049       1.51179       1.63165       1.65476       1.57651
  28  12 2883.6763    3.3854  0.9401 12.6279  0.0000  0.0199   0.0609   0.0515    0.1093   0.0000   439.4565     -0.128389       17.1459       2.00250      -2.71528       2.08939       1.12104       1.62231       1.73405       1.93362       1.92850       1.90405
  28  13 3036.1295    4.0497  0.9503 13.0847  0.0000  0.0194   0.0722   0.0507    0.0980   0.0000   438.8740       2.29023       17.0829      0.109100      0.992770      -1.90905       1.16967       1.54014       1.70354       1.74500       1.84541       1.75150
  28  14 3187.0994    3.9512  1.2275 12.9344 -0.0023  0.0230   0.0646   0.0589    0.1136   0.0000   439.8041       1.13977       12.6473      -1.51083      0.491839      -1.36693       1.29017       1.69599       1.88549       2.00180       2.03402       1.93049
  28  15 3337.1892    3.3330  1.7249 12.8834  0.0000  0.0285   0.0496   0.0782    0.0799   0.0000   436.4216      0.680074       13.9537      -1.46789      -2.79856      -5.65710       1.59747       2.14264       2.34843       2.46983       2.46220       2.39990
  28  16 3486.6616    2.7693  2.5654 12.3066  0.0000  0.0362   0.0368   0.0988    0.0808   0.0000   439.3902      0.185682       10.2072       3.87130       4.68772      -4.88352       1.95693       2.65882       2.87688       2.97578       3.11593       2.97646
  28  17 3635.6279    2.2433  4.0209 11.8177  0.0000  0.0467   0.0238   0.1307    0.0514   0.0000   440.4355       6.88823       14.1962      -2.73406      -7.92506      0.149004       2.50964       3.36506       3.77858       3.86443       3.92640       3.82259
  28  18 3784.1961    1.7642  5.5333 11.5118 -0.0000  0.0583   0.0181   0.1714    0.0411   0.0000   439.1870       3.10783       10.8114      -8.12290      -8.71882      -4.17058       3.28963       4.24676       4.97273       5.01415       5.19353       5.10133
  28  19 3932.4154    1.4131  7.3777 11.2534  0.0000  0.0761   0.0152   0.2216    0.0372   0.0000   435.9885      0.304030       12.8870      -6.58313       4.55030      -13.8021       4.03814       5.43599       6.15943       6.44266       6.40079       6.20919
  28  20 4080.1494    1.1120  8.7770 11.1275  0.0000  0.0955   0.0152   0.2972    0.0368   0.0000   431.1529       11.4914       17.0440       11.4704      -7.78396      0.167412       5.13218       6.82345       7.77477       8.02085       8.12999       7.77937
  28  21 4228.1332    0.7807  9.1553 11.2239  0.0056  0.1267   0.0186   0.4705    0.0344   0.0000   440.5797      -5.26170       39.7789       9.91286       2.52078      -14.5577       6.84599       8.95791       10.3503       10.6471       10.5358       10.5547
  28  22 4374.8578    0.5843  9.4154 11.1471  0.0000  0.1726   0.0220   0.7007    0.0341   0.0000   447.8916       17.3574      -20.2269      -34.9095       18.0501      -9.73696       8.70912       12.0576       13.7709       14.1500       13.9024       13.4652
  29   5 1751.5511    0.3713  0.3333  9.8650  0.0000  0.0122   0.0114   0.0328    0.0329   0.0000   441.0748      -1.01506       19.8507     -0.331274      -3.05888      0.125546      0.632492      0.856279      0.933302      0.969546       1.02812      0.924357
  29   6 1930.1899    0.5583  0.5727  9.9444  0.0000  0.0170   0.0130   0.0393    0.0471   0.0000   441.2434      0.119975       21.0349     -0.115218      0.632915     -0.801157      0.863062       1.16385       1.31856       1.41891       1.38144       1.39141
  29   7 2105.3065    0.8464  0.7127 10.2441 -0.0001  0.0178   0.0174   0.0436    0.0611   0.0000   439.2146     -0.665987       19.0993       1.74013      -2.86893      -1.36762      0.903761       1.29744       1.32901       1.41449       1.44131       1.36287
  29   8 2275.3384    1.1786  0.8971 10.7352  0.0000  0.0197   0.0219   0.0491    0.0720   0.0000   440.6509      -1.02086       17.1159       1.90417       1.66896     -0.430883       1.05548       1.37721       1.55065       1.58528       1.59686       1.58776
  29   9 2439.0116    1.6415  1.0932 11.2452  0.0000  0.0218   0.0282   0.0573    0.0872   0.0000   438.8899      0.385497       15.6577      -2.25812     -0.690503      -1.09253       1.15842       1.56316       1.57517       1.83179       1.93031       1.78435
  29  10 2598.6521    2.1538  0.9272 11.9810  0.0000  0.0194   0.0395   0.0503    0.0740   0.0000   440.8118      -1.34561       12.9529      0.146539      -2.92110      -1.86089       1.03610       1.37372       1.48292       1.61437       1.60923       1.59380
  29  11 2756.1118    2.8072  0.9668 12.4140  0.0000  0.0199   0.0500   0.0508    0.0829   0.0000   439.0296     -0.527155       15.6075     -0.367266      -3.91274      0.202377       1.09640       1.47850       1.53441       1.75816       1.73232       1.69695
  29  12 2911.6178    3.5001  0.9241 12.8970  0.0000  0.0187   0.0629   0.0475    0.0901   0.0000   438.8672      0.703223       16.0211       1.05887      -2.15898      0.216243      0.991032       1.35199       1.44105       1.56624       1.59502       1.54658
  29  13 3064.9783    3.9837  1.0056 13.1915  0.0000  0.0197   0.0689   0.0541    0.0956   0.0000   439.7314    0.00446113       15.8939     -0.230849      -2.02412     -0.459880       1.08315       1.43642       1.54012       1.66339       1.73818       1.64905
  29  14 3216.7047    3.9356  1.2674 12.8587  0.0001  0.0227   0.0618   0.0594    0.1063   0.0000   438.3982      -2.81651       14.9199      -1.89996      0.716445      -5.24121       1.23801       1.61045       1.79788       1.93687       1.99508       1.92778
  29  15 3367.5642    3.2538  1.7510 12.8668  0.0000  0.0285   0.0468   0.0761    0.0656   0.0000   437.6905       3.86028       12.9581      -2.35875       3.03387     -0.564582       1.50258       2.01364       2.21933       2.34075       2.34927       2.36441
  29  16 3517.8316    2.6438  2.9300 12.2920  0.0000  0.0379   0.0315   0.1050    0.0587   0.0000   443.8518       3.23187       9.93196       1.20735       5.67253      -4.65190       2.04461       2.58042       3.04885       3.07246       3.17556       3.11873
  29  17 3667.5077    2.1324  4.1929 11.8027  0.0000  0.0486   0.0230   0.1331    0.0492   0.0000   437.0408      -1.59340       14.2013      -1.16481       3.10609     -0.655577       2.53696       3.36843       3.73026       3.92678       4.09381       3.88615
  29  18 3816.6587    1.7106  6.1228 11.3045  0.0000  0.0615   0.0166   0.1763    0.0417   0.0000   444.4252      -4.64710       10.4169      -4.73820      -3.63536       1.40879       3.20089       4.30314       4.84263       5.04735       5.05961       5.02318
  29  19 3965.6466    1.3349  7.6574 11.1816  0.0000  0.0781   0.0144   0.2308    0.0359   0.0000   437.8878      -12.3120     -0.124889      -7.19361       12.6574     -0.942987       3.99457       5.49938       6.03136       6.40039       6.30840       6.23901
  29  20 4114.0310    1.0220  9.0215 11.2183  0.0007  0.1029   0.0157   0.3351    0.0336   0.0000   432.0194       7.57887       32.3755      -21.9832      0.645979      -1.86317       5.28723       7.09990       8.02507       8.53036       8.44577       8.40665
  30   2 1150.2024    0.0535  0.0345  9.9247  0.0000  0.0186   0.0108   0.0220    0.0217   0.0000   441.1862      0.388787       19.0781      0.969465     -0.280586      -3.49548       1.17628       1.44839       1.38825       1.21566       1.36500       1.72506
  30   4 1581.9181    0.2266  0.1908  9.8345  0.0000  0.0102   0.0095   0.0250    0.0257   0.0000   439.5904     -0.183554       21.2312      0.666747      -3.16498      -1.17024      0.568368      0.703744      0.732382      0.829127      0.987033      0.888620
  30   5 1770.0166    0.3758  0.3330  9.9092  0.0000  0.0128   0.0112   0.0287    0.0326   0.0000   440.2806     -0.590477       21.3975       1.36037      -3.12725      0.135809      0.733794      0.881656       1.01693       1.06044       1.08510       1.05087
  30   6 1949.9186    0.5636  0.5550 10.1447  0.0000  0.0160   0.0133   0.0390    0.0430   0.0000   440.2513   -0.00266518       18.7229       1.12627      -1.72006     -0.708548      0.852993       1.12184       1.24426       1.31248       1.35929       1.30193
  30   7 2126.3452    0.8726  0.7087 10.3736  0.0000  0.0165   0.0179   0.0445    0.0582   0.0000   441.5100       1.17816       20.8009      -1.91677      -1.96406       2.54795      0.880960       1.14939       1.24042       1.32912       1.34872       1.33516
  30   8 2297.3255    1.2200  0.9400 10.8089  0.0000  0.0210   0.0219   0.0495    0.0751   0.0000   441.5984       2.80364       20.9679       1.38053      -1.35474     -0.578650       1.02138       1.45581       1.56108       1.59388       1.70612       1.61535
  30   9 2462.2246    1.7260  1.1209 11.1977  0.0001  0.0217   0.0289   0.0547    0.0999   0.0000   440.5574       1.73286       20.9197      0.174258     0.0140940      0.393376       1.19245       1.54435       1.71373       1.85658       1.96988       1.84794
  30  10 2623.4429    2.2732  1.0545 11.8574  0.0000  0.0208   0.0387   0.0525    0.0883   0.0000   439.5964       1.43925       17.7365      0.133150      -3.15693      0.866132       1.04766       1.44628       1.54103       1.69268       1.71132       1.66651
  30  11 2782.4016    2.9267  1.0016 12.3751 -0.0000  0.0200   0.0501   0.0504    0.0860   0.0000   439.2066      0.391022       17.7334       1.54580      -2.01334     -0.484675       1.02216       1.41343       1.54905       1.66366       1.76408       1.66995
  30  12 2939.0602    3.8545  0.8774 12.8194 -0.0000  0.0176   0.0692   0.0455    0.0869   0.0000   440.1970       1.65434       16.3777     -0.928052      -1.74179      0.590747      0.927734       1.29653       1.39205       1.41943       1.45455       1.45733
  30  13 3093.2768    4.0378  1.0674 13.2479 -0.0006  0.0207   0.0682   0.0543    0.0962   0.0000   441.2598       2.98178       15.6435       2.53139      -3.17227      -4.10433       1.07730       1.40816       1.54723       1.66992       1.65414       1.59570
  30  14 3245.9046    3.9183  1.3439 12.7900  0.0000  0.0234   0.0589   0.0619    0.1069   0.0000   437.9199      0.421780       13.8597       1.54194       2.12983       2.01224       1.22166       1.59387       1.81541       1.84319       1.95757       1.88445
  30  15 3397.5555    3.2815  1.8135 12.5921 -0.0000  0.0277   0.0435   0.0734    0.0732   0.0000   440.0520       1.52724       9.82105     -0.546184      -1.26608     0.0520683       1.46483       1.93962       2.11059       2.22006       2.32247       2.27583
  30  16 3548.6176    2.4992  3.0337 12.3447  0.0000  0.0386   0.0292   0.1089    0.0501   0.0000   444.1170       1.28290       13.8477      -2.90059       5.42140      -4.44422       1.97351       2.63777       2.94424       3.05695       3.11982       3.00279
  30  17 3699.0360    2.0382  4.5398 11.7055  0.0000  0.0496   0.0213   0.1391    0.0476   0.0000   437.6957      -2.08052       20.9192      -2.29618      -9.51303      -4.11981       2.56433       3.37768       3.87399       4.00454       4.13621       4.02928
  30  18 3848.7260    1.6332  6.2337 11.3264  0.0000  0.0629   0.0163   0.1793    0.0405   0.0000   438.2718      -2.60359       23.0638      -6.30415      -9.39557       3.00095       3.17694       4.24914       4.81067       4.96037       5.04069       4.94042
  30  19 3998.5145    1.2506  8.1214 11.2371  0.0000  0.0851   0.0147   0.2557    0.0344   0.0000   441.5679      -9.49494       17.5269       1.85915      -7.44895      0.858735       4.19061       5.63877       6.44229       6.74293       6.72184       6.55777
  30  20 4147.2208    0.9371  9.0651 11.2615 -0.0043  0.1100   0.0169   0.3761    0.0336   0.0000   446.1520       20.2142       10.6518       10.8079       4.14086      -28.0311       5.48963       7.26094       8.35414       8.62354       8.80621       8.62662
  30  21 4296.0839    0.6096  8.8273 11.3142 -0.0030  0.1566   0.0321   0.8318    0.0466   0.0000   433.2194      -10.8332       15.5973      -2.97099      -9.74162       20.6567       7.86968       10.2412       12.1530       12.2139       12.6360       12.2112
  31   3 1393.1745    0.1205  0.1017  9.7765  0.0000  0.0123   0.0084   0.0241    0.0230   0.0000   440.8493     -0.555172       21.7932       1.65981      -1.48828     -0.605283      0.611271      0.838542      0.830384       1.10656       1.01724       1.14293
  31   4 1599.3172    0.2501  0.1901  9.7718  0.0000  0.0098   0.0099   0.0234    0.0260   0.0000   440.8551      0.655710       20.9228     -0.502277      -2.21260     -0.170981      0.528923      0.740845      0.768067      0.757493      0.867129      0.803573
  31   5 1788.2383    0.3969  0.3765  9.9282  0.0000  0.0128   0.0113   0.0342    0.0336   0.0000   440.1444      -1.77675       21.4686      0.267140      -1.83237     -0.620365      0.663209      0.922012      0.980569       1.10736       1.12120       1.08266
  31   6 1969.4364    0.6003  0.5779  9.9449 -0.0002  0.0164   0.0133   0.0375    0.0482   0.0000   440.4926      -1.98418       22.9971      -1.19990      -1.40625     -0.914924      0.808129       1.09580       1.20981       1.23298       1.25159       1.25162
  31   7 2146.9744    0.8709  0.8498 10.2737  0.0000  0.0192   0.0166   0.0476    0.0696   0.0000   440.1174      0.484839       18.6868       1.35265      -2.43659    -0.0569631      0.980024       1.31116       1.48317       1.53608       1.59813       1.58536
  31   8 2318.8665    1.2876  0.9965 10.9703  0.0000  0.0206   0.0226   0.0532    0.0723   0.0000   441.0563     0.0761234       18.7873       2.36216     -0.484192      0.613853      0.982647       1.37667       1.45151       1.57790       1.59459       1.51616
  31   9 2484.9327    1.8054  1.0094 11.5992  0.0000  0.0206   0.0314   0.0516    0.0764   0.0000   440.0261      -2.16283       18.2099      -1.85689      -3.24263      -1.23042       1.03367       1.43786       1.55327       1.62130       1.67151       1.68019
  31  10 2647.7506    2.4171  1.0435 11.9903  0.0000  0.0206   0.0405   0.0515    0.0888   0.0000   437.8805       1.00423       18.3041     -0.849242      0.292425      -1.25829       1.02449       1.37986       1.52245       1.66126       1.63951       1.61538
  31  11 2808.3017    3.1719  0.9625 12.3802  0.0000  0.0184   0.0538   0.0480    0.0915   0.0000   439.6369      0.107813       15.6254     -0.315878      -2.52717     -0.676324      0.927978       1.23209       1.33425       1.42711       1.50748       1.45221
  31  12 2966.0521    3.8544  0.9444 12.8699  0.0000  0.0183   0.0661   0.0466    0.0874   0.0000   440.6762       1.94160       14.5376       1.23665      -1.59603     -0.719388      0.945784       1.25672       1.38339       1.46737       1.55693       1.47628
  31  13 3121.2428    4.1910  1.0788 13.0295  0.0000  0.0205   0.0684   0.0518    0.1103   0.0000   441.2377     -0.505884       15.3155      -1.12197     -0.175400      -2.37432      0.965215       1.39979       1.49051       1.58167       1.62668       1.55817
  31  14 3274.7261    3.7396  1.3651 13.0208  0.0000  0.0236   0.0566   0.0634    0.0883   0.0000   438.7589       3.33705       14.5870      0.550112       1.03962     -0.938930       1.16479       1.56265       1.72355       1.85306       1.87474       1.75220
  31  15 3427.2760    3.0978  2.1636 12.5152  0.0000  0.0305   0.0376   0.0812    0.0610   0.0000   439.7467       1.33112       8.10398       2.33719       4.14220      -1.86972       1.47503       2.01339       2.17348       2.29763       2.29349       2.33744
  31  16 3579.0327    2.3980  3.3520 12.1197  0.0000  0.0394   0.0255   0.1116    0.0475   0.0000   436.8408      0.362606       11.7667      0.248800      -3.44020      -2.38512       1.93036       2.57194       2.85769       3.07100       3.07451       2.98850
  31  17 3730.1718    1.9920  4.9833 11.4659  0.0000  0.0508   0.0190   0.1403    0.0470   0.0000   433.5044      0.898922       18.6564      -1.13705      -1.23483      -5.14844       2.50174       3.29263       3.82496       3.94384       4.02335       3.96373
  31  18 3880.6256    1.5531  6.7130 11.2718  0.0000  0.0655   0.0153   0.1899    0.0380   0.0000   440.0177      -3.69988       13.1878      -5.16909      -11.8446      -5.99798       3.20056       4.26141       4.78283       5.03531       5.10101       4.99545
  31  19 4030.6917    1.1717  8.2895 11.2528  0.0000  0.0874   0.0146   0.2670    0.0329   0.0000   445.4452       2.93346       15.4791      -9.07553      -13.5145       11.0689       4.29555       5.59445       6.44103       6.74488       6.73069       6.67231
  32   3 1409.4544    0.1184  0.0756  9.7872  0.0000  0.0107   0.0082   0.0162    0.0220   0.0000   441.5478     -0.806112       20.8080       2.69293     -0.965192     -0.460671      0.527579      0.667754      0.838183      0.756899      0.999266       1.04211
  32   4 1616.4197    0.2530  0.2256  9.7926  0.0000  0.0115   0.0093   0.0257    0.0264   0.0000   440.8575     0.0644671       20.0141      0.604711      -3.27778      -1.24419      0.525488      0.702636      0.833718      0.877893      0.921005      0.866364
  32   5 1806.1573    0.4165  0.4057  9.9029  0.0000  0.0138   0.0111   0.0327    0.0346   0.0000   440.6668     -0.208285       20.1250       1.63041      -2.84902      0.570661      0.721614       1.00628       1.09507       1.18557       1.26111       1.20679
  32   6 1988.6457    0.6529  0.6285 10.0625 -0.0003  0.0163   0.0140   0.0406    0.0493   0.0000   440.9658      -2.01802       23.0586     -0.541819      -3.76121     0.0405255      0.789163       1.07107       1.16987       1.29011       1.33086       1.30136
  32   7 2167.3223    0.9673  0.7699 10.3010  0.0000  0.0177   0.0179   0.0412    0.0661   0.0000   441.4847     -0.315042       18.9904      0.668550      -1.01094      0.164458      0.786028       1.13688       1.16862       1.32570       1.34173       1.31257
  32   8 2340.0589    1.3429  0.9979 11.0246  0.0000  0.0209   0.0233   0.0533    0.0721   0.0000   439.5176      -1.60143       19.3658       2.21629      -4.78588     -0.270374      0.950992       1.35845       1.31625       1.54826       1.55418       1.61166
  32   9 2507.2509    1.8517  1.1675 11.4710  0.0000  0.0213   0.0296   0.0576    0.0826   0.0000   440.1958     -0.889788       19.1551      -2.47384       1.07871       1.70018       1.01612       1.43416       1.49767       1.69456       1.69723       1.56956
  32  10 2671.5681    2.4879  1.0981 12.0802  0.0000  0.0199   0.0406   0.0549    0.0862   0.0000   440.9840     -0.275152       19.9523     -0.139933      0.674354     -0.298804      0.993200       1.31716       1.42504       1.60397       1.69235       1.63105
  32  11 2833.6538    3.1905  0.9588 12.6275  0.0001  0.0185   0.0534   0.0471    0.0793   0.0000   441.3034       1.13839       16.9460      0.910027     -0.447832      -3.42792      0.912376       1.18485       1.32652       1.43485       1.44778       1.45594
  32  12 2992.6683    3.8525  0.9920 12.8083  0.0000  0.0189   0.0638   0.0464    0.0920   0.0000   438.7733      0.387969       14.5634       2.22259     -0.808263      -4.22774      0.913306       1.24409       1.32746       1.42537       1.40932       1.42729
  32  13 3148.8053    3.9555  1.1410 13.3916  0.0000  0.0223   0.0651   0.0564    0.0838   0.0000   439.6917       2.37880       14.9201       1.78978      -2.85073      -1.53277       1.01064       1.45538       1.50863       1.67839       1.67114       1.60939
  32  14 3303.2820    3.5597  1.5221 13.0795  0.0000  0.0250   0.0518   0.0688    0.0785   0.0000   439.2116       4.95238       14.2548      -1.74629      0.801380      -2.19121       1.22600       1.70213       1.86650       1.99945       2.01694       1.93206
  32  15 3456.5905    2.9363  2.4319 12.4352  0.0000  0.0323   0.0336   0.0861    0.0553   0.0000   442.3041       2.72447       6.90990      -3.28427       13.5169      -2.19291       1.52437       2.08929       2.35117       2.40708       2.52961       2.48385
  32  16 3609.2383    2.2386  3.7226 12.1457  0.0000  0.0423   0.0231   0.1204    0.0396   0.0000   439.7729       1.77989       7.75382     -0.822584      0.439618       3.51151       2.03010       2.72971       3.07225       3.30300       3.34264       3.32086
  32  17 3761.1028    1.8470  5.2338 11.5518  0.0000  0.0541   0.0178   0.1490    0.0409   0.0000   436.1489     -0.577669       20.2463      -1.39111     -0.943113      -10.0756       2.53157       3.41264       3.94828       3.98493       4.30035       4.16333
  32  18 3912.0298    1.4705  7.1858 11.2487 -0.0026  0.0696   0.0144   0.2026    0.0354   0.0000   435.9359      -8.49107       8.50807      -8.21838      -6.31930      -12.2172       3.28718       4.44607       4.98399       5.31117       5.42506       5.38306
  32  19 4063.0369    1.1318  9.2678 11.2201  0.0010  0.0970   0.0153   0.3070    0.0338   0.0000   444.7996      -8.27626       17.5487       10.0774      -10.5558       3.51438       4.56745       6.14856       7.00374       7.35245       7.63130       7.48026
  32  20 4213.1420    0.7926  9.1725 11.3033 -0.0078  0.1241   0.0210   0.4965    0.0365   0.0000   442.1893       1.58885       51.6087       10.2056      -4.69376      -13.4020       5.75887       7.64569       8.94385       9.25739       9.52513       9.25762
  33   3 1425.4262    0.1487  0.1108  9.8213  0.0000  0.0113   0.0089   0.0221    0.0225   0.0000   440.6466      -1.55092       20.6786      0.502790      -2.68864     -0.523565      0.518285      0.510945      0.744052      0.928390      0.690655      0.732911
  33   4 1633.2298    0.2680  0.1804  9.8163  0.0000  0.0093   0.0106   0.0219    0.0256   0.0000   441.0399     -0.599463       20.6634       1.05990      -3.67684     -0.126060      0.621601       1.03415       1.12435       1.08523       1.39629       1.25434
  33   5 1823.8170    0.4412  0.3738  9.9152  0.0000  0.0124   0.0118   0.0300    0.0340   0.0000   439.9023      -1.35616       20.3622      0.817640      -3.08298     -0.491504      0.644150      0.837213      0.877422      0.920846      0.898614      0.903507
  33   6 2007.5714    0.6583  0.6239 10.0899 -0.0000  0.0165   0.0136   0.0389    0.0497   0.0000   441.3147      0.185976       21.5270      -2.31667      -5.13735     -0.528799      0.712701       1.03921       1.02961       1.23644       1.23038       1.19790
  33   7 2187.3550    1.0079  0.7821 10.5839  0.0000  0.0173   0.0188   0.0436    0.0579   0.0000   440.5022     -0.684475       20.7744      0.627224      -5.82606       2.02690      0.771032       1.11446       1.15001       1.26752       1.23536       1.22703
  33   8 2360.7907    1.4366  1.0544 10.8681  0.0000  0.0196   0.0232   0.0500    0.0838   0.0000   440.8937   -0.00798575       19.9352      -1.11799      -1.27465      -1.55304      0.974760       1.25075       1.39107       1.51998       1.53183       1.51591
  33   9 2529.0810    2.0043  1.0668 11.6136  0.0011  0.0202   0.0329   0.0515    0.0855   0.0000   438.5295      0.748480       18.9175     0.0921671      -2.98070      0.399752      0.940239       1.26465       1.35497       1.47497       1.58680       1.48941
  33  10 2694.9738    2.6538  1.0876 11.8886 -0.0000  0.0192   0.0418   0.0511    0.1036   0.0000   439.5458     -0.837920       17.6189      -1.35163       1.51897     -0.385089      0.927424       1.21711       1.37023       1.43904       1.53248       1.45354
  33  11 2858.5082    3.5347  0.9458 12.5551  0.0000  0.0182   0.0577   0.0438    0.0997   0.0000   439.9533       1.49124       15.0824      0.460652      -1.55078      -2.48550      0.863264       1.17341       1.29071       1.39125       1.44011       1.41455
  33  12 3018.7318    4.1124  0.8677 12.9392 -0.0000  0.0165   0.0699   0.0423    0.0846   0.0000   440.0245     -0.288692       14.9705     -0.288694      -3.97469      -2.30141      0.804169       1.07072       1.19050       1.28245       1.32748       1.26875
  33  13 3175.9889    4.0308  1.0667 13.4815  0.0000  0.0205   0.0676   0.0534    0.0750   0.0000   438.1239      0.566740       15.3501      -2.89097     -0.199188     -0.867536      0.929960       1.31283       1.36392       1.54783       1.53141       1.52914
  33  14 3331.3403    3.5264  1.7037 12.8039 -0.0001  0.0254   0.0472   0.0697    0.0821   0.0000   442.0501       1.34416       14.4716       2.37389    -0.0816247      -2.36276       1.20011       1.61988       1.77496       1.85924       1.99093       1.92563
  33  15 3485.5611    2.8337  2.8010 12.1984  0.0000  0.0331   0.0295   0.0889    0.0562   0.0000   438.9452     -0.557622       12.1011      -4.65264       1.45447      -1.29904       1.60589       2.10487       2.37725       2.44797       2.55178       2.57565
  33  16 3639.1349    2.1834  3.9173 12.0412  0.0000  0.0435   0.0215   0.1209    0.0385   0.0000   440.6017       1.14105       11.2135       1.93269       4.27771       5.16267       1.97975       2.65513       3.01212       3.18002       3.23196       3.22097
  33  17 3791.6647    1.7008  5.6051 11.6521  0.0000  0.0571   0.0167   0.1671    0.0349   0.0000   438.1850       9.30961       19.2230     -0.600101      -3.74672      -5.39975       2.63706       3.57416       4.01688       4.21695       4.38154       4.19418
  33  18 3943.3323    1.3885  7.2238 11.2805 -0.0000  0.0702   0.0140   0.2078    0.0336   0.0000   435.0192       5.17216       25.5659      -7.58067      -7.36808      -4.06931       3.20865       4.31757       4.86080       5.04964       5.20469       5.23395
  33  19 4094.7701    1.0436  8.9704 11.2829  0.0015  0.1005   0.0160   0.3258    0.0337   0.0000   446.8210       3.26617       19.6896       3.21658      -23.0175       5.97592       4.49249       6.04889       6.87744       7.37029       7.32814       7.26853
  33  20 4245.5566    0.7632  9.1998 11.3258  0.0100  0.1291   0.0231   0.5557    0.0367   0.0000   429.6941       17.4066       28.4507      -7.02753      -12.7406       12.1357       5.80489       7.57840       8.94630       9.22144       9.42301       9.10474
  34   2 1208.0116    0.0789  0.0524  9.8302  0.0000  0.0160   0.0094   0.0188    0.0207   0.0000   440.1552     -0.245046       22.6294      -2.29640      -3.11559      0.440764      0.659022      0.689170       1.17848       1.13907      0.869699      0.974572
  34   4 1649.7272    0.2837  0.2194  9.7882  0.0000  0.0103   0.0098   0.0226    0.0261   0.0000   440.8025     -0.483432       21.4644     -0.552950      -2.58531      0.680664      0.421355      0.611647      0.644689      0.715581      0.695616      0.699010
  34   5 1841.2194    0.4511  0.4592  9.9324  0.0000  0.0139   0.0111   0.0346    0.0355   0.0000   439.9367     -0.378069       19.3060     -0.158804      -2.40795      0.341094      0.630906      0.867976      0.931518      0.995025       1.03350       1.03925
  34   6 2026.3471    0.6859  0.6396 10.1120  0.0000  0.0149   0.0141   0.0422    0.0483   0.0000   440.6168     0.0128628       21.7596      -1.36074      -3.68203       1.24832      0.684109      0.914356       1.01113       1.12004       1.20943       1.14054
  34   7 2207.0216    1.0176  0.9769 10.2448 -0.0000  0.0192   0.0167   0.0490    0.0751   0.0000   439.8869      -1.02519       22.7160      -1.22698      -3.93317      -1.66135      0.864349       1.14325       1.31257       1.35020       1.40507       1.43950
  34   8 2381.2039    1.4901  1.0786 11.1984  0.0000  0.0206   0.0241   0.0535    0.0739   0.0000   441.3225      0.804153       20.7835      -1.06387      0.158821       2.18370      0.950881       1.32213       1.46867       1.53087       1.59849       1.56028
  34   9 2550.6126    2.0039  1.0151 11.9676  0.0000  0.0200   0.0341   0.0510    0.0710   0.0000   440.5251       1.06922       20.5863      -5.00298      -2.83452       1.42061      0.915783       1.27072       1.34028       1.53223       1.58175       1.54743
  34  10 2717.9436    2.6692  0.9892 12.3868  0.0000  0.0188   0.0441   0.0497    0.0728   0.0000   441.4380      0.323807       17.9010     -0.585226      -2.40103       1.73513      0.857602       1.20832       1.24826       1.43415       1.44875       1.43963
  34  11 2882.8799    3.6053  0.8958 12.7891  0.0000  0.0170   0.0604   0.0448    0.0794   0.0000   441.2226       1.65661       18.4388       1.82107      -4.21182      -1.09919      0.766654       1.05487       1.12686       1.21178       1.29499       1.28774
  34  12 3044.3278    4.0766  1.0655 13.0923  0.0000  0.0192   0.0642   0.0501    0.0829   0.0000   439.8915      0.575439       16.4412       2.14146      0.149985    -0.0864154      0.900938       1.23063       1.32171       1.44221       1.42600       1.40640
  34  13 3202.6968    4.0249  1.2600 12.9199  0.0000  0.0218   0.0587   0.0544    0.0943   0.0000   441.8771       2.33589       13.5730      -1.58046       1.46008       1.30444      0.982158       1.35642       1.47099       1.57310       1.62397       1.59844
  34  14 3359.1458    3.3211  1.7639 12.9251  0.0000  0.0256   0.0442   0.0724    0.0641   0.0000   439.8613      0.931017       17.1292      -2.83244      -1.48581      0.225280       1.16724       1.56776       1.75713       1.81962       1.92799       1.90176
  34  15 3514.2781    2.5830  2.9912 12.3902  0.0000  0.0356   0.0277   0.1013    0.0456   0.0000   439.8986       1.53304       17.7641      -2.62438    -0.0545122       6.69141       1.62429       2.17756       2.47138       2.57392       2.70461       2.64941
  34  16 3668.4484    2.0917  4.4570 11.7422  0.0000  0.0450   0.0191   0.1243    0.0380   0.0000   437.5590      -1.24149       12.5575       1.29997       1.87957     -0.689235       2.02830       2.74783       3.06769       3.21567       3.36279       3.29037
  34  17 3821.8761    1.6642  6.2580 11.4445  0.0000  0.0591   0.0154   0.1728    0.0346   0.0000   443.5742       2.85959       11.0708      -1.22829      -8.95536      0.518314       2.66768       3.55941       4.04583       4.28549       4.38229       4.35893
  34  18 3974.3725    1.3210  7.9163 11.2378 -0.0000  0.0759   0.0141   0.2301    0.0334   0.0000   439.0005     -0.336472       23.4645      -4.13227      -13.2874       6.52840       3.38302       4.54530       5.11609       5.36258       5.57035       5.54267
  34  19 4126.2662    0.9976  8.9891 11.2602  0.0065  0.1013   0.0157   0.3355    0.0312   0.0000   439.1003      -6.43059       23.2491      -2.15670      -15.4350      -6.11520       4.43628       5.98058       6.84037       7.05294       7.31659       7.23687
  34  20 4277.5321    0.6221  8.1816 11.3848 -0.0849  0.1442   0.0359   0.8545    0.0537   0.0000   432.5909      -1.56706       19.5637       8.66765       2.51743       15.5619       6.12953       8.25296       9.68126       9.86643       9.96656       9.92447
  35   3 1456.6298    0.1652  0.1375  9.7346  0.0000  0.0093   0.0083   0.0249    0.0224   0.0000   441.0872     -0.359241       21.9079      0.338075      -4.22060     -0.800268      0.393752      0.536879      0.651363      0.621607      0.590336      0.678491
  35   4 1665.9436    0.2750  0.2786  9.8554  0.0000  0.0133   0.0088   0.0266    0.0264   0.0000   440.3868      0.805209       20.5251      0.365142      -3.47121       1.05619      0.639731      0.952295       1.06531       1.21642       1.27788       1.20374
  35   5 1858.4306    0.4654  0.4263  9.9710  0.0000  0.0131   0.0114   0.0317    0.0349   0.0000   440.5580      -1.90222       20.6499      0.751860      -4.61200    -0.0628239      0.572208      0.804200      0.856075      0.918427      0.933510      0.948947
  35   6 2044.8076    0.7446  0.6426 10.2115  0.0000  0.0156   0.0149   0.0388    0.0485   0.0000   440.2797      -1.97580       19.6254       2.46268      -2.37394      0.614169      0.627803      0.904353      0.966327       1.06354       1.01901       1.00674
  35   7 2226.3853    1.0854  0.9207 10.6729  0.0000  0.0189   0.0186   0.0474    0.0647   0.0000   442.4047     -0.199622       20.1494      0.705422     -0.144813      -1.19077      0.813039       1.12773       1.27341       1.31483       1.38924       1.34544
  35   8 2401.3113    1.6130  1.1084 10.9567  0.0000  0.0198   0.0247   0.0513    0.0900   0.0000   443.0320       2.51689       22.2622      0.220652      -2.38028       1.73379      0.887748       1.22251       1.33303       1.46630       1.51807       1.48400
  35   9 2571.7826    2.1321  1.2100 11.5943  0.0000  0.0211   0.0321   0.0538    0.0934   0.0000   440.2929      0.610410       20.8962     -0.658759      -4.17255       1.38672      0.931064       1.29136       1.42810       1.49866       1.57522       1.54597
  35  10 2740.4889    2.8384  1.0795 12.4341  0.0000  0.0190   0.0448   0.0516    0.0747   0.0000   439.8287      -1.13613       17.7277      -4.29639      -2.63675     -0.358051      0.834597       1.14995       1.22881       1.35912       1.36606       1.34823
  35  11 2906.7683    3.6320  0.9114 12.8788  0.0000  0.0169   0.0602   0.0441    0.0799   0.0000   441.3602       1.20837       18.8150       1.24154      -2.81262      -2.66079      0.789401       1.06199       1.15709       1.21637       1.30151       1.21110
  35  12 3069.5324    4.1803  0.9854 13.4231  0.0000  0.0184   0.0676   0.0462    0.0730   0.0000   439.9581      0.141422       19.2511     -0.912835      -2.77575      -2.18949      0.865408       1.12821       1.23582       1.35874       1.39439       1.44635
  35  13 3229.0584    3.9761  1.2345 13.3473  0.0024  0.0220   0.0618   0.0575    0.0846   0.0000   437.8064       2.06963       14.8464     -0.644101     -0.686992     0.0669480      0.934872       1.32391       1.38876       1.56615       1.54328       1.55761
  35  14 3386.5033    3.1609  1.9165 12.7952  0.0000  0.0272   0.0395   0.0748    0.0570   0.0000   439.3278       1.34480       13.2188      -2.37116       4.42080      0.264927       1.14998       1.59956       1.75976       1.84280       1.92627       1.86306
  35  15 3542.7238    2.5481  3.1394 12.2762  0.0000  0.0367   0.0264   0.0994    0.0470   0.0000   439.8768     -0.853886       8.99853       4.57153       6.20323       1.64980       1.57628       2.16485       2.42932       2.54500       2.63635       2.59807
  35  16 3697.6498    1.9859  4.9542 11.6575  0.0000  0.0482   0.0175   0.1351    0.0366   0.0000   440.0569       4.51337       16.7948      -3.83257      -2.24070      -6.98533       2.06911       2.80061       3.16468       3.29955       3.41310       3.33099
  35  17 3851.8600    1.6043  6.3934 11.4649  0.0000  0.0606   0.0150   0.1730    0.0335   0.0000   442.6065      -1.76632       19.6945       2.46412      -9.01020      -5.82917       2.64603       3.54109       4.01848       4.30532       4.36708       4.38034
  35  18 4005.0030    1.2445  8.4376 11.3212  0.0000  0.0840   0.0147   0.2553    0.0320   0.0000   439.7226       2.15417       15.1549      -3.83723      -11.3962      -11.1324       3.57656       4.83464       5.51154       5.76949       6.07680       5.91616
  36   3 1471.8386    0.1776  0.1229  9.7801  0.0000  0.0087   0.0089   0.0202    0.0221   0.0000   440.7896     -0.721308       21.9818     -0.200954      -3.74139    -0.0255163      0.381860      0.461629      0.580895      0.556303      0.581181      0.595500
  36   4 1681.8956    0.3096  0.2459  9.8291  0.0000  0.0098   0.0099   0.0240    0.0265   0.0000   441.3605      -2.10802       21.7859     -0.204645      -3.12338      0.129266      0.496991      0.629790      0.724102      0.779969      0.770525      0.717692
  36   5 1875.4074    0.5236  0.4419  9.9376  0.0000  0.0129   0.0121   0.0295    0.0372   0.0000   441.2819     -0.893553       20.8732      0.291854      -3.05019      0.328587      0.570419      0.756495      0.855646      0.904273      0.933320      0.897628
  36   6 2063.0662    0.7236  0.7054 10.2991  0.0000  0.0163   0.0139   0.0419    0.0478   0.0000   440.6045       1.69921       20.8145     -0.271135      -1.32798      0.258273      0.680352      0.946119       1.03868       1.11605       1.11799       1.08315
  36   7 2245.4707    1.1486  0.8827 10.6817  0.0000  0.0176   0.0192   0.0437    0.0671   0.0000   439.1257     -0.705689       21.6735      -1.19351     0.0167000      -1.25622      0.772396       1.04502       1.14683       1.26457       1.26083       1.24464
  36   8 2421.0923    1.5936  1.0793 11.2799  0.0000  0.0195   0.0253   0.0510    0.0745   0.0000   440.6000      0.236227       20.4698      0.722743      -1.14750       1.69957      0.840516       1.16243       1.23512       1.36116       1.43637       1.41708
  36   9 2592.6777    2.2298  1.0980 11.8673  0.0000  0.0201   0.0348   0.0489    0.0838   0.0000   441.1181      0.474623       18.7413     -0.423286     -0.499587       3.24120      0.856851       1.19994       1.27634       1.41328       1.41978       1.39278
  36  10 2762.6644    3.0129  1.0437 12.3111  0.0000  0.0184   0.0465   0.0476    0.0881   0.0000   440.3889       1.28984       17.2192      -1.35910     -0.684885     -0.976303      0.814892       1.11397       1.23218       1.26075       1.31438       1.27544
  36  11 2930.2225    3.8127  0.9695 12.6794  0.0000  0.0179   0.0592   0.0424    0.0936   0.0000   440.8544       1.52097       20.4859     -0.274674      -2.31199      -1.62946      0.759631       1.07115       1.12134       1.23008       1.26814       1.31479
  36  12 3094.2366    4.1673  1.0621 13.2503  0.0000  0.0191   0.0646   0.0479    0.0796   0.0000   440.6606     -0.143047       16.9238      -2.79847      -2.10318      -2.28140      0.837229       1.15331       1.24795       1.37587       1.35651       1.38910
  36  13 3254.9647    3.8773  1.3417 13.2835  0.0000  0.0224   0.0567   0.0597    0.0735   0.0000   438.4838       2.38669       14.8091      0.265340     -0.929092     -0.466735      0.962618       1.31506       1.42024       1.55104       1.61425       1.61026
  36  14 3413.5858    3.1265  2.0919 12.6452  0.0000  0.0271   0.0368   0.0770    0.0542   0.0000   443.9085       2.38424       12.7566      0.779684       4.40307     -0.684135       1.17536       1.57082       1.79012       1.84272       1.93875       1.86414
  36  15 3570.6524    2.4485  3.4745 12.1784  0.0000  0.0378   0.0239   0.1030    0.0424   0.0000   439.1284      -3.03449       14.7086    -0.0101218      -1.83438      -5.14211       1.58997       2.13699       2.40569       2.56936       2.62488       2.64740
  36  16 3726.6183    1.9478  5.1445 11.6028  0.0000  0.0485   0.0168   0.1364    0.0359   0.0000   434.1738      -3.52018       22.9589     -0.588601      -11.1464      -6.60040       2.05264       2.78918       3.16975       3.34297       3.43741       3.47593
  36  17 3881.3528    1.4900  6.7259 11.4852  0.0000  0.0649   0.0146   0.1888    0.0317   0.0000   445.7774       7.54206       17.6925      -1.31181      -10.5818      -1.26824       2.69626       3.61589       4.18487       4.40132       4.64036       4.57481
  36  18 4035.2700    1.1179  8.3914 11.4372  0.0000  0.0907   0.0166   0.2937    0.0325   0.0000   441.8746       2.83886       21.5764      -10.7527      -3.99170       3.47113       3.74148       5.11644       5.80909       6.13754       6.39180       6.26439
  36  19 4188.4541    0.8245  8.8929 11.4016  0.0000  0.1202   0.0217   0.4789    0.0359   0.0000   441.8926       16.9140       31.5663       1.40735      -25.5218      -15.0306       4.71540       6.57685       7.51222       7.76951       7.96221       7.73340
  37   2 1249.2219    0.0837  0.0849  9.8043  0.0000  0.0154   0.0076   0.0273    0.0202   0.0000   441.7823      -2.31557       21.2029       1.94995      -3.31497      -3.68289      0.639841      0.997360      0.963518       1.15150       1.12046       1.19723
  37   3 1486.8282    0.1480  0.1538  9.7868  0.0000  0.0100   0.0074   0.0259    0.0219   0.0000   440.8242      0.964662       20.6466     -0.415554      -2.60101      0.752729      0.461212      0.591100      0.674184      0.623955      0.730248      0.829915
  37   4 1697.5934    0.3311  0.2850  9.8177  0.0000  0.0102   0.0099   0.0271    0.0272   0.0000   440.7397     -0.666483       23.0832      0.420542      -4.09705      0.281649      0.464967      0.669620      0.776521      0.832038      0.829774      0.894030
  37   5 1892.2038    0.5301  0.4757  9.9454  0.0000  0.0132   0.0122   0.0345    0.0378   0.0000   441.0097      0.873533       21.1431      0.182812      -3.55213     -0.510193      0.520140      0.738380      0.791333      0.886099      0.908743      0.919521
  37   6 2081.1213    0.7943  0.7404 10.2393 -0.0000  0.0167   0.0145   0.0397    0.0528   0.0000   441.7614      -1.31574       22.9394       1.07325      -3.96927       1.65868      0.672762      0.929900       1.04608       1.09173       1.14374       1.15231
  37   7 2264.3184    1.1758  0.9510 10.6807  0.0000  0.0179   0.0190   0.0466    0.0660   0.0000   441.1888      -1.19166       23.2672     -0.906686      -3.15875     -0.339330      0.764533       1.03457       1.11668       1.17362       1.26258       1.24392
  37   8 2440.6347    1.6971  1.2039 11.1372  0.0000  0.0201   0.0249   0.0535    0.0874   0.0000   440.2092       1.86250       21.6143      -2.13520     -0.937671    -0.0780621      0.864212       1.15197       1.26661       1.36529       1.43690       1.45781
  37   9 2613.2819    2.3292  1.1382 11.9566  0.0000  0.0200   0.0350   0.0511    0.0792   0.0000   440.6458       1.50509       20.6248      0.375336      -2.47441      0.136886      0.856374       1.17686       1.27143       1.40745       1.41235       1.41596
  37  10 2784.4687    3.0650  0.9811 12.5456  0.0000  0.0175   0.0481   0.0457    0.0744   0.0000   442.3198       1.40194       18.4809      -1.60545      -2.16227      -2.22144      0.742253       1.00267       1.13174       1.17023       1.21933       1.20913
  37  11 2953.2523    3.8874  1.0441 12.8551  0.0000  0.0181   0.0592   0.0467    0.0838   0.0000   440.8099     -0.424316       19.7618       1.06091      -2.16542      0.755486      0.774316       1.05579       1.10149       1.26547       1.26961       1.28168
  37  12 3118.5126    4.2132  1.2043 13.1621  0.0000  0.0202   0.0618   0.0528    0.0899   0.0000   440.6561     0.0640061       17.9744      0.539342      -2.13701      0.708296      0.843047       1.16736       1.26460       1.38076       1.43750       1.41226
  37  13 3280.5318    3.7397  1.5563 13.0831 -0.0000  0.0235   0.0499   0.0649    0.0621   0.0000   440.5960     -0.999779       15.8413      0.455077     -0.756392       1.95762      0.936214       1.30968       1.41409       1.53317       1.55877       1.53172
  37  14 3440.2701    3.0439  2.1914 12.6335 -0.0000  0.0285   0.0348   0.0775    0.0502   0.0000   441.8971     -0.297628       11.2720       3.54835       5.89038      0.545024       1.15866       1.59507       1.80233       1.86439       1.95947       1.94295
  37  15 3598.3512    2.3283  3.8317 11.9698  0.0000  0.0398   0.0216   0.1072    0.0413   0.0000   441.4902      0.685642       11.0268      0.530549       4.15057     -0.996173       1.61457       2.23751       2.46312       2.62508       2.69922       2.70100
  37  16 3754.9807    1.8343  5.2240 11.6209  0.0000  0.0505   0.0164   0.1410    0.0349   0.0000   437.5584     -0.100794       19.2021      -3.68699      -11.6303      0.946260       2.06811       2.79051       3.14969       3.39495       3.48644       3.49223
  37  17 3910.7435    1.4025  6.8988 11.4807  0.0000  0.0676   0.0147   0.1993    0.0309   0.0000   438.1770      0.379288       13.0725      -7.77711      -8.66288       8.27344       2.72741       3.72143       4.22127       4.40774       4.55910       4.58212
  37  18 4065.3631    1.0245  7.9797 11.4785  0.0002  0.0909   0.0176   0.3110    0.0320   0.0000   439.9584       6.96485       29.4331    -0.0654427       6.04391     -0.311987       3.72880       4.96531       5.69747       5.95946       6.24051       6.16689
  37  19 4218.9017    0.7419  8.4677 11.4483 -0.0071  0.1248   0.0297   0.6397    0.0427   0.0000   435.3485       11.8060       31.6200      -4.08047      -3.57850      -9.02389       4.91877       6.64034       7.70533       8.12255       8.25164       8.16854
  38   2 1262.5622    0.0822  0.0413  9.8423  0.0000  0.0144   0.0125   0.0127    0.0196   0.0000   441.5523      -1.39186       21.9722    -0.0289026      -2.80808       1.56335      0.553876      0.877449       1.06730      0.865368      0.998983       1.27564
  38   3 1501.5426    0.1700  0.1552  9.7860  0.0000  0.0099   0.0079   0.0234    0.0220   0.0000   441.0412     -0.647598       22.5575       1.08238      -3.04071       1.06860      0.483391      0.611081      0.732307      0.724196      0.708495      0.762432
  38   4 1713.0039    0.3420  0.3275  9.7991  0.0000  0.0120   0.0094   0.0273    0.0283   0.0000   441.0612     -0.208655       21.2966     -0.146642      -2.46925     -0.383158      0.453161      0.644724      0.692985      0.796915      0.833791      0.796812
  38   5 1908.7774    0.5513  0.5400  9.9110  0.0000  0.0138   0.0116   0.0353    0.0397   0.0000   440.7985      -2.20860       21.0306       1.30976      -1.71297      0.108676      0.570574      0.779773      0.843820      0.913140      0.921341      0.919972
  38   6 2098.9705    0.8302  0.7701 10.2904  0.0000  0.0156   0.0148   0.0427    0.0526   0.0000   441.2362      -2.28778       21.1226     -0.532021      -4.12082      0.394164      0.640061      0.867168      0.959754      0.979788       1.06927       1.08871
  38   7 2282.8779    1.2290  0.9785 10.8702  0.0000  0.0182   0.0197   0.0478    0.0651   0.0000   442.0427      0.380550       20.7253     -0.996621      -2.11528      -1.04056      0.748595       1.04878       1.13964       1.22551       1.25879       1.23838
  38   8 2459.9072    1.7751  1.2083 11.2857  0.0000  0.0200   0.0260   0.0538    0.0853   0.0000   439.9378       1.72655       21.4257      -3.10593      -2.18676       3.83068      0.854493       1.15548       1.29033       1.39080       1.46556       1.44842
  38   9 2633.6687    2.4362  1.2082 11.7036 -0.0000  0.0198   0.0349   0.0507    0.0999   0.0000   440.1656      0.833035       20.8221      -1.42272      -1.12992       1.62608      0.824857       1.07628       1.17681       1.29963       1.33591       1.34431
  38  10 2805.9796    3.1812  0.9611 12.6553  0.0000  0.0175   0.0495   0.0425    0.0721   0.0000   439.7948      -1.29405       20.7702     -0.591758      -4.32893      0.129993      0.720780      0.980108       1.04688       1.13933       1.18810       1.17292
  38  11 2975.8415    4.0203  0.9520 13.0862  0.0000  0.0170   0.0621   0.0423    0.0732   0.0000   439.5863     -0.559609       19.2045      -1.31547      -2.12586      -1.00892      0.709997      0.949545       1.00594       1.15377       1.22184       1.24804
  38  12 3142.2570    4.2756  1.1990 12.9504  0.0000  0.0191   0.0606   0.0523    0.1032   0.0000   441.7910      0.340593       15.7607      -2.88557      0.262703     -0.154024      0.802462       1.07139       1.18578       1.28056       1.33256       1.35934
  38  13 3305.6073    3.6567  1.6037 13.0608  0.0000  0.0234   0.0478   0.0649    0.0645   0.0000   439.6687       2.92063       14.2133     -0.551890       1.25080      -2.30347      0.965610       1.30432       1.40698       1.53573       1.57899       1.55292
  38  14 3466.6090    2.9199  2.7329 12.4652  0.0000  0.0309   0.0291   0.0861    0.0436   0.0000   442.2872       2.64865       8.91239      -2.36684       6.05488     -0.490855       1.25245       1.67514       1.88251       1.99793       2.05071       2.05034
  38  15 3625.6222    2.1814  4.0432 12.0845  0.0000  0.0410   0.0203   0.1157    0.0347   0.0000   439.3804      -2.15705       9.88735       1.84852       2.03686      -6.63382       1.64969       2.21897       2.52462       2.67718       2.78420       2.77759
  38  16 3783.0917    1.7714  5.9135 11.5528  0.0000  0.0536   0.0154   0.1542    0.0332   0.0000   435.5398       1.53721       22.4248      -1.52094      -3.41679       2.26387       2.13862       2.93613       3.29345       3.54873       3.62427       3.65970
  38  17 3939.4100    1.3769  7.5726 11.4259  0.0000  0.0713   0.0145   0.2127    0.0313   0.0000   438.6393       2.12451       24.0128      -5.68315      -9.96089       2.55516       2.83843       3.72901       4.39257       4.52832       4.71094       4.69551
  39   2 1275.7148    0.0957  0.1113  9.7685  0.0000  0.0151   0.0071   0.0308    0.0200   0.0000   441.0465     -0.994543       21.7623      -1.30522      -3.25684     0.0129247      0.627992      0.978941      0.948472       1.02318      0.988328      0.805076
  39   3 1516.0398    0.1903  0.1814  9.7380  0.0000  0.0094   0.0076   0.0228    0.0221   0.0000   442.4473     -0.536436       21.1368       1.43524      -4.23799      0.798583      0.401991      0.533605      0.557625      0.596286      0.632502      0.686428
  39   4 1728.2600    0.3626  0.3672  9.7466  0.0001  0.0121   0.0093   0.0297    0.0296   0.0000   441.9506     -0.384926       21.4140     -0.215013      -3.35737     -0.669038      0.479747      0.585847      0.678542      0.772998      0.769737      0.793601
  39   5 1925.2074    0.5505  0.5749  9.9897  0.0000  0.0147   0.0114   0.0369    0.0386   0.0000   442.1179      -1.83942       21.6350      -2.61929      -2.87656      0.342747      0.554109      0.799893      0.871398      0.942483       1.00512       1.01492
  39   6 2116.5393    0.8582  0.8422 10.2375  0.0000  0.0170   0.0145   0.0434    0.0584   0.0000   441.4754      -1.13070       21.4854      0.200823      -2.52368    -0.0112808      0.651548      0.929114      0.970258       1.10789       1.15022       1.16323
  39   7 2301.2163    1.2822  1.0549 10.6703  0.0000  0.0182   0.0194   0.0491    0.0742   0.0000   440.3627     -0.280873       20.3509      -1.26745      -2.33729      -1.23495      0.700620      0.956280       1.03931       1.13549       1.18684       1.16909
  39   8 2479.0212    1.8457  1.0720 11.6032  0.0000  0.0190   0.0280   0.0491    0.0712   0.0000   440.3100      0.634299       20.3362      -2.36786      -3.35728     -0.157395      0.741785       1.01506       1.11011       1.20359       1.21787       1.17351
  39   9 2653.8108    2.4973  1.0555 12.1547  0.0000  0.0182   0.0380   0.0477    0.0721   0.0000   440.9072     -0.983881       19.4142      -1.77175      -3.19218     -0.156204      0.746403       1.00601       1.06170       1.19162       1.22572       1.20742
  39  10 2827.2318    3.4196  1.0325 12.3684  0.0007  0.0170   0.0500   0.0442    0.0923   0.0000   441.9255     -0.254877       19.9519     -0.153319     -0.972382      -2.14975      0.701875      0.907170       1.02410       1.11345       1.15361       1.16066
  39  11 2998.0804    4.1944  0.9589 12.9620 -0.0000  0.0167   0.0634   0.0416    0.0830   0.0000   441.2558      0.145623       18.8725      0.860660      -3.73254      -1.99350      0.658899      0.919686      0.989859       1.07837       1.13118       1.11612
  39  12 3165.6565    4.2523  1.2123 13.2391  0.0000  0.0200   0.0612   0.0511    0.0827   0.0000   440.6103      0.138136       18.5989       1.06358      -2.70452     -0.159802      0.793399       1.10314       1.16215       1.29228       1.29599       1.35481
  39  13 3330.2948    3.5579  1.7329 12.9431 -0.0000  0.0243   0.0440   0.0673    0.0604   0.0000   441.5950       1.67501       17.0377       1.42484      -1.21772     -0.991751      0.953185       1.29611       1.45136       1.56017       1.60806       1.56700
  39  14 3492.5397    2.7765  2.7510 12.5244  0.0000  0.0320   0.0284   0.0874    0.0418   0.0000   441.2523       1.17154       6.14551      -4.34472       6.18035     -0.246992       1.24511       1.71709       1.90955       2.10527       2.12270       2.14278
  39  15 3652.6455    2.1293  4.2367 11.9862  0.0000  0.0424   0.0190   0.1169    0.0331   0.0000   438.9420       2.30783       16.3299      0.326415       1.20603      -5.40305       1.61808       2.18314       2.53807       2.62670       2.76382       2.74457
  39  16 3811.0581    1.6631  5.9760 11.6114  0.0000  0.0559   0.0152   0.1608    0.0310   0.0000   441.4156       8.83499       20.7709      -2.80989       2.21874      -1.43293       2.13660       2.96820       3.28068       3.52914       3.70755       3.74752
  39  17 3968.3169    1.3305  8.1557 11.3626  0.0001  0.0754   0.0145   0.2348    0.0318   0.0000   438.5941      -6.00520       24.2154      -3.71197      -10.7183       1.09409       2.93262       3.92791       4.52613       4.82547       4.99297       4.91876
  40   2 1288.7294    0.0874  0.0957  9.7876  0.0000  0.0115   0.0071   0.0320    0.0195   0.0000   441.7538     0.0220816       21.3370     -0.708381      -2.67722      -1.24073      0.482748      0.578385      0.717766      0.730806      0.793735      0.827292
  40   3 1530.3129    0.1784  0.1889  9.8080  0.0000  0.0104   0.0073   0.0234    0.0218   0.0000   441.0155     -0.561341       22.5217      0.446117      -3.49740      -2.10804      0.449941      0.570434      0.673918      0.775280      0.712946      0.712505
  40   4 1743.2489    0.3723  0.3322  9.8169 -0.0001  0.0104   0.0097   0.0266    0.0283   0.0000   441.7990    -0.0815723       21.1968     -0.894555      -3.36646     0.0981893      0.435302      0.563467      0.647449      0.741206      0.710505      0.703163
  40   5 1941.4144    0.5967  0.5161 10.0188  0.0000  0.0129   0.0121   0.0308    0.0397   0.0000   441.4643      0.381831       21.1416     -0.859094      -2.10462     -0.343936      0.497505      0.649373      0.760334      0.761786      0.804136      0.830491
  40   6 2133.9302    0.8890  0.7981 10.3786 -0.0000  0.0155   0.0151   0.0417    0.0536   0.0000   441.4804     -0.886432       20.9075      0.128391      -2.50302     -0.195583      0.616750      0.833605      0.926577       1.02296       1.05657       1.01602
  40   7 2319.3069    1.3657  1.0333 10.8615  0.0000  0.0177   0.0206   0.0476    0.0736   0.0000   440.5627    -0.0348523       20.8400     -0.445670      -1.45908     -0.118573      0.688175      0.952429       1.02865       1.10216       1.15715       1.16216
  40   8 2497.8393    1.8461  1.1593 11.4616  0.0000  0.0193   0.0268   0.0514    0.0812   0.0000   440.0756       2.91257       22.3820      -1.19155      -2.56771     -0.639032      0.757089       1.03740       1.13351       1.18495       1.25842       1.24177
  40   9 2673.7351    2.6476  1.0781 12.2146  0.0000  0.0182   0.0389   0.0479    0.0768   0.0000   441.9228    -0.0742856       20.6742     -0.776503      -2.85673     -0.445190      0.710308      0.963923       1.08569       1.14739       1.21291       1.15712
  40  10 2848.1660    3.4867  1.0226 12.6864  0.0000  0.0172   0.0512   0.0437    0.0769   0.0000   440.1870      0.411535       21.9150      -1.26281      -2.89212      -2.06683      0.670181      0.908252      0.973590       1.08737       1.13242       1.07696
  40  11 3019.9678    4.1454  0.9975 13.0622 -0.0013  0.0168   0.0616   0.0443    0.0790   0.0000   440.6467       1.51693       18.6495     -0.109312     -0.741924      -3.46919      0.659250      0.898213       1.02332       1.10556       1.17115       1.13835
  40  12 3188.6552    4.0965  1.2878 13.3136  0.0000  0.0202   0.0567   0.0539    0.0695   0.0000   441.4428     -0.249568       20.2470       2.13619      -2.44419      -2.48397      0.800351       1.07430       1.19912       1.30258       1.29820       1.34485
  40  13 3354.5751    3.3671  2.0175 12.8279  0.0000  0.0260   0.0378   0.0707    0.0524   0.0000   440.3445      -1.47590       17.8544      -1.14869       1.16702      -3.06705      0.975767       1.33657       1.46983       1.62090       1.60947       1.65854
  40  14 3518.0733    2.5904  2.9014 12.5432  0.0000  0.0333   0.0262   0.0918    0.0381   0.0000   443.6608       3.49593       11.5821      -3.17680       1.90008      -3.02250       1.26555       1.72920       1.92210       2.04620       2.13575       2.08861
  40  15 3679.3164    2.0826  4.9042 11.8031  0.0000  0.0454   0.0171   0.1239    0.0321   0.0000   437.7130       4.09846       12.7776      -8.63313      0.495679      -3.80806       1.70909       2.35371       2.63308       2.83071       2.91869       2.91221
  40  16 3838.6137    1.5963  6.3913 11.6159 -0.0000  0.0588   0.0148   0.1712    0.0304   0.0000   441.5098       8.31406       19.1501      -2.99428      -3.86674       6.23265       2.19798       2.97079       3.39696       3.57299       3.74838       3.74974
  40  17 3996.6525    1.2430  8.1944 11.4553  0.0001  0.0796   0.0152   0.2513    0.0316   0.0000   440.5450       4.14043       29.0926       14.0527      -1.36721       5.68410       3.00569       4.11071       4.68884       4.95795       5.20619       5.20184
  41   2 1301.5613    0.1073  0.0833  9.8003  0.0000  0.0107   0.0073   0.0193    0.0194   0.0000   441.5478     -0.211525       20.6603      0.227674      -1.88664      -1.29409      0.386756      0.495678      0.614909      0.575740      0.762073      0.755336
  41   3 1544.3590    0.2057  0.1765  9.7728  0.0000  0.0089   0.0077   0.0201    0.0219   0.0000   441.2410    -0.0781855       21.3914     -0.322100      -2.82950     -0.664303      0.346720      0.479528      0.513054      0.561424      0.560254      0.580630
  41   4 1758.0373    0.3825  0.3258  9.8623  0.0000  0.0107   0.0098   0.0247    0.0284   0.0000   440.5046     -0.211984       20.3360      -2.33423      -3.54881    -0.0339943      0.408504      0.541265      0.634200      0.642521      0.719904      0.739216
  41   5 1957.4548    0.6192  0.6499  9.9587  0.0000  0.0151   0.0115   0.0360    0.0457   0.0000   441.3393      -2.01583       21.6379      -1.71897      -4.96395      0.165208      0.588637      0.780350      0.824863      0.919024      0.960095       1.01659
  41   6 2151.1221    0.9544  0.8741 10.1858  0.0000  0.0163   0.0153   0.0422    0.0678   0.0000   442.2279       2.13696       21.5576      0.440316      -3.21953     -0.347481      0.608477      0.825485      0.923869      0.982524       1.04373       1.01265
  41   7 2337.1540    1.4145  1.0863 10.9562  0.0000  0.0187   0.0211   0.0489    0.0730   0.0000   442.1465     -0.895393       18.1135     0.0860391      -2.83755     -0.738681      0.689414      0.934899       1.02117       1.12204       1.15173       1.14889
  41   8 2516.5637    1.9655  1.1377 11.7979  0.0000  0.0192   0.0289   0.0510    0.0686   0.0000   441.0896      -1.12492       19.3609      -1.72428      -3.94245      -1.85236      0.729196      0.973449       1.10937       1.16200       1.23170       1.23249
  41   9 2693.4824    2.6779  1.1193 12.4137  0.0000  0.0188   0.0390   0.0500    0.0692   0.0000   440.8429       2.25220       21.7551       1.67842      -1.40144     -0.423584      0.702999      0.987360       1.08206       1.17385       1.21220       1.22409
  41  10 2868.8565    3.4877  1.0323 12.6212  0.0000  0.0171   0.0502   0.0447    0.0804   0.0000   440.1730     -0.243205       20.6827      -1.04372      -2.08663    -0.0978414      0.630625      0.865242      0.979029       1.03903       1.09102       1.06065
  41  11 3041.5674    4.2604  1.0354 13.1148 -0.0000  0.0169   0.0618   0.0454    0.0778   0.0000   440.6988      0.836079       21.9750      -1.72666      -1.64380      -1.51658      0.640072      0.901951      0.954696       1.06296       1.06107       1.05220
  41  12 3211.2749    4.1368  1.2642 13.4215  0.0000  0.0203   0.0583   0.0539    0.0699   0.0000   440.4365      0.893779       15.6185     -0.640226     -0.344215     -0.117466      0.777226       1.06780       1.15553       1.27029       1.32934       1.30919
  41  13 3378.4767    3.4536  1.8592 12.9833 -0.0000  0.0252   0.0414   0.0665    0.0552   0.0000   442.1229     -0.315651       13.7221       2.85012     -0.193045      -4.35997      0.949121       1.29516       1.47557       1.55162       1.63963       1.67749
  41  14 3543.2277    2.5911  3.4283 12.2156  0.0000  0.0347   0.0228   0.0966    0.0361   0.0000   442.1580      -4.23850       10.7426       2.47399       7.34743      -1.32854       1.27510       1.76476       1.99725       2.06579       2.24416       2.23820
  41  15 3705.5128    1.9937  4.9762 11.8091  0.0000  0.0461   0.0164   0.1293    0.0303   0.0000   440.7262    -0.0717018       16.2333      -5.41791      -2.57478      -5.48243       1.69144       2.29706       2.63885       2.78550       2.93526       2.90746
  41  16 3865.7481    1.5564  7.0145 11.5458  0.0002  0.0626   0.0147   0.1812    0.0305   0.0000   442.1036       3.65973       16.4660       1.94041      -5.35323      -4.34905       2.31343       3.09620       3.53288       3.81808       3.88382       3.93073
  41  17 4024.7052    1.1682  8.3770 11.4834  0.0009  0.0858   0.0171   0.2857    0.0337   0.0000   443.9253       2.49138       24.8252       5.04694      -7.74259      -13.3051       3.09085       4.23589       4.78895       5.16863       5.27587       5.29566
  42   2 1314.2503    0.1102  0.0874  9.7614  0.0000  0.0111   0.0072   0.0181    0.0194   0.0000   441.6984     -0.621896       21.8027       1.12414      -4.36581      0.996998      0.421811      0.616583      0.642631      0.756236      0.781242      0.670065
  42   3 1558.2062    0.2132  0.2113  9.7554  0.0000  0.0098   0.0075   0.0237    0.0223   0.0000   441.0152     -0.435561       21.9408      0.374534      -3.51294     -0.382979      0.398748      0.502519      0.566439      0.606788      0.610816      0.621731
  42   4 1772.6082    0.4078  0.3974  9.8237  0.0000  0.0117   0.0095   0.0285    0.0302   0.0000   441.3690    -0.0425393       20.5441      0.511127      -3.10574      0.228080      0.422028      0.577650      0.656814      0.675565      0.686143      0.734001
  42   5 1973.3220    0.6402  0.5980 10.0539  0.0000  0.0137   0.0121   0.0341    0.0427   0.0000   441.7603      0.309905       21.6680      -1.50705      -3.73185      0.555655      0.495773      0.653064      0.776662      0.796038      0.858462      0.826503
  42   6 2168.0820    0.9792  0.9477 10.1527  0.0000  0.0170   0.0148   0.0432    0.0671   0.0000   441.2799     -0.897924       21.4455      -1.07543     -0.796029      0.830570      0.600130      0.823968      0.968395      0.954084       1.02351       1.04539
  42   7 2354.7553    1.4389  1.1116 11.0298 -0.0000  0.0193   0.0209   0.0486    0.0727   0.0000   441.6643      -1.52971       19.9234     -0.425057      -4.40981      0.353036      0.671837      0.987867       1.02140       1.15044       1.20130       1.16289
  42   8 2534.9594    2.0604  1.1991 11.6488  0.0000  0.0191   0.0288   0.0515    0.0800   0.0000   440.9068       1.24484       19.4223     -0.175197      -1.98871      0.295252      0.689874      0.971368       1.07005       1.14209       1.20517       1.21500
  42   9 2713.0115    2.8128  1.0917 12.2478  0.0000  0.0176   0.0396   0.0466    0.0777   0.0000   440.8038       1.77265       19.4758      -1.47871      -1.64241     -0.631448      0.652570      0.877264      0.967300       1.06370       1.10347       1.14415
  42  10 2889.3641    3.6398  1.0125 12.8446  0.0000  0.0167   0.0530   0.0435    0.0751   0.0000   441.3531       2.08364       20.2688      -1.97085      -1.38738      -1.72168      0.620347      0.834041      0.938942       1.03463       1.12612       1.13209
  42  11 3062.8950    4.3332  1.0663 13.1397  0.0002  0.0167   0.0616   0.0459    0.0800   0.0000   441.6857      0.886350       20.7490     0.0946972      -4.74997     0.0524670      0.640071      0.858790      0.940070       1.04715       1.08715       1.10049
  42  12 3233.5528    4.0687  1.3606 13.3595  0.0000  0.0205   0.0541   0.0561    0.0619   0.0000   441.5722       1.37486       17.2026     -0.543559      -1.56155      -2.26811      0.750943       1.04462       1.12649       1.22370       1.27692       1.27313
  42  13 3401.9674    3.2082  1.9686 12.9573 -0.0000  0.0257   0.0369   0.0716    0.0476   0.0000   443.7672       1.68488       13.5745      -3.82499       5.89244      -1.31047      0.946691       1.27536       1.44445       1.54370       1.64852       1.64312
  42  14 3568.0167    2.4442  3.7034 12.1733  0.0000  0.0371   0.0209   0.1002    0.0336   0.0000   445.0740     -0.372535       15.3516      -1.40440       5.41113      -2.81578       1.31425       1.84080       2.01378       2.21387       2.26364       2.26626
  42  15 3731.4925    1.8783  5.6027 11.7754 -0.0000  0.0512   0.0154   0.1435    0.0283   0.0000   439.7443     -0.306001       17.4968      -3.35063       1.78729      -3.79120       1.80278       2.47465       2.76134       3.01377       3.06573       3.07616
  42  16 3892.7359    1.4619  7.1163 11.5750 -0.0002  0.0663   0.0148   0.1958    0.0307   0.0000   442.7725      -2.85232       13.9450       6.61976      0.971115      -4.97935       2.34410       3.21413       3.63260       3.94517       4.00577       4.10412
  42  17 4052.3131    1.0788  8.4651 11.6100  0.0000  0.0932   0.0227   0.3606    0.0384   0.0000   439.8816       11.0035       29.4730      -15.8167      -19.2901       13.4251       3.21513       4.47563       5.02953       5.38035       5.45685       5.50408
  43   2 1326.7150    0.1009  0.0779  9.7832  0.0028  0.0094   0.0077   0.0219    0.0188   0.0000   442.1872    -0.0291374       21.1915     0.0303385      -2.96350       1.18637      0.339273      0.465378      0.545037      0.543957      0.572506      0.534951
  43   3 1571.8101    0.2506  0.1700  9.7473  0.0000  0.0073   0.0089   0.0185    0.0216   0.0000   442.0081     -0.600547       20.8253      0.144758      -2.54646      0.209673      0.289016      0.364270      0.405820      0.443356      0.463515      0.497072
  43   4 1787.0179    0.4151  0.4061  9.8180  0.0000  0.0118   0.0096   0.0291    0.0305   0.0000   442.1641     -0.146761       21.9997     -0.221383      -2.25603      0.945773      0.466295      0.616238      0.673232      0.723040      0.814781      0.822787
  43   5 1989.0260    0.6729  0.6396 10.0190 -0.0000  0.0138   0.0122   0.0349    0.0447   0.0000   440.8253      0.230021       22.3374      0.617096      -4.04685      0.165883      0.489884      0.668404      0.738907      0.830525      0.892444      0.857220
  43   6 2184.8542    1.0167  0.8722 10.4851  0.0000  0.0158   0.0159   0.0410    0.0572   0.0000   442.0345     0.0397311       19.7810      0.599271      -3.92629      0.676170      0.575704      0.772000      0.849465      0.967765       1.03805       1.00787
  43   7 2372.1758    1.4782  1.2730 10.9435  0.0000  0.0202   0.0201   0.0523    0.0779   0.0000   442.4322      -2.00928       21.8129      -1.17736      -1.74981       1.65206      0.737997       1.01628       1.11813       1.21053       1.29659       1.23480
  43   8 2553.3012    2.1449  1.1917 11.6013  0.0000  0.0189   0.0300   0.0506    0.0883   0.0000   442.1784     -0.685576       19.4883       2.21688      -2.77511      -1.02492      0.658882      0.933334      0.978087       1.10758       1.13698       1.13111
  43   9 2732.3276    2.8774  1.1382 12.2909  0.0000  0.0181   0.0399   0.0480    0.0789   0.0000   441.6447       2.70942       23.0390     -0.271472      -2.68353      -1.57007      0.646861      0.879639      0.930259       1.06597       1.07561       1.09243
  43  10 2909.5814    3.7573  1.0618 12.7409  0.0000  0.0172   0.0526   0.0435    0.0842   0.0000   440.1844      0.842778       21.5289      -1.55513      -2.51768      -2.13743      0.626727      0.860467      0.963401      0.979167       1.03898       1.06943
  43  11 3083.9225    4.3581  1.1265 13.0495  0.0000  0.0178   0.0593   0.0448    0.0860   0.0000   440.6350       3.77483       21.5722      0.192921      -1.98657     -0.657647      0.644528      0.865745      0.972649       1.06850       1.12434       1.11025
  43  12 3255.5766    3.9071  1.4045 13.3281  0.0000  0.0213   0.0510   0.0579    0.0628   0.0000   441.4050      0.899091       20.4333      0.208441      -2.96625      0.268106      0.739452       1.03524       1.12407       1.21890       1.27521       1.27250
  43  13 3425.0824    3.1246  2.0491 13.0201 -0.0003  0.0263   0.0360   0.0747    0.0443   0.0000   443.5819       1.74428       11.8012      0.240327      -1.48105      -4.40098      0.956544       1.30146       1.46179       1.59176       1.63791       1.63220
  43  14 3592.2593    2.4046  4.0864 12.0142 -0.0001  0.0376   0.0194   0.1066    0.0334   0.0000   439.1042      -1.67262       17.2620       2.97411       3.69095      -3.47834       1.34920       1.84278       2.10843       2.22282       2.30568       2.36423
  43  15 3756.9258    1.8777  5.6902 11.7097  0.0000  0.0510   0.0151   0.1418    0.0288   0.0000   435.6437       3.20740       18.0887      -2.32321      -4.15599     -0.651750       1.74219       2.42823       2.76493       2.93513       3.01431       3.03660
  43  16 3919.1362    1.4230  7.6449 11.5630 -0.0027  0.0706   0.0147   0.2106    0.0300   0.0000   444.1059      -3.46705       18.2782      -1.25369       2.70466     -0.254527       2.39750       3.33059       3.78786       4.00163       4.25571       4.26339
  44   3 1585.2012    0.2429  0.2133  9.7303  0.0000  0.0090   0.0078   0.0210    0.0220   0.0000   441.2251      0.706280       20.6518     -0.942799      -2.47909      0.394390      0.312267      0.445275      0.459664      0.522843      0.513609      0.516890
  44   4 1801.2428    0.4439  0.4022  9.8196  0.0000  0.0121   0.0098   0.0262    0.0308   0.0000   441.9514     -0.715561       21.6695      0.251649      -4.03706       1.09611      0.382588      0.563334      0.580443      0.670282      0.634409      0.651528
  44   5 2004.5983    0.7035  0.6375 10.0724  0.0000  0.0143   0.0126   0.0342    0.0439   0.0000   442.2076      0.312256       22.3560      0.524527      -3.67982      0.969943      0.481594      0.679628      0.762356      0.824783      0.834172      0.855304
  44   6 2201.4185    1.0726  0.9169 10.4539  0.0000  0.0165   0.0162   0.0413    0.0621   0.0000   441.0671     -0.147581       21.1348      0.509475      -2.84036     -0.847682      0.580568      0.822566      0.903812      0.946914       1.04188       1.01748
  44   7 2389.4180    1.5589  1.1461 11.1723 -0.0002  0.0186   0.0219   0.0494    0.0701   0.0000   440.5167     -0.648676       23.1925      -1.06785      -3.80829     -0.503885      0.646341      0.880530      0.954002       1.03409       1.10045       1.10685
  44   8 2571.4209    2.1646  1.1534 12.0417  0.0000  0.0188   0.0308   0.0497    0.0670   0.0000   441.1341      0.480236       20.4679     -0.509635      -3.23153     -0.525405      0.672719      0.907611      0.984546       1.06085       1.15027       1.16148
  44   9 2751.5129    2.9905  1.0067 12.5331  0.0000  0.0166   0.0430   0.0425    0.0671   0.0000   441.5027     -0.587508       19.7371     0.0832467      -3.59907    -0.0688389      0.594088      0.816307      0.888162      0.995498       1.02025       1.03255
  44  10 2929.6228    3.7511  0.9954 13.2572  0.0000  0.0175   0.0555   0.0434    0.0622   0.0000   442.2719      0.296512       21.2658     -0.425502      -1.81154      -1.31425      0.588139      0.850023      0.890407       1.01031       1.03561       1.02815
  44  11 3104.7413    4.3577  1.1587 13.0142  0.0000  0.0178   0.0586   0.0458    0.0887   0.0000   442.2218     -0.110408       20.5409      -1.35472      -1.95018     -0.188528      0.619942      0.854093      0.963768       1.04356       1.08666       1.08293
  44  12 3277.3049    3.8861  1.5962 13.0112  0.0001  0.0214   0.0464   0.0605    0.0604   0.0000   442.7529      0.678555       20.1503     -0.569609      -1.11950     -0.240630      0.759543       1.04327       1.15959       1.21565       1.28342       1.27246
  44  13 3447.8013    3.0108  2.3519 12.7619  0.0001  0.0282   0.0310   0.0763    0.0423   0.0000   443.7054       1.03412       17.2634      0.752160       2.10119      0.281906      0.946992       1.35924       1.48584       1.61179       1.68519       1.72452
  44  14 3616.2922    2.3228  4.1066 12.0809  0.0000  0.0395   0.0192   0.1077    0.0322   0.0000   444.4948      -1.51089       18.3086     -0.935580      0.395006      -6.13175       1.31167       1.86122       2.06767       2.21096       2.32039       2.31034
  44  15 3782.1355    1.7969  6.2003 11.6602  0.0000  0.0542   0.0143   0.1526    0.0281   0.0000   435.2799       3.74342       22.0597       3.61275      -1.78174      -5.29289       1.82500       2.56073       2.83238       3.05814       3.20446       3.27518
  44  16 3945.4865    1.3561  7.8419 11.5777 -0.0006  0.0741   0.0156   0.2311    0.0311   0.0000   436.2782       10.3972       25.2000      -11.1915      -12.2568      -5.14705       2.49493       3.42247       3.87016       4.15201       4.35776       4.38136
  45   2 1351.2628    0.1153  0.1118  9.7617  0.0000  0.0114   0.0068   0.0221    0.0191   0.0000   442.4364     -0.405726       22.6091     -0.536075      -2.69992       1.87312      0.440412      0.536276      0.664853      0.612225      0.601596      0.766037
  45   3 1598.4160    0.2532  0.2197  9.7262  0.0006  0.0088   0.0078   0.0203    0.0224   0.0000   441.3241    -0.0308242       21.3137      0.283873      -3.09374     -0.325690      0.323878      0.420590      0.470185      0.466139      0.604787      0.576897
  45   4 1815.2978    0.4511  0.4240  9.8732  0.0000  0.0117   0.0099   0.0274    0.0310   0.0000   442.3478     -0.997549       21.4817      0.414516      -3.16235     -0.175391      0.435857      0.550877      0.624001      0.682020      0.707648      0.708602
  45   5 2019.9717    0.7100  0.7351 10.0474 -0.0001  0.0149   0.0120   0.0374    0.0493   0.0000   442.0753     0.0355002       22.4291     -0.915006     -0.529277      -1.04358      0.526037      0.700136      0.810097      0.872071      0.964481      0.950037
  45   6 2217.7768    1.1188  0.9373 10.4134  0.0000  0.0160   0.0164   0.0424    0.0660   0.0000   441.1065     -0.479108       20.8005     0.0634361      -3.35135      0.417962      0.556493      0.745435      0.819465      0.894980      0.927485      0.927878
  45   7 2406.4360    1.6276  1.0816 11.3775  0.0000  0.0182   0.0231   0.0467    0.0648   0.0000   440.8993     -0.181329       21.4644       1.22293      -3.29466      0.491936      0.600331      0.875700      0.938632       1.02091       1.05622       1.08953
  45   8 2589.3617    2.2883  1.1497 11.8142  0.0000  0.0179   0.0309   0.0476    0.0766   0.0000   440.0034      0.295770       23.3818     -0.891891      -1.97259      -1.49498      0.609885      0.821159      0.914714      0.994386       1.04665       1.04056
  45   9 2770.5076    3.1154  1.0377 12.5900  0.0000  0.0171   0.0438   0.0428    0.0715   0.0000   441.3402      0.751735       22.2719     -0.166089      -1.59974      0.943529      0.583528      0.799152      0.871975      0.943802       1.04395       1.00636
  45  10 2949.3911    3.9909  1.0588 12.7895  0.0000  0.0167   0.0540   0.0422    0.0873   0.0000   442.0229       1.34033       20.8352      -1.49063      -4.19033      -1.22507      0.590196      0.791515      0.845323      0.955983       1.00651      0.993966
  45  11 3125.3002    4.3456  1.2145 13.1737  0.0000  0.0190   0.0575   0.0485    0.0847   0.0000   442.0035     -0.588266       22.3137    -0.0758891      -2.32582      -3.39372      0.622718      0.906625      0.971107       1.08066       1.09646       1.15001
  45  12 3298.7276    3.8551  1.5760 13.1051  0.0000  0.0209   0.0465   0.0592    0.0592   0.0000   441.6375       1.08722       18.7686      0.574544      -2.07545      -2.24976      0.732331      0.989253       1.10391       1.20551       1.26510       1.30072
  45  13 3470.2844    2.9159  2.8738 12.5486  0.0000  0.0299   0.0270   0.0839    0.0389   0.0000   443.5375       3.47183       12.7374      -1.45552     -0.955280      -1.11095       1.03745       1.39152       1.54594       1.74455       1.79746       1.81226
  45  14 3639.8112    2.2028  4.5419 12.0327  0.0000  0.0421   0.0180   0.1161    0.0304   0.0000   441.7122       2.71276       20.9403      -6.64243       1.12108       4.18129       1.40597       1.96937       2.20016       2.36287       2.47373       2.50336
  45  15 3806.9235    1.7267  6.2751 11.6879 -0.0000  0.0561   0.0146   0.1610    0.0288   0.0000   437.8715      0.450024       28.6436      0.131023      -10.2252      -4.86572       1.82611       2.56764       2.88865       3.12161       3.22218       3.20611
  45  16 3971.4223    1.2888  7.8242 11.6131 -0.0034  0.0791   0.0162   0.2416    0.0315   0.0000   436.9736       5.35065       25.6888       2.75532      -5.02973     -0.692001       2.54709       3.59398       4.03150       4.30933       4.46211       4.56140
  46   2 1363.3033    0.1277  0.1164  9.7645  0.0000  0.0112   0.0068   0.0209    0.0188   0.0000   440.6130     -0.832146       21.3926      0.367676      -3.33815     -0.954047      0.344440      0.477809      0.561613      0.615200      0.533678      0.543360
  46   3 1611.4184    0.2561  0.2597  9.7017  0.0001  0.0106   0.0075   0.0232    0.0228   0.0000   441.9935     -0.899174       20.9188      0.123587      -3.70048      0.361531      0.380217      0.552267      0.602227      0.640177      0.725274      0.680414
  46   4 1829.1838    0.4711  0.4600  9.7649  0.0000  0.0116   0.0097   0.0285    0.0324   0.0000   441.3872     -0.385588       20.6054      0.264114      -4.26481      -1.61572      0.409436      0.517066      0.588343      0.632094      0.719115      0.699498
  46   5 2035.2201    0.7458  0.7122 10.1027  0.0000  0.0145   0.0124   0.0361    0.0457   0.0000   441.6969       1.86920       21.2472     -0.186601      -3.15985     -0.830172      0.467029      0.654218      0.671928      0.795161      0.816017      0.826712
  46   6 2233.9192    1.1153  1.0307 10.5058  0.0000  0.0171   0.0160   0.0451    0.0671   0.0000   440.8435     -0.327113       20.4681      -1.92956      -3.13584       1.00910      0.572931      0.792186      0.872742      0.937999      0.985322      0.956306
  46   7 2423.2805    1.6164  1.1614 11.4978  0.0000  0.0188   0.0228   0.0502    0.0602   0.0000   442.1475      -1.21539       21.0186     -0.578151     -0.867414      0.295638      0.626122      0.852815      0.974035       1.05915       1.11761       1.06415
  46   8 2607.1877    2.3558  1.2754 11.7773 -0.0053  0.0194   0.0301   0.0497    0.0727   0.0000   441.4288      -1.18616       21.5674     -0.239385     -0.926169      0.200892      0.638860      0.906750      0.961640       1.05599       1.08319       1.10274
  46   9 2789.3290    3.2102  1.0844 12.5319  0.0000  0.0170   0.0435   0.0445    0.0709   0.0000   441.8948     -0.869628       20.2341     -0.994754      -1.16830     -0.506010      0.555352      0.783607      0.859641      0.952163      0.996881      0.976833
  46  10 2968.9965    4.0938  1.0705 12.7592  0.0000  0.0162   0.0549   0.0425    0.0875   0.0000   441.0063       1.03491       20.1407     -0.612568      -1.70673      -1.62164      0.564472      0.791657      0.838747      0.952416      0.991503       1.01704
  46  11 3145.6141    4.1990  1.2456 13.4096  0.0000  0.0194   0.0562   0.0498    0.0651   0.0000   441.6006       1.05200       19.6929      0.653830      -1.75020     -0.503671      0.642861      0.895167      0.957081       1.04561       1.10661       1.07660
  46  12 3319.9993    3.6836  1.7630 12.8556  0.0000  0.0221   0.0411   0.0612    0.0565   0.0000   442.5746     -0.126437       21.7760      0.456135      -1.15589       1.18943      0.746709       1.04271       1.13560       1.24748       1.36785       1.38674
  46  13 3492.5204    2.7868  2.8342 12.5760  0.0000  0.0309   0.0262   0.0846    0.0366   0.0000   442.2250      0.903427       13.8646     -0.359061       5.94818      -1.20008      0.986692       1.40621       1.55536       1.69576       1.69770       1.75291
  46  14 3663.1175    2.1569  5.0192 11.8516  0.0000  0.0439   0.0162   0.1211    0.0288   0.0000   438.8232       2.19620       22.0513      -3.28700      -4.76392      -1.97729       1.41207       1.97958       2.21005       2.36515       2.49497       2.50503
  46  15 3831.4396    1.6492  6.7752 11.6871  0.0003  0.0626   0.0149   0.1769    0.0289   0.0000   440.1267      -3.99914       20.1566      -4.06258      -10.8841      0.927870       1.95903       2.79559       3.10130       3.43015       3.48326       3.61343
  46  16 3996.9810    1.2347  8.8018 11.6487 -0.0004  0.0934   0.0192   0.3126    0.0352   0.0000   439.7560       6.16850       23.9058       7.24757      -3.97374     -0.372519       2.86280       4.14244       4.53122       4.96196       5.04671       5.14828
  47   1 1081.8620    0.0599  0.0261  9.8891  0.0000  0.0162   0.0106   0.0153    0.0174   0.0000   440.3992     -0.841799       21.6993      0.177410      -2.53949       1.54698      0.470710      0.679905      0.553292      0.775149      0.708507      0.885101
  47   2 1375.1820    0.1274  0.1252  9.7423  0.0000  0.0098   0.0065   0.0246    0.0187   0.0000   442.0263      0.448840       22.6382     -0.986889      -3.29142       1.16406      0.271527      0.415738      0.469723      0.531709      0.445640      0.492174
  47   3 1624.2531    0.2672  0.2604  9.7083  0.0000  0.0097   0.0075   0.0228    0.0227   0.0000   441.7821      0.140275       22.8454     -0.386477      -3.69460     -0.480679      0.339267      0.470918      0.534740      0.561807      0.581850      0.585498
  47   4 1842.9248    0.4996  0.4573  9.9025 -0.0001  0.0117   0.0102   0.0269    0.0324   0.0000   441.6106     -0.275481       21.3205     -0.761241      -2.90430     -0.604507      0.394795      0.519279      0.594946      0.633683      0.706334      0.729205
  47   5 2050.3094    0.7823  0.7593 10.0517 -0.0000  0.0146   0.0124   0.0362    0.0509   0.0000   441.9173     -0.224652       21.0864     -0.997637      -2.67600     -0.451640      0.462116      0.655740      0.726206      0.761928      0.833047      0.845148
  47   6 2249.9339    1.1749  1.0223 10.6099  0.0000  0.0167   0.0166   0.0437    0.0659   0.0000   442.3792     -0.238229       22.1847     0.0362589      -3.10945       1.15771      0.558165      0.761682      0.833489      0.950170       1.00193       1.02577
  47   7 2439.9764    1.7398  1.2137 11.2243 -0.0058  0.0183   0.0225   0.0473    0.0715   0.0000   440.8959      0.626140       22.0526       1.05594      -4.01248      0.618274      0.624137      0.825303      0.940579       1.00766       1.10007       1.09345
  47   8 2624.8703    2.4332  1.2163 11.8943 -0.0000  0.0182   0.0322   0.0479    0.0836   0.0000   442.0689     -0.117409       21.1275      -1.65682      -3.98802     -0.607357      0.622738      0.834557      0.906818       1.00436       1.08463       1.07291
  47   9 2807.9404    3.3286  1.0367 12.5723  0.0005  0.0166   0.0451   0.0408    0.0749   0.0000   441.0248      0.731455       22.4222     -0.462836      -3.50785     -0.429148      0.542130      0.736790      0.801633      0.890541      0.912738      0.920654
  47  10 2988.4266    4.2369  1.0240 12.8972  0.0000  0.0158   0.0571   0.0406    0.0826   0.0000   441.8623      0.456854       19.8537      0.153320      -3.70431      0.393200      0.518532      0.723387      0.771371      0.879081      0.908818      0.920351
  47  11 3165.7908    4.3293  1.2755 13.4016 -0.0002  0.0191   0.0558   0.0503    0.0684   0.0000   440.8863      0.206526       20.8185       3.17773      -1.75443     -0.447944      0.616186      0.879692      0.940302       1.06338       1.09584       1.11511
  47  12 3340.9931    3.6523  1.7832 13.0133 -0.0000  0.0227   0.0407   0.0620    0.0519   0.0000   443.0577      0.747239       19.3800     -0.668860      0.340254      -2.76047      0.718992      0.988576       1.12285       1.19122       1.23280       1.28317
  47  13 3514.4916    2.7405  3.3834 12.3145  0.0000  0.0332   0.0231   0.0881    0.0361   0.0000   443.7004       2.20599       16.4485     -0.723881       1.92503     0.0102348       1.07602       1.50499       1.67038       1.83980       1.94404       1.97384
  47  14 3686.2089    2.0947  5.2180 11.8488  0.0000  0.0464   0.0161   0.1237    0.0298   0.0000   443.3398      -2.81437       21.7257      0.405496      -8.80666      -4.47295       1.45939       2.04761       2.30697       2.45125       2.60132       2.59646
  47  15 3855.5353    1.5764  6.9269 11.7111  0.0000  0.0628   0.0152   0.1852    0.0305   0.0000   440.0775      -3.00851       21.8384      -10.8650      -6.39294      -2.45411       2.00667       2.71855       3.13497       3.30601       3.54708       3.52011
  47  16 4022.4867    1.1203  8.3297 11.7339  0.0320  0.0958   0.0306   0.4389    0.0501   0.0000   441.8503      -5.73013       29.2547       5.46816      -21.8623      -7.10431       2.86247       4.12523       4.61071       4.98733       5.10748       5.10711
  48   1 1091.5971    0.0548  0.0371  9.8629  0.0000  0.0152   0.0090   0.0176    0.0172   0.0000   440.9523     -0.575505       20.0921      0.418058      -2.74783     -0.271624      0.493448      0.680455       1.00070      0.943255      0.807661      0.927859
  48   2 1386.9290    0.1464  0.0944  9.6825  0.0000  0.0094   0.0071   0.0131    0.0185   0.0000   441.7421      0.141463       21.6004    -0.0481524      -2.99874     -0.222268      0.310580      0.411957      0.383500      0.441925      0.502698      0.473627
  48   3 1636.8905    0.2782  0.2480  9.7611  0.0000  0.0089   0.0079   0.0214    0.0225   0.0000   441.9790     -0.452128       21.8131      0.147440      -2.70873     -0.179647      0.294676      0.394730      0.460697      0.461740      0.466245      0.472347
  48   4 1856.4971    0.4952  0.5337  9.8785 -0.0000  0.0124   0.0096   0.0327    0.0341   0.0000   442.6429      0.211829       21.6590     0.0789293      -3.69524      0.790549      0.412177      0.541995      0.608077      0.649571      0.724382      0.767308
  48   5 2065.2385    0.7971  0.8467 10.0878  0.0001  0.0158   0.0122   0.0399    0.0529   0.0000   441.9212     -0.132581       21.4333      0.537499      -4.43906       1.00859      0.489154      0.665480      0.742594      0.820101      0.910044      0.873163
  48   6 2265.7117    1.2064  1.0465 10.6434  0.0000  0.0169   0.0169   0.0440    0.0667   0.0000   442.4311       1.01980       20.8361       1.61413      -2.28947     -0.847923      0.542899      0.749751      0.817359      0.894149      0.930349      0.951164
  48   7 2456.4484    1.8084  1.1383 11.5439  0.0000  0.0184   0.0245   0.0462    0.0665   0.0000   442.2002       1.13484       21.9004      -1.79788     -0.247216      -1.00473      0.569855      0.823997      0.876879      0.978734       1.04007       1.06556
  48   8 2642.3858    2.5144  1.1981 12.0422 -0.0005  0.0178   0.0326   0.0470    0.0712   0.0000   440.6951      0.340864       21.2152    -0.0660219      -1.64876     -0.655703      0.580179      0.801951      0.889236      0.974832       1.02451       1.06478
  48   9 2826.4365    3.4270  1.1353 12.4832 -0.0000  0.0174   0.0445   0.0433    0.0839   0.0000   441.9585     -0.743942       21.0008     -0.488589      -1.70069      -1.80341      0.577089      0.833073      0.893223      0.982958       1.01940       1.06834
  48  10 3007.6471    4.1595  1.0379 13.2454  0.0000  0.0166   0.0565   0.0415    0.0682   0.0000   442.3131       1.54456       21.2720     -0.719590      -3.49027      0.236304      0.538977      0.761357      0.829891      0.942232      0.990375       1.00145
  48  11 3185.7655    4.2685  1.3310 13.1326  0.0000  0.0190   0.0524   0.0490    0.0721   0.0000   442.6473      0.568985       20.9264       1.38116      0.190891      -1.04565      0.611820      0.843627      0.933470       1.02977       1.08903       1.06158
  48  12 3361.8016    3.4858  1.8660 13.0709  0.0002  0.0232   0.0383   0.0651    0.0463   0.0000   442.0319     -0.166185       17.7509       1.23198       1.03515     -0.571221      0.742338       1.02837       1.13236       1.24553       1.28585       1.29557
  48  13 3536.1750    2.6232  3.3664 12.3598 -0.0000  0.0331   0.0224   0.0910    0.0343   0.0000   444.1665      0.720657       16.4651     -0.838514       1.70245      -3.47629       1.04351       1.44126       1.61819       1.74812       1.82782       1.86012
  48  14 3708.8841    1.9761  5.3280 11.9095 -0.0023  0.0488   0.0160   0.1329    0.0292   0.0000   440.9441      -1.01043       18.3340      -1.22927      -5.81708       1.19852       1.46795       2.10340       2.30997       2.56953       2.57382       2.65833
  48  15 3879.0409    1.5488  7.4900 11.7042  0.0007  0.0684   0.0152   0.2037    0.0311   0.0000   442.2337       6.10404       19.9976      -1.03430      -1.39481    -0.0314421       2.10075       2.93308       3.25845       3.54231       3.74745       3.73213
  49   1 1101.2277    0.0409  0.0103  9.9128  0.0000  0.0134   0.0094   0.0100    0.0167   0.0000   441.7453      -2.38039       24.9517      -1.41876      -2.23231     -0.347862      0.578949      0.836544      0.627000      0.993326       1.20129      0.961208
  49   2 1398.5073    0.1365  0.1447  9.7371  0.0015  0.0097   0.0064   0.0223    0.0187   0.0000   442.7560     -0.685125       22.9727       1.06084      -4.25128       1.99215      0.358957      0.471757      0.560571      0.679350      0.700314      0.791283
  49   3 1649.3192    0.2987  0.2747  9.7315  0.0000  0.0094   0.0079   0.0236    0.0229   0.0000   442.1936      0.161734       21.6678      0.788988      -2.53739      -1.13888      0.273748      0.399318      0.433364      0.464261      0.481234      0.505383
  49   4 1869.9449    0.5256  0.5419  9.8728 -0.0002  0.0121   0.0098   0.0318    0.0344   0.0000   442.2498      -1.22502       21.1790     -0.683895      -2.94673      0.952630      0.400341      0.576875      0.614906      0.679492      0.690999      0.723980
  49   5 2080.0282    0.8179  0.8317 10.1934  0.0003  0.0148   0.0124   0.0393    0.0490   0.0000   441.8168      0.991034       21.6945     -0.780443      -3.46358      0.860541      0.464010      0.627607      0.688232      0.760314      0.809948      0.837915
  49   6 2281.3232    1.2639  1.0745 10.7231  0.0000  0.0167   0.0171   0.0445    0.0657   0.0000   441.7979      0.442381       21.7363      0.379112      -2.27018      -1.22229      0.534992      0.727494      0.815524      0.869053      0.969541      0.960828
  49   7 2472.7685    1.8531  1.2432 11.4687  0.0071  0.0178   0.0241   0.0505    0.0720   0.0000   442.5971    -0.0612753       21.0089      0.207748      -2.48690     -0.885389      0.581471      0.814745      0.868078      0.979177       1.02603       1.03423
  49   8 2659.7605    2.5653  1.1681 12.3374  0.0000  0.0176   0.0342   0.0484    0.0655   0.0000   442.1729   -0.00679271       19.5511     -0.138946      -4.28075     0.0847440      0.568169      0.797179      0.870688      0.964362      0.986955       1.00301
  49   9 2844.7369    3.5283  1.1070 12.5597  0.0000  0.0164   0.0458   0.0432    0.0796   0.0000   441.1875     -0.125795       20.1013      0.383205      -2.35976      -2.66658      0.520325      0.720412      0.784153      0.863819      0.902914      0.930674
  49  10 3026.7163    4.2787  1.1033 13.0363  0.0000  0.0164   0.0553   0.0428    0.0798   0.0000   441.2497      0.336341       20.6546      -1.05166      -3.30900       1.42931      0.523790      0.717352      0.785719      0.856961      0.905371      0.915288
  49  11 3205.5979    4.1365  1.2899 13.5514  0.0054  0.0188   0.0538   0.0505    0.0594   0.0000   441.7122       1.03581       22.1500      0.654608      -2.44100     -0.654852      0.600895      0.830046      0.918366       1.01251       1.08892       1.09295
  49  12 3382.4236    3.4476  2.1059 12.8409  0.0000  0.0250   0.0350   0.0671    0.0489   0.0000   442.7613      -1.21810       13.9600       1.36240       1.10006      -1.37621      0.735534       1.06589       1.15309       1.26493       1.29402       1.32414
  49  13 3557.6780    2.5329  3.8617 12.1424 -0.0001  0.0350   0.0200   0.0958    0.0333   0.0000   440.9938       2.02055       20.6378      -2.49772     -0.914275       2.04100       1.09760       1.50606       1.70240       1.83151       1.95167       1.97713
  49  14 3731.2019    1.9797  5.9435 11.8539  0.0001  0.0513   0.0158   0.1441    0.0302   0.0000   441.6280       2.73118       19.9810      0.965602      -5.22544      -1.07595       1.53031       2.17044       2.41929       2.61846       2.72424       2.79220
  49  15 3902.5620    1.4948  8.2463 11.7543  0.0015  0.0797   0.0162   0.2370    0.0333   0.0000   440.6800       6.36639       19.7396      -2.19797      -12.3674      -2.62252       2.32985       3.25863       3.78838       3.94880       4.08563       4.19256
  50   2 1409.9721    0.1379  0.1342  9.6854  0.0000  0.0099   0.0063   0.0203    0.0186   0.0000   441.8697     -0.656277       22.1461     0.0831134      -3.68362     -0.835149      0.382393      0.540213      0.597563      0.657327      0.627848      0.632278
  50   3 1661.5825    0.2956  0.2903  9.7059  0.0000  0.0096   0.0076   0.0240    0.0229   0.0000   441.4617      0.134713       22.7706      -1.00802      -3.67181      0.526040      0.282487      0.415613      0.419797      0.528074      0.511709      0.537048
  50   4 1883.2642    0.5474  0.5678  9.8228  0.0000  0.0127   0.0098   0.0307    0.0365   0.0000   442.4375     0.0266393       21.4652    -0.0895191      -4.17946     -0.277684      0.386792      0.556856      0.593245      0.699081      0.700837      0.716453
  50   5 2094.6562    0.8695  0.7924 10.1482  0.0000  0.0142   0.0130   0.0354    0.0510   0.0000   442.2269      0.464550       21.1137     -0.331534      -2.93557      0.849474      0.441969      0.588155      0.679136      0.741559      0.733262      0.760045
  50   6 2296.7223    1.3155  1.1220 10.7392  0.0000  0.0173   0.0175   0.0456    0.0724   0.0000   442.5661      -1.09010       22.1524     -0.576956      -2.30987     -0.563996      0.560924      0.736584      0.835730      0.898039      0.942750      0.967111
  50   7 2488.9570    1.9627  1.2328 11.2925  0.0000  0.0182   0.0242   0.0458    0.0774   0.0000   442.1744      0.680951       20.0130    -0.0497139      -1.38682      0.453896      0.537796      0.756459      0.802804      0.929328      0.955663      0.963319
  50   8 2676.9651    2.6964  1.1946 12.1014 -0.0000  0.0172   0.0339   0.0456    0.0759   0.0000   441.7614       1.48741       21.7373      0.640554      -2.96297      -2.30053      0.559692      0.747344      0.850254      0.906253      0.968245      0.956667
  50   9 2862.9082    3.6304  1.0854 12.6832 -0.0000  0.0165   0.0467   0.0407    0.0738   0.0000   442.1867     -0.911785       21.2784      -1.23388     -0.286728      0.662451      0.508192      0.718284      0.770152      0.885631      0.896307      0.927368
  50  10 3045.5648    4.4154  1.0985 13.1247  0.0000  0.0162   0.0567   0.0416    0.0754   0.0000   442.2030       1.35890       20.3762     0.0775067      -2.90639      0.527133      0.511353      0.688589      0.760615      0.842217      0.893834      0.908142
  50  11 3225.1782    4.1653  1.4004 13.1439  0.0001  0.0191   0.0493   0.0496    0.0662   0.0000   441.6280       2.08343       19.8612    -0.0523782      -1.53899      -1.07056      0.602200      0.823897      0.892960      0.988885       1.05983       1.05100
  50  12 3402.8037    3.2087  2.0990 13.0446 -0.0000  0.0249   0.0337   0.0703    0.0413   0.0000   439.3741       1.12545       17.2313      -2.73725     -0.575120     0.0993618      0.762200       1.04352       1.18002       1.28085       1.35103       1.39622
  50  13 3578.9515    2.4699  4.1835 12.1245  0.0000  0.0375   0.0192   0.1014    0.0321   0.0000   442.2600       1.63519       18.3250     -0.978656     -0.362045     -0.408923       1.13789       1.58817       1.74866       1.93430       2.02084       2.09429
  50  14 3753.2917    1.8808  6.1724 11.8587  0.0024  0.0546   0.0160   0.1569    0.0309   0.0000   443.2043      0.461144       22.6644      -3.59646      -3.84936      -7.12244       1.60471       2.26225       2.54872       2.75992       2.89720       2.92850
  50  15 3925.7388    1.3784  7.7949 11.8159  0.0075  0.0807   0.0192   0.2561    0.0358   0.0000   439.4665      -2.03863       24.7770      -3.73677      -3.65686      -1.63650       2.29572       3.26944       3.68658       3.98827       4.04744       4.15740
  51   2 1421.2810    0.1540  0.1362  9.7059  0.0000  0.0076   0.0068   0.0227    0.0184   0.0000   442.1482     -0.488580       22.4748     -0.582710      -4.07808     0.0341980      0.232254      0.307193      0.379244      0.383276      0.415494      0.443293
  51   3 1673.7192    0.3214  0.3362  9.7380  0.0000  0.0105   0.0078   0.0252    0.0243   0.0000   442.1001   -0.00364503       22.3108     -0.337545      -3.06411     -0.526746      0.311426      0.433524      0.464116      0.549120      0.525455      0.599313
  51   4 1896.4334    0.5471  0.6200  9.9037  0.0000  0.0135   0.0095   0.0330    0.0373   0.0000   441.8315     -0.161032       21.4217     -0.116764      -1.67388     0.0211244      0.413384      0.558343      0.656724      0.697781      0.706980      0.715250
  51   5 2109.1421    0.8940  0.8474 10.2538  0.0000  0.0145   0.0132   0.0383    0.0524   0.0000   442.6137     -0.413307       21.8503      0.215064      -3.57122    -0.0998946      0.443867      0.616742      0.663755      0.743124      0.765726      0.792934
  51   6 2311.9583    1.3453  1.1183 10.7678 -0.0001  0.0171   0.0176   0.0444    0.0704   0.0000   441.8551      0.293036       20.7432      -1.47531      -4.10164      0.166452      0.514333      0.690663      0.795884      0.879701      0.926600      0.936116
  51   7 2505.0534    1.9519  1.2170 11.6347 -0.0033  0.0182   0.0245   0.0466    0.0631   0.0000   440.9076      0.378411       21.2516      0.528652      -4.24837     0.0905161      0.551896      0.747159      0.826130      0.910166      0.959361      0.984529
  51   8 2694.1031    2.6870  1.1607 12.3861  0.0000  0.0170   0.0348   0.0479    0.0626   0.0000   441.5349     -0.624836       18.9337      -1.44193     -0.533804     -0.965054      0.512265      0.719223      0.765821      0.828950      0.873151      0.904395
  51   9 2880.9109    3.6692  1.0371 12.8593 -0.0003  0.0159   0.0479   0.0393    0.0669   0.0000   440.6279      0.582272       21.8489      0.833712      -3.51788      -2.39887      0.480376      0.650125      0.716945      0.766017      0.834231      0.837667
  51  10 3064.2766    4.3076  1.1960 13.0358 -0.0000  0.0169   0.0538   0.0452    0.0822   0.0000   440.8020       2.69440       20.7246      -1.47030      -3.35734      -1.60132      0.514167      0.724658      0.777928      0.882555      0.930728      0.928360
  51  11 3244.6490    4.0497  1.5228 13.2898  0.0000  0.0201   0.0466   0.0537    0.0535   0.0000   441.7405      0.744303       20.7633     -0.234368    -0.0507846      -1.70340      0.611384      0.846150      0.929021       1.02983       1.07735       1.08414
  51  12 3423.0371    3.1719  2.4502 12.7784  0.0000  0.0264   0.0295   0.0719    0.0398   0.0000   444.0992       1.41718       14.6845      -2.85721      0.674521     -0.706582      0.771491       1.05576       1.23720       1.28577       1.39138       1.38846
  51  13 3599.9553    2.4399  4.3593 12.0440  0.0000  0.0380   0.0181   0.1030    0.0319   0.0000   440.1817      -2.70899       19.2325      0.882529      -2.92471      -1.71397       1.10656       1.54348       1.75767       1.85778       1.96438       1.97480
  51  14 3774.9747    1.7894  6.2834 11.9006  0.0008  0.0578   0.0159   0.1621    0.0310   0.0000   439.0399      0.869289       21.3952      -1.97932      -3.31256      -6.02117       1.61358       2.36051       2.53095       2.87223       2.86405       3.02514
  51  15 3948.1513    1.2041  7.0309 11.7917  0.0043  0.0788   0.0182   0.2517    0.0402   0.0000   434.4160      -5.39031       27.5713    -0.0319470      -8.58929      -6.81728       2.17022       3.14896       3.46334       3.84579       3.88591       3.92280
  52   2 1432.4488    0.1610  0.1554  9.6827  0.0000  0.0095   0.0065   0.0224    0.0187   0.0000   442.5687     -0.406015       22.0800      0.564623      -3.37236     -0.372373      0.374360      0.494653      0.520077      0.533267      0.531489      0.547781
  52   3 1685.6612    0.3296  0.2857  9.7514  0.0000  0.0088   0.0082   0.0215    0.0232   0.0000   442.2462     0.0476803       22.5355     -0.432975      -3.91045      0.997297      0.269114      0.354710      0.394072      0.429424      0.448087      0.463326
  52   4 1909.5163    0.5781  0.6067  9.9178  0.0000  0.0129   0.0099   0.0310    0.0373   0.0000   441.3886     -0.903103       22.1328    -0.0701453      -3.06540     -0.848183      0.392029      0.536398      0.586291      0.659705      0.727956      0.699196
  52   5 2123.4753    0.9162  0.9004 10.2320  0.0000  0.0151   0.0129   0.0385    0.0544   0.0000   442.0961    -0.0466617       21.9492     -0.604872      -2.14502    -0.0763935      0.440884      0.610725      0.676375      0.727760      0.763594      0.757389
  52   6 2327.0754    1.3983  1.1842 10.9307  0.0000  0.0174   0.0179   0.0473    0.0664   0.0000   441.4685     -0.456948       22.8654    -0.0786365      -2.06554     -0.845835      0.519680      0.707301      0.789308      0.854864      0.892799      0.918138
  52   7 2520.9338    1.9914  1.2804 11.5750  0.0000  0.0187   0.0243   0.0476    0.0668   0.0000   441.4910     0.0752619       20.0740      -1.01129      -2.70369      0.516349      0.551018      0.791534      0.866971      0.942941      0.987552       1.00225
  52   8 2711.0360    2.8635  1.2438 11.8841  0.0000  0.0167   0.0341   0.0451    0.0836   0.0000   441.3475      0.567384       21.7046     0.0442546      -3.86154      -3.01059      0.506340      0.701614      0.783422      0.846817      0.904335      0.930326
  52   9 2898.7621    3.7211  1.1314 12.8584  0.0000  0.0167   0.0469   0.0432    0.0699   0.0000   441.1806      0.298864       22.1363     -0.735968      -2.16422     -0.192864      0.485159      0.692276      0.743217      0.807672      0.866247      0.913297
  52  10 3082.8657    4.3772  1.1625 13.2866  0.0000  0.0166   0.0555   0.0447    0.0699   0.0000   441.0948       1.74202       23.0124      -1.78650      -1.77035     -0.266152      0.495063      0.690883      0.752187      0.849722      0.907162      0.871927
  52  11 3263.9660    3.9294  1.5470 13.2964  0.0007  0.0197   0.0455   0.0556    0.0535   0.0000   442.9889      0.749413       19.3522      -1.63730     -0.110848     -0.384747      0.579046      0.790234      0.892817      0.950133       1.04449       1.03628
  52  12 3443.1340    3.0435  2.7437 12.6389  0.0000  0.0275   0.0270   0.0766    0.0387   0.0000   443.9929      -1.03414       17.6233      -1.74747       1.94298      -3.02855      0.814775       1.10133       1.25904       1.34433       1.40545       1.43298
  52  13 3620.7749    2.3005  4.5274 11.9647 -0.0008  0.0393   0.0164   0.1085    0.0326   0.0000   441.8392       1.84452       19.0829     -0.448728      -1.26100     -0.924487       1.12274       1.56460       1.78955       1.91875       2.04602       2.05011
  52  14 3796.4807    1.7437  6.4511 11.5940 -0.0057  0.0567   0.0088   0.1529    0.0218   0.0000   438.8941       6.42322       37.7740      -5.45343      -18.6091      0.482712       1.66596       2.26389       2.63044       2.80538       3.07852       3.05654
  53   2 1443.4976    0.1629  0.1397  9.6784  0.0000  0.0079   0.0066   0.0186    0.0181   0.0000   441.9694     -0.597944       21.9491      0.659814      -3.82700    -0.0916906      0.226953      0.312967      0.371521      0.388297      0.401338      0.422797
  53   3 1697.4811    0.3402  0.3347  9.7307  0.0001  0.0101   0.0078   0.0229    0.0242   0.0000   441.8588     -0.451935       21.6347     -0.719181      -3.59089      0.293168      0.310026      0.440048      0.478020      0.550874      0.569266      0.580827
  53   4 1922.4825    0.5943  0.6533  9.9183  0.0000  0.0134   0.0098   0.0321    0.0383   0.0000   441.9797     -0.396967       21.4618     -0.942312      -3.30101      0.471519      0.404576      0.546221      0.629938      0.680262      0.718711      0.722727
  53   5 2137.6710    0.9215  0.9165 10.4726  0.0000  0.0157   0.0131   0.0397    0.0487   0.0000   442.1543      0.126093       21.2080      -1.07783      -2.45205     -0.488817      0.456086      0.635850      0.695969      0.772790      0.808650      0.818495
  53   6 2341.9670    1.4259  1.2101 10.9532  0.0000  0.0178   0.0183   0.0475    0.0705   0.0000   441.0917      -1.20689       22.4479      0.505215     -0.872605      0.536577      0.523145      0.705929      0.766665      0.871898      0.907775      0.943638
  53   7 2536.7157    2.0862  1.2718 11.6912  0.0000  0.0181   0.0258   0.0472    0.0677   0.0000   441.9176     -0.684118       21.7617       2.21088      -1.67559      -1.86136      0.525899      0.712179      0.785763      0.878603      0.908148      0.927433
  53   8 2727.8643    2.9741  1.2125 11.9572  0.0000  0.0166   0.0355   0.0441    0.0912   0.0000   442.7719     -0.221784       19.5306      0.663618      -2.00523     0.0628681      0.477851      0.661340      0.728690      0.832864      0.831249      0.866884
  53   9 2916.4328    3.8873  1.0835 12.8535  0.0000  0.0155   0.0492   0.0420    0.0714   0.0000   441.3521      0.319987       21.1155    -0.0815552      -3.38244      -1.52967      0.443632      0.628662      0.661382      0.746859      0.807468      0.828473
  53  10 3101.2428    4.4077  1.1908 13.2848  0.0000  0.0171   0.0548   0.0443    0.0736   0.0000   440.0685      0.344544       22.6959      0.688720      -1.91405      -1.41725      0.510922      0.687825      0.742848      0.844677      0.876054      0.887689
  53  11 3283.0875    3.8564  1.5564 13.3806  0.0030  0.0198   0.0444   0.0562    0.0493   0.0000   441.2090      0.727149       21.6536     0.0137375      -3.19042      -2.14425      0.580795      0.786028      0.867535      0.967823      0.998690       1.00868
  53  12 3463.0902    3.0014  2.9926 12.5586  0.0000  0.0287   0.0250   0.0798    0.0356   0.0000   441.7341     -0.127791       15.9321      -1.35437       4.79231     -0.539756      0.813457       1.13996       1.28758       1.41688       1.48637       1.52334
  53  13 3641.3852    2.7849  6.3648 11.2608  0.0009  0.0442   0.0111   0.1179    0.0134   0.0000   435.0176       7.71738       37.3407      -8.81248      -22.2120       5.73935       1.44879       1.77713       2.19185       2.29923       2.52352       2.52770
  54   1 1147.8398    0.0549  0.0748  9.7914  0.0000  0.0198   0.0077   0.0305    0.0166   0.0000   439.5929     -0.445420       22.1147       1.12142      -3.98610    -0.0905672      0.547946      0.760539      0.858423      0.981625       1.04703      0.998262
  54   2 1454.4033    0.1609  0.1410  9.6776  0.0000  0.0075   0.0065   0.0200    0.0182   0.0000   442.0867     -0.244299       22.1977      0.435181      -3.74821     -0.463036      0.218595      0.267266      0.342661      0.380402      0.428247      0.404935
  54   3 1709.1147    0.3526  0.3288  9.7585  0.0000  0.0095   0.0081   0.0232    0.0239   0.0000   442.0959     -0.898875       21.8398    -0.0374777      -4.11338      0.587274      0.283031      0.385927      0.406337      0.481816      0.504883      0.477620
  54   4 1935.2953    0.6074  0.6478  9.9163  0.0000  0.0127   0.0100   0.0330    0.0385   0.0000   441.7818     -0.850530       22.0107      0.119894      -3.21438      0.940453      0.369206      0.498072      0.568179      0.600382      0.626406      0.653159
  54   5 2151.6977    0.9575  0.9858 10.3371  0.0000  0.0160   0.0130   0.0407    0.0554   0.0000   442.0438    -0.0623074       22.4706      -1.76666      -3.46185      0.122407      0.464266      0.615016      0.688153      0.760494      0.778948      0.802999
  54   6 2356.7240    1.5031  1.1708 11.0479  0.0000  0.0173   0.0191   0.0448    0.0679   0.0000   442.0286      0.332191       22.9955      -1.89615      -3.30544      -2.91397      0.504371      0.674589      0.761053      0.830839      0.880318      0.892114
  54   7 2552.3675    2.1362  1.2504 11.8951  0.0001  0.0177   0.0263   0.0483    0.0589   0.0000   441.8900    -0.0967586       21.2172     -0.203495      -2.73581     -0.580592      0.498907      0.682385      0.765664      0.828616      0.886937      0.880921
  54   8 2744.5655    3.0538  1.1775 12.3402 -0.0000  0.0167   0.0376   0.0431    0.0761   0.0000   442.3655     0.0341084       20.9101      -1.02740      -2.22425     -0.220438      0.498578      0.683745      0.774197      0.849216      0.923804      0.933426
  54   9 2933.9804    3.9181  1.1733 12.8331  0.0000  0.0163   0.0481   0.0440    0.0764   0.0000   442.4250       1.47266       22.7026     -0.256849      -3.14716      -1.36544      0.490287      0.668363      0.739987      0.808802      0.866385      0.854472
  54  10 3119.5138    4.4162  1.2710 13.0573  0.0000  0.0170   0.0518   0.0453    0.0735   0.0000   441.0470      0.436309       22.2511     -0.506863      -3.15312     0.0549042      0.480382      0.651889      0.726671      0.802787      0.842486      0.846919
  54  11 3302.0973    3.8579  1.6585 13.1234  0.0001  0.0207   0.0422   0.0554    0.0532   0.0000   443.5223       1.81027       19.0767      -1.82118      -1.30315      0.256292      0.594940      0.814073      0.891731      0.967357       1.03923       1.02994
  54  12 3482.9766    2.8763  3.1026 12.5029  0.0000  0.0301   0.0238   0.0816    0.0348   0.0000   442.8944      0.404738       20.2005       1.18375       1.22778      -3.90601      0.814996       1.17029       1.28193       1.39034       1.47462       1.49256
  54  13 3662.0695    2.0879  4.6011 12.1083 -0.0008  0.0428   0.0163   0.1163    0.0294   0.0000   441.4881       3.32834       20.9050      -1.18684      0.860098      -5.42725       1.15418       1.64490       1.83832       1.99690       2.05985       2.10310
  54  14 3839.8075    1.4282  5.9449 11.8310 -0.0020  0.0640   0.0120   0.1741    0.0290   0.0000   438.1652      -2.09738       25.5633      -1.24636      -3.05832      -1.32800       1.66103       2.44493       2.69807       2.94916       3.06772       3.05530
  54  15 4015.3936    1.2903  9.9850 11.4062 -0.0016  0.0946   0.0054   0.2457    0.0150   0.0000   439.5083       17.1269       26.2901      -15.1229      -9.80312       11.3197       2.61933       3.47723       4.17116       4.28047       4.64728       4.63163
  55   2 1465.1590    0.1767  0.1448  9.6644  0.0000  0.0083   0.0066   0.0166    0.0183   0.0000   442.1491     -0.678986       21.4157     -0.809508      -3.60545      0.913491      0.338906      0.440877      0.501677      0.511838      0.528163      0.571808
  55   3 1720.6189    0.3722  0.3801  9.7266  0.0000  0.0101   0.0079   0.0248    0.0250   0.0000   441.8918     -0.185554       22.2412     -0.136649      -3.67354     -0.298002      0.269255      0.377833      0.424551      0.478319      0.461269      0.484466
  55   4 1948.0364    0.6429  0.6719  9.9292  0.0000  0.0133   0.0102   0.0319    0.0411   0.0000   441.9258     0.0617532       21.3462     -0.699397      -4.47831      0.468065      0.354704      0.513692      0.555516      0.620493      0.655174      0.653046
  55   5 2165.6450    1.0213  0.9731 10.3904  0.0000  0.0152   0.0137   0.0400    0.0573   0.0000   441.8644     -0.420001       21.8789     -0.587028      -2.99646     -0.538415      0.431955      0.585362      0.661250      0.710871      0.784660      0.817823
  55   6 2371.3233    1.5009  1.2004 11.3176  0.0000  0.0177   0.0192   0.0483    0.0568   0.0000   440.8279     -0.635243       20.3646      0.357495      -2.10845      -1.35935      0.484945      0.688014      0.746072      0.833224      0.876807      0.886189
  55   7 2567.8663    2.2467  1.2875 11.8002  0.0065  0.0174   0.0268   0.0462    0.0656   0.0000   441.8369     0.0330369       22.2715      0.624320      -2.21350      -2.04521      0.490527      0.657543      0.757547      0.831416      0.860214      0.866387
  55   8 2761.1443    3.0499  1.1418 12.6277 -0.0002  0.0165   0.0381   0.0431    0.0619   0.0000   441.6511     0.0945649       20.5024      0.714463      -3.86116      -2.64799      0.458624      0.628512      0.697032      0.760644      0.823616      0.819616
  55   9 2951.3631    3.9682  1.1218 13.0471  0.0000  0.0159   0.0495   0.0421    0.0700   0.0000   442.1792       1.24710       21.4332      -1.01546      -1.59287     -0.223293      0.458340      0.635220      0.709661      0.785229      0.837399      0.839786
  55  10 3137.6168    4.2206  1.2408 13.3046  0.0000  0.0169   0.0510   0.0460    0.0636   0.0000   442.0487    -0.0521922       21.0784     -0.774559      -1.73768      -2.51661      0.482328      0.643125      0.734408      0.803929      0.865210      0.885570
  55  11 3320.9826    3.8050  1.7894 12.9842  0.0000  0.0207   0.0392   0.0581    0.0547   0.0000   442.6484       2.15305       19.4685      0.400700      -3.38283      -2.25555      0.585253      0.818052      0.905294      0.988281       1.07647       1.09788
  55  12 3502.5457    2.8152  3.2997 12.4284  0.0000  0.0306   0.0227   0.0835    0.0345   0.0000   441.1364      0.861137       16.4573      0.508676      -1.02725       1.12234      0.831994       1.18288       1.30752       1.41797       1.47192       1.49122
  55  13 3682.4323    2.1289  5.2125 12.0824  0.0001  0.0456   0.0166   0.1272    0.0290   0.0000   441.9257       4.05334       18.5241      -2.19384      -1.53196       1.75231       1.19636       1.73288       1.94034       2.08540       2.21589       2.24592
  55  14 3860.4486    1.6496  8.2696 11.9284  0.0058  0.0772   0.0110   0.2088    0.0216   0.0000   437.5369       4.22119       26.1511      -6.09650      -8.63072       1.12555       2.01745       2.86316       3.25141       3.45399       3.64890       3.65758
  56   1 1165.9417    0.0675  0.0566  9.7501  0.0000  0.0135   0.0066   0.0177    0.0162   0.0000   440.0364       1.20189       19.8486       1.57389      -4.65450       2.04663      0.428677      0.613334      0.671195      0.574726      0.700977      0.650190
  56   2 1475.7968    0.1878  0.1813  9.6771  0.0000  0.0080   0.0065   0.0211    0.0185   0.0000   442.1160    -0.0930911       20.9281     -0.402229      -3.12846      0.743342      0.221412      0.268483      0.360578      0.347403      0.367426      0.397013
  56   3 1731.9713    0.3803  0.3535  9.7484  0.0000  0.0096   0.0082   0.0230    0.0246   0.0000   441.7018     -0.290025       22.4669      0.197934      -3.51731     -0.745024      0.287562      0.380925      0.421150      0.455498      0.503307      0.511957
  56   4 1960.6416    0.6562  0.6812  9.9361 -0.0004  0.0131   0.0102   0.0323    0.0395   0.0000   442.1858      -1.16690       21.5768      0.448506      -2.66347    -0.0657285      0.346366      0.489929      0.528328      0.611653      0.635844      0.671411
  56   5 2179.3802    1.0598  1.0427 10.3273  0.0000  0.0156   0.0137   0.0411    0.0602   0.0000   443.1852     -0.456200       23.0863    -0.0828834      -3.25187     0.0734254      0.447266      0.602882      0.684565      0.724766      0.775352      0.784305
  56   6 2385.7700    1.5717  1.2261 11.2722  0.0072  0.0173   0.0196   0.0470    0.0607   0.0000   441.9480      0.580936       20.5664      -1.94158      -3.22872      0.196140      0.476658      0.655051      0.720138      0.799803      0.868932      0.873972
  56   7 2583.2513    2.3550  1.2458 11.8537  0.0001  0.0173   0.0280   0.0437    0.0665   0.0000   441.9422       1.78730       19.7142      0.762849      -3.18200      -2.25263      0.480247      0.653252      0.740144      0.799776      0.847137      0.861126
  56   8 2777.6286    3.1813  1.2159 12.2987 -0.0089  0.0168   0.0372   0.0429    0.0738   0.0000   441.6350     -0.410078       21.9039      0.385222      -3.43045      -2.01509      0.467186      0.642298      0.685112      0.775112      0.818631      0.833851
  56   9 2968.6186    4.1238  1.1370 12.9741 -0.0000  0.0158   0.0500   0.0415    0.0715   0.0000   441.8447      0.582390       21.4394     -0.861351     -0.409469     -0.196916      0.435954      0.614973      0.658259      0.723328      0.797663      0.785590
  56  10 3155.5837    4.4095  1.2660 13.1961 -0.0020  0.0173   0.0511   0.0445    0.0646   0.0000   441.1476      0.103540       20.9958     -0.452147     -0.862298      -1.57656      0.473910      0.656626      0.720013      0.812992      0.830933      0.856649
  56  11 3339.7461    3.6771  1.8065 12.9993  0.0000  0.0208   0.0373   0.0599    0.0475   0.0000   442.2919     0.0685537       19.0979      0.130629      -1.22368      -2.83021      0.551820      0.761058      0.873664      0.927996       1.00206       1.01380
  56  12 3522.0755    2.7250  3.5168 12.3779  0.0000  0.0320   0.0213   0.0894    0.0321   0.0000   443.6317       2.17851       19.2738     -0.338971       1.40631      -2.65275      0.827828       1.19286       1.31708       1.45258       1.48214       1.54234
  56  13 3702.7124    2.0409  5.5951 12.0275 -0.0001  0.0494   0.0169   0.1359    0.0306   0.0000   440.7281       1.96085       22.8622      0.562133      -7.11947      -5.03751       1.26333       1.82612       2.03287       2.21054       2.28355       2.30087
  56  14 3881.6630    1.4907  7.8456 12.0589 -0.0046  0.0878   0.0223   0.2760    0.0382   0.0000   439.9226       2.47047       33.0387      -4.00348      -9.76521      -8.91070       2.06344       3.18767       3.40698       3.76970       3.81675       3.85777
  57   1 1174.7251    0.0717  0.0663  9.7789  0.0000  0.0112   0.0067   0.0249    0.0162   0.0000   441.1923      0.923238       20.1259      0.531128      -1.54239      -1.90071      0.306323      0.406425      0.510164      0.494793      0.497434      0.486161
  57   2 1486.3095    0.1832  0.1682  9.6629  0.0000  0.0080   0.0063   0.0176    0.0182   0.0000   442.0408     -0.148825       22.2917     -0.244886      -3.44952     -0.264099      0.247047      0.361582      0.399440      0.459648      0.483479      0.528038
  57   3 1743.2016    0.3930  0.3992  9.7354  0.0000  0.0104   0.0079   0.0243    0.0258   0.0000   442.2091     -0.414229       21.2499   -0.00936307      -2.37417     -0.176882      0.283740      0.385682      0.443747      0.474847      0.513325      0.529199
  57   4 1973.1507    0.6724  0.6883  9.9923 -0.0000  0.0126   0.0104   0.0325    0.0399   0.0000   441.8011     -0.395084       21.4925     -0.856787      -3.83568     -0.888605      0.346041      0.477667      0.530651      0.587839      0.625379      0.624933
  57   5 2193.0037    1.0822  1.0322 10.4062  0.0000  0.0159   0.0139   0.0406    0.0605   0.0000   442.5100     0.0336208       22.3519    -0.0137685      -2.62305      0.297074      0.414945      0.608962      0.640530      0.726343      0.750119      0.770616
  57   6 2400.0753    1.6234  1.3069 11.1543  0.0000  0.0179   0.0192   0.0478    0.0623   0.0000   441.8693      0.733635       21.4597       1.03186      -2.63685     -0.569238      0.480220      0.661383      0.728310      0.814743      0.833752      0.862391
  57   7 2598.5591    2.3666  1.2788 11.8088  0.0000  0.0170   0.0275   0.0457    0.0683   0.0000   441.7268     -0.622047       20.8215     -0.394560      -2.75149      -1.26870      0.458658      0.642058      0.700869      0.778935      0.841976      0.829708
  57   8 2793.8677    3.2730  1.1860 12.5574  0.0000  0.0164   0.0393   0.0424    0.0704   0.0000   442.2528       1.38022       21.7000      -1.24295      -3.89315     -0.582340      0.447264      0.620059      0.682092      0.742249      0.784560      0.797845
  57   9 2985.7290    4.2080  1.0871 13.2035  0.0000  0.0152   0.0516   0.0410    0.0620   0.0000   441.6370     -0.655860       21.4916     -0.689821      -1.72872     -0.549570      0.410611      0.570021      0.616669      0.688836      0.727153      0.740951
  57  10 3173.3993    4.3732  1.3423 13.2287  0.0000  0.0171   0.0498   0.0480    0.0645   0.0000   441.9813       1.21034       20.8601     -0.707418      -3.30501      -1.22630      0.469021      0.647243      0.720167      0.796023      0.851895      0.848346
  57  11 3358.3418    3.5598  1.9675 13.0102  0.0000  0.0221   0.0349   0.0614    0.0447   0.0000   442.1835       1.26459       19.0549      -2.03757     -0.771688     -0.821918      0.590671      0.826386      0.900816       1.02187       1.04005       1.05468
  57  12 3541.3735    2.6287  3.6539 12.3532 -0.0000  0.0329   0.0204   0.0920    0.0317   0.0000   441.8024       1.68514       20.9678     -0.741178     -0.354513     -0.143034      0.832959       1.20797       1.32947       1.47169       1.50103       1.53353
  57  13 3722.7060    1.9529  5.7486 12.1149  0.0002  0.0522   0.0170   0.1478    0.0299   0.0000   441.3018       1.46559       21.8587       1.40067      0.416374      -7.34539       1.27821       1.89953       2.08052       2.27992       2.35001       2.40917
  57  14 3902.3104    1.2058  6.7121 12.3375  0.0059  0.0883   0.0173   0.2670    0.0213   0.0000   440.1777       4.77170       32.6413      -4.56732      -19.5458       6.04502       2.14282       3.11730       3.52352       3.75104       3.91655       3.85908
  58   1 1183.5295    0.0855  0.0561  9.7553  0.0000  0.0113   0.0073   0.0155    0.0161   0.0000   440.7308      0.430668       21.5445      0.235597      -3.95147     -0.741053      0.357670      0.557391      0.685706      0.782575      0.716541      0.607411
  58   2 1496.7122    0.1869  0.1951  9.6344  0.0000  0.0083   0.0060   0.0193    0.0184   0.0000   442.2343     -0.508038       22.2793      0.684182      -4.18355    -0.0418423      0.245885      0.306156      0.350296      0.371823      0.412948      0.436577
  58   3 1754.2996    0.4106  0.4071  9.7381  0.0000  0.0102   0.0081   0.0240    0.0266   0.0000   441.8977    -0.0641473       21.5797      0.108464      -4.46473     -0.191891      0.275078      0.378789      0.420273      0.467874      0.508939      0.564318
  58   4 1985.5457    0.7062  0.7635  9.9511  0.0000  0.0135   0.0104   0.0345    0.0433   0.0000   442.0541    -0.0415964       20.9639      0.283626      -2.70647      0.831920      0.360272      0.491293      0.566352      0.612804      0.656189      0.663519
  58   5 2206.4699    1.1250  1.0482 10.4259  0.0000  0.0160   0.0142   0.0395    0.0617   0.0000   442.4726      0.469677       22.2152     -0.268090      -3.54526     0.0446837      0.408215      0.572961      0.630595      0.713325      0.737489      0.762586
  58   6 2414.2759    1.6644  1.2371 11.2817  0.0081  0.0174   0.0201   0.0455    0.0644   0.0000   441.4888     -0.465984       23.2548     -0.338566      -2.44183     -0.964604      0.461508      0.652289      0.711961      0.784981      0.824514      0.844329
  58   7 2613.7114    2.3727  1.3158 11.9922 -0.0000  0.0174   0.0270   0.0464    0.0568   0.0000   442.0504      0.618764       21.2147      -1.37186      -2.20840      -2.38948      0.460703      0.631675      0.693959      0.778923      0.817579      0.817447
  58   8 2810.0958    3.3522  1.1708 12.5461 -0.0002  0.0163   0.0399   0.0418    0.0728   0.0000   442.5012     0.0242740       21.8103      0.278385      -2.31119     -0.190747      0.426494      0.603300      0.644164      0.741124      0.757648      0.769509
  58   9 3002.6434    4.2993  1.0407 13.2228  0.0000  0.0145   0.0529   0.0385    0.0607   0.0000   441.7302       1.36241       21.0965  -0.000634358      -1.36896      -1.97065      0.399941      0.534996      0.600024      0.652291      0.715089      0.713444
  58  10 3191.0659    4.3225  1.4190 13.0933  0.0100  0.0175   0.0471   0.0480    0.0613   0.0000   441.1406     0.0219241       20.4947     -0.883623      -3.09057      -1.53109      0.463273      0.660376      0.709185      0.785506      0.843942      0.869519
  58  11 3376.7897    3.4048  2.2219 12.9283 -0.0000  0.0238   0.0319   0.0656    0.0422   0.0000   442.4153       1.97938       18.1924     -0.788192     -0.688569     -0.762207      0.616800      0.860688      0.973282       1.07977       1.12032       1.13557
  58  12 3560.6146    2.5960  3.9454 12.3358  0.0000  0.0348   0.0195   0.0932    0.0297   0.0000   442.1734       1.83572       19.3702      -2.92543       2.27606      -3.73722      0.875535       1.25088       1.40061       1.50196       1.60839       1.62474
  58  13 3742.6659    1.9352  6.1333 12.0876 -0.0001  0.0558   0.0187   0.1601    0.0334   0.0000   441.7824       1.46935       22.6008      -2.77190      -6.16300      -1.07604       1.37375       1.97346       2.21461       2.39956       2.47321       2.51245
  59   1 1192.2332    0.0581  0.0343  9.7570  0.0000  0.0102   0.0063   0.0121    0.0155   0.0000   439.5295     -0.457825       22.5599     -0.863988      -4.80483     -0.552718      0.272537      0.321180      0.400776      0.473063      0.513111      0.442175
  59   2 1506.9621    0.2081  0.1765  9.6502  0.0000  0.0080   0.0067   0.0184    0.0182   0.0000   441.9586     -0.129126       21.8707      0.161488      -3.81239     -0.322047      0.267101      0.363956      0.417476      0.408969      0.401766      0.392311
  59   3 1765.2744    0.4260  0.4550  9.7272  0.0000  0.0106   0.0080   0.0260    0.0275   0.0000   442.1490     -0.174550       22.1382      0.340092      -3.45697     0.0826567      0.298006      0.372114      0.433606      0.465090      0.508480      0.519204
  59   4 1997.8287    0.7317  0.8053  9.8420  0.0000  0.0133   0.0103   0.0351    0.0478   0.0000   442.2324      0.872056       21.6276     -0.145404      -3.01841    -0.0827820      0.358912      0.481615      0.546127      0.556215      0.622870      0.649453
  59   5 2219.8334    1.1484  1.0921 10.4858  0.0000  0.0157   0.0142   0.0415    0.0603   0.0000   441.6460      -1.13766       21.4902    -0.0671189      -3.07722       1.19093      0.403162      0.557202      0.619366      0.676022      0.710200      0.736586
  59   6 2428.3150    1.7081  1.2847 11.3323 -0.0067  0.0175   0.0198   0.0470    0.0567   0.0000   441.8116      0.353458       21.3245      -1.38053      -3.01013     -0.940613      0.455920      0.634197      0.696240      0.788653      0.821806      0.850593
  59   7 2628.7905    2.4686  1.3007 11.9722  0.0000  0.0176   0.0279   0.0441    0.0599   0.0000   442.0866     -0.234640       20.1564      -1.52170      -2.46429      0.129122      0.440816      0.634614      0.691673      0.762451      0.814460      0.818992
  59   8 2826.1657    3.4205  1.2073 12.5311 -0.0083  0.0162   0.0387   0.0422    0.0666   0.0000   441.8985     -0.412667       22.4859     -0.889046      -2.90275      0.621313      0.420339      0.589107      0.639027      0.697835      0.764785      0.773386
  59   9 3019.5260    4.3082  1.0692 13.3436  0.0000  0.0151   0.0527   0.0397    0.0591   0.0000   441.2230       1.13712       19.9833     -0.496539      -3.16288     -0.693828      0.390890      0.545990      0.603218      0.687990      0.705446      0.713168
  59  10 3208.6782    4.1857  1.3640 13.4900  0.0001  0.0178   0.0478   0.0485    0.0500   0.0000   441.6100      0.816720       21.5413      0.988735      -1.96917      -1.95058      0.466812      0.644869      0.705522      0.791630      0.840587      0.841411
  59  11 3395.1018    3.4299  2.3192 12.6945  0.0000  0.0232   0.0299   0.0634    0.0438   0.0000   443.5371       1.71291       17.9867      -1.49005       1.75385      -1.98169      0.595897      0.824683      0.918785       1.01904       1.06526       1.10032
  59  12 3579.7022    2.5096  4.2567 12.1585  0.0000  0.0356   0.0182   0.0993    0.0309   0.0000   440.0762       2.38961       21.1898      -1.82608      -3.83471      0.251918      0.893678       1.26312       1.44162       1.52554       1.63708       1.63872
  59  13 3762.3659    1.7795  5.9184 12.1968 -0.0017  0.0591   0.0204   0.1723    0.0337   0.0000   440.0108      -3.91412       24.9398      -1.14499      -5.43632       4.19692       1.36841       2.09474       2.20666       2.56437       2.53060       2.66702
  60   2 1517.1119    0.2056  0.2053  9.6410  0.0000  0.0079   0.0062   0.0203    0.0184   0.0000   442.0544     -0.497031       21.7180      0.469419      -4.27864     -0.615403      0.204830      0.277033      0.300643      0.320718      0.356644      0.388262
  60   3 1776.1323    0.4234  0.4454  9.7613  0.0000  0.0102   0.0080   0.0269    0.0269   0.0000   442.0295      0.117591       22.6209     -0.995259      -4.27487     -0.257673      0.265932      0.361097      0.407009      0.425168      0.475383      0.488820
  60   4 2010.0292    0.7444  0.7346  9.9963  0.0000  0.0129   0.0108   0.0324    0.0432   0.0000   441.4028      0.164145       22.1568     -0.329726      -3.42631     -0.328338      0.329782      0.451310      0.517464      0.546399      0.571947      0.597898
  60   5 2233.0371    1.1908  1.1256 10.5855 -0.0000  0.0159   0.0146   0.0431    0.0624   0.0000   442.2289     -0.302242       22.1671     -0.360855      -2.82287     -0.595632      0.416100      0.585611      0.650063      0.723550      0.783410      0.807560
  60   6 2442.2080    1.7838  1.2885 11.2680  0.0000  0.0170   0.0203   0.0452    0.0607   0.0000   441.9602      0.317112       21.5325       1.74751      -2.36894     -0.418934      0.425606      0.588099      0.655909      0.734941      0.778939      0.783769
  60   7 2643.7322    2.5629  1.3170 12.0126  0.0000  0.0166   0.0286   0.0467    0.0605   0.0000   442.2145      0.467412       22.2247      -1.16549      -3.73288      0.374143      0.424245      0.576829      0.639787      0.713737      0.757684      0.797906
  60   8 2842.0888    3.4880  1.1680 12.8300 -0.0000  0.0157   0.0413   0.0429    0.0612   0.0000   441.7871      0.449484       20.4758      0.160351      -3.38574      -1.63493      0.402023      0.562933      0.628598      0.698235      0.741988      0.725130
  60   9 3036.1986    4.3778  1.1869 13.0395  0.0000  0.0155   0.0504   0.0417    0.0753   0.0000   441.0957      0.420751       21.1281    -0.0735089      -2.25489      -1.98922      0.404123      0.551714      0.618004      0.676397      0.728037      0.738179
  60  10 3226.0857    4.0765  1.5069 13.3532  0.0000  0.0185   0.0439   0.0507    0.0491   0.0000   442.4435     -0.263833       22.1093     0.0575459      -2.01807      -1.58366      0.478494      0.666591      0.744621      0.816639      0.847506      0.885857
  60  11 3413.3534    3.2059  2.7267 12.6837 -0.0000  0.0258   0.0263   0.0717    0.0369   0.0000   442.6042       2.34957       19.0739     -0.882407       1.52917       1.52705      0.644105      0.907735       1.00766       1.12131       1.16820       1.22393
  60  12 3598.6006    2.3846  4.4166 12.2615  0.0000  0.0380   0.0181   0.1052    0.0296   0.0000   442.2591      -1.84640       19.2945      -2.61005      0.977766      -2.75180      0.923407       1.32072       1.46023       1.63458       1.66037       1.69558
  60  13 3782.1889    1.6993  6.5039 12.2684 -0.0012  0.0661   0.0237   0.2099    0.0376   0.0000   443.2704       1.02236       19.1493      -1.73568      -5.62079      -1.51197       1.53331       2.26144       2.49962       2.74048       2.84997       2.88983
  61   1 1209.3642    0.0813  0.0850  9.7284  0.0000  0.0126   0.0062   0.0216    0.0159   0.0000   440.8565     -0.307891       22.6111      -1.59905      -4.00209      0.432289      0.352567      0.480113      0.607845      0.585799      0.697861      0.702289
  61   2 1527.1208    0.2149  0.2018  9.6436  0.0000  0.0078   0.0063   0.0190    0.0184   0.0000   441.6349     -0.361823       22.1392     -0.154080      -3.82321    -0.0781094      0.218060      0.281006      0.354656      0.356166      0.389551      0.409732
  61   3 1786.8538    0.4428  0.4785  9.7807  0.0000  0.0109   0.0080   0.0268    0.0275   0.0000   442.3115    -0.0233945       21.9910    -0.0535839      -3.20289      0.451521      0.280843      0.391027      0.444014      0.480740      0.524277      0.520249
  61   4 2022.1147    0.7555  0.8245  9.9718  0.0000  0.0138   0.0104   0.0340    0.0455   0.0000   441.8556      -1.02331       22.9272      0.656749      -4.59353     -0.805926      0.355481      0.490588      0.530587      0.581104      0.601637      0.657547
  61   5 2246.0923    1.2147  1.1915 10.5261  0.0000  0.0166   0.0145   0.0431    0.0677   0.0000   442.6635      0.461055       21.7325      0.152267      -2.61036      0.792195      0.421258      0.575864      0.639383      0.709870      0.769279      0.779027
  61   6 2456.0014    1.8276  1.3373 11.3419 -0.0062  0.0173   0.0201   0.0458    0.0575   0.0000   442.4367      0.346609       21.2477       1.11400      -3.19952      -1.12970      0.452059      0.626070      0.696935      0.771688      0.827118      0.849618
  61   7 2658.6068    2.6399  1.3006 12.1076  0.0034  0.0166   0.0296   0.0454    0.0657   0.0000   442.8481      0.614063       21.8043     0.0853327      -1.80206     -0.224108      0.416284      0.566600      0.643129      0.701344      0.734295      0.769425
  61   8 2857.8927    3.6307  1.1621 12.7558  0.0000  0.0153   0.0423   0.0416    0.0686   0.0000   442.0191      0.675919       21.1904     -0.645506      -4.13647      0.386601      0.392607      0.534666      0.600701      0.656199      0.708164      0.727164
  61   9 3052.7603    4.3582  1.1978 13.1048  0.0000  0.0155   0.0500   0.0414    0.0719   0.0000   443.0550       1.61251       21.6651     -0.314945      -1.72976      -1.70875      0.416886      0.547073      0.615917      0.670819      0.731340      0.746971
  61  10 3243.4528    4.0336  1.5387 13.3002  0.0001  0.0187   0.0434   0.0511    0.0521   0.0000   441.9625       2.01727       19.8595      0.195762      -3.35932      0.148584      0.489281      0.670144      0.756938      0.817725      0.893729      0.927184
  61  11 3431.4484    3.1632  2.6367 12.7457 -0.0000  0.0261   0.0265   0.0699    0.0362   0.0000   443.0836     -0.764285       18.9599     -0.560920       2.62731      -1.70997      0.615635      0.907566      0.968090       1.09142       1.17297       1.18519
  61  12 3617.4222    2.3117  4.6115 12.2191 -0.0002  0.0396   0.0175   0.1096    0.0309   0.0000   441.1329       1.92926       24.5981      -1.19100      -2.65903      -4.75566      0.940590       1.35843       1.52082       1.65402       1.75173       1.80260
  61  13 3801.3824    1.5465  5.8409 12.1685 -0.0050  0.0615   0.0088   0.1541    0.0160   0.0000   443.3470       2.82646       23.3494      -5.48687      0.260889     -0.634850       1.42794       2.05407       2.32566       2.49793       2.61220       2.69201
  62   1 1217.8489    0.0858  0.0912  9.6927  0.0000  0.0117   0.0061   0.0219    0.0158   0.0000   440.8195     -0.470914       21.9371     0.0200325      -3.89844      -1.27261      0.339654      0.348137      0.538361      0.606702      0.684519      0.624604
  62   2 1537.0186    0.2077  0.2544  9.6302  0.0000  0.0091   0.0058   0.0231    0.0187   0.0000   441.5625     -0.565414       21.6812     -0.147480      -2.88950     0.0225828      0.240025      0.313855      0.367007      0.397163      0.445974      0.451847
  62   3 1797.4928    0.4633  0.5203  9.6975  0.0000  0.0113   0.0080   0.0273    0.0295   0.0000   441.9757     -0.807627       21.6278     -0.412982      -3.39450      0.210093      0.274920      0.380935      0.443722      0.478542      0.496406      0.516370
  62   4 2034.1318    0.7846  0.8104 10.0857 -0.0000  0.0130   0.0109   0.0353    0.0441   0.0000   442.9719     -0.986874       22.1430    -0.0872114      -3.13793     -0.366692      0.321175      0.440083      0.494754      0.543724      0.566864      0.565948
  62   5 2259.0294    1.1995  1.1176 10.9049  0.0000  0.0163   0.0150   0.0428    0.0517   0.0000   441.9845     0.0385404       21.6629    -0.0339005      -2.08182     -0.414963      0.421525      0.579581      0.625252      0.686942      0.745198      0.774338
  62   6 2469.7065    1.8603  1.3359 11.4427 -0.0029  0.0179   0.0203   0.0460    0.0536   0.0000   441.8617     -0.443428       21.4342      0.579577      -2.94502    -0.0419787      0.423905      0.611395      0.679982      0.738104      0.795811      0.797842
  62   7 2673.3326    2.6721  1.3181 12.1782  0.0001  0.0166   0.0295   0.0456    0.0562   0.0000   441.9273      0.526310       21.1866     -0.755508      -3.75767      -1.45038      0.406473      0.568936      0.622358      0.708087      0.738245      0.739478
  62   8 2873.6206    3.5744  1.2138 12.9424  0.0000  0.0162   0.0415   0.0429    0.0595   0.0000   442.1120      0.193453       21.4324     -0.242573      -3.62128     -0.701894      0.408093      0.555270      0.607971      0.681193      0.719647      0.758828
  62   9 3069.2095    4.4148  1.2326 13.0939  0.0032  0.0159   0.0499   0.0413    0.0735   0.0000   441.4388      0.812447       21.2042     0.0692065      -3.08985      -1.66192      0.396274      0.562473      0.617036      0.684651      0.741733      0.738415
  62  10 3260.6023    3.9887  1.6192 13.1838  0.0001  0.0185   0.0410   0.0534    0.0483   0.0000   441.2663      0.640301       21.0433      -1.48465      -1.91481      -1.44675      0.468517      0.639980      0.734640      0.798864      0.846670      0.855138
  62  11 3449.4396    3.0544  2.8543 12.6318  0.0000  0.0276   0.0249   0.0724    0.0360   0.0000   442.8045      0.748111       16.5569     -0.219539       1.52012      -1.60312      0.640941      0.931423       1.01846       1.13925       1.19042       1.22400
  62  12 3636.1049    2.5213  5.8000 11.6596  0.0055  0.0415   0.0093   0.1085    0.0096   0.0000   441.0015       4.37842       27.5323      -4.86440      -9.57053       4.42926       1.06562       1.41623       1.66941       1.79449       1.95267       1.98321
  63   1 1226.2330    0.0886  0.0926  9.6834  0.0000  0.0130   0.0059   0.0186    0.0156   0.0000   440.1616      0.328902       21.9036    -0.0159748      -3.77410     -0.226650      0.347812      0.495287      0.596267      0.570536      0.591715      0.548669
  63   2 1546.8018    0.2311  0.2242  9.6333  0.0000  0.0082   0.0063   0.0194    0.0184   0.0000   441.9647     -0.155851       21.7361      0.195058      -3.40272      0.245713      0.185569      0.266314      0.308053      0.313147      0.354648      0.356683
  63   3 1808.0141    0.4701  0.4847  9.7834  0.0000  0.0101   0.0083   0.0266    0.0282   0.0000   442.1400      0.223998       21.4974     -0.136085      -3.82769      0.182347      0.262076      0.352222      0.379942      0.452720      0.461135      0.470087
  63   4 2046.0057    0.7878  0.8736 10.0673  0.0000  0.0137   0.0105   0.0362    0.0450   0.0000   441.9824      0.538800       22.5279      0.150750      -3.05133     -0.395450      0.346088      0.452401      0.538218      0.567078      0.612710      0.629046
  63   5 2271.8776    1.2943  1.1888 10.6348 -0.0000  0.0162   0.0150   0.0436    0.0633   0.0000   442.9759     -0.349821       21.1632     0.0277330      -3.33798    -0.0195530      0.385238      0.518026      0.588371      0.660947      0.705263      0.719750
  63   6 2483.2914    1.9678  1.3608 11.2984  0.0070  0.0164   0.0211   0.0459    0.0635   0.0000   442.2059      0.113270       20.7434      0.510356      -2.11057     -0.964924      0.399716      0.554297      0.605015      0.677254      0.720284      0.729631
  63   7 2687.9870    2.7594  1.3115 12.1265 -0.0002  0.0164   0.0300   0.0439    0.0607   0.0000   442.2255     -0.125837       21.2804     0.0180940      -1.63489     -0.791488      0.400665      0.550894      0.612206      0.675617      0.721800      0.731293
  63   8 2889.2113    3.8911  1.1796 12.5843  0.0000  0.0151   0.0436   0.0397    0.0781   0.0000   441.4629     0.0477774       22.2543      0.150540      -3.41560     -0.287117      0.371006      0.524128      0.561684      0.640935      0.672820      0.693173
  63   9 3085.5727    4.4223  1.2361 13.2723  0.0066  0.0158   0.0499   0.0424    0.0645   0.0000   442.5248      0.244211       21.3132     -0.787843      -2.62685     -0.342931      0.398391      0.536426      0.597928      0.664001      0.694217      0.704786
  63  10 3277.7512    3.9015  1.6739 13.2785  0.0004  0.0191   0.0393   0.0541    0.0428   0.0000   441.6665     -0.190117       20.3198      0.657316      -1.24261      -1.37945      0.472326      0.654426      0.734996      0.801509      0.833082      0.860602
  63  11 3467.2981    2.9966  3.0334 12.5189 -0.0000  0.0278   0.0233   0.0741    0.0347   0.0000   443.2366      0.956298       18.0271     -0.820308       2.18546      -2.30731      0.648666      0.942504       1.02166       1.17999       1.19635       1.27356
  63  12 3654.9099    2.3991  5.5672 11.7318  0.0005  0.0346   0.0085   0.0894    0.0076   0.0000   440.5556      -2.99926       28.9844     -0.553427      -9.59590      -2.10156      0.998446       1.13692       1.44226       1.52370       1.57709       1.73773
  64   2 1556.4770    0.2372  0.2289  9.5934  0.0000  0.0076   0.0063   0.0191    0.0186   0.0000   442.1356     -0.763149       21.6581      0.284303      -3.99766    -0.0200648      0.204130      0.281540      0.323597      0.350834      0.368105      0.357700
  64   3 1818.4430    0.4880  0.5454  9.7505  0.0000  0.0116   0.0081   0.0277    0.0301   0.0000   442.0257      0.471164       22.3235      0.694410      -3.73981     -0.135667      0.266363      0.375293      0.410949      0.471292      0.507431      0.526472
  64   4 2057.8746    0.8199  0.9224 10.0302  0.0000  0.0144   0.0106   0.0358    0.0487   0.0000   442.0077    -0.0919252       21.9977     -0.785349      -3.21646      0.490465      0.349686      0.483295      0.541086      0.602307      0.656468      0.655296
  64   5 2284.5750    1.2972  1.1222 10.8621  0.0000  0.0157   0.0154   0.0416    0.0540   0.0000   442.3859     -0.542088       22.4724      0.533334      -3.28430      -2.20727      0.369618      0.516389      0.572321      0.619311      0.679228      0.674047
  64   6 2496.7376    1.9994  1.3593 11.5531  0.0001  0.0169   0.0214   0.0458    0.0535   0.0000   442.6796     -0.798443       21.7105     0.0461191      -1.92637      0.683507      0.405218      0.558348      0.619790      0.699266      0.744056      0.753777
  64   7 2702.5366    2.8022  1.2998 12.3244  0.0000  0.0166   0.0308   0.0437    0.0540   0.0000   442.5836      0.854209       21.2451      0.291837      -2.75932      -1.38027      0.400543      0.565979      0.612201      0.691846      0.719148      0.758424
  64   8 2904.6419    3.8702  1.2332 12.6508  0.0001  0.0153   0.0422   0.0410    0.0700   0.0000   442.3853      0.645649       21.6301      0.202491      -3.35570     -0.630852      0.374659      0.526256      0.568441      0.639071      0.694637      0.704075
  64   9 3101.7612    4.4329  1.3138 13.1345  0.0000  0.0161   0.0471   0.0425    0.0592   0.0000   442.3222      -1.08679       19.4258     -0.284619     -0.968891      -1.26538      0.393487      0.545010      0.604352      0.675101      0.720441      0.744555
  64  10 3294.7008    3.8098  1.7043 13.2215 -0.0000  0.0194   0.0382   0.0546    0.0447   0.0000   442.4348       2.19864       20.1361     -0.690576      -2.94768      -1.03026      0.470082      0.638221      0.713285      0.787407      0.834270      0.853599
  64  11 3485.0594    2.9495  3.4142 12.3421  0.0000  0.0289   0.0212   0.0777    0.0335   0.0000   442.2652       1.55766       20.5876       2.42492       1.41986      -2.04730      0.675430      0.961683       1.07453       1.18319       1.23983       1.27694
  64  12 3673.2912    2.2618  5.6374 11.8578  0.0006  0.0440   0.0083   0.1158    0.0094   0.0000   443.1572       2.96241       25.3929      -1.36827      -6.48346      -1.55002       1.02309       1.43072       1.62974       1.76698       1.83172       1.90462
  64  13 3859.2803    1.6249  7.6828 11.5138 -0.0077  0.0673   0.0054   0.1739    0.0127   0.0000   437.6899       7.44949       24.0142      -10.9243      -11.5951       6.67638       1.57986       2.17449       2.51801       2.70231       2.85749       2.97550
  65   1 1242.7535    0.0949  0.0976  9.6568  0.0000  0.0102   0.0057   0.0194    0.0155   0.0000   441.2664     -0.493719       22.7077      0.573747      -3.90621       1.10335      0.234777      0.324474      0.402073      0.409070      0.424240      0.434269
  65   2 1566.0207    0.2485  0.2461  9.6115  0.0000  0.0086   0.0063   0.0184    0.0191   0.0000   441.8953      0.162959       21.9104      0.561519      -4.18299     -0.515838      0.222990      0.305173      0.322391      0.358342      0.388804      0.403611
  65   3 1828.7758    0.5061  0.5508  9.7527  0.0000  0.0113   0.0083   0.0271    0.0304   0.0000   441.9258     -0.909991       22.1655     -0.186031      -3.42742      0.118142      0.286138      0.382332      0.427211      0.488016      0.523957      0.531146
  65   4 2069.5241    0.8424  0.9344 10.0685 -0.0000  0.0147   0.0108   0.0359    0.0507   0.0000   442.1400     0.0557970       22.1245     0.0617307      -3.45684      0.604178      0.338035      0.469057      0.536350      0.576290      0.611364      0.624758
  65   5 2297.0978    1.3937  1.2118 10.6915  0.0000  0.0162   0.0157   0.0413    0.0669   0.0000   441.9549    -0.0124258       22.7889      -1.72062      -3.25712       1.66611      0.377464      0.527494      0.589436      0.650607      0.681167      0.696760
  65   6 2510.0942    2.0670  1.2783 11.6631  0.0000  0.0163   0.0230   0.0445    0.0597   0.0000   442.2390     -0.645266       21.7501      0.162450      -3.17711     -0.931886      0.393232      0.540079      0.612811      0.647657      0.699499      0.712494
  65   7 2716.9851    2.9882  1.2938 12.2997  0.0077  0.0159   0.0322   0.0426    0.0597   0.0000   442.1451     0.0103532       21.3753    -0.0389151      -4.24596      0.163772      0.371954      0.523254      0.585249      0.635254      0.687953      0.717392
  65   8 2920.0217    3.9520  1.1654 13.0064  0.0000  0.0155   0.0448   0.0395    0.0635   0.0000   441.6177     -0.260057       24.0079      -1.16501      -3.20498      -1.18305      0.368676      0.515910      0.563545      0.627715      0.686759      0.708271
  65   9 3117.8125    4.3835  1.3438 13.2378 -0.0002  0.0163   0.0468   0.0451    0.0578   0.0000   441.8061      0.599070       20.6368     -0.340433      -4.02083      -1.12720      0.388386      0.529697      0.597906      0.668253      0.693904      0.700335
  65  10 3311.5327    3.8201  1.8223 13.0795 -0.0000  0.0200   0.0362   0.0547    0.0446   0.0000   442.0993      0.786187       21.3016     -0.867570      -1.27800      -1.34399      0.458999      0.649374      0.717290      0.795705      0.837928      0.865177
  65  11 3502.6560    2.8172  3.5604 12.3553  0.0000  0.0300   0.0204   0.0823    0.0326   0.0000   445.3899       1.62383       17.8727    -0.0406581      -2.23865     -0.239628      0.686686      0.968657       1.08945       1.20273       1.24758       1.29273
  65  12 3691.6523    2.2793  6.3345 11.9975  0.0075  0.0490   0.0085   0.1250    0.0116   0.0000   440.1306       2.06537       26.9024      -3.53700      -7.21744      -1.05574       1.14334       1.56770       1.78939       1.95220       2.06602       2.17079
  66   1 1250.9362    0.0949  0.0845  9.6687  0.0000  0.0090   0.0056   0.0159    0.0153   0.0000   440.9862     -0.683817       21.8212      0.394294      -2.97957     -0.291072      0.270202      0.366662      0.444717      0.469681      0.499671      0.476703
  66   2 1575.4687    0.2534  0.2597  9.6531  0.0000  0.0079   0.0063   0.0214    0.0188   0.0000   441.8238     -0.251643       22.4528      0.336299      -3.41232    -0.0532691      0.192098      0.259005      0.304000      0.343334      0.353265      0.376561
  66   3 1838.9894    0.5007  0.6248  9.7500  0.0000  0.0120   0.0079   0.0310    0.0320   0.0000   441.8821     -0.618993       21.8908    -0.0948956      -3.99883     -0.727890      0.284766      0.396823      0.442369      0.506318      0.554219      0.552477
  66   4 2081.1441    0.8727  0.9299 10.2320  0.0000  0.0140   0.0110   0.0362    0.0456   0.0000   442.6556     -0.789508       21.5921     -0.908464      -3.43924      0.597925      0.329698      0.441670      0.513575      0.551338      0.582180      0.615408
  66   5 2309.5502    1.3881  1.2664 10.9253  0.0000  0.0163   0.0157   0.0458    0.0557   0.0000   442.1411     -0.189885       22.5273     -0.123161      -3.12977     -0.648478      0.382774      0.532345      0.591024      0.653138      0.673260      0.701457
  66   6 2523.3731    2.0871  1.4127 11.5235 -0.0076  0.0172   0.0215   0.0454    0.0564   0.0000   442.6254     -0.196459       21.1542     -0.756765      -2.19960    -0.0238311      0.405007      0.559387      0.615630      0.701102      0.738588      0.763632
  66   7 2731.3597    2.9900  1.2953 12.3054 -0.0004  0.0159   0.0320   0.0424    0.0584   0.0000   442.1840      0.306631       21.6037     -0.315014      -3.31946     0.0283563      0.377976      0.526420      0.581511      0.649235      0.700655      0.712053
  66   8 2935.2623    3.9571  1.1772 13.1619  0.0000  0.0152   0.0452   0.0413    0.0569   0.0000   441.7130    -0.0940449       21.8949       1.09088      -2.93350      0.260991      0.365896      0.494409      0.562387      0.614226      0.653611      0.671863
  66   9 3133.7704    4.4554  1.2979 13.2182  0.0000  0.0159   0.0473   0.0424    0.0600   0.0000   442.2419      0.618866       21.9174     -0.729280      -2.64252     -0.967583      0.377391      0.525326      0.587129      0.645939      0.687693      0.709571
  66  10 3328.2651    3.7200  1.8364 13.1520  0.0000  0.0201   0.0355   0.0554    0.0424   0.0000   442.8624      0.144854       20.1211      0.641548     -0.852031      -1.22043      0.464226      0.641563      0.727360      0.797829      0.861561      0.864862
  66  11 3520.2711    2.8033  3.7415 12.4137 -0.0000  0.0312   0.0204   0.0852    0.0309   0.0000   443.9386      -1.05433       18.8723     0.0320049       1.31218      0.642925      0.702713      0.990307       1.11006       1.21803       1.30345       1.32458
  66  12 3709.9978    1.9028  5.3336 12.2886 -0.0016  0.0513   0.0209   0.1514    0.0363   0.0000   442.6063      0.618903       20.6627     -0.357123      -3.27070      -4.88714       1.07367       1.61415       1.78120       1.94909       1.99706       2.07385
  66  13 3897.3533    1.5477  9.0151 11.8527  0.0126  0.0831   0.0053   0.2007    0.0108   0.0000   441.2754       6.65946       18.3251      -16.9421      -7.59565       10.2593       1.80822       2.57144       2.89713       3.17482       3.22822       3.40538
  67   1 1259.0258    0.0894  0.0786  9.6547  0.0000  0.0092   0.0058   0.0157    0.0152   0.0000   440.7880     -0.157283       22.3224      -1.04424      -4.50294     -0.207089      0.243355      0.323240      0.401330      0.436556      0.420887      0.427886
  67   2 1584.8004    0.2721  0.2686  9.5967  0.0000  0.0081   0.0064   0.0198    0.0193   0.0000   441.9374     -0.658157       22.3106      0.189590      -3.16761      0.902413      0.194680      0.251900      0.310128      0.298420      0.337525      0.349454
  67   3 1849.1467    0.5444  0.6079  9.7476  0.0002  0.0112   0.0083   0.0289    0.0325   0.0000   442.1342     -0.605920       22.6983      0.715894      -4.10503     -0.584998      0.264417      0.369767      0.412637      0.442852      0.475224      0.486103
  67   4 2092.6643    0.8899  0.9709 10.1365  0.0000  0.0145   0.0110   0.0374    0.0518   0.0000   442.4190      0.230633       21.8718      0.724485      -2.67322     -0.238668      0.322718      0.457046      0.504392      0.556259      0.583216      0.602766
  67   5 2321.8055    1.4148  1.2301 11.0652  0.0000  0.0161   0.0161   0.0440    0.0513   0.0000   442.3710      0.349455       21.3742     -0.538980      -2.79929      0.435969      0.373511      0.520654      0.594319      0.644929      0.698335      0.693897
  67   6 2536.5517    2.1560  1.3699 11.6845  0.0000  0.0164   0.0224   0.0458    0.0531   0.0000   442.3721     -0.187220       20.8192     -0.185300      -1.62333      -1.51771      0.384654      0.531640      0.607739      0.648144      0.699730      0.722371
  67   7 2745.5943    3.0801  1.2985 12.3518  0.0000  0.0160   0.0325   0.0416    0.0597   0.0000   442.3009     -0.491165       22.1554      0.297545      -2.15412      -1.66710      0.370702      0.509968      0.565526      0.623043      0.679626      0.690549
  67   8 2950.3786    4.1207  1.1573 13.1071 -0.0000  0.0150   0.0468   0.0390    0.0638   0.0000   441.9895     -0.545906       22.7293      -1.19340      -2.73776     -0.868008      0.347228      0.476243      0.531252      0.594030      0.633961      0.657633
  67   9 3149.6244    4.3747  1.3766 13.2901  0.0000  0.0172   0.0456   0.0433    0.0545   0.0000   442.6203      0.273033       22.0564     0.0208455      -4.08085      -1.28214      0.378996      0.542231      0.593503      0.651457      0.671384      0.715697
  67  10 3344.9181    3.6128  1.9994 13.0517  0.0000  0.0206   0.0331   0.0585    0.0413   0.0000   442.2512      0.191528       18.9564      -1.40157      0.622702      -1.79534      0.475577      0.663335      0.738659      0.811162      0.868979      0.910054
  67  11 3537.6493    2.6222  3.5996 12.5442 -0.0002  0.0318   0.0204   0.0885    0.0295   0.0000   444.9999       2.51307       20.1794      0.532081     -0.195448      0.477852      0.690734      0.982857       1.11634       1.20987       1.27451       1.31220
  67  12 3728.1131    1.8813  5.7375 12.3714  0.0000  0.0558   0.0241   0.1728    0.0378   0.0000   443.8272      0.187195       20.0240      -2.24342       1.78289      -6.40431       1.13929       1.72377       1.86413       2.06958       2.14689       2.22088
  68   1 1267.0461    0.1004  0.1065  9.6220  0.0000  0.0097   0.0054   0.0238    0.0152   0.0000   440.5998     -0.709382       22.6784     -0.112144      -3.46937     -0.489755      0.251788      0.400386      0.412682      0.470568      0.479045      0.495888
  68   2 1594.0364    0.2666  0.2793  9.5562 -0.0000  0.0085   0.0061   0.0198    0.0193   0.0000   441.6786     -0.129990       22.5095     -0.308967      -4.27140      0.354928      0.199935      0.262520      0.328733      0.322380      0.365681      0.359769
  68   3 1859.1959    0.5619  0.6305  9.7384  0.0000  0.0114   0.0084   0.0292    0.0330   0.0000   442.1252     -0.600232       22.0238     -0.279477      -3.02855      0.497996      0.272112      0.369721      0.410230      0.453829      0.491521      0.503032
  68   4 2104.0906    0.9286  0.9980 10.1963  0.0000  0.0144   0.0112   0.0385    0.0497   0.0000   442.5979      0.208946       21.7121      0.940518      -2.95736     -0.412957      0.315010      0.448686      0.474876      0.539920      0.569620      0.592868
  68   5 2334.0535    1.4635  1.2989 10.9591  0.0002  0.0165   0.0159   0.0441    0.0550   0.0000   442.5758       1.15180       21.0345    -0.0732400      -3.59616     -0.303589      0.380374      0.528669      0.585784      0.640572      0.698155      0.727348
  68   6 2549.6423    2.2277  1.3868 11.6850 -0.0001  0.0167   0.0232   0.0456    0.0580   0.0000   442.0634     -0.180043       21.7676      0.296588      -3.45948     -0.240328      0.376277      0.519828      0.593467      0.652839      0.697034      0.715297
  68   7 2759.7856    3.0933  1.2035 12.5336  0.0005  0.0154   0.0344   0.0425    0.0607   0.0000   442.1245      0.921019       22.1697      -1.14840      -3.29193      -1.39181      0.341657      0.487394      0.530058      0.596511      0.628245      0.646784
  68   8 2965.3614    4.1244  1.1734 13.0767  0.0000  0.0147   0.0456   0.0399    0.0606   0.0000   442.3557      0.413667       22.2357     -0.955979      -2.34235     -0.157352      0.336112      0.459902      0.507963      0.576332      0.630055      0.629829
  68   9 3165.3878    4.4047  1.4175 13.1692  0.0000  0.0170   0.0449   0.0437    0.0552   0.0000   442.2541       1.11446       21.4242     -0.295250      -2.36865      -1.14451      0.370808      0.538624      0.586932      0.652585      0.695908      0.693350
  68  10 3361.4940    3.5311  2.1601 13.0414 -0.0003  0.0218   0.0311   0.0616    0.0380   0.0000   443.2186      0.896845       19.2972     0.0619609       1.17094      -3.04538      0.478681      0.671365      0.749938      0.840638      0.901052      0.927186
  68  11 3554.9686    2.6378  4.1533 12.3554  0.0004  0.0339   0.0195   0.0956    0.0310   0.0000   443.6644      0.925031       21.2980     -0.500216      0.571520      -1.91080      0.732733       1.04358       1.16619       1.30422       1.35880       1.42381
  68  12 3745.7834    1.7113  5.4003 12.3033 -0.0178  0.0551   0.0224   0.1676    0.0416   0.0000   439.6232      0.935757       18.1603      -5.11453     -0.792185      0.590580       1.12197       1.68304       1.81985       2.03145       2.13076       2.17815
  69   1 1275.0201    0.1107  0.1004  9.6243  0.0000  0.0083   0.0056   0.0186    0.0151   0.0000   440.2016     -0.700139       22.1556      0.255494      -3.37461     -0.631884      0.172851      0.237452      0.293020      0.318324      0.333190      0.329049
  69   2 1603.1451    0.2886  0.2669  9.5907  0.0000  0.0079   0.0066   0.0185    0.0191   0.0000   441.9030     -0.378505       22.1572      0.483036      -4.20380    -0.0335372      0.181651      0.232088      0.297934      0.308754      0.329433      0.356076
  69   3 1869.1700    0.5569  0.6484  9.7920 -0.0000  0.0117   0.0082   0.0293    0.0323   0.0000   442.1832     -0.131841       22.0897     -0.774676      -4.55697      0.112621      0.265259      0.364911      0.424276      0.429284      0.486759      0.495750
  69   4 2115.4175    0.9435  0.9719 10.2109  0.0000  0.0141   0.0115   0.0353    0.0515   0.0000   442.1760     -0.740438       22.1939     -0.100716      -2.97856     0.0798375      0.327469      0.439379      0.495723      0.544440      0.594568      0.619763
  69   5 2346.1511    1.5108  1.2974 11.0910  0.0058  0.0165   0.0166   0.0442    0.0553   0.0000   442.5607     -0.269351       22.7612     -0.685540      -2.66590     -0.841365      0.361950      0.513717      0.564364      0.616518      0.660211      0.674360
  69   6 2562.5837    2.2521  1.4047 11.8316 -0.0003  0.0169   0.0232   0.0453    0.0528   0.0000   442.3669     -0.462336       21.0027      0.354629      -3.27704      -1.10235      0.370546      0.515676      0.574109      0.618484      0.681553      0.704370
  69   7 2773.8086    3.2096  1.3006 12.5381  0.0058  0.0158   0.0342   0.0418    0.0583   0.0000   442.2686      0.642613       22.1297     -0.420675      -3.77642      0.803445      0.354594      0.496229      0.533220      0.613848      0.631602      0.654587
  69   8 2980.2440    4.2918  1.2223 13.0000  0.0049  0.0146   0.0457   0.0404    0.0657   0.0000   442.3276       1.33875       21.1866     0.0378355      -2.79406      -2.14703      0.329850      0.449632      0.507385      0.569280      0.609133      0.621723
  69   9 3181.0516    4.2996  1.4391 13.1436 -0.0000  0.0164   0.0427   0.0447    0.0524   0.0000   442.1742      0.416121       21.0047     -0.530365      -2.81631     -0.862048      0.372822      0.504709      0.566590      0.632071      0.675338      0.683356
  69  10 3377.9305    3.4208  2.4582 12.8453  0.0000  0.0233   0.0279   0.0648    0.0370   0.0000   442.4418      0.576863       19.1374      -1.26373      0.675782      -2.36333      0.489981      0.703830      0.769430      0.875271      0.900437      0.933864
  69  11 3572.1675    2.5176  4.2431 12.3596  0.0045  0.0352   0.0188   0.0990    0.0315   0.0000   443.9682     -0.126921       20.4172      -3.78068     -0.779360      0.434069      0.748153       1.05675       1.19503       1.31303       1.35763       1.42176
  69  12 3763.2863    2.1033  8.6205 11.8754  0.0122  0.0697   0.0061   0.1662    0.0096   0.0000   440.5894       7.88264       26.7567      -6.34565      -7.13063       6.21677       1.46866       2.08023       2.30905       2.58566       2.59349       2.84289
  70   1 1282.9122    0.1119  0.1056  9.5972 -0.0003  0.0085   0.0055   0.0186    0.0151   0.0000   440.9101     -0.602598       21.4317      0.415284      -3.42018     -0.318821      0.160056      0.259864      0.258350      0.318716      0.298182      0.358840
  70   2 1612.1539    0.2800  0.3046  9.5605  0.0000  0.0087   0.0061   0.0205    0.0196   0.0000   441.5961     0.0353169       21.8684     -0.115991      -3.57362      0.221688      0.191398      0.255205      0.300969      0.324704      0.348814      0.368954
  70   3 1879.0822    0.5812  0.6164  9.7710  0.0000  0.0109   0.0085   0.0277    0.0331   0.0000   442.2187    -0.0967262       21.6599      0.639459      -3.02553    -0.0207232      0.253059      0.336659      0.373470      0.410492      0.452633      0.472243
  70   4 2126.6432    0.9512  0.9833 10.3953 -0.0000  0.0144   0.0116   0.0378    0.0467   0.0000   442.0276    -0.0793157       23.1542      0.188974      -3.91377       1.60701      0.327022      0.450917      0.506954      0.543515      0.587394      0.599300
  70   5 2358.0748    1.5564  1.3611 10.9467  0.0000  0.0164   0.0161   0.0444    0.0548   0.0000   442.7360      0.402621       20.7604     -0.584401      -3.38982    -0.0297783      0.358052      0.490933      0.556147      0.623277      0.652832      0.662331
  70   6 2575.4883    2.3177  1.2981 11.9832  0.0000  0.0161   0.0248   0.0435    0.0510   0.0000   443.0308      0.110213       20.9246      0.852907      -2.96592     -0.816835      0.356365      0.495577      0.541355      0.613294      0.655994      0.670076
  70   7 2787.7980    3.2800  1.2596 12.5782  0.0000  0.0157   0.0349   0.0408    0.0571   0.0000   442.3669     0.0622902       20.9436      0.259585      -1.98402      -1.92543      0.340388      0.468506      0.534503      0.580211      0.620151      0.643863
  70   8 2995.0457    4.2397  1.2382 13.1246  0.0065  0.0150   0.0458   0.0415    0.0613   0.0000   442.3702     -0.590165       21.9074      -1.11135      -3.25327      -1.05849      0.328904      0.463991      0.520155      0.562967      0.625272      0.659418
  70   9 3196.5681    4.3722  1.4706 13.1472  0.0001  0.0166   0.0426   0.0445    0.0527   0.0000   442.6782     -0.696359       21.0033       1.12875      -1.71609      -1.53400      0.371644      0.504764      0.570985      0.647668      0.652661      0.700748
  70  10 3394.2366    3.2798  2.3928 12.9692  0.0000  0.0240   0.0277   0.0644    0.0340   0.0000   443.1990      0.865880       18.7547      -1.18601       1.50202      -2.67125      0.490333      0.714485      0.782537      0.881971      0.916887      0.956880
  70  12 3781.5664    2.0458  8.0622 11.5789 -0.0051  0.0632   0.0057   0.1632    0.0087   0.0000   439.6247      -6.43755       32.2537       2.93341      -13.8253      -6.78391       1.39168       1.84267       2.17596       2.26128       2.50476       2.52924
  71   1 1290.7373    0.0982  0.0871  9.5785  0.0000  0.0094   0.0054   0.0157    0.0148   0.0000   440.6519     -0.130724       21.8098     -0.513503      -4.95423    -0.0473400      0.196998      0.275679      0.329988      0.350519      0.367452      0.351164
  71   2 1621.0695    0.2968  0.2956  9.5477  0.0000  0.0081   0.0064   0.0196    0.0196   0.0000   441.4682      0.415077       21.9835      0.244600      -3.34375      0.295303      0.187051      0.253722      0.286506      0.301869      0.336767      0.329459
  71   3 1888.8985    0.5902  0.6939  9.7464  0.0000  0.0121   0.0083   0.0296    0.0350   0.0000   442.0217     -0.691660       22.4988     -0.253124      -3.47851      0.168249      0.259365      0.355252      0.395956      0.453480      0.462466      0.491641
  71   4 2137.7972    0.9994  1.0964 10.2115  0.0000  0.0149   0.0115   0.0385    0.0552   0.0000   442.2877      0.634654       21.3098     -0.638945      -3.97003     -0.906710      0.325255      0.436509      0.511053      0.540803      0.580419      0.602954
  71   5 2369.9414    1.5983  1.3311 11.1053  0.0000  0.0165   0.0168   0.0429    0.0534   0.0000   443.2257      0.746124       20.9273      -1.52786      -3.34704      0.298753      0.357780      0.490481      0.552567      0.631915      0.660092      0.671931
  71   6 2588.2770    2.3333  1.3822 11.9894  0.0000  0.0170   0.0242   0.0444    0.0503   0.0000   442.7053    -0.0272369       22.6200     -0.303691      -4.40470     -0.441893      0.355872      0.505147      0.550403      0.627638      0.665975      0.674451
  71   7 2801.7083    3.4387  1.2924 12.3208  0.0106  0.0152   0.0353   0.0394    0.0677   0.0000   442.7145     0.0675047       21.5305      -1.02995      -2.88405      -1.22464      0.333010      0.461691      0.519147      0.567539      0.603343      0.610086
  71   8 3009.7086    4.3257  1.2765 13.0841  0.0000  0.0154   0.0448   0.0404    0.0593   0.0000   442.0202     0.0417576       21.8900     -0.244027      -2.98626      -1.24049      0.330935      0.464166      0.506588      0.583702      0.595119      0.631935
  71   9 3212.0245    4.1410  1.4837 13.4669  0.0000  0.0174   0.0418   0.0470    0.0416   0.0000   442.1477     -0.118393       21.6779      -1.05353      -2.62258     -0.415084      0.383055      0.523917      0.593558      0.659312      0.703914      0.713201
  71  10 3410.4923    3.2881  2.7287 12.7026  0.0001  0.0251   0.0254   0.0666    0.0357   0.0000   443.8044      0.989877       19.3401      0.566891      0.325880      -1.82088      0.506619      0.745486      0.807317      0.919535      0.944615      0.990316
  72   1 1298.4989    0.1102  0.0970  9.5902  0.0000  0.0084   0.0055   0.0167    0.0148   0.0000   440.3085      0.160962       22.2573     -0.495685      -4.50686      0.136365      0.163612      0.232068      0.296515      0.256107      0.305200      0.282576
  72   2 1629.8789    0.2940  0.3262  9.5713  0.0000  0.0086   0.0062   0.0222    0.0200   0.0000   442.1017   -0.00668378       22.2779    -0.0423724      -3.57794     -0.333895      0.194469      0.264215      0.313700      0.319714      0.364347      0.376411
  72   3 1898.6128    0.5948  0.6866  9.8591  0.0001  0.0120   0.0084   0.0295    0.0336   0.0000   441.5867      0.228263       22.2198     0.0668368      -3.42603    -0.0877895      0.260263      0.357956      0.398770      0.433778      0.470651      0.474771
  72   4 2148.8377    1.0011  1.0373 10.3549 -0.0000  0.0145   0.0117   0.0368    0.0497   0.0000   442.3753      0.101506       23.4804     -0.524052      -3.37406      0.641308      0.314187      0.438597      0.491834      0.532162      0.573863      0.609470
  72   5 2381.7429    1.5750  1.3976 11.0952 -0.0090  0.0171   0.0161   0.0454    0.0512   0.0000   442.1366     -0.533541       22.7187     -0.363587      -3.63364      -1.82559      0.364219      0.516233      0.555580      0.609635      0.663172      0.681799
  72   6 2601.0071    2.4223  1.4499 11.8680  0.0000  0.0166   0.0238   0.0449    0.0519   0.0000   442.5526      0.330304       21.4811      -1.20243      -2.02724     -0.797538      0.353187      0.490340      0.553756      0.621210      0.668802      0.681532
  72   7 2815.4213    3.4072  1.3220 12.5720  0.0002  0.0155   0.0344   0.0419    0.0555   0.0000   442.9829      0.403536       22.0591      -1.07107      -3.49049      -1.27925      0.325724      0.445916      0.518933      0.554424      0.611659      0.633795
  72   8 3024.2977    4.3700  1.2222 13.1806  0.0000  0.0149   0.0461   0.0401    0.0567   0.0000   442.5844     0.0961789       21.9736     -0.274990      -3.25429     -0.822072      0.314337      0.443543      0.492610      0.548051      0.585674      0.606317
  72   9 3227.3312    4.1900  1.5550 13.2554  0.0000  0.0171   0.0406   0.0481    0.0458   0.0000   442.8945     -0.242452       21.5625     -0.583336      -3.05749     -0.889927      0.369193      0.522694      0.580315      0.632200      0.672693      0.703816
  72  10 3426.6287    3.2035  2.9479 12.6872  0.0000  0.0261   0.0244   0.0711    0.0343   0.0000   443.6002      0.970561       19.8119       1.46975     0.0441701      -3.15825      0.529618      0.766506      0.846057      0.947679      0.989969       1.02898
  72  11 3623.1456    2.6175  5.7925 11.6988  0.0020  0.0420   0.0087   0.1072    0.0086   0.0000   442.2525     -0.679755       26.7178      0.782541      -6.50419     -0.732713      0.903640       1.21713       1.41435       1.53493       1.64648       1.66778
  73   1 1306.2085    0.1152  0.1227  9.5666  0.0000  0.0078   0.0053   0.0208    0.0150   0.0000   440.9491     0.0551170       21.9719     -0.298607      -3.74302    -0.0869093      0.174946      0.223261      0.255680      0.271745      0.303947      0.320193
  73   2 1638.6141    0.3138  0.3086  9.5406  0.0000  0.0083   0.0065   0.0194    0.0200   0.0000   441.3807     -0.462389       22.1413      0.627131      -4.77187     -0.285471      0.181380      0.239818      0.269191      0.289976      0.297978      0.330036
  73   3 1908.3185    0.6045  0.6939  9.8683 -0.0001  0.0122   0.0084   0.0298    0.0332   0.0000   442.1758     -0.209077       23.0995      0.268898      -3.18555     -0.451626      0.259403      0.379343      0.410111      0.462416      0.492847      0.512073
  73   4 2159.7989    1.0552  1.1353 10.1022  0.0000  0.0145   0.0116   0.0396    0.0627   0.0000   442.1298      0.519454       20.9996     0.0524066      -3.79712     -0.475450      0.310429      0.421658      0.495625      0.528111      0.573693      0.613309
  73   5 2393.3944    1.6706  1.4087 11.1839  0.0001  0.0168   0.0168   0.0452    0.0497   0.0000   442.2763      0.334673       22.5222       1.45564      -3.64881     -0.568959      0.343882      0.482544      0.538194      0.586025      0.615918      0.645907
  73   6 2613.6658    2.4924  1.4760 11.7490 -0.0071  0.0168   0.0239   0.0443    0.0564   0.0000   443.5716      0.438181       21.4670     -0.485941      -2.71455     0.0330684      0.347466      0.486486      0.543689      0.607393      0.646521      0.678217
  73   7 2829.1412    3.5538  1.2833 12.5270  0.0000  0.0154   0.0360   0.0398    0.0634   0.0000   442.7081      0.662235       21.2017     -0.184950      -3.64537      -1.11444      0.322479      0.453933      0.498363      0.554246      0.589923      0.599322
  73   8 3038.8011    4.3620  1.2580 13.2391 -0.0000  0.0148   0.0455   0.0418    0.0525   0.0000   442.4338      0.800611       21.9768     0.0642260      -2.42315     -0.318550      0.315695      0.435019      0.493156      0.544998      0.587185      0.604751
  73   9 3242.5464    4.1044  1.6288 13.2637  0.0000  0.0177   0.0390   0.0500    0.0427   0.0000   441.8085       1.46886       22.0628      -1.15782      -1.79834      -2.05811      0.363839      0.514817      0.576385      0.621581      0.671769      0.699673
  73  10 3442.6663    3.1467  3.1626 12.5254  0.0000  0.0262   0.0226   0.0735    0.0334   0.0000   442.6703      0.296432       20.3094      0.184175       1.87330      -1.33420      0.532230      0.762970      0.846709      0.958859      0.974762       1.03674
  73  11 3640.0730    2.4908  5.8545 11.6668 -0.0014  0.0426   0.0081   0.1114    0.0099   0.0000   440.7691      -1.07210       24.7477      0.475140      -5.21782      -4.03480      0.909428       1.21304       1.41100       1.52161       1.65698       1.68847
  74   1 1313.8398    0.1153  0.1353  9.5567  0.0000  0.0091   0.0052   0.0193    0.0151   0.0000   440.8793     -0.264108       22.2993     -0.377003      -4.12862     -0.287102      0.198757      0.256757      0.336491      0.425864      0.460229      0.522545
  74   2 1647.2390    0.3175  0.3200  9.5925  0.0001  0.0080   0.0064   0.0203    0.0198   0.0000   441.8054      0.103941       22.7761    -0.0369972      -4.16966      0.107759      0.173513      0.226681      0.273970      0.296690      0.327651      0.350803
  74   3 1917.9127    0.6261  0.7257  9.8657  0.0000  0.0123   0.0085   0.0309    0.0345   0.0000   441.8239      0.306667       21.8673    -0.0703776      -2.94237       1.30898      0.241872      0.341422      0.379051      0.421551      0.430506      0.459102
  74   4 2170.6333    1.0577  1.1851 10.3325  0.0000  0.0151   0.0116   0.0415    0.0549   0.0000   442.4372      0.418006       22.3940      0.249140      -3.13508    -0.0555740      0.319919      0.446507      0.497705      0.565295      0.594513      0.621666
  74   5 2404.9549    1.6797  1.3776 11.2606  0.0000  0.0166   0.0171   0.0439    0.0497   0.0000   442.3938      0.951438       22.9224      0.588472      -2.12573      0.250250      0.345533      0.484848      0.526018      0.583804      0.629692      0.668235
  74   6 2626.2754    2.5723  1.3687 11.9764 -0.0002  0.0159   0.0255   0.0426    0.0539   0.0000   443.0614      0.883575       20.9747     -0.338333      -3.15808     -0.999770      0.331257      0.462429      0.509136      0.571470      0.606966      0.626021
  74   7 2842.7052    3.6035  1.3127 12.5951  0.0000  0.0150   0.0359   0.0411    0.0588   0.0000   443.0204      0.418351       20.8589     -0.387316      -3.58092     -0.847963      0.318906      0.433119      0.485587      0.534424      0.569289      0.581649
  74   8 3053.1540    4.4235  1.3062 13.2085  0.0000  0.0152   0.0445   0.0406    0.0533   0.0000   442.5690      0.562111       21.6404     -0.592291      -2.70674      -1.67675      0.318837      0.446375      0.497958      0.545833      0.590160      0.606558
  74   9 3257.7739    4.0242  1.6763 13.1921  0.0037  0.0178   0.0374   0.0491    0.0438   0.0000   442.9731      0.323649       21.5707     0.0833572      -1.92088       1.21110      0.368252      0.515410      0.571802      0.636062      0.672054      0.693210
  74  10 3458.6029    3.0497  3.1339 12.6453  0.0000  0.0268   0.0224   0.0749    0.0315   0.0000   443.0043       2.17865       19.2344     -0.605958       1.02322      -1.96838      0.530322      0.770383      0.839179      0.949852       1.00360       1.04447
  74  11 3656.6248    2.4645  6.1115 11.4581 -0.0022  0.0445   0.0077   0.1150    0.0101   0.0000   437.7807      -1.62240       30.3737       4.41089      -11.6070      -4.13760      0.931657       1.26426       1.43752       1.55252       1.68064       1.75527
  75   1 1321.4262    0.1215  0.1178  9.5387  0.0000  0.0085   0.0052   0.0164    0.0148   0.0000   440.6619     -0.109097       21.7310     -0.327883      -3.21745     -0.400427      0.200268      0.278324      0.302725      0.331348      0.379147      0.357230
  75   2 1655.7529    0.3344  0.3243  9.5573  0.0000  0.0079   0.0066   0.0194    0.0202   0.0000   441.8199     -0.719626       22.4438     0.0161448      -3.77926    -0.0931372      0.171671      0.229879      0.261083      0.295017      0.306794      0.311533
  75   3 1927.4358    0.6420  0.7364  9.8401  0.0000  0.0123   0.0085   0.0298    0.0362   0.0000   442.3372    -0.0580283       22.1638   -0.00247810      -4.97301     -0.633752      0.247175      0.358413      0.396164      0.441633      0.484713      0.498335
  75   4 2181.4255    1.0900  1.1176 10.4963  0.0000  0.0146   0.0122   0.0399    0.0503   0.0000   442.5066     -0.279333       22.3156     -0.259198      -3.04215     -0.232330      0.301749      0.417806      0.477962      0.516012      0.565752      0.598604
  75   5 2416.4456    1.6973  1.4503 11.3538  0.0000  0.0169   0.0170   0.0469    0.0460   0.0000   441.7050     -0.661928       21.2621      -1.05669      -2.46262      -1.35435      0.349360      0.475948      0.537928      0.592124      0.635482      0.666334
  75   6 2638.7583    2.6081  1.4047 11.9339  0.0000  0.0163   0.0256   0.0429    0.0581   0.0000   443.1233      0.892744       22.0551     -0.817663      -3.15834     -0.217434      0.328200      0.457683      0.511142      0.571470      0.601489      0.622318
  75   7 2856.2067    3.6455  1.2985 12.7718  0.0000  0.0153   0.0372   0.0410    0.0539   0.0000   442.7081       1.19347       21.4655      -1.27778      -3.20440      -1.48208      0.313619      0.436185      0.478846      0.534352      0.586643      0.608803
  75   8 3067.4132    4.4434  1.2708 13.2253 -0.0000  0.0151   0.0459   0.0399    0.0568   0.0000   443.3962      0.356625       20.9824      -1.14532      -2.58062     -0.761732      0.310998      0.430512      0.470658      0.532037      0.557900      0.580608
  75   9 3272.7688    3.9519  1.7797 13.2505  0.0001  0.0187   0.0362   0.0526    0.0400   0.0000   443.0202       1.09953       19.9193    -0.0718514      -1.47349    -0.0516838      0.377015      0.524124      0.585750      0.656705      0.685570      0.717822
  75  10 3474.5366    2.9694  3.4893 12.5061  0.0001  0.0283   0.0215   0.0792    0.0321   0.0000   444.4543       2.06430       19.7588      -1.46968     -0.645801     -0.933323      0.564983      0.799889      0.892037      0.989395       1.03860       1.10422
  75  11 3673.3600    2.6778  7.8587 11.1095  0.0025  0.0525   0.0071   0.1378    0.0094   0.0000   439.0351      -5.50114       34.8776       8.57039      -14.7868      -9.93689       1.15050       1.50500       1.72331       1.89108       1.99574       2.13272
  76   1 1328.9493    0.1258  0.1208  9.5173  0.0000  0.0071   0.0052   0.0176    0.0148   0.0000   440.7903     -0.764635       21.9564      0.546474      -5.01288      0.594132      0.161105      0.210601      0.237758      0.248204      0.263141      0.286226
  76   2 1664.1906    0.3319  0.3743  9.5732  0.0000  0.0094   0.0063   0.0222    0.0208   0.0000   441.2234     -0.245387       22.3738     -0.711460      -4.02998      0.233865      0.192113      0.255496      0.316657      0.345091      0.376982      0.393440
  76   3 1936.8860    0.6524  0.7755  9.8158  0.0001  0.0124   0.0085   0.0311    0.0378   0.0000   442.3234     -0.356471       21.3578      0.551772      -3.93745     -0.763359      0.255180      0.349390      0.399851      0.451398      0.484047      0.494728
  76   4 2192.1156    1.1145  1.1483 10.5195  0.0000  0.0151   0.0124   0.0397    0.0520   0.0000   442.2001      0.357410       22.4832      0.206514      -3.46275      0.857684      0.303460      0.418686      0.466796      0.509786      0.554175      0.565897
  76   5 2427.8269    1.7538  1.3872 11.3626  0.0000  0.0165   0.0177   0.0446    0.0485   0.0000   442.3586     -0.122912       21.9213      0.520842      -3.19869     -0.379228      0.327276      0.451762      0.510287      0.560221      0.588241      0.605191
  76   6 2651.1534    2.6083  1.4535 11.9441  0.0000  0.0165   0.0249   0.0429    0.0529   0.0000   442.7519     -0.101199       21.0675     -0.254563      -3.81360      0.372280      0.327242      0.456039      0.515715      0.572327      0.610744      0.630290
  76   7 2869.6525    3.7521  1.2304 12.8020  0.0080  0.0145   0.0392   0.0395    0.0602   0.0000   442.4684      0.102551       21.5531     -0.795435      -3.84157    -0.0339572      0.299301      0.410075      0.459173      0.507779      0.546664      0.574671
  76   8 3081.6230    4.4843  1.3224 13.2376  0.0002  0.0152   0.0449   0.0405    0.0531   0.0000   442.6891      0.722088       21.1698      0.105523      -2.17935     -0.594331      0.309738      0.424511      0.478959      0.524689      0.563178      0.574276
  76   9 3287.7578    3.9158  1.8870 13.0392  0.0000  0.0187   0.0343   0.0529    0.0435   0.0000   443.3277      0.804759       20.7014    -0.0455420      -1.88990     -0.783222      0.383263      0.529362      0.596891      0.666180      0.720464      0.746246
  76  10 3490.3750    2.8483  3.6270 12.5902 -0.0001  0.0302   0.0212   0.0848    0.0299   0.0000   443.7510     -0.452938       18.5220     0.0934551      0.688661      -2.78819      0.581017      0.837535      0.931147       1.03934       1.08641       1.12750
  77   1 1336.3976    0.1237  0.1243  9.5330  0.0000  0.0075   0.0051   0.0183    0.0146   0.0000   440.3068     0.0752600       21.7678    -0.0846597      -3.88697    -0.0678715      0.155614      0.194626      0.230473      0.239814      0.261340      0.247734
  77   2 1672.5266    0.3492  0.4061  9.5544  0.0000  0.0094   0.0063   0.0228    0.0217   0.0000   441.4219     -0.403660       21.9256     -0.274455      -4.24826     -0.339296      0.182855      0.254631      0.287119      0.314397      0.335789      0.356745
  77   3 1946.3137    0.6618  0.7999  9.8783  0.0000  0.0128   0.0085   0.0311    0.0368   0.0000   441.9009     -0.289539       21.2880       1.15667      -2.57411      -1.09100      0.253857      0.349071      0.397260      0.436229      0.460559      0.485176
  77   4 2202.6938    1.1395  1.1881 10.5293  0.0000  0.0158   0.0125   0.0400    0.0533   0.0000   442.5973      0.118325       22.0662     -0.924984      -3.65698      0.413826      0.303114      0.431178      0.472599      0.529482      0.561101      0.576738
  77   5 2439.0924    1.7785  1.4648 11.4589 -0.0000  0.0169   0.0177   0.0470    0.0472   0.0000   443.0489       1.34739       21.9127      0.231156      -2.68996      0.678095      0.346181      0.473443      0.539569      0.596487      0.659889      0.682290
  77   6 2663.5030    2.6432  1.4531 12.0807  0.0000  0.0161   0.0252   0.0446    0.0486   0.0000   442.8105    -0.0861324       22.5901     -0.421496      -2.64405     -0.270288      0.314636      0.444477      0.499458      0.555009      0.576574      0.620138
  77   7 2883.0141    3.8181  1.2801 12.8467  0.0000  0.0147   0.0384   0.0406    0.0545   0.0000   442.6648    -0.0783060       22.4017     -0.101171      -2.74302     -0.693405      0.293689      0.403396      0.459722      0.503740      0.532258      0.557360
  77   8 3095.7065    4.5036  1.3872 13.1067  0.0000  0.0150   0.0434   0.0421    0.0548   0.0000   442.5510      0.828820       23.0002      0.349497      -2.85219      -1.05919      0.307492      0.406688      0.467170      0.522357      0.559092      0.574689
  77   9 3302.6643    3.8374  1.8795 13.1960  0.0000  0.0189   0.0341   0.0541    0.0384   0.0000   443.1657      0.190413       20.9172   -0.00506617      -1.37029      -1.49009      0.371371      0.514273      0.596656      0.644222      0.681582      0.701088
  77  10 3505.9542    2.7823  3.6788 12.6096  0.0002  0.0304   0.0208   0.0863    0.0294   0.0000   443.4573     -0.597321       20.9098     -0.320269      -1.44940      -1.26588      0.582817      0.833725      0.939942       1.03778       1.10599       1.13917
  77  11 3706.2453    2.0587  5.9781 11.7598 -0.0025  0.0474   0.0063   0.1265    0.0086   0.0000   440.6294      0.501644       28.4327      -2.28407      -9.81096      -2.18462      0.939351       1.28915       1.48250       1.59230       1.74633       1.77784
  78   1 1343.8243    0.1309  0.1231  9.4984  0.0000  0.0068   0.0051   0.0168    0.0147   0.0000   440.5217      0.389754       22.2581      0.139623      -4.01836      0.472423      0.151233      0.207012      0.231550      0.242455      0.264431      0.270506
  78   2 1680.7732    0.3571  0.3630  9.5457  0.0000  0.0084   0.0066   0.0208    0.0210   0.0000   441.7799     -0.215910       22.4808      0.131108      -4.19217      0.151410      0.171593      0.234803      0.255459      0.288594      0.309183      0.315170
  78   3 1955.6306    0.6811  0.7984  9.8969  0.0000  0.0127   0.0087   0.0311    0.0377   0.0000   442.0030      0.153088       21.9015      0.111360      -3.65700     -0.381323      0.245563      0.347855      0.385844      0.440469      0.458536      0.461677
  78   4 2213.1905    1.1354  1.2569 10.6559 -0.0000  0.0159   0.0124   0.0432    0.0482   0.0000   442.6926      0.355058       21.5267     -0.632570      -3.71401     -0.568190      0.319765      0.442023      0.491507      0.542389      0.580495      0.590288
  78   5 2450.3076    1.8347  1.4315 11.4319  0.0000  0.0162   0.0179   0.0453    0.0464   0.0000   441.5797     -0.458858       20.8655      0.178636      -2.32268       1.20903      0.325205      0.451291      0.502941      0.557567      0.602720      0.625328
  78   6 2675.8202    2.7316  1.4148 12.2640 -0.0000  0.0160   0.0265   0.0435    0.0454   0.0000   442.4557     -0.317914       22.0039      0.734386      -4.98324      -1.14841      0.318274      0.421178      0.491291      0.532410      0.571696      0.586860
  78   7 2896.2350    3.8325  1.3052 12.8200  0.0000  0.0149   0.0375   0.0394    0.0518   0.0000   442.5198      0.363019       20.8977      0.773679      -2.23182     -0.694856      0.296873      0.414968      0.455834      0.513224      0.547847      0.574322
  78   8 3109.6744    4.4448  1.3982 13.1755  0.0000  0.0155   0.0428   0.0415    0.0530   0.0000   443.3559      0.715030       21.9235     -0.115969      -2.83392     -0.594871      0.315017      0.428244      0.484819      0.532428      0.574521      0.598477
  78   9 3317.3942    3.8425  1.9968 13.0316  0.0000  0.0194   0.0327   0.0541    0.0410   0.0000   442.8140      0.996032       20.5594       1.13798      -1.11601      -1.15610      0.374340      0.533772      0.590998      0.660197      0.690041      0.734995
  78  10 3521.5491    2.7432  3.8631 12.5095 -0.0004  0.0319   0.0200   0.0891    0.0309   0.0000   444.5421     -0.218559       20.1006       1.24531      -1.61416      -1.65797      0.581462      0.859659      0.932513       1.05376       1.10485       1.12533
  79   1 1351.1678    0.1403  0.1477  9.5253  0.0000  0.0073   0.0050   0.0171    0.0148   0.0000   440.4461    -0.0785257       22.0468     -0.247718      -3.71041     -0.317147      0.150888      0.191500      0.248482      0.276074      0.309784      0.323333
  79   2 1688.9461    0.3594  0.4141  9.5464  0.0000  0.0091   0.0063   0.0235    0.0220   0.0000   441.6675     -0.216509       22.2943     -0.178433      -4.70717      0.485001      0.174852      0.237210      0.275551      0.292413      0.311053      0.329923
  79   3 1964.8823    0.6835  0.8974  9.9556  0.0000  0.0134   0.0084   0.0345    0.0377   0.0000   442.1874      0.400572       21.7477     0.0748604      -4.01019    -0.0312970      0.265698      0.357400      0.420551      0.459195      0.501789      0.518588
  79   4 2223.5831    1.1735  1.3094 10.4775 -0.0000  0.0156   0.0119   0.0423    0.0513   0.0000   442.2477      0.203896       21.3700      -1.37247      -3.10432       1.12365      0.308276      0.420960      0.481623      0.522406      0.562659      0.594806
  79   5 2461.3937    1.8749  1.5597 11.3847  0.0000  0.0167   0.0173   0.0474    0.0452   0.0000   442.7724      0.313972       22.2878     0.0843734      -2.09139     -0.143785      0.329938      0.455648      0.514464      0.572397      0.596395      0.618955
  79   6 2687.9961    2.7351  1.4045 12.2494  0.0000  0.0161   0.0265   0.0422    0.0492   0.0000   442.6912    -0.0440038       22.4216     -0.870658      -3.80589     -0.954142      0.314009      0.435439      0.485886      0.525593      0.568780      0.598902
  79   7 2909.3710    3.9132  1.2451 12.9317  0.0000  0.0148   0.0396   0.0382    0.0555   0.0000   442.5624      0.769863       21.8018     0.0358555      -2.87293     -0.953174      0.292245      0.415477      0.456884      0.518011      0.567496      0.576956
  79   8 3123.5912    4.5271  1.4825 13.0261  0.0051  0.0156   0.0416   0.0426    0.0563   0.0000   442.2856      0.539385       21.5185     -0.900777      -2.95277     -0.427600      0.301063      0.422747      0.477070      0.524193      0.560910      0.587142
  79   9 3332.1463    3.6650  2.1254 13.0338 -0.0000  0.0201   0.0302   0.0568    0.0370   0.0000   444.1997       1.06540       20.2077   -0.00629847      -1.11114      -1.42559      0.383243      0.540655      0.612911      0.672207      0.713873      0.740798
  79  10 3537.0759    2.8718  4.6276 12.2074  0.0000  0.0339   0.0107   0.0870    0.0093   0.0000   442.7550       1.23317       22.3969      0.200736     -0.525856      -3.68734      0.669517      0.904530       1.06315       1.13311       1.26398       1.27775
  80   1 1358.4624    0.1365  0.1580  9.4515  0.0000  0.0073   0.0048   0.0185    0.0148   0.0000   440.4932     0.0958743       22.0360     -0.439579      -4.28203      0.312229      0.139780      0.189510      0.227315      0.225246      0.257835      0.287657
  80   2 1697.0258    0.3774  0.4289  9.5087  0.0000  0.0092   0.0064   0.0229    0.0222   0.0000   441.3947     -0.408823       22.2054    -0.0998304      -3.44015     -0.570553      0.183653      0.245478      0.291655      0.307820      0.334803      0.350747
  80   3 1974.1091    0.7152  0.9123  9.8400  0.0000  0.0134   0.0086   0.0344    0.0416   0.0000   442.1734     -0.638454       22.0071     -0.226014      -2.89389     -0.835214      0.252241      0.351008      0.406667      0.438931      0.489616      0.495324
  80   4 2233.9320    1.2186  1.2838 10.5075 -0.0000  0.0156   0.0127   0.0415    0.0563   0.0000   442.9895     -0.836475       22.4848    -0.0794110      -4.60694     0.0848653      0.301600      0.417332      0.463811      0.531963      0.553897      0.568316
  80   5 2472.4628    1.9534  1.5305 11.3335  0.0000  0.0166   0.0183   0.0465    0.0531   0.0000   442.8275      0.625125       22.4344     -0.544820      -3.99259     -0.868501      0.311564      0.441288      0.489855      0.543604      0.574503      0.600928
  80   6 2700.1329    2.8583  1.4176 12.2279  0.0000  0.0156   0.0270   0.0423    0.0477   0.0000   442.5627      0.271251       21.5775    0.00488499      -2.96792      -1.51007      0.299754      0.419035      0.464456      0.511550      0.550259      0.563878
  80   7 2922.4223    4.0178  1.2937 12.8771  0.0000  0.0147   0.0392   0.0391    0.0532   0.0000   442.5684      0.443396       22.3133     -0.161258      -3.05421      -1.17670      0.278344      0.398956      0.433646      0.502564      0.517430      0.544106
  80   8 3137.3334    4.4586  1.4943 13.1106  0.0083  0.0162   0.0409   0.0430    0.0513   0.0000   442.6749      0.504434       21.5611     -0.604384      -2.90595     -0.368132      0.292019      0.423651      0.471712      0.508662      0.546615      0.566366
  80   9 3346.7515    3.5704  2.1633 13.1319  0.0000  0.0208   0.0301   0.0604    0.0346   0.0000   443.0254       2.27951       20.2900      -1.61977      -2.00089     -0.419601      0.382623      0.547080      0.607465      0.686305      0.708521      0.749942
  80  10 3552.4839    2.7951  4.6343 12.0405  0.0009  0.0347   0.0099   0.0874    0.0083   0.0000   442.4119      0.827758       21.0183       2.07448      -3.38514      -3.04011      0.658101      0.909902       1.04188       1.13388       1.21142       1.24570
  81   1 1365.7032    0.1457  0.1710  9.4401  0.0000  0.0076   0.0048   0.0182    0.0149   0.0000   440.2585      0.105860       22.1886     -0.752674      -3.64006      0.408106      0.154290      0.204752      0.238251      0.256007      0.273921      0.289281
  81   2 1705.0296    0.3785  0.4269  9.5287 -0.0001  0.0087   0.0064   0.0235    0.0223   0.0000   441.3393     -0.229130       22.0816   -0.00893680      -4.01831      0.757672      0.172123      0.225356      0.262578      0.288079      0.312808      0.322526
  81   3 1983.2960    0.7200  0.9271  9.8688  0.0000  0.0133   0.0086   0.0345    0.0412   0.0000   442.3829     -0.253327       22.5765     -0.233799      -3.84491    -0.0690129      0.249589      0.348176      0.392625      0.429496      0.465388      0.487068
  81   4 2244.1213    1.2564  1.2837 10.6613  0.0000  0.0153   0.0130   0.0419    0.0515   0.0000   442.3014     -0.140667       20.9621     -0.187305      -2.65185     -0.392733      0.294686      0.399798      0.453183      0.492616      0.539405      0.572234
  81   5 2483.4414    1.9926  1.5303 11.4324  0.0000  0.0165   0.0184   0.0456    0.0496   0.0000   442.7605      0.492627       21.7973     -0.167380      -4.44007     -0.793620      0.313815      0.441732      0.492944      0.542587      0.580284      0.607548
  81   6 2712.2025    2.9206  1.3838 12.3018  0.0002  0.0154   0.0281   0.0422    0.0511   0.0000   442.0393      0.181797       22.2563      0.844943      -2.84929     -0.793030      0.301887      0.406176      0.468568      0.506279      0.548249      0.569980
  81   7 2935.3942    4.0437  1.3309 12.9453 -0.0000  0.0149   0.0395   0.0404    0.0540   0.0000   442.2690      0.314760       22.4581      0.111200      -3.56752    -0.0497810      0.279642      0.398156      0.433846      0.491095      0.528489      0.544199
  81   8 3151.1283    4.4374  1.4389 13.1910 -0.0003  0.0155   0.0411   0.0417    0.0478   0.0000   443.0527      0.474823       21.3953     -0.545328      -3.04638     -0.613592      0.294891      0.405563      0.471330      0.522657      0.557808      0.578421
  81   9 3361.2893    3.4913  2.4773 12.9531  0.0000  0.0218   0.0271   0.0631    0.0336   0.0000   443.3360      0.776021       18.6825    -0.0774993      0.431246     -0.477160      0.404211      0.560684      0.631231      0.699799      0.737330      0.772056
  81  10 3567.8327    2.8733  5.3622 11.9205  0.0000  0.0314   0.0090   0.0683    0.0066   0.0000   443.9354      0.166246       18.6135      -4.36014     -0.289848       8.24049      0.719477      0.817652       1.07671       1.07101       1.26319       1.19831
  82   1 1372.8940    0.1377  0.1857  9.4563  0.0000  0.0086   0.0047   0.0210    0.0149   0.0000   440.5265     -0.265641       22.1487     -0.142895      -4.06013     -0.587363      0.148218      0.218580      0.229877      0.261038      0.284935      0.278303
  82   2 1712.9600    0.3765  0.4389  9.5754  0.0001  0.0094   0.0063   0.0233    0.0221   0.0000   441.5698      0.377836       22.2852      0.392596      -4.06552     -0.163246      0.174971      0.234901      0.277165      0.313466      0.328571      0.342940
  82   3 1992.3953    0.7454  0.8617  9.9954  0.0001  0.0124   0.0089   0.0326    0.0379   0.0000   442.3782    -0.0279303       22.5244     -0.477827      -4.40888     -0.997794      0.232784      0.324144      0.371423      0.397351      0.428800      0.447937
  82   4 2254.2610    1.2595  1.3162 10.6408  0.0000  0.0156   0.0126   0.0419    0.0496   0.0000   442.3857     -0.373116       21.6476     -0.287692      -3.04804      -1.20419      0.294588      0.401243      0.457278      0.505962      0.537202      0.562623
  82   5 2494.3472    2.0337  1.5459 11.5049  0.0061  0.0165   0.0187   0.0450    0.0482   0.0000   442.0906      0.759109       21.7126     -0.626148      -3.00348      -1.06656      0.310722      0.424340      0.476469      0.527353      0.578840      0.608397
  82   6 2724.2129    3.0251  1.4051 12.2260  0.0000  0.0153   0.0282   0.0419    0.0534   0.0000   442.7335     -0.118842       22.4561      0.885987      -3.01195      0.337004      0.278134      0.396256      0.430028      0.490317      0.528118      0.544594
  82   7 2948.2944    4.1032  1.3252 12.9387  0.0000  0.0146   0.0391   0.0394    0.0535   0.0000   442.2711      0.144078       22.8639      0.192037      -3.16979     -0.540327      0.277426      0.381940      0.426591      0.478487      0.510956      0.529881
  82   8 3164.7697    4.3897  1.5269 13.3797 -0.0000  0.0166   0.0405   0.0447    0.0417   0.0000   442.7592       1.22058       21.1230     -0.319383      -2.30423      -1.16931      0.297902      0.429829      0.482481      0.526706      0.568588      0.585455
  82   9 3375.8167    3.5214  2.6754 12.8740  0.0000  0.0229   0.0266   0.0650    0.0342   0.0000   443.4060      0.180629       19.4832     -0.464423     0.0758186     -0.366127      0.412922      0.587709      0.653026      0.730198      0.784022      0.810521
  83   1 1380.0066    0.1459  0.1445  9.4594  0.0000  0.0067   0.0050   0.0159    0.0146   0.0000   440.4825   -0.00881779       21.7373     -0.226196      -4.14185      0.377408      0.138607      0.178516      0.218062      0.230972      0.233566      0.259378
  83   2 1720.8051    0.3903  0.4680  9.5484  0.0000  0.0096   0.0063   0.0239    0.0226   0.0000   441.0830     -0.228795       21.9338      0.444867      -4.29476     -0.787741      0.180109      0.254839      0.290598      0.324031      0.337122      0.363946
  83   3 2001.4269    0.7496  0.8487 10.0606  0.0000  0.0127   0.0090   0.0325    0.0365   0.0000   442.1374    -0.0251113       22.2572      0.711798      -3.84799    -0.0748239      0.223888      0.327789      0.353380      0.400262      0.423222      0.437171
  83   4 2264.3217    1.3113  1.2854 10.7956  0.0000  0.0159   0.0134   0.0410    0.0500   0.0000   442.0385     -0.259350       21.5055      0.206899      -2.96432     -0.983773      0.284133      0.399480      0.452526      0.501644      0.528802      0.553529
  83   5 2505.1797    2.0509  1.5013 11.7160  0.0000  0.0163   0.0192   0.0466    0.0426   0.0000   442.7550     -0.125981       21.7168      0.448499      -2.79771      -1.36535      0.297893      0.409774      0.458839      0.509185      0.553292      0.566130
  83   6 2736.1013    2.9982  1.4827 12.2657  0.0000  0.0159   0.0274   0.0426    0.0484   0.0000   443.0051      0.558169       21.8466      0.128910      -2.76955      0.248306      0.289821      0.407164      0.453917      0.507049      0.538373      0.569046
  83   7 2961.1093    4.2242  1.2876 12.9821  0.0000  0.0144   0.0406   0.0384    0.0532   0.0000   442.6693      0.336113       21.7069      0.166944      -2.21894     -0.558227      0.266403      0.378035      0.420096      0.472485      0.506609      0.521308
  83   8 3178.3483    4.3791  1.5717 13.2654  0.0000  0.0161   0.0392   0.0455    0.0425   0.0000   442.9196      0.350570       21.8000      -1.16229      -3.12711     -0.695450      0.299417      0.410189      0.475830      0.512358      0.543271      0.569207
  83   9 3390.1654    3.3593  2.6487 12.9257 -0.0000  0.0232   0.0263   0.0662    0.0332   0.0000   442.7751       1.66612       19.3035     -0.193025     -0.162501      -1.72611      0.419903      0.597354      0.664096      0.751871      0.788071      0.824636
  84   1 1387.0999    0.1476  0.1605  9.4274  0.0000  0.0068   0.0048   0.0180    0.0146   0.0000   440.1094     -0.198975       21.7686     0.0611895      -4.37703      0.308598      0.144326      0.198279      0.225994      0.253791      0.269172      0.284813
  84   2 1728.5576    0.4106  0.4758  9.5133  0.0000  0.0094   0.0064   0.0232    0.0236   0.0000   441.2586     -0.217213       22.2621     -0.719909      -4.62196      0.425977      0.174020      0.241093      0.270568      0.313510      0.334718      0.334310
  84   3 2010.4257    0.7737  0.9645  9.9942  0.0000  0.0136   0.0089   0.0356    0.0407   0.0000   442.1848    -0.0880685       21.9229     -0.862312      -3.29151      0.138687      0.237741      0.342263      0.381558      0.422560      0.467651      0.481319
  84   4 2274.3259    1.3489  1.3853 10.7069 -0.0004  0.0161   0.0131   0.0424    0.0493   0.0000   442.4825     -0.226978       21.7454    -0.0715138      -3.35242     -0.747615      0.286799      0.410778      0.448018      0.507720      0.549763      0.563295
  84   5 2515.9077    2.0795  1.5190 11.6964  0.0000  0.0166   0.0193   0.0461    0.0444   0.0000   442.3568      0.396684       21.5408   -0.00624685      -2.29672      -1.08212      0.295536      0.417175      0.467652      0.511156      0.540572      0.565904
  84   6 2747.9685    3.1010  1.4347 12.3624  0.0001  0.0155   0.0287   0.0420    0.0493   0.0000   442.9223      0.554415       21.3590     -0.572555      -2.53194     -0.489884      0.280596      0.395535      0.437781      0.494630      0.515304      0.534372
  84   7 2973.8592    4.2081  1.3136 13.1054  0.0000  0.0146   0.0406   0.0396    0.0504   0.0000   442.4099     -0.175311       21.8050     -0.139730      -3.72619     -0.402320      0.268073      0.374701      0.416345      0.464151      0.500382      0.520764
  84   8 3191.8966    4.3388  1.5948 13.2775 -0.0003  0.0165   0.0388   0.0451    0.0421   0.0000   443.0943     0.0660752       22.0986     -0.771739      -3.55532     -0.406369      0.300102      0.410531      0.468373      0.518875      0.564936      0.592278
  84   9 3404.5096    3.3146  2.8525 12.8121 -0.0000  0.0241   0.0251   0.0681    0.0330   0.0000   442.7764      0.771858       20.6602     -0.671710     -0.298224      -2.59675      0.430914      0.606443      0.676204      0.755726      0.787545      0.828421
  84  10 3613.3574    2.7885  6.2784 11.8779  0.0047  0.0449   0.0080   0.1126    0.0082   0.0000   442.7097      -2.08856       24.2950       1.64287     -0.524181      -7.84723      0.826498       1.12619       1.31879       1.40430       1.56366       1.60500
  85   1 1394.1241    0.1493  0.1524  9.4295  0.0000  0.0065   0.0049   0.0175    0.0146   0.0000   440.3400     -0.652014       22.0508     -0.350557      -4.72833      0.194938      0.117421      0.157506      0.178230      0.194167      0.217531      0.238820
  85   2 1736.2491    0.4272  0.5041  9.5076  0.0000  0.0096   0.0065   0.0240    0.0242   0.0000   441.3155    -0.0807723       22.2655      0.353679      -4.29332     0.0877198      0.181242      0.246970      0.284828      0.303591      0.323503      0.370543
  85   3 2019.3482    0.8030  1.0157  9.9039  0.0000  0.0138   0.0090   0.0351    0.0447   0.0000   441.9574      0.217171       21.9462     -0.695841      -3.73704     -0.829363      0.242085      0.342754      0.369549      0.421196      0.441766      0.463507
  85   4 2284.2176    1.3173  1.3496 10.8321 -0.0095  0.0159   0.0132   0.0433    0.0458   0.0000   442.9444     -0.182850       21.7091     -0.416431      -2.87873      -2.17165      0.294192      0.404147      0.460871      0.505824      0.535985      0.571353
  85   5 2526.5395    2.0767  1.5286 11.8565  0.0000  0.0169   0.0196   0.0468    0.0403   0.0000   442.5573      0.304714       21.2029      0.413007      -3.54744      0.124885      0.302737      0.427979      0.474203      0.529936      0.580741      0.602812
  85   6 2759.7589    3.1938  1.3922 12.4608  0.0004  0.0149   0.0297   0.0419    0.0480   0.0000   442.7810     -0.347887       21.9515     -0.788080      -3.44686     -0.349697      0.271494      0.377061      0.427949      0.469944      0.507620      0.532433
  85   7 2986.4776    4.2278  1.2793 13.2468  0.0000  0.0147   0.0416   0.0393    0.0486   0.0000   443.3016      0.655320       21.9921    0.00124766      -2.92365     -0.922140      0.267642      0.372286      0.414181      0.472798      0.505678      0.521595
  85   8 3205.2562    4.2768  1.5397 13.3665 -0.0057  0.0163   0.0393   0.0457    0.0406   0.0000   442.6507      0.650636       22.4303    -0.0642511      -2.57912      0.302103      0.300135      0.406707      0.462350      0.498812      0.541308      0.565769
  85   9 3418.6912    3.1973  3.0248 12.7834 -0.0000  0.0257   0.0243   0.0719    0.0323   0.0000   442.8799       1.01956       19.7544     -0.431942    -0.0747219      -2.26433      0.440669      0.640552      0.698809      0.797182      0.838565      0.885672
  86   1 1401.0951    0.1615  0.1793  9.4244  0.0000  0.0070   0.0048   0.0176    0.0148   0.0000   440.5955      0.206627       21.8254     -0.447904      -3.40026     -0.153790      0.128334      0.164530      0.200316      0.204721      0.238497      0.274593
  86   2 1743.8777    0.4168  0.5244  9.5734  0.0000  0.0099   0.0063   0.0259    0.0241   0.0000   441.2693     -0.729920       22.0734      0.105026      -4.12902      0.451631      0.179279      0.236042      0.277944      0.309177      0.321542      0.338811
  86   3 2028.1978    0.8041  0.9877 10.0078  0.0001  0.0137   0.0091   0.0344    0.0426   0.0000   441.8886      0.380432       23.1531     -0.280196      -4.04436      0.829173      0.239776      0.336793      0.371385      0.431350      0.458258      0.473631
  86   4 2293.9878    1.3887  1.3925 10.8541  0.0000  0.0160   0.0135   0.0426    0.0464   0.0000   441.9768      0.124801       22.1990     -0.310737      -2.98718      -1.19419      0.280445      0.399217      0.435188      0.494205      0.512102      0.543692
  86   5 2537.1853    2.1176  1.5885 11.7978 -0.0000  0.0169   0.0195   0.0473    0.0428   0.0000   442.7765      -1.06295       21.7935     0.0507327      -3.48657      0.954890      0.305276      0.418493      0.475843      0.528657      0.566875      0.582341
  86   6 2771.4962    3.2826  1.4256 12.4534  0.0086  0.0149   0.0300   0.0419    0.0501   0.0000   442.6672    -0.0647080       22.4064      0.224253      -3.13009     -0.920621      0.266594      0.367436      0.416137      0.452927      0.491227      0.515848
  86   7 2999.0394    4.3525  1.3720 12.8761  0.0000  0.0145   0.0395   0.0392    0.0559   0.0000   442.8611      0.560656       23.0447     -0.613763      -3.92731     -0.250605      0.256920      0.363597      0.396070      0.452267      0.467696      0.490835
  86   8 3218.5857    4.2692  1.6785 13.2544 -0.0000  0.0166   0.0366   0.0470    0.0388   0.0000   442.5439      0.198249       20.7570      0.282166      -2.16328      -1.55018      0.291811      0.411587      0.467266      0.505972      0.536466      0.556811
  86   9 3432.8457    3.2013  3.3711 12.6960 -0.0001  0.0267   0.0228   0.0758    0.0316   0.0000   444.3524      0.412237       19.6066      0.642047     -0.442993      -2.60462      0.459413      0.654108      0.730061      0.835424      0.851132      0.899032
  87   1 1408.0412    0.1594  0.1738  9.4195  0.0000  0.0069   0.0047   0.0158    0.0145   0.0000   440.4219     -0.222184       21.9877      0.292126      -3.86381      0.196076      0.121701      0.174213      0.193079      0.206516      0.235324      0.240711
  87   2 1751.4482    0.4443  0.5399  9.5456 -0.0000  0.0098   0.0065   0.0254    0.0250   0.0000   441.2507     -0.322020       22.4497   -0.00548085      -3.92826     -0.104704      0.170862      0.241499      0.268248      0.307569      0.326887      0.342866
  87   3 2037.0438    0.8175  1.0235 10.0092 -0.0001  0.0135   0.0090   0.0360    0.0439   0.0000   441.8959     -0.533158       21.3067     -0.324060      -3.23180     0.0940719      0.243063      0.343603      0.381779      0.418366      0.444359      0.462660
  87   4 2303.7563    1.3947  1.4059 10.9390 -0.0006  0.0161   0.0135   0.0433    0.0453   0.0000   441.9946      0.645034       21.9519     -0.541959      -3.40897     -0.610999      0.280098      0.387549      0.448013      0.482109      0.536570      0.537256
  87   5 2547.7437    2.2304  1.5496 11.7592 -0.0003  0.0163   0.0201   0.0444    0.0455   0.0000   442.9924    -0.0731582       21.1850      -1.34536      -2.58665     -0.562826      0.287493      0.402357      0.452478      0.497318      0.552066      0.567500
  87   6 2783.1528    3.3055  1.4248 12.5430  0.0077  0.0148   0.0305   0.0419    0.0480   0.0000   442.6245     -0.410348       21.5062      0.248531      -3.83643      0.133532      0.264777      0.366208      0.401469      0.453335      0.487333      0.500167
  87   7 3011.5625    4.3959  1.3277 13.0791  0.0000  0.0140   0.0408   0.0391    0.0512   0.0000   442.7400     -0.231970       23.4024     -0.876536      -4.44411      0.343622      0.252286      0.344945      0.389887      0.434988      0.467263      0.477027
  87   8 3231.8386    4.1645  1.7155 13.3740  0.0001  0.0172   0.0363   0.0496    0.0373   0.0000   443.4027      0.978978       21.4445      -1.14907      -3.02290      -1.21490      0.296921      0.413996      0.464660      0.514475      0.553233      0.565731
  87   9 3446.9806    3.1181  3.3201 12.7820 -0.0003  0.0271   0.0229   0.0779    0.0306   0.0000   443.8338      0.521421       20.6204     -0.197578     -0.307868     -0.953007      0.449754      0.651742      0.728898      0.810742      0.839648      0.882795
  87  10 3658.1640    2.3612  6.1045 12.0986 -0.0037  0.0495   0.0070   0.1200    0.0091   0.0000   444.1953     -0.538057       24.1670       2.01541      -2.55060      -4.79477      0.830016       1.19440       1.32623       1.49797       1.57346       1.66183
  88   1 1414.9119    0.1649  0.1934  9.3990  0.0000  0.0073   0.0047   0.0179    0.0147   0.0000   440.2545     -0.282231       22.1252      0.174561      -4.01201     -0.318971      0.120758      0.180709      0.185626      0.227190      0.223280      0.234597
  88   2 1758.8946    0.4372  0.5826  9.5670  0.0000  0.0103   0.0064   0.0275    0.0254   0.0000   441.3012     -0.134841       22.3790    -0.0706359      -4.60534      0.309610      0.186961      0.246245      0.284852      0.312664      0.329088      0.343750
  88   3 2045.7911    0.8538  1.0483  9.9810  0.0000  0.0133   0.0093   0.0358    0.0465   0.0000   442.0749     -0.162441       23.1567      0.626383      -3.43200     -0.294517      0.239222      0.323202      0.374272      0.394424      0.439242      0.461382
  88   4 2313.4051    1.4259  1.4188 11.0193 -0.0086  0.0166   0.0138   0.0434    0.0435   0.0000   441.8959      -1.08849       22.1449    -0.0215120      -4.05039      -1.85028      0.287649      0.399953      0.455060      0.504809      0.538626      0.557684
  88   5 2558.1958    2.2204  1.5323 11.9277 -0.0063  0.0168   0.0204   0.0460    0.0411   0.0000   442.6000      0.472755       22.3760      -1.11305      -3.06825    -0.0757372      0.287857      0.405126      0.455571      0.504986      0.549713      0.554703
  88   6 2794.7207    3.3121  1.4099 12.6343  0.0000  0.0152   0.0308   0.0420    0.0469   0.0000   442.6039       1.15919       21.8592    -0.0488082      -2.21277      0.183690      0.267059      0.367511      0.416474      0.466519      0.494502      0.521460
  88   7 3023.9272    4.3298  1.2994 13.2635  0.0000  0.0144   0.0409   0.0393    0.0448   0.0000   442.3057      0.417272       21.8990      -1.53326      -2.65630     -0.300441      0.246024      0.351000      0.381562      0.437608      0.461955      0.470170
  88   8 3245.0047    4.1569  1.8484 13.0460  0.0000  0.0174   0.0342   0.0481    0.0433   0.0000   443.3610       1.07904       21.2882      0.641254      -2.65943      -1.54507      0.307022      0.427355      0.480316      0.532769      0.572153      0.589717
  88   9 3460.9800    3.0155  3.5211 12.7750  0.0000  0.0286   0.0234   0.0830    0.0313   0.0000   443.9175   -0.00208405       19.8528     -0.631499      0.520501      -1.47932      0.475768      0.671366      0.765392      0.842272      0.877479      0.911723
  88  10 3672.8493    2.3505  6.5655 12.0551  0.0000  0.0433   0.0063   0.1000    0.0063   0.0000   443.4982      -4.05434       21.9704       4.16146      -4.04518      -6.34962      0.837463      0.982834       1.28145       1.15712       1.46617       1.29791
  89   1 1421.7144    0.1692  0.2035  9.3780  0.0000  0.0077   0.0047   0.0176    0.0148   0.0000   440.3801    -0.0925524       22.2454      0.330060      -4.20883     -0.261063      0.133625      0.178658      0.218223      0.239929      0.269118      0.272609
  89   2 1766.3187    0.4445  0.5918  9.5884  0.0000  0.0106   0.0064   0.0269    0.0253   0.0000   440.7170     -0.393598       22.4098     -0.391997      -4.35423      0.174308      0.182187      0.254296      0.283834      0.324816      0.342290      0.369592
  89   3 2054.4929    0.8459  1.0630 10.0684  0.0000  0.0138   0.0092   0.0369    0.0444   0.0000   442.0324     -0.416799       22.2855      0.267659      -3.76696     -0.541596      0.236961      0.329927      0.377391      0.417983      0.456142      0.474020
  89   4 2322.9565    1.4481  1.4346 11.0816  0.0111  0.0161   0.0143   0.0447    0.0446   0.0000   442.6441      0.179519       22.6442     0.0502378      -4.23310     -0.825160      0.275506      0.386196      0.434803      0.483983      0.520568      0.534046
  89   5 2568.6346    2.3103  1.5982 11.8422 -0.0055  0.0164   0.0204   0.0463    0.0429   0.0000   442.3583    -0.0291335       22.2845      0.693943      -2.19709     -0.561169      0.285860      0.392065      0.448450      0.495110      0.531943      0.559664
  89   6 2806.2303    3.3881  1.3979 12.7378  0.0001  0.0155   0.0315   0.0411    0.0449   0.0000   442.9759      0.987743       23.4561     -0.297624      -4.02750    -0.0865532      0.261202      0.371828      0.412476      0.462655      0.484759      0.505830
  89   7 3036.2605    4.3498  1.4162 13.2160  0.0089  0.0150   0.0398   0.0409    0.0456   0.0000   442.6262      0.800864       22.2875     -0.408433      -2.79684     -0.854374      0.258184      0.363831      0.400704      0.453231      0.477618      0.510103
  89   8 3258.1237    4.1981  1.9255 13.0644 -0.0000  0.0174   0.0336   0.0502    0.0412   0.0000   443.6697      0.309789       21.8697      0.735004      -1.92014     -0.875248      0.302330      0.414813      0.475612      0.514137      0.565073      0.588987
  89   9 3474.9243    2.9029  3.4640 12.8320  0.0001  0.0292   0.0236   0.0844    0.0305   0.0000   443.8666      0.532320       20.5160    -0.0875005      -1.30755      0.703949      0.474867      0.691445      0.760993      0.861993      0.920494      0.946689
  90   1 1428.5027    0.1757  0.1954  9.3750  0.0000  0.0071   0.0048   0.0169    0.0147   0.0000   440.0132     -0.220224       22.1149     -0.418671      -4.46868     -0.332534      0.124205      0.164169      0.208261      0.203789      0.250713      0.269097
  90   2 1773.6763    0.4664  0.5992  9.4923  0.0000  0.0100   0.0064   0.0268    0.0257   0.0000   440.9650     -0.396940       22.0914      0.399502      -3.86211     -0.415009      0.169121      0.230458      0.266328      0.292434      0.312291      0.329408
  90   3 2063.1611    0.8806  1.0516 10.0699 -0.0001  0.0138   0.0095   0.0355    0.0449   0.0000   442.1157      0.273280       22.2440      -1.17028      -3.29298    -0.0732393      0.229749      0.326737      0.365643      0.413547      0.432237      0.451912
  90   4 2332.4688    1.4673  1.4409 11.1225 -0.0000  0.0159   0.0140   0.0455    0.0406   0.0000   441.6088     -0.126898       22.0263      0.183577      -4.52414      -1.72811      0.272522      0.378017      0.431423      0.481762      0.513146      0.540827
  90   5 2579.0089    2.2787  1.5846 11.9541 -0.0002  0.0167   0.0205   0.0470    0.0405   0.0000   442.4603      0.145915       21.8437      -1.15050      -3.04328     -0.928123      0.282217      0.391553      0.451162      0.487149      0.535332      0.556665
  90   6 2817.7244    3.4344  1.4456 12.5735  0.0000  0.0151   0.0306   0.0416    0.0461   0.0000   442.8990      0.684477       22.2002     -0.148605      -3.41520     -0.702312      0.254837      0.368562      0.404367      0.451693      0.496619      0.511437
  90   7 3048.5187    4.4358  1.4187 13.1441 -0.0003  0.0148   0.0398   0.0405    0.0459   0.0000   443.2122      0.622442       22.4364     -0.849797      -3.94674      -1.10239      0.251210      0.354248      0.384616      0.428546      0.458599      0.485145
  90   8 3271.2347    4.0422  1.8587 13.1167  0.0000  0.0175   0.0336   0.0506    0.0399   0.0000   442.7343      0.834385       22.1512    -0.0268569      -3.00724     -0.563507      0.299678      0.423250      0.475467      0.533228      0.573559      0.606292
  90   9 3488.7413    2.9384  3.7257 12.7651 -0.0039  0.0304   0.0236   0.0866    0.0312   0.0000   443.6229      0.668345       20.1713     -0.355572      0.539330      0.103963      0.493870      0.718437      0.795904      0.885945      0.928079      0.973397
  90  10 3702.3091    2.2840  7.1078 11.9227 -0.0007  0.0561   0.0060   0.1401    0.0076   0.0000   442.0043      -3.02995       22.3853       5.32665      -4.55171      -7.28674      0.933027       1.31143       1.47428       1.65168       1.75099       1.84262
  91   1 1435.2356    0.1725  0.2256  9.3536  0.0000  0.0078   0.0045   0.0192    0.0147   0.0000   440.2733     0.0833921       22.0353      0.465487      -4.21742     -0.340337      0.131050      0.183098      0.196291      0.234920      0.213485      0.241033
  91   2 1780.9588    0.4735  0.5857  9.5745  0.0000  0.0100   0.0065   0.0258    0.0257   0.0000   441.2529     0.0476830       21.9876     -0.120399      -4.40004    -0.0820862      0.173710      0.236302      0.271946      0.296447      0.319283      0.333609
  91   3 2071.7847    0.8991  1.1002 10.0454  0.0000  0.0134   0.0095   0.0372    0.0467   0.0000   442.0501    -0.0387953       22.2591      0.651954      -3.90987     -0.899369      0.233586      0.310739      0.361398      0.399899      0.429872      0.450957
  91   4 2341.8824    1.5107  1.4922 11.0646  0.0000  0.0163   0.0141   0.0443    0.0425   0.0000   442.0835     -0.265708       21.1394     -0.186556      -3.32064     -0.647346      0.278324      0.385779      0.426528      0.490243      0.515283      0.540304
  91   5 2589.3300    2.3975  1.6065 11.8729  0.0000  0.0165   0.0212   0.0453    0.0453   0.0000   443.0043     -0.540049       21.0055      0.219067      -3.34911     -0.721576      0.278547      0.392163      0.428879      0.485775      0.512484      0.540406
  91   6 2829.1443    3.5822  1.4171 12.6611  0.0070  0.0146   0.0321   0.0400    0.0463   0.0000   443.0786     0.0944809       21.9271    -0.0654723      -3.36616     -0.723604      0.246635      0.347841      0.385579      0.439906      0.468760      0.487746
  91   7 3060.7001    4.5143  1.4377 13.0319 -0.0001  0.0146   0.0394   0.0395    0.0488   0.0000   442.6089      0.528520       22.9328      0.751519      -3.07122      0.128375      0.249078      0.345314      0.388864      0.428943      0.473038      0.496591
  91   8 3284.1134    4.0056  2.0326 13.0951 -0.0000  0.0183   0.0320   0.0539    0.0380   0.0000   443.0979      0.784515       21.4282  -0.000382579      -1.83126     -0.905898      0.302239      0.423222      0.479748      0.523000      0.566869      0.589426
  91   9 3502.5198    2.7316  3.6084 12.7522  0.0031  0.0303   0.0230   0.0912    0.0326   0.0000   443.5227      0.806284       20.3575     -0.256398     -0.325094      -1.71387      0.485052      0.702614      0.776795      0.882672      0.926620      0.969095
  92   1 1441.9261    0.1775  0.2016  9.3091  0.0000  0.0067   0.0046   0.0176    0.0146   0.0000   439.7772    0.00135477       21.6929      0.141611      -4.10024     -0.343624      0.115693      0.157401      0.178515      0.182898      0.212699      0.211435
  92   2 1788.1843    0.4798  0.6235  9.5603  0.0000  0.0105   0.0065   0.0271    0.0266   0.0000   441.2000     -0.287475       22.1511     0.0684467      -3.87315     -0.333213      0.171512      0.243268      0.274434      0.296623      0.315645      0.331322
  92   3 2080.3047    0.8903  1.1017 10.1922  0.0000  0.0143   0.0096   0.0376    0.0438   0.0000   442.3311     -0.673305       22.9784     0.0469858      -3.79708     -0.812831      0.238640      0.333128      0.376535      0.410133      0.450415      0.461799
  92   4 2351.2004    1.5291  1.4834 11.1464  0.0000  0.0159   0.0142   0.0454    0.0411   0.0000   442.4791      0.112004       21.4556    -0.0641580      -3.00330     -0.640932      0.270316      0.365950      0.424324      0.461110      0.498622      0.518154
  92   5 2599.5770    2.4353  1.5902 11.8807  0.0000  0.0163   0.0212   0.0450    0.0444   0.0000   442.8680      0.869994       21.4867      -1.13291      -3.47266     -0.364789      0.270125      0.372757      0.424350      0.466329      0.509710      0.527759
  92   6 2840.4355    3.6033  1.4245 12.6479  0.0000  0.0149   0.0318   0.0397    0.0461   0.0000   442.4335      0.451228       22.3221      0.209558      -3.90368     -0.516768      0.246892      0.348161      0.392068      0.434142      0.469591      0.483536
  92   7 3072.7741    4.4918  1.4783 13.1450  0.0000  0.0151   0.0394   0.0415    0.0453   0.0000   443.1066      0.276380       22.4477     -0.456990      -2.41876      0.574984      0.248050      0.349658      0.385445      0.430905      0.463042      0.485266
  92   8 3297.0489    3.9022  2.1064 13.1216  0.0000  0.0190   0.0310   0.0555    0.0357   0.0000   443.3234      0.959215       19.8539     -0.371244     -0.721791      -1.31789      0.311196      0.441907      0.505349      0.537969      0.596061      0.600756
  93   1 1448.5673    0.1813  0.2186  9.3463  0.0000  0.0072   0.0046   0.0175    0.0147   0.0000   440.3841     -0.431835       22.5750      0.321026      -4.04078      0.234566      0.126090      0.162192      0.195309      0.227577      0.241149      0.237831
  93   2 1795.3436    0.4803  0.6365  9.5554  0.0000  0.0106   0.0065   0.0272    0.0267   0.0000   440.8268    -0.0706331       22.2888     -0.367351      -4.04872      0.206301      0.175784      0.245481      0.268800      0.304449      0.318749      0.332643
  93   3 2088.8007    0.9057  1.1463 10.1665  0.0003  0.0142   0.0096   0.0385    0.0448   0.0000   442.1670    -0.0131743       22.5905     -0.295105      -2.78031     -0.219362      0.240255      0.329074      0.370042      0.409938      0.443404      0.465057
  93   4 2360.4930    1.5586  1.4884 11.2953  0.0070  0.0164   0.0148   0.0462    0.0401   0.0000   442.1474      0.251098       22.4314      -1.09421      -3.28685     0.0642520      0.268631      0.375929      0.429521      0.480807      0.506867      0.528341
  93   5 2609.8289    2.4726  1.6087 11.9432  0.0000  0.0162   0.0212   0.0450    0.0417   0.0000   442.4203      0.789126       22.4225     -0.378676      -2.65225     -0.238906      0.264436      0.370766      0.410724      0.469074      0.501224      0.520003
  93   6 2851.6912    3.6367  1.4234 12.7140  0.0000  0.0149   0.0320   0.0400    0.0441   0.0000   443.0725      0.224768       21.4300     -0.505562      -2.69065     -0.300797      0.244277      0.336849      0.384649      0.422569      0.454667      0.481032
  93   7 3084.8353    4.4910  1.4177 13.1576  0.0000  0.0147   0.0395   0.0390    0.0453   0.0000   443.0836      0.512771       22.1468     -0.369112      -4.15009      -1.05115      0.242261      0.339578      0.376308      0.418496      0.443113      0.464228
  93   8 3309.9205    3.8466  2.3487 12.9690  0.0000  0.0204   0.0293   0.0570    0.0367   0.0000   442.8855      0.452333       20.3407     -0.593562     -0.446486      -1.84066      0.322810      0.464282      0.518102      0.583827      0.626488      0.656752
  94   1 1455.1480    0.1835  0.2250  9.3270  0.0000  0.0074   0.0046   0.0178    0.0147   0.0000   440.1502     -0.195623       21.9458      0.174141      -4.18003      0.652832      0.120582      0.162351      0.186245      0.204997      0.224943      0.229902
  94   2 1802.4552    0.4975  0.6423  9.5706  0.0003  0.0108   0.0066   0.0268    0.0273   0.0000   441.1015     0.0728646       22.2164     -0.138957      -3.84282     -0.163842      0.170764      0.239804      0.262019      0.300302      0.308245      0.317210
  94   3 2097.2801    0.9279  1.1360 10.2643  0.0000  0.0143   0.0098   0.0381    0.0430   0.0000   441.3105     -0.162338       23.1566     -0.188721      -3.31234     -0.277869      0.231095      0.327723      0.362907      0.397286      0.428793      0.451889
  94   4 2369.6799    1.6136  1.6486 11.0354  0.0000  0.0166   0.0141   0.0476    0.0444   0.0000   442.1543     -0.410758       21.3927    -0.0332743      -2.06424     -0.312918      0.271571      0.373017      0.428864      0.471296      0.513834      0.527404
  94   5 2619.9559    2.5484  1.5843 11.9895  0.0000  0.0163   0.0221   0.0447    0.0437   0.0000   442.6288      0.755195       21.9717    -0.0835619      -2.54393     -0.831402      0.258486      0.364602      0.411499      0.460955      0.483915      0.512990
  94   6 2862.9115    3.7224  1.4616 12.7423  0.0000  0.0152   0.0323   0.0410    0.0446   0.0000   442.7727      0.492601       21.0876     -0.141797      -3.47438     -0.573057      0.240435      0.340299      0.390746      0.421527      0.463986      0.477100
  94   7 3096.7979    4.4390  1.4850 13.1749  0.0000  0.0150   0.0383   0.0418    0.0425   0.0000   443.0371     0.0371976       22.4896    -0.0996086      -3.30388     -0.428414      0.239619      0.340826      0.379168      0.420003      0.443355      0.460213
  94   8 3322.7237    3.7181  2.3992 13.0790 -0.0000  0.0213   0.0292   0.0600    0.0339   0.0000   442.9538     0.0403339       20.2825    -0.0617077     -0.980552      -1.43182      0.327854      0.476221      0.529507      0.592173      0.630523      0.658019
  95   1 1461.7005    0.1927  0.2327  9.3041  0.0000  0.0076   0.0046   0.0179    0.0147   0.0000   439.9452     -0.347308       22.1763     0.0569033      -4.07807    -0.0277614      0.118057      0.161159      0.193849      0.206968      0.228793      0.234491
  95   2 1809.5194    0.5171  0.6505  9.4918  0.0000  0.0106   0.0067   0.0266    0.0291   0.0000   440.7932     -0.340960       21.9375     -0.278565      -4.09679     -0.160624      0.165362      0.230671      0.263410      0.287625      0.317191      0.313037
  95   3 2105.6500    0.9419  1.1942 10.2195  0.0000  0.0148   0.0098   0.0400    0.0458   0.0000   441.6230     -0.325846       21.9755      0.519273      -3.97233     -0.761182      0.234036      0.327445      0.368402      0.412923      0.430450      0.454869
  95   4 2378.7812    1.6467  1.5306 11.1829  0.0000  0.0166   0.0153   0.0446    0.0457   0.0000   441.9911      0.487238       21.7134     -0.579310      -4.39255      0.489720      0.270009      0.374757      0.420775      0.468081      0.505409      0.531299
  95   5 2630.0484    2.5735  1.5811 12.0550 -0.0000  0.0161   0.0224   0.0453    0.0423   0.0000   442.3747      0.238573       22.4714      0.271226      -2.33064      0.294445      0.257322      0.359500      0.409195      0.452121      0.486818      0.498393
  95   6 2874.0287    3.7829  1.4579 12.7636  0.0000  0.0148   0.0332   0.0407    0.0451   0.0000   442.4737      0.637287       22.2393     -0.512193      -2.95261     -0.190971      0.241352      0.338592      0.373657      0.422083      0.457375      0.481730
  95   7 3108.6850    4.5582  1.5899 12.9504 -0.0000  0.0152   0.0373   0.0418    0.0478   0.0000   443.1011      0.570124       21.3802     -0.292278      -3.17879     -0.417368      0.241989      0.339415      0.385618      0.425785      0.459440      0.478189
  95   8 3335.3710    3.6678  2.2261 13.1454  0.0005  0.0201   0.0302   0.0594    0.0341   0.0000   443.8449       1.13333       20.4313      -1.67563      -2.38871      -2.04748      0.319536      0.454484      0.507787      0.570107      0.602106      0.644362
  95   9 3557.0425    3.0710  5.8761 11.5505  0.0107  0.0397   0.0084   0.1041    0.0080   0.0000   443.3162      -1.83546       22.6385       4.48858      -3.31957      -6.50841      0.651394      0.893445       1.02562       1.12432       1.22890       1.26879
  96   1 1468.1844    0.1935  0.2529  9.2823  0.0000  0.0078   0.0045   0.0200    0.0150   0.0000   440.1487     -0.133134       22.3414      0.298112      -3.82703      0.291684      0.127208      0.165870      0.183344      0.218028      0.247319      0.265917
  96   2 1816.5030    0.5141  0.6800  9.5401  0.0000  0.0106   0.0066   0.0285    0.0290   0.0000   440.9679     -0.632644       22.1535      0.479829      -4.35809      0.276447      0.168925      0.230047      0.271705      0.286236      0.308841      0.322599
  96   3 2114.0121    1.0044  1.2524 10.1632  0.0006  0.0147   0.0099   0.0388    0.0465   0.0000   441.9729      0.613100       22.4911     -0.616423      -3.83445     -0.370831      0.230183      0.322566      0.356687      0.393995      0.420709      0.438958
  96   4 2387.8690    1.6347  1.6421 11.2599 -0.0002  0.0168   0.0146   0.0488    0.0399   0.0000   441.9205      0.288691       21.4821     0.0329409      -2.00137      -1.34894      0.268953      0.370698      0.424368      0.464810      0.504304      0.527612
  96   5 2640.1228    2.6323  1.5960 12.0055 -0.0002  0.0158   0.0225   0.0443    0.0443   0.0000   442.5301     -0.241929       21.8128      0.425436      -2.65508     -0.725537      0.254990      0.355308      0.396685      0.445407      0.486729      0.509110
  96   6 2885.0884    3.8254  1.4391 12.7354  0.0000  0.0146   0.0331   0.0396    0.0460   0.0000   443.0125     -0.115861       22.5549     -0.244916      -2.80212      -1.25610      0.233582      0.324912      0.367402      0.399966      0.438300      0.471957
  96   7 3120.4899    4.4162  1.5383 13.2780 -0.0000  0.0156   0.0382   0.0434    0.0408   0.0000   442.6359      0.227159       22.0245      0.627725      -2.83745      -1.53493      0.243028      0.339958      0.385560      0.421904      0.448658      0.462443
  96   8 3347.9941    3.5451  2.4100 13.1439 -0.0000  0.0215   0.0288   0.0636    0.0320   0.0000   443.3395      0.443577       20.5588      0.103191      -1.46394      0.312578      0.328106      0.471017      0.533657      0.594136      0.624866      0.659473
  97   1 1474.6321    0.1925  0.2414  9.2437  0.0000  0.0072   0.0045   0.0186    0.0149   0.0000   440.0973     -0.304529       22.0721    -0.0305311      -4.19278     0.0797997      0.122889      0.168680      0.196954      0.227936      0.245025      0.247051
  97   2 1823.4602    0.5271  0.7292  9.5511  0.0000  0.0114   0.0066   0.0290    0.0291   0.0000   440.6858     -0.215875       22.3336      0.139447      -4.07309      0.158543      0.170510      0.246701      0.269044      0.306354      0.336781      0.337731
  97   3 2122.3073    0.9757  1.2555 10.2044  0.0000  0.0152   0.0098   0.0392    0.0460   0.0000   441.5552     -0.163562       23.3556     -0.541281      -3.54007      0.616737      0.238789      0.339390      0.371767      0.415054      0.453429      0.469658
  97   4 2396.8638    1.6706  1.5739 11.3594 -0.0000  0.0168   0.0152   0.0465    0.0399   0.0000   442.0927       1.17213       21.6638     -0.208386      -3.33149     -0.351884      0.265700      0.364539      0.427300      0.464527      0.497479      0.517529
  97   5 2650.1002    2.6558  1.5696 12.1381 -0.0004  0.0159   0.0230   0.0444    0.0411   0.0000   442.8355     -0.122463       21.4053     -0.358285      -4.97604      0.284329      0.248337      0.349888      0.400206      0.437994      0.471443      0.491557
  97   6 2896.0838    3.8710  1.4890 12.7105  0.0000  0.0145   0.0324   0.0405    0.0446   0.0000   442.4533    -0.0962724       21.9321     -0.357444      -3.98181      -1.09416      0.231849      0.318035      0.363405      0.401365      0.435315      0.454292
  97   7 3132.2853    4.5169  1.6186 13.1092  0.0000  0.0151   0.0373   0.0436    0.0420   0.0000   442.9333      0.578335       21.3355     -0.748095      -3.67670      -1.26282      0.242319      0.336375      0.373229      0.423735      0.449052      0.473900
  97   8 3360.6133    3.5333  2.6873 13.0046 -0.0000  0.0231   0.0278   0.0655    0.0329   0.0000   444.2447      0.953639       20.1225     -0.168710      -1.51172     -0.571403      0.344088      0.503390      0.558104      0.637390      0.657890      0.700867
  98   1 1481.0484    0.1979  0.2640  9.2803  0.0000  0.0076   0.0045   0.0196    0.0151   0.0000   440.1463     -0.473302       22.3155     -0.127723      -3.67048     -0.352482      0.129158      0.170244      0.196919      0.212352      0.242102      0.252456
  98   2 1830.3427    0.5258  0.7118  9.6148  0.0000  0.0110   0.0065   0.0284    0.0287   0.0000   440.9070     -0.336523       22.4894     -0.109589      -4.33871     0.0211125      0.169767      0.235995      0.267530      0.294078      0.311981      0.326464
  98   3 2130.4951    0.9919  1.2992 10.2679 -0.0006  0.0152   0.0097   0.0404    0.0435   0.0000   442.2163      0.328340       22.1648     -0.329832      -3.46942    -0.0541634      0.235338      0.332377      0.371560      0.415544      0.445790      0.478089
  98   4 2405.8025    1.7359  1.6139 11.3708  0.0001  0.0168   0.0152   0.0466    0.0398   0.0000   442.2629     -0.624780       21.6665      0.182002      -3.16009     -0.953571      0.254368      0.356864      0.413576      0.445329      0.479659      0.506649
  98   5 2660.0510    2.6402  1.6073 12.2517 -0.0078  0.0165   0.0230   0.0466    0.0396   0.0000   442.8190     0.0431968       20.7084      -1.67441      -3.54428     -0.416301      0.253121      0.355548      0.402822      0.448081      0.474338      0.502653
  98   6 2907.0236    3.9425  1.4840 12.8012 -0.0000  0.0147   0.0329   0.0400    0.0429   0.0000   443.0382      0.216528       21.8869      -1.14400      -2.92414     -0.631161      0.227590      0.312744      0.363647      0.395709      0.422981      0.447944
  98   7 3144.0024    4.4303  1.5951 13.2849 -0.0093  0.0158   0.0369   0.0432    0.0386   0.0000   443.0921      0.856944       21.8607     -0.890225      -2.89721      -1.30234      0.245353      0.338880      0.389806      0.428779      0.462593      0.471087
  98   8 3373.1296    3.5184  2.8757 12.9847  0.0004  0.0236   0.0271   0.0687    0.0330   0.0000   444.0834      0.824925       20.3027      0.353471     -0.518912      -2.76091      0.354271      0.506175      0.574751      0.630590      0.670195      0.703239
  99   1 1487.4296    0.2026  0.2581  9.2594  0.0000  0.0073   0.0045   0.0187    0.0150   0.0000   439.8896     -0.358543       22.2340      0.198985      -4.01367      0.151676      0.119396      0.152955      0.184549      0.204531      0.213451      0.231107
  99   2 1837.1769    0.5394  0.7851  9.5533 -0.0000  0.0118   0.0065   0.0305    0.0310   0.0000   440.4567     -0.366991       22.4438     0.0837175      -4.19331    -0.0351921      0.178740      0.244941      0.286182      0.315820      0.339837      0.361083
  99   3 2138.6915    1.0152  1.3493 10.1964 -0.0109  0.0155   0.0096   0.0408    0.0440   0.0000   441.9897    -0.0578060       21.5558      0.483232      -3.65736     -0.144777      0.234539      0.331396      0.366022      0.411314      0.446090      0.461021
  99   4 2414.6452    1.7371  1.5684 11.4496  0.0000  0.0167   0.0158   0.0469    0.0399   0.0000   442.3078      0.784532       22.2646     -0.377431      -3.56273     -0.699969      0.255958      0.356893      0.403829      0.448557      0.475528      0.505911
  99   5 2669.9658    2.7074  1.6642 12.1938 -0.0081  0.0164   0.0229   0.0466    0.0394   0.0000   442.8829      0.436984       22.3410     -0.197088      -2.77629      0.415557      0.249794      0.347205      0.401914      0.438294      0.487633      0.509283
  99   6 2917.8987    4.0175  1.4130 12.8213  0.0000  0.0145   0.0349   0.0382    0.0482   0.0000   442.7558      0.523833       21.6292     -0.109214      -3.03678     -0.785290      0.227257      0.315338      0.361341      0.396270      0.428830      0.448364
  99   7 3155.6430    4.4955  1.6047 13.1975 -0.0056  0.0155   0.0374   0.0429    0.0408   0.0000   443.4247     -0.109268       22.2336     -0.219827      -3.22884     -0.272593      0.240926      0.332936      0.372060      0.415552      0.450081      0.465720
  99   8 3385.5665    3.4031  2.7791 12.9658  0.0000  0.0236   0.0265   0.0686    0.0325   0.0000   444.1063      0.971697       20.7897     -0.770101      -1.15089     -0.925939      0.345293      0.505286      0.559231      0.630588      0.651184      0.693164
 100   1 1493.7344    0.2152  0.2582  9.2458  0.0000  0.0073   0.0046   0.0181    0.0152   0.0000   440.0925     0.0310732       22.1073    -0.0278725      -3.54040     -0.224283      0.104688      0.156656      0.170708      0.195770      0.221942      0.233444
 100   2 1843.9663    0.5415  0.7152  9.6254 -0.0001  0.0111   0.0068   0.0276    0.0296   0.0000   440.8765    0.00655388       22.0492     -0.211156      -4.13450       1.09042      0.173731      0.243058      0.275824      0.309972      0.336601      0.350126
 100   3 2146.8555    1.0138  1.3208 10.3849 -0.0004  0.0152   0.0099   0.0416    0.0412   0.0000   442.0017      0.203372       22.2331   -0.00113076      -3.67429     0.0786089      0.234178      0.326213      0.368634      0.415207      0.446668      0.464410
 100   4 2423.4927    1.7349  1.6673 11.4799 -0.0000  0.0176   0.0158   0.0498    0.0399   0.0000   442.5441      0.247078       21.9712     -0.121251      -2.83921     -0.592102      0.262396      0.356955      0.422605      0.462429      0.483708      0.504680
 100   5 2679.8127    2.7914  1.5633 12.3705  0.0000  0.0161   0.0241   0.0441    0.0381   0.0000   442.6799      0.605060       21.7641     -0.246911      -3.75986      0.326811      0.241444      0.335943      0.377977      0.423337      0.445674      0.467393
 100   6 2928.6999    4.0025  1.4792 12.8339 -0.0052  0.0147   0.0335   0.0402    0.0431   0.0000   443.0885    -0.0263871       21.9197     -0.591508      -3.50330     -0.846307      0.220594      0.308394      0.346186      0.388959      0.415158      0.430714
 100   7 3167.1981    4.4637  1.6615 13.2592 -0.0004  0.0158   0.0368   0.0450    0.0397   0.0000   443.0601      0.367407       21.7812     -0.629747      -3.88258    -0.0914522      0.238842      0.330578      0.383211      0.411873      0.444131      0.465491
 100   8 3398.0152    3.5030  3.2541 12.8100  0.0000  0.0254   0.0257   0.0728    0.0346   0.0000   444.1601       1.03634       21.3442     -0.347388      -1.15194      -2.16117      0.373871      0.537867      0.606507      0.662820      0.705012      0.727765
 101   1 1500.0079    0.2188  0.2871  9.2302  0.0000  0.0075   0.0046   0.0197    0.0155   0.0000   439.7252     -0.411385       21.9478      0.190117      -4.04620     0.0717310      0.118997      0.163980      0.186404      0.211452      0.217480      0.228481
 101   2 1850.7272    0.5533  0.7566  9.6371  0.0000  0.0114   0.0067   0.0293    0.0296   0.0000   440.3542     -0.374139       22.6274      0.161763      -3.71341      0.342448      0.166036      0.239972      0.267959      0.300490      0.319463      0.337271
 101   3 2154.9329    1.0426  1.3262 10.3556 -0.0002  0.0156   0.0101   0.0410    0.0434   0.0000   441.2248     -0.841149       21.9702     -0.256206      -4.23701     -0.422613      0.226368      0.328391      0.368108      0.405109      0.439603      0.457703
 101   4 2432.2626    1.7998  1.6679 11.4071  0.0000  0.0171   0.0157   0.0477    0.0411   0.0000   442.0991      0.446928       22.3147      0.472756      -2.19994     -0.270286      0.252163      0.356971      0.410397      0.446363      0.486429      0.505689
 101   5 2689.6408    2.8501  1.6165 12.2604  0.0126  0.0159   0.0245   0.0452    0.0420   0.0000   442.7971      0.537706       22.0281     0.0549261      -3.40206      0.844063      0.238431      0.342511      0.381740      0.424274      0.447541      0.468205
 101   6 2939.4809    4.0332  1.4906 12.9777  0.0052  0.0148   0.0344   0.0409    0.0418   0.0000   443.0468    -0.0935732       22.2186    -0.0586543      -2.57926      -1.69679      0.216193      0.310902      0.344500      0.384444      0.417663      0.432030
 101   7 3178.7354    4.3395  1.7336 13.1726 -0.0061  0.0163   0.0352   0.0451    0.0390   0.0000   443.1943      0.647095       21.4358      0.121361      -2.36168      -1.38193      0.248811      0.343205      0.391690      0.438574      0.476180      0.493756
 101   8 3410.4030    3.3022  3.1352 12.9272 -0.0000  0.0257   0.0262   0.0747    0.0331   0.0000   444.0371      0.882768       21.0837     -0.171963      -2.03561      -1.28159      0.378146      0.540702      0.601016      0.689854      0.718875      0.757541
 102   0 1025.3979    0.0475  0.0430  9.4423  0.0000  0.0134   0.0059   0.0187    0.0119   0.0000   437.0544      0.399969       22.4559     -0.219299      -4.42623      0.345372      0.175172      0.313183      0.298559      0.369381      0.405646      0.430084
 102   1 1506.2397    0.2252  0.2448  9.2622  0.0000  0.0067   0.0048   0.0166    0.0151   0.0000   439.8407     0.0242197       22.0996      0.122948      -3.59502      0.379466      0.105794      0.141383      0.175663      0.190617      0.208725      0.222911
 102   2 1857.4044    0.5542  0.7737  9.6491  0.0000  0.0115   0.0067   0.0300    0.0302   0.0000   440.4807     -0.476688       21.8822     -0.308438      -3.74590    -0.0651320      0.171285      0.234106      0.265758      0.301233      0.312168      0.324829
 102   3 2162.9439    1.0743  1.3403 10.4108 -0.0003  0.0151   0.0105   0.0423    0.0436   0.0000   441.5219      0.223566       21.6907    -0.0649903      -4.54912    -0.0556983      0.225848      0.317430      0.358104      0.400701      0.413860      0.441303
 102   4 2440.9348    1.8321  1.6948 11.3941  0.0000  0.0169   0.0158   0.0485    0.0427   0.0000   441.7264      0.901869       21.7509     -0.119250      -3.25211      0.388788      0.253221      0.358347      0.399719      0.451806      0.471452      0.502123
 102   5 2699.4102    2.9102  1.6218 12.3064  0.0107  0.0156   0.0247   0.0451    0.0415   0.0000   442.8810      0.384242       22.4044      0.238283      -4.27356      0.358097      0.234510      0.324936      0.365439      0.404510      0.443190      0.453583
 102   6 2950.1419    4.1363  1.5286 12.8896  0.0002  0.0146   0.0338   0.0414    0.0417   0.0000   442.5098      0.437306       22.1764     -0.815363      -2.86906     -0.318307      0.214828      0.302266      0.341345      0.375078      0.407914      0.418671
 102   7 3190.1606    4.3392  1.7574 13.2664 -0.0002  0.0164   0.0350   0.0466    0.0364   0.0000   443.0572      0.398773       21.8588      0.183060      -3.32490      -1.12752      0.242880      0.338511      0.385798      0.427763      0.463051      0.487799
 102   8 3422.6729    3.2604  3.3129 12.9031 -0.0000  0.0271   0.0268   0.0793    0.0341   0.0000   444.2154       1.92554       19.7334      -1.38070      -1.29317      -1.37251      0.389507      0.559428      0.633719      0.696446      0.737805      0.777851
 103   0 1030.3284    0.0400  0.0236  9.4308  0.0000  0.0112   0.0059   0.0105    0.0117   0.0000   437.0348     0.0831542       21.6570     0.0957337      -3.43990     -0.130814      0.187506      0.209726      0.305508      0.280624      0.293970      0.411451
 103   1 1512.4436    0.2176  0.2778  9.2234  0.0000  0.0074   0.0045   0.0186    0.0152   0.0000   440.0036     -0.270549       22.1260     0.0544990      -4.22155     -0.169949      0.112791      0.152670      0.172138      0.195479      0.207566      0.228599
 103   2 1864.0578    0.5903  0.8262  9.4960  0.0000  0.0115   0.0068   0.0300    0.0344   0.0000   440.4492     -0.308839       21.7380     -0.366665      -4.08395      0.776676      0.171296      0.231821      0.274081      0.295596      0.323810      0.342379
 103   3 2170.9265    1.0879  1.3310 10.4693 -0.0096  0.0150   0.0104   0.0412    0.0404   0.0000   441.7720      0.251501       21.9493     -0.336463      -4.13756     -0.856995      0.230351      0.319198      0.358922      0.406241      0.425818      0.461902
 103   4 2449.5538    1.8549  1.7260 11.4520 -0.0000  0.0172   0.0161   0.0497    0.0415   0.0000   442.5865     -0.473786       22.3356      0.304226      -4.47462     -0.201570      0.248650      0.350606      0.396372      0.436074      0.476948      0.495386
 103   5 2709.1285    2.9067  1.6118 12.3443  0.0104  0.0157   0.0248   0.0454    0.0407   0.0000   442.7806     -0.464202       21.9104     -0.534790      -3.10908     -0.472790      0.232664      0.322141      0.372157      0.403580      0.431688      0.445824
 103   6 2960.7982    4.1699  1.5297 12.8013  0.0000  0.0146   0.0340   0.0401    0.0456   0.0000   442.6516    -0.0841946       22.2630     -0.693216      -3.02081     -0.191774      0.217917      0.304197      0.340641      0.379331      0.412153      0.436693
 103   7 3201.5836    4.3257  1.8519 13.1340 -0.0000  0.0167   0.0338   0.0474    0.0384   0.0000   442.9061       1.33496       21.8487     -0.185014      -1.89379    -0.0418390      0.246426      0.343208      0.392638      0.436008      0.462696      0.486412
 103   8 3434.8360    3.0977  3.3545 12.9882  0.0000  0.0281   0.0273   0.0848    0.0326   0.0000   443.6365       1.21474       20.3042     -0.940382     -0.725324      -2.40788      0.399278      0.572446      0.644279      0.718879      0.760439      0.807994
 104   1 1518.5801    0.2272  0.3346  9.2031  0.0000  0.0082   0.0045   0.0221    0.0157   0.0000   439.8542    0.00420616       22.3965      0.367066      -3.70767      0.137989      0.124049      0.162270      0.189741      0.212767      0.223012      0.225104
 104   2 1870.6608    0.5868  0.8369  9.5708  0.0000  0.0118   0.0067   0.0304    0.0331   0.0000   440.6644    -0.0283880       22.7399     -0.546289      -4.66775      0.630613      0.176674      0.240220      0.278485      0.303911      0.326169      0.348045
 104   3 2178.8620    1.0896  1.4069 10.4826 -0.0010  0.0160   0.0105   0.0430    0.0422   0.0000   441.3909      0.427671       22.1626     -0.255277      -4.68820     -0.373935      0.230821      0.318809      0.369972      0.395905      0.423284      0.441126
 104   4 2458.0978    1.8844  1.6906 11.6218 -0.0003  0.0171   0.0165   0.0502    0.0379   0.0000   441.9723     -0.333480       22.0559     -0.908966      -3.85687     -0.536787      0.245832      0.343237      0.391663      0.430789      0.462345      0.480090
 104   5 2718.7519    2.9417  1.6363 12.2799  0.0005  0.0162   0.0245   0.0439    0.0415   0.0000   442.2832     -0.114120       21.9150    -0.0743100      -2.88561     -0.209986      0.231445      0.325120      0.371265      0.408464      0.440294      0.462112
 104   6 2971.3484    4.2247  1.5436 12.8520  0.0001  0.0141   0.0339   0.0405    0.0426   0.0000   442.6135      0.419711       22.1273     -0.643986      -3.08999     0.0673355      0.215350      0.287687      0.330932      0.368786      0.395814      0.404303
 104   7 3212.9217    4.2766  1.9472 13.1158  0.0000  0.0172   0.0330   0.0486    0.0370   0.0000   443.6909      0.141503       21.0796     -0.223960      -2.29545     -0.597916      0.249065      0.347970      0.394906      0.433279      0.466071      0.484908
 104   8 3447.0363    3.1438  3.5715 12.9237 -0.0000  0.0300   0.0293   0.0906    0.0367   0.0000   443.1363      0.821638       20.1130     -0.775115      -1.65118      -1.31142      0.411740      0.601138      0.663863      0.747799      0.782627      0.826159
 105   0 1039.9659    0.0380  0.0154  9.3883  0.0000  0.0115   0.0052   0.0078    0.0116   0.0000   436.8551    -0.0976998       21.5320     -0.701891      -4.45538      0.515293      0.125236      0.218748      0.227546      0.263794      0.245735      0.271203
 105   1 1524.7116    0.2293  0.3047  9.2185  0.0000  0.0077   0.0045   0.0193    0.0154   0.0000   439.7806     -0.416422       22.0867  -7.83587e-05      -3.95760     -0.523884      0.110727      0.151965      0.181013      0.193660      0.203082      0.226775
 105   2 1877.2358    0.5872  0.8559  9.6257  0.0000  0.0121   0.0068   0.0315    0.0335   0.0000   440.7710     -0.306687       22.3953      0.677876      -3.70716      0.239859      0.175598      0.241142      0.281622      0.299308      0.340333      0.345630
 105   3 2186.7012    1.1006  1.4085 10.5278 -0.0093  0.0161   0.0104   0.0432    0.0397   0.0000   442.0519      0.324028       22.4771     -0.537605      -4.34890     -0.757216      0.228093      0.325616      0.368271      0.404448      0.425833      0.456469
 105   4 2466.6409    1.8940  1.7032 11.6168 -0.0008  0.0177   0.0166   0.0495    0.0388   0.0000   442.4291     0.0754557       21.5959     -0.211964      -2.97595     -0.358886      0.245667      0.352350      0.398200      0.449527      0.475419      0.500361
 105   5 2728.3867    3.0489  1.6040 12.4358  0.0000  0.0156   0.0255   0.0446    0.0400   0.0000   442.7825      0.571769       22.3147     0.0484013      -2.86416      0.490576      0.227898      0.316560      0.361103      0.398318      0.429535      0.455166
 105   6 2981.8723    4.2557  1.5458 12.9292  0.0066  0.0145   0.0347   0.0407    0.0437   0.0000   442.6018      0.218042       21.9046     -0.390544      -3.24213     -0.933438      0.215233      0.298590      0.339439      0.380041      0.414249      0.427535
 105   7 3224.1915    4.2542  1.8789 13.1907 -0.0000  0.0168   0.0332   0.0484    0.0361   0.0000   442.9643      0.849537       22.3313     -0.306295      -2.62922      -1.44853      0.243439      0.345590      0.388461      0.435960      0.457385      0.482851
 105   8 3459.2334    3.0334  3.6369 12.9377  0.0000  0.0309   0.0284   0.0926    0.0354   0.0000   444.4020       2.29483       21.0955      -1.47464      -2.36026     -0.963391      0.419503      0.616730      0.685664      0.766724      0.819801      0.856094
 106   1 1530.7616    0.2306  0.3260  9.2032  0.0000  0.0080   0.0045   0.0203    0.0159   0.0000   440.1216     -0.263804       21.9682      0.274078      -4.17203      0.425490      0.120993      0.157207      0.180550      0.201816      0.220667      0.237711
 106   2 1883.7642    0.6158  0.8852  9.5852  0.0000  0.0122   0.0069   0.0310    0.0358   0.0000   440.4948     -0.343893       21.8668     0.0154692      -3.95001     -0.276971      0.173597      0.238975      0.279436      0.304289      0.325592      0.344633
 106   3 2194.5415    1.1131  1.4427 10.5636  0.0000  0.0159   0.0105   0.0446    0.0402   0.0000   441.3041      0.134590       22.4676     -0.491204      -3.50521      0.268666      0.224973      0.312990      0.354887      0.394775      0.417728      0.432934
 106   4 2475.1227    1.9387  1.7951 11.6153 -0.0111  0.0170   0.0165   0.0517    0.0397   0.0000   441.4814      0.186859       22.4388     -0.222711      -3.89216     -0.263835      0.250257      0.337551      0.387851      0.435167      0.454772      0.482735
 106   5 2737.9458    3.1103  1.6320 12.3263  0.0000  0.0156   0.0255   0.0430    0.0430   0.0000   442.6857     -0.575855       22.0573     -0.225654      -4.19209     -0.189769      0.226064      0.318059      0.361865      0.392864      0.419363      0.441975
 106   6 2992.3465    4.1839  1.5225 13.1684  0.0000  0.0151   0.0352   0.0419    0.0381   0.0000   442.9272      0.170903       22.0340    -0.0837675      -3.09789     -0.128860      0.213088      0.302278      0.342930      0.379254      0.407073      0.426193
 106   7 3235.4093    4.1937  1.9804 13.1726  0.0000  0.0176   0.0327   0.0500    0.0369   0.0000   443.0331      0.423825       22.2820     -0.310994      -2.36027       1.14315      0.246826      0.353805      0.387413      0.446053      0.469933      0.494897
 106   8 3471.3406    2.9202  3.6353 13.0734 -0.0009  0.0314   0.0316   0.1021    0.0353   0.0000   443.2041      0.591915       21.1875      0.481132      -1.49809      -1.48379      0.426836      0.630231      0.687737      0.785210      0.810676      0.862647
 107   1 1536.7985    0.2412  0.3607  9.1716  0.0000  0.0086   0.0044   0.0210    0.0163   0.0000   439.7983     -0.213403       21.9258      0.175888      -4.32065     -0.332179      0.128544      0.170734      0.191895      0.225419      0.226806      0.236276
 107   2 1890.2386    0.6250  0.8717  9.6243  0.0000  0.0118   0.0070   0.0317    0.0353   0.0000   440.4902     -0.250755       22.2016      0.382326      -3.92515     -0.257930      0.168175      0.236298      0.261646      0.296662      0.314863      0.323879
 107   3 2202.3194    1.1459  1.4825 10.5304 -0.0001  0.0157   0.0105   0.0443    0.0405   0.0000   441.4171     -0.145809       22.6308    -0.0521805      -3.51049      -1.04308      0.226345      0.307963      0.357620      0.389314      0.430588      0.450743
 107   4 2483.5390    1.9547  1.7140 11.7327 -0.0005  0.0176   0.0174   0.0499    0.0386   0.0000   442.0728      0.419730       21.8754     -0.648792      -3.75232      0.776104      0.243238      0.344919      0.397975      0.426974      0.465045      0.483937
 107   5 2747.4778    3.0717  1.6512 12.4937  0.0000  0.0160   0.0256   0.0448    0.0387   0.0000   442.4745      0.663205       21.5717     -0.711591      -3.71012     -0.645854      0.231161      0.316365      0.360562      0.398988      0.438263      0.459938
 107   6 3002.7312    4.3357  1.5331 13.0743  0.0000  0.0148   0.0355   0.0410    0.0410   0.0000   442.6129      0.166735       22.1537     -0.278862      -4.65190     -0.624927      0.207271      0.291549      0.326072      0.363805      0.390703      0.408529
 107   7 3246.5420    4.1845  2.0622 13.1422  0.0000  0.0178   0.0319   0.0512    0.0356   0.0000   443.0066      0.960703       22.3076      0.535432      -2.08483     -0.651646      0.248815      0.357105      0.395209      0.451693      0.482813      0.508443
 107   8 3483.2967    2.7369  3.6027 13.1644 -0.0103  0.0335   0.0357   0.1139    0.0372   0.0000   443.9283       1.58726       22.2566    -0.0323190      -1.72933      -1.15223      0.451151      0.659619      0.739505      0.829709      0.877689      0.922208
 108   1 1542.7691    0.2445  0.3752  9.1057  0.0000  0.0088   0.0044   0.0214    0.0166   0.0000   439.7893      0.133701       22.0180     -0.467314      -3.90559     0.0367687      0.126773      0.168851      0.199987      0.217700      0.231725      0.243727
 108   2 1896.6683    0.6423  0.9197  9.5300  0.0000  0.0120   0.0070   0.0318    0.0371   0.0000   440.3066     0.0849743       22.2265     -0.280568      -3.70507     -0.146554      0.174887      0.237718      0.274097      0.300558      0.326303      0.349035
 108   3 2210.0456    1.1814  1.4176 10.4853  0.0000  0.0152   0.0108   0.0427    0.0428   0.0000   441.6662      0.468347       22.6331     -0.594076      -4.00046      -1.01446      0.214084      0.300040      0.335859      0.376958      0.407117      0.422201
 108   4 2491.9251    1.9712  1.8034 11.7142 -0.0000  0.0180   0.0174   0.0518    0.0380   0.0000   442.0808     0.0110183       21.9744     -0.246428      -3.08091     -0.542328      0.248173      0.347851      0.401790      0.443913      0.475591      0.502317
 108   5 2756.9373    3.1749  1.7278 12.3193  0.0000  0.0157   0.0252   0.0459    0.0412   0.0000   442.4705       1.01532       21.9197    -0.0637630      -3.48952    -0.0825633      0.221471      0.307740      0.352135      0.388395      0.416828      0.443165
 108   6 3013.0733    4.3221  1.5483 13.0426  0.0000  0.0146   0.0352   0.0410    0.0397   0.0000   442.7550      0.272232       21.9394      0.213227      -3.91860      -1.08873      0.210466      0.287139      0.331963      0.367475      0.393192      0.408987
 108   7 3257.6736    4.0731  2.0592 13.1840 -0.0000  0.0179   0.0316   0.0531    0.0337   0.0000   443.5575       1.08886       21.4612     -0.943822      -2.37352      -1.56566      0.252562      0.353210      0.402849      0.447298      0.484375      0.507395
 108   8 3495.2049    2.6131  3.7065 13.0811  0.0003  0.0349   0.0354   0.1211    0.0395   0.0000   445.3772       1.21922       19.9482    -0.0167538     -0.736409     -0.811088      0.462189      0.665426      0.760050      0.845291      0.880769      0.924291
 109   1 1548.7500    0.2545  0.3501  9.1288  0.0000  0.0081   0.0045   0.0197    0.0164   0.0000   439.5551     0.0902914       22.1980     0.0802737      -4.63414    0.00886107      0.113789      0.156011      0.170383      0.202225      0.208632      0.219381
 109   2 1903.0831    0.6261  0.9836  9.6024  0.0000  0.0130   0.0069   0.0345    0.0375   0.0000   440.4934    -0.0648234       22.3702     -0.221345      -4.46935      0.206246      0.184135      0.248482      0.295824      0.316236      0.344391      0.357122
 109   3 2217.7041    1.1699  1.5668 10.5342  0.0000  0.0165   0.0107   0.0466    0.0420   0.0000   441.1268     0.0437179       23.4860     -0.915746      -3.34475      0.519294      0.224260      0.317957      0.358827      0.395527      0.428726      0.443860
 109   4 2500.2361    2.0090  1.7966 11.7696  0.0000  0.0177   0.0178   0.0526    0.0388   0.0000   442.0718      0.174834       21.5106      0.117861      -3.14103     -0.545908      0.246625      0.341373      0.399686      0.435048      0.463437      0.483964
 109   5 2766.4202    3.2301  1.7096 12.3163 -0.0001  0.0155   0.0254   0.0451    0.0426   0.0000   441.9469      0.563968       21.6531     -0.532913      -4.80456      -1.06824      0.217042      0.304505      0.345440      0.382399      0.417539      0.429219
 109   6 3023.3078    4.3701  1.5408 13.0587 -0.0000  0.0147   0.0360   0.0405    0.0422   0.0000   443.2961      0.612679       22.1126     -0.352683      -3.65621     -0.677952      0.209923      0.288419      0.329509      0.368501      0.399021      0.416489
 109   7 3268.7833    4.0452  2.2279 13.1571  0.0000  0.0191   0.0318   0.0560    0.0352   0.0000   443.3208      0.720592       21.2390     -0.705762      -1.18587      -1.74422      0.260516      0.371953      0.415170      0.468380      0.495725      0.521062
 110   0 1063.9013    0.0472  0.0506  9.3085  0.0000  0.0160   0.0057   0.0170    0.0116   0.0000   437.4626     -0.648336       21.6372     -0.215795      -3.57240     -0.517218      0.225538      0.326542      0.378215      0.420839      0.633300      0.597597
 110   1 1554.6524    0.2578  0.3563  9.1378  0.0000  0.0080   0.0045   0.0200    0.0165   0.0000   439.5630    -0.0652378       22.2917      0.136694      -4.23599     -0.173057      0.115662      0.152466      0.176923      0.205317      0.209494      0.227644
 110   2 1909.4958    0.6528  0.9791  9.6309 -0.0000  0.0130   0.0071   0.0344    0.0377   0.0000   440.8075    -0.0926796       22.0922     0.0572754      -4.01386     0.0471559      0.173573      0.245979      0.277930      0.309825      0.335440      0.352421
 110   3 2225.2978    1.1904  1.5400 10.6310  0.0001  0.0162   0.0109   0.0469    0.0403   0.0000   441.6656     -0.475217       22.7461      0.200167      -4.57740     -0.848253      0.222884      0.314732      0.353017      0.400208      0.416446      0.437645
 110   4 2508.5323    2.0327  1.8185 11.7347 -0.0006  0.0180   0.0183   0.0517    0.0416   0.0000   441.8054    -0.0646864       21.6829      0.153102      -4.20167      0.922516      0.250218      0.351967      0.400754      0.442746      0.470385      0.504870
 110   5 2775.8209    3.2770  1.5976 12.4969 -0.0004  0.0155   0.0266   0.0427    0.0397   0.0000   443.0369      0.462782       22.3392     -0.263564      -3.48554     -0.443043      0.211403      0.297606      0.333431      0.379738      0.405074      0.424614
 110   6 3033.5669    4.3794  1.6032 13.1429 -0.0000  0.0149   0.0353   0.0424    0.0378   0.0000   443.0440      0.363727       21.1096     -0.409928      -2.93973      -1.25515      0.209768      0.289422      0.330629      0.365171      0.393362      0.413764
 110   7 3279.7800    3.9405  2.3268 13.1372  0.0000  0.0200   0.0314   0.0579    0.0350   0.0000   443.0932      0.523351       21.0352     -0.533858      -1.09574     -0.604822      0.267693      0.384036      0.419354      0.478048      0.504285      0.542948
 111   1 1560.5263    0.2519  0.3492  9.1436  0.0000  0.0080   0.0045   0.0201    0.0161   0.0000   439.6620     -0.307002       22.1035   -0.00165794      -3.96184     0.0602170      0.113740      0.155033      0.174066      0.193226      0.208842      0.224207
 111   2 1915.8208    0.6589  0.9525  9.6844  0.0001  0.0125   0.0072   0.0338    0.0365   0.0000   440.7017     -0.427035       21.8597    0.00299418      -3.21504     -0.209700      0.171277      0.237853      0.272258      0.300596      0.331723      0.348506
 111   3 2232.8764    1.2246  1.5263 10.6365  0.0000  0.0161   0.0112   0.0453    0.0412   0.0000   441.2774    -0.0140778       22.2470      0.246241      -3.02730      0.299438      0.220641      0.303479      0.348242      0.385341      0.410174      0.436628
 111   4 2516.7716    2.0795  1.7942 11.7899 -0.0101  0.0178   0.0179   0.0506    0.0385   0.0000   442.2920      0.477740       22.2825     -0.926518      -3.50796      0.337503      0.238359      0.340419      0.390173      0.429969      0.464074      0.489254
 111   5 2785.1822    3.2777  1.6700 12.4850 -0.0086  0.0158   0.0263   0.0447    0.0389   0.0000   442.7968      0.752868       21.3451     -0.216996      -4.08454      0.189906      0.214092      0.304527      0.342061      0.381080      0.405956      0.429802
 111   6 3043.6955    4.4328  1.5652 13.0769 -0.0000  0.0146   0.0357   0.0410    0.0399   0.0000   443.0910      0.369127       22.0278     -0.447149      -3.79100     -0.191220      0.203591      0.275992      0.315902      0.350120      0.384078      0.392872
 111   7 3290.7240    3.9139  2.3896 13.1380  0.0000  0.0201   0.0308   0.0602    0.0337   0.0000   443.8777       1.28715       20.7801     -0.760817      -1.89260      -2.45790      0.265486      0.381645      0.430772      0.473417      0.509111      0.534330
 112   0 1073.3009    0.0536  0.0486  9.2664  0.0000  0.0174   0.0051   0.0131    0.0115   0.0000   437.2923     -0.652094       21.2149      0.453943      -3.38743     -0.457442      0.340407      0.494429      0.499638      0.548485      0.646722      0.630465
 112   1 1566.3304    0.2599  0.3718  9.1468  0.0000  0.0083   0.0045   0.0204    0.0164   0.0000   439.6970    -0.0824886       21.7420     -0.137738      -4.17140      0.262480      0.114971      0.157539      0.175945      0.195034      0.211744      0.217548
 112   2 1922.1340    0.6609  0.9945  9.6663  0.0000  0.0128   0.0072   0.0345    0.0377   0.0000   440.0579     -0.265967       22.4998     -0.387041      -4.12027     -0.137501      0.171688      0.240401      0.274633      0.303638      0.328814      0.348052
 112   3 2240.3807    1.2189  1.4304 10.8345  0.0000  0.0158   0.0116   0.0446    0.0378   0.0000   441.8469     0.0506123       22.6024      0.248802      -4.34245      0.151070      0.218273      0.300724      0.339385      0.373722      0.406826      0.425370
 112   4 2524.9358    2.1325  1.8515 11.7181 -0.0004  0.0178   0.0184   0.0518    0.0433   0.0000   441.6630     -0.307939       22.3846     -0.789787      -3.06833     -0.339841      0.239618      0.338494      0.389088      0.432252      0.468265      0.488346
 112   5 2794.4526    3.3490  1.6699 12.5262  0.0000  0.0153   0.0270   0.0452    0.0400   0.0000   442.7002      0.672472       21.8717     -0.505468      -3.23827     -0.260191      0.209626      0.289765      0.329245      0.364907      0.390362      0.411761
 112   6 3053.8405    4.3760  1.6830 12.9938 -0.0000  0.0150   0.0334   0.0428    0.0388   0.0000   443.1746      0.574634       22.4407     -0.252353      -2.91336     -0.651122      0.205565      0.283327      0.323108      0.356431      0.391139      0.407641
 112   7 3301.6903    3.8384  2.5539 13.1255 -0.0000  0.0213   0.0305   0.0629    0.0339   0.0000   443.0963      0.174060       21.0785    -0.0385809     -0.918310      -2.20186      0.278953      0.399654      0.449821      0.509820      0.529606      0.568251
 112   8 3542.5737    2.7831  4.7132 12.4400  0.0000  0.0298   0.0077   0.0634    0.0056   0.0000   444.4406    -0.0242166       22.3017     -0.469987      -2.10559      0.813845      0.489212      0.530046      0.698620      0.717267      0.747127      0.848174
 113   0 1077.9495    0.0620  0.0598  9.2364  0.0000  0.0102   0.0050   0.0158    0.0115   0.0000   437.0959      0.349475       21.1423     -0.298971      -3.45684      0.459393      0.142646      0.203042      0.225297      0.265956      0.275944      0.267222
 113   1 1572.1218    0.2657  0.3747  9.1341  0.0000  0.0082   0.0045   0.0203    0.0166   0.0000   439.5406     -0.113346       21.9778     -0.461661      -4.50084      0.247137      0.108852      0.151079      0.172319      0.195412      0.206709      0.216843
 113   2 1928.3908    0.6876  0.9987  9.6381  0.0000  0.0127   0.0073   0.0336    0.0398   0.0000   440.0860     -0.264278       22.1657     -0.183423      -4.16857     -0.526914      0.170677      0.238204      0.274918      0.305302      0.329636      0.339140
 113   3 2247.8897    1.2560  1.5797 10.7223  0.0000  0.0164   0.0114   0.0468    0.0405   0.0000   441.6670      0.623612       21.7141      0.294483      -3.50040     0.0973893      0.220604      0.303549      0.358610      0.389229      0.426056      0.442235
 113   4 2533.1157    2.2150  1.9118 11.7789  0.0000  0.0181   0.0187   0.0519    0.0418   0.0000   442.3843     -0.105445       21.3574     -0.139546      -2.28939     -0.197033      0.238501      0.336045      0.382827      0.422152      0.452660      0.474757
 113   5 2803.7323    3.3709  1.7102 12.6316 -0.0000  0.0158   0.0268   0.0459    0.0363   0.0000   442.8193      0.240520       21.7097   -0.00577014      -3.31859      -1.25496      0.211342      0.295242      0.337880      0.372459      0.402403      0.417201
 113   6 3063.8958    4.4314  1.6559 13.0906  0.0000  0.0153   0.0348   0.0429    0.0388   0.0000   442.7646      0.142086       22.5055     -0.259056      -3.26425      -1.12253      0.204792      0.283202      0.331877      0.359447      0.385937      0.405584
 113   7 3312.5528    3.7534  2.5986 13.1476 -0.0000  0.0223   0.0315   0.0658    0.0348   0.0000   443.1641      0.921836       21.0796     -0.618569      -2.63778      -1.12518      0.282424      0.420223      0.462204      0.517360      0.559370      0.588692
 114   0 1082.6257    0.0377  0.0158  9.2354  0.0000  0.0110   0.0059   0.0068    0.0113   0.0000   437.1409     -0.889522       22.0672      0.760470      -4.27277     -0.686040      0.153973      0.189883      0.192402      0.274481      0.405844      0.323668
[truncated: 136,761 more chars]
