# Supplementary material for: Global-Mode Analysis of Full-Disk Data from the Michelson Doppler Imager and the Helioseismic and Magnetic Imager
Source: Sol Phys. 2018 Jan 31;293(2):29. doi: 10.1007/s11207-017-1201-5 (PMC6566312; doi:10.1007/s11207-017-1201-5)
Supplement: Supplementary file 2 — (TAR 362.4 MB) [file 11207_2017_1201_MOESM2_ESM.tar › HMI/hmiv72d.7768.36]

   0  12 1822.1005    0.3627  0.3217  9.9067  0.0000  0.1002   0.0841   0.2155    0.3166   0.0000    -0.0000       0.00000       0.00000       0.00000       0.00000       0.00000       0.00000       0.00000       0.00000       0.00000       0.00000       0.00000       0.00000       0.00000       0.00000       0.00000       0.00000       0.00000       0.00000       0.00000       0.00000       0.00000       0.00000       0.00000       0.00000       0.00000       0.00000       0.00000       0.00000       0.00000       0.00000       0.00000       0.00000       0.00000       0.00000       0.00000       0.00000       0.00000       0.00000       0.00000       0.00000       0.00000       0.00000       0.00000       0.00000       0.00000       0.00000       0.00000       0.00000       0.00000       0.00000       0.00000       0.00000       0.00000       0.00000       0.00000       0.00000       0.00000       0.00000       0.00000       0.00000       0.00000       0.00000       0.00000       0.00000       0.00000       0.00000       0.00000       0.00000       0.00000       0.00000       0.00000
   0  14 2093.4544    0.8372  0.6540  8.6464  0.0000  0.0976   0.1336   0.3744    2.4464   0.0000    -0.0000       0.00000       0.00000       0.00000       0.00000       0.00000       0.00000       0.00000       0.00000       0.00000       0.00000       0.00000       0.00000       0.00000       0.00000       0.00000       0.00000       0.00000       0.00000       0.00000       0.00000       0.00000       0.00000       0.00000       0.00000       0.00000       0.00000       0.00000       0.00000       0.00000       0.00000       0.00000       0.00000       0.00000       0.00000       0.00000       0.00000       0.00000       0.00000       0.00000       0.00000       0.00000       0.00000       0.00000       0.00000       0.00000       0.00000       0.00000       0.00000       0.00000       0.00000       0.00000       0.00000       0.00000       0.00000       0.00000       0.00000       0.00000       0.00000       0.00000       0.00000       0.00000       0.00000       0.00000       0.00000       0.00000       0.00000       0.00000       0.00000       0.00000       0.00000       0.00000
   1  11 1749.2915    0.3490  0.3332 10.1702  0.0000  0.0925   0.0557   0.1559    0.1597   0.0000   530.5141      -85.6549       0.00000       0.00000       0.00000       0.00000       0.00000       0.00000       0.00000       0.00000       0.00000       0.00000       0.00000       0.00000       0.00000       0.00000       0.00000       0.00000       0.00000       0.00000       0.00000       0.00000       0.00000       0.00000       0.00000       0.00000       0.00000       0.00000       0.00000       0.00000       0.00000       0.00000       0.00000       0.00000       0.00000       0.00000       124.740       62.5253       0.00000       0.00000       0.00000       0.00000       0.00000       0.00000       0.00000       0.00000       0.00000       0.00000       0.00000       0.00000       0.00000       0.00000       0.00000       0.00000       0.00000       0.00000       0.00000       0.00000       0.00000       0.00000       0.00000       0.00000       0.00000       0.00000       0.00000       0.00000       0.00000       0.00000       0.00000       0.00000       0.00000       0.00000
   1  12 1885.1479    0.4914  0.3741 10.0401  0.0000  0.0712   0.0592   0.1262    0.1874   0.0000   492.9037       2.98536       0.00000       0.00000       0.00000       0.00000       0.00000       0.00000       0.00000       0.00000       0.00000       0.00000       0.00000       0.00000       0.00000       0.00000       0.00000       0.00000       0.00000       0.00000       0.00000       0.00000       0.00000       0.00000       0.00000       0.00000       0.00000       0.00000       0.00000       0.00000       0.00000       0.00000       0.00000       0.00000       0.00000       0.00000       103.061       42.4268       0.00000       0.00000       0.00000       0.00000       0.00000       0.00000       0.00000       0.00000       0.00000       0.00000       0.00000       0.00000       0.00000       0.00000       0.00000       0.00000       0.00000       0.00000       0.00000       0.00000       0.00000       0.00000       0.00000       0.00000       0.00000       0.00000       0.00000       0.00000       0.00000       0.00000       0.00000       0.00000       0.00000       0.00000
   1  13 2020.8166    0.5602  0.3970 10.5038  0.0000  0.0803   0.0725   0.1663    0.1810   0.0000   381.6550       41.3618       0.00000       0.00000       0.00000       0.00000       0.00000       0.00000       0.00000       0.00000       0.00000       0.00000       0.00000       0.00000       0.00000       0.00000       0.00000       0.00000       0.00000       0.00000       0.00000       0.00000       0.00000       0.00000       0.00000       0.00000       0.00000       0.00000       0.00000       0.00000       0.00000       0.00000       0.00000       0.00000       0.00000       0.00000       116.402       63.7220       0.00000       0.00000       0.00000       0.00000       0.00000       0.00000       0.00000       0.00000       0.00000       0.00000       0.00000       0.00000       0.00000       0.00000       0.00000       0.00000       0.00000       0.00000       0.00000       0.00000       0.00000       0.00000       0.00000       0.00000       0.00000       0.00000       0.00000       0.00000       0.00000       0.00000       0.00000       0.00000       0.00000       0.00000
   1  14 2156.7187    0.7788  0.6591 10.3659  0.0000  0.0894   0.0745   0.1940    0.3466   0.0000   378.6192      -74.8274       0.00000       0.00000       0.00000       0.00000       0.00000       0.00000       0.00000       0.00000       0.00000       0.00000       0.00000       0.00000       0.00000       0.00000       0.00000       0.00000       0.00000       0.00000       0.00000       0.00000       0.00000       0.00000       0.00000       0.00000       0.00000       0.00000       0.00000       0.00000       0.00000       0.00000       0.00000       0.00000       0.00000       0.00000       118.621       56.4500       0.00000       0.00000       0.00000       0.00000       0.00000       0.00000       0.00000       0.00000       0.00000       0.00000       0.00000       0.00000       0.00000       0.00000       0.00000       0.00000       0.00000       0.00000       0.00000       0.00000       0.00000       0.00000       0.00000       0.00000       0.00000       0.00000       0.00000       0.00000       0.00000       0.00000       0.00000       0.00000       0.00000       0.00000
   1  15 2291.9241    1.2885  0.8736  4.9210  0.0000  0.0782   0.0990   0.1924  134.9752   0.0000   554.7533       21.2995       0.00000       0.00000       0.00000       0.00000       0.00000       0.00000       0.00000       0.00000       0.00000       0.00000       0.00000       0.00000       0.00000       0.00000       0.00000       0.00000       0.00000       0.00000       0.00000       0.00000       0.00000       0.00000       0.00000       0.00000       0.00000       0.00000       0.00000       0.00000       0.00000       0.00000       0.00000       0.00000       0.00000       0.00000       104.592       46.7051       0.00000       0.00000       0.00000       0.00000       0.00000       0.00000       0.00000       0.00000       0.00000       0.00000       0.00000       0.00000       0.00000       0.00000       0.00000       0.00000       0.00000       0.00000       0.00000       0.00000       0.00000       0.00000       0.00000       0.00000       0.00000       0.00000       0.00000       0.00000       0.00000       0.00000       0.00000       0.00000       0.00000       0.00000
   1  17 2559.2024    1.9421  0.7613 10.5098  0.0000  0.0725   0.1645   0.2155    1.5216   0.0000   415.2527       13.8794       0.00000       0.00000       0.00000       0.00000       0.00000       0.00000       0.00000       0.00000       0.00000       0.00000       0.00000       0.00000       0.00000       0.00000       0.00000       0.00000       0.00000       0.00000       0.00000       0.00000       0.00000       0.00000       0.00000       0.00000       0.00000       0.00000       0.00000       0.00000       0.00000       0.00000       0.00000       0.00000       0.00000       0.00000       79.6496       52.3207       0.00000       0.00000       0.00000       0.00000       0.00000       0.00000       0.00000       0.00000       0.00000       0.00000       0.00000       0.00000       0.00000       0.00000       0.00000       0.00000       0.00000       0.00000       0.00000       0.00000       0.00000       0.00000       0.00000       0.00000       0.00000       0.00000       0.00000       0.00000       0.00000       0.00000       0.00000       0.00000       0.00000       0.00000
   1  18 2693.4479    2.4730  1.0865  8.1221  0.0000  0.0800   0.1792   0.2707   31.2844   0.0000   426.6754       42.1138       0.00000       0.00000       0.00000       0.00000       0.00000       0.00000       0.00000       0.00000       0.00000       0.00000       0.00000       0.00000       0.00000       0.00000       0.00000       0.00000       0.00000       0.00000       0.00000       0.00000       0.00000       0.00000       0.00000       0.00000       0.00000       0.00000       0.00000       0.00000       0.00000       0.00000       0.00000       0.00000       0.00000       0.00000       88.0278       63.8863       0.00000       0.00000       0.00000       0.00000       0.00000       0.00000       0.00000       0.00000       0.00000       0.00000       0.00000       0.00000       0.00000       0.00000       0.00000       0.00000       0.00000       0.00000       0.00000       0.00000       0.00000       0.00000       0.00000       0.00000       0.00000       0.00000       0.00000       0.00000       0.00000       0.00000       0.00000       0.00000       0.00000       0.00000
   1  20 2963.4123    3.6227  0.7828 12.8176  0.0000  0.0737   0.3027   0.2146    0.7928   0.0000   360.5431       4.18279       0.00000       0.00000       0.00000       0.00000       0.00000       0.00000       0.00000       0.00000       0.00000       0.00000       0.00000       0.00000       0.00000       0.00000       0.00000       0.00000       0.00000       0.00000       0.00000       0.00000       0.00000       0.00000       0.00000       0.00000       0.00000       0.00000       0.00000       0.00000       0.00000       0.00000       0.00000       0.00000       0.00000       0.00000       99.9810       50.2295       0.00000       0.00000       0.00000       0.00000       0.00000       0.00000       0.00000       0.00000       0.00000       0.00000       0.00000       0.00000       0.00000       0.00000       0.00000       0.00000       0.00000       0.00000       0.00000       0.00000       0.00000       0.00000       0.00000       0.00000       0.00000       0.00000       0.00000       0.00000       0.00000       0.00000       0.00000       0.00000       0.00000       0.00000
   1  23 3368.6326    3.7044  1.6775 11.1570  0.0000  0.1171   0.2698   0.3825    4.2401   0.0000   146.6817       59.4464       0.00000       0.00000       0.00000       0.00000       0.00000       0.00000       0.00000       0.00000       0.00000       0.00000       0.00000       0.00000       0.00000       0.00000       0.00000       0.00000       0.00000       0.00000       0.00000       0.00000       0.00000       0.00000       0.00000       0.00000       0.00000       0.00000       0.00000       0.00000       0.00000       0.00000       0.00000       0.00000       0.00000       0.00000       141.552       85.4673       0.00000       0.00000       0.00000       0.00000       0.00000       0.00000       0.00000       0.00000       0.00000       0.00000       0.00000       0.00000       0.00000       0.00000       0.00000       0.00000       0.00000       0.00000       0.00000       0.00000       0.00000       0.00000       0.00000       0.00000       0.00000       0.00000       0.00000       0.00000       0.00000       0.00000       0.00000       0.00000       0.00000       0.00000
   1  24 3504.4375    2.8551  2.1676 11.4784 -0.0138  0.1452   0.1946   0.3988    1.7545   0.0000   371.0432       200.378       0.00000       0.00000       0.00000       0.00000       0.00000       0.00000       0.00000       0.00000       0.00000       0.00000       0.00000       0.00000       0.00000       0.00000       0.00000       0.00000       0.00000       0.00000       0.00000       0.00000       0.00000       0.00000       0.00000       0.00000       0.00000       0.00000       0.00000       0.00000       0.00000       0.00000       0.00000       0.00000       0.00000       0.00000       174.064       103.866       0.00000       0.00000       0.00000       0.00000       0.00000       0.00000       0.00000       0.00000       0.00000       0.00000       0.00000       0.00000       0.00000       0.00000       0.00000       0.00000       0.00000       0.00000       0.00000       0.00000       0.00000       0.00000       0.00000       0.00000       0.00000       0.00000       0.00000       0.00000       0.00000       0.00000       0.00000       0.00000       0.00000       0.00000
   2  11 1810.2390    0.3904  0.2982 10.1697  0.0000  0.1195   0.0550   0.1483    0.1174   0.0000   413.1066       30.4339       14.9904       3.08244       0.00000       0.00000       0.00000       0.00000       0.00000       0.00000       0.00000       0.00000       0.00000       0.00000       0.00000       0.00000       0.00000       0.00000       0.00000       0.00000       0.00000       0.00000       0.00000       0.00000       0.00000       0.00000       0.00000       0.00000       0.00000       0.00000       0.00000       0.00000       0.00000       0.00000       0.00000       0.00000       46.7052       78.2513       19.0928       21.8832       0.00000       0.00000       0.00000       0.00000       0.00000       0.00000       0.00000       0.00000       0.00000       0.00000       0.00000       0.00000       0.00000       0.00000       0.00000       0.00000       0.00000       0.00000       0.00000       0.00000       0.00000       0.00000       0.00000       0.00000       0.00000       0.00000       0.00000       0.00000       0.00000       0.00000       0.00000       0.00000
   2  12 1945.7371    0.4637  0.3895 10.2522  0.0000  0.0519   0.0453   0.0971    0.1368   0.0000   456.3050       4.60788      -4.44350       2.21191       0.00000       0.00000       0.00000       0.00000       0.00000       0.00000       0.00000       0.00000       0.00000       0.00000       0.00000       0.00000       0.00000       0.00000       0.00000       0.00000       0.00000       0.00000       0.00000       0.00000       0.00000       0.00000       0.00000       0.00000       0.00000       0.00000       0.00000       0.00000       0.00000       0.00000       0.00000       0.00000       34.6295       29.7083       19.9870       7.30197       0.00000       0.00000       0.00000       0.00000       0.00000       0.00000       0.00000       0.00000       0.00000       0.00000       0.00000       0.00000       0.00000       0.00000       0.00000       0.00000       0.00000       0.00000       0.00000       0.00000       0.00000       0.00000       0.00000       0.00000       0.00000       0.00000       0.00000       0.00000       0.00000       0.00000       0.00000       0.00000
   2  16 2485.9428    1.7364  0.9914  4.1629  0.0000  0.0616   0.1050   0.1873  604.8968   0.0000   432.3843      -15.9284       29.6428       8.57870       0.00000       0.00000       0.00000       0.00000       0.00000       0.00000       0.00000       0.00000       0.00000       0.00000       0.00000       0.00000       0.00000       0.00000       0.00000       0.00000       0.00000       0.00000       0.00000       0.00000       0.00000       0.00000       0.00000       0.00000       0.00000       0.00000       0.00000       0.00000       0.00000       0.00000       0.00000       0.00000       41.8663       34.7954       21.4870       8.42187       0.00000       0.00000       0.00000       0.00000       0.00000       0.00000       0.00000       0.00000       0.00000       0.00000       0.00000       0.00000       0.00000       0.00000       0.00000       0.00000       0.00000       0.00000       0.00000       0.00000       0.00000       0.00000       0.00000       0.00000       0.00000       0.00000       0.00000       0.00000       0.00000       0.00000       0.00000       0.00000
   2  17 2619.6897    1.9841  1.0864  9.4979  0.0000  0.0700   0.1124   0.1900    3.8866   0.0000   478.6956      -41.0171      -23.9418      -3.03496       0.00000       0.00000       0.00000       0.00000       0.00000       0.00000       0.00000       0.00000       0.00000       0.00000       0.00000       0.00000       0.00000       0.00000       0.00000       0.00000       0.00000       0.00000       0.00000       0.00000       0.00000       0.00000       0.00000       0.00000       0.00000       0.00000       0.00000       0.00000       0.00000       0.00000       0.00000       0.00000       52.7615       45.8393       21.1346       9.64079       0.00000       0.00000       0.00000       0.00000       0.00000       0.00000       0.00000       0.00000       0.00000       0.00000       0.00000       0.00000       0.00000       0.00000       0.00000       0.00000       0.00000       0.00000       0.00000       0.00000       0.00000       0.00000       0.00000       0.00000       0.00000       0.00000       0.00000       0.00000       0.00000       0.00000       0.00000       0.00000
   2  18 2754.5885    2.8216  0.9232 10.3323  0.0000  0.0609   0.1665   0.1656    2.6614   0.0000   392.7307       53.0663       12.3108       20.7651       0.00000       0.00000       0.00000       0.00000       0.00000       0.00000       0.00000       0.00000       0.00000       0.00000       0.00000       0.00000       0.00000       0.00000       0.00000       0.00000       0.00000       0.00000       0.00000       0.00000       0.00000       0.00000       0.00000       0.00000       0.00000       0.00000       0.00000       0.00000       0.00000       0.00000       0.00000       0.00000       45.4112       35.2943       23.2209       7.38831       0.00000       0.00000       0.00000       0.00000       0.00000       0.00000       0.00000       0.00000       0.00000       0.00000       0.00000       0.00000       0.00000       0.00000       0.00000       0.00000       0.00000       0.00000       0.00000       0.00000       0.00000       0.00000       0.00000       0.00000       0.00000       0.00000       0.00000       0.00000       0.00000       0.00000       0.00000       0.00000
   2  19 2889.6938    3.4601  0.9278  8.4960  0.0000  0.0566   0.2114   0.1892   29.0086   0.0000   486.7591       46.2861       7.57951      -6.14963       0.00000       0.00000       0.00000       0.00000       0.00000       0.00000       0.00000       0.00000       0.00000       0.00000       0.00000       0.00000       0.00000       0.00000       0.00000       0.00000       0.00000       0.00000       0.00000       0.00000       0.00000       0.00000       0.00000       0.00000       0.00000       0.00000       0.00000       0.00000       0.00000       0.00000       0.00000       0.00000       38.2303       33.0490       19.5842       7.32085       0.00000       0.00000       0.00000       0.00000       0.00000       0.00000       0.00000       0.00000       0.00000       0.00000       0.00000       0.00000       0.00000       0.00000       0.00000       0.00000       0.00000       0.00000       0.00000       0.00000       0.00000       0.00000       0.00000       0.00000       0.00000       0.00000       0.00000       0.00000       0.00000       0.00000       0.00000       0.00000
   2  20 3024.8081    3.6850  0.9322 11.6632  0.0020  0.0791   0.2126   0.1528    1.2816   0.0000   472.8514      -3.91333       59.2203     -0.554208       0.00000       0.00000       0.00000       0.00000       0.00000       0.00000       0.00000       0.00000       0.00000       0.00000       0.00000       0.00000       0.00000       0.00000       0.00000       0.00000       0.00000       0.00000       0.00000       0.00000       0.00000       0.00000       0.00000       0.00000       0.00000       0.00000       0.00000       0.00000       0.00000       0.00000       0.00000       0.00000       70.8186       52.9620       23.3405       6.81165       0.00000       0.00000       0.00000       0.00000       0.00000       0.00000       0.00000       0.00000       0.00000       0.00000       0.00000       0.00000       0.00000       0.00000       0.00000       0.00000       0.00000       0.00000       0.00000       0.00000       0.00000       0.00000       0.00000       0.00000       0.00000       0.00000       0.00000       0.00000       0.00000       0.00000       0.00000       0.00000
   2  22 3295.1751    3.9306  1.6723  5.0840  0.0000  0.0806   0.2030   0.2569  831.5598   0.0000   421.9149       43.8010       4.29500       3.38300       0.00000       0.00000       0.00000       0.00000       0.00000       0.00000       0.00000       0.00000       0.00000       0.00000       0.00000       0.00000       0.00000       0.00000       0.00000       0.00000       0.00000       0.00000       0.00000       0.00000       0.00000       0.00000       0.00000       0.00000       0.00000       0.00000       0.00000       0.00000       0.00000       0.00000       0.00000       0.00000       57.2261       49.8900       30.1582       10.9619       0.00000       0.00000       0.00000       0.00000       0.00000       0.00000       0.00000       0.00000       0.00000       0.00000       0.00000       0.00000       0.00000       0.00000       0.00000       0.00000       0.00000       0.00000       0.00000       0.00000       0.00000       0.00000       0.00000       0.00000       0.00000       0.00000       0.00000       0.00000       0.00000       0.00000       0.00000       0.00000
   2  23 3431.1688    3.0616  2.4639  9.9269  0.0066  0.1028   0.1258   0.3109    2.0490   0.0000   452.2853       49.4062       17.5410       33.2460       0.00000       0.00000       0.00000       0.00000       0.00000       0.00000       0.00000       0.00000       0.00000       0.00000       0.00000       0.00000       0.00000       0.00000       0.00000       0.00000       0.00000       0.00000       0.00000       0.00000       0.00000       0.00000       0.00000       0.00000       0.00000       0.00000       0.00000       0.00000       0.00000       0.00000       0.00000       0.00000       79.1910       63.9813       32.3420       11.9147       0.00000       0.00000       0.00000       0.00000       0.00000       0.00000       0.00000       0.00000       0.00000       0.00000       0.00000       0.00000       0.00000       0.00000       0.00000       0.00000       0.00000       0.00000       0.00000       0.00000       0.00000       0.00000       0.00000       0.00000       0.00000       0.00000       0.00000       0.00000       0.00000       0.00000       0.00000       0.00000
   2  24 3566.8622    2.6396  3.5675  8.9487  0.0000  0.1249   0.0877   0.3692    3.9277   0.0000   406.0441       148.329       10.7500      -17.3543       0.00000       0.00000       0.00000       0.00000       0.00000       0.00000       0.00000       0.00000       0.00000       0.00000       0.00000       0.00000       0.00000       0.00000       0.00000       0.00000       0.00000       0.00000       0.00000       0.00000       0.00000       0.00000       0.00000       0.00000       0.00000       0.00000       0.00000       0.00000       0.00000       0.00000       0.00000       0.00000       83.6708       71.7470       46.4767       17.3683       0.00000       0.00000       0.00000       0.00000       0.00000       0.00000       0.00000       0.00000       0.00000       0.00000       0.00000       0.00000       0.00000       0.00000       0.00000       0.00000       0.00000       0.00000       0.00000       0.00000       0.00000       0.00000       0.00000       0.00000       0.00000       0.00000       0.00000       0.00000       0.00000       0.00000       0.00000       0.00000
   3  10 1728.9974    0.2644  0.1644 10.0738  0.0000  0.0439   0.0427   0.1219    0.0931   0.0000   458.8071      -40.2520      -35.9588       26.9739      -14.1618      0.560154       0.00000       0.00000       0.00000       0.00000       0.00000       0.00000       0.00000       0.00000       0.00000       0.00000       0.00000       0.00000       0.00000       0.00000       0.00000       0.00000       0.00000       0.00000       0.00000       0.00000       0.00000       0.00000       0.00000       0.00000       0.00000       0.00000       0.00000       0.00000       0.00000       0.00000       15.6799       29.1491       10.0036       11.4829       2.31381       2.20615       0.00000       0.00000       0.00000       0.00000       0.00000       0.00000       0.00000       0.00000       0.00000       0.00000       0.00000       0.00000       0.00000       0.00000       0.00000       0.00000       0.00000       0.00000       0.00000       0.00000       0.00000       0.00000       0.00000       0.00000       0.00000       0.00000       0.00000       0.00000       0.00000       0.00000
   3  13 2137.7240    0.8709  0.6615 10.0843 -0.0309  0.0486   0.0516   0.1134    0.3081   0.0000   416.2959       17.3618     -0.450768       2.52833       3.66464       2.06878       0.00000       0.00000       0.00000       0.00000       0.00000       0.00000       0.00000       0.00000       0.00000       0.00000       0.00000       0.00000       0.00000       0.00000       0.00000       0.00000       0.00000       0.00000       0.00000       0.00000       0.00000       0.00000       0.00000       0.00000       0.00000       0.00000       0.00000       0.00000       0.00000       0.00000       21.2737       20.9654       16.1005       10.0848       4.48121       1.41504       0.00000       0.00000       0.00000       0.00000       0.00000       0.00000       0.00000       0.00000       0.00000       0.00000       0.00000       0.00000       0.00000       0.00000       0.00000       0.00000       0.00000       0.00000       0.00000       0.00000       0.00000       0.00000       0.00000       0.00000       0.00000       0.00000       0.00000       0.00000       0.00000       0.00000
   3  14 2273.3279    1.0342  0.9593  9.1199  0.0000  0.0525   0.0508   0.1456    0.8526   0.0000   412.6312       33.5776      -2.89168       14.2542       7.79554     -0.719934       0.00000       0.00000       0.00000       0.00000       0.00000       0.00000       0.00000       0.00000       0.00000       0.00000       0.00000       0.00000       0.00000       0.00000       0.00000       0.00000       0.00000       0.00000       0.00000       0.00000       0.00000       0.00000       0.00000       0.00000       0.00000       0.00000       0.00000       0.00000       0.00000       0.00000       24.4008       26.2758       18.6332       10.5976       5.26164       1.67209       0.00000       0.00000       0.00000       0.00000       0.00000       0.00000       0.00000       0.00000       0.00000       0.00000       0.00000       0.00000       0.00000       0.00000       0.00000       0.00000       0.00000       0.00000       0.00000       0.00000       0.00000       0.00000       0.00000       0.00000       0.00000       0.00000       0.00000       0.00000       0.00000       0.00000
   3  15 2407.6394    1.4309  0.8920  9.9663  0.0000  0.0521   0.0730   0.1286    0.6986   0.0000   441.5947      -25.4126      -7.40903    -0.0994441      -8.84866      0.753743       0.00000       0.00000       0.00000       0.00000       0.00000       0.00000       0.00000       0.00000       0.00000       0.00000       0.00000       0.00000       0.00000       0.00000       0.00000       0.00000       0.00000       0.00000       0.00000       0.00000       0.00000       0.00000       0.00000       0.00000       0.00000       0.00000       0.00000       0.00000       0.00000       0.00000       26.7060       26.5418       18.9040       10.2281       5.13453       1.58549       0.00000       0.00000       0.00000       0.00000       0.00000       0.00000       0.00000       0.00000       0.00000       0.00000       0.00000       0.00000       0.00000       0.00000       0.00000       0.00000       0.00000       0.00000       0.00000       0.00000       0.00000       0.00000       0.00000       0.00000       0.00000       0.00000       0.00000       0.00000       0.00000       0.00000
   3  16 2541.5815    1.8636  1.4219  7.2973  0.0000  0.0681   0.0785   0.1687   14.6728   0.0000   394.3120       40.5035       20.9405       15.7991      -14.7375     -0.809421       0.00000       0.00000       0.00000       0.00000       0.00000       0.00000       0.00000       0.00000       0.00000       0.00000       0.00000       0.00000       0.00000       0.00000       0.00000       0.00000       0.00000       0.00000       0.00000       0.00000       0.00000       0.00000       0.00000       0.00000       0.00000       0.00000       0.00000       0.00000       0.00000       0.00000       29.1752       32.7504       21.8429       15.3971       5.99210       2.35873       0.00000       0.00000       0.00000       0.00000       0.00000       0.00000       0.00000       0.00000       0.00000       0.00000       0.00000       0.00000       0.00000       0.00000       0.00000       0.00000       0.00000       0.00000       0.00000       0.00000       0.00000       0.00000       0.00000       0.00000       0.00000       0.00000       0.00000       0.00000       0.00000       0.00000
   3  17 2676.2271    2.3161  0.9587  9.0214  0.0000  0.0581   0.1136   0.1318    5.3664   0.0000   435.2294      -23.6891       1.21533       5.37851       8.24478      -1.38038       0.00000       0.00000       0.00000       0.00000       0.00000       0.00000       0.00000       0.00000       0.00000       0.00000       0.00000       0.00000       0.00000       0.00000       0.00000       0.00000       0.00000       0.00000       0.00000       0.00000       0.00000       0.00000       0.00000       0.00000       0.00000       0.00000       0.00000       0.00000       0.00000       0.00000       30.4773       29.4595       20.9703       12.3305       5.49373       1.65510       0.00000       0.00000       0.00000       0.00000       0.00000       0.00000       0.00000       0.00000       0.00000       0.00000       0.00000       0.00000       0.00000       0.00000       0.00000       0.00000       0.00000       0.00000       0.00000       0.00000       0.00000       0.00000       0.00000       0.00000       0.00000       0.00000       0.00000       0.00000       0.00000       0.00000
   3  18 2811.4372    2.7746  1.2640  8.4564  0.0000  0.0573   0.1273   0.1870   16.7309   0.0000   475.2005       50.8374       7.98029       10.8466       6.14291      0.654451       0.00000       0.00000       0.00000       0.00000       0.00000       0.00000       0.00000       0.00000       0.00000       0.00000       0.00000       0.00000       0.00000       0.00000       0.00000       0.00000       0.00000       0.00000       0.00000       0.00000       0.00000       0.00000       0.00000       0.00000       0.00000       0.00000       0.00000       0.00000       0.00000       0.00000       30.5248       29.8973       20.6396       11.8899       5.11129       1.56055       0.00000       0.00000       0.00000       0.00000       0.00000       0.00000       0.00000       0.00000       0.00000       0.00000       0.00000       0.00000       0.00000       0.00000       0.00000       0.00000       0.00000       0.00000       0.00000       0.00000       0.00000       0.00000       0.00000       0.00000       0.00000       0.00000       0.00000       0.00000       0.00000       0.00000
   3  19 2947.1095    3.8261  0.8499  5.5039  0.0000  0.0455   0.1927   0.1230  479.5705   0.0000   423.1450      -6.35789       4.62212       1.09863      -5.04042      0.255916       0.00000       0.00000       0.00000       0.00000       0.00000       0.00000       0.00000       0.00000       0.00000       0.00000       0.00000       0.00000       0.00000       0.00000       0.00000       0.00000       0.00000       0.00000       0.00000       0.00000       0.00000       0.00000       0.00000       0.00000       0.00000       0.00000       0.00000       0.00000       0.00000       0.00000       23.2475       23.8002       15.3945       9.87399       3.73022       1.41684       0.00000       0.00000       0.00000       0.00000       0.00000       0.00000       0.00000       0.00000       0.00000       0.00000       0.00000       0.00000       0.00000       0.00000       0.00000       0.00000       0.00000       0.00000       0.00000       0.00000       0.00000       0.00000       0.00000       0.00000       0.00000       0.00000       0.00000       0.00000       0.00000       0.00000
   3  20 3082.4340    3.7391  1.4674 10.2840  0.0000  0.0650   0.1529   0.1687    3.4974   0.0000   434.4834       60.0250       45.5845       8.60301      -2.02886      -1.07890       0.00000       0.00000       0.00000       0.00000       0.00000       0.00000       0.00000       0.00000       0.00000       0.00000       0.00000       0.00000       0.00000       0.00000       0.00000       0.00000       0.00000       0.00000       0.00000       0.00000       0.00000       0.00000       0.00000       0.00000       0.00000       0.00000       0.00000       0.00000       0.00000       0.00000       29.2528       31.0725       22.9403       13.0274       6.53177       2.09850       0.00000       0.00000       0.00000       0.00000       0.00000       0.00000       0.00000       0.00000       0.00000       0.00000       0.00000       0.00000       0.00000       0.00000       0.00000       0.00000       0.00000       0.00000       0.00000       0.00000       0.00000       0.00000       0.00000       0.00000       0.00000       0.00000       0.00000       0.00000       0.00000       0.00000
   3  21 3217.8997    3.8699  1.2586 11.7254  0.0000  0.0610   0.1768   0.1744    1.3913   0.0000   431.5490       48.1569       6.01237      -10.5738       2.44068     -0.771883       0.00000       0.00000       0.00000       0.00000       0.00000       0.00000       0.00000       0.00000       0.00000       0.00000       0.00000       0.00000       0.00000       0.00000       0.00000       0.00000       0.00000       0.00000       0.00000       0.00000       0.00000       0.00000       0.00000       0.00000       0.00000       0.00000       0.00000       0.00000       0.00000       0.00000       30.7997       29.4893       22.9056       12.4468       6.28468       1.73680       0.00000       0.00000       0.00000       0.00000       0.00000       0.00000       0.00000       0.00000       0.00000       0.00000       0.00000       0.00000       0.00000       0.00000       0.00000       0.00000       0.00000       0.00000       0.00000       0.00000       0.00000       0.00000       0.00000       0.00000       0.00000       0.00000       0.00000       0.00000       0.00000       0.00000
   3  22 3353.5335    3.3379  1.5360 12.1883 -0.0121  0.0684   0.1398   0.2036    0.6203   0.0000   436.9750       29.0812      -11.9367       46.0152       9.08590      0.436314       0.00000       0.00000       0.00000       0.00000       0.00000       0.00000       0.00000       0.00000       0.00000       0.00000       0.00000       0.00000       0.00000       0.00000       0.00000       0.00000       0.00000       0.00000       0.00000       0.00000       0.00000       0.00000       0.00000       0.00000       0.00000       0.00000       0.00000       0.00000       0.00000       0.00000       35.2184       32.0598       25.2265       14.3280       6.78250       1.82757       0.00000       0.00000       0.00000       0.00000       0.00000       0.00000       0.00000       0.00000       0.00000       0.00000       0.00000       0.00000       0.00000       0.00000       0.00000       0.00000       0.00000       0.00000       0.00000       0.00000       0.00000       0.00000       0.00000       0.00000       0.00000       0.00000       0.00000       0.00000       0.00000       0.00000
   3  23 3489.6598    2.8154  2.5913 11.4613 -0.0018  0.0961   0.0927   0.2507    0.4078   0.0000   387.5487       61.5837       12.4235      -6.34590      -9.08404       3.11323       0.00000       0.00000       0.00000       0.00000       0.00000       0.00000       0.00000       0.00000       0.00000       0.00000       0.00000       0.00000       0.00000       0.00000       0.00000       0.00000       0.00000       0.00000       0.00000       0.00000       0.00000       0.00000       0.00000       0.00000       0.00000       0.00000       0.00000       0.00000       0.00000       0.00000       45.3862       43.1104       34.4362       20.6097       9.59533       2.81672       0.00000       0.00000       0.00000       0.00000       0.00000       0.00000       0.00000       0.00000       0.00000       0.00000       0.00000       0.00000       0.00000       0.00000       0.00000       0.00000       0.00000       0.00000       0.00000       0.00000       0.00000       0.00000       0.00000       0.00000       0.00000       0.00000       0.00000       0.00000       0.00000       0.00000
   3  24 3626.1046    2.3613  4.2684 10.3700  0.0000  0.1236   0.0612   0.3106    0.4795   0.0000   398.7621      -8.96155       4.57582       11.7078       21.5599     -0.784221       0.00000       0.00000       0.00000       0.00000       0.00000       0.00000       0.00000       0.00000       0.00000       0.00000       0.00000       0.00000       0.00000       0.00000       0.00000       0.00000       0.00000       0.00000       0.00000       0.00000       0.00000       0.00000       0.00000       0.00000       0.00000       0.00000       0.00000       0.00000       0.00000       0.00000       60.0389       58.9051       44.9807       25.7956       12.4361       3.73582       0.00000       0.00000       0.00000       0.00000       0.00000       0.00000       0.00000       0.00000       0.00000       0.00000       0.00000       0.00000       0.00000       0.00000       0.00000       0.00000       0.00000       0.00000       0.00000       0.00000       0.00000       0.00000       0.00000       0.00000       0.00000       0.00000       0.00000       0.00000       0.00000       0.00000
   3  25 3762.8714    2.0468  6.0308  9.4188  0.0000  0.1606   0.0472   0.4191    0.7684   0.0000   414.8380       10.9775       36.8185      -31.8741      -12.6036       6.31627       0.00000       0.00000       0.00000       0.00000       0.00000       0.00000       0.00000       0.00000       0.00000       0.00000       0.00000       0.00000       0.00000       0.00000       0.00000       0.00000       0.00000       0.00000       0.00000       0.00000       0.00000       0.00000       0.00000       0.00000       0.00000       0.00000       0.00000       0.00000       0.00000       0.00000       84.5144       83.7119       56.5423       29.7091       13.7725       4.29609       0.00000       0.00000       0.00000       0.00000       0.00000       0.00000       0.00000       0.00000       0.00000       0.00000       0.00000       0.00000       0.00000       0.00000       0.00000       0.00000       0.00000       0.00000       0.00000       0.00000       0.00000       0.00000       0.00000       0.00000       0.00000       0.00000       0.00000       0.00000       0.00000       0.00000
   4  12 2051.5495    0.6306  0.6364  9.9719 -0.0078  0.0508   0.0379   0.1168    0.1724   0.0000   438.4771       23.3760       6.39565       17.0806      -6.85399     -0.778805     -0.887221      0.150119       0.00000       0.00000       0.00000       0.00000       0.00000       0.00000       0.00000       0.00000       0.00000       0.00000       0.00000       0.00000       0.00000       0.00000       0.00000       0.00000       0.00000       0.00000       0.00000       0.00000       0.00000       0.00000       0.00000       0.00000       0.00000       0.00000       0.00000       0.00000       19.5486       23.4250       17.0814       10.4897       5.98555       2.75644       1.20356      0.320911       0.00000       0.00000       0.00000       0.00000       0.00000       0.00000       0.00000       0.00000       0.00000       0.00000       0.00000       0.00000       0.00000       0.00000       0.00000       0.00000       0.00000       0.00000       0.00000       0.00000       0.00000       0.00000       0.00000       0.00000       0.00000       0.00000       0.00000       0.00000
   4  13 2188.3754    0.8648  0.6440 10.2913  0.0050  0.0444   0.0485   0.1138    0.2714   0.0000   411.4058       20.9050      -5.30575       21.2591      -6.44994     -0.504138      -1.19423    -0.0581455       0.00000       0.00000       0.00000       0.00000       0.00000       0.00000       0.00000       0.00000       0.00000       0.00000       0.00000       0.00000       0.00000       0.00000       0.00000       0.00000       0.00000       0.00000       0.00000       0.00000       0.00000       0.00000       0.00000       0.00000       0.00000       0.00000       0.00000       0.00000       15.9648       17.6876       14.0675       9.88498       6.43510       2.64547       1.19000      0.328274       0.00000       0.00000       0.00000       0.00000       0.00000       0.00000       0.00000       0.00000       0.00000       0.00000       0.00000       0.00000       0.00000       0.00000       0.00000       0.00000       0.00000       0.00000       0.00000       0.00000       0.00000       0.00000       0.00000       0.00000       0.00000       0.00000       0.00000       0.00000
   4  14 2324.1593    1.1503  1.0673  9.9698  0.0000  0.0550   0.0511   0.1576    0.5815   0.0000   412.4224       12.6854      -3.36300      -2.08073      -9.73353      0.833705       1.57741     -0.273341       0.00000       0.00000       0.00000       0.00000       0.00000       0.00000       0.00000       0.00000       0.00000       0.00000       0.00000       0.00000       0.00000       0.00000       0.00000       0.00000       0.00000       0.00000       0.00000       0.00000       0.00000       0.00000       0.00000       0.00000       0.00000       0.00000       0.00000       0.00000       17.7367       19.6132       17.4870       12.5410       7.55069       4.09247       1.56888      0.399257       0.00000       0.00000       0.00000       0.00000       0.00000       0.00000       0.00000       0.00000       0.00000       0.00000       0.00000       0.00000       0.00000       0.00000       0.00000       0.00000       0.00000       0.00000       0.00000       0.00000       0.00000       0.00000       0.00000       0.00000       0.00000       0.00000       0.00000       0.00000
   4  15 2458.5127    1.6211  1.2191  2.7255  0.0000  0.0572   0.0765   0.1650 1000.0000   0.0000   432.7744       8.34944       7.01268       10.3248      -21.7417       3.60828       0.00000       0.00000       0.00000       0.00000       0.00000       0.00000       0.00000       0.00000       0.00000       0.00000       0.00000       0.00000       0.00000       0.00000       0.00000       0.00000       0.00000       0.00000       0.00000       0.00000       0.00000       0.00000       0.00000       0.00000       0.00000       0.00000       0.00000       0.00000       0.00000       0.00000       23.7895       22.4084       19.6329       13.6961       7.99188       4.08440       1.45511      0.339131       0.00000       0.00000       0.00000       0.00000       0.00000       0.00000       0.00000       0.00000       0.00000       0.00000       0.00000       0.00000       0.00000       0.00000       0.00000       0.00000       0.00000       0.00000       0.00000       0.00000       0.00000       0.00000       0.00000       0.00000       0.00000       0.00000       0.00000       0.00000
   4  16 2593.0246    2.0286  0.9651 11.4004 -0.0114  0.0590   0.1025   0.1606    0.7126   0.0000   441.8156       48.3241       18.7026       9.51202       1.73699     0.0213709    -0.0762230     -0.773095       0.00000       0.00000       0.00000       0.00000       0.00000       0.00000       0.00000       0.00000       0.00000       0.00000       0.00000       0.00000       0.00000       0.00000       0.00000       0.00000       0.00000       0.00000       0.00000       0.00000       0.00000       0.00000       0.00000       0.00000       0.00000       0.00000       0.00000       0.00000       21.9659       23.4904       21.5875       13.4664       7.20146       4.48356       1.73094      0.418452       0.00000       0.00000       0.00000       0.00000       0.00000       0.00000       0.00000       0.00000       0.00000       0.00000       0.00000       0.00000       0.00000       0.00000       0.00000       0.00000       0.00000       0.00000       0.00000       0.00000       0.00000       0.00000       0.00000       0.00000       0.00000       0.00000       0.00000       0.00000
   4  17 2728.3471    2.4760  0.9638 11.9450 -0.0190  0.0592   0.1248   0.1421    0.6931   0.0000   459.4826       44.4731       21.1423       9.61506      -3.97399      0.155913       2.92045     -0.321788       0.00000       0.00000       0.00000       0.00000       0.00000       0.00000       0.00000       0.00000       0.00000       0.00000       0.00000       0.00000       0.00000       0.00000       0.00000       0.00000       0.00000       0.00000       0.00000       0.00000       0.00000       0.00000       0.00000       0.00000       0.00000       0.00000       0.00000       0.00000       18.1289       23.0372       17.2873       14.0972       7.55485       4.64454       1.59519      0.480414       0.00000       0.00000       0.00000       0.00000       0.00000       0.00000       0.00000       0.00000       0.00000       0.00000       0.00000       0.00000       0.00000       0.00000       0.00000       0.00000       0.00000       0.00000       0.00000       0.00000       0.00000       0.00000       0.00000       0.00000       0.00000       0.00000       0.00000       0.00000
   4  18 2864.2480    2.9084  0.7595 12.6821  0.0014  0.0504   0.1441   0.1107    0.3410   0.0000   435.9756      -15.6047       9.08099       9.55354      -8.11740      -2.99513      0.350115   -0.00937905       0.00000       0.00000       0.00000       0.00000       0.00000       0.00000       0.00000       0.00000       0.00000       0.00000       0.00000       0.00000       0.00000       0.00000       0.00000       0.00000       0.00000       0.00000       0.00000       0.00000       0.00000       0.00000       0.00000       0.00000       0.00000       0.00000       0.00000       0.00000       17.9650       18.9936       16.1841       11.1393       7.24804       3.24411       1.38972      0.350418       0.00000       0.00000       0.00000       0.00000       0.00000       0.00000       0.00000       0.00000       0.00000       0.00000       0.00000       0.00000       0.00000       0.00000       0.00000       0.00000       0.00000       0.00000       0.00000       0.00000       0.00000       0.00000       0.00000       0.00000       0.00000       0.00000       0.00000       0.00000
   4  21 3271.8657    3.7019  1.3964 12.2311  0.0049  0.0586   0.1423   0.1704    0.5458   0.0000   474.1082       43.2897       18.7831       11.3500     -0.702773      -5.36709      0.352072     -0.466292       0.00000       0.00000       0.00000       0.00000       0.00000       0.00000       0.00000       0.00000       0.00000       0.00000       0.00000       0.00000       0.00000       0.00000       0.00000       0.00000       0.00000       0.00000       0.00000       0.00000       0.00000       0.00000       0.00000       0.00000       0.00000       0.00000       0.00000       0.00000       21.5115       23.4812       18.4919       13.7970       8.69367       3.75273       1.52572      0.425045       0.00000       0.00000       0.00000       0.00000       0.00000       0.00000       0.00000       0.00000       0.00000       0.00000       0.00000       0.00000       0.00000       0.00000       0.00000       0.00000       0.00000       0.00000       0.00000       0.00000       0.00000       0.00000       0.00000       0.00000       0.00000       0.00000       0.00000       0.00000
   4  22 3408.0877    3.2420  1.7356 12.2928  0.0001  0.0705   0.1163   0.1832    0.3495   0.0000   419.5935      -14.4085       44.3814       19.6502      -3.09730      -1.29337     -0.753123     -0.434667       0.00000       0.00000       0.00000       0.00000       0.00000       0.00000       0.00000       0.00000       0.00000       0.00000       0.00000       0.00000       0.00000       0.00000       0.00000       0.00000       0.00000       0.00000       0.00000       0.00000       0.00000       0.00000       0.00000       0.00000       0.00000       0.00000       0.00000       0.00000       24.0029       27.4255       22.9473       14.9266       9.87668       4.30831       2.01093      0.512553       0.00000       0.00000       0.00000       0.00000       0.00000       0.00000       0.00000       0.00000       0.00000       0.00000       0.00000       0.00000       0.00000       0.00000       0.00000       0.00000       0.00000       0.00000       0.00000       0.00000       0.00000       0.00000       0.00000       0.00000       0.00000       0.00000       0.00000       0.00000
   4  23 3544.7884    2.6616  3.3429 10.9845 -0.0005  0.0991   0.0708   0.2499    0.4128   0.0000   452.3412       10.6664       28.1653       7.01979       2.31767      -4.97319       1.51432      0.235506       0.00000       0.00000       0.00000       0.00000       0.00000       0.00000       0.00000       0.00000       0.00000       0.00000       0.00000       0.00000       0.00000       0.00000       0.00000       0.00000       0.00000       0.00000       0.00000       0.00000       0.00000       0.00000       0.00000       0.00000       0.00000       0.00000       0.00000       0.00000       33.3103       37.2743       30.6880       23.3567       13.1479       7.22832       2.60969      0.754394       0.00000       0.00000       0.00000       0.00000       0.00000       0.00000       0.00000       0.00000       0.00000       0.00000       0.00000       0.00000       0.00000       0.00000       0.00000       0.00000       0.00000       0.00000       0.00000       0.00000       0.00000       0.00000       0.00000       0.00000       0.00000       0.00000       0.00000       0.00000
   4  24 3681.8488    2.2462  4.2848 10.2259  0.0032  0.1103   0.0521   0.2804    0.4001   0.0000   420.4842       130.468       17.7290      -16.4641      -3.38724       7.94636      0.302063      -1.70090       0.00000       0.00000       0.00000       0.00000       0.00000       0.00000       0.00000       0.00000       0.00000       0.00000       0.00000       0.00000       0.00000       0.00000       0.00000       0.00000       0.00000       0.00000       0.00000       0.00000       0.00000       0.00000       0.00000       0.00000       0.00000       0.00000       0.00000       0.00000       43.2382       46.2153       38.5023       24.6955       14.5658       7.17748       2.90915      0.733020       0.00000       0.00000       0.00000       0.00000       0.00000       0.00000       0.00000       0.00000       0.00000       0.00000       0.00000       0.00000       0.00000       0.00000       0.00000       0.00000       0.00000       0.00000       0.00000       0.00000       0.00000       0.00000       0.00000       0.00000       0.00000       0.00000       0.00000       0.00000
   4  25 3818.8993    1.9472  6.6677  9.5870 -0.0008  0.1394   0.0368   0.3914    0.4426   0.0000   414.2514       49.4526       25.7667       2.85385      -12.0936       5.39076    -0.0109004      0.254676       0.00000       0.00000       0.00000       0.00000       0.00000       0.00000       0.00000       0.00000       0.00000       0.00000       0.00000       0.00000       0.00000       0.00000       0.00000       0.00000       0.00000       0.00000       0.00000       0.00000       0.00000       0.00000       0.00000       0.00000       0.00000       0.00000       0.00000       0.00000       52.2694       55.1300       47.3890       31.1552       18.8873       9.30333       3.77287      0.928902       0.00000       0.00000       0.00000       0.00000       0.00000       0.00000       0.00000       0.00000       0.00000       0.00000       0.00000       0.00000       0.00000       0.00000       0.00000       0.00000       0.00000       0.00000       0.00000       0.00000       0.00000       0.00000       0.00000       0.00000       0.00000       0.00000       0.00000       0.00000
   5  10 1823.3899    0.3463  0.3163  9.9807  0.0087  0.0395   0.0300   0.0841    0.0776   0.0000   410.4934       8.74465       13.3489       8.25144      -9.26636      0.219006     -0.736755     -0.553199    0.00940651     0.0611991       0.00000       0.00000       0.00000       0.00000       0.00000       0.00000       0.00000       0.00000       0.00000       0.00000       0.00000       0.00000       0.00000       0.00000       0.00000       0.00000       0.00000       0.00000       0.00000       0.00000       0.00000       0.00000       0.00000       0.00000       0.00000       0.00000       11.0301       11.4434       13.4707       8.03019       6.14744       3.80634       1.62794      0.958240      0.353849     0.0569067       0.00000       0.00000       0.00000       0.00000       0.00000       0.00000       0.00000       0.00000       0.00000       0.00000       0.00000       0.00000       0.00000       0.00000       0.00000       0.00000       0.00000       0.00000       0.00000       0.00000       0.00000       0.00000       0.00000       0.00000       0.00000       0.00000
   5  11 1960.5970    0.5476  0.4014  9.9360 -0.0040  0.0339   0.0346   0.0726    0.1087   0.0000   428.4973      -3.22356       9.51337       1.59694      -5.14650       5.85999      -1.16923    -0.0524547     -0.100456    -0.0584918       0.00000       0.00000       0.00000       0.00000       0.00000       0.00000       0.00000       0.00000       0.00000       0.00000       0.00000       0.00000       0.00000       0.00000       0.00000       0.00000       0.00000       0.00000       0.00000       0.00000       0.00000       0.00000       0.00000       0.00000       0.00000       0.00000       11.1490       9.63790       9.29448       8.02296       6.35543       3.67965       1.73860      0.685209      0.225670     0.0430926       0.00000       0.00000       0.00000       0.00000       0.00000       0.00000       0.00000       0.00000       0.00000       0.00000       0.00000       0.00000       0.00000       0.00000       0.00000       0.00000       0.00000       0.00000       0.00000       0.00000       0.00000       0.00000       0.00000       0.00000       0.00000       0.00000
   5  12 2098.4769    0.7485  0.5985 10.0707 -0.0106  0.0413   0.0423   0.0822    0.1755   0.0000   426.6436       12.4945       12.7558       6.48627       8.59431      -4.01828       2.86052       1.26365     -0.854993     0.0509453       0.00000       0.00000       0.00000       0.00000       0.00000       0.00000       0.00000       0.00000       0.00000       0.00000       0.00000       0.00000       0.00000       0.00000       0.00000       0.00000       0.00000       0.00000       0.00000       0.00000       0.00000       0.00000       0.00000       0.00000       0.00000       0.00000       12.2251       12.2252       13.0428       9.01453       6.20181       3.86031       2.01141      0.943779      0.333473     0.0580693       0.00000       0.00000       0.00000       0.00000       0.00000       0.00000       0.00000       0.00000       0.00000       0.00000       0.00000       0.00000       0.00000       0.00000       0.00000       0.00000       0.00000       0.00000       0.00000       0.00000       0.00000       0.00000       0.00000       0.00000       0.00000       0.00000
   5  14 2371.1269    1.3021  0.9181 10.6369  0.0003  0.0475   0.0555   0.1066    0.2774   0.0000   434.2881       6.69568       14.6417    -0.0905741       10.4907      -3.59061       2.14922     -0.539009      0.549430    -0.0306306       0.00000       0.00000       0.00000       0.00000       0.00000       0.00000       0.00000       0.00000       0.00000       0.00000       0.00000       0.00000       0.00000       0.00000       0.00000       0.00000       0.00000       0.00000       0.00000       0.00000       0.00000       0.00000       0.00000       0.00000       0.00000       0.00000       13.8672       16.8142       14.0582       10.4709       7.48983       4.21026       2.12665      0.897359      0.344059     0.0820576       0.00000       0.00000       0.00000       0.00000       0.00000       0.00000       0.00000       0.00000       0.00000       0.00000       0.00000       0.00000       0.00000       0.00000       0.00000       0.00000       0.00000       0.00000       0.00000       0.00000       0.00000       0.00000       0.00000       0.00000       0.00000       0.00000
   5  15 2506.0491    1.7514  1.0366 11.1198 -0.0102  0.0492   0.0744   0.1268    0.4247   0.0000   427.6812      -2.25649       9.90210       12.8846       1.61019      -2.24042      -6.14389     -0.296859    -0.0350256    -0.0150988       0.00000       0.00000       0.00000       0.00000       0.00000       0.00000       0.00000       0.00000       0.00000       0.00000       0.00000       0.00000       0.00000       0.00000       0.00000       0.00000       0.00000       0.00000       0.00000       0.00000       0.00000       0.00000       0.00000       0.00000       0.00000       0.00000       16.1851       17.8195       15.1813       11.4923       7.63745       4.40129       2.33112      0.895001      0.302732     0.0710959       0.00000       0.00000       0.00000       0.00000       0.00000       0.00000       0.00000       0.00000       0.00000       0.00000       0.00000       0.00000       0.00000       0.00000       0.00000       0.00000       0.00000       0.00000       0.00000       0.00000       0.00000       0.00000       0.00000       0.00000       0.00000       0.00000
   5  16 2641.2347    2.2836  0.8923 10.5289 -0.0068  0.0414   0.0993   0.1052    1.0665   0.0000   443.7925       27.0794     -0.284318      -8.31213       6.61184       2.66822       1.33928      0.692480     -0.354082    -0.0979533       0.00000       0.00000       0.00000       0.00000       0.00000       0.00000       0.00000       0.00000       0.00000       0.00000       0.00000       0.00000       0.00000       0.00000       0.00000       0.00000       0.00000       0.00000       0.00000       0.00000       0.00000       0.00000       0.00000       0.00000       0.00000       0.00000       13.9424       15.0673       13.4588       10.5095       6.16762       3.76131       2.03915      0.840078      0.252585     0.0611260       0.00000       0.00000       0.00000       0.00000       0.00000       0.00000       0.00000       0.00000       0.00000       0.00000       0.00000       0.00000       0.00000       0.00000       0.00000       0.00000       0.00000       0.00000       0.00000       0.00000       0.00000       0.00000       0.00000       0.00000       0.00000       0.00000
   5  18 2913.8356    3.2936  1.0666 11.6846  0.0009  0.0520   0.1428   0.1321    1.1624   0.0000   430.1909       19.9597      -18.1138       5.20447      0.697733      -5.30769       1.08268      0.252332      0.404420     0.0540695       0.00000       0.00000       0.00000       0.00000       0.00000       0.00000       0.00000       0.00000       0.00000       0.00000       0.00000       0.00000       0.00000       0.00000       0.00000       0.00000       0.00000       0.00000       0.00000       0.00000       0.00000       0.00000       0.00000       0.00000       0.00000       0.00000       14.6384       17.1470       15.0132       11.7380       8.50188       4.44945       2.84757       1.00124      0.395590     0.0901933       0.00000       0.00000       0.00000       0.00000       0.00000       0.00000       0.00000       0.00000       0.00000       0.00000       0.00000       0.00000       0.00000       0.00000       0.00000       0.00000       0.00000       0.00000       0.00000       0.00000       0.00000       0.00000       0.00000       0.00000       0.00000       0.00000
   5  22 3459.4627    3.0937  2.6000 10.7999 -0.0062  0.0772   0.0839   0.1988    1.0449   0.0000   449.5215       44.4705       32.4984       9.70623      -11.1865      -6.19872      0.116964    -0.0494974    -0.0832604     -0.145982       0.00000       0.00000       0.00000       0.00000       0.00000       0.00000       0.00000       0.00000       0.00000       0.00000       0.00000       0.00000       0.00000       0.00000       0.00000       0.00000       0.00000       0.00000       0.00000       0.00000       0.00000       0.00000       0.00000       0.00000       0.00000       0.00000       23.4399       27.8334       23.0504       18.4558       12.3486       7.03407       3.81564       1.51066      0.545621      0.138951       0.00000       0.00000       0.00000       0.00000       0.00000       0.00000       0.00000       0.00000       0.00000       0.00000       0.00000       0.00000       0.00000       0.00000       0.00000       0.00000       0.00000       0.00000       0.00000       0.00000       0.00000       0.00000       0.00000       0.00000       0.00000       0.00000
   5  25 3871.6654    1.7504  6.7232  9.9672  0.0007  0.1351   0.0314   0.3698    0.2365   0.0000   382.6504       59.8093       66.4991       92.4696      -6.57595       7.14149      -6.19248       2.59379      0.162620     0.0261132       0.00000       0.00000       0.00000       0.00000       0.00000       0.00000       0.00000       0.00000       0.00000       0.00000       0.00000       0.00000       0.00000       0.00000       0.00000       0.00000       0.00000       0.00000       0.00000       0.00000       0.00000       0.00000       0.00000       0.00000       0.00000       0.00000       41.4104       46.1613       40.5194       33.1056       22.0241       13.2449       6.85728       2.91467      0.955050      0.226999       0.00000       0.00000       0.00000       0.00000       0.00000       0.00000       0.00000       0.00000       0.00000       0.00000       0.00000       0.00000       0.00000       0.00000       0.00000       0.00000       0.00000       0.00000       0.00000       0.00000       0.00000       0.00000       0.00000       0.00000       0.00000       0.00000
   6  11 2004.0712    0.6160  0.4100 10.1284 -0.0066  0.0313   0.0383   0.0643    0.1082   0.0000   437.2049      -2.70225       10.1622       5.34861       1.52756      0.524551      -3.79482      0.124084     -0.100895     -0.397414     0.0431960  -0.000216714       0.00000       0.00000       0.00000       0.00000       0.00000       0.00000       0.00000       0.00000       0.00000       0.00000       0.00000       0.00000       0.00000       0.00000       0.00000       0.00000       0.00000       0.00000       0.00000       0.00000       0.00000       0.00000       0.00000       0.00000       7.69957       9.08566       8.68134       6.43412       5.51363       3.16395       2.02537       1.18202      0.427751      0.211067     0.0701714     0.0123220       0.00000       0.00000       0.00000       0.00000       0.00000       0.00000       0.00000       0.00000       0.00000       0.00000       0.00000       0.00000       0.00000       0.00000       0.00000       0.00000       0.00000       0.00000       0.00000       0.00000       0.00000       0.00000       0.00000       0.00000
   6  12 2142.5400    0.8568  0.6306  9.9207 -0.0238  0.0392   0.0433   0.0848    0.2018   0.0000   434.5885      -7.43814       8.45640      -1.02344       2.66058      0.127506      -1.32130      0.180064      0.149159     0.0822430     0.0235629    -0.0313500       0.00000       0.00000       0.00000       0.00000       0.00000       0.00000       0.00000       0.00000       0.00000       0.00000       0.00000       0.00000       0.00000       0.00000       0.00000       0.00000       0.00000       0.00000       0.00000       0.00000       0.00000       0.00000       0.00000       0.00000       8.46140       9.53959       9.82631       7.82870       5.61664       3.85422       2.37886       1.14910      0.627067      0.230934     0.0707297     0.0161463       0.00000       0.00000       0.00000       0.00000       0.00000       0.00000       0.00000       0.00000       0.00000       0.00000       0.00000       0.00000       0.00000       0.00000       0.00000       0.00000       0.00000       0.00000       0.00000       0.00000       0.00000       0.00000       0.00000       0.00000
   6  13 2279.7831    1.1103  0.9044 10.0650 -0.0074  0.0392   0.0433   0.1092    0.2985   0.0000   441.0740       2.42160      -3.38738      -7.40832      -6.90277       3.15206      -2.40001      -1.00911     -0.477351      0.217181    -0.0262153     0.0201049       0.00000       0.00000       0.00000       0.00000       0.00000       0.00000       0.00000       0.00000       0.00000       0.00000       0.00000       0.00000       0.00000       0.00000       0.00000       0.00000       0.00000       0.00000       0.00000       0.00000       0.00000       0.00000       0.00000       0.00000       10.9451       12.5616       11.2420       9.44348       6.29119       4.15871       2.41193       1.32169      0.584053      0.228362     0.0642055     0.0149634       0.00000       0.00000       0.00000       0.00000       0.00000       0.00000       0.00000       0.00000       0.00000       0.00000       0.00000       0.00000       0.00000       0.00000       0.00000       0.00000       0.00000       0.00000       0.00000       0.00000       0.00000       0.00000       0.00000       0.00000
   6  14 2415.5067    1.4840  1.0165 10.6862  0.0015  0.0446   0.0571   0.1075    0.3150   0.0000   450.9472       12.7379       10.1905       3.07584       4.75475       8.74348      -3.74013      -2.27240      -1.52461    -0.0158098     0.0536434   -0.00275100       0.00000       0.00000       0.00000       0.00000       0.00000       0.00000       0.00000       0.00000       0.00000       0.00000       0.00000       0.00000       0.00000       0.00000       0.00000       0.00000       0.00000       0.00000       0.00000       0.00000       0.00000       0.00000       0.00000       0.00000       10.7104       12.1016       11.2023       9.04946       7.61503       4.83354       2.94445       1.52025      0.670556      0.253416     0.0849500     0.0167849       0.00000       0.00000       0.00000       0.00000       0.00000       0.00000       0.00000       0.00000       0.00000       0.00000       0.00000       0.00000       0.00000       0.00000       0.00000       0.00000       0.00000       0.00000       0.00000       0.00000       0.00000       0.00000       0.00000       0.00000
   6  15 2551.1512    2.0023  0.8984 10.9171  0.0040  0.0400   0.0760   0.0951    0.3740   0.0000   440.9907      -10.7880       10.1970      -7.40508       2.66122      -1.42417       2.51197      0.362940     -0.138000     0.0915144     0.0425193    -0.0151944       0.00000       0.00000       0.00000       0.00000       0.00000       0.00000       0.00000       0.00000       0.00000       0.00000       0.00000       0.00000       0.00000       0.00000       0.00000       0.00000       0.00000       0.00000       0.00000       0.00000       0.00000       0.00000       0.00000       0.00000       9.27575       11.0957       10.6565       8.30716       6.50408       3.97363       2.46330       1.36028      0.587074      0.237601     0.0787842     0.0157536       0.00000       0.00000       0.00000       0.00000       0.00000       0.00000       0.00000       0.00000       0.00000       0.00000       0.00000       0.00000       0.00000       0.00000       0.00000       0.00000       0.00000       0.00000       0.00000       0.00000       0.00000       0.00000       0.00000       0.00000
   6  16 2687.1709    2.5090  1.0089  9.8516  0.0017  0.0402   0.0933   0.1086    1.1645   0.0000   431.3529      -9.43968       27.4591       14.3877      -10.7877      0.195890       1.56246     -0.963302      -1.42730      0.255633     0.0766077   -0.00639380       0.00000       0.00000       0.00000       0.00000       0.00000       0.00000       0.00000       0.00000       0.00000       0.00000       0.00000       0.00000       0.00000       0.00000       0.00000       0.00000       0.00000       0.00000       0.00000       0.00000       0.00000       0.00000       0.00000       0.00000       9.99584       11.2116       11.3738       9.05904       6.21026       4.27139       2.57297       1.27674      0.705326      0.253824     0.0744224     0.0149788       0.00000       0.00000       0.00000       0.00000       0.00000       0.00000       0.00000       0.00000       0.00000       0.00000       0.00000       0.00000       0.00000       0.00000       0.00000       0.00000       0.00000       0.00000       0.00000       0.00000       0.00000       0.00000       0.00000       0.00000
   6  17 2823.8464    2.9976  0.8741 11.7626 -0.0014  0.0397   0.1186   0.0968    0.4121   0.0000   446.7505       17.4761       13.6063       17.5539      -2.41501      -2.54952     -0.531146     -0.709730     -0.320731     0.0694811   -0.00164140     0.0139119       0.00000       0.00000       0.00000       0.00000       0.00000       0.00000       0.00000       0.00000       0.00000       0.00000       0.00000       0.00000       0.00000       0.00000       0.00000       0.00000       0.00000       0.00000       0.00000       0.00000       0.00000       0.00000       0.00000       0.00000       8.88573       11.2390       10.4686       8.13804       6.14422       4.08964       2.40648       1.24829      0.604673      0.233982     0.0766496     0.0166281       0.00000       0.00000       0.00000       0.00000       0.00000       0.00000       0.00000       0.00000       0.00000       0.00000       0.00000       0.00000       0.00000       0.00000       0.00000       0.00000       0.00000       0.00000       0.00000       0.00000       0.00000       0.00000       0.00000       0.00000
   6  18 2960.7501    3.4097  1.1804 11.5751  0.0029  0.0418   0.1184   0.1277    0.6546   0.0000   426.0872       25.8474       16.2798      -7.71802     -0.700184      -3.89188       1.37474     -0.464227      0.238975     -0.311566   -0.00580366    -0.0204083       0.00000       0.00000       0.00000       0.00000       0.00000       0.00000       0.00000       0.00000       0.00000       0.00000       0.00000       0.00000       0.00000       0.00000       0.00000       0.00000       0.00000       0.00000       0.00000       0.00000       0.00000       0.00000       0.00000       0.00000       10.8296       12.9333       11.7276       9.45166       7.11770       4.32065       2.71254       1.40153      0.632696      0.233396     0.0797578     0.0168300       0.00000       0.00000       0.00000       0.00000       0.00000       0.00000       0.00000       0.00000       0.00000       0.00000       0.00000       0.00000       0.00000       0.00000       0.00000       0.00000       0.00000       0.00000       0.00000       0.00000       0.00000       0.00000       0.00000       0.00000
   6  19 3097.3893    3.8326  1.0326 11.6151 -0.0010  0.0432   0.1430   0.1027    0.9454   0.0000   422.6401       26.0590       2.79107       18.0084      -6.10572      -6.80772      0.476240      -1.34360     -0.906393     -0.125218    -0.0415644    -0.0258838       0.00000       0.00000       0.00000       0.00000       0.00000       0.00000       0.00000       0.00000       0.00000       0.00000       0.00000       0.00000       0.00000       0.00000       0.00000       0.00000       0.00000       0.00000       0.00000       0.00000       0.00000       0.00000       0.00000       0.00000       12.3668       13.4132       11.1962       10.4351       7.81015       5.07427       3.06323       1.41442      0.671121      0.211912     0.0700199     0.0164103       0.00000       0.00000       0.00000       0.00000       0.00000       0.00000       0.00000       0.00000       0.00000       0.00000       0.00000       0.00000       0.00000       0.00000       0.00000       0.00000       0.00000       0.00000       0.00000       0.00000       0.00000       0.00000       0.00000       0.00000
   6  20 3234.1327    3.8984  1.3800  4.6585  0.0000  0.0543   0.1221   0.1288  867.7073   0.0000   436.7929       19.1665       8.35591      -2.94628       4.82793       10.4472       0.00000       0.00000       0.00000       0.00000       0.00000       0.00000       0.00000       0.00000       0.00000       0.00000       0.00000       0.00000       0.00000       0.00000       0.00000       0.00000       0.00000       0.00000       0.00000       0.00000       0.00000       0.00000       0.00000       0.00000       0.00000       0.00000       0.00000       0.00000       0.00000       0.00000       18.5847       22.2523       19.9596       14.6091       9.09253       5.31505       2.82305       1.43685      0.629598      0.248761     0.0738457     0.0160815       0.00000       0.00000       0.00000       0.00000       0.00000       0.00000       0.00000       0.00000       0.00000       0.00000       0.00000       0.00000       0.00000       0.00000       0.00000       0.00000       0.00000       0.00000       0.00000       0.00000       0.00000       0.00000       0.00000       0.00000
   6  21 3371.0473    3.4373  2.0018  9.4035  0.0070  0.0591   0.0921   0.1543    1.6227   0.0000   459.8263       34.0014     -0.104106       26.8399       5.48612      -12.5352     -0.534288      -1.18492      0.146283     -0.822764      0.130960    -0.0260044       0.00000       0.00000       0.00000       0.00000       0.00000       0.00000       0.00000       0.00000       0.00000       0.00000       0.00000       0.00000       0.00000       0.00000       0.00000       0.00000       0.00000       0.00000       0.00000       0.00000       0.00000       0.00000       0.00000       0.00000       15.3143       18.2226       16.2244       13.4631       10.2661       6.74849       3.93222       1.97197      0.902325      0.352635      0.113066     0.0240696       0.00000       0.00000       0.00000       0.00000       0.00000       0.00000       0.00000       0.00000       0.00000       0.00000       0.00000       0.00000       0.00000       0.00000       0.00000       0.00000       0.00000       0.00000       0.00000       0.00000       0.00000       0.00000       0.00000       0.00000
   6  22 3508.3633    2.8321  2.5919 11.6474 -0.0038  0.0776   0.0749   0.2019    0.3557   0.0000   438.9871       57.5850      -23.2585      -2.21692     0.0522534       2.54984      0.629754     -0.486555       2.10805     -0.818470     -0.205879   -0.00441268       0.00000       0.00000       0.00000       0.00000       0.00000       0.00000       0.00000       0.00000       0.00000       0.00000       0.00000       0.00000       0.00000       0.00000       0.00000       0.00000       0.00000       0.00000       0.00000       0.00000       0.00000       0.00000       0.00000       0.00000       18.3108       23.4192       20.7321       17.1307       12.8454       8.66785       4.84493       2.58530       1.16061      0.490146      0.154591     0.0350698       0.00000       0.00000       0.00000       0.00000       0.00000       0.00000       0.00000       0.00000       0.00000       0.00000       0.00000       0.00000       0.00000       0.00000       0.00000       0.00000       0.00000       0.00000       0.00000       0.00000       0.00000       0.00000       0.00000       0.00000
   6  23 3646.0125    2.3311  4.2804 10.6698 -0.0027  0.0955   0.0459   0.2524    0.2813   0.0000   439.3365       63.2685       33.9247       7.25473      -18.8194      -17.4602       7.96627      -1.00115     -0.943163      0.639688     -0.258788    -0.0374827       0.00000       0.00000       0.00000       0.00000       0.00000       0.00000       0.00000       0.00000       0.00000       0.00000       0.00000       0.00000       0.00000       0.00000       0.00000       0.00000       0.00000       0.00000       0.00000       0.00000       0.00000       0.00000       0.00000       0.00000       24.2873       29.1425       26.4220       22.6368       16.2643       10.9447       6.35465       3.45792       1.51380      0.613970      0.187667     0.0408563       0.00000       0.00000       0.00000       0.00000       0.00000       0.00000       0.00000       0.00000       0.00000       0.00000       0.00000       0.00000       0.00000       0.00000       0.00000       0.00000       0.00000       0.00000       0.00000       0.00000       0.00000       0.00000       0.00000       0.00000
   6  24 3783.8720    1.9433  5.5269 10.1883 -0.0018  0.1105   0.0345   0.3113    0.2625   0.0000   448.3270       19.7140       22.3269      -26.1257       7.82113       29.4481       12.1003       1.60577      -1.76615     -0.418035      0.408906     0.0326411       0.00000       0.00000       0.00000       0.00000       0.00000       0.00000       0.00000       0.00000       0.00000       0.00000       0.00000       0.00000       0.00000       0.00000       0.00000       0.00000       0.00000       0.00000       0.00000       0.00000       0.00000       0.00000       0.00000       0.00000       28.5565       31.1199       29.3732       25.6106       19.2029       13.7557       7.64007       4.02273       1.81188      0.734667      0.209549     0.0442161       0.00000       0.00000       0.00000       0.00000       0.00000       0.00000       0.00000       0.00000       0.00000       0.00000       0.00000       0.00000       0.00000       0.00000       0.00000       0.00000       0.00000       0.00000       0.00000       0.00000       0.00000       0.00000       0.00000       0.00000
   6  25 3922.1643    1.7150  7.2392  9.7056  0.0036  0.1258   0.0273   0.3661    0.2383   0.0000   434.3355       95.8748       25.2523       26.6107       23.0895       2.66625       2.56778      -2.05753       1.60743      0.169895     -0.151413     0.0707987       0.00000       0.00000       0.00000       0.00000       0.00000       0.00000       0.00000       0.00000       0.00000       0.00000       0.00000       0.00000       0.00000       0.00000       0.00000       0.00000       0.00000       0.00000       0.00000       0.00000       0.00000       0.00000       0.00000       0.00000       33.1967       37.2565       35.4973       29.4622       21.9247       14.7795       8.70837       4.49636       2.08795      0.802621      0.250544     0.0499488       0.00000       0.00000       0.00000       0.00000       0.00000       0.00000       0.00000       0.00000       0.00000       0.00000       0.00000       0.00000       0.00000       0.00000       0.00000       0.00000       0.00000       0.00000       0.00000       0.00000       0.00000       0.00000       0.00000       0.00000
   6  26 4060.3951    1.4339  9.6206  9.6131 -0.0017  0.1559   0.0204   0.4623    0.1657   0.0000   369.9497      -51.2842       33.4048       5.77661       19.0043       5.11403      -14.8207       7.11420     -0.216831      0.262420      0.399662    -0.0899370       0.00000       0.00000       0.00000       0.00000       0.00000       0.00000       0.00000       0.00000       0.00000       0.00000       0.00000       0.00000       0.00000       0.00000       0.00000       0.00000       0.00000       0.00000       0.00000       0.00000       0.00000       0.00000       0.00000       0.00000       40.9852       46.3608       43.2957       35.7596       28.0935       18.7677       11.0059       5.51006       2.54997      0.980931      0.314910     0.0622848       0.00000       0.00000       0.00000       0.00000       0.00000       0.00000       0.00000       0.00000       0.00000       0.00000       0.00000       0.00000       0.00000       0.00000       0.00000       0.00000       0.00000       0.00000       0.00000       0.00000       0.00000       0.00000       0.00000       0.00000
   7  11 2045.7858    0.6459  0.6275  9.9223 -0.0085  0.0374   0.0302   0.0805    0.1319   0.0000   434.4967       3.87482      0.648222     -0.702517      -5.20188     -0.223883      -1.28908     -0.378984      -1.41517      0.356688     0.0628670    -0.0289957    -0.0519280    0.00329226       0.00000       0.00000       0.00000       0.00000       0.00000       0.00000       0.00000       0.00000       0.00000       0.00000       0.00000       0.00000       0.00000       0.00000       0.00000       0.00000       0.00000       0.00000       0.00000       0.00000       0.00000       0.00000       7.60322       8.42216       9.13122       7.20323       6.15851       4.45692       2.79331       1.85780      0.926629      0.464105      0.178446     0.0732009     0.0197752    0.00325772       0.00000       0.00000       0.00000       0.00000       0.00000       0.00000       0.00000       0.00000       0.00000       0.00000       0.00000       0.00000       0.00000       0.00000       0.00000       0.00000       0.00000       0.00000       0.00000       0.00000       0.00000       0.00000
   7  12 2184.5437    0.9079  0.5929 10.2484 -0.0049  0.0346   0.0407   0.0755    0.1566   0.0000   431.9472      -5.95680       4.36676       4.12033      -2.26087      -4.07834       3.46828     -0.181989      0.706353      0.472128      0.133445    -0.0445566   -0.00659953   0.000567629       0.00000       0.00000       0.00000       0.00000       0.00000       0.00000       0.00000       0.00000       0.00000       0.00000       0.00000       0.00000       0.00000       0.00000       0.00000       0.00000       0.00000       0.00000       0.00000       0.00000       0.00000       0.00000       8.03647       7.56651       8.24257       7.88257       6.11285       3.61918       2.57739       1.76824       1.07418      0.423523      0.174721     0.0549604     0.0156994    0.00254829       0.00000       0.00000       0.00000       0.00000       0.00000       0.00000       0.00000       0.00000       0.00000       0.00000       0.00000       0.00000       0.00000       0.00000       0.00000       0.00000       0.00000       0.00000       0.00000       0.00000       0.00000       0.00000
   7  13 2322.1763    1.1941  0.7484 10.6023 -0.0031  0.0433   0.0486   0.0816    0.1962   0.0000   452.1263       12.1527      -3.37229      -19.7245    -0.0259403      0.438862     -0.463104     -0.791757      0.101460     -0.428438    0.00126095   -0.00950077    -0.0217327  -0.000206401       0.00000       0.00000       0.00000       0.00000       0.00000       0.00000       0.00000       0.00000       0.00000       0.00000       0.00000       0.00000       0.00000       0.00000       0.00000       0.00000       0.00000       0.00000       0.00000       0.00000       0.00000       0.00000       8.61267       10.5361       10.2431       8.62018       7.26547       4.09296       3.13884       1.91301       1.06708      0.502543      0.191599     0.0648082     0.0230183    0.00399411       0.00000       0.00000       0.00000       0.00000       0.00000       0.00000       0.00000       0.00000       0.00000       0.00000       0.00000       0.00000       0.00000       0.00000       0.00000       0.00000       0.00000       0.00000       0.00000       0.00000       0.00000       0.00000
   7  14 2458.1736    1.6406  1.0150 10.8115 -0.0018  0.0390   0.0564   0.1084    0.2751   0.0000   427.3253      -5.00648       1.18187      -1.67142       5.80309      -4.12267       1.25558      0.245669      0.221153     -0.679913    -0.0456659    -0.0397977    0.00171892   6.04813e-05       0.00000       0.00000       0.00000       0.00000       0.00000       0.00000       0.00000       0.00000       0.00000       0.00000       0.00000       0.00000       0.00000       0.00000       0.00000       0.00000       0.00000       0.00000       0.00000       0.00000       0.00000       0.00000       10.2709       11.8145       11.2669       9.28092       6.89301       4.46306       2.93392       1.66264      0.861790      0.447574      0.169874     0.0588025     0.0169043    0.00316107       0.00000       0.00000       0.00000       0.00000       0.00000       0.00000       0.00000       0.00000       0.00000       0.00000       0.00000       0.00000       0.00000       0.00000       0.00000       0.00000       0.00000       0.00000       0.00000       0.00000       0.00000       0.00000
   7  15 2594.2424    2.0881  1.0430 10.9754  0.0061  0.0476   0.0703   0.1051    0.3654   0.0000   423.5314       8.92020       7.77253       3.66840      -6.89655      0.784089       2.08195     -0.823567      0.290567     -0.850915     0.0668696    -0.0429120     0.0276557   -0.00212562       0.00000       0.00000       0.00000       0.00000       0.00000       0.00000       0.00000       0.00000       0.00000       0.00000       0.00000       0.00000       0.00000       0.00000       0.00000       0.00000       0.00000       0.00000       0.00000       0.00000       0.00000       0.00000       11.9073       13.6781       12.6860       10.6865       8.73758       5.47654       3.75579       2.23054       1.13194      0.533843      0.195231     0.0649195     0.0214413    0.00367276       0.00000       0.00000       0.00000       0.00000       0.00000       0.00000       0.00000       0.00000       0.00000       0.00000       0.00000       0.00000       0.00000       0.00000       0.00000       0.00000       0.00000       0.00000       0.00000       0.00000       0.00000       0.00000
   7  16 2731.1684    2.7369  0.8024 11.6068 -0.0035  0.0324   0.1056   0.0908    0.3480   0.0000   435.6432       11.1026       4.38844      -3.63889       7.10067       7.04916       3.01632      -1.16683     0.0606705      0.691211     -0.171657     -0.155124    -0.0111114   -0.00455512       0.00000       0.00000       0.00000       0.00000       0.00000       0.00000       0.00000       0.00000       0.00000       0.00000       0.00000       0.00000       0.00000       0.00000       0.00000       0.00000       0.00000       0.00000       0.00000       0.00000       0.00000       0.00000       7.37613       8.28820       8.49455       6.97312       5.33060       3.71130       2.56637       1.37179      0.719036      0.399913      0.163520     0.0548912     0.0153911    0.00282551       0.00000       0.00000       0.00000       0.00000       0.00000       0.00000       0.00000       0.00000       0.00000       0.00000       0.00000       0.00000       0.00000       0.00000       0.00000       0.00000       0.00000       0.00000       0.00000       0.00000       0.00000       0.00000
   7  17 2868.4123    3.3243  0.8948 11.9365 -0.0093  0.0367   0.1164   0.0844    0.4012   0.0000   425.4665       10.4430       17.6203       13.3532       1.91802      -3.02791      -2.21693      0.438845      0.121736    -0.0300706    -0.0352931    -0.0151055    0.00139140    0.00594141       0.00000       0.00000       0.00000       0.00000       0.00000       0.00000       0.00000       0.00000       0.00000       0.00000       0.00000       0.00000       0.00000       0.00000       0.00000       0.00000       0.00000       0.00000       0.00000       0.00000       0.00000       0.00000       9.00172       10.2884       9.18868       7.86353       6.78309       4.68773       3.16892       1.76220      0.827999      0.432261      0.150420     0.0553164     0.0172390    0.00330619       0.00000       0.00000       0.00000       0.00000       0.00000       0.00000       0.00000       0.00000       0.00000       0.00000       0.00000       0.00000       0.00000       0.00000       0.00000       0.00000       0.00000       0.00000       0.00000       0.00000       0.00000       0.00000
   7  18 3005.7626    3.8731  0.8748 12.2288 -0.0314  0.0354   0.1480   0.0810    0.6561   0.0000   415.3474       16.3545       13.0373      -8.23292      -7.50468       5.48189      -8.08969      -2.35138       1.11012     -0.897157     -0.229002     -0.160181    0.00356457    0.00431485       0.00000       0.00000       0.00000       0.00000       0.00000       0.00000       0.00000       0.00000       0.00000       0.00000       0.00000       0.00000       0.00000       0.00000       0.00000       0.00000       0.00000       0.00000       0.00000       0.00000       0.00000       0.00000       7.97953       9.12581       9.19151       7.52782       5.98620       4.26959       2.97902       1.60376      0.832730      0.444562      0.175879     0.0623832     0.0173970    0.00303434       0.00000       0.00000       0.00000       0.00000       0.00000       0.00000       0.00000       0.00000       0.00000       0.00000       0.00000       0.00000       0.00000       0.00000       0.00000       0.00000       0.00000       0.00000       0.00000       0.00000       0.00000       0.00000
   7  19 3142.9377    3.7382  1.1588 12.6588 -0.0076  0.0463   0.1248   0.1049    0.3559   0.0000   435.7173       26.3095       10.0847       10.8358       5.82383       1.04782      -1.13627      -3.34419       1.89116    -0.0420742      0.118978    0.00381206    -0.0193158   -0.00486308       0.00000       0.00000       0.00000       0.00000       0.00000       0.00000       0.00000       0.00000       0.00000       0.00000       0.00000       0.00000       0.00000       0.00000       0.00000       0.00000       0.00000       0.00000       0.00000       0.00000       0.00000       0.00000       9.74892       12.0566       10.9642       10.6171       7.17778       5.91662       3.46702       2.35908       1.07157      0.637335      0.215917     0.0909981     0.0200734    0.00510345       0.00000       0.00000       0.00000       0.00000       0.00000       0.00000       0.00000       0.00000       0.00000       0.00000       0.00000       0.00000       0.00000       0.00000       0.00000       0.00000       0.00000       0.00000       0.00000       0.00000       0.00000       0.00000
   7  20 3280.0345    3.7563  1.3551 11.4646  0.0018  0.0451   0.1114   0.1061    0.7044   0.0000   430.0870       20.5440       23.1688       16.1299      -7.20311      -4.27251      -2.53262      0.233888    -0.0728621     -0.943056     0.0950051    -0.0311050    0.00177257   -0.00473492       0.00000       0.00000       0.00000       0.00000       0.00000       0.00000       0.00000       0.00000       0.00000       0.00000       0.00000       0.00000       0.00000       0.00000       0.00000       0.00000       0.00000       0.00000       0.00000       0.00000       0.00000       0.00000       10.1601       11.2092       11.7197       9.60594       7.62822       5.29911       3.56994       2.07736       1.10724      0.550970      0.225840     0.0790748     0.0221979    0.00378045       0.00000       0.00000       0.00000       0.00000       0.00000       0.00000       0.00000       0.00000       0.00000       0.00000       0.00000       0.00000       0.00000       0.00000       0.00000       0.00000       0.00000       0.00000       0.00000       0.00000       0.00000       0.00000
   7  21 3417.6996    3.0331  2.3066 11.9652 -0.0094  0.0598   0.0758   0.1654    0.2608   0.0000   463.0014       33.1819       4.90491       26.8929       12.7408      -6.08166      -7.53363      -1.97552     -0.442574     -0.289284     -0.299862    -0.0291348    0.00193085   -0.00165349       0.00000       0.00000       0.00000       0.00000       0.00000       0.00000       0.00000       0.00000       0.00000       0.00000       0.00000       0.00000       0.00000       0.00000       0.00000       0.00000       0.00000       0.00000       0.00000       0.00000       0.00000       0.00000       13.8110       16.3814       15.1585       13.6114       10.1151       7.48303       4.69132       2.80869       1.42375      0.695356      0.275670      0.101307     0.0267202    0.00581296       0.00000       0.00000       0.00000       0.00000       0.00000       0.00000       0.00000       0.00000       0.00000       0.00000       0.00000       0.00000       0.00000       0.00000       0.00000       0.00000       0.00000       0.00000       0.00000       0.00000       0.00000       0.00000
   7  22 3555.4688    2.7408  3.2175 10.8666 -0.0024  0.0701   0.0580   0.1947    0.3863   0.0000   433.3506       49.5307       15.1333      -2.26772      -2.32108      0.259809      -10.1104       1.09580      -2.42975     -0.735033      0.373873    -0.0915841    -0.0214900   -0.00381595       0.00000       0.00000       0.00000       0.00000       0.00000       0.00000       0.00000       0.00000       0.00000       0.00000       0.00000       0.00000       0.00000       0.00000       0.00000       0.00000       0.00000       0.00000       0.00000       0.00000       0.00000       0.00000       16.3721       19.0776       17.6339       15.4984       12.2406       8.52082       5.72182       3.20526       1.79216      0.784455      0.341230      0.110825     0.0331479    0.00641415       0.00000       0.00000       0.00000       0.00000       0.00000       0.00000       0.00000       0.00000       0.00000       0.00000       0.00000       0.00000       0.00000       0.00000       0.00000       0.00000       0.00000       0.00000       0.00000       0.00000       0.00000       0.00000
   7  23 3693.5005    2.2356  4.8306 10.0896 -0.0011  0.0910   0.0362   0.2440    0.3190   0.0000   473.9548       30.1361       13.3760      -8.39681       22.3768      -27.8749       1.62549      -1.21529      -1.19610      -2.59082     -0.444151      0.255325     0.0279449   5.87401e-05       0.00000       0.00000       0.00000       0.00000       0.00000       0.00000       0.00000       0.00000       0.00000       0.00000       0.00000       0.00000       0.00000       0.00000       0.00000       0.00000       0.00000       0.00000       0.00000       0.00000       0.00000       0.00000       19.8338       23.9806       23.0881       19.6737       15.8386       10.8037       6.94899       4.32659       2.32997       1.06969      0.438283      0.162283     0.0473532    0.00884640       0.00000       0.00000       0.00000       0.00000       0.00000       0.00000       0.00000       0.00000       0.00000       0.00000       0.00000       0.00000       0.00000       0.00000       0.00000       0.00000       0.00000       0.00000       0.00000       0.00000       0.00000       0.00000
   7  24 3832.1132    1.8866  6.4594  9.9068 -0.0015  0.1099   0.0276   0.3014    0.2180   0.0000   399.0969       48.9188       37.1464       18.6226      -12.4743       3.84723      -4.47122       7.11215      -3.71265      -1.82937      0.171808      0.295257     0.0467568    -0.0139575       0.00000       0.00000       0.00000       0.00000       0.00000       0.00000       0.00000       0.00000       0.00000       0.00000       0.00000       0.00000       0.00000       0.00000       0.00000       0.00000       0.00000       0.00000       0.00000       0.00000       0.00000       0.00000       24.0285       29.5304       27.8584       24.4251       19.3078       13.1428       8.91041       5.12429       2.81125       1.30795      0.548730      0.190098     0.0586063     0.0111533       0.00000       0.00000       0.00000       0.00000       0.00000       0.00000       0.00000       0.00000       0.00000       0.00000       0.00000       0.00000       0.00000       0.00000       0.00000       0.00000       0.00000       0.00000       0.00000       0.00000       0.00000       0.00000
   7  25 3970.4906    1.5432  7.5438 10.1119  0.0005  0.1295   0.0234   0.3736    0.1425   0.0000   448.3641       8.82778      -27.5471       41.6945       10.1456      -22.1007      -1.74586      -2.99890       4.52482     -0.878931      0.265466      0.112626    -0.0212169   -0.00166528       0.00000       0.00000       0.00000       0.00000       0.00000       0.00000       0.00000       0.00000       0.00000       0.00000       0.00000       0.00000       0.00000       0.00000       0.00000       0.00000       0.00000       0.00000       0.00000       0.00000       0.00000       0.00000       27.8722       32.9698       32.7389       28.1775       22.2528       16.0941       10.3011       6.28529       3.51175       1.55560      0.689599      0.244238     0.0681395     0.0127108       0.00000       0.00000       0.00000       0.00000       0.00000       0.00000       0.00000       0.00000       0.00000       0.00000       0.00000       0.00000       0.00000       0.00000       0.00000       0.00000       0.00000       0.00000       0.00000       0.00000       0.00000       0.00000
   8  10 1946.0617    0.4862  0.4368 10.2655 -0.0084  0.0340   0.0268   0.0695    0.0801   0.0000   431.0372       9.32652       14.0606       11.3733      -4.32010       1.88738      -3.90022      -1.99605       1.23667      0.233403     -0.471483    -0.0460940    -0.0201821    -0.0310277  -0.000513613   0.000533631       0.00000       0.00000       0.00000       0.00000       0.00000       0.00000       0.00000       0.00000       0.00000       0.00000       0.00000       0.00000       0.00000       0.00000       0.00000       0.00000       0.00000       0.00000       0.00000       0.00000       5.84058       7.15693       7.52362       6.48169       5.33641       3.46215       3.06004       1.67543      0.965966      0.577436      0.264895      0.140259     0.0475870     0.0150895    0.00471403   0.000739050       0.00000       0.00000       0.00000       0.00000       0.00000       0.00000       0.00000       0.00000       0.00000       0.00000       0.00000       0.00000       0.00000       0.00000       0.00000       0.00000       0.00000       0.00000       0.00000       0.00000
   8  11 2086.1686    0.7287  0.4570 10.2082 -0.0111  0.0371   0.0375   0.0642    0.1059   0.0000   428.1802       3.08937       19.6514      0.264641      -7.17728       2.03946       1.56620    -0.0623747     -0.210365    -0.0536869      0.198794    -0.0814716    -0.0546978    0.00831617    0.00287287   0.000325728       0.00000       0.00000       0.00000       0.00000       0.00000       0.00000       0.00000       0.00000       0.00000       0.00000       0.00000       0.00000       0.00000       0.00000       0.00000       0.00000       0.00000       0.00000       0.00000       0.00000       6.83183       8.41848       6.31450       5.51880       5.91884       5.00060       3.81504       2.22441       1.18718      0.547211      0.285860      0.110087     0.0455616     0.0141321    0.00446282   0.000803747       0.00000       0.00000       0.00000       0.00000       0.00000       0.00000       0.00000       0.00000       0.00000       0.00000       0.00000       0.00000       0.00000       0.00000       0.00000       0.00000       0.00000       0.00000       0.00000       0.00000
   8  12 2225.0986    1.0000  0.7388 10.1288 -0.0104  0.0351   0.0402   0.0798    0.1893   0.0000   437.5779      -1.07264       7.15229      -1.11060      -8.60789       3.64560      -1.13078      0.703827     -0.439190    -0.0590246      0.541398      0.169967     0.0249976   -0.00230826    0.00280863  -7.98292e-05       0.00000       0.00000       0.00000       0.00000       0.00000       0.00000       0.00000       0.00000       0.00000       0.00000       0.00000       0.00000       0.00000       0.00000       0.00000       0.00000       0.00000       0.00000       0.00000       0.00000       6.05434       8.19320       7.22783       7.00261       5.85423       4.02617       3.07877       1.83195       1.25232      0.570697      0.342974      0.114243     0.0528822     0.0143713    0.00481909    0.00100009       0.00000       0.00000       0.00000       0.00000       0.00000       0.00000       0.00000       0.00000       0.00000       0.00000       0.00000       0.00000       0.00000       0.00000       0.00000       0.00000       0.00000       0.00000       0.00000       0.00000
   8  14 2499.5199    1.7038  0.8626 11.2046 -0.0104  0.0470   0.0608   0.0850    0.2363   0.0000   430.7937      -10.3032       5.68359      -1.87339      -4.33164       1.35395      -2.63347      -1.08625       1.70210     -0.421967      0.182205     -0.313836    -0.0345346    -0.0105911    0.00795369  -0.000174900       0.00000       0.00000       0.00000       0.00000       0.00000       0.00000       0.00000       0.00000       0.00000       0.00000       0.00000       0.00000       0.00000       0.00000       0.00000       0.00000       0.00000       0.00000       0.00000       0.00000       8.74500       10.3185       12.1496       7.21485       8.64800       6.01487       3.45604       3.18384       1.27795      0.749358      0.478329      0.137011     0.0601830     0.0305459    0.00719452   0.000804275       0.00000       0.00000       0.00000       0.00000       0.00000       0.00000       0.00000       0.00000       0.00000       0.00000       0.00000       0.00000       0.00000       0.00000       0.00000       0.00000       0.00000       0.00000       0.00000       0.00000
   8  15 2636.1658    2.1187  0.9466 11.3098 -0.0106  0.0368   0.0716   0.0870    0.3015   0.0000   433.4183       14.3381       16.2980      -1.70958      -5.76501       1.52909      -2.84428       3.91340       1.23388     -0.411745      0.139856    -0.0651431     0.0110618    -0.0116851   -0.00755911  -0.000461500       0.00000       0.00000       0.00000       0.00000       0.00000       0.00000       0.00000       0.00000       0.00000       0.00000       0.00000       0.00000       0.00000       0.00000       0.00000       0.00000       0.00000       0.00000       0.00000       0.00000       7.46067       9.29370       8.84411       7.83999       6.25377       4.60437       3.37964       2.02883       1.14311      0.622120      0.303528      0.133995     0.0497336     0.0161089    0.00460550   0.000854766       0.00000       0.00000       0.00000       0.00000       0.00000       0.00000       0.00000       0.00000       0.00000       0.00000       0.00000       0.00000       0.00000       0.00000       0.00000       0.00000       0.00000       0.00000       0.00000       0.00000
   8  16 2773.8772    2.9002  0.8555 10.9986  0.0030  0.0342   0.0949   0.0780    0.5134   0.0000   431.3963       27.6009       4.53838       11.9199      -4.65223     -0.490369       3.31333      -1.95229     -0.568396     -0.210795    -0.0326376     0.0503436    -0.0506924    0.00608044    0.00164759  -0.000368487       0.00000       0.00000       0.00000       0.00000       0.00000       0.00000       0.00000       0.00000       0.00000       0.00000       0.00000       0.00000       0.00000       0.00000       0.00000       0.00000       0.00000       0.00000       0.00000       0.00000       7.43544       9.00760       8.73526       7.96156       5.93565       4.22455       2.85301       1.68601       1.16355      0.557160      0.293486      0.111655     0.0502422     0.0131344    0.00372125   0.000729210       0.00000       0.00000       0.00000       0.00000       0.00000       0.00000       0.00000       0.00000       0.00000       0.00000       0.00000       0.00000       0.00000       0.00000       0.00000       0.00000       0.00000       0.00000       0.00000       0.00000
   8  17 2911.5671    3.3599  0.9082 11.6406 -0.0068  0.0335   0.1143   0.0846    0.4988   0.0000   435.5374       21.9192       3.67852       20.7084       9.16522       2.26846       5.17288      -1.24687      0.604999      0.286770     -0.211530     -0.131155     0.0454431   -0.00878981   -0.00202019   0.000973450       0.00000       0.00000       0.00000       0.00000       0.00000       0.00000       0.00000       0.00000       0.00000       0.00000       0.00000       0.00000       0.00000       0.00000       0.00000       0.00000       0.00000       0.00000       0.00000       0.00000       7.39590       8.26313       8.12944       7.43765       5.59854       4.34567       3.22331       1.89915       1.06940      0.553901      0.305826      0.127369     0.0488721     0.0135366    0.00352289   0.000691347       0.00000       0.00000       0.00000       0.00000       0.00000       0.00000       0.00000       0.00000       0.00000       0.00000       0.00000       0.00000       0.00000       0.00000       0.00000       0.00000       0.00000       0.00000       0.00000       0.00000
   8  18 3049.2339    3.7211  0.9576 12.9373 -0.0041  0.0377   0.1279   0.0888    0.2449   0.0000   443.3990       12.3599       17.0934       17.8183       3.33041       6.25242      -4.15489     -0.540992      0.831094      -1.88513     -0.153360    -0.0492093    0.00894386    0.00989486  -0.000813936  -0.000710252       0.00000       0.00000       0.00000       0.00000       0.00000       0.00000       0.00000       0.00000       0.00000       0.00000       0.00000       0.00000       0.00000       0.00000       0.00000       0.00000       0.00000       0.00000       0.00000       0.00000       7.82966       9.07248       8.61192       8.17763       6.42708       4.92103       3.33482       2.22509       1.22093      0.731107      0.318051      0.150548     0.0500045     0.0175248    0.00418150   0.000840667       0.00000       0.00000       0.00000       0.00000       0.00000       0.00000       0.00000       0.00000       0.00000       0.00000       0.00000       0.00000       0.00000       0.00000       0.00000       0.00000       0.00000       0.00000       0.00000       0.00000
   8  19 3186.7806    3.9149  1.4273 11.9234 -0.0015  0.0454   0.1046   0.1179    0.3910   0.0000   456.9840       32.7318       18.9385       11.1138       1.09932       9.13955     -0.213596      -5.00591     -0.716037     -0.119616     -0.285874     -0.100752     0.0457486   -0.00697995    0.00815006   0.000463414       0.00000       0.00000       0.00000       0.00000       0.00000       0.00000       0.00000       0.00000       0.00000       0.00000       0.00000       0.00000       0.00000       0.00000       0.00000       0.00000       0.00000       0.00000       0.00000       0.00000       10.7802       13.2569       12.8253       10.9950       8.55323       5.93296       3.85125       2.45581       1.35872      0.734998      0.337929      0.145656     0.0522058     0.0177656    0.00471405   0.000886954       0.00000       0.00000       0.00000       0.00000       0.00000       0.00000       0.00000       0.00000       0.00000       0.00000       0.00000       0.00000       0.00000       0.00000       0.00000       0.00000       0.00000       0.00000       0.00000       0.00000
   8  20 3324.4706    3.3963  1.7670 11.8434 -0.0025  0.0489   0.0832   0.1262    0.2909   0.0000   438.1427       22.0540       16.9161       15.4783      -7.16450      -12.3304       1.37112      -4.65184    -0.0180317     -0.284041     -0.394384    -0.0612637     0.0307591    -0.0121475   -0.00377886  -1.86440e-05       0.00000       0.00000       0.00000       0.00000       0.00000       0.00000       0.00000       0.00000       0.00000       0.00000       0.00000       0.00000       0.00000       0.00000       0.00000       0.00000       0.00000       0.00000       0.00000       0.00000       9.77881       11.2093       11.2420       9.93980       8.16009       6.17747       4.46520       2.77550       1.63778      0.839677      0.444198      0.181705     0.0738850     0.0220995    0.00600154    0.00104121       0.00000       0.00000       0.00000       0.00000       0.00000       0.00000       0.00000       0.00000       0.00000       0.00000       0.00000       0.00000       0.00000       0.00000       0.00000       0.00000       0.00000       0.00000       0.00000       0.00000
   8  21 3462.5397    3.0422  2.5485 11.2133 -0.0035  0.0568   0.0654   0.1533    0.2920   0.0000   436.8585       18.9191       13.2631       22.1671       7.28041      -2.07176       2.18470       2.90668       1.23584     -0.461330      0.440227     -0.314165      0.237358     0.0348115    0.00334288   -0.00240154       0.00000       0.00000       0.00000       0.00000       0.00000       0.00000       0.00000       0.00000       0.00000       0.00000       0.00000       0.00000       0.00000       0.00000       0.00000       0.00000       0.00000       0.00000       0.00000       0.00000       12.3458       14.4365       14.3812       12.6388       9.62450       7.38056       5.03577       3.11392       1.80934      0.955473      0.481256      0.209226     0.0831712     0.0249018    0.00608671    0.00113733       0.00000       0.00000       0.00000       0.00000       0.00000       0.00000       0.00000       0.00000       0.00000       0.00000       0.00000       0.00000       0.00000       0.00000       0.00000       0.00000       0.00000       0.00000       0.00000       0.00000
   8  22 3600.9547    2.4386  3.1157 11.2838 -0.0068  0.0704   0.0485   0.1801    0.1967   0.0000   438.2290       50.2952       11.3404       9.49059       4.65733      -4.78148      -6.05139      -1.78491      -3.02853      -2.61728    -0.0418953    -0.0986753     0.0222623    -0.0508427     0.0209403   -0.00196948       0.00000       0.00000       0.00000       0.00000       0.00000       0.00000       0.00000       0.00000       0.00000       0.00000       0.00000       0.00000       0.00000       0.00000       0.00000       0.00000       0.00000       0.00000       0.00000       0.00000       13.3819       15.9807       15.6439       13.9328       11.6451       8.95150       6.24603       3.99370       2.38577       1.29419      0.614376      0.270047      0.105011     0.0341955    0.00912980    0.00162861       0.00000       0.00000       0.00000       0.00000       0.00000       0.00000       0.00000       0.00000       0.00000       0.00000       0.00000       0.00000       0.00000       0.00000       0.00000       0.00000       0.00000       0.00000       0.00000       0.00000
   8  23 3739.5101    2.1256  5.4780 10.0944 -0.0005  0.0916   0.0307   0.2484    0.2213   0.0000   421.9430       30.2259       30.4942       30.8491      -2.90757      -6.98054      -8.16550       1.83648       3.55812      -2.01686     -0.606614    -0.0570717     -0.206422    -0.0605470     0.0307206  -0.000850237       0.00000       0.00000       0.00000       0.00000       0.00000       0.00000       0.00000       0.00000       0.00000       0.00000       0.00000       0.00000       0.00000       0.00000       0.00000       0.00000       0.00000       0.00000       0.00000       0.00000       17.8461       22.3313       21.1838       19.2012       15.4668       11.5900       8.04763       5.09974       3.02772       1.59466      0.800860      0.338033      0.134364     0.0433906     0.0118076    0.00219818       0.00000       0.00000       0.00000       0.00000       0.00000       0.00000       0.00000       0.00000       0.00000       0.00000       0.00000       0.00000       0.00000       0.00000       0.00000       0.00000       0.00000       0.00000       0.00000       0.00000
   8  24 3878.5872    1.7269  6.6617 10.2942 -0.0012  0.1103   0.0249   0.3006    0.1356   0.0000   481.7914      -4.40117      -33.4446       23.9006       3.77871       28.7312      -11.5934      -6.83220       4.42057      -1.30480     -0.606552     -0.662569     0.0466913    -0.0336181    -0.0135758   -0.00460586       0.00000       0.00000       0.00000       0.00000       0.00000       0.00000       0.00000       0.00000       0.00000       0.00000       0.00000       0.00000       0.00000       0.00000       0.00000       0.00000       0.00000       0.00000       0.00000       0.00000       21.7051       25.3228       24.3297       22.6124       19.0175       14.3497       9.85913       6.58794       3.86725       2.10108       1.00572      0.433119      0.161341     0.0548482     0.0141368    0.00254241       0.00000       0.00000       0.00000       0.00000       0.00000       0.00000       0.00000       0.00000       0.00000       0.00000       0.00000       0.00000       0.00000       0.00000       0.00000       0.00000       0.00000       0.00000       0.00000       0.00000
   8  25 4017.5580    1.5119  9.0501  9.7959 -0.0022  0.1345   0.0193   0.3783    0.1326   0.0000   432.2403       81.7930       7.55691       5.71950       4.18260     -0.780039      -27.1516      -8.50344      0.814414     0.0320085       1.02110      0.486367     0.0976117     0.0752914    0.00848580   0.000109191       0.00000       0.00000       0.00000       0.00000       0.00000       0.00000       0.00000       0.00000       0.00000       0.00000       0.00000       0.00000       0.00000       0.00000       0.00000       0.00000       0.00000       0.00000       0.00000       0.00000       25.4737       31.4870       30.7886       27.4190       22.9034       17.2672       12.4113       7.80604       4.52679       2.49218       1.19956      0.548254      0.205159     0.0682390     0.0185678    0.00325098       0.00000       0.00000       0.00000       0.00000       0.00000       0.00000       0.00000       0.00000       0.00000       0.00000       0.00000       0.00000       0.00000       0.00000       0.00000       0.00000       0.00000       0.00000       0.00000       0.00000
   8  26 4157.1229    1.2481 10.3487  9.9614 -0.0008  0.1607   0.0167   0.4362    0.0940   0.0000   434.1812      -19.5923       45.1467      -7.45365      -29.9760      -6.60371       4.34980       15.5669      -6.89638      -5.28857      0.839518      0.142657     0.0427730    -0.0877571     0.0108010    0.00319107       0.00000       0.00000       0.00000       0.00000       0.00000       0.00000       0.00000       0.00000       0.00000       0.00000       0.00000       0.00000       0.00000       0.00000       0.00000       0.00000       0.00000       0.00000       0.00000       0.00000       29.8362       36.6823       35.5265       32.9880       27.3508       20.6802       14.4439       9.54360       5.64913       3.01471       1.54641      0.636195      0.252654     0.0830790     0.0221470    0.00402878       0.00000       0.00000       0.00000       0.00000       0.00000       0.00000       0.00000       0.00000       0.00000       0.00000       0.00000       0.00000       0.00000       0.00000       0.00000       0.00000       0.00000       0.00000       0.00000       0.00000
   9  11 2125.0916    0.7551  0.7644 10.2482 -0.0109  0.0467   0.0305   0.0837    0.1385   0.0000   432.3933      -3.29820       13.2111      0.796773      -8.47054       8.34399      0.666502       1.31560       1.86323     -0.145095      0.391114     -0.525466    -0.0203544     0.0342460   -0.00738892    0.00683214  -6.13486e-05   5.46148e-05       0.00000       0.00000       0.00000       0.00000       0.00000       0.00000       0.00000       0.00000       0.00000       0.00000       0.00000       0.00000       0.00000       0.00000       0.00000       0.00000       0.00000       0.00000       7.20251       8.29904       10.6828       7.14444       7.05892       6.67657       3.56952       2.99186       2.27365      0.798918      0.630874      0.373858      0.108587     0.0523774     0.0278592    0.00823143    0.00155060   0.000217513       0.00000       0.00000       0.00000       0.00000       0.00000       0.00000       0.00000       0.00000       0.00000       0.00000       0.00000       0.00000       0.00000       0.00000       0.00000       0.00000       0.00000       0.00000
   9  12 2264.5239    1.0586  0.7603 10.6024 -0.0128  0.0380   0.0393   0.0805    0.1550   0.0000   430.0659       2.44342       10.0805       4.78475      0.810489      -5.35741      -4.70859       2.94356       1.20291     -0.665576     -0.529390     -0.407742     -0.178093   -0.00288081    0.00486349   -0.00405155    0.00123444  -0.000139920       0.00000       0.00000       0.00000       0.00000       0.00000       0.00000       0.00000       0.00000       0.00000       0.00000       0.00000       0.00000       0.00000       0.00000       0.00000       0.00000       0.00000       0.00000       5.78148       7.21835       7.88135       6.76612       5.45307       4.49547       3.69411       1.95541       1.46259      0.918968      0.442666      0.213906      0.111829     0.0509130     0.0178004    0.00480563    0.00129434   0.000207316       0.00000       0.00000       0.00000       0.00000       0.00000       0.00000       0.00000       0.00000       0.00000       0.00000       0.00000       0.00000       0.00000       0.00000       0.00000       0.00000       0.00000       0.00000
   9  13 2402.2958    1.4812  0.9228 10.6959 -0.0043  0.0332   0.0460   0.0868    0.2324   0.0000   438.8098       13.9594       14.8448      -2.89176       2.20412      -6.90755       2.43770       1.24782      0.751492     -0.555136     0.0549883    -0.0802108      0.173294    0.00402270   -0.00952396   0.000555557   0.000333974  -7.94720e-05       0.00000       0.00000       0.00000       0.00000       0.00000       0.00000       0.00000       0.00000       0.00000       0.00000       0.00000       0.00000       0.00000       0.00000       0.00000       0.00000       0.00000       0.00000       6.30998       7.66083       7.64489       6.79669       5.72712       4.48967       3.15839       2.05471       1.33520      0.803565      0.416934      0.191044     0.0933853     0.0370166     0.0134316    0.00406908    0.00101888   0.000166561       0.00000       0.00000       0.00000       0.00000       0.00000       0.00000       0.00000       0.00000       0.00000       0.00000       0.00000       0.00000       0.00000       0.00000       0.00000       0.00000       0.00000       0.00000
   9  14 2539.5749    1.8556  0.9446 11.0610 -0.0039  0.0376   0.0615   0.0869    0.2592   0.0000   448.0680       3.58974       7.13780    -0.0173606       6.59764      -1.76163       4.96064      -1.94114      -1.39093      0.116664    0.00638389      0.121845      0.114447     0.0294073   -0.00375236    0.00370968   0.000548578  -8.99857e-05       0.00000       0.00000       0.00000       0.00000       0.00000       0.00000       0.00000       0.00000       0.00000       0.00000       0.00000       0.00000       0.00000       0.00000       0.00000       0.00000       0.00000       0.00000       7.11461       8.28615       8.67040       7.79341       6.95215       4.90838       3.27541       2.16419       1.51445      0.931541      0.499137      0.230615      0.105709     0.0413235     0.0149437    0.00462588    0.00109124   0.000167906       0.00000       0.00000       0.00000       0.00000       0.00000       0.00000       0.00000       0.00000       0.00000       0.00000       0.00000       0.00000       0.00000       0.00000       0.00000       0.00000       0.00000       0.00000
   9  15 2677.0639    2.4211  0.9516 10.9041 -0.0035  0.0356   0.0759   0.0735    0.3938   0.0000   419.3648       4.12820     -0.233819       10.9720       6.76204       2.01847     -0.941345      -5.70761      0.156309      0.139165     -0.455893     -0.463207      0.114692    -0.0133862   -0.00877212    0.00664085   -0.00266643  -0.000148328       0.00000       0.00000       0.00000       0.00000       0.00000       0.00000       0.00000       0.00000       0.00000       0.00000       0.00000       0.00000       0.00000       0.00000       0.00000       0.00000       0.00000       0.00000       6.77016       7.44698       7.68504       6.85116       5.92359       4.88779       3.49516       2.41581       1.48512      0.911883      0.473163      0.214505      0.105873     0.0413893     0.0148090    0.00445283    0.00101390   0.000160004       0.00000       0.00000       0.00000       0.00000       0.00000       0.00000       0.00000       0.00000       0.00000       0.00000       0.00000       0.00000       0.00000       0.00000       0.00000       0.00000       0.00000       0.00000
   9  16 2815.2765    2.9759  0.8858 11.9602 -0.0017  0.0399   0.0963   0.0802    0.2633   0.0000   437.6042       13.5767       13.5947       4.13133       13.1257      -2.53130      -4.01115     -0.407315     -0.916396     -0.487779     -0.550856     0.0683986    0.00248266   -0.00795824    -0.0145448   -0.00581997   6.93966e-05   0.000197980       0.00000       0.00000       0.00000       0.00000       0.00000       0.00000       0.00000       0.00000       0.00000       0.00000       0.00000       0.00000       0.00000       0.00000       0.00000       0.00000       0.00000       0.00000       9.46517       11.9540       11.7860       10.4676       8.08745       5.72160       3.76769       2.26905       1.45677      0.855619      0.447284      0.191564     0.0913317     0.0339674     0.0122564    0.00355040   0.000930335   0.000167301       0.00000       0.00000       0.00000       0.00000       0.00000       0.00000       0.00000       0.00000       0.00000       0.00000       0.00000       0.00000       0.00000       0.00000       0.00000       0.00000       0.00000       0.00000
   9  17 2953.6432    3.7535  0.8076 12.0296 -0.0055  0.0312   0.1204   0.0704    0.3484   0.0000   437.5745       19.3012       1.56639       10.6284      -2.52773       2.37784      0.925600      0.255879      0.359792      0.626586      0.233781    -0.0391544   -0.00854211   -0.00435441    0.00859673   -0.00348502   0.000438461  -0.000227683       0.00000       0.00000       0.00000       0.00000       0.00000       0.00000       0.00000       0.00000       0.00000       0.00000       0.00000       0.00000       0.00000       0.00000       0.00000       0.00000       0.00000       0.00000       5.98412       6.70285       6.04820       6.30951       5.68527       4.17167       2.77498       1.96579       1.42442      0.850146      0.459482      0.211149     0.0856451     0.0317750     0.0118381    0.00347134   0.000905959   0.000163964       0.00000       0.00000       0.00000       0.00000       0.00000       0.00000       0.00000       0.00000       0.00000       0.00000       0.00000       0.00000       0.00000       0.00000       0.00000       0.00000       0.00000       0.00000
   9  18 3091.6109    3.9730  1.0069 12.4590 -0.0002  0.0360   0.1216   0.0893    0.3195   0.0000   430.5006       24.0196       1.78824     0.0632197      -1.60629      -4.13099       1.01481      0.160852       2.34521    -0.0778425    0.00995534      0.113361     -0.106372    -0.0644299    0.00756344    0.00307817   0.000729557   8.22088e-06       0.00000       0.00000       0.00000       0.00000       0.00000       0.00000       0.00000       0.00000       0.00000       0.00000       0.00000       0.00000       0.00000       0.00000       0.00000       0.00000       0.00000       0.00000       7.20507       8.75100       8.03641       7.22388       6.02090       5.15105       3.72744       2.43360       1.52965      0.825035      0.424880      0.200681     0.0909000     0.0376493     0.0139115    0.00403829   0.000986305   0.000186533       0.00000       0.00000       0.00000       0.00000       0.00000       0.00000       0.00000       0.00000       0.00000       0.00000       0.00000       0.00000       0.00000       0.00000       0.00000       0.00000       0.00000       0.00000
   9  19 3229.6544    3.6613  1.0863 13.1276 -0.0162  0.0407   0.1172   0.0945    0.2531   0.0000   452.4830       29.8581       1.56180      -2.26419       8.90870       3.64903      -1.15218      -5.32436     -0.258121      0.248165      0.111249      0.289196     -0.191922   -0.00935227    0.00204319     0.0130840    0.00169098  -0.000451401       0.00000       0.00000       0.00000       0.00000       0.00000       0.00000       0.00000       0.00000       0.00000       0.00000       0.00000       0.00000       0.00000       0.00000       0.00000       0.00000       0.00000       0.00000       7.35015       8.92202       8.68351       7.50455       7.02793       5.24096       4.04433       2.84885       1.62820      0.992062      0.516776      0.255467      0.119449     0.0462911     0.0155418    0.00551906    0.00139018   0.000210847       0.00000       0.00000       0.00000       0.00000       0.00000       0.00000       0.00000       0.00000       0.00000       0.00000       0.00000       0.00000       0.00000       0.00000       0.00000       0.00000       0.00000       0.00000
   9  20 3367.8472    3.3001  1.9310 11.8813 -0.0011  0.0493   0.0741   0.1226    0.2183   0.0000   431.6339       22.6036      -4.79825       5.86481       3.85163      -2.84243       8.38751      -5.77479     -0.640856     -0.965467     -0.690507     -0.316189     -0.169705   -0.00920709    -0.0202520    -0.0141459   -0.00300043   0.000321329       0.00000       0.00000       0.00000       0.00000       0.00000       0.00000       0.00000       0.00000       0.00000       0.00000       0.00000       0.00000       0.00000       0.00000       0.00000       0.00000       0.00000       0.00000       8.78005       10.6846       10.4143       9.38732       7.81895       6.55499       5.00583       3.30620       2.04675       1.13402      0.632408      0.292776      0.149190     0.0566832     0.0217287    0.00621429    0.00155197   0.000272543       0.00000       0.00000       0.00000       0.00000       0.00000       0.00000       0.00000       0.00000       0.00000       0.00000       0.00000       0.00000       0.00000       0.00000       0.00000       0.00000       0.00000       0.00000
   9  21 3506.4229    2.7580  2.7978 11.5663 -0.0025  0.0622   0.0529   0.1542    0.1518   0.0000   440.4458       40.7009       13.5670       7.44883       8.04481      -2.44261       7.31223      -1.03676      -2.68638     -0.263052      0.432013     -0.603998      0.192966    -0.0835355     0.0298663   -0.00280270    0.00230913  -0.000670339       0.00000       0.00000       0.00000       0.00000       0.00000       0.00000       0.00000       0.00000       0.00000       0.00000       0.00000       0.00000       0.00000       0.00000       0.00000       0.00000       0.00000       0.00000       10.6277       13.9928       13.1550       12.8603       9.84828       8.15382       5.37293       3.77850       2.40954       1.44685      0.759184      0.393510      0.165224     0.0725194     0.0258812    0.00807250    0.00182761   0.000390846       0.00000       0.00000       0.00000       0.00000       0.00000       0.00000       0.00000       0.00000       0.00000       0.00000       0.00000       0.00000       0.00000       0.00000       0.00000       0.00000       0.00000       0.00000
   9  22 3645.2324    2.3493  3.9450 10.9754 -0.0039  0.0715   0.0390   0.1907    0.1564   0.0000   429.4286      -3.26277       6.48264     -0.437176      -6.55737       13.7135       17.0044      -8.27852     0.0876140      -2.74923      0.361003     -0.178206     -0.228162    0.00675188     0.0472523    -0.0157259   -0.00428949  -0.000354309       0.00000       0.00000       0.00000       0.00000       0.00000       0.00000       0.00000       0.00000       0.00000       0.00000       0.00000       0.00000       0.00000       0.00000       0.00000       0.00000       0.00000       0.00000       12.8259       14.9283       14.9915       13.9070       11.8558       9.42778       6.91671       4.70451       2.97640       1.77724      0.957863      0.458926      0.216927     0.0852043     0.0307620    0.00937937    0.00228322   0.000381217       0.00000       0.00000       0.00000       0.00000       0.00000       0.00000       0.00000       0.00000       0.00000       0.00000       0.00000       0.00000       0.00000       0.00000       0.00000       0.00000       0.00000       0.00000
   9  24 3923.4530    1.6872  7.8344 10.1235  0.0003  0.1159   0.0209   0.3099    0.1184   0.0000   453.9883       18.7440       21.6050       25.9369       9.21021      -2.64911      -7.47740      -12.9597    0.00406626       2.31525      0.279757      0.386470      0.106184     0.0466490   -0.00699098    -0.0282852    0.00221316  -0.000242801       0.00000       0.00000       0.00000       0.00000       0.00000       0.00000       0.00000       0.00000       0.00000       0.00000       0.00000       0.00000       0.00000       0.00000       0.00000       0.00000       0.00000       0.00000       18.9159       23.4731       23.4957       21.9938       18.4098       15.0889       11.2006       7.66252       4.82298       2.95301       1.53891      0.793984      0.358031      0.154380     0.0536191     0.0167956    0.00404314   0.000693679       0.00000       0.00000       0.00000       0.00000       0.00000       0.00000       0.00000       0.00000       0.00000       0.00000       0.00000       0.00000       0.00000       0.00000       0.00000       0.00000       0.00000       0.00000
   9  25 4063.2832    1.3955  8.6937 10.0990 -0.0019  0.1285   0.0177   0.3492    0.0971   0.0000   452.8728       65.5506       48.2311       12.0567      -27.2093       17.2259      -10.7054      -10.4870     -0.116789      0.249264      -4.24246     -0.590169      0.523009      0.282932     0.0191992    -0.0223637    0.00253236   0.000981197       0.00000       0.00000       0.00000       0.00000       0.00000       0.00000       0.00000       0.00000       0.00000       0.00000       0.00000       0.00000       0.00000       0.00000       0.00000       0.00000       0.00000       0.00000       22.6598       27.5411       28.2464       25.6888       21.3913       17.0130       12.5418       8.62231       5.37880       3.12768       1.72091      0.883778      0.399382      0.164320     0.0592272     0.0183128    0.00434184   0.000712699       0.00000       0.00000       0.00000       0.00000       0.00000       0.00000       0.00000       0.00000       0.00000       0.00000       0.00000       0.00000       0.00000       0.00000       0.00000       0.00000       0.00000       0.00000
  10  11 2162.8794    0.8738  0.7128 10.0256 -0.0003  0.0294   0.0315   0.0788    0.1669   0.0000   438.8161       4.93189       3.98002       2.07529       5.51085       3.09056      -3.76978     -0.986789     0.0118680     -0.301536      0.402716     -0.313481     0.0684338     0.0308149     0.0485700   -0.00783144   -0.00237708  -0.000633603   0.000153495   2.63422e-05       0.00000       0.00000       0.00000       0.00000       0.00000       0.00000       0.00000       0.00000       0.00000       0.00000       0.00000       0.00000       0.00000       0.00000       0.00000       0.00000       4.49699       5.47374       5.51047       5.08445       4.20995       3.89077       2.84557       2.05985       1.40317      0.832894      0.500716      0.254076      0.141783     0.0567737     0.0290325     0.0100470    0.00381341   0.000989474   0.000212999   3.89988e-05       0.00000       0.00000       0.00000       0.00000       0.00000       0.00000       0.00000       0.00000       0.00000       0.00000       0.00000       0.00000       0.00000       0.00000       0.00000       0.00000
  10  12 2302.8472    1.1210  0.8076 10.6397 -0.0053  0.0341   0.0380   0.0755    0.1708   0.0000   442.8826       11.3955       4.15667       2.03180     -0.269811      -3.73187      -2.22430      -4.33390      0.657035      0.143473      0.772893      0.191172    -0.0314564     0.0664163    -0.0393109    0.00813361   0.000177588   -0.00128392  -2.71002e-05   4.52326e-05       0.00000       0.00000       0.00000       0.00000       0.00000       0.00000       0.00000       0.00000       0.00000       0.00000       0.00000       0.00000       0.00000       0.00000       0.00000       0.00000       5.04952       6.93800       5.84693       6.45631       5.14188       4.46094       3.36320       2.43605       1.62133       1.01135      0.645323      0.300483      0.175831     0.0675936     0.0356871     0.0109693    0.00428949    0.00112515   0.000285921   5.76056e-05       0.00000       0.00000       0.00000       0.00000       0.00000       0.00000       0.00000       0.00000       0.00000       0.00000       0.00000       0.00000       0.00000       0.00000       0.00000       0.00000
  10  13 2440.8131    1.5732  1.0034 10.8072  0.0042  0.0359   0.0472   0.0867    0.2252   0.0000   425.6879       9.38295       17.1357       8.42213      -10.5734      0.903980    0.00135057      -3.02917     0.0378384     -0.465503      0.307861     -0.215441    -0.0290313    -0.0568922     0.0185347    0.00506280    0.00168029   -0.00346598  -0.000302089  -7.21417e-05       0.00000       0.00000       0.00000       0.00000       0.00000       0.00000       0.00000       0.00000       0.00000       0.00000       0.00000       0.00000       0.00000       0.00000       0.00000       0.00000       5.19212       6.82397       6.65474       6.40695       5.63598       4.08704       3.60068       2.25092       1.66358      0.952528      0.606444      0.325967      0.150858     0.0859212     0.0304046     0.0129745    0.00422951    0.00112902   0.000338825   5.12301e-05       0.00000       0.00000       0.00000       0.00000       0.00000       0.00000       0.00000       0.00000       0.00000       0.00000       0.00000       0.00000       0.00000       0.00000       0.00000       0.00000
  10  14 2578.6586    1.9960  1.1664 10.9002 -0.0181  0.0379   0.0555   0.0861    0.4555   0.0000   442.5012       15.4946       17.8838       4.24839       6.45584       2.48698       3.33147       1.97452     -0.760407      -1.14550       1.40954      0.167457      0.161142      0.146775     0.0134383     0.0291216    0.00610424   -0.00197244   0.000323596  -8.88911e-05       0.00000       0.00000       0.00000       0.00000       0.00000       0.00000       0.00000       0.00000       0.00000       0.00000       0.00000       0.00000       0.00000       0.00000       0.00000       0.00000       6.17638       7.40164       7.41927       6.99383       6.36074       4.68222       3.83587       2.77358       1.76172       1.14089      0.640613      0.365546      0.185176     0.0860030     0.0354511     0.0134359    0.00405100    0.00133194   0.000320304   4.80215e-05       0.00000       0.00000       0.00000       0.00000       0.00000       0.00000       0.00000       0.00000       0.00000       0.00000       0.00000       0.00000       0.00000       0.00000       0.00000       0.00000
  10  15 2717.0667    2.5360  0.9285 11.8226 -0.0032  0.0334   0.0754   0.0751    0.2118   0.0000   439.8726     -0.212712       8.77544       6.71953      -7.04965     -0.307933      -1.58168      -6.11711      -1.43256     -0.135271      0.550306      0.249588     0.0186808     0.0456058    -0.0478718    -0.0125582    0.00552141  -3.23345e-05  -0.000226331  -5.47496e-05       0.00000       0.00000       0.00000       0.00000       0.00000       0.00000       0.00000       0.00000       0.00000       0.00000       0.00000       0.00000       0.00000       0.00000       0.00000       0.00000       5.67643       7.05179       7.27616       6.79238       5.63297       4.37015       3.34088       2.22084       1.56113      0.921793      0.557754      0.304800      0.148802     0.0735126     0.0296016     0.0121171    0.00400483    0.00103083   0.000265468   4.20083e-05       0.00000       0.00000       0.00000       0.00000       0.00000       0.00000       0.00000       0.00000       0.00000       0.00000       0.00000       0.00000       0.00000       0.00000       0.00000       0.00000
  10  16 2855.7594    3.1725  0.8274 12.1006 -0.0030  0.0368   0.1104   0.0764    0.2270   0.0000   436.9041       17.9009       16.5181     0.0200096     -0.453441      0.985485      -6.65750      -1.22960     -0.892300     -0.115294     -0.199554      0.387859    -0.0121885    -0.0195750     0.0410289   -0.00375082  -0.000327223   0.000418617   1.68882e-05   2.15937e-05       0.00000       0.00000       0.00000       0.00000       0.00000       0.00000       0.00000       0.00000       0.00000       0.00000       0.00000       0.00000       0.00000       0.00000       0.00000       0.00000       6.64298       5.76447       6.41802       7.45278       5.99731       3.87191       3.99746       3.33099       1.99290      0.909314      0.538351      0.408093      0.239230      0.102714     0.0387621     0.0113384    0.00337884   0.000963961   0.000216867   3.16075e-05       0.00000       0.00000       0.00000       0.00000       0.00000       0.00000       0.00000       0.00000       0.00000       0.00000       0.00000       0.00000       0.00000       0.00000       0.00000       0.00000
  10  18 3133.0907    3.7316  1.1206 12.5163 -0.0062  0.0355   0.1040   0.0936    0.2929   0.0000   440.1950       13.8019       25.8306       1.76736     -0.597000      -1.02263       4.20752      -4.92752       2.33456     -0.184502     -0.488699      0.484649    -0.0551260    -0.0242510    -0.0251114    0.00501539    0.00222748    0.00169310  -0.000229188  -7.01098e-05       0.00000       0.00000       0.00000       0.00000       0.00000       0.00000       0.00000       0.00000       0.00000       0.00000       0.00000       0.00000       0.00000       0.00000       0.00000       0.00000       5.36833       7.10165       6.54887       6.46635       5.61484       4.42097       3.56150       2.44598       1.67433       1.02239      0.600065      0.339032      0.155254     0.0822552     0.0302542     0.0128495    0.00409136    0.00119238   0.000314362   5.49600e-05       0.00000       0.00000       0.00000       0.00000       0.00000       0.00000       0.00000       0.00000       0.00000       0.00000       0.00000       0.00000       0.00000       0.00000       0.00000       0.00000
  10  19 3271.4725    3.6946  1.4156 12.1419 -0.0026  0.0414   0.0904   0.0961    0.2784   0.0000   431.8902       9.68441       17.2153       1.97396      -6.87807      -6.46808       3.49932       3.89293     -0.664095      -1.50496     0.0171536      0.723676     -0.202269     -0.141831     0.0493390     0.0238642   -0.00117474   -0.00119385   0.000120476  -7.22669e-05       0.00000       0.00000       0.00000       0.00000       0.00000       0.00000       0.00000       0.00000       0.00000       0.00000       0.00000       0.00000       0.00000       0.00000       0.00000       0.00000       6.17631       7.42278       7.83457       7.16938       6.18293       5.13231       4.26449       2.91895       1.90293       1.24992      0.727143      0.382357      0.187907     0.0983024     0.0417270     0.0163164    0.00517468    0.00149694   0.000360712   5.57400e-05       0.00000       0.00000       0.00000       0.00000       0.00000       0.00000       0.00000       0.00000       0.00000       0.00000       0.00000       0.00000       0.00000       0.00000       0.00000       0.00000
  10  20 3410.2792    3.3345  1.9487 11.3945 -0.0026  0.0460   0.0693   0.1121    0.2884   0.0000   429.7305       14.7478       24.1492       16.1094      -5.14976      -4.87675     -0.537068      -4.56435     -0.295325      -1.50237     0.0898059     0.0656027     0.0154867    -0.0201614    -0.0406107     0.0206162    0.00842969  -0.000852189   7.45363e-05  -4.46982e-05       0.00000       0.00000       0.00000       0.00000       0.00000       0.00000       0.00000       0.00000       0.00000       0.00000       0.00000       0.00000       0.00000       0.00000       0.00000       0.00000       7.51535       9.41943       9.58252       8.41850       7.60483       5.95843       4.73911       3.23797       2.21601       1.32045      0.755879      0.419005      0.209894     0.0964954     0.0411161     0.0164304    0.00557145    0.00158700   0.000401502   5.85753e-05       0.00000       0.00000       0.00000       0.00000       0.00000       0.00000       0.00000       0.00000       0.00000       0.00000       0.00000       0.00000       0.00000       0.00000       0.00000       0.00000
  10  21 3549.0611    2.7058  3.4134 11.0965 -0.0044  0.0637   0.0444   0.1607    0.1561   0.0000   434.1527       59.9759       38.3700      -8.80936     0.0749733      0.538451       9.03282       6.15781     -0.219776       3.24119       1.07073     -0.610915     -0.304658      0.240452    -0.0843031    -0.0137814  -0.000686303   -0.00263575    0.00134159  -0.000149419       0.00000       0.00000       0.00000       0.00000       0.00000       0.00000       0.00000       0.00000       0.00000       0.00000       0.00000       0.00000       0.00000       0.00000       0.00000       0.00000       10.2445       12.2073       11.6863       12.0069       10.2587       8.28603       6.08315       4.45516       3.01311       1.95197       1.16837      0.636306      0.315841      0.146974     0.0598494     0.0224438    0.00740589    0.00214892   0.000494409   8.80793e-05       0.00000       0.00000       0.00000       0.00000       0.00000       0.00000       0.00000       0.00000       0.00000       0.00000       0.00000       0.00000       0.00000       0.00000       0.00000       0.00000
  10  22 3688.6175    2.2416  4.5393 10.5919 -0.0018  0.0732   0.0328   0.1948    0.1550   0.0000   454.3283       16.9236       3.27949       8.10121      -5.09818       3.62236       6.32698      -9.00938       4.48825     -0.706115     -0.314554     -0.498813     -0.181488     0.0494291   -0.00946701   -0.00293773     0.0118017    0.00126589   0.000380568   1.37569e-05       0.00000       0.00000       0.00000       0.00000       0.00000       0.00000       0.00000       0.00000       0.00000       0.00000       0.00000       0.00000       0.00000       0.00000       0.00000       0.00000       12.0513       14.6230       14.5926       14.1497       11.9453       9.56161       7.24961       5.20840       3.46912       2.15593       1.26106      0.697888      0.357193      0.163747     0.0696983     0.0259921    0.00864635    0.00246707   0.000576804   9.77421e-05       0.00000       0.00000       0.00000       0.00000       0.00000       0.00000       0.00000       0.00000       0.00000       0.00000       0.00000       0.00000       0.00000       0.00000       0.00000       0.00000
  10  23 3828.0070    1.8689  6.2350 10.4706 -0.0028  0.0915   0.0243   0.2493    0.1130   0.0000   451.3594       49.2563       26.5588       3.59143      -10.2836      -7.22250      -1.80786       1.59805      -1.82909      -2.00589      -1.00213      -1.21071     -0.237575      0.351959    -0.0964781  -0.000581973     0.0135600   -0.00561076    0.00123003   0.000116266       0.00000       0.00000       0.00000       0.00000       0.00000       0.00000       0.00000       0.00000       0.00000       0.00000       0.00000       0.00000       0.00000       0.00000       0.00000       0.00000       14.2572       17.2215       17.4905       16.8246       14.4285       11.5673       9.20081       6.64838       4.47489       2.68138       1.55973      0.902968      0.467761      0.216529     0.0907079     0.0349931     0.0114460    0.00325289   0.000790111   0.000126216       0.00000       0.00000       0.00000       0.00000       0.00000       0.00000       0.00000       0.00000       0.00000       0.00000       0.00000       0.00000       0.00000       0.00000       0.00000       0.00000
  10  24 3968.2165    1.5289  7.7737 10.1655 -0.0012  0.1082   0.0187   0.3027    0.1008   0.0000   448.9290       2.21609       47.1545       6.14173      -21.6172       3.45517      -32.7181      -3.02528       10.4940      -4.12951     -0.194599     -0.493174    -0.0472660      0.110639     -0.135698    -0.0453731    0.00884505    0.00168307  -0.000296474  -9.58285e-05       0.00000       0.00000       0.00000       0.00000       0.00000       0.00000       0.00000       0.00000       0.00000       0.00000       0.00000       0.00000       0.00000       0.00000       0.00000       0.00000       16.9306       21.0381       21.2336       20.2497       17.4396       14.2106       10.7406       7.72201       5.12270       3.31617       1.92496       1.06555      0.532673      0.253764      0.107141     0.0413689     0.0136745    0.00408810   0.000930779   0.000152347       0.00000       0.00000       0.00000       0.00000       0.00000       0.00000       0.00000       0.00000       0.00000       0.00000       0.00000       0.00000       0.00000       0.00000       0.00000       0.00000
  10  28 4529.5328    0.7621 17.8764  9.9085 -0.0026  0.2773   0.0093   0.7618    0.0533   0.0000   368.8389      -38.1589       48.9755       39.2900      -3.07971       35.0635       31.4913      -15.8516       4.36766      -10.6267       10.9292      -3.66677      -2.10480     -0.230132      0.363520    -0.0546070    -0.0372147    0.00953037    0.00250113   0.000274658       0.00000       0.00000       0.00000       0.00000       0.00000       0.00000       0.00000       0.00000       0.00000       0.00000       0.00000       0.00000       0.00000       0.00000       0.00000       0.00000       41.3448       51.4142       52.7954       49.6147       44.6909       36.4091       27.7944       20.6552       14.0324       8.95158       5.39175       3.03470       1.51335      0.746230      0.301256      0.118935     0.0400134     0.0116472    0.00258852   0.000394903       0.00000       0.00000       0.00000       0.00000       0.00000       0.00000       0.00000       0.00000       0.00000       0.00000       0.00000       0.00000       0.00000       0.00000       0.00000       0.00000
  11   8 1772.2159    0.3229  0.2931  9.9255 -0.0132  0.0304   0.0199   0.0518    0.0552   0.0000   438.6751     0.0814886       14.8829      -1.62490      -9.02929      0.704633     -0.167540       2.14473      0.116389     -0.210663      0.406748      0.171797     -0.260522     0.0304485   -0.00250315   0.000889155  -0.000281550    0.00327655    0.00119889   0.000163698   1.25109e-05  -1.95405e-05       0.00000       0.00000       0.00000       0.00000       0.00000       0.00000       0.00000       0.00000       0.00000       0.00000       0.00000       0.00000       0.00000       0.00000       4.64432       5.99869       6.46502       5.89149       5.12003       4.30252       2.68234       2.17654       1.64585      0.813608      0.654049      0.401729      0.170851      0.115555     0.0567758     0.0203667    0.00685644    0.00379028    0.00131251   0.000293000   6.06821e-05   9.23374e-06       0.00000       0.00000       0.00000       0.00000       0.00000       0.00000       0.00000       0.00000       0.00000       0.00000       0.00000       0.00000       0.00000       0.00000
  11  10 2057.9338    0.6455  0.6676  9.9787 -0.0063  0.0295   0.0237   0.0761    0.1059   0.0000   441.4172      -4.24349       18.6045      -4.93749       9.33526      -5.40376       1.37582      -1.93331       2.02984      0.514433     -0.405509    0.00825311     0.0961267      0.146984     0.0149389    -0.0223714    0.00431815   -0.00192537    0.00135004  -0.000265210  -3.66696e-05   5.93028e-06       0.00000       0.00000       0.00000       0.00000       0.00000       0.00000       0.00000       0.00000       0.00000       0.00000       0.00000       0.00000       0.00000       0.00000       4.25430       5.77510       5.75687       5.32776       4.73702       3.70437       2.98293       2.16627       1.46658      0.951408      0.596124      0.338558      0.183036     0.0914466     0.0491979     0.0199315    0.00850382    0.00294569   0.000980771   0.000268651   6.35256e-05   9.87563e-06       0.00000       0.00000       0.00000       0.00000       0.00000       0.00000       0.00000       0.00000       0.00000       0.00000       0.00000       0.00000       0.00000       0.00000
  11  12 2339.9880    1.2102  0.9180 10.7318 -0.0072  0.0467   0.0375   0.0796    0.1940   0.0000   438.6902      -4.29705       8.83972       2.77097      -5.03626      -4.16060      0.395144      0.263977      -1.10364      0.790226      0.393778     -0.119744    -0.0816610     -0.124917    -0.0683952     0.0365036   -0.00561210    0.00496734    0.00121472  -0.000365528   1.87898e-05   8.82993e-06       0.00000       0.00000       0.00000       0.00000       0.00000       0.00000       0.00000       0.00000       0.00000       0.00000       0.00000       0.00000       0.00000       0.00000       6.94409       5.92420       8.12471       9.13421       5.99848       4.62143       5.26489       3.88573       1.77006       1.52050       1.21165      0.615751      0.238949      0.155386      0.105082     0.0496038     0.0179611    0.00525180    0.00132052   0.000350484   6.81893e-05   1.11344e-05       0.00000       0.00000       0.00000       0.00000       0.00000       0.00000       0.00000       0.00000       0.00000       0.00000       0.00000       0.00000       0.00000       0.00000
  11  13 2478.5557    1.5556  1.0837 11.0926 -0.0147  0.0388   0.0450   0.0934    0.2483   0.0000   438.4679       2.65098       13.5522      -1.07768      -7.01350      -5.34850      -6.45998     -0.308049       2.04374      0.365249      0.253549     -0.137286     -0.378091    -0.0609152   -0.00205598     0.0250305   -0.00134391    0.00183554   -0.00215490   0.000666877  -6.32458e-05  -1.00423e-05       0.00000       0.00000       0.00000       0.00000       0.00000       0.00000       0.00000       0.00000       0.00000       0.00000       0.00000       0.00000       0.00000       0.00000       5.63970       6.03076       6.49039       6.66054       5.61103       4.61136       3.68732       2.94051       2.09461       1.32999      0.725601      0.460254      0.289210      0.148857     0.0651395     0.0288537     0.0113892    0.00413155    0.00121525   0.000328093   6.68173e-05   1.05048e-05       0.00000       0.00000       0.00000       0.00000       0.00000       0.00000       0.00000       0.00000       0.00000       0.00000       0.00000       0.00000       0.00000       0.00000
  11  14 2616.9200    2.0964  1.0400 11.1645  0.0037  0.0342   0.0592   0.0792    0.2637   0.0000   441.1028       1.51973       7.54652      -6.13519      -11.5682     -0.855852       7.01940      -1.47159       3.46477       1.19847      0.356551     -0.637708      0.146805     0.0715794     0.0525716    -0.0277972    0.00329693   -0.00369539  -0.000299636  -0.000146490   0.000152428   1.40263e-06       0.00000       0.00000       0.00000       0.00000       0.00000       0.00000       0.00000       0.00000       0.00000       0.00000       0.00000       0.00000       0.00000       0.00000       4.80165       6.03692       6.32063       5.77868       4.98455       4.55379       3.55498       2.52240       1.88572       1.16372      0.711105      0.436314      0.220865      0.116148     0.0571179     0.0236144    0.00998375    0.00401094    0.00127199   0.000324550   7.18410e-05   1.12519e-05       0.00000       0.00000       0.00000       0.00000       0.00000       0.00000       0.00000       0.00000       0.00000       0.00000       0.00000       0.00000       0.00000       0.00000
  11  15 2756.1809    2.7234  0.8368 11.6410 -0.0072  0.0305   0.0811   0.0659    0.2592   0.0000   445.0960       15.3874       9.43445       5.70261       1.50991      0.811272       1.05643      0.547526     -0.954338      -1.23031      0.158329      0.904767     -0.253328     -0.102525     0.0545271    0.00346195   -0.00248490   -0.00153647   0.000336476   0.000360328  -0.000115318  -9.47617e-06       0.00000       0.00000       0.00000       0.00000       0.00000       0.00000       0.00000       0.00000       0.00000       0.00000       0.00000       0.00000       0.00000       0.00000       4.91882       5.83236       6.20223       5.92244       5.04333       3.94046       3.23441       2.30597       1.50169       1.03277      0.660568      0.390570      0.193776     0.0991847     0.0539050     0.0224350    0.00925907    0.00307685   0.000918241   0.000256092   5.54298e-05   7.92932e-06       0.00000       0.00000       0.00000       0.00000       0.00000       0.00000       0.00000       0.00000       0.00000       0.00000       0.00000       0.00000       0.00000       0.00000
  11  16 2895.5143    3.5678  0.7844 11.8385 -0.0007  0.0280   0.1122   0.0629    0.2912   0.0000   440.6541       5.06982       16.0620       6.28326      -3.54121      -4.03539       3.34073      -2.40827      -1.82387     -0.949591     -0.658862     -0.811263     0.0877571      0.112548    -0.0741888   -0.00217401    0.00676272   -0.00104523   0.000891992  -0.000360103   4.59511e-05   2.59222e-06       0.00000       0.00000       0.00000       0.00000       0.00000       0.00000       0.00000       0.00000       0.00000       0.00000       0.00000       0.00000       0.00000       0.00000       4.59842       5.40062       4.91608       4.74781       4.35316       3.94002       3.05896       2.36061       1.63765       1.08903      0.650718      0.379961      0.195049     0.0971214     0.0417494     0.0184750    0.00723612    0.00265296   0.000809738   0.000230788   4.81401e-05   8.42839e-06       0.00000       0.00000       0.00000       0.00000       0.00000       0.00000       0.00000       0.00000       0.00000       0.00000       0.00000       0.00000       0.00000       0.00000
  11  17 3034.6743    3.8140  0.9175 12.6127 -0.0059  0.0307   0.1111   0.0759    0.2207   0.0000   430.1757       15.0512       14.1572       12.1522      0.800080      -4.70550      -2.51293      -6.15880      -2.74471    -0.0909489     0.0281444     -0.274089    0.00559981     -0.193397    -0.0150251   -0.00959804   -0.00114543   0.000410617   0.000112282  -0.000134811  -2.13924e-05  -8.69770e-06       0.00000       0.00000       0.00000       0.00000       0.00000       0.00000       0.00000       0.00000       0.00000       0.00000       0.00000       0.00000       0.00000       0.00000       4.57085       5.52917       6.02982       5.80821       4.82464       3.93943       3.00649       2.31630       1.57507      0.991780      0.628606      0.367979      0.215853      0.106696     0.0578909     0.0222628    0.00983638    0.00326789    0.00108006   0.000281598   5.95656e-05   9.53766e-06       0.00000       0.00000       0.00000       0.00000       0.00000       0.00000       0.00000       0.00000       0.00000       0.00000       0.00000       0.00000       0.00000       0.00000
  11  18 3173.5278    3.8347  1.0052 12.9667 -0.0034  0.0354   0.1108   0.0800    0.2120   0.0000   427.5009       11.7762       9.90195       6.32525       1.37070      -2.49121      -4.03312      0.825919      0.854646      -1.96936     0.0987395     -0.311529     0.0774500     0.0187635     0.0235959   -0.00850004     0.0238833   -0.00292698   -0.00184097  -0.000351424  -8.01676e-06   1.60483e-05       0.00000       0.00000       0.00000       0.00000       0.00000       0.00000       0.00000       0.00000       0.00000       0.00000       0.00000       0.00000       0.00000       0.00000       6.01222       6.78576       6.46391       5.93340       5.39820       4.74495       4.10930       3.29077       2.28516       1.36024      0.764480      0.425709      0.252947      0.130957     0.0579372     0.0256090    0.00987765    0.00331801    0.00108217   0.000281871   6.17494e-05   8.75689e-06       0.00000       0.00000       0.00000       0.00000       0.00000       0.00000       0.00000       0.00000       0.00000       0.00000       0.00000       0.00000       0.00000       0.00000
  11  19 3312.4475    3.6614  1.6314 11.5995 -0.0051  0.0426   0.0794   0.0976    0.3246   0.0000   430.5569       24.6935      -3.44333       15.5629      0.398069      -3.91902      0.942818     -0.892367      0.742717       2.10130      0.396921     -0.296781     -0.377108     0.0355151     0.0533411    0.00171804     0.0205782  -0.000208064    0.00303920  -0.000121434   1.93984e-05  -8.47176e-06       0.00000       0.00000       0.00000       0.00000       0.00000       0.00000       0.00000       0.00000       0.00000       0.00000       0.00000       0.00000       0.00000       0.00000       6.14638       7.65948       7.46496       7.72826       6.52131       5.67230       4.24098       2.81453       2.25554       1.45713      0.963577      0.545897      0.316030      0.149998     0.0709527     0.0291374     0.0130616    0.00454514    0.00152764   0.000345407   8.75191e-05   1.48086e-05       0.00000       0.00000       0.00000       0.00000       0.00000       0.00000       0.00000       0.00000       0.00000       0.00000       0.00000       0.00000       0.00000       0.00000
  11  20 3451.7259    3.1158  2.3740 11.6898  0.0014  0.0491   0.0596   0.1243    0.1645   0.0000   433.3980       25.6608       16.8562      -8.94438       1.83871      -7.75137       1.85170      -1.85608      -3.47174      -2.88181    -0.0762352     -0.718809     -0.390266    -0.0763726    -0.0695106    0.00379556   -0.00468452   -0.00229818  -0.000245183   0.000190107  -6.38259e-05  -3.91347e-06       0.00000       0.00000       0.00000       0.00000       0.00000       0.00000       0.00000       0.00000       0.00000       0.00000       0.00000       0.00000       0.00000       0.00000       7.17497       8.74027       9.23805       8.41480       7.59608       6.29994       5.04384       3.78943       2.56831       1.71853       1.05926      0.631115      0.321912      0.173606     0.0836001     0.0374967     0.0143113    0.00540003    0.00166768   0.000485335   0.000103727   1.51860e-05       0.00000       0.00000       0.00000       0.00000       0.00000       0.00000       0.00000       0.00000       0.00000       0.00000       0.00000       0.00000       0.00000       0.00000
  11  21 3591.2195    2.4741  3.7838 10.9709 -0.0031  0.0633   0.0362   0.1659    0.1214   0.0000   432.6524       30.3059       4.76319      -3.57157      -1.43951       1.90932      -3.18764       1.23355     -0.123519      -1.85211      0.726896     -0.971216     -0.101972      0.446388     -0.197005    -0.0907285     0.0157859   -0.00510074   -0.00193212  -0.000316513  -0.000277927   2.68505e-06       0.00000       0.00000       0.00000       0.00000       0.00000       0.00000       0.00000       0.00000       0.00000       0.00000       0.00000       0.00000       0.00000       0.00000       9.03783       11.8768       11.5639       11.3715       9.73551       8.33344       6.36006       4.76543       3.30938       2.17547       1.34552      0.790932      0.434703      0.219437      0.107908     0.0453457     0.0188288    0.00677920    0.00219958   0.000609286   0.000135750   2.28893e-05       0.00000       0.00000       0.00000       0.00000       0.00000       0.00000       0.00000       0.00000       0.00000       0.00000       0.00000       0.00000       0.00000       0.00000
  11  22 3730.9471    2.0749  5.1714 10.6015 -0.0001  0.0769   0.0274   0.2025    0.1126   0.0000   414.6159       29.8998       11.2210      -8.72270      -7.06041       6.33570      -6.90447       5.51236      -2.84922      -1.91178     -0.349975     -0.199099      0.754391     -0.433599    -0.0445478    0.00127522     0.0290956     0.0134708   0.000662463  -9.87609e-05  -0.000327408   5.79078e-05       0.00000       0.00000       0.00000       0.00000       0.00000       0.00000       0.00000       0.00000       0.00000       0.00000       0.00000       0.00000       0.00000       0.00000       11.3160       13.8867       14.5997       13.9218       12.1210       9.99691       7.78632       5.83022       3.99273       2.61064       1.68484      0.967497      0.530672      0.273205      0.136006     0.0587770     0.0235106    0.00831642    0.00273815   0.000734477   0.000160309   2.45981e-05       0.00000       0.00000       0.00000       0.00000       0.00000       0.00000       0.00000       0.00000       0.00000       0.00000       0.00000       0.00000       0.00000       0.00000
  11  23 3871.0016    1.7442  6.4388 10.5630 -0.0038  0.0918   0.0221   0.2499    0.0919   0.0000   429.4101       3.96035       4.34721       24.6160      -7.39533      -22.9158      -4.29735      -2.76307      -3.72466      -7.01357       3.32805       1.80597     -0.638773      0.156831      0.368536     -0.119997    -0.0565878     0.0162507  -0.000710926   -0.00265255   0.000239970  -4.49654e-05       0.00000       0.00000       0.00000       0.00000       0.00000       0.00000       0.00000       0.00000       0.00000       0.00000       0.00000       0.00000       0.00000       0.00000       13.6769       16.6040       17.2897       16.8079       14.5544       12.0590       9.47093       6.77490       4.75499       3.29482       2.00556       1.19939      0.656721      0.335849      0.156631     0.0706991     0.0287134     0.0104313    0.00314102   0.000873853   0.000192029   2.92983e-05       0.00000       0.00000       0.00000       0.00000       0.00000       0.00000       0.00000       0.00000       0.00000       0.00000       0.00000       0.00000       0.00000       0.00000
  11  24 4011.0829    1.4414  8.9375 10.1441  0.0000  0.1160   0.0166   0.3226    0.0873   0.0000   442.8609       13.6803       37.6503       7.36264       16.3814       15.7748       5.98754      -1.65817      -13.4484      0.324298       4.42787     0.0112756      -1.76075    0.00631042     0.0785221     -0.104030   0.000984710     0.0181418   -0.00397440  -0.000347919   0.000524036   2.65668e-06       0.00000       0.00000       0.00000       0.00000       0.00000       0.00000       0.00000       0.00000       0.00000       0.00000       0.00000       0.00000       0.00000       0.00000       16.4932       20.5427       20.9821       20.4554       18.3371       14.7012       11.8465       8.75792       6.18161       4.06858       2.59686       1.52400      0.849816      0.441201      0.212196     0.0936828     0.0370659     0.0131449    0.00423668    0.00115872   0.000264778   3.89339e-05       0.00000       0.00000       0.00000       0.00000       0.00000       0.00000       0.00000       0.00000       0.00000       0.00000       0.00000       0.00000       0.00000       0.00000
  11  25 4151.3699    1.2307 10.6412 10.1476 -0.0037  0.1395   0.0146   0.3926    0.0740   0.0000   461.8014       9.92747      -6.65093       53.9995       2.55179      -28.6139       1.30074       3.14643      -2.81907      -5.92604       5.86380     -0.395435       1.01613      0.353719     0.0820345    -0.0753685     0.0656946  -0.000796701    -0.0114735  -0.000840031   3.93033e-05   8.63282e-05       0.00000       0.00000       0.00000       0.00000       0.00000       0.00000       0.00000       0.00000       0.00000       0.00000       0.00000       0.00000       0.00000       0.00000       19.8498       24.6798       25.2061       24.5008       21.5843       18.2432       14.4552       10.8148       7.51877       5.15820       3.11771       1.89438       1.03120      0.535443      0.256343      0.112855     0.0457820     0.0168088    0.00514485    0.00146130   0.000312989   4.80010e-05       0.00000       0.00000       0.00000       0.00000       0.00000       0.00000       0.00000       0.00000       0.00000       0.00000       0.00000       0.00000       0.00000       0.00000
  11  26 4291.9361    1.0243 12.2387 10.0325 -0.0028  0.1663   0.0130   0.4738    0.0691   0.0000   483.0733      -4.82927       4.24775      -20.2618      -7.81761      -7.66380       4.31704       8.67999       8.97160      -5.09435       4.03410     -0.561112     -0.974909     -0.924242     -0.495525      0.132009    -0.0609483    -0.0340157     0.0173162   -0.00349312   0.000324562   8.92908e-05       0.00000       0.00000       0.00000       0.00000       0.00000       0.00000       0.00000       0.00000       0.00000       0.00000       0.00000       0.00000       0.00000       0.00000       23.6473       28.8389       29.9999       28.4653       26.1403       21.7845       17.2685       12.8375       9.03867       6.19157       3.86973       2.29181       1.26026      0.637714      0.310392      0.134317     0.0555835     0.0200271    0.00638980    0.00178677   0.000382999   5.46633e-05       0.00000       0.00000       0.00000       0.00000       0.00000       0.00000       0.00000       0.00000       0.00000       0.00000       0.00000       0.00000       0.00000       0.00000
  11  27 4432.7815    0.8654 15.3576 10.0039 -0.0050  0.2245   0.0105   0.6166    0.0564   0.0000   452.7254      -20.0169       8.60120       1.71018       40.8515       35.8523      -22.0562       11.4421       26.9812      0.162586      -1.34650      -3.22401      -1.66316      0.617411      0.280619      0.159035    -0.0595529     0.0270696    -0.0160143    0.00213580    0.00201871  -0.000183670       0.00000       0.00000       0.00000       0.00000       0.00000       0.00000       0.00000       0.00000       0.00000       0.00000       0.00000       0.00000       0.00000       0.00000       30.8641       39.0057       40.2521       38.5218       34.7444       28.9885       23.3470       16.9952       12.4224       8.26354       5.13974       3.05449       1.74439      0.894557      0.419479      0.188873     0.0775066     0.0279376    0.00888197    0.00239424   0.000539254   7.80296e-05       0.00000       0.00000       0.00000       0.00000       0.00000       0.00000       0.00000       0.00000       0.00000       0.00000       0.00000       0.00000       0.00000       0.00000
  12  11 2235.8311    1.0122  0.7231 10.5498 -0.0004  0.0386   0.0315   0.0622    0.1209   0.0000   440.4379      -1.19991       16.7793      0.440868      0.216126       5.00143      -2.05226     -0.622543       1.71455      0.779394     -0.849951     -0.212287      0.164321      0.101567      0.112296    -0.0183272    0.00292791  -0.000422474   -0.00293787   0.000621555  -0.000207922   1.75163e-06   1.04532e-06   1.46827e-06       0.00000       0.00000       0.00000       0.00000       0.00000       0.00000       0.00000       0.00000       0.00000       0.00000       0.00000       0.00000       3.88182       6.80184       4.74569       6.50247       4.57551       4.95945       3.76410       3.03958       2.40226       1.42534       1.18849      0.520287      0.463456      0.153472      0.140154     0.0347413     0.0317347    0.00624176    0.00534026   0.000952269   0.000544984   9.48168e-05   2.50247e-05   4.91809e-06       0.00000       0.00000       0.00000       0.00000       0.00000       0.00000       0.00000       0.00000       0.00000       0.00000       0.00000       0.00000
  12  12 2376.3048    1.2860  0.8982 10.9038 -0.0034  0.0365   0.0381   0.0784    0.1742   0.0000   439.9372       6.04276       1.64865      -8.65494     -0.381524       1.91094       3.84069      0.836195      -1.37281     -0.341033      0.984633      0.716322     -0.669200     -0.195762     0.0724662   -0.00323960    -0.0432929    0.00520569   0.000326040   8.96484e-05   0.000116515  -6.81452e-05  -9.26874e-06  -5.80618e-06       0.00000       0.00000       0.00000       0.00000       0.00000       0.00000       0.00000       0.00000       0.00000       0.00000       0.00000       0.00000       4.44642       6.21510       5.16775       5.97469       4.29114       4.69776       3.56753       3.18273       2.00220       1.59602      0.859105      0.579439      0.304125      0.186860     0.0845776     0.0452261     0.0188770    0.00913531    0.00306890    0.00117045   0.000286721   0.000100187   1.57511e-05   3.84362e-06       0.00000       0.00000       0.00000       0.00000       0.00000       0.00000       0.00000       0.00000       0.00000       0.00000       0.00000       0.00000
  12  13 2515.4872    1.7701  1.0025 10.9798 -0.0055  0.0319   0.0494   0.0827    0.2653   0.0000   434.7435       3.06972       12.4009       2.83583       4.51546      -6.58899       1.42174      -2.43860      -2.27342      -1.17518      0.149186     -0.240165     -0.138487     -0.118905     0.0970938     0.0287871    -0.0314596    0.00484881  -0.000206917  -6.49065e-05   0.000108399  -0.000124429  -7.73840e-06   8.34280e-07       0.00000       0.00000       0.00000       0.00000       0.00000       0.00000       0.00000       0.00000       0.00000       0.00000       0.00000       0.00000       4.23105       5.05658       5.79380       4.94621       4.74729       4.11841       3.18311       2.60373       1.83596       1.25146      0.821175      0.511964      0.293171      0.150991     0.0821853     0.0408650     0.0179494    0.00749891    0.00303105    0.00105786   0.000348242   9.20086e-05   1.66449e-05   2.14410e-06       0.00000       0.00000       0.00000       0.00000       0.00000       0.00000       0.00000       0.00000       0.00000       0.00000       0.00000       0.00000
  12  14 2654.6444    2.1603  0.9877 11.8029 -0.0033  0.0397   0.0626   0.0793    0.2193   0.0000   442.2374       4.35326       10.4423      -2.29695      -1.90766      -2.22810     -0.887547      -2.65290    -0.0146003      -2.01521      0.605534     -0.437766      0.280696     -0.105003     0.0653080    0.00439661    0.00851467    0.00761460   -0.00488225   -0.00133760   0.000263263  -2.29318e-06  -2.98199e-05   1.18717e-06       0.00000       0.00000       0.00000       0.00000       0.00000       0.00000       0.00000       0.00000       0.00000       0.00000       0.00000       0.00000       4.58813       6.73992       5.76362       7.06010       5.39316       5.00260       3.70513       3.00724       2.18875       1.42967       1.03004      0.551884      0.406275      0.178983      0.123238     0.0441325     0.0281565    0.00803681    0.00440220    0.00103932   0.000431384   9.29947e-05   2.28307e-05   4.37848e-06       0.00000       0.00000       0.00000       0.00000       0.00000       0.00000       0.00000       0.00000       0.00000       0.00000       0.00000       0.00000
  12  15 2794.5063    2.8914  0.9965 11.7987  0.0007  0.0316   0.0769   0.0741    0.2594   0.0000   438.5380       5.84003       10.7228     -0.189735      -3.56205      -1.07755      -1.36302      -3.84094     -0.938370      0.852006      0.280775     -0.268615    0.00716226     -0.199918     0.0405454     0.0623926    0.00675609   -0.00863642   0.000366357   0.000808885   0.000226388  -8.09532e-05  -1.84920e-05  -3.70932e-06       0.00000       0.00000       0.00000       0.00000       0.00000       0.00000       0.00000       0.00000       0.00000       0.00000       0.00000       0.00000       3.93174       4.97532       4.89864       4.88032       4.81673       3.61586       3.23200       2.31266       1.87999       1.25647      0.755885      0.517728      0.285332      0.180427     0.0903139     0.0411802     0.0197540    0.00735738    0.00286563    0.00108038   0.000281825   8.24353e-05   1.97099e-05   2.51045e-06       0.00000       0.00000       0.00000       0.00000       0.00000       0.00000       0.00000       0.00000       0.00000       0.00000       0.00000       0.00000
  12  16 2934.4250    3.5929  0.9542 11.9169 -0.0071  0.0285   0.0958   0.0700    0.3360   0.0000   433.0019     -0.792885       14.4627      -5.49294      -1.88229     -0.439698       1.55373      -1.74942       1.29246      -1.92249      0.480362      0.677318     -0.114045    -0.0104785  -0.000694476   -0.00263090   -0.00629601    0.00140699    0.00132039   0.000543059   0.000449659   5.89868e-05   8.15345e-06  -2.26885e-06       0.00000       0.00000       0.00000       0.00000       0.00000       0.00000       0.00000       0.00000       0.00000       0.00000       0.00000       0.00000       4.16544       4.99933       5.27773       4.94840       4.32242       3.87265       3.14327       2.22644       1.63452       1.17981      0.753064      0.452013      0.268942      0.145949     0.0724120     0.0322564     0.0159354    0.00679953    0.00273340   0.000896646   0.000266695   6.45371e-05   1.36523e-05   1.96660e-06       0.00000       0.00000       0.00000       0.00000       0.00000       0.00000       0.00000       0.00000       0.00000       0.00000       0.00000       0.00000
  12  17 3073.9864    3.8902  0.8566 12.6875 -0.0091  0.0292   0.1134   0.0669    0.2325   0.0000   440.8993       7.47481       7.86239       8.28093      -7.60530      -1.64123      0.322016      -2.80359      -1.22144      -3.59817     -0.234066     -0.203841     -0.246856     0.0373213     0.0848767    -0.0298042     0.0264792    0.00564210   -0.00486568    0.00121234   0.000399452  -5.78717e-07  -1.40964e-05   1.60595e-06       0.00000       0.00000       0.00000       0.00000       0.00000       0.00000       0.00000       0.00000       0.00000       0.00000       0.00000       0.00000       4.04511       4.92686       5.23526       5.13880       4.50779       3.71681       3.10259       2.19752       1.61891       1.17451      0.732397      0.460956      0.263435      0.150788     0.0777780     0.0340945     0.0180678    0.00693568    0.00280846   0.000921490   0.000260639   6.82489e-05   1.52185e-05   2.18873e-06       0.00000       0.00000       0.00000       0.00000       0.00000       0.00000       0.00000       0.00000       0.00000       0.00000       0.00000       0.00000
  12  18 3213.3577    3.8024  1.3973 11.9165  0.0010  0.0353   0.0851   0.0917    0.2672   0.0000   439.8957       14.1095      -1.53450      -5.45201       4.15939      0.587837      0.694156      -3.47029      -1.94942      -2.45830       1.56766     -0.843406    -0.0250849      0.288718     0.0270462    -0.0608154   -0.00441045     0.0160704    0.00120560    0.00203781   0.000339959   1.38719e-05  -2.25401e-05   3.25731e-06       0.00000       0.00000       0.00000       0.00000       0.00000       0.00000       0.00000       0.00000       0.00000       0.00000       0.00000       0.00000       4.56182       5.79336       5.88152       5.84762       5.28180       4.55683       3.55667       2.64702       1.97587       1.40417      0.893880      0.589023      0.342118      0.181724     0.0986569     0.0445966     0.0214434    0.00805144    0.00347224    0.00118676   0.000348348   9.20401e-05   1.92125e-05   3.01366e-06       0.00000       0.00000       0.00000       0.00000       0.00000       0.00000       0.00000       0.00000       0.00000       0.00000       0.00000       0.00000
  12  19 3352.8262    3.3584  1.7709 11.9048 -0.0001  0.0416   0.0668   0.1004    0.1821   0.0000   436.0579       25.1775       31.5173       4.12370      -5.49145      -1.73948       8.02960       1.45151    0.00897169      -1.02566     -0.211826     -0.171354     -0.114664      0.180968    -0.0394670     0.0745863    -0.0610256    0.00224991   0.000191725  -0.000837614  -4.94326e-05   5.77876e-06  -3.08599e-06  -1.77588e-06       0.00000       0.00000       0.00000       0.00000       0.00000       0.00000       0.00000       0.00000       0.00000       0.00000       0.00000       0.00000       5.48883       6.59361       6.94484       6.39142       5.79818       5.24900       4.27202       3.50636       2.50971       1.63930       1.12691      0.675512      0.377583      0.211115      0.110139     0.0541967     0.0259692     0.0102575    0.00380226    0.00136974   0.000438015   0.000108494   2.13957e-05   3.18770e-06       0.00000       0.00000       0.00000       0.00000       0.00000       0.00000       0.00000       0.00000       0.00000       0.00000       0.00000       0.00000
  12  20 3492.5236    2.9344  2.4613 11.5282 -0.0047  0.0478   0.0510   0.1196    0.1398   0.0000   433.7351       12.4365       5.88755       11.6397       2.77519      -4.94601      -6.84587      -1.42507      -1.17193      -3.76878      -1.77355     -0.932534     -0.652938    -0.0363267     -0.197449    -0.0807965    -0.0518788     0.0275214   -0.00257980  -0.000645328   4.66925e-05   0.000110879  -1.47900e-05   5.93801e-07       0.00000       0.00000       0.00000       0.00000       0.00000       0.00000       0.00000       0.00000       0.00000       0.00000       0.00000       0.00000       6.23507       7.68510       7.69920       7.79672       6.96297       6.10019       4.83530       3.89022       2.62913       1.94938       1.26702      0.792722      0.462072      0.248297      0.130613     0.0635870     0.0288633     0.0120656    0.00455122    0.00150755   0.000467211   0.000130404   2.52315e-05   4.06727e-06       0.00000       0.00000       0.00000       0.00000       0.00000       0.00000       0.00000       0.00000       0.00000       0.00000       0.00000       0.00000
  12  21 3632.5291    2.3990  3.9704 10.8035  0.0010  0.0626   0.0334   0.1593    0.1273   0.0000   422.0202       29.1381      0.423047       14.9652      -8.20852       6.26434       2.48578      0.547173      -3.20689       2.58811       1.64856     -0.498068     -0.342276     -0.408174     0.0512871     0.0811588   -0.00605520   -0.00413444   -0.00821662    0.00360155  -0.000312833   0.000203132   5.45143e-06  -3.87912e-06       0.00000       0.00000       0.00000       0.00000       0.00000       0.00000       0.00000       0.00000       0.00000       0.00000       0.00000       0.00000       8.54874       10.7654       10.6355       10.7119       9.45314       8.42794       6.45834       4.96000       3.48874       2.52744       1.63558       1.05617      0.591368      0.326817      0.161268     0.0805122     0.0345935     0.0150533    0.00557962    0.00201432   0.000582427   0.000162454   3.22101e-05   5.31493e-06       0.00000       0.00000       0.00000       0.00000       0.00000       0.00000       0.00000       0.00000       0.00000       0.00000       0.00000       0.00000
  12  22 3772.6922    1.9912  5.1819 10.7772 -0.0024  0.0786   0.0257   0.1934    0.0930   0.0000   430.9787       33.9722       14.0866      -5.76171       6.90531       3.89503       1.48848      -11.7152       6.49532      -1.73391       2.82236      0.315039     0.0450012      0.710371     -0.207487    0.00678147     0.0866915   -0.00994451   -0.00439290   -0.00474952   0.000923937   0.000387725  -5.82430e-05  -5.77136e-06       0.00000       0.00000       0.00000       0.00000       0.00000       0.00000       0.00000       0.00000       0.00000       0.00000       0.00000       0.00000       9.83862       12.7477       12.7423       12.9882       11.4294       9.72836       7.91047       6.02898       4.53327       3.02844       2.00315       1.24773      0.735021      0.413605      0.217824      0.104484     0.0482163     0.0195163    0.00757126    0.00263348   0.000798446   0.000204806   4.52825e-05   6.88514e-06       0.00000       0.00000       0.00000       0.00000       0.00000       0.00000       0.00000       0.00000       0.00000       0.00000       0.00000       0.00000
  12  23 3913.0856    1.6743  7.3343 10.2627  0.0007  0.0949   0.0194   0.2560    0.0990   0.0000   444.8404       8.56245      0.126913      -14.6580      -18.1170      -12.6927      -17.4386      -2.07259       6.68743       2.57417     0.0522144      0.565115      -1.39191    -0.0325508     0.0992601    -0.0499916    -0.0134982    -0.0136600    -0.0263099  -0.000164996   -0.00104116  -0.000407890   1.49869e-05  -3.82593e-06       0.00000       0.00000       0.00000       0.00000       0.00000       0.00000       0.00000       0.00000       0.00000       0.00000       0.00000       0.00000       12.4716       15.6515       16.0318       15.5559       14.1511       11.9459       9.97386       7.70965       5.65729       3.81455       2.47330       1.53058      0.892472      0.491085      0.257595      0.128553     0.0563430     0.0237655    0.00902934    0.00313632   0.000963105   0.000253731   5.49709e-05   7.81935e-06       0.00000       0.00000       0.00000       0.00000       0.00000       0.00000       0.00000       0.00000       0.00000       0.00000       0.00000       0.00000
  12  24 4053.6298    1.4145  8.9709 10.2288 -0.0021  0.1121   0.0161   0.3162    0.0804   0.0000   458.8532       40.1665       28.9066      -14.3258      -18.0963       2.33671       4.41455      -15.9464       1.89425       1.41077      -1.08427      -1.10964     -0.236696     -0.189350     -0.207456     0.0862142    -0.0147896     0.0153782   -0.00451104    -0.0105865   0.000674385  -3.60585e-06   1.05397e-05  -9.86355e-06       0.00000       0.00000       0.00000       0.00000       0.00000       0.00000       0.00000       0.00000       0.00000       0.00000       0.00000       0.00000       14.7710       18.6191       18.8003       18.7325       16.4540       14.3451       11.7914       9.17508       6.71107       4.56637       2.94376       1.83375       1.06051      0.601312      0.309716      0.153760     0.0687508     0.0290946     0.0108986    0.00382209    0.00113773   0.000299943   6.33259e-05   9.53742e-06       0.00000       0.00000       0.00000       0.00000       0.00000       0.00000       0.00000       0.00000       0.00000       0.00000       0.00000       0.00000
  12  25 4194.5491    1.1652 11.9100 10.0737 -0.0007  0.1493   0.0131   0.4310    0.0686   0.0000   424.2209       4.68552       9.64548      -7.79777       24.0034      -4.55481      -34.5700      -7.58734       21.4178       3.51768      -1.31813       4.29023     -0.275309      -1.95170     -0.667293      0.396159     0.0355690     -0.115687   -0.00195220     0.0136661   0.000139076   0.000941868   6.30532e-05  -1.39929e-05       0.00000       0.00000       0.00000       0.00000       0.00000       0.00000       0.00000       0.00000       0.00000       0.00000       0.00000       0.00000       18.7570       23.8280       24.8246       23.9813       22.0068       18.6084       15.4057       12.0943       8.70568       6.13131       3.93348       2.47757       1.45267      0.820909      0.427529      0.209951     0.0953242     0.0404037     0.0153252    0.00529558    0.00160246   0.000434609   8.90742e-05   1.26144e-05       0.00000       0.00000       0.00000       0.00000       0.00000       0.00000       0.00000       0.00000       0.00000       0.00000       0.00000       0.00000
  13  10 2128.5139    0.8148  0.6299  9.9292 -0.0026  0.0289   0.0269   0.0596    0.1138   0.0000   435.8032      0.166133       7.85953       2.13948     -0.219131      -3.44497      0.887755      -1.75727       1.89928      -1.19172     -0.225363      0.585968     0.0802420     -0.148812     0.0495429     0.0557344    -0.0389919   -0.00564825    0.00134391   -0.00225309   0.000470065   0.000286874  -0.000110366  -4.33557e-06  -3.51248e-07  -2.81960e-07       0.00000       0.00000       0.00000       0.00000       0.00000       0.00000       0.00000       0.00000       0.00000       0.00000       3.09852       4.09985       4.66139       3.88184       4.12568       3.34000       2.82217       2.22769       1.65545       1.13371      0.850656      0.527925      0.329392      0.207369     0.0905323     0.0601543     0.0315511     0.0106353    0.00640756    0.00238325   0.000758872   0.000297726   9.25766e-05   2.27508e-05   4.68032e-06   5.43146e-07       0.00000       0.00000       0.00000       0.00000       0.00000       0.00000       0.00000       0.00000       0.00000       0.00000
  13  13 2551.7281    1.8943  0.9913 11.0451 -0.0106  0.0299   0.0511   0.0750    0.2877   0.0000   439.2996       14.1906       18.7178      -3.86587      -9.36501       2.39409       1.98341      -1.96471     -0.802843     -0.533627       1.38030      0.117664      0.563890     -0.196387     -0.135609   -0.00921671    -0.0271078    -0.0256156   -0.00230855   -0.00170783  -0.000544024  -0.000159206   2.26080e-05  -2.10528e-06   6.67513e-06  -6.02805e-07       0.00000       0.00000       0.00000       0.00000       0.00000       0.00000       0.00000       0.00000       0.00000       0.00000       3.57156       4.40798       4.83984       4.70162       4.23122       3.75108       2.87743       2.37741       1.74802       1.24985      0.853416      0.555956      0.335876      0.202179      0.118377     0.0571386     0.0289114     0.0141730    0.00585353    0.00224543   0.000882339   0.000290471   8.56064e-05   2.07888e-05   3.74186e-06   5.70989e-07       0.00000       0.00000       0.00000       0.00000       0.00000       0.00000       0.00000       0.00000       0.00000       0.00000
  13  14 2691.6964    2.5257  0.9308 11.0999 -0.0018  0.0271   0.0673   0.0663    0.3921   0.0000   430.3720       7.01899       9.78293     0.0764352      -4.97600    -0.0971855       4.04011      -2.44597       4.02820      0.331948      0.523723      0.151842     -0.723426     0.0609859     0.0564938     0.0116589    -0.0113545   -0.00809609    0.00879111   -0.00209203   0.000263637  -0.000181071  -7.65001e-06   2.03936e-06   1.57977e-06  -6.08155e-07       0.00000       0.00000       0.00000       0.00000       0.00000       0.00000       0.00000       0.00000       0.00000       0.00000       3.28185       4.08444       4.25657       4.30663       3.72404       3.51349       2.76462       2.17827       1.69245       1.15973      0.785414      0.535328      0.332389      0.182390      0.105519     0.0534605     0.0279195     0.0122805    0.00545422    0.00204049   0.000830726   0.000268311   7.69174e-05   1.80080e-05   3.57598e-06   5.69074e-07       0.00000       0.00000       0.00000       0.00000       0.00000       0.00000       0.00000       0.00000       0.00000       0.00000
  13  15 2832.2194    3.1075  0.9086 12.2479 -0.0030  0.0335   0.0847   0.0743    0.2417   0.0000   434.8591       15.8303       14.4146      -6.21300       10.4320       3.15214       1.15773      -4.01521       4.03392     -0.875009     -0.914354     -0.356984      0.657313  -0.000118270    -0.0973273    -0.0993074    -0.0233262    -0.0167726    0.00262441    0.00444807   0.000202505  -8.59652e-05  -9.32358e-05  -1.80765e-05   1.20842e-06  -3.67607e-07       0.00000       0.00000       0.00000       0.00000       0.00000       0.00000       0.00000       0.00000       0.00000       0.00000       3.44722       4.90065       4.73236       4.83165       4.43037       3.73688       3.56385       2.31556       2.24731       1.24929       1.08750      0.625029      0.417796      0.253160      0.119161     0.0840060     0.0287712     0.0198684    0.00557241    0.00349359   0.000916385   0.000384490   0.000106591   2.02357e-05   6.37965e-06   7.71269e-07       0.00000       0.00000       0.00000       0.00000       0.00000       0.00000       0.00000       0.00000       0.00000       0.00000
  13  17 3112.6363    3.8841  1.1399 12.2175 -0.0046  0.0387   0.0948   0.0751    0.3330   0.0000   436.1316       15.9700       10.0689       10.5533       2.26278      -2.85894       3.37553      -7.58908      -1.26405     -0.999265       2.10699     -0.682932    -0.0382804     -0.341886    -0.0489125     0.0275030    -0.0215277    0.00460963   -0.00145088   -0.00430116    0.00100390  -6.16377e-05   0.000102663   1.95740e-05  -6.82270e-06  -1.30174e-06       0.00000       0.00000       0.00000       0.00000       0.00000       0.00000       0.00000       0.00000       0.00000       0.00000       4.19728       6.13071       5.78137       5.28363       5.41904       4.09350       4.32827       2.94327       2.49275       1.70728       1.06994      0.780339      0.372040      0.276891      0.130102     0.0695169     0.0375879     0.0144619    0.00821694    0.00270792    0.00106540   0.000400771   8.65513e-05   2.91551e-05   6.99653e-06   8.33194e-07       0.00000       0.00000       0.00000       0.00000       0.00000       0.00000       0.00000       0.00000       0.00000       0.00000
  13  18 3252.4520    3.6808  1.3930 12.2975 -0.0061  0.0353   0.0819   0.0867    0.2442   0.0000   440.1476       14.4155       18.1527      0.764791       1.59103      -3.70535       1.55041      -3.66635      -1.76287     -0.511350      0.282564     -0.608682      0.257551     -0.116108     0.0451290     0.0534973    -0.0489447   -0.00162208    -0.0107021   0.000451937   0.000636827  -3.25287e-05  -0.000181526   2.06757e-05  -3.94739e-06  -4.23006e-07       0.00000       0.00000       0.00000       0.00000       0.00000       0.00000       0.00000       0.00000       0.00000       0.00000       4.33652       5.19250       5.67739       5.47003       4.91208       4.39034       3.52180       3.04006       2.12776       1.52585       1.06643      0.692866      0.413461      0.246615      0.131306     0.0710936     0.0359458     0.0165275    0.00739448    0.00288173   0.000984679   0.000341761   0.000101457   2.51814e-05   4.40377e-06   6.67361e-07       0.00000       0.00000       0.00000       0.00000       0.00000       0.00000       0.00000       0.00000       0.00000       0.00000
  13  19 3392.4931    3.2997  1.8683 12.1973 -0.0035  0.0397   0.0642   0.1040    0.1421   0.0000   439.0794       18.0550       20.3103      -3.12622       10.1285      0.319035      -4.26708      -5.47008       1.47051      0.944765      -1.80433      -1.27671     -0.961985      0.206106    -0.0375028     -0.109449    0.00411646     0.0152256   -0.00130397    0.00252350   0.000272436   0.000850003   0.000259387  -4.84584e-05  -4.16377e-07   3.34618e-07       0.00000       0.00000       0.00000       0.00000       0.00000       0.00000       0.00000       0.00000       0.00000       0.00000       5.13323       6.37467       6.82137       6.56238       5.88436       5.19687       4.14451       3.34458       2.40647       1.73121       1.16556      0.761445      0.470414      0.264798      0.144586     0.0778916     0.0380904     0.0177838    0.00744311    0.00304656    0.00109532   0.000366084   0.000107669   2.70143e-05   4.99647e-06   7.37553e-07       0.00000       0.00000       0.00000       0.00000       0.00000       0.00000       0.00000       0.00000       0.00000       0.00000
  13  20 3532.6534    2.6705  3.2354 11.1521 -0.0036  0.0525   0.0393   0.1374    0.1197   0.0000   444.4606       6.07648       7.50720       10.6712       2.91745       1.77308       5.06129     -0.976885      -1.22745      -2.93555      0.682650     -0.407585      -1.67840      0.227873      0.213940      0.191934     0.0406775    -0.0112994    -0.0101256    0.00116244   -0.00174808   0.000235325   0.000131909  -2.60053e-06   2.90300e-06  -1.31039e-07       0.00000       0.00000       0.00000       0.00000       0.00000       0.00000       0.00000       0.00000       0.00000       0.00000       6.41636       8.13690       8.34405       7.90341       7.50788       6.60320       5.47492       4.34768       3.25682       2.29793       1.60802       1.01826      0.629959      0.364142      0.200295      0.104650     0.0492320     0.0243281    0.00987835    0.00409107    0.00145593   0.000495730   0.000149620   3.68904e-05   7.50812e-06   1.03774e-06       0.00000       0.00000       0.00000       0.00000       0.00000       0.00000       0.00000       0.00000       0.00000       0.00000
  13  21 3673.1905    2.2609  4.1933 10.8900 -0.0025  0.0623   0.0299   0.1618    0.1018   0.0000   431.8615       14.5113       5.58380       11.0755      0.923642    -0.0344947      -11.0543      -8.23082       7.13976      0.852912     -0.624284     -0.385616     -0.954334     0.0114352     -0.250346     0.0345679    0.00560861    0.00905308     0.0317033    0.00594779   -0.00152399   0.000196515   6.48584e-05  -2.50438e-05   2.10312e-06   3.95010e-07       0.00000       0.00000       0.00000       0.00000       0.00000       0.00000       0.00000       0.00000       0.00000       0.00000       7.80963       9.86656       10.1006       9.83153       9.27176       7.79717       6.61451       5.12010       3.97172       2.79654       1.82751       1.21014      0.731831      0.428953      0.243386      0.124553     0.0625863     0.0277846     0.0121270    0.00463646    0.00178734   0.000581796   0.000165851   4.33849e-05   9.14475e-06   1.20720e-06       0.00000       0.00000       0.00000       0.00000       0.00000       0.00000       0.00000       0.00000       0.00000       0.00000
  13  22 3813.7796    1.8936  5.6192 10.7533 -0.0030  0.0766   0.0231   0.2060    0.0839   0.0000   444.6271       39.1253      -12.0556       6.54885       12.1555       4.24614       1.92752       2.77908      0.697288       2.77962      0.309789      -2.36288      0.329466     -0.510387     -0.293933     -0.133293      0.157812    0.00259544    -0.0133943   -0.00750244   0.000131721   0.000130209   0.000261091   0.000112138  -2.40812e-05  -3.71144e-07       0.00000       0.00000       0.00000       0.00000       0.00000       0.00000       0.00000       0.00000       0.00000       0.00000       9.37307       11.7907       12.1033       11.7281       10.9765       9.75284       8.00323       6.38577       4.81702       3.41743       2.33934       1.54455      0.935387      0.549766      0.294608      0.159700     0.0766232     0.0361888     0.0149377    0.00619882    0.00220113   0.000767803   0.000220821   5.57457e-05   1.10764e-05   1.53154e-06       0.00000       0.00000       0.00000       0.00000       0.00000       0.00000       0.00000       0.00000       0.00000       0.00000
  13  23 3954.4770    1.5799  7.8132 10.2907 -0.0004  0.0966   0.0174   0.2605    0.0831   0.0000   434.4557       33.9508      -17.6505       21.0244       3.88088      -16.8324      -14.8106       11.7017       3.44735      -2.92406      -3.49239      -2.83874       2.90757      -1.70206     -0.986931      0.425192     0.0479042    -0.0624875    -0.0188382   0.000610319   0.000625155   -0.00275115   0.000101437   3.63904e-05   1.94019e-05   1.90806e-06       0.00000       0.00000       0.00000       0.00000       0.00000       0.00000       0.00000       0.00000       0.00000       0.00000       11.6148       14.8234       15.5758       14.9910       13.9951       12.0645       10.2790       7.86323       6.03204       4.28931       2.89003       1.93056       1.14158      0.693152      0.372502      0.197852     0.0967993     0.0451046     0.0195445    0.00783625    0.00285795   0.000988552   0.000273343   7.10155e-05   1.47097e-05   1.94299e-06       0.00000       0.00000       0.00000       0.00000       0.00000       0.00000       0.00000       0.00000       0.00000       0.00000
  13  24 4095.7416    1.3154  9.9854 10.1798 -0.0030  0.1191   0.0143   0.3409    0.0722   0.0000   462.3158       25.4655       11.5800       6.24138       5.78876       5.06226      -6.16772       4.49765      -6.93988     -0.295682      -1.90485       3.63857      0.557296      0.285386      0.200317     -0.538554     -0.292745     0.0905996     0.0328664    -0.0184341    0.00236856    0.00180078   0.000714445   8.34961e-05  -5.03684e-06  -5.67609e-06       0.00000       0.00000       0.00000       0.00000       0.00000       0.00000       0.00000       0.00000       0.00000       0.00000       14.2116       17.9321       18.6388       18.6096       16.8024       14.9296       12.2814       9.89362       7.40125       5.40553       3.58872       2.35275       1.43435      0.861827      0.477230      0.251491      0.123109     0.0573243     0.0246769    0.00998208    0.00363417    0.00121301   0.000346585   8.86230e-05   1.72129e-05   2.48603e-06       0.00000       0.00000       0.00000       0.00000       0.00000       0.00000       0.00000       0.00000       0.00000       0.00000
  13  25 4236.6473    1.1050 11.4567 10.0854 -0.0031  0.1420   0.0123   0.3988    0.0650   0.0000   419.5019       1.60390      -12.6577       1.40129      -21.0289     0.0869391       6.53591      -18.2678      -12.0851      -12.1116       6.69572     -0.189351      -1.25430     -0.388169      0.730040     0.0847162     -0.287221    -0.0494422     0.0123974    0.00479338   -0.00843420   0.000512569  -2.48327e-05  -0.000117993  -3.25510e-05   5.92605e-06       0.00000       0.00000       0.00000       0.00000       0.00000       0.00000       0.00000       0.00000       0.00000       0.00000       16.8330       21.7737       22.5785       22.0388       20.6462       17.7816       14.8953       11.7162       8.85572       6.32667       4.33378       2.86812       1.75533       1.03293      0.570062      0.302874      0.151169     0.0695159     0.0301749     0.0119806    0.00440882    0.00147771   0.000427560   0.000108230   2.18375e-05   2.93717e-06       0.00000       0.00000       0.00000       0.00000       0.00000       0.00000       0.00000       0.00000       0.00000       0.00000
  13  27 4519.8185    0.7492 16.3219 10.0183 -0.0024  0.2396   0.0088   0.6294    0.0461   0.0000   443.3612       38.2749       1.78146       40.0762       51.4555       9.02925      -50.4289       7.12466      -1.45804      -3.93435      -8.92788       1.00668      -3.04030      -2.04241       1.01132      -1.29895     0.0654927     0.0443434    -0.0555456     0.0228695    0.00195283   -0.00162583  -0.000298464  -8.18484e-05  -1.22870e-06   3.60528e-06       0.00000       0.00000       0.00000       0.00000       0.00000       0.00000       0.00000       0.00000       0.00000       0.00000       27.7302       35.2813       37.6418       36.5850       34.2921       29.5117       24.7907       19.8610       14.7892       10.7784       7.36286       4.83066       3.06461       1.76164      0.990826      0.530896      0.267858      0.121699     0.0533754     0.0213192    0.00788091    0.00253284   0.000751826   0.000188660   3.66983e-05   4.89325e-06       0.00000       0.00000       0.00000       0.00000       0.00000       0.00000       0.00000       0.00000       0.00000       0.00000
  14   9 2017.0652    0.5964  0.4312 10.2238 -0.0115  0.0255   0.0235   0.0468    0.0763   0.0000   438.6920       7.84535       14.9708      -5.84842      -6.61144      -4.37752      0.878190     -0.733089       2.77220     -0.827307      0.180842     0.0675756      0.489646     -0.485763     -0.154575    -0.0116411    0.00245219    -0.0343337    0.00246389   -0.00396384   -0.00266084   0.000194452   3.99212e-05   3.10064e-05   8.11444e-06  -1.22574e-06  -1.12423e-07   4.74256e-08       0.00000       0.00000       0.00000       0.00000       0.00000       0.00000       0.00000       0.00000       3.31070       4.37662       5.02410       4.57328       4.38351       3.64586       2.85774       2.15137       1.54918       1.05029      0.789675      0.530953      0.355540      0.210900      0.121087     0.0671997     0.0333117     0.0175389    0.00845251    0.00350103    0.00145568   0.000577551   0.000197005   6.68649e-05   2.00201e-05   4.46771e-06   8.21642e-07   9.33218e-08       0.00000       0.00000       0.00000       0.00000       0.00000       0.00000       0.00000       0.00000
  14  10 2162.4780    0.8818  0.6995 10.0591 -0.0070  0.0282   0.0272   0.0581    0.1248   0.0000   438.1352      -6.25466       13.2179       5.52992       3.60750       1.40695      -2.51813      -4.43480      -2.22723      -1.58108       1.03860      0.514250      0.245401     0.0664695     0.0229375    -0.0420404     -0.120214   -0.00896207    0.00321115   -0.00467011  -0.000872592   0.000784995   0.000262972  -4.43035e-05   1.31115e-05  -1.38343e-06   6.51653e-07   2.12111e-08       0.00000       0.00000       0.00000       0.00000       0.00000       0.00000       0.00000       0.00000       3.43368       3.84002       4.30723       4.36905       3.87177       3.14472       2.93767       2.66214       1.83027       1.38294      0.992936      0.623218      0.374984      0.225508      0.152490     0.0798607     0.0417518     0.0207383     0.0111632    0.00492484    0.00193332   0.000683218   0.000230063   6.41441e-05   1.99772e-05   4.71764e-06   8.39239e-07   1.09123e-07       0.00000       0.00000       0.00000       0.00000       0.00000       0.00000       0.00000       0.00000
  14  12 2446.7376    1.6353  0.9638 10.5504 -0.0035  0.0280   0.0411   0.0680    0.2326   0.0000   439.3043       4.56391       8.34144       1.13407       3.90685      -3.65813     0.0526940      -3.71898     -0.845701       1.16085     -0.808400      0.115114    -0.0649089     -0.339186      0.171314    -0.0767704   0.000492205     0.0149489   -0.00316483   -0.00196414   -0.00124383    0.00100497   0.000390781  -5.91680e-05   1.23191e-05   2.45970e-06  -1.90095e-06  -3.37262e-08       0.00000       0.00000       0.00000       0.00000       0.00000       0.00000       0.00000       0.00000       3.37699       3.92496       4.21026       4.37203       3.98897       3.36367       2.97701       2.30473       1.81951       1.37927      0.954282      0.613714      0.381393      0.249508      0.150274     0.0849949     0.0430276     0.0209127     0.0103563    0.00438547    0.00189397   0.000703127   0.000231618   7.10529e-05   1.86743e-05   4.56725e-06   9.44853e-07   1.19304e-07       0.00000       0.00000       0.00000       0.00000       0.00000       0.00000       0.00000       0.00000
  14  13 2587.3131    2.0261  0.9798 11.4850 -0.0117  0.0290   0.0529   0.0729    0.1854   0.0000   436.5003       13.7378       13.8496      0.748861      -3.87023      -2.43798      -5.06002       2.63107      -1.18566     -0.112673      0.589361      -1.39068     0.0565623      0.198218      0.112142    -0.0435633    -0.0689889     0.0113310    0.00395559    0.00365493   0.000463274    0.00112671   0.000464386  -3.69724e-05  -1.55269e-05   1.14672e-05   8.02509e-07  -1.39776e-07       0.00000       0.00000       0.00000       0.00000       0.00000       0.00000       0.00000       0.00000       3.21855       4.34820       4.29961       4.36219       3.98933       3.56390       2.94610       2.30422       1.89498       1.39753      0.932217      0.619888      0.391130      0.252879      0.144432     0.0833845     0.0455874     0.0207269     0.0103660    0.00386755    0.00189985   0.000683542   0.000249463   8.03928e-05   2.15572e-05   5.38997e-06   1.07916e-06   1.55749e-07       0.00000       0.00000       0.00000       0.00000       0.00000       0.00000       0.00000       0.00000
  14  14 2728.2639    2.6995  0.8589 11.8011 -0.0135  0.0298   0.0768   0.0678    0.2595   0.0000   436.3145       6.30929       6.74688       5.64483      0.413661      -4.45430       3.72309     -0.292961      0.907724      -1.03933     -0.281376     -0.292683     -0.127882     -0.526598      0.308748     0.0227420    -0.0254085     0.0256261   -0.00304718   -0.00133415   0.000574138   9.26582e-05  -0.000206773   8.58538e-05  -7.98951e-06   1.73750e-07   5.53963e-07  -5.46416e-08       0.00000       0.00000       0.00000       0.00000       0.00000       0.00000       0.00000       0.00000       3.10754       4.58176       4.00563       4.81575       3.61555       3.89433       2.67757       2.59376       1.62159       1.48714      0.824515      0.685798      0.345772      0.275683      0.130837     0.0918549     0.0346186     0.0236615    0.00879184    0.00491808    0.00147864   0.000794570   0.000203052   8.78352e-05   1.69953e-05   6.18544e-06   7.55315e-07   2.03330e-07       0.00000       0.00000       0.00000       0.00000       0.00000       0.00000       0.00000       0.00000
  14  15 2869.3035    3.1437  1.1126 11.4056 -0.0001  0.0348   0.0743   0.0736    0.4734   0.0000   435.3529       5.12161       12.5551       2.71873       2.34331       3.11917      -1.63069      -3.24193       1.54128      0.561520     -0.784458     -0.586916     -0.326741     0.0544182     0.0254760     0.0364207  -0.000559112     0.0125837   -0.00833139   -0.00324054   -0.00316091  -0.000991261   0.000209927   5.86771e-05  -2.47303e-05   1.49949e-06   1.53590e-06  -1.62314e-07       0.00000       0.00000       0.00000       0.00000       0.00000       0.00000       0.00000       0.00000       4.22947       5.85429       5.95192       6.25530       5.39444       4.75873       3.70260       3.03634       2.12912       1.54587       1.05264      0.734941      0.483150      0.270975      0.173157     0.0847496     0.0530599     0.0229971     0.0130419    0.00470327    0.00229330   0.000705871   0.000304352   7.91877e-05   2.55243e-05   6.07572e-06   1.15795e-06   1.93163e-07       0.00000       0.00000       0.00000       0.00000       0.00000       0.00000       0.00000       0.00000
  14  16 3010.1969    3.9840  0.9044 12.2859 -0.0090  0.0276   0.1066   0.0649    0.3720   0.0000   438.7066       14.0397       6.58000      0.200779      -4.14867      -2.06819       6.21844      -4.63977       1.63161      -1.35955      0.265267     -0.292932      0.290539      0.173883    0.00983835    -0.0759051    -0.0402572   -0.00755797   0.000550742   -0.00450669   0.000437087  -0.000547584  -0.000214423   8.49229e-05   3.08144e-05   2.92794e-06  -3.56230e-07  -1.05335e-07       0.00000       0.00000       0.00000       0.00000       0.00000       0.00000       0.00000       0.00000       3.19687       4.11528       4.44156       4.43218       4.09570       3.58245       2.84525       2.20135       1.77277       1.30092      0.836531      0.592750      0.371731      0.218731      0.148702     0.0788885     0.0414878     0.0201195    0.00988308    0.00404737    0.00160126   0.000644908   0.000257769   7.41357e-05   2.08367e-05   4.95905e-06   9.37164e-07   1.33001e-07       0.00000       0.00000       0.00000       0.00000       0.00000       0.00000       0.00000       0.00000
  14  17 3150.6675    3.9334  1.0793 12.8104 -0.0087  0.0350   0.1030   0.0725    0.2542   0.0000   439.3485       9.56102       11.5310       1.41365      -4.20547      -2.36586      -2.08770      -6.03658     0.0211853      -1.31311      -1.24293     -0.940099     -0.614738     -0.235739     -0.147342    -0.0305022     0.0454069    -0.0116100   -0.00388793   0.000557281    0.00191898    0.00115665   5.11592e-05  -2.92662e-05   2.26938e-05  -7.03664e-06   1.18459e-06   6.56942e-08       0.00000       0.00000       0.00000       0.00000       0.00000       0.00000       0.00000       0.00000       4.42841       5.18224       6.10037       5.61748       4.97836       4.99395       3.78271       2.74355       2.35131       1.53156       1.04453      0.858596      0.530811      0.279500      0.186765      0.100289     0.0433940     0.0251912     0.0132925    0.00486876    0.00180058   0.000884797   0.000351205   0.000105799   2.60222e-05   5.05906e-06   9.31084e-07   1.28021e-07       0.00000       0.00000       0.00000       0.00000       0.00000       0.00000       0.00000       0.00000
  14  18 3290.9782    3.5758  1.5699 12.1208  0.0005  0.0367   0.0718   0.0882    0.2294   0.0000   441.5588       21.5543       2.35483      -5.36301      -1.08872       2.89989      -4.04154      -3.56798       2.33034      -2.27703     -0.597696      -1.02425    -0.0891812      0.268216      0.112066      0.135064     0.0404614    -0.0168976   -0.00525281   0.000492219   -0.00104096  -0.000389312  -6.14444e-05   4.46556e-06  -5.51690e-05   1.80947e-06   1.19152e-06  -1.23968e-07       0.00000       0.00000       0.00000       0.00000       0.00000       0.00000       0.00000       0.00000       4.26829       5.04400       5.36113       5.48495       4.99738       4.37911       3.82549       2.99312       2.49930       1.79004       1.23882      0.829647      0.523614      0.323330      0.195914      0.111517     0.0572056     0.0282508     0.0141459    0.00564505    0.00241787   0.000915273   0.000327157   0.000100386   2.68027e-05   6.22241e-06   1.31761e-06   1.66620e-07       0.00000       0.00000       0.00000       0.00000       0.00000       0.00000       0.00000       0.00000
  14  19 3431.5795    3.1281  2.1534 12.0174 -0.0001  0.0442   0.0554   0.1071    0.1335   0.0000   448.1406       5.65446       3.11656       17.5390       2.81773      -6.97438      0.735922      -3.39921       4.98718      -3.30848       1.16397      0.107401      0.228752      0.143017     -0.421056     0.0701813     0.0160456    -0.0291264    0.00538316   -0.00742388  -0.000538384  -0.000726630   0.000389549  -0.000157818  -5.16692e-05   2.96781e-06   3.40662e-06   9.71250e-08       0.00000       0.00000       0.00000       0.00000       0.00000       0.00000       0.00000       0.00000       5.13083       6.39760       6.55436       6.27616       6.04548       5.28857       4.62805       3.69444       3.09411       2.20584       1.53570      0.998435      0.611619      0.395090      0.230782      0.129931     0.0681567     0.0326624     0.0158954    0.00657612    0.00288655    0.00104779   0.000375416   0.000125098   3.30299e-05   7.92215e-06   1.65427e-06   2.01238e-07       0.00000       0.00000       0.00000       0.00000       0.00000       0.00000       0.00000       0.00000
  14  20 3572.3201    2.6186  3.2599 11.4875 -0.0009  0.0533   0.0376   0.1337    0.0987   0.0000   441.7006       27.0076      -2.23484       17.7420      -7.65815      -2.95706      -5.19431      -1.59125      0.256536      -1.51925       3.43444     -0.418379      0.155544     -0.846381     0.0923441      0.141642      0.129545     0.0385019     0.0135952   0.000931616    0.00136210  -0.000503383   0.000520935   2.85104e-05   3.68900e-05  -1.01740e-05  -2.89553e-07  -1.80203e-07       0.00000       0.00000       0.00000       0.00000       0.00000       0.00000       0.00000       0.00000       6.37726       8.04572       8.49892       8.55952       7.87950       6.74746       5.69722       4.46142       3.41810       2.44896       1.74671       1.20026      0.761658      0.471213      0.271294      0.150426     0.0814435     0.0393221     0.0197734    0.00804622    0.00351697    0.00124468   0.000450908   0.000142262   3.90265e-05   9.46458e-06   1.89044e-06   2.49714e-07       0.00000       0.00000       0.00000       0.00000       0.00000       0.00000       0.00000       0.00000
  14  21 3713.2351    2.1543  4.7826 10.9026 -0.0024  0.0679   0.0261   0.1737    0.0899   0.0000   442.0829       27.7241      -10.3738      -2.61322       10.4096       1.26711      -8.85727      0.607375       6.21146      0.575333      0.421250      -1.64979      0.268343     -0.165818      0.346414     0.0347680    -0.0303115     0.0619894   -0.00401589     0.0152789   0.000703589  -0.000383143  -0.000456284   5.90710e-05  -1.63754e-05   4.86787e-08   1.74763e-06   5.69325e-07       0.00000       0.00000       0.00000       0.00000       0.00000       0.00000       0.00000       0.00000       7.31022       9.60147       9.92269       9.87473       9.14756       8.30014       6.87138       5.61687       4.24641       3.12708       2.21562       1.53834      0.981187      0.593991      0.353170      0.190427      0.103805     0.0498939     0.0255018     0.0104478    0.00461333    0.00164893   0.000618731   0.000191556   5.48496e-05   1.33332e-05   2.54215e-06   3.56434e-07       0.00000       0.00000       0.00000       0.00000       0.00000       0.00000       0.00000       0.00000
  14  22 3854.3307    1.8098  6.6949 10.4681 -0.0019  0.0825   0.0196   0.2225    0.0858   0.0000   436.4040       2.49465       2.93038     -0.889171       10.5935       5.83107      -2.91086      -6.73160      -7.38268      -5.18338       3.24529     -0.746174     0.0491992      0.539445     -0.754093     -0.468617      0.171328    -0.0504439   -0.00461895    0.00883394   -0.00128013   -0.00110367  -0.000168653   0.000273406   5.15228e-05  -1.42556e-05   4.27545e-07   6.51926e-08       0.00000       0.00000       0.00000       0.00000       0.00000       0.00000       0.00000       0.00000       9.47529       12.1624       12.8400       12.2232       11.3566       10.2501       8.66455       7.12061       5.48924       4.06658       2.79171       1.87907       1.15042      0.735247      0.413019      0.230330      0.124435     0.0601880     0.0284917     0.0126279    0.00540548    0.00199944   0.000718700   0.000236845   6.38607e-05   1.59772e-05   2.97974e-06   3.97742e-07       0.00000       0.00000       0.00000       0.00000       0.00000       0.00000       0.00000       0.00000
  14  23 3995.3487    1.4951  7.9340 10.4903 -0.0030  0.0970   0.0168   0.2665    0.0700   0.0000   443.9617       18.2361       17.0009       18.6931      -17.5496       7.60435      -8.55275      -10.5144      -2.08059       6.11225      -3.03396      -3.70072       1.33653      -1.40046     -0.617212     -0.522830     -0.169703    -0.0602987    -0.0233803    0.00531459   -0.00765109   -0.00311227   -0.00100118   0.000417177  -0.000205391  -2.67014e-05  -1.64300e-06  -3.70815e-07       0.00000       0.00000       0.00000       0.00000       0.00000       0.00000       0.00000       0.00000       11.1036       13.7613       14.4834       14.6561       13.5452       12.0901       10.0552       8.15806       6.32573       4.68409       3.31183       2.19785       1.42077      0.880188      0.524054      0.292179      0.152787     0.0760040     0.0356462     0.0158152    0.00650888    0.00248659   0.000868394   0.000274606   7.75940e-05   1.83146e-05   3.52722e-06   4.77306e-07       0.00000       0.00000       0.00000       0.00000       0.00000       0.00000       0.00000       0.00000
  14  24 4136.9089    1.2460 10.5856 10.2144 -0.0024  0.1257   0.0132   0.3529    0.0660   0.0000   457.3568       39.7191       19.5199      -7.19096      -12.0588       10.5294       17.5347      -7.63104       2.00426      -6.09156      -2.72772      -2.70882      0.749120    -0.0603982     -0.242806     -0.292760      0.381555    -0.0831994     0.0593405     0.0257926   -0.00448298    0.00170876    0.00112781  -0.000281776   0.000133843  -3.80357e-05  -4.17103e-06  -1.46543e-06       0.00000       0.00000       0.00000       0.00000       0.00000       0.00000       0.00000       0.00000       13.8094       18.0805       18.6024       19.1390       17.2865       15.5645       13.1975       10.4636       8.08354       5.88776       4.21691       2.87979       1.89012       1.13523      0.670918      0.368055      0.201380     0.0983456     0.0488022     0.0205208    0.00891898    0.00327011    0.00118624   0.000361961   0.000103228   2.44345e-05   4.88758e-06   6.74560e-07       0.00000       0.00000       0.00000       0.00000       0.00000       0.00000       0.00000       0.00000
  14  25 4278.3732    1.0609 13.3195 10.1489 -0.0044  0.1600   0.0113   0.4503    0.0565   0.0000   472.9608       42.9246      -8.62698       12.5882       14.3749      -20.5884       9.12576       14.6859       1.68527      -10.1317      -2.57725     -0.713680      -4.06772      0.456483     -0.504667     -0.244160     0.0349379     0.0805921     -0.188855     0.0274873     0.0100865   -0.00267391   -0.00120646   0.000433157   0.000165969  -7.10477e-05  -4.53845e-06   9.08694e-07       0.00000       0.00000       0.00000       0.00000       0.00000       0.00000       0.00000       0.00000       17.8036       22.3942       23.3711       23.8236       22.1890       19.6054       16.6036       13.4464       10.4181       7.72249       5.45413       3.72957       2.40739       1.49438      0.869829      0.486248      0.261197      0.129850     0.0611387     0.0269224     0.0111823    0.00424059    0.00149105   0.000472449   0.000132627   3.19003e-05   6.07663e-06   8.11146e-07       0.00000       0.00000       0.00000       0.00000       0.00000       0.00000       0.00000       0.00000
  14  26 4419.7899    0.8659 15.2718 10.1153 -0.0026  0.1979   0.0093   0.5556    0.0470   0.0000   394.6697       32.6193       3.92948       2.47358      -6.82124      0.343028      -2.94126      -11.6913       9.20362      0.413935      -9.38369       8.48793       3.22119     -0.570204      0.737289      -1.62593     -0.410140     0.0726511      0.184616    -0.0166540   -0.00989066    0.00929922   0.000750584  -0.000135517   0.000128718   5.75928e-05  -4.62872e-06  -5.87302e-07       0.00000       0.00000       0.00000       0.00000       0.00000       0.00000       0.00000       0.00000       21.7968       27.3535       28.9452       28.7877       26.7459       24.8041       20.4393       16.6052       12.8018       9.49508       6.80019       4.70399       3.03477       1.89434       1.08608      0.617438      0.323458      0.161795     0.0779699     0.0336235     0.0142491    0.00545921    0.00190291   0.000616219   0.000168424   3.97728e-05   7.35607e-06   1.00218e-06       0.00000       0.00000       0.00000       0.00000       0.00000       0.00000       0.00000       0.00000
  14  27 4561.6022    0.7100 17.3634 10.0548 -0.0002  0.2470   0.0080   0.6730    0.0407   0.0000   416.9262       80.4493       30.3578      -32.3028       12.7544       10.9657       33.6593      -30.0151       31.8634       1.51159       5.03687      0.540331       7.87661      -3.69497     0.0260554      0.257994      0.277778   -0.00517544    -0.0353116    -0.0218367    -0.0111413   -0.00577913    0.00119714   -0.00114541  -0.000160379   1.21829e-05   1.28510e-05   1.05905e-06       0.00000       0.00000       0.00000       0.00000       0.00000       0.00000       0.00000       0.00000       26.6524       34.2213       36.0428       35.2476       33.8897       30.1440       25.5539       20.7468       15.9503       12.1446       8.49834       5.85089       3.80828       2.32989       1.41608      0.781619      0.413670      0.205724      0.100081     0.0433070     0.0182083    0.00695158    0.00248420   0.000764046   0.000216219   5.20210e-05   9.62513e-06   1.25251e-06       0.00000       0.00000       0.00000       0.00000       0.00000       0.00000       0.00000       0.00000
  15  11 2339.5175    1.2443  0.9504 10.5739 -0.0069  0.0287   0.0315   0.0713    0.1733   0.0000   441.4944       3.40238       12.1944       6.03258      -1.54461      -6.44001       4.61777     -0.490637       1.58133      0.159310    -0.0811769     -0.384676     -0.326130    -0.0111055      0.117097    -0.0469285     0.0692878    -0.0341870    -0.0251484  -0.000664576   0.000898586   0.000434131  -0.000840212   0.000341968   2.28662e-05  -2.89525e-05  -2.51423e-06   1.85076e-07   2.81857e-07   3.02230e-09       0.00000       0.00000       0.00000       0.00000       0.00000       0.00000       3.06068       3.77283       3.96741       4.04946       3.84296       3.51635       2.89528       2.36598       1.84445       1.37307      0.976028      0.724684      0.488071      0.324300      0.191319      0.103500     0.0636750     0.0334523     0.0172498    0.00762675    0.00353658    0.00146905   0.000596311   0.000202691   7.52485e-05   2.22191e-05   5.80514e-06   1.35403e-06   2.41568e-07   3.33815e-08       0.00000       0.00000       0.00000       0.00000       0.00000       0.00000
  15  12 2481.0493    1.6829  0.9508 11.0106 -0.0025  0.0274   0.0422   0.0662    0.1711   0.0000   441.9956       10.1713       11.8632      -5.23236      -3.30329      -1.26936      -7.38658      0.769995       3.07815      -2.91290      -1.27321     0.0448837     -0.300399    -0.0664499     0.0879513      0.128873    -0.0706851   7.15487e-05    -0.0188761   -0.00101343   -0.00591767  -0.000195792  -0.000393435  -5.24654e-05  -0.000100536  -9.82265e-06  -3.36105e-07   2.39783e-07   1.30719e-07  -2.46979e-08       0.00000       0.00000       0.00000       0.00000       0.00000       0.00000       3.05792       3.88023       4.10529       4.26138       3.92064       3.31422       2.90040       2.29461       1.89709       1.35741      0.978082      0.645618      0.442321      0.277347      0.169950     0.0984394     0.0556443     0.0327968     0.0155486    0.00738877    0.00335731    0.00142364   0.000519644   0.000203300   6.45774e-05   1.97557e-05   5.33801e-06   1.16992e-06   2.47645e-07   3.14823e-08       0.00000       0.00000       0.00000       0.00000       0.00000       0.00000
  15  13 2622.4082    2.1245  0.9857 11.6729 -0.0133  0.0326   0.0531   0.0683    0.1726   0.0000   437.7529       10.1843       11.1964      -3.28487      -2.05765    -0.0792125       2.95452      -3.26456     -0.153497      0.221915       1.19402     -0.194158      0.527403     -0.182360     0.0179769      0.181464     0.0497618   -0.00207820   -0.00600719    0.00969433    0.00177710   0.000316158  -0.000419266  -8.39591e-05   7.19241e-05  -4.90405e-05  -1.26807e-05  -2.16635e-06   2.13738e-07   5.99454e-08       0.00000       0.00000       0.00000       0.00000       0.00000       0.00000       3.11511       4.16055       4.69672       4.17121       4.43463       3.66533       3.04664       2.86458       1.75335       1.62620       1.14035      0.719188      0.560480      0.301740      0.211685      0.129172     0.0600129     0.0384901     0.0172914    0.00776769    0.00446153    0.00156364   0.000658144   0.000273405   7.50187e-05   2.38894e-05   8.47472e-06   1.90820e-06   2.86319e-07   3.73510e-08       0.00000       0.00000       0.00000       0.00000       0.00000       0.00000
  15  14 2764.2036    2.8586  0.9616 11.6915 -0.0045  0.0263   0.0706   0.0674    0.2488   0.0000   439.0743       8.32550       13.2545       5.09739       2.17821     -0.744863      0.471144      -2.30980     -0.306262     -0.152127      0.331560      0.318957    -0.0113996     0.0396550     0.0408988    0.00988845    -0.0517019    0.00369382     0.0263239   -0.00642770  -0.000920339    0.00215403   0.000635962  -0.000165029   5.94237e-05   1.02796e-05  -1.82095e-06  -2.62496e-06   2.44858e-07   1.16947e-08       0.00000       0.00000       0.00000       0.00000       0.00000       0.00000       3.12544       3.74750       3.97118       3.95661       3.79843       3.45239       2.78797       2.28600       1.75470       1.37579      0.975698      0.667678      0.438406      0.284969      0.180326      0.103890     0.0589541     0.0299691     0.0149138    0.00674742    0.00301597    0.00128001   0.000507076   0.000182586   6.29356e-05   1.84743e-05   5.03580e-06   1.16114e-06   1.96643e-07   2.64461e-08       0.00000       0.00000       0.00000       0.00000       0.00000       0.00000
  15  15 2905.9050    3.3639  1.0376 11.6319 -0.0043  0.0289   0.0803   0.0669    0.4479   0.0000   443.8119       9.68658       14.2190       1.37489       1.90029      -5.71442       3.92237      -3.72209       2.33501     -0.272137     -0.317151     -0.595919     -0.205453      0.139398     0.0682043     0.0768110    -0.0462869     0.0323255    0.00514715   -0.00885429   0.000406010  -0.000658406   9.95423e-05  -0.000155315  -6.15574e-05  -5.56609e-06   1.11307e-06  -9.83005e-08  -3.25266e-08   9.03299e-09       0.00000       0.00000       0.00000       0.00000       0.00000       0.00000       3.04919       3.96320       4.31730       4.23125       4.11474       3.39441       3.05963       2.48027       1.84310       1.41795      0.986566      0.709459      0.491360      0.295352      0.189278      0.100963     0.0586039     0.0335377     0.0160754    0.00787367    0.00359616    0.00155838   0.000572892   0.000223975   7.43298e-05   2.06424e-05   6.23485e-06   1.52580e-06   2.79616e-07   3.34317e-08       0.00000       0.00000       0.00000       0.00000       0.00000       0.00000
  15  16 3047.1627    4.0561  1.0485 12.0675 -0.0017  0.0267   0.1005   0.0747    0.4145   0.0000   434.1023       10.5417       2.79093     -0.947665      0.210993      -4.06719       2.81435      -3.10548      -1.69934      -1.18451     -0.217411      0.104950      0.491025     -0.273720    -0.0915126     -0.165132     0.0440893   -0.00912434   -0.00336351  -0.000604113   -0.00130324   -0.00133923   0.000940888   9.79737e-05  -0.000105395  -1.41511e-05   1.15850e-06   9.05775e-07  -4.65794e-08  -4.01046e-09       0.00000       0.00000       0.00000       0.00000       0.00000       0.00000       2.79533       3.69176       3.90013       3.90325       3.62572       3.32386       2.67314       2.22195       1.76906       1.27146      0.968288      0.648516      0.427551      0.273661      0.176045     0.0966994     0.0574684     0.0290461     0.0146302    0.00714837    0.00311193    0.00140512   0.000529189   0.000188050   7.14614e-05   2.10503e-05   5.95679e-06   1.26445e-06   2.44389e-07   3.32023e-08       0.00000       0.00000       0.00000       0.00000       0.00000       0.00000
  15  17 3188.1364    3.7066  1.2206 13.1279 -0.0034  0.0351   0.0906   0.0837    0.1903   0.0000   433.3139       24.8612       9.60468       5.70656      0.933629     -0.395843      -2.30843      -3.86138    0.00784692      -1.10631    -0.0814122     -0.957136      0.521521     0.0663235     -0.208288     -0.138609    -0.0526875     0.0172436   -0.00140438    0.00212523    0.00106574    0.00272513  -0.000586204  -0.000211934   8.02088e-05  -3.11310e-05   8.88965e-06   9.48389e-07  -4.84517e-07  -1.99156e-08       0.00000       0.00000       0.00000       0.00000       0.00000       0.00000       3.63653       4.49982       4.75851       4.75362       4.74135       3.97812       3.72032       2.76345       2.38039       1.78302       1.25162      0.911283      0.581679      0.401422      0.220646      0.144864     0.0771914     0.0412330     0.0216188    0.00967706    0.00458993    0.00179354   0.000795795   0.000282689   8.95478e-05   2.94282e-05   6.75466e-06   1.78123e-06   3.58589e-07   4.01510e-08       0.00000       0.00000       0.00000       0.00000       0.00000       0.00000
  15  18 3328.9585    3.4775  1.7085 12.4198 -0.0034  0.0379   0.0680   0.0942    0.1681   0.0000   437.2969       20.0533       11.1120       3.48775       1.45574      -8.28196      -5.00006      0.512561     -0.215935      0.367885       2.06664      -1.62682      -1.30901    -0.0313991     -0.276823     0.0852626     -0.119651     0.0314890    -0.0169317     0.0123427  -0.000110091   6.08516e-05   0.000464142   0.000147724   7.05647e-05  -2.16243e-05  -3.86229e-06  -4.50522e-07   4.13377e-08   1.03072e-08       0.00000       0.00000       0.00000       0.00000       0.00000       0.00000       4.23670       5.17869       5.19875       5.42092       5.17366       4.54420       3.96571       3.28873       2.64506       1.90630       1.39243      0.977005      0.710799      0.417971      0.254008      0.143270     0.0801532     0.0454601     0.0223023     0.0110757    0.00451242    0.00196371   0.000712986   0.000284642   9.03005e-05   2.66546e-05   7.77449e-06   1.70260e-06   3.42688e-07   4.37926e-08       0.00000       0.00000       0.00000       0.00000       0.00000       0.00000
  15  19 3470.2206    2.9409  2.6236 11.5204 -0.0018  0.0451   0.0443   0.1157    0.1449   0.0000   437.0683       21.2180       5.06458      0.498516      -8.60484      -10.5546      -1.91787      -8.02791       5.17157      0.441454     -0.535158      -1.30075      0.681822      0.275670     -0.537064     -0.117080     0.0579909    -0.0392925    -0.0178964    0.00272281   -0.00354057   -0.00411667    0.00160167   0.000531850  -4.66580e-05   1.17650e-06  -5.01103e-06  -4.62081e-07  -1.95105e-07   1.07933e-09       0.00000       0.00000       0.00000       0.00000       0.00000       0.00000       4.79666       6.16384       6.25511       6.48332       5.88630       5.43132       4.64150       3.91577       3.00036       2.33428       1.66963       1.15624      0.746421      0.490974      0.292372      0.176141     0.0942511     0.0521647     0.0249380     0.0124002    0.00547139    0.00243492   0.000917597   0.000348164   0.000108907   3.52284e-05   9.21429e-06   2.24816e-06   4.09381e-07   5.81578e-08       0.00000       0.00000       0.00000       0.00000       0.00000       0.00000
  15  20 3611.4735    2.4744  3.6360 11.1826 -0.0010  0.0541   0.0331   0.1434    0.1133   0.0000   448.2792      -1.44390       17.8539       6.41783       10.0144       2.50927      -7.33960      -7.88514     -0.544815      -2.81201      -2.94478      -1.77953     -0.183340     -0.697601      0.945385     -0.203536     0.0572259    0.00165736   -0.00972089    0.00648284    0.00332831    0.00321935  -0.000171769  -1.95046e-05   0.000109787  -1.46828e-05  -4.97852e-06  -3.69004e-06  -1.85564e-07  -9.67958e-08       0.00000       0.00000       0.00000       0.00000       0.00000       0.00000       5.79461       7.40726       7.83469       7.70567       7.45239       6.57747       5.65595       4.59701       3.50487       2.70230       1.91546       1.36781      0.921136      0.581464      0.359840      0.206744      0.115357     0.0612193     0.0306716     0.0149897    0.00654410    0.00284369    0.00110275   0.000414077   0.000138942   4.13691e-05   1.14676e-05   2.75450e-06   5.01533e-07   6.35095e-08       0.00000       0.00000       0.00000       0.00000       0.00000       0.00000
  15  21 3752.7448    2.0444  5.4197 10.6996 -0.0014  0.0695   0.0230   0.1836    0.0885   0.0000   452.8953       13.1614       26.5819       4.72835       6.50344      -13.2601     -0.389344      0.134255      -3.26579       1.74432      0.188320     -0.311131      0.605039     -0.526904       1.63453     -0.299160    -0.0288165     0.0987000    -0.0733360   -0.00593239     0.0188984   0.000179264  -0.000211144   0.000463507   0.000196232  -7.97844e-05  -1.93506e-05  -6.45264e-06  -1.54727e-06   4.42555e-08       0.00000       0.00000       0.00000       0.00000       0.00000       0.00000       7.33375       9.14030       9.71501       9.72790       9.18764       8.27481       7.27997       5.85463       4.56675       3.50214       2.55492       1.75286       1.21418      0.763854      0.466677      0.268693      0.151217     0.0792551     0.0404174     0.0191940    0.00858739    0.00371408    0.00150189   0.000543144   0.000181161   5.39007e-05   1.51584e-05   3.48509e-06   6.58529e-07   8.26267e-08       0.00000       0.00000       0.00000       0.00000       0.00000       0.00000
  15  22 3894.2669    1.7060  7.2644 10.3605 -0.0026  0.0844   0.0177   0.2334    0.0819   0.0000   426.2168      -1.72343       11.4183       4.05018      -19.5098      -7.63914      -23.5657       4.02148       2.22710      -4.58295      -9.50692       2.65535      -1.36034    -0.0326061      0.278017     0.0507058     -0.283914     0.0234610    -0.0396930     0.0256138    -0.0163190   -0.00506852    0.00265028  -0.000179315  -0.000377504   2.91918e-05  -8.14206e-06  -4.39431e-06  -3.63263e-07  -8.17195e-09       0.00000       0.00000       0.00000       0.00000       0.00000       0.00000       9.01868       11.4029       12.0706       12.0293       11.4520       10.1656       8.78420       7.31342       5.77000       4.25119       3.18870       2.16490       1.45691      0.901784      0.566836      0.328090      0.179972     0.0966945     0.0481400     0.0235957     0.0106367    0.00450367    0.00171993   0.000648979   0.000217496   6.69041e-05   1.89516e-05   4.24624e-06   8.11586e-07   1.01121e-07       0.00000       0.00000       0.00000       0.00000       0.00000       0.00000
  15  23 4035.8498    1.4281  9.1663 10.3330 -0.0022  0.1037   0.0146   0.2968    0.0663   0.0000   435.1346       31.6041       28.3840      -5.05234       16.1495      -3.95060      -8.62974       6.55143      -9.20650       3.77984       3.96375       1.63036     -0.234321    0.00717432       1.03630     -0.189540      0.102730     0.0410304     0.0777878     0.0266414   -0.00413356   7.50866e-05   -0.00244615  -0.000857456  -0.000262358  -1.97464e-07   4.24631e-06  -3.15751e-06   7.16384e-07  -1.08257e-07       0.00000       0.00000       0.00000       0.00000       0.00000       0.00000       10.8203       13.5063       14.3798       14.4059       13.6800       12.2826       10.6058       8.79433       6.91466       5.34471       3.81635       2.70497       1.75792       1.13741      0.707913      0.416360      0.229684      0.123949     0.0613549     0.0298185     0.0134530    0.00577655    0.00222247   0.000841498   0.000280726   8.55768e-05   2.27745e-05   5.43296e-06   9.77117e-07   1.24580e-07       0.00000       0.00000       0.00000       0.00000       0.00000       0.00000
  15  24 4177.6455    1.1922 10.9750 10.1867 -0.0010  0.1272   0.0123   0.3604    0.0612   0.0000   434.3234       16.6393       44.8864      -19.7779      -20.5438       27.4674       3.33665       5.49069      -5.97708       8.20241      -5.33066       5.64125      0.545461      0.202094     -0.102838     -0.524672    -0.0195511    -0.0569694     0.0612362     0.0679458     0.0290400   0.000455029    0.00343222    0.00138534  -0.000353344  -5.96802e-05  -1.72741e-05  -3.48019e-06   1.90357e-08  -2.48421e-07       0.00000       0.00000       0.00000       0.00000       0.00000       0.00000       12.9108       16.5286       17.5317       17.7299       16.8198       15.0199       12.7939       10.8721       8.40305       6.48467       4.63516       3.31108       2.17835       1.40787      0.855808      0.516251      0.283932      0.150867     0.0772409     0.0378692     0.0166556    0.00714807    0.00281180    0.00104241   0.000347458   0.000108492   2.90691e-05   6.91539e-06   1.22536e-06   1.60350e-07       0.00000       0.00000       0.00000       0.00000       0.00000       0.00000
  15  25 4319.8718    0.9932 12.5979 10.1562 -0.0036  0.1549   0.0107   0.4264    0.0530   0.0000   447.3094       26.5887      0.403737       42.5714       9.97018      -14.4004      -11.4198       9.99057       8.94371      -6.98342      -3.08534      0.926806       2.51404       3.30166     -0.343569     -0.684418     -0.273941     0.0754169   -0.00880612    -0.0606414    -0.0215220    0.00712642  -0.000841831   0.000164235   0.000159126  -0.000199795   4.03954e-05   6.23533e-06  -2.62990e-06   1.46147e-07       0.00000       0.00000       0.00000       0.00000       0.00000       0.00000       15.7220       20.3662       21.5164       21.4378       20.0734       18.4796       15.6378       13.3364       10.3274       7.87883       5.80800       3.94026       2.72646       1.73211       1.05073      0.614245      0.349941      0.185920     0.0946194     0.0461416     0.0201674    0.00894917    0.00352703    0.00128773   0.000431152   0.000132900   3.68962e-05   8.20250e-06   1.48955e-06   1.97543e-07       0.00000       0.00000       0.00000       0.00000       0.00000       0.00000
  15  26 4461.9075    0.8052 16.7171 10.0698 -0.0024  0.2139   0.0082   0.5945    0.0438   0.0000   423.8989      -10.7277      -51.1798       16.7036       9.57632      -26.7942       30.4827      -5.81270      -26.5371      -19.6810      -1.15216      -5.86826      -10.2470     -0.882283      -1.95339      0.269320    -0.0107755     -0.225777      0.139940   0.000121551   -0.00277202    -0.0101900   -0.00572914   -0.00147310   0.000822163  -0.000322830  -6.34851e-05  -8.74180e-07   3.76397e-06  -5.33714e-07       0.00000       0.00000       0.00000       0.00000       0.00000       0.00000       22.3489       28.7511       30.7141       30.4074       29.0819       25.9473       22.5439       18.3116       14.0396       10.9716       7.78588       5.64587       3.81525       2.46593       1.49772      0.874106      0.491841      0.266149      0.133537     0.0654206     0.0289065     0.0127830    0.00497383    0.00186352   0.000617963   0.000184687   4.92292e-05   1.17050e-05   2.06111e-06   2.59330e-07       0.00000       0.00000       0.00000       0.00000       0.00000       0.00000
  16   6 1629.5162    0.2183  0.1638 10.0725 -0.0206  0.0278   0.0212   0.0397    0.0365   0.0000   435.4366       1.30549       13.2541      -2.29458     -0.279084       1.07909      0.208436      -4.46001      -1.03958    0.00898122     0.0645004     -0.101601     -0.177407     0.0735935     -0.259614  -0.000922677    -0.0219115    -0.0190012   -0.00763810     0.0171192   0.000474759   -0.00285405   -0.00106154   0.000480600   4.76685e-05  -9.39187e-05  -1.24905e-05   6.87182e-07  -8.68300e-07   4.39698e-07  -2.83682e-08  -8.56272e-09       0.00000       0.00000       0.00000       0.00000       2.59781       3.71627       3.48712       3.20186       3.10304       3.17204       2.61795       2.74337       1.85569       1.27278       1.18139      0.625965      0.627183      0.338569      0.230213      0.135935     0.0747302     0.0412991     0.0225180     0.0152290    0.00448197    0.00367160   0.000869598   0.000556192   0.000199228   7.07240e-05   1.90481e-05   6.38177e-06   2.30060e-06   3.49737e-07   7.21356e-08   1.06020e-08       0.00000       0.00000       0.00000       0.00000
  16   9 2081.6015    0.7327  0.6082 10.1388 -0.0028  0.0296   0.0239   0.0552    0.0932   0.0000   437.3420      -1.30332       12.4774      -1.67957      -1.64026       1.11946       2.92263      0.332687      -1.85716       2.52195      0.193968      -1.57321      0.852328     -0.203471    0.00209001      0.157468    -0.0514573    0.00927951     0.0507464    0.00881682   -0.00749849   0.000486751    0.00191022   0.000988546  -0.000279369   2.96851e-05  -3.83327e-05  -1.52466e-06   6.89198e-07   2.75540e-08  -8.76434e-08  -2.34278e-09       0.00000       0.00000       0.00000       0.00000       2.61661       3.79903       3.60581       4.08398       3.15413       3.45486       2.66673       2.55238       1.87349       1.65044       1.02548      0.860341      0.511091      0.343854      0.207670      0.148154     0.0692764     0.0488688     0.0201204     0.0136727    0.00496667    0.00328557   0.000992480   0.000565392   0.000154164   8.09959e-05   2.00576e-05   6.88632e-06   1.46260e-06   4.11561e-07   5.81944e-08   1.14921e-08       0.00000       0.00000       0.00000       0.00000
  16  10 2228.3052    1.0139  0.9024  9.9909  0.0052  0.0304   0.0253   0.0622    0.1566   0.0000   436.6534       5.18673       14.2465      0.690867      -4.04322       2.63928     -0.718348      -1.22838       2.38511       1.60958      0.100118     -0.101592      0.667461     -0.326761     -0.282983     0.0236144      0.124829    -0.0393604    -0.0366833    0.00132319   -0.00112122   -0.00222634  -0.000773591   0.000319256   0.000379191   5.94685e-05  -4.56781e-06  -2.69739e-06   6.46272e-07  -7.05353e-07   2.24348e-09   1.17999e-08       0.00000       0.00000       0.00000       0.00000       3.36490       3.72667       4.10540       4.36312       3.79032       3.59287       3.22935       2.50653       2.17211       1.76000       1.22591      0.876549      0.591374      0.364568      0.231682      0.159759     0.0947905     0.0484561     0.0255047     0.0135206    0.00693725    0.00279599    0.00127121   0.000500672   0.000214395   7.23933e-05   2.18062e-05   5.72829e-06   1.33548e-06   3.09241e-07   5.67398e-08   7.36009e-09       0.00000       0.00000       0.00000       0.00000
  16  12 2514.8698    1.7659  1.0697 10.3802 -0.0058  0.0281   0.0390   0.0682    0.2973   0.0000   440.5278       2.52595       14.1382       1.05451      -3.79589    -0.0820589       1.25978   -0.00422078      -1.12642     -0.225850      0.838883      0.241049      0.193097      0.206889      0.173934     0.0816581     -0.135114     0.0873519   -0.00175845    0.00517823    0.00168383    0.00283337  -0.000542221   0.000160594   0.000197256   0.000160368  -2.57963e-05   6.40657e-06  -1.76646e-06   5.67613e-08  -6.73933e-08   9.89797e-09       0.00000       0.00000       0.00000       0.00000       2.96501       3.98681       4.07350       3.86731       3.53118       3.21381       2.93651       2.54165       2.17851       1.65806       1.22469      0.817288      0.556439      0.348165      0.212479      0.129334     0.0735951     0.0420681     0.0224980     0.0111454    0.00547417    0.00243674    0.00108881   0.000428485   0.000175062   6.24349e-05   1.99032e-05   6.08266e-06   1.58831e-06   3.47147e-07   6.69519e-08   8.12530e-09       0.00000       0.00000       0.00000       0.00000
  16  13 2656.9467    2.3237  1.0048 11.0981 -0.0058  0.0267   0.0542   0.0651    0.2457   0.0000   435.8697       6.66310       12.6225       13.0983      -9.06399       2.25963      -1.36337      -2.05092      -2.01476      -1.99370       1.27181      0.484834     -0.290007     -0.646618     -0.346314    -0.0325109     0.0639569   -0.00111725    -0.0487793   -0.00652620   -0.00837697    0.00218736  -0.000798737   0.000821947  -0.000140289   8.11303e-05  -2.42039e-05   1.05855e-06   3.10924e-07   1.69752e-07   2.62519e-08   5.11708e-09       0.00000       0.00000       0.00000       0.00000       2.79166       3.43429       3.40638       3.47090       3.25854       3.06539       2.67697       2.42310       1.89461       1.54757       1.09507      0.808298      0.517045      0.364035      0.215062      0.132895     0.0768318     0.0428513     0.0218447     0.0118915    0.00548376    0.00249782    0.00105868   0.000460068   0.000156221   5.73493e-05   1.79552e-05   5.76084e-06   1.36173e-06   3.47871e-07   5.48722e-08   7.87702e-09       0.00000       0.00000       0.00000       0.00000
  16  14 2799.5190    2.8227  1.0253 11.5823 -0.0033  0.0281   0.0651   0.0657    0.2426   0.0000   437.2020       11.7721       18.1622       3.93075       1.87672      -2.47620      -5.56443      -1.06077       2.57175       1.01630      -1.15599     -0.804127    -0.0540831     -0.373628     -0.152602     0.0886600     0.0362227     0.0750545   -0.00386548   -0.00248283  -0.000513609  -0.000968057  -0.000705197  -0.000202401  -0.000204811  -1.26781e-05   1.72214e-05   4.10806e-06  -3.29334e-07   1.98570e-07   3.97101e-08  -9.71709e-10       0.00000       0.00000       0.00000       0.00000       2.62011       3.64444       3.73562       3.90799       3.57430       3.36434       2.84369       2.33342       1.91551       1.46915       1.02487      0.793649      0.507109      0.360261      0.200822      0.144696     0.0720900     0.0461185     0.0221490     0.0122717    0.00580819    0.00269392    0.00112502   0.000464759   0.000179167   7.03939e-05   2.00298e-05   7.07648e-06   1.49524e-06   4.05088e-07   6.97592e-08   9.59707e-09       0.00000       0.00000       0.00000       0.00000
  16  15 2941.8782    3.6081  0.9263 11.9580 -0.0060  0.0242   0.0878   0.0611    0.3111   0.0000   443.5674       10.2054       12.5791       1.51234      0.750093       5.42296       2.81281      -1.65770      -1.43741     -0.714498       1.37932      -1.32929    -0.0685536      0.213864     -0.181942     -0.193477    -0.0186172    -0.0175265     0.0235453    0.00749690    0.00501792    0.00322195   0.000579980   0.000470833   5.11960e-05   5.92906e-05   3.72864e-05  -8.19151e-06   1.70676e-06   1.76408e-07  -7.64531e-08   3.86873e-09       0.00000       0.00000       0.00000       0.00000       2.63849       3.17514       3.41006       3.44823       3.36696       3.08732       2.49518       1.99084       1.64027       1.36525      0.956212      0.687505      0.441172      0.281657      0.193130      0.127088     0.0726984     0.0408370     0.0215694     0.0101100    0.00479847    0.00227303   0.000913394   0.000365871   0.000148920   5.45253e-05   1.73900e-05   4.87900e-06   1.25409e-06   2.91212e-07   4.81723e-08   6.22504e-09       0.00000       0.00000       0.00000       0.00000
  16  16 3083.6008    4.0816  0.9731 12.5561 -0.0041  0.0249   0.0988   0.0675    0.2531   0.0000   442.9011       10.5612       16.0405       10.2360       2.09337      0.581757      -2.33303      -3.72938      0.226051      -3.22324      0.537415     -0.455275     -0.892448     -0.486730      0.107053    -0.0676205     0.0393511     0.0240311     0.0289834     0.0140968   -0.00141056   0.000191010   0.000860734   0.000312800  -8.26178e-05  -5.16179e-05   2.28510e-05   1.82327e-06   1.24138e-06  -1.38464e-08  -8.38315e-08   1.36795e-08       0.00000       0.00000       0.00000       0.00000       2.63594       3.20589       3.49746       3.59541       3.28045       3.04305       2.59207       2.08819       1.76967       1.33743      0.975217      0.680561      0.479093      0.308236      0.187465      0.122759     0.0725131     0.0392413     0.0205654     0.0112545    0.00553733    0.00228464    0.00103067   0.000415867   0.000163752   5.77032e-05   1.80765e-05   5.27879e-06   1.28697e-06   2.73524e-07   5.35690e-08   6.73773e-09       0.00000       0.00000       0.00000       0.00000
  16  17 3225.1097    3.6788  1.5540 11.7787 -0.0025  0.0342   0.0734   0.0845    0.4005   0.0000   440.6672       8.69720       6.13212      -5.42988       3.35786      -3.46954       2.01341     -0.133329     -0.943068      -1.81012     0.0990848       1.84765     -0.137847     -0.496600     -0.138134     0.0477827     0.0929164    -0.0152376    -0.0400128   -0.00368014  -0.000639108    0.00136299   -0.00206257   4.24335e-06   0.000129154   1.07613e-05   1.05974e-05  -7.42687e-06  -9.58654e-08   2.85204e-07   5.00680e-09  -6.77769e-09       0.00000       0.00000       0.00000       0.00000       3.57296       4.57584       4.94392       5.01513       4.69263       4.21960       3.61175       2.89719       2.35636       1.86227       1.31853      0.948990      0.632043      0.430786      0.268653      0.158885     0.0999109     0.0526679     0.0302607     0.0145006    0.00709734    0.00311044    0.00137737   0.000565577   0.000226469   7.36979e-05   2.63615e-05   7.10651e-06   1.84671e-06   4.34126e-07   7.74479e-08   9.81539e-09       0.00000       0.00000       0.00000       0.00000
  16  18 3366.4505    3.3181  1.9294 12.1993 -0.0007  0.0394   0.0621   0.1044    0.1806   0.0000   428.8970       15.6999       3.65195       8.20694      -1.18110   -0.00736416      -4.51878      -3.33515      -2.81056      -2.39593     -0.532181     0.0861167    -0.0260710       1.05434     -0.199853     0.0344128    -0.0711762    -0.0686430    -0.0610296  -0.000723931   0.000539122   -0.00636154   -0.00335789  -0.000738264   9.22877e-05   3.18699e-05  -3.29101e-05  -3.06491e-06   1.51017e-06  -3.91735e-07  -1.16659e-07   1.25971e-08       0.00000       0.00000       0.00000       0.00000       4.12218       5.23045       5.45820       5.70315       5.06005       4.59657       4.02421       3.58449       2.76313       2.14731       1.57038       1.14235      0.739591      0.508335      0.307428      0.185155      0.108246     0.0601849     0.0323107     0.0168787    0.00822166    0.00381514    0.00166711   0.000678153   0.000246855   8.38790e-05   2.77602e-05   8.33301e-06   2.06973e-06   4.91278e-07   8.16254e-08   1.16493e-08       0.00000       0.00000       0.00000       0.00000
  16  19 3508.0884    2.8159  2.7946 11.7528 -0.0024  0.0508   0.0423   0.1191    0.1252   0.0000   436.1356       29.1850       16.6163       13.9540       4.21417      0.219836       3.06926      -2.74437      -3.06303      -3.56309      0.250035     -0.534361     0.0791295     -0.838686      0.447763      0.169561    -0.0384192    -0.0123627     0.0355883    0.00733172  -0.000617252    0.00191022   -0.00194223  -0.000576308   0.000458984  -6.14468e-05   1.64920e-05  -1.61467e-06   2.94100e-06   1.48300e-07  -1.76455e-08  -2.49392e-08       0.00000       0.00000       0.00000       0.00000       4.66904       6.36529       6.60000       6.83675       6.43765       5.94175       4.83050       4.35432       3.04570       2.61315       1.78481       1.37416      0.933014      0.642449      0.396179      0.251125      0.134931     0.0849544     0.0413865     0.0232623     0.0101804    0.00522885    0.00207484   0.000934130   0.000317361   0.000128403   3.66341e-05   1.19054e-05   3.05178e-06   7.44475e-07   1.11040e-07   1.69290e-08       0.00000       0.00000       0.00000       0.00000
  16  20 3649.9755    2.3656  4.0042 11.0186 -0.0013  0.0548   0.0295   0.1513    0.1082   0.0000   434.1903       20.9844       9.26985       6.41503       1.83530       5.67716       1.56484      -11.6821       1.42834      0.865454       1.72265     -0.628125       2.37918     -0.527153      0.840822      0.289434  -0.000999794    -0.0535882     0.0243606     0.0199349   -0.00563115   0.000521163    0.00124187   -0.00111725   0.000445337   0.000180919  -5.17024e-05   2.28365e-06   9.72409e-07  -1.26694e-06  -9.39588e-08   1.19663e-08       0.00000       0.00000       0.00000       0.00000       5.62891       6.96221       7.39928       7.59239       7.24800       6.46113       5.61061       4.72303       3.85162       2.90688       2.18010       1.56632       1.06260      0.702100      0.439823      0.275235      0.158914     0.0887167     0.0471724     0.0240829     0.0120318    0.00520979    0.00236045   0.000903246   0.000355257   0.000124034   4.06273e-05   1.22593e-05   3.09388e-06   7.02356e-07   1.28454e-07   1.54159e-08       0.00000       0.00000       0.00000       0.00000
  16  21 3791.7004    1.9698  5.8214 10.4193 -0.0021  0.0705   0.0207   0.1815    0.0980   0.0000   432.7507       32.7061      -1.16218       13.0951      -2.70184       7.76717      -8.95438      -12.3286       9.55845      -1.39041     -0.509317     -0.738545      0.396357      -1.43886      0.467239     -0.344950     -0.141503     0.0471020     0.0270625   -0.00729876   -0.00457074   -0.00575613  -0.000147552    0.00147465  -0.000424860  -0.000262982   8.91937e-05   1.10351e-06   1.08600e-06  -8.57347e-07  -3.29648e-07   4.13040e-08       0.00000       0.00000       0.00000       0.00000       7.17003       9.06908       9.57925       9.66885       9.28572       8.39749       7.28611       6.25051       4.80579       3.66777       2.75472       2.01023       1.38917      0.905150      0.577580      0.351172      0.203466      0.110295     0.0596919     0.0304227     0.0150700    0.00703173    0.00298697    0.00120461   0.000457992   0.000158690   5.23354e-05   1.54076e-05   4.14393e-06   9.31194e-07   1.64479e-07   2.07691e-08       0.00000       0.00000       0.00000       0.00000
  16  22 3933.7028    1.6522  7.5248 10.2436 -0.0008  0.0859   0.0163   0.2299    0.0817   0.0000   446.1020       26.9398       18.8290     -0.140907       16.0131       6.49987      -9.98300      -8.57584      -2.07257       2.10642      -4.01979      -3.22988       2.05020    -0.0645175      -1.30224      0.211476      0.165928     -0.269786   -0.00439009    -0.0429144    0.00776171    -0.0108366   -0.00106745    0.00197914  -0.000517461  -0.000288283  -3.23963e-05  -4.01118e-06   2.02620e-06  -1.49479e-06   3.76211e-08  -2.64564e-08       0.00000       0.00000       0.00000       0.00000       8.56162       10.9083       11.2897       11.4389       10.8276       9.89132       8.79226       7.42718       5.98615       4.66677       3.50679       2.43119       1.70321       1.09804      0.708471      0.426111      0.251087      0.140471     0.0743424     0.0379432     0.0185985    0.00828501    0.00375467    0.00149833   0.000578457   0.000203172   6.51968e-05   1.90165e-05   5.16531e-06   1.12962e-06   2.08876e-07   2.59854e-08       0.00000       0.00000       0.00000       0.00000
  16  23 4075.7463    1.3620  9.7602 10.2050 -0.0027  0.1076   0.0133   0.2970    0.0669   0.0000   444.7890       26.0149       10.9249      -9.12035      -11.0971      -17.2201      -3.58979      -14.8170       5.29566      -3.82911       4.09735      -1.50164     -0.844148    -0.0828239     0.0957569    -0.0335347      0.257090    -0.0372262     -0.162570     0.0913175     0.0304974   0.000924511  -0.000493434  -0.000493134  -0.000331489  -0.000421798   2.97801e-06  -2.71256e-05  -3.86616e-06  -1.12430e-06  -1.82393e-08  -1.96798e-10       0.00000       0.00000       0.00000       0.00000       10.7461       13.5983       14.6565       14.8268       14.1358       12.8020       11.1713       9.10080       7.33707       5.75889       4.24320       3.02019       2.06431       1.38422      0.878683      0.537927      0.315353      0.177859     0.0948068     0.0476275     0.0232018     0.0103896    0.00468981    0.00188868   0.000734729   0.000258396   8.38874e-05   2.46762e-05   6.37788e-06   1.44246e-06   2.58109e-07   3.13876e-08       0.00000       0.00000       0.00000       0.00000
  16  25 4359.9902    0.9555 15.0513 10.1361  0.0001  0.1760   0.0092   0.4961    0.0472   0.0000   414.4103       40.4716      0.204006      -14.8993       7.97277       28.8708       10.1256      0.372375      -5.89258      -10.8307       2.99355       2.26926     -0.779823     -0.294172      0.264509       1.17326     -0.360568    -0.0549063     0.0374169     0.0295442    -0.0252435   -0.00792200    0.00374235    0.00170057   0.000102578  -1.46925e-05   0.000303310   3.82027e-05  -1.50584e-05   1.43082e-06   5.14627e-07   1.91862e-08       0.00000       0.00000       0.00000       0.00000       16.7874       21.9111       23.0649       23.7691       22.4782       20.4844       17.6711       15.1504       12.0550       9.29765       7.02568       4.99700       3.50035       2.31169       1.48173      0.898272      0.536376      0.297939      0.160184     0.0828851     0.0408856     0.0183065    0.00820635    0.00330843    0.00126296   0.000443172   0.000146505   4.27439e-05   1.13542e-05   2.46054e-06   4.38499e-07   5.58386e-08       0.00000       0.00000       0.00000       0.00000
  16  26 4502.6063    0.7802 16.6993 10.0435  0.0009  0.2160   0.0078   0.5757    0.0411   0.0000   477.7036       15.8446      -2.57340      -38.8538      -8.57403       39.0980       6.91403      -23.0864      -17.1061       18.9535       13.0836       5.88735      -2.15922      -3.88059       3.01353     -0.611898     -0.243717    0.00206836     0.0588087      0.154952   -0.00602769    -0.0149482    0.00596041   8.23213e-05  -0.000135293   0.000373455   0.000136601   2.78922e-05  -1.86453e-05  -3.18751e-06  -3.01188e-07   5.77588e-08       0.00000       0.00000       0.00000       0.00000       20.4644       26.6518       27.8041       28.5951       27.5824       25.1324       21.6375       18.3565       14.7725       11.3836       8.67823       6.19974       4.26850       2.89187       1.83008       1.14170      0.667117      0.378547      0.201399      0.105007     0.0494324     0.0239408    0.00987588    0.00423950    0.00155222   0.000558526   0.000179491   5.45273e-05   1.39173e-05   3.06493e-06   5.46824e-07   6.83208e-08       0.00000       0.00000       0.00000       0.00000
  17   9 2112.9677    0.7854  0.7120 10.0352 -0.0087  0.0270   0.0221   0.0566    0.1057   0.0000   439.9100       1.53399       9.94195      -2.62019       8.20572     -0.701199      0.456878      -1.13491      -1.41585      -1.65556      0.326795      0.358265     -0.420265      0.424943     0.0876914   -0.00438567    -0.0419037     0.0821759    -0.0241255     0.0200884    -0.0110037   0.000473386    0.00286353   0.000747989  -7.86448e-05   7.42182e-05   4.98938e-05   8.18883e-06   1.00958e-05  -6.81916e-07  -3.51089e-07  -6.70604e-08  -5.02863e-09  -1.02502e-09       0.00000       0.00000       2.93817       3.87888       4.29779       4.44086       4.09163       3.68271       3.14476       2.39592       1.82484       1.51190       1.10562      0.746787      0.541213      0.355420      0.231097      0.142917     0.0981830     0.0569284     0.0283143     0.0159816    0.00851229    0.00379444    0.00187611   0.000706160   0.000382056   0.000142691   5.17934e-05   1.73628e-05   5.14384e-06   1.30546e-06   3.66439e-07   7.58296e-08   1.33443e-08   1.73263e-09       0.00000       0.00000
  17  11 2405.0348    1.4646  0.9624 10.3988 -0.0040  0.0270   0.0342   0.0601    0.2078   0.0000   432.5672      0.662003       11.4401      0.703736      0.914297      0.388880       4.30297      -1.38967      0.167306      -1.88980     -0.432197      0.255129    0.00977766     -0.591023     -0.338546      0.238465     -0.105159     0.0715128     0.0240973     0.0493543   0.000895836   -0.00264354    0.00100218   0.000331476   0.000318279   0.000187085  -2.12288e-05   2.64713e-05   4.60309e-06   1.91085e-06  -9.20331e-08  -6.80227e-08  -9.44521e-09  -1.11635e-09       0.00000       0.00000       2.69424       3.16747       3.70759       3.66820       3.13877       3.12348       2.90511       2.31910       1.83743       1.63330       1.14483      0.785661      0.601686      0.421589      0.235705      0.156386      0.103890     0.0593395     0.0282237     0.0175853    0.00907481    0.00462767    0.00188938   0.000819956   0.000388814   0.000179255   5.98335e-05   2.03985e-05   5.45459e-06   1.58513e-06   3.75552e-07   8.30834e-08   1.31112e-08   1.75750e-09       0.00000       0.00000
  17  12 2548.0943    1.9214  1.0421 10.9264 -0.0014  0.0267   0.0416   0.0663    0.1919   0.0000   440.1831       2.91652       16.9643       1.30701      0.202716     -0.802351       1.60790      -2.25130       2.98825     -0.306263     -0.828608     -0.174486      0.345806    0.00857697      0.241227      0.127964    -0.0639154     0.0135637     0.0111325     0.0108056    0.00420162    0.00423645    0.00306119  -0.000581296   0.000102530   7.45268e-05  -1.30287e-05  -1.76673e-05   4.60637e-06   2.23327e-06   2.05704e-08  -4.11658e-09  -6.11266e-09   5.38826e-10       0.00000       0.00000       2.52737       3.33148       3.40972       3.68617       3.27055       3.23148       2.64076       2.31581       1.84962       1.49185       1.04920      0.816731      0.545039      0.409304      0.236955      0.164946     0.0912469     0.0572040     0.0300726     0.0175744    0.00845404    0.00441155    0.00192784   0.000874704   0.000345482   0.000149516   5.18422e-05   1.90140e-05   5.41478e-06   1.75535e-06   3.56919e-07   9.16976e-08   1.43392e-08   2.19993e-09       0.00000       0.00000
  17  13 2691.0926    2.4430  0.9174 11.6147 -0.0036  0.0267   0.0570   0.0586    0.1853   0.0000   439.1534     -0.296582       16.4766       1.94194      0.264157      -4.01024       3.26331     -0.773538       1.81969      -3.42311      0.990909      0.623272     -0.391138     -0.183274      0.166847      0.190291    -0.0129543    -0.0301724    -0.0478317   -0.00542622    0.00419742    0.00175043   0.000486546   -0.00115512   7.99966e-05  -2.71038e-05   4.10640e-05  -3.78615e-06  -1.52480e-06  -8.52509e-07   4.09254e-08  -6.73856e-08  -1.46222e-08  -8.16978e-10       0.00000       0.00000       2.68810       3.41430       3.37378       3.60507       3.33299       3.29630       2.85946       2.31559       1.84026       1.47663       1.04743      0.799889      0.599900      0.413322      0.272137      0.167994     0.0973730     0.0562938     0.0324891     0.0166052    0.00862433    0.00404788    0.00187019   0.000825191   0.000341742   0.000133298   5.26402e-05   1.72937e-05   5.26476e-06   1.41479e-06   3.62562e-07   7.92643e-08   1.42046e-08   2.02720e-09       0.00000       0.00000
  17  14 2834.4370    3.1452  0.9029 12.2069  0.0007  0.0264   0.0745   0.0624    0.1735   0.0000   438.3234       5.04360       17.6254       3.22944      0.767064       2.14057      -1.63718      -1.68056       2.50594     -0.507495     -0.636518     -0.269728    -0.0763624      0.146898     -0.439326     -0.148680     -0.159198     0.0627546     0.0376787    0.00166668   -0.00461414  -0.000740153   0.000997056  -0.000239957   5.30649e-05   1.35132e-05  -6.14520e-06   2.51061e-05   6.71098e-06   2.10275e-06  -7.22471e-08  -5.58922e-09  -2.24312e-08   1.51387e-10       0.00000       0.00000       2.45262       3.06723       3.35122       3.49622       3.03091       3.17767       2.61036       2.13899       1.80414       1.49485      0.946722      0.803716      0.558671      0.372909      0.234880      0.165482     0.0899343     0.0515951     0.0320233     0.0173226    0.00760977    0.00443135    0.00197072   0.000910942   0.000293868   0.000152316   5.68415e-05   2.03401e-05   5.76298e-06   1.57688e-06   3.47263e-07   8.90999e-08   1.33599e-08   2.01395e-09       0.00000       0.00000
  17  15 2977.3238    3.7590  0.9017 12.4465 -0.0045  0.0247   0.0928   0.0601    0.1920   0.0000   438.3355       5.44597       13.9911       1.61965     -0.698104      -2.56987     -0.938119      -1.88765     -0.666531     -0.600714      0.392405     -0.383297     -0.106340     -0.645844    0.00434007     0.0498098    -0.0390888    -0.0527941    0.00864857     0.0159176   -0.00888201    0.00314811  -0.000903297    0.00103518   1.91415e-05   9.19323e-05  -4.20010e-05  -4.55625e-07   1.40483e-05   1.29896e-07  -3.24200e-08  -3.23504e-09   2.31938e-08   7.03825e-10       0.00000       0.00000       2.46308       2.86426       3.20607       3.33262       3.32761       2.89306       2.44002       2.04643       1.72831       1.36043      0.914753      0.690984      0.526110      0.375231      0.241730      0.139758     0.0864347     0.0509734     0.0298191     0.0174237    0.00878920    0.00421978    0.00190993   0.000760179   0.000330749   0.000130260   4.72218e-05   1.65184e-05   5.22623e-06   1.34396e-06   3.38693e-07   7.59640e-08   1.22835e-08   1.46809e-09       0.00000       0.00000
  17  16 3119.5467    3.7486  1.1424 12.8960 -0.0153  0.0288   0.0856   0.0718    0.2169   0.0000   436.9644       14.7029       12.0193       9.54932       1.71688       10.6845      0.813636     -0.719228      0.637612      -2.02385      0.383521     -0.614981     -0.835141      0.551536     -0.104554     0.0849165    -0.0110027     0.0252201    -0.0249112    -0.0110640     0.0131165   -0.00188216  -4.03535e-06  -0.000597312  -0.000557667  -0.000140886   7.65316e-05   2.38765e-05   4.08069e-06  -1.69847e-06  -5.66216e-07  -1.36972e-07  -1.39380e-08  -2.11011e-09       0.00000       0.00000       2.86646       3.68868       3.94816       3.97430       3.65268       3.52695       2.93013       2.55694       2.07913       1.59195       1.20321      0.902697      0.613725      0.422106      0.269896      0.172421      0.104678     0.0590256     0.0340071     0.0172191    0.00936868    0.00435126    0.00219368   0.000901167   0.000401136   0.000144233   5.84616e-05   1.89461e-05   6.40838e-06   1.78769e-06   4.24693e-07   9.09559e-08   1.50046e-08   2.07703e-09       0.00000       0.00000
  17  17 3261.4852    3.7807  1.4681 12.1762 -0.0061  0.0317   0.0750   0.0842    0.2892   0.0000   438.6624       15.7361       18.6013      -1.83136      -1.69574      -2.28901       1.87608      -8.88639      0.507858     -0.356046      0.461461      0.387236      0.962738     0.0606731     -0.704368     0.0841670    -0.0109099     0.0268315    -0.0475252    -0.0155823     0.0227644   0.000926751   -0.00493980  -0.000636516  -0.000387378  -4.98234e-05   8.65025e-05  -3.75674e-05  -3.82389e-06   1.57573e-06   4.77663e-07  -1.23635e-08  -2.28634e-09   8.82474e-10       0.00000       0.00000       3.03674       3.97080       4.08252       4.17657       3.84832       3.47377       3.23102       2.76323       2.29399       1.79315       1.32997      0.974599      0.701461      0.445748      0.301208      0.182118      0.114102     0.0639286     0.0358331     0.0195491    0.00999800    0.00507473    0.00232286    0.00102882   0.000418448   0.000171344   6.23909e-05   2.18059e-05   6.68702e-06   1.76652e-06   4.74850e-07   1.01410e-07   1.89617e-08   2.35908e-09       0.00000       0.00000
  17  18 3403.5327    3.1930  2.3013 11.5639 -0.0031  0.0402   0.0503   0.1034    0.2240   0.0000   432.6994       5.43215       14.9655       10.0454      -17.7517      -8.86335      0.664966      -7.39790     -0.297411      -1.92654     -0.285109      -1.42305     0.0829502     -0.325914      0.455009     -0.108259     0.0403310    -0.0452476      0.111137   -0.00686387     0.0106005   -0.00157799    0.00196818    0.00235929  -0.000347094  -0.000194806  -5.05521e-05   3.11392e-05   5.11014e-06  -3.25158e-06  -2.82277e-07   3.77806e-08  -9.66779e-10   1.10690e-09       0.00000       0.00000       3.77028       4.99186       5.27425       5.56843       5.11075       4.79064       4.05614       3.50138       2.73368       2.19138       1.64939       1.21708      0.843936      0.571694      0.376532      0.241322      0.146816     0.0843556     0.0479889     0.0252249     0.0128342    0.00633130    0.00304303    0.00131830   0.000558027   0.000219047   8.13139e-05   2.74650e-05   8.76930e-06   2.51896e-06   6.43395e-07   1.39751e-07   2.33033e-08   3.17966e-09       0.00000       0.00000
  17  19 3545.5601    2.7689  3.1774 11.1757 -0.0018  0.0475   0.0377   0.1252    0.1660   0.0000   445.8454       16.5434       6.20777       7.22552     -0.292410      -7.55910      -4.16724      -5.93328      -6.52695      -1.84759      -2.14545      0.325313      0.646895     -0.177313     -0.259165    -0.0692341     0.0496873    -0.0839257     0.0669913     0.0360069    0.00324945     0.0106753  -0.000157214   -0.00250600  -5.73459e-05   0.000112855   2.22666e-05  -7.95806e-06   6.75296e-06   3.78937e-07   5.47861e-07   3.81892e-08   2.75731e-08   2.28729e-09       0.00000       0.00000       4.51885       5.76604       6.00327       6.38258       6.04960       5.52764       4.85991       3.93290       3.38492       2.52109       1.97080       1.41232       1.00814      0.685323      0.464346      0.283358      0.174450      0.102057     0.0585208     0.0310310     0.0159459    0.00768544    0.00355296    0.00159464   0.000657946   0.000255544   9.44693e-05   3.24341e-05   1.04426e-05   2.85740e-06   7.20769e-07   1.51364e-07   2.97317e-08   3.54771e-09       0.00000       0.00000
  17  20 3687.9545    2.2745  4.5270 10.9409 -0.0022  0.0601   0.0265   0.1555    0.1009   0.0000   431.1391       22.1875       17.5665       13.4986       7.95154       7.86682      -8.41804      -4.97903     -0.647311      -1.06449      -1.21026       2.31108     -0.598800     -0.575546     0.0883478     -0.147935     -0.113423      0.227568    -0.0448472    -0.0714009     0.0211462     0.0225917   -0.00224744    0.00102966  -0.000206403   0.000164203  -0.000182448  -6.08521e-06   1.60544e-05  -1.22808e-09  -1.04665e-06  -1.38067e-07   2.19294e-08   4.19233e-11       0.00000       0.00000       5.66330       7.13596       7.49391       7.71037       7.39239       6.92514       6.04831       5.14702       4.18678       3.30139       2.45758       1.85434       1.29763      0.914157      0.582777      0.370452      0.222112      0.130257     0.0721028     0.0396947     0.0198793     0.0100311    0.00445744    0.00203897   0.000819480   0.000337953   0.000120345   4.21098e-05   1.30520e-05   3.78842e-06   9.18421e-07   2.08771e-07   3.57675e-08   4.46108e-09       0.00000       0.00000
  17  21 3830.1636    1.8722  6.3597 10.3241 -0.0040  0.0735   0.0185   0.1925    0.0934   0.0000   433.2487       14.4813       10.6229       9.76238      -21.6185      -10.3273      -9.21600       3.09334       8.61666      -5.02823      -2.42789      -1.38996      -2.48641     -0.121938      0.879839     -0.700930      0.158890    -0.0857798     0.0839117     -0.103406     0.0160672    -0.0204781    0.00503579    0.00123807    0.00101779   0.000359981   1.08090e-05  -1.32523e-05  -1.53699e-05   2.38294e-06   9.89161e-07  -2.95089e-09   4.03293e-08  -1.04879e-08       0.00000       0.00000       6.92849       8.92341       9.47860       9.82816       9.27364       8.54807       7.56557       6.35374       5.11304       3.98809       3.03756       2.26039       1.54905       1.07738      0.692374      0.451722      0.266256      0.157092     0.0886493     0.0463048     0.0243630     0.0117338    0.00567299    0.00249623    0.00106043   0.000401286   0.000153138   5.03999e-05   1.59276e-05   4.62373e-06   1.11919e-06   2.56411e-07   4.48262e-08   5.55126e-09       0.00000       0.00000
  17  22 3972.5826    1.5898  8.1410 10.1007 -0.0020  0.0870   0.0146   0.2364    0.0802   0.0000   434.9927       2.70536       9.59512      -9.58190       2.51766      -6.05442       21.5740      -1.43347      -1.17811      -3.17671       2.77107      0.748998       3.40412     -0.976464       1.26361     -0.212034      0.573273      0.221397    -0.0865206    -0.0123916    -0.0173817    -0.0113718   -0.00426246   -0.00434618  -0.000950264  -0.000765251   0.000108565   1.39316e-05  -1.73173e-06   3.52475e-07   6.17019e-09  -8.32767e-08   7.91886e-08  -5.49754e-09       0.00000       0.00000       8.19168       10.5639       11.3392       11.4580       11.1801       10.0079       8.95891       7.38084       6.25117       4.79443       3.69865       2.65474       1.88169       1.25792      0.824623      0.525362      0.320831      0.186356      0.104766     0.0565613     0.0286979     0.0142774    0.00663673    0.00292449    0.00120689   0.000483141   0.000177105   6.10843e-05   1.93046e-05   5.55836e-06   1.41271e-06   3.02518e-07   5.55542e-08   6.26331e-09       0.00000       0.00000
  17  23 4114.9704    1.3000 10.0841 10.1609 -0.0003  0.1060   0.0122   0.3077    0.0627   0.0000   432.6372       13.2664       12.8422       4.50414       18.5077       14.6604      -7.44891      -8.52548       6.89089     -0.172988      -3.12152      -3.35134      0.710058      -1.52733       1.12759     -0.713783      0.422765     -0.149656     -0.139801    -0.0266383     0.0368131    0.00436386   -0.00135385    0.00237401   -0.00163808   0.000445008  -0.000324839  -0.000122704   3.87302e-06  -4.86755e-06  -1.10198e-06   1.38271e-07   8.71775e-08  -6.99796e-09       0.00000       0.00000       9.92471       12.6786       13.5083       13.8508       13.1476       12.1056       10.5219       9.21362       7.49992       5.87456       4.50303       3.30167       2.31597       1.55282       1.04838      0.649742      0.398892      0.232915      0.133365     0.0696064     0.0370661     0.0177941    0.00840303    0.00377792    0.00157260   0.000597524   0.000227453   7.66694e-05   2.48387e-05   6.88387e-06   1.77642e-06   3.71277e-07   6.35070e-08   7.88804e-09       0.00000       0.00000
  17  24 4257.8182    1.0593 11.9510 10.1809 -0.0030  0.1381   0.0105   0.3770    0.0531   0.0000   452.8712       18.6105       23.9877      -45.3457       22.0139      -12.7910       8.00367       1.54292       11.3233      -13.4610      -2.25875      -2.69691      -1.03839      -4.91629       1.04903     -0.621688     -0.182519     -0.676760      0.131354      0.171168    0.00207171   -0.00585581    0.00549348   -0.00483140    0.00411442   0.000666987  -0.000224091  -0.000106102   3.99695e-05  -1.42246e-05  -2.95883e-07  -5.31296e-07  -2.53867e-08   3.51715e-09       0.00000       0.00000       12.4597       16.3838       17.7977       17.9492       17.3323       15.7810       13.9112       11.7089       9.56846       7.48570       5.67068       4.17939       2.98332       2.04776       1.32531      0.859977      0.514250      0.300433      0.171535     0.0921671     0.0470069     0.0235198     0.0110067    0.00490127    0.00201587   0.000816594   0.000304159   0.000103559   3.25826e-05   9.48347e-06   2.35064e-06   5.09105e-07   8.78766e-08   1.03793e-08       0.00000       0.00000
  17  25 4400.2325    0.8694 14.7925 10.1515 -0.0017  0.1806   0.0086   0.4911    0.0449   0.0000   436.2592       57.0362      -17.0246      -3.74026       28.8978       24.9185      -22.4427       10.0873      -10.1780       7.30143       3.51697      -3.85794      -2.53079      -2.61228      -2.36309      0.882696      0.101275      0.203332     -0.206578     0.0980182    -0.0515225    0.00208560  -0.000524897    0.00556146   0.000515881   -0.00298418   0.000240541  -0.000206920  -4.79231e-05  -1.27817e-05  -3.39686e-06  -1.20568e-06   1.11435e-07  -5.15999e-09       0.00000       0.00000       16.1114       20.9062       22.3880       22.8112       21.7718       20.1479       17.8702       15.4862       12.4901       10.0384       7.63834       5.61066       4.00005       2.72032       1.81226       1.14367      0.698177      0.410250      0.233884      0.122757     0.0660022     0.0309815     0.0152548    0.00652402    0.00289448    0.00107659   0.000419821   0.000138887   4.41583e-05   1.24497e-05   3.18072e-06   6.74168e-07   1.13464e-07   1.39101e-08       0.00000       0.00000
  17  26 4543.4825    0.7239 18.1961 10.0576 -0.0015  0.2366   0.0069   0.6227    0.0366   0.0000   470.7109      -16.5444      -20.1796       25.9632       39.2095       1.70164       1.41608      -36.9476       19.8724      -11.9406      -13.8046      -8.37813      -1.62184      -3.39587      0.399653     0.0798045      -1.44148      0.501363    -0.0321373     -0.126115    -0.0158478     0.0323874    -0.0269451   -0.00224312   -0.00441122  -0.000416877    0.00113573  -0.000183697  -9.54819e-05   2.65700e-05   5.25148e-06   1.53567e-06  -6.47816e-08  -3.57197e-09       0.00000       0.00000       21.2476       27.0382       29.9251       30.0349       29.0916       26.6956       23.5583       20.2415       16.0788       12.8638       9.94378       7.31389       5.14550       3.59210       2.39414       1.51474      0.933472      0.554011      0.311438      0.171823     0.0862750     0.0440010     0.0202828    0.00939066    0.00385147    0.00156484   0.000551694   0.000190998   5.92521e-05   1.67767e-05   4.16121e-06   8.77128e-07   1.45123e-07   1.73435e-08       0.00000       0.00000
  18   9 2143.6889    0.8427  0.7050 10.1998 -0.0041  0.0273   0.0227   0.0517    0.1007   0.0000   440.5233     0.0668161       10.4506       1.31640     -0.780734      0.391043      -2.39186      -3.28997      -1.70920     -0.999992     -0.445339     -0.126223      0.108559     -0.355918     -0.251048     0.0920356   -0.00431313    -0.0823901    0.00189815     0.0431921    0.00803691   -0.00532340   -0.00341207    0.00211699  -0.000659608  -0.000335138  -0.000124340  -2.57450e-05   5.41203e-06  -5.43470e-06   3.76317e-08   6.70381e-07  -2.27000e-07  -2.08169e-08   4.22669e-09   2.69547e-10       2.08578       3.08417       3.04080       3.08735       3.24123       2.71482       2.74270       2.10354       1.85882       1.42263       1.04235      0.902626      0.541578      0.483216      0.264511      0.201001      0.120604     0.0688435     0.0449029     0.0211620     0.0136549    0.00623108    0.00318359    0.00169724   0.000583035   0.000333854   0.000110152   4.64833e-05   1.77610e-05   4.76577e-06   1.88833e-06   5.17215e-07   1.01052e-07   3.04514e-08   5.00020e-09   5.24398e-10
  18  11 2436.8339    1.5464  1.0577 10.3632 -0.0058  0.0280   0.0339   0.0670    0.2513   0.0000   438.4080       2.78157       11.0239       6.65505       1.90467     -0.333769     -0.669217      -2.85148     -0.565671      0.711528      0.445711      0.837688   -0.00434497     -0.286961     -0.102642      0.103383     0.0800831    -0.0253755     0.0242830    -0.0236619    -0.0100115   -0.00390823   -0.00383898   0.000523787    0.00199022  -0.000442053   0.000164605   5.46614e-05   1.55607e-05   3.87355e-06  -4.80786e-07   1.02360e-07  -3.67902e-08  -4.83034e-09  -1.99217e-09  -2.63822e-11       2.51752       3.08006       3.41428       3.52960       3.34980       2.83492       2.78642       2.40805       1.94049       1.51208       1.23157      0.964734      0.590862      0.441156      0.300704      0.198917      0.118070     0.0686647     0.0445292     0.0244527     0.0131681    0.00607066    0.00331684    0.00168037   0.000798942   0.000338153   0.000130776   4.52578e-05   1.64104e-05   5.09213e-06   1.72041e-06   4.36698e-07   9.98551e-08   2.44245e-08   3.93530e-09   4.32908e-10
  18  12 2580.8657    2.0246  1.0113 11.4612 -0.0102  0.0256   0.0456   0.0657    0.1721   0.0000   437.2949       10.9204       11.3745      -1.88716     -0.413708       4.11158      -3.22137       1.27160      -4.29548      -2.26220      0.758321     -0.811732     -0.833342     0.0890141      0.201297      0.319327    -0.0312802     0.0374888     0.0237855   -0.00285293    -0.0135040    0.00262397   0.000793935    0.00249763  -4.67587e-05  -0.000578772   2.66467e-05  -2.45513e-05   7.35680e-06  -6.21772e-06  -5.12224e-06  -5.18638e-07   4.17541e-08  -4.66604e-08  -2.70877e-09   7.53387e-11       2.24642       2.86311       3.13595       3.17210       3.22570       2.73678       2.55809       2.14152       1.78207       1.41454       1.07663      0.828110      0.569756      0.400005      0.278319      0.175249      0.112558     0.0680218     0.0396600     0.0230037     0.0119508    0.00632329    0.00309012    0.00148140   0.000682912   0.000288632   0.000115875   4.30761e-05   1.46025e-05   5.17541e-06   1.58827e-06   4.20578e-07   1.08557e-07   2.38835e-08   3.92798e-09   4.16214e-10
  18  13 2724.7822    2.5278  1.0385 11.8134 -0.0037  0.0267   0.0579   0.0651    0.1823   0.0000   435.9433       7.55749       15.6563       4.20590     -0.240712       3.99459      -4.96905      -2.24790      -1.72218      -1.51216      -1.35168      -1.31925     -0.891824      0.313282     -0.538674    -0.0697495     0.0285683      0.102937    -0.0483122    -0.0216282    0.00429783    0.00333064   0.000347672    0.00138885  -1.92497e-05   0.000109097   0.000307516   0.000104510   1.48718e-05   2.98724e-06   1.24128e-06   5.46362e-07  -4.48043e-08  -1.27890e-08   5.49569e-09  -1.04207e-09       2.38840       3.07783       3.23638       3.47201       3.19905       2.97484       2.67312       2.22816       1.83850       1.48885       1.18503      0.846163      0.613461      0.414910      0.287043      0.180643      0.116100     0.0713623     0.0416616     0.0234279     0.0127556    0.00615546    0.00323174    0.00141021   0.000709115   0.000282866   0.000130062   4.40061e-05   1.61900e-05   5.12415e-06   1.55974e-06   4.20963e-07   1.05412e-07   2.16038e-08   3.90377e-09   4.89146e-10
  18  14 2868.6819    3.1788  1.0385 11.4724 -0.0042  0.0279   0.0656   0.0609    0.3375   0.0000   437.3919       9.08989       13.4612       2.56419       4.15546     -0.935593      0.484857      -1.47769      0.348431      0.402000      0.217491     -0.769639     -0.817789      0.386555     -0.255887    0.00705234     -0.187083    -0.0395772   -0.00586092    -0.0279011    -0.0162297   -0.00154328    0.00175397    0.00129925  -0.000297061  -0.000406344   4.62418e-05  -3.19698e-05  -1.40469e-05  -1.65749e-06  -8.55856e-07   3.52025e-07   4.31102e-08   6.91488e-09  -6.68748e-09   3.35239e-10       2.14323       3.11137       3.13361       3.27197       3.08965       2.93738       2.61330       2.16789       1.92568       1.47045       1.14648      0.871078      0.633197      0.421911      0.291762      0.185362      0.124804     0.0718172     0.0432297     0.0236446     0.0128722    0.00675573    0.00335715    0.00162539   0.000711180   0.000307085   0.000122116   4.90868e-05   1.76138e-05   5.95101e-06   1.89027e-06   4.84689e-07   1.23473e-07   2.58660e-08   4.85312e-09   5.91547e-10
  18  15 3012.2559    3.9079  0.9482 12.6419  0.0004  0.0270   0.0847   0.0576    0.1722   0.0000   439.9245       6.33075       12.3151      0.345762     -0.333268    -0.0235827     0.0246189       1.18359       2.31629      -2.25296      0.187325     -0.180532     -0.107240    -0.0820235      0.226588     -0.234157    -0.0163702    -0.0225884     0.0177941    -0.0156326    -0.0311995    0.00409784   0.000763975  -0.000559197   0.000430246   0.000111432  -8.19645e-05   5.15206e-06   9.06029e-06   4.69325e-06  -1.14404e-06  -1.07003e-07  -2.24008e-08  -1.88226e-08   4.54878e-09  -4.06592e-10       2.33374       3.12708       3.40402       3.33043       3.18867       3.10378       2.56253       2.26482       1.94475       1.38452       1.20073      0.886321      0.573385      0.436169      0.287032      0.178643      0.121226     0.0709112     0.0385302     0.0248519     0.0125214    0.00573845    0.00325981    0.00158097   0.000637336   0.000292502   0.000129049   4.36124e-05   1.43760e-05   5.63983e-06   1.85618e-06   5.03172e-07   1.09323e-07   2.21156e-08   4.04553e-09   4.98398e-10
  18  17 3297.5539    3.5707  1.5387 12.6605 -0.0038  0.0342   0.0684   0.0850    0.1566   0.0000   436.5005       28.2015       16.4645       11.0415      -1.52306      0.908641       2.07540       2.26066       4.66290      -1.11089       1.71042     -0.480527    -0.0472586    0.00663031     -0.426015      0.209341     -0.147341      0.155125    -0.0169975   -0.00745713    -0.0143371    0.00134246  -0.000895404    0.00132834   0.000430213  -0.000299233  -4.99409e-05  -8.55919e-05  -5.73886e-06   1.00573e-06   3.02285e-06  -1.15369e-07  -1.73085e-07   2.35220e-09  -2.53425e-09  -9.06200e-10       3.26330       4.11563       4.22797       4.28833       4.11148       3.93244       3.71320       3.13592       2.40457       1.88344       1.48831       1.13091      0.850670      0.600303      0.414644      0.263257      0.165217     0.0977581     0.0546544     0.0287236     0.0156057    0.00820739    0.00391397    0.00194179   0.000847469   0.000393911   0.000150544   5.86519e-05   2.00391e-05   6.50979e-06   1.97158e-06   5.36839e-07   1.39814e-07   2.88107e-08   4.88908e-09   5.91331e-10
  18  18 3440.1149    3.0898  2.5231 11.3179 -0.0035  0.0421   0.0448   0.1036    0.2261   0.0000   434.1288       15.8529       2.45014      -6.29671      -6.12493       6.03221      0.955399      -1.29382       1.01653     -0.279860       3.18779      -1.96449      0.275539      0.207639     -0.464903     -0.503444     0.0680954     -0.122854    -0.0440701    -0.0321236     0.0269282    0.00515254   -0.00259238   0.000390642  -0.000450214  -0.000538431   2.36232e-05  -2.59953e-05   2.98579e-05  -6.17160e-06  -2.95404e-06   2.22575e-07   1.48154e-07  -2.06091e-08   5.57990e-09  -2.14401e-10       3.63139       4.75517       5.05971       5.28536       4.80346       4.67358       3.91013       3.64321       2.97407       2.41752       1.83681       1.40627      0.950814      0.696959      0.458992      0.299560      0.181314      0.111350     0.0651110     0.0385838     0.0201162     0.0105319    0.00509597    0.00254002    0.00109761   0.000493134   0.000190129   7.49778e-05   2.54403e-05   8.92779e-06   2.71490e-06   7.59954e-07   1.75793e-07   3.85765e-08   6.01416e-09   8.38530e-10
  18  19 3582.7846    2.6518  3.2908 11.4519 -0.0032  0.0481   0.0355   0.1268    0.1206   0.0000   447.9442       12.8390       21.0752      -1.76720      -3.71806      -7.48188       4.04703       1.42728     -0.122514     -0.414143      0.521022      -3.33100       2.92532      0.520544     -0.318950      0.334927     0.0308706     0.0883403     -0.310449    -0.0550282     0.0215824    0.00528639  -0.000925157    0.00593924    0.00109600   0.000329606   0.000253948  -2.16954e-05  -3.67069e-05   8.51710e-07  -1.23358e-06  -1.02031e-06   1.58479e-07   4.41505e-08  -2.70677e-09   7.38407e-10       4.33502       5.45938       5.85963       5.99743       5.76908       5.30520       4.85961       4.15488       3.44211       2.73096       2.16262       1.58840       1.15952      0.806074      0.539667      0.348798      0.219676      0.135676     0.0762012     0.0429100     0.0228510     0.0120441    0.00588066    0.00279095    0.00123968   0.000546788   0.000220499   8.35379e-05   2.89955e-05   9.86873e-06   2.92289e-06   8.39772e-07   2.04544e-07   4.26031e-08   7.44974e-09   8.48152e-10
  18  20 3725.4212    2.1632  4.8803 10.7385  0.0009  0.0603   0.0229   0.1594    0.0948   0.0000   433.5015       14.2746       17.3293       13.0382      -3.84582      -3.52382      -3.70673      -4.67381       5.60190      -7.28771      -2.28807       2.30898      -1.86613      -1.62104     -0.142265     -0.547353    -0.0476225     0.0806095     0.0414404     0.0423548     0.0115213     0.0116729   -0.00220311   -0.00669691    0.00249332   0.000165785  -3.84930e-05   7.49630e-05  -1.73492e-05  -9.37487e-06   4.38113e-06   3.03744e-07  -9.87551e-08  -5.07836e-08   2.31935e-09  -1.63292e-09       5.48167       7.08926       7.59295       7.51384       7.33024       6.88365       6.14256       5.32553       4.31620       3.43865       2.69694       1.98470       1.44758       1.02610      0.687815      0.451590      0.273272      0.164699     0.0981761     0.0536497     0.0292095     0.0148691    0.00741624    0.00337142    0.00165971   0.000664761   0.000281832   0.000104451   3.86253e-05   1.22819e-05   3.83679e-06   1.08430e-06   2.63052e-07   5.44718e-08   9.07664e-09   1.06583e-09
  18  21 3868.1728    1.8154  7.0149 10.1737 -0.0015  0.0753   0.0164   0.2041    0.0864   0.0000   439.4723       16.8877       24.8135       11.4346      -15.0797      -2.81626      -1.55561      -16.2426      -2.18743       1.91877       4.52341      -3.40963      -1.13685      -1.07317      0.788950     -0.486906      0.282189      0.309277   -0.00243825    -0.0464037     0.0436490     0.0274888    0.00260106   -0.00102251  -0.000324034   0.000798062   0.000214051  -4.29226e-05   1.63369e-05   2.19031e-05  -6.45514e-06   4.40465e-07   2.32745e-08  -1.14142e-07   1.38057e-08   2.17781e-09       6.70254       8.65053       9.23448       9.48432       9.16599       8.33310       7.39228       6.64618       5.45473       4.27763       3.28978       2.50136       1.81224       1.25788      0.828442      0.540820      0.344710      0.210509      0.117849     0.0656808     0.0362749     0.0192848    0.00969666    0.00454614    0.00202162   0.000864243   0.000347339   0.000130248   4.65177e-05   1.55972e-05   4.77190e-06   1.33914e-06   3.26226e-07   6.96220e-08   1.16237e-08   1.38196e-09
  18  22 4011.0254    1.4754  8.9774 10.2161 -0.0031  0.0942   0.0130   0.2560    0.0628   0.0000   441.5616       30.1067       19.8505      -6.99140     -0.306052       15.1054      -12.2983       12.2928      -8.04936      -5.13007       2.40514       3.41162      -1.63324      -1.30010      0.670653      0.811154     -0.589333     -0.541442     0.0476671    0.00194693     0.0504399     0.0143175    -0.0207861    0.00248974   -0.00602430   0.000528374  -0.000181550  -0.000382395   5.81894e-05  -3.07210e-05   7.12618e-06  -2.56026e-06   2.94813e-07   1.11629e-07  -2.05445e-08  -6.99789e-11       8.18900       10.6385       11.2982       11.7040       11.3357       10.4534       9.35639       8.01794       6.64086       5.37210       4.16818       3.05601       2.25063       1.56526       1.05217      0.691739      0.427112      0.264787      0.152628     0.0865971     0.0467115     0.0243593     0.0119147    0.00566235    0.00253154    0.00110239   0.000441288   0.000170617   6.06006e-05   2.01457e-05   5.98772e-06   1.71647e-06   4.22786e-07   8.87342e-08   1.51128e-08   1.76797e-09
  18  23 4154.0635    1.2467 11.0281 10.1405 -0.0015  0.1142   0.0111   0.3203    0.0578   0.0000   447.8526       30.3757      -24.3371      -27.9679       1.37329      -1.86498      -10.2636      -6.73682       9.88930      -13.5572      -5.71160      -2.40685      -5.17837      -3.22813      0.602841      0.390781      0.132052     -0.255854      0.125205    -0.0413452     -0.179186    -0.0299663     0.0315559    0.00624664   0.000548043   -0.00218219   4.39150e-05   3.05485e-05   3.64777e-05   1.91195e-05   5.13361e-06   4.28619e-06   6.51782e-07  -1.58136e-07  -9.02710e-09  -1.78443e-09       10.0572       12.8022       13.9385       14.3382       13.7592       12.8279       11.4592       9.66170       8.10499       6.45273       5.03544       3.74900       2.68839       1.92789       1.26145      0.843130      0.527250      0.321390      0.187000      0.105952     0.0567403     0.0295269     0.0146487    0.00686065    0.00314173    0.00132474   0.000549699   0.000210335   7.42743e-05   2.45777e-05   7.52884e-06   2.11738e-06   4.94600e-07   1.05395e-07   1.78259e-08   2.06135e-09
  18  24 4296.9142    1.0093 13.6846 10.1924 -0.0015  0.1489   0.0093   0.4307    0.0470   0.0000   442.0740       41.6881       28.7425      -5.96431      -22.5985       4.05319       7.43795      -21.5535      -11.9094       1.26661       2.93831      -11.5854     -0.242688       1.33687      0.801596     0.0371942     -0.961065     -0.344289     0.0200299      0.338512    -0.0272258    -0.0282208     0.0146980    0.00510536   0.000360780   -0.00455277   -0.00129192   0.000131986  -3.86274e-06   1.72245e-05   3.42793e-06   2.20891e-06  -1.06844e-07   1.01552e-08  -5.17896e-09   1.64366e-09       12.8404       16.6129       18.0142       18.3820       18.3032       16.5655       14.6794       12.4582       10.4502       8.41198       6.56944       4.86041       3.49994       2.43699       1.68170       1.09496      0.686720      0.428716      0.250704      0.143998     0.0772338     0.0401610     0.0196426    0.00938390    0.00421510    0.00183906   0.000732135   0.000280713   9.97246e-05   3.36332e-05   1.00558e-05   2.81199e-06   6.85253e-07   1.41275e-07   2.38554e-08   2.69172e-09
  19   8 2021.7482    0.6280  0.5555 10.1957 -0.0112  0.0229   0.0199   0.0509    0.0746   0.0000   437.2697      -4.33438       15.7816      0.448001     -0.743334       3.54271      0.805129       1.16505       1.23875       1.04738      0.474668     -0.941212      -1.39173      0.153347      0.396549     -0.120002      0.128100    -0.0606879    -0.0434297  -0.000434975     0.0178516    0.00177381    0.00272310   -0.00183368    0.00164283  -0.000304382  -0.000164066  -1.71458e-05   1.11112e-05   8.08229e-06   4.63366e-06   9.84798e-07   2.51641e-07   3.16627e-08   2.57280e-08   4.55796e-10       1.76344       2.46046       2.45057       2.73106       2.28706       2.40630       1.94964       1.93513       1.58231       1.27607       1.01631      0.767216      0.579281      0.386362      0.267853      0.171764      0.115474     0.0722744     0.0437061     0.0241530     0.0136313    0.00744284    0.00409072    0.00200758    0.00101237   0.000442310   0.000202033   7.94116e-05   3.22861e-05   1.14317e-05   4.08723e-06   1.30137e-06   3.85018e-07   1.05847e-07   2.53445e-08   4.61440e-09
  19   9 2173.7443    0.8913  0.7369 10.3101 -0.0050  0.0225   0.0229   0.0538    0.0972   0.0000   441.3947       1.34589       11.6916      -2.14178      -2.59301      -2.52860       5.37794       1.74268       1.29498     -0.888022     -0.728287    -0.0365947     0.0839639      0.259456      0.455578      0.272499    0.00798773    -0.0882255    0.00559050    -0.0266260    -0.0198685   0.000467701    0.00687088   -0.00113508    0.00136206  -9.81755e-05  -3.33266e-05  -4.44545e-05   4.82725e-05  -2.50029e-05   1.80515e-06   1.70721e-06  -9.78981e-08  -1.50466e-07   5.32043e-08   1.69249e-09       2.09121       2.70539       2.93125       2.88165       2.80193       2.51483       2.35330       1.99429       1.68743       1.40257       1.09736      0.781834      0.590954      0.410455      0.280556      0.184933      0.113434     0.0730444     0.0415268     0.0252738     0.0143191    0.00761290    0.00389762    0.00197921   0.000915296   0.000407272   0.000179918   7.76049e-05   3.05412e-05   1.11519e-05   3.85578e-06   1.20268e-06   3.25557e-07   9.81491e-08   2.32237e-08   4.50734e-09
  19  10 2322.3523    1.2281  0.8548 10.5016 -0.0049  0.0244   0.0285   0.0564    0.1392   0.0000   439.0307     -0.625261       14.2075       2.54424       2.04065      0.319239     -0.616990     -0.379437     -0.892382     -0.930815     0.0761876      -1.50703    -0.0950927     0.0111072     0.0536695     -0.179649     -0.188130     0.0883380    -0.0609251   0.000292875    -0.0142235    0.00315682   -0.00330304  -0.000972179  -0.000382199   0.000166197   0.000212976  -5.38868e-05  -2.07180e-05  -5.54250e-06   5.76278e-06   8.25731e-07  -2.73408e-07  -3.80975e-08  -4.05569e-08  -5.04479e-09       2.15384       2.89090       2.74924       2.81652       2.74582       2.68798       2.47741       2.13533       1.78789       1.40054       1.12737      0.900186      0.629587      0.462411      0.308959      0.215217      0.135159     0.0874202     0.0497809     0.0284967     0.0158494    0.00792183    0.00415219    0.00203513   0.000970581   0.000452474   0.000190582   8.22170e-05   3.16873e-05   1.09201e-05   4.22421e-06   1.29242e-06   4.01703e-07   1.10455e-07   2.40844e-08   5.74370e-09
  19  11 2468.1288    1.6987  0.9857 10.9379 -0.0034  0.0275   0.0372   0.0627    0.1680   0.0000   436.3696       7.26979       11.6307      0.983962      -4.08611      0.556382      -5.45187      0.919937      -1.32123      0.748204     -0.249045     -0.271767      0.613521     -0.529111     0.0147883      0.291823    -0.0613337     -0.136191  -0.000203513    0.00581200   -0.00855538   -0.00482297   -0.00149610    0.00258157   -0.00125852    0.00115498  -0.000280603   5.54784e-05   2.70590e-05   5.71336e-08   1.63968e-06  -1.29931e-06   3.60177e-07   1.09631e-07  -9.54069e-09  -7.79288e-09       2.21500       2.80384       3.20547       3.14514       3.04178       3.15301       2.52048       2.06648       2.00895       1.41314       1.19608      0.973667      0.614821      0.457166      0.349037      0.203043      0.140821     0.0992924     0.0522639     0.0325217     0.0199796    0.00971417    0.00478704    0.00273861    0.00121657   0.000492240   0.000245250   0.000109723   3.77605e-05   1.28091e-05   5.23559e-06   1.97482e-06   5.56159e-07   1.30894e-07   2.76101e-08   5.46057e-09
  19  12 2613.1409    2.1675  1.0285 11.0880 -0.0107  0.0247   0.0471   0.0630    0.2405   0.0000   439.1130       4.31980       12.7441       1.06035      -5.30275       2.06375       2.24626      -3.48073      0.197349      0.229734     -0.422820      -1.08013     -0.810906      -1.20527      0.253736      0.110862     0.0659037    -0.0417805     0.0960380    -0.0172111    -0.0144260   -0.00340615  -0.000707256  -0.000309416   0.000604059  -0.000206620  -4.46786e-06  -5.50445e-05   6.99879e-05   7.18935e-06  -3.19233e-06  -7.24832e-07   9.12500e-07  -2.79344e-10   2.98927e-08  -8.15148e-09       2.19389       2.74305       2.89935       2.94190       2.90828       2.70493       2.30170       2.06797       1.81275       1.55175       1.19596      0.853030      0.631924      0.456231      0.325381      0.204221      0.131733     0.0732587     0.0492067     0.0305492     0.0172319    0.00946941    0.00481458    0.00223987    0.00107396   0.000491578   0.000204789   8.28632e-05   3.47115e-05   1.28656e-05   4.23835e-06   1.40404e-06   4.23604e-07   1.06188e-07   2.76799e-08   5.07683e-09
  19  13 2757.9801    2.7860  0.9029 11.7826 -0.0062  0.0224   0.0636   0.0549    0.1914   0.0000   439.9610       6.88957       9.22514       3.06155      0.986441       2.28198      -1.13482      -1.24836       2.45170      -2.32170      -1.03731     -0.749764     -0.815828     -0.507676     -0.290767    -0.0887383      0.147094     0.0602812    -0.0494720   -0.00805724    -0.0341702    0.00878830    0.00497577   -0.00270191   -0.00130605   0.000208944   0.000178071   9.85256e-05  -7.05023e-07  -1.10879e-05   7.05346e-06   9.72279e-07  -1.23237e-08   5.61344e-10  -2.81795e-08  -5.42832e-09       1.97544       2.49507       2.59067       2.76967       2.55769       2.50799       2.16427       1.94592       1.59895       1.30669       1.04514      0.791452      0.572727      0.403705      0.282166      0.190072      0.121671     0.0747629     0.0447612     0.0272826     0.0155942    0.00798113    0.00386755    0.00211651   0.000967900   0.000459778   0.000189821   8.42374e-05   3.01692e-05   1.15860e-05   3.87940e-06   1.26596e-06   3.68665e-07   9.81913e-08   2.25593e-08   4.45927e-09
  19  14 2902.6187    3.4097  0.8804 12.3233 -0.0076  0.0243   0.0764   0.0543    0.1915   0.0000   442.7447       10.8689       11.5282    -0.0480251      0.435071      -1.73714      -1.56082      -3.06539     -0.250432      -1.16751      -2.21787     -0.422502     -0.650630    -0.0176545      0.168351     0.0600184     -0.145286     -0.121937     -0.105295     0.0400850     0.0226242    -0.0168748   0.000311327    0.00474810  -0.000349378  -0.000275020  -1.85085e-05   0.000155892  -4.42275e-05  -1.72778e-05   5.55271e-06  -1.95394e-06  -8.64940e-07   8.89197e-08   3.35892e-09  -6.26588e-09       2.19812       2.71588       2.96148       3.04302       2.72939       2.56068       2.42634       2.09880       1.80394       1.50247       1.21392      0.870002      0.643557      0.436484      0.303596      0.191415      0.130136     0.0753931     0.0470246     0.0282445     0.0155372    0.00847147    0.00419600    0.00218401    0.00101864   0.000484424   0.000201919   9.06691e-05   3.43924e-05   1.33482e-05   4.15121e-06   1.36368e-06   3.99316e-07   9.57181e-08   2.56820e-08   4.67306e-09
  19  15 3046.6676    4.0556  0.9439 12.3965 -0.0056  0.0247   0.0878   0.0577    0.2102   0.0000   435.1142       8.91352       17.7741       3.05773      -2.83537    -0.0652892       1.41484      0.460181     -0.402588      -2.01007      -2.59795      -1.17064     -0.165400     -0.680802     -0.191167     -0.307210      0.178169      0.109711    -0.0160117   -0.00633412    -0.0267391    -0.0112013   -0.00203597  -0.000803544  -0.000100803  -0.000221606   4.15545e-05  -6.44763e-05   2.18706e-05   5.49924e-06  -5.25088e-06   5.05140e-07  -4.08798e-07   1.96660e-07   2.90621e-08   2.49628e-09       2.20033       2.73562       2.91957       2.93332       3.09925       2.62011       2.42061       2.02503       1.80591       1.52917       1.11059      0.896679      0.605951      0.449033      0.310661      0.198789      0.131908     0.0768468     0.0497121     0.0298940     0.0164911    0.00964022    0.00456833    0.00236292    0.00108658   0.000481293   0.000214192   8.21683e-05   3.13974e-05   1.29829e-05   3.97132e-06   1.44591e-06   4.12194e-07   9.63643e-08   2.58003e-08   5.98798e-09
  19  16 3189.9829    3.9043  1.2190 12.6347 -0.0048  0.0299   0.0789   0.0693    0.1886   0.0000   440.6266       8.61997       15.0358       3.98023      -5.78449      0.792373      -2.16375      0.518128     -0.853658      -4.66975     -0.228611       1.35177      0.244089    -0.0468741     -0.501204      0.173778    -0.0573651     0.0241099    -0.0351509     0.0503386     0.0255176   -0.00958473     0.0101082    0.00211432   3.13842e-05  -0.000473460   0.000154946  -2.28244e-05   1.46304e-05  -1.08937e-06  -2.56006e-06  -4.40374e-07   2.54363e-07   9.88583e-08  -1.58423e-08  -6.40822e-09       2.60986       3.15103       3.26780       3.75964       3.61733       3.14470       2.75564       2.57567       2.25709       1.71695       1.22422       1.01529      0.809851      0.541861      0.360488      0.232339      0.166698      0.108125     0.0601626     0.0329279     0.0188366     0.0105593    0.00627653    0.00324383    0.00152316   0.000645362   0.000264377   0.000106913   4.04263e-05   1.42630e-05   5.12525e-06   1.70462e-06   4.62490e-07   1.25901e-07   3.04924e-08   5.97677e-09
  19  17 3333.0096    3.5498  1.7240 12.2408 -0.0050  0.0337   0.0589   0.0836    0.1452   0.0000   435.6246       20.6156       12.1820       12.4181       6.20978      0.335237       1.14511      -1.98582       2.02001      -3.81098      0.542837      -1.66170      0.330515     -0.494028      0.559147     -0.192502      0.310732      0.124932     0.0186936  -0.000620865     0.0102044     0.0206710    0.00791292    0.00290665   -0.00194003   0.000486577   5.54724e-05   1.96570e-06  -1.11565e-05   4.66472e-06   8.28397e-07  -1.56612e-06   5.28305e-07  -1.22318e-07   1.42737e-09  -2.59387e-09       2.69461       3.59213       3.80772       3.80196       3.97552       3.38906       3.38505       2.68403       2.36667       1.81928       1.46314       1.15034      0.816113      0.605464      0.390206      0.276460      0.184258      0.110948     0.0707870     0.0380428     0.0225735     0.0115438    0.00613620    0.00315953    0.00152676   0.000696576   0.000298013   0.000125189   4.84012e-05   1.80255e-05   6.40390e-06   1.85702e-06   6.24104e-07   1.59194e-07   3.70316e-08   8.10137e-09
  19  18 3476.2881    2.9626  2.5595 11.7698  0.0000  0.0422   0.0418   0.1039    0.1266   0.0000   446.6185       19.8772       8.19215       3.85541       1.65555      -8.79035      -4.31711       1.52407      -2.20644       1.33074       1.82264      -1.03605     -0.375957      0.411785     -0.134229      0.169570     -0.396190     -0.110879     0.0954563     0.0591703     0.0220048    0.00489375    0.00172862     0.0136001   -0.00181495  -0.000583063   0.000343354   0.000178538   8.47605e-05   2.60442e-05  -9.92929e-06   2.71368e-06   6.88711e-07  -1.35057e-07   3.26103e-08   1.54457e-09       3.64197       4.56127       5.01533       5.20380       5.03208       4.68347       4.10507       3.57629       3.06887       2.36837       1.89347       1.45260       1.05397      0.764793      0.517996      0.354254      0.222720      0.145917     0.0864425     0.0500976     0.0281496     0.0155822    0.00820469    0.00410904    0.00191353   0.000910144   0.000379972   0.000161800   5.99879e-05   2.25896e-05   7.90071e-06   2.57240e-06   7.55031e-07   2.04466e-07   4.44964e-08   9.27468e-09
  19  19 3619.3732    2.5225  4.0529 10.5365 -0.0021  0.0508   0.0275   0.1325    0.1583   0.0000   436.3089       18.0188       20.1122       7.05813      -5.67948      0.115594      0.488199      -4.66083      -7.52545      -1.81268     -0.423686      -1.99880       1.30220     -0.148170     -0.918237     -0.264815      0.449525     0.0360860      0.151977    -0.0166441      0.109957     0.0205939    0.00130348    0.00198095    0.00151898  -0.000401541  -0.000146493  -0.000225832  -8.30348e-05  -4.36848e-06   1.47189e-05  -8.62379e-07   1.67140e-06  -2.60258e-08   2.93012e-08  -8.02339e-09       4.25016       5.43619       5.84491       6.00622       5.86717       5.44980       5.10300       4.23386       3.58202       2.89879       2.28347       1.75165       1.28966      0.915104      0.643388      0.422927      0.282660      0.172087      0.103325     0.0620838     0.0339147     0.0184359    0.00918035    0.00477520    0.00229202    0.00102741   0.000458581   0.000189031   7.51438e-05   2.82138e-05   9.29282e-06   3.12671e-06   9.05271e-07   2.34379e-07   5.81796e-08   1.21198e-08
  19  20 3762.5528    2.0676  5.4934 10.6392 -0.0006  0.0635   0.0205   0.1721    0.0852   0.0000   437.7330       25.6757       4.81991       4.12195       7.83561     -0.734195      -7.89183       2.61297       7.17686      -12.2783       2.57061       2.49555       3.62792     -0.237643      0.969655     -0.837475     -0.121397      0.373471     -0.117737     -0.116805    0.00875374    0.00988722   0.000289828   -0.00453982    0.00218216    0.00109886  -2.75240e-05  -7.85634e-05   4.23083e-05   1.57315e-05  -2.44769e-05  -2.24315e-06   1.38649e-06   3.89039e-07  -2.52305e-08   9.70046e-09       5.40272       7.04339       7.66310       7.76557       7.46716       6.94594       6.31440       5.50894       4.58149       3.75918       2.98588       2.20101       1.62223       1.16811      0.791398      0.530530      0.336054      0.211141      0.128872     0.0736678     0.0416359     0.0229176     0.0119474    0.00585732    0.00282658    0.00128596   0.000583605   0.000237651   9.49337e-05   3.49722e-05   1.19667e-05   3.75491e-06   1.13414e-06   3.09590e-07   7.26201e-08   1.49541e-08
  19  21 3906.0167    1.7707  7.1634 10.1506 -0.0014  0.0742   0.0156   0.2019    0.0816   0.0000   432.4621       18.8455       6.04910       7.34053      -13.2356      -24.1412      -2.67633      -14.8527       9.38744     -0.685537       1.02370     -0.679597      0.238360      0.992105       1.83289     -0.566704     -0.293044      0.125575     -0.225436     0.0445662     0.0340299     0.0165795    -0.0174945   -0.00966493   -0.00468632    0.00103986    0.00103103  -0.000105089   1.13794e-05   2.56181e-05   2.09716e-05  -6.12088e-06   5.53016e-07   5.80106e-07  -2.70199e-08   1.18869e-08       6.20970       8.05649       8.64576       8.76456       8.63358       7.85741       7.28368       6.33777       5.35897       4.37334       3.48417       2.61639       1.95385       1.33288      0.945259      0.618600      0.403907      0.250456      0.153003     0.0881219     0.0494920     0.0265813     0.0139698    0.00691077    0.00329989    0.00156058   0.000661468   0.000279264   0.000107848   4.02313e-05   1.39790e-05   4.49480e-06   1.32934e-06   3.57627e-07   8.96562e-08   1.79306e-08
  19  22 4049.1847    1.4289  9.4239 10.1511 -0.0016  0.0944   0.0122   0.2680    0.0619   0.0000   421.5277       9.47041       13.3491      -2.35616      -13.6976       2.66548    -0.0689295      0.572293      -5.62805      -5.23957       7.39561      -4.01828       1.04703      -2.51070      0.627283     -0.664561      0.780234     -0.111857     -0.138672    -0.0257729     0.0737961     0.0364632   -0.00759792     0.0130251   -0.00228583    0.00238082    0.00124599  -0.000336544  -0.000219566   1.57105e-05  -1.29968e-05   1.40954e-06  -2.07648e-06  -2.29274e-07   2.30121e-07  -1.22361e-08       7.91694       10.4021       11.1947       11.3818       11.1825       10.3875       9.29822       8.16335       6.79476       5.60239       4.28932       3.35275       2.41170       1.75188       1.18528      0.797148      0.518232      0.319239      0.194414      0.112705     0.0632592     0.0342510     0.0179674    0.00890577    0.00433485    0.00194610   0.000863043   0.000348335   0.000140921   5.16239e-05   1.79791e-05   5.79604e-06   1.75994e-06   4.67980e-07   1.11896e-07   2.36977e-08
  19  23 4192.4849    1.1666 12.3266 10.2078 -0.0020  0.1268   0.0099   0.3632    0.0498   0.0000   447.3686       21.7555       25.5859       24.2694       45.5634      -4.37351     -0.610237      -12.4940      -14.3693      -8.13763       4.90487       3.63104      -5.37525    -0.0677673       2.99919      -2.38771      0.448543     -0.270256      0.125305    -0.0931783      0.139377     0.0347322    -0.0310314    0.00461941   0.000588508   0.000672976  -5.71378e-05   0.000306704   9.91041e-05   8.65400e-06   3.08975e-05  -4.11690e-07   2.91878e-06   3.24491e-07  -1.63154e-07   1.71317e-08       10.3937       13.6687       14.6329       14.9480       14.5482       13.5726       12.2645       10.8418       8.93483       7.54535       5.81925       4.52089       3.29408       2.32781       1.60495       1.08779      0.696774      0.446145      0.268833      0.156330     0.0881014     0.0473180     0.0254859     0.0122190    0.00608482    0.00274686    0.00123168   0.000493561   0.000201333   7.19987e-05   2.58423e-05   8.12447e-06   2.37999e-06   6.48823e-07   1.55516e-07   3.21228e-08
  19  24 4336.2434    0.9754 14.4343 10.1081 -0.0031  0.1580   0.0082   0.4393    0.0456   0.0000   451.7342       61.7707      -2.47199      -29.9884       32.8373       1.75112      -7.73439      -22.7854       23.6943     -0.447238      -5.74284      -11.7484       2.22817      -1.58452       1.79828     -0.409177      0.682407     -0.736586      0.533790      0.107942     0.0571737    -0.0585591    -0.0228817     0.0100921   -0.00157769    0.00153469  -0.000296793   0.000627444   0.000241556  -4.78864e-05  -5.43834e-05   1.14668e-06   3.24850e-07   5.52999e-07   5.49322e-08  -9.42111e-09       12.5727       16.6090       17.6633       18.4943       17.8539       16.8100       15.1666       13.4084       10.9088       9.09859       7.08277       5.55923       4.03530       2.90795       1.99812       1.36753      0.886097      0.560234      0.337024      0.199097      0.109930     0.0601678     0.0308013     0.0158126    0.00748805    0.00353759    0.00150754   0.000641374   0.000246995   9.35701e-05   3.17594e-05   1.04020e-05   3.04558e-06   8.27414e-07   1.94799e-07   4.05274e-08
  20   8 2050.0543    0.7042  0.5963 10.1368  0.0026  0.0237   0.0208   0.0457    0.0787   0.0000   434.5749       4.82035       17.0438      0.767790    -0.0327723       1.63757       1.24259    -0.0434852       2.72729       1.78666     -0.762162      0.301175     -0.177288      0.531341     0.0392688      0.185424      0.195019    -0.0933540    -0.0453774    0.00473276     0.0150554     0.0120031    0.00739875   0.000691189   -0.00183167   -0.00116226  -1.17287e-05   0.000284594   0.000130229   1.68962e-05  -3.34099e-07  -1.08572e-06  -7.78716e-07  -9.91414e-07  -2.28309e-07  -2.60329e-08       2.15654       2.70424       3.07442       2.97903       2.64046       2.49667       2.30950       2.03594       1.94149       1.61757       1.27855      0.993872      0.687196      0.502402      0.325762      0.217570      0.141998     0.0862832     0.0505343     0.0312804     0.0203472     0.0107173    0.00570127    0.00291125    0.00156329   0.000760259   0.000338682   0.000152144   6.54144e-05   2.69766e-05   1.01460e-05   3.61057e-06   1.30063e-06   3.87133e-07   1.08045e-07   2.54985e-08
  20   9 2203.1281    0.9425  0.8239 10.2412 -0.0065  0.0373   0.0251   0.0566    0.1198   0.0000   434.9565      -1.05686       9.65390       1.28219      -2.32975       1.18853     -0.571283      -1.19659     -0.403959       1.37296       1.94156      0.469891      0.299866    -0.0495922      0.199661     -0.292130     0.0188223    -0.0224519     0.0101511     0.0104337    -0.0135315    0.00428214   -0.00422680    0.00396198  -0.000759787  -3.85557e-05   0.000186740  -6.23970e-05   1.38508e-05  -4.40393e-05   4.16721e-06  -8.83810e-06  -2.21527e-07   3.10975e-07   2.00637e-07   1.53861e-08       3.19866       2.59104       4.31840       4.96609       3.13654       3.45302       4.33227       2.85051       1.83074       2.53257       1.83603      0.876063      0.994088      0.881769      0.443461      0.241252      0.279206      0.177765     0.0655767     0.0500372     0.0423835     0.0200050    0.00647915    0.00487559    0.00368893    0.00157349   0.000433354   0.000183361   0.000139449   7.38579e-05   2.83128e-05   8.65914e-06   2.30687e-06   5.10035e-07   1.34629e-07   3.03242e-08
  20  10 2352.3930    1.2978  0.9171 10.7896 -0.0110  0.0241   0.0297   0.0589    0.1233   0.0000   439.2561       6.42338       10.5228      -2.19467      -1.16016      0.180922     -0.504446      -3.54604      0.443050       1.13976     0.0284811      0.116751      -1.46161     -0.131719      0.359180     -0.191089     -0.148856     0.0978619     0.0414353     0.0699780     0.0266588  -0.000743893   -0.00695493   -0.00132831    0.00218965  -0.000150157   -0.00100770   0.000201018   4.05946e-05   3.63733e-05  -3.41388e-05  -3.94457e-06   6.25707e-07   9.65586e-07   9.71447e-08  -8.85211e-09       1.96370       2.31129       2.58532       2.78119       2.49838       2.35926       2.24850       2.03347       1.69054       1.37649       1.17063      0.877025      0.659382      0.479333      0.338856      0.226889      0.155835     0.0973384     0.0576230     0.0372033     0.0224977     0.0120792    0.00634358    0.00346819    0.00170216   0.000872139   0.000426663   0.000170080   8.03714e-05   3.17903e-05   1.19295e-05   3.98601e-06   1.29574e-06   4.06312e-07   1.15300e-07   3.01551e-08
  20  11 2498.9461    1.7684  1.0776 10.9316 -0.0080  0.0254   0.0370   0.0627    0.2129   0.0000   438.0193      -1.96983       14.0042       2.24452      0.716257      -2.00530      0.445786      0.237753      0.895385      -1.88033     0.0667765      0.738911      0.644967     -0.263559     -0.703670      0.133551    -0.0948047     -0.142045    -0.0994279     0.0266172     0.0117905     0.0101133    0.00865188    0.00116840  -0.000186832  -0.000702581  -0.000301129  -0.000171331   3.12718e-05   2.14288e-05   1.10144e-05   3.26907e-06  -3.44111e-07   1.82881e-07  -5.01684e-08  -1.03109e-09       2.05101       2.53511       2.90221       2.92502       2.85214       2.58505       2.42526       2.16874       1.76500       1.45415       1.20654      0.900907      0.679028      0.496699      0.336461      0.240718      0.157243     0.0998543     0.0624648     0.0368849     0.0226883     0.0123806    0.00644141    0.00349499    0.00175177   0.000902573   0.000407641   0.000187105   7.69704e-05   3.28044e-05   1.16547e-05   4.27861e-06   1.37792e-06   4.07580e-07   1.23804e-07   3.35650e-08
  20  12 2644.9111    2.2886  1.1074 11.0886 -0.0032  0.0262   0.0460   0.0644    0.2616   0.0000   441.5026       5.77263       13.3739       2.63316     -0.583857      0.857992       1.42429      -4.38502       1.12929     -0.898336    -0.0285003      0.484770      -1.77010      0.361349     -0.105286     -0.395729    -0.0958680      0.188184    -0.0111181    -0.0485262    -0.0241918    -0.0160086    0.00102590   -0.00210039   0.000452685  -0.000282595   0.000173907  -3.42476e-05   3.15863e-05  -4.20956e-05   9.73652e-06   4.08805e-06  -1.62207e-06   1.48624e-07   2.25357e-07  -5.00701e-09       2.15398       2.94280       3.20805       3.28771       3.19737       2.89863       2.60059       2.37043       1.86933       1.58696       1.20066      0.953762      0.719574      0.502284      0.357517      0.241930      0.160746      0.101226     0.0625963     0.0371926     0.0225232     0.0116909    0.00684082    0.00334677    0.00179805   0.000850831   0.000412172   0.000174773   7.74911e-05   2.93080e-05   1.24699e-05   3.74384e-06   1.53655e-06   4.03239e-07   1.31555e-07   3.24339e-08
  20  13 2790.7512    2.8853  0.9280 12.1125 -0.0050  0.0267   0.0625   0.0559    0.1477   0.0000   436.2142       3.48710       16.0807       1.79232      -5.27576       2.12824       3.40712     -0.447157      -2.97876      -1.60424      -2.28883     -0.969836      -1.23830     0.0582118      0.134145      0.104528     0.0310243     0.0915025    -0.0119116    -0.0319548    -0.0223048   -0.00211330   -0.00494945   -0.00115385   -0.00312851   0.000952156   5.02121e-05   4.57727e-05  -2.65024e-05   3.12917e-05   6.09692e-06  -4.60641e-06   1.88975e-07   1.05014e-06   6.16809e-08  -2.72600e-09       2.08440       2.93805       2.63250       2.88363       2.51075       2.80252       2.60909       2.34153       1.92957       1.51699       1.15560      0.913611      0.726041      0.571880      0.424018      0.298207      0.179678      0.119426     0.0653241     0.0421977     0.0215668     0.0136364    0.00677574    0.00362170    0.00179169   0.000840190   0.000383626   0.000180328   7.42894e-05   2.98411e-05   1.11799e-05   4.34295e-06   1.34843e-06   4.73966e-07   1.13228e-07   3.28145e-08
  20  14 2936.0429    3.5058  1.0374 11.7923 -0.0027  0.0238   0.0708   0.0585    0.2542   0.0000   441.2698       4.91683       12.4204     -0.119543      -1.43925      -4.17373      -3.17350      -1.77013       2.84530      -1.63699      -1.30778     -0.630921      0.232789     -0.462207      0.139592      0.104945     -0.150729    -0.0868099    -0.0625470    0.00191542    -0.0170217     0.0125275    0.00202697    0.00100630   -0.00101072  -0.000927329  -2.55927e-05  -0.000109650   3.80023e-05   6.54193e-06   2.31041e-05  -4.99639e-06  -1.48966e-06   1.18030e-07  -1.22718e-07   2.96414e-08       2.04971       2.49350       2.76440       2.93155       2.82720       2.58038       2.40710       2.03281       1.70446       1.41058       1.11429      0.873390      0.607851      0.464233      0.341633      0.235609      0.143440     0.0980037     0.0606382     0.0356930     0.0218560     0.0123286    0.00662092    0.00349550    0.00168255   0.000793134   0.000388728   0.000167968   7.82945e-05   2.89697e-05   1.05987e-05   3.79807e-06   1.32812e-06   3.92091e-07   1.07824e-07   2.88279e-08
  20  15 3080.5401    3.9492  0.9292 12.9239 -0.0024  0.0229   0.0857   0.0583    0.1451   0.0000   439.8038       5.52831       8.59810      0.270535      0.105103     -0.993006      -1.43789      -3.30362      0.113825      -3.18659    -0.0279414      0.884968      0.317890      0.450648     0.0288240     -0.157753    -0.0127344    -0.0465297     0.0937669     0.0256462     0.0204969    0.00749874    0.00298863   0.000848813  -0.000243136   0.000264038   9.58983e-05  -9.45066e-05  -3.19297e-05   6.52024e-05   3.23974e-06  -2.03295e-06  -9.99128e-07  -2.15743e-07   1.91329e-08  -1.71440e-08       1.94018       2.37541       2.49918       2.64796       2.41634       2.30075       2.14186       1.91779       1.69684       1.45962       1.14601      0.872848      0.659886      0.482997      0.321621      0.212907      0.146174     0.0951025     0.0575237     0.0347442     0.0199538     0.0115561    0.00610834    0.00331895    0.00171386   0.000822281   0.000347983   0.000162645   6.63822e-05   2.85646e-05   1.05261e-05   3.76130e-06   1.17892e-06   3.77062e-07   1.02843e-07   2.63207e-08
  20  16 3224.5314    3.7795  1.3069 12.3175 -0.0067  0.0304   0.0699   0.0675    0.2096   0.0000   437.5635       4.08604       17.7281       2.08214      -2.80507     -0.229453      -1.65195      -4.07661       1.25962      -2.36580      -1.37443      0.112896      -1.71594       1.06767     -0.385481      0.100556      0.164854   -0.00551933    -0.0684234    -0.0547864    -0.0408530     0.0259693    -0.0128326   0.000990823   -0.00206859    0.00116889  -6.25388e-05   5.87283e-05   5.46361e-05   6.36203e-06  -1.86402e-05   3.63186e-06   1.13336e-06  -2.28950e-07  -1.03758e-07  -6.24336e-09       2.70025       3.01483       3.45976       3.91466       3.63061       3.30742       3.10369       2.77435       2.04511       1.68114       1.49456       1.10721      0.754035      0.601317      0.444710      0.281749      0.182196      0.130154     0.0856004     0.0487814     0.0257409     0.0153732    0.00925716    0.00468448    0.00208646    0.00100364   0.000504805   0.000248973   0.000105721   4.18817e-05   1.44196e-05   4.61894e-06   1.45369e-06   4.61506e-07   1.31854e-07   3.40803e-08
  20  17 3368.1957    3.3760  1.9266 12.1763 -0.0044  0.0331   0.0513   0.0864    0.1177   0.0000   432.4406       14.9855       17.2843       2.35039      -1.43621      -4.82131       2.67341      -3.01462       1.08765      -2.60731      0.844707     -0.282710     -0.104832     0.0519275      0.501315    0.00706172      0.129704     0.0281496     0.0693219    0.00148433    -0.0236805     0.0104643   -0.00464536   -0.00743748   0.000210084   0.000999094  -0.000197502  -4.11399e-05   2.44631e-05  -4.75804e-05  -7.76115e-07   2.49551e-06   2.90414e-06  -1.44401e-06  -1.74772e-07   5.62339e-08       2.80214       3.50113       3.68799       3.93844       3.90697       3.61946       3.17654       2.85720       2.40678       1.97723       1.52011       1.21917      0.923998      0.660974      0.453598      0.306499      0.210083      0.140602     0.0882160     0.0511992     0.0297020     0.0163778    0.00919770    0.00494658    0.00247444    0.00121041   0.000534511   0.000238638   9.56966e-05   3.94603e-05   1.43009e-05   5.24388e-06   1.77737e-06   5.42543e-07   1.55522e-07   4.00273e-08
  20  18 3511.9580    2.8037  2.9422 11.6119 -0.0047  0.0439   0.0363   0.1110    0.1052   0.0000   438.0493       11.5552       10.6311      -2.04879      -4.32684     -0.994055       4.39771      -3.66525      -1.07880       1.02101     -0.316309      -3.27859      -1.48947      -1.35868     -0.142077     -0.661957      0.120057      0.512984      0.188540    -0.0117144    -0.0350926  -0.000921284   -0.00226445    0.00360368   -0.00383686  -0.000561821   0.000171240  -0.000483918   8.14810e-05   2.80518e-05   2.81110e-05  -3.26582e-06  -1.10688e-08  -3.68000e-07   1.73391e-07  -1.73376e-08       3.46883       4.53478       4.90133       5.26208       5.01998       4.68710       4.25751       3.70805       3.09476       2.55572       2.03867       1.56438       1.18865      0.837847      0.610500      0.415500      0.273830      0.175739      0.112601     0.0662989     0.0393557     0.0215096     0.0124620    0.00616015    0.00318793    0.00150854   0.000728374   0.000324966   0.000136496   5.35169e-05   2.10738e-05   7.27799e-06   2.53096e-06   7.53242e-07   2.15735e-07   5.67065e-08
  20  19 3655.7134    2.3518  4.2165 11.1300 -0.0022  0.0532   0.0256   0.1398    0.0878   0.0000   438.1945      -1.69646       12.9560      -2.79025       4.63390       6.17128       3.34494       6.99560      -1.64108      -1.40015      0.637427     -0.333473      -1.48165      0.921747     -0.526758      0.508708      0.135570     0.0244395     0.0691231     0.0430592     0.0129884   -0.00789426     0.0148088  -0.000482517   -0.00317021  -0.000938105  -0.000400819   0.000389876  -7.44123e-05  -5.87258e-05   2.86262e-07  -1.01239e-06   1.95598e-06  -1.68041e-06  -2.11722e-07   2.26719e-08       4.22244       5.44618       5.81238       5.87610       5.92512       5.44102       5.10818       4.43481       3.83752       3.09613       2.55448       1.92857       1.46466       1.08449      0.752512      0.523320      0.345225      0.219968      0.138693     0.0826182     0.0480592     0.0269018     0.0148672    0.00762368    0.00386570    0.00184406   0.000867251   0.000382160   0.000162689   6.46321e-05   2.52468e-05   8.90996e-06   2.99026e-06   9.22785e-07   2.74842e-07   7.19147e-08
  20  20 3799.4575    1.9519  5.9559 10.6013 -0.0020  0.0651   0.0180   0.1797    0.0736   0.0000   440.4514       20.8041       16.5061       4.46766       12.6605      -2.64722      -7.06362      -1.64184       1.45420      -5.42826     -0.320164     -0.873063      -1.20408      -2.71404      0.677446     -0.452264     -0.458915    -0.0905624     0.0423496    -0.0233694    -0.0315228     0.0118006     0.0201098   -0.00731300   -0.00477095   0.000591253   -0.00109991   0.000317738   0.000212182  -1.73295e-05  -8.46111e-06   1.71541e-05   6.91629e-08  -3.07925e-07  -4.18734e-07  -9.81359e-08       5.26051       6.80562       7.37143       7.54185       7.43714       6.98627       6.44808       5.51269       4.77425       3.79413       2.99383       2.34067       1.77709       1.30972      0.936299      0.643244      0.421092      0.272649      0.168008      0.100173     0.0583275     0.0326774     0.0178812    0.00945669    0.00468061    0.00227557    0.00106804   0.000461293   0.000199133   7.93890e-05   3.00706e-05   1.10288e-05   3.77243e-06   1.17014e-06   3.28743e-07   8.53752e-08
  20  21 3943.1364    1.6308  7.8919 10.2948 -0.0028  0.0791   0.0137   0.2224    0.0632   0.0000   450.1934       23.7578       8.06357      -3.93895       6.99392      -5.92297      -12.0475      -1.76357       5.06750      -13.3818       4.43325       2.57677      -1.88952      -2.83229       1.06341     -0.388871     -0.487838      0.467657      0.384145     0.0102429     0.0454513     0.0592090     0.0156434     0.0119041    0.00714974   0.000962363  -0.000664985  -9.27079e-05   0.000470504   5.60041e-05  -4.18148e-06   1.18221e-05  -1.66556e-06  -2.91318e-07  -3.02696e-08  -1.12802e-07       6.25263       8.10896       8.65815       9.07345       8.86197       8.28288       7.53465       6.70901       5.67951       4.69685       3.73757       2.93117       2.17932       1.57983       1.11694      0.757792      0.514109      0.321697      0.205630      0.121151     0.0722773     0.0404325     0.0216826     0.0113175    0.00586347    0.00283510    0.00128414   0.000590809   0.000242755   9.80364e-05   3.69290e-05   1.33782e-05   4.43453e-06   1.39274e-06   4.05466e-07   1.04049e-07
  20  22 4086.9993    1.3787 10.2120 10.1735 -0.0022  0.1013   0.0113   0.2774    0.0557   0.0000   429.2106       13.9560       13.8716       11.4389       21.1114       3.56071      -5.46624    -0.0439482       11.3646     -0.902732      -5.56012      -4.77584     -0.471625       1.56889      0.834845      0.665779     -0.842057    0.00813067     -0.201305     -0.157068     -0.191807     0.0385181    -0.0460633    0.00152655   0.000634710  -0.000541759    0.00254852   0.000420898  -0.000296317   0.000163838  -0.000146140  -2.21952e-05  -8.27782e-06   4.05803e-07  -1.42272e-06   3.08852e-07       7.86835       10.5397       11.1884       11.5767       11.1876       10.7258       9.62130       8.57396       7.33691       6.08603       4.79437       3.76920       2.76720       2.07488       1.43696      0.991544      0.651478      0.421269      0.255902      0.157014     0.0918267     0.0513892     0.0279986     0.0146522    0.00741047    0.00358816    0.00166551   0.000728474   0.000312370   0.000126805   4.84772e-05   1.72755e-05   5.89667e-06   1.87249e-06   5.32399e-07   1.39763e-07
  20  23 4230.6688    1.1349 12.0135 10.1985 -0.0025  0.1229   0.0096   0.3417    0.0472   0.0000   454.7002       1.77493       5.57997       6.56496       26.9076      0.523485       1.58143     -0.680596       18.1142      -1.43432       3.31105      -1.38704       3.03081     -0.154218      -1.71043      -2.70455     -0.483471      0.552520     -0.576251      0.195330     0.0866331      0.232949    -0.0245812    -0.0337590    -0.0160015    0.00111154   0.000848675  -0.000572193  -0.000250630  -0.000253784   6.02264e-05  -3.01882e-05  -3.88571e-06  -2.80799e-07  -2.07079e-07   1.80319e-07       9.73806       12.8352       14.0681       14.4032       14.0727       13.3281       11.9910       10.5380       8.81868       7.22281       5.80187       4.48973       3.38664       2.43400       1.73400       1.19877      0.796359      0.512827      0.322208      0.192307      0.115225     0.0636604     0.0346453     0.0179419    0.00928252    0.00446182    0.00209839   0.000928296   0.000398837   0.000158704   6.09917e-05   2.17878e-05   7.48920e-06   2.28221e-06   6.57784e-07   1.71860e-07
  20  25 4518.4688    0.7502 16.8508 10.0831 -0.0023  0.2045   0.0065   0.5356    0.0346   0.0000   441.5064       42.6112       33.4531       12.8064       10.9734      -11.6294      -48.8307       35.7981       25.5204      -54.6748      -10.9041       3.37529       7.75080       3.36561     -0.703430       1.51700     0.0756968     0.0698465     -0.371260     -0.529795   -0.00367696      0.169824     0.0862115    -0.0144677   -0.00744080   -0.00144369    0.00538511   -0.00207487  -0.000633226   0.000134041   0.000430334  -4.32230e-06  -3.18507e-05  -1.15539e-06   9.65286e-07  -1.15280e-07       15.6129       20.2087       22.2900       23.0533       22.8843       21.1171       19.4678       16.9737       14.4896       11.7953       9.63062       7.40015       5.58894       4.11160       2.89417       2.02102       1.34460      0.877223      0.551628      0.338921      0.194860      0.112555     0.0616712     0.0320072     0.0166905    0.00785346    0.00381045    0.00165540   0.000724042   0.000280044   0.000111313   3.88096e-05   1.29670e-05   4.07017e-06   1.14885e-06   2.99344e-07
  21   8 2077.7334    0.7318  0.6040 10.1392 -0.0040  0.0210   0.0194   0.0436    0.0743   0.0000   440.8215      0.293374       13.7577       1.93084     -0.952271     -0.176007       1.24260      0.657165       1.37366    -0.0830177    0.00825864     -0.348876     -0.725319     -0.491714      0.276119     0.0951651     -0.244120    -0.0248881      0.159000    -0.0907694    -0.0189574     0.0247474     0.0124932   -0.00402434   -0.00121035   0.000123235   0.000305752   8.76891e-05   6.05871e-05   3.83012e-05  -9.57596e-06  -5.74422e-06   4.88426e-07  -1.44815e-06  -7.03224e-08   1.36933e-07       1.58206       2.02618       2.23699       2.48941       2.18474       2.20982       2.01496       1.77009       1.44921       1.21964      0.974945      0.720230      0.554939      0.451245      0.318158      0.216222      0.150417      0.104395     0.0621841     0.0363064     0.0238418     0.0145024    0.00740317    0.00399684    0.00227919    0.00117303   0.000588656   0.000242525   0.000113149   5.07957e-05   2.36993e-05   8.65784e-06   3.13159e-06   1.09175e-06   3.36282e-07   1.03020e-07
  21   9 2231.8827    1.0342  0.9087 10.0629 -0.0022  0.0241   0.0224   0.0551    0.1559   0.0000   436.6293      0.886177       14.4325      -1.67291      -3.39938      -1.96581     -0.192266      0.289744      0.958630      -1.90645      -1.70257     -0.428956     -0.396509     0.0577680    -0.0199203     0.0895573     -0.104211     0.0597077     0.0270222     0.0189065     0.0110766    -0.0169904    0.00177157   0.000947615  -0.000180269    0.00101544   0.000501287  -0.000380346  -0.000114886   4.91475e-05   1.86476e-05  -2.39136e-06  -8.66643e-07  -4.44670e-07   2.25308e-07   1.06072e-07       1.90472       2.49887       2.77952       2.92951       2.81089       2.57095       2.32815       2.01113       1.74447       1.45298       1.17421      0.889426      0.677393      0.498237      0.339096      0.233831      0.164548      0.104848     0.0672682     0.0418938     0.0256228     0.0151706    0.00848892    0.00445780    0.00244804    0.00128014   0.000613887   0.000286613   0.000125452   5.51997e-05   2.18456e-05   9.08209e-06   3.36861e-06   1.11122e-06   3.58554e-07   1.09833e-07
  21  10 2381.9157    1.3889  1.0650 10.6392 -0.0065  0.0252   0.0280   0.0624    0.1565   0.0000   439.5813       3.32993       11.1828      0.739021      -3.88015       1.76562      0.566944       2.32930     -0.922513       1.47647      0.558759      0.246344      0.163610      0.489724      0.316270     -0.491659    -0.0507312      0.112886      0.123722    -0.0545639     0.0163323    -0.0193605     0.0235808    0.00228320    0.00410916   0.000259835  -1.81878e-05   0.000503987   9.39424e-05   1.24456e-05  -8.13181e-06  -4.44450e-06   2.01105e-06   5.07653e-07  -5.20721e-07   7.99678e-09       1.97492       2.54348       2.87573       2.84522       2.77260       2.62453       2.30714       2.10169       1.85990       1.60205       1.31048      0.999962      0.724406      0.558483      0.397547      0.269317      0.184216      0.114866     0.0715551     0.0454577     0.0289346     0.0164490    0.00995608    0.00524430    0.00265188    0.00143496   0.000658388   0.000305204   0.000149968   5.69106e-05   2.60882e-05   1.06314e-05   3.62084e-06   1.28385e-06   4.26354e-07   1.31280e-07
  21  11 2529.3405    1.8765  1.0720 10.5753 -0.0030  0.0231   0.0362   0.0590    0.2377   0.0000   439.7588       5.28536       14.8835      -4.65963       2.53905      -1.44806     -0.585356     -0.748348       2.15367      0.411835     -0.317660     -0.526063      -1.22190      0.428203      0.137347     -0.300282      0.203292     0.0527313     0.0674725    -0.0110872   -0.00705140     0.0145127    0.00173944   -0.00177371   -0.00141814  -5.53795e-05  -0.000482623   9.41359e-06  -6.79817e-05   9.07992e-06  -4.42316e-06  -4.49913e-06  -2.66627e-06   6.40876e-07   1.21807e-07   5.98655e-08       1.90592       2.40405       2.49938       2.54134       2.52957       2.48463       2.29416       1.93737       1.70129       1.44209       1.16875      0.918979      0.692660      0.512062      0.364181      0.260290      0.173616      0.114626     0.0722217     0.0460447     0.0269618     0.0159550    0.00907024    0.00464425    0.00251691    0.00120939   0.000585113   0.000270616   0.000120913   5.34847e-05   2.11045e-05   8.44216e-06   3.29132e-06   1.07565e-06   3.70751e-07   1.10196e-07
  21  12 2676.2538    2.4597  1.0357 11.5422 -0.0033  0.0254   0.0492   0.0600    0.1902   0.0000   439.1297       3.07882       18.9129       3.47679     -0.415044    -0.0725976       5.15638      0.688838      -1.12476     -0.429525     -0.288574     -0.395205     0.0361678    -0.0652187     -0.542122     0.0247234     -0.124279      0.157220    -0.0594037     0.0259386    -0.0261366    0.00113918     0.0198249    0.00296284    0.00160338    0.00153029   0.000538884  -0.000348944   0.000139450   3.43724e-05  -1.87961e-05  -9.53901e-06  -6.91053e-07   1.27844e-06   8.98242e-07   1.85155e-07       2.11149       2.60349       2.79844       2.95575       2.65619       2.65705       2.60549       2.35662       1.91043       1.48159       1.18556      0.905603      0.736011      0.570009      0.434306      0.288053      0.209445      0.133261     0.0783649     0.0457288     0.0288013     0.0166432    0.00889927    0.00423310    0.00249851    0.00142079   0.000664667   0.000295791   0.000139563   6.11960e-05   2.56161e-05   1.01120e-05   3.54305e-06   1.15612e-06   3.84909e-07   1.17216e-07
  21  13 2823.0246    3.1397  0.9075 11.9253 -0.0039  0.0224   0.0663   0.0508    0.2006   0.0000   438.5251       7.72038       18.8667     -0.197665      -2.62705      -1.46042      0.704547      -1.82835      -2.02204      -1.87232      0.934915      -2.37219      0.356290     -0.276842     -0.194498     -0.243000     -0.124411    -0.0274589    -0.0419413    -0.0244251    -0.0502493    0.00746186    0.00845064    0.00463683    0.00183663   0.000319516   0.000797983   0.000538524   8.28712e-05  -4.64857e-05  -9.45118e-06   5.43363e-06  -7.54379e-07  -7.88378e-08   2.31033e-08   1.79061e-07       1.80444       2.19425       2.37038       2.51784       2.28808       2.25787       2.08362       1.87776       1.66188       1.36329       1.11873      0.875473      0.649651      0.479715      0.368719      0.245945      0.166966      0.106590     0.0671078     0.0409469     0.0256127     0.0143607    0.00841537    0.00454849    0.00240148    0.00117493   0.000596302   0.000276526   0.000125992   5.40748e-05   2.26670e-05   8.45195e-06   3.07634e-06   1.04005e-06   3.52199e-07   1.06787e-07
  21  14 2968.9564    3.7074  0.8980 12.3368 -0.0069  0.0222   0.0777   0.0508    0.1988   0.0000   440.8231       7.93630       12.1130      0.655553      -1.38086      -1.37962      0.563510       3.08792       1.41819      0.707128    -0.0574372      -1.88527    -0.0689687    -0.0745111     -0.143977     -0.286919    0.00407371    -0.0444311     0.0359207    -0.0216940     0.0234893     0.0312431    0.00454312   -0.00513868   -0.00278284   6.12935e-06  -0.000368402   1.26770e-05  -0.000128373  -2.33829e-06   6.33183e-06   4.58628e-06   4.87994e-06   1.54170e-06  -3.21573e-07  -4.80380e-08       1.77470       2.17069       2.39541       2.48135       2.41828       2.39366       2.15301       1.79199       1.65159       1.29058       1.08181      0.875926      0.645535      0.472061      0.344070      0.243289      0.156640      0.107619     0.0726587     0.0429978     0.0251243     0.0151832    0.00855551    0.00450708    0.00242387    0.00120902   0.000552425   0.000263590   0.000124961   5.59214e-05   2.06823e-05   8.20061e-06   3.08966e-06   1.08929e-06   3.75309e-07   1.11369e-07
  21  15 3114.0556    3.9659  1.0754 12.7196 -0.0071  0.0248   0.0802   0.0598    0.1785   0.0000   439.1735       10.6320       10.7452       4.40209     -0.886234     -0.175231      -1.31996      0.184673      -1.56479      -3.04967       1.46781     -0.715401       1.24519     -0.565538      0.398032    -0.0335381     -0.158767     0.0382184     0.0648372     0.0758872   -0.00696159   9.04712e-05    -0.0173678   0.000949170   -0.00504977   0.000383262   0.000499252   0.000253300  -3.21897e-05   6.41447e-05   1.56961e-05  -9.81383e-06   2.18714e-06   2.47586e-06  -3.49971e-07  -2.98920e-08       1.80716       2.35472       2.47700       2.64901       2.62739       2.44146       2.35542       1.91638       1.72288       1.46590       1.10975      0.938622      0.674273      0.526224      0.364888      0.265208      0.182160      0.114296     0.0784823     0.0452713     0.0300077     0.0159666    0.00951665    0.00529201    0.00256056    0.00140122   0.000631065   0.000322558   0.000137302   5.84582e-05   2.45455e-05   9.90012e-06   3.41936e-06   1.30665e-06   4.12101e-07   1.20260e-07
  21  16 3258.6230    3.8286  1.3883 12.2334 -0.0020  0.0282   0.0660   0.0686    0.1761   0.0000   432.7802       13.3232       11.8409     -0.765432      -6.29889      -2.87011      0.629357      -5.07136      -1.35619      -2.33913      -2.66012      -1.49603       1.08979     -0.418377     -0.142876      0.463317      0.137642    -0.0498322     0.0604570    -0.0168651    0.00393300    -0.0234094  -0.000720856   -0.00311040   -0.00270234   0.000703646  -0.000855786   0.000289970  -4.40852e-05   6.99925e-05  -2.27090e-05  -1.13445e-05   3.92754e-06  -1.85098e-06  -7.02101e-08   1.44571e-07       2.30201       2.80377       2.98991       3.02817       2.99952       3.01892       2.61702       2.31436       2.06033       1.76593       1.40430       1.16781      0.853516      0.606943      0.440158      0.307585      0.204274      0.139059     0.0889909     0.0559601     0.0336185     0.0200504     0.0108149    0.00593531    0.00303840    0.00151491   0.000724566   0.000352716   0.000145738   6.77566e-05   2.56528e-05   1.00908e-05   3.73291e-06   1.39967e-06   4.56631e-07   1.40902e-07
  21  17 3403.0184    3.2594  2.0692 11.8920 -0.0069  0.0326   0.0461   0.0862    0.1055   0.0000   443.5311       12.6397       17.3887       4.35441      -2.54750       7.99211      -4.47953      -2.51876      -2.97222      -1.40655     -0.518068     0.0261564     -0.376279      -1.39263       1.42910      0.540810      0.327472      0.214219     0.0407525    -0.0613450    -0.0612219     0.0234379   -0.00464990    -0.0100666    0.00300326   -0.00177976  -0.000549910  -0.000231111   0.000120466   0.000102448  -2.38328e-05  -1.77255e-05  -3.11654e-06   1.43932e-06   5.38110e-07  -1.11462e-07       2.55021       3.20905       3.53255       3.58491       3.55557       3.31682       3.04823       2.72933       2.34202       1.97211       1.59402       1.27230      0.947891      0.705796      0.503568      0.347778      0.232558      0.158289     0.0997024     0.0624344     0.0376692     0.0215341     0.0122881    0.00677474    0.00353324    0.00177356   0.000865770   0.000419424   0.000179612   8.16041e-05   3.25712e-05   1.28879e-05   4.61034e-06   1.62591e-06   5.41787e-07   1.64002e-07
  21  18 3547.2896    2.6979  3.1708 11.6109 -0.0042  0.0443   0.0322   0.1121    0.0820   0.0000   439.3893       20.7761       6.92271       11.5918       7.86948       1.53641       1.66320      -3.00854       1.44641      0.609870     -0.734928     -0.979301      0.997885      -2.77909     -0.393744       1.11599     -0.417759     -0.188173     -0.223598    -0.0591808     0.0126458     0.0390737   -0.00900032   -0.00382690   0.000213143   9.74182e-05  -0.000572366  -0.000284524  -0.000415278   0.000195560  -7.81740e-05  -2.32344e-05  -6.79011e-08  -8.45543e-07   1.82633e-07   2.39322e-07       3.36786       4.46785       4.62060       4.97139       4.79475       4.65474       4.13534       3.79732       3.17440       2.60152       2.06806       1.66230       1.26932      0.944378      0.684248      0.487713      0.335245      0.214604      0.135795     0.0839898     0.0515820     0.0304018     0.0166839    0.00891947    0.00467667    0.00246986    0.00120257   0.000563679   0.000256047   0.000107600   4.35135e-05   1.70896e-05   6.20570e-06   2.21186e-06   7.02860e-07   2.19909e-07
  21  19 3691.6263    2.2356  4.6272 10.8315  0.0017  0.0536   0.0226   0.1452    0.0891   0.0000   442.5098       19.6581       10.8529       19.9331      -11.0857       5.21616      -5.54712      -11.4235       4.23019       4.99742    -0.0199161      -5.63327    -0.0921385      -1.21346     -0.563101      0.562815     0.0753725     -0.207361    -0.0438160     0.0797135    0.00246048   -0.00113188   -0.00962610     0.0169190   -0.00434398    0.00225078   -0.00106691   0.000496431  -0.000213982  -3.15620e-06   1.50450e-05   4.78230e-05  -1.17013e-05  -3.67924e-06   6.61441e-07  -3.33613e-07       4.21094       5.47763       5.80595       6.09687       5.86256       5.60451       5.12720       4.64053       3.91081       3.34301       2.66918       2.11724       1.60647       1.18564      0.842716      0.595157      0.388930      0.264878      0.168577      0.104421     0.0613943     0.0354955     0.0205605     0.0109027    0.00580340    0.00299748    0.00140659   0.000658596   0.000311961   0.000130724   5.29219e-05   2.11656e-05   7.66963e-06   2.69342e-06   8.81686e-07   2.58234e-07
  21  20 3835.8440    1.8620  6.2208 10.6461 -0.0008  0.0665   0.0173   0.1798    0.0679   0.0000   442.6123       1.67218       14.7992       8.75816      -1.51676       9.39744      -8.60856      -5.81146     -0.922764      -9.09015      -1.93663      0.725167       3.32510       2.11644       1.24390       1.51493     -0.400397      0.325748     -0.169359    -0.0849146   -0.00558206    -0.0960550   0.000698322   -0.00475814    0.00264078    0.00575736    0.00357858   -0.00102157  -0.000349619   8.92679e-05  -9.60934e-05   1.97817e-05   4.00755e-06   1.83767e-06  -1.23051e-06  -1.96073e-07       5.07740       6.41253       7.03434       7.28264       7.26311       6.87261       6.25739       5.57176       4.73484       3.94609       3.26195       2.56056       1.91245       1.43643       1.03400      0.715659      0.499706      0.318640      0.209761      0.128993     0.0783505     0.0457247     0.0259417     0.0138074    0.00723078    0.00376114    0.00177610   0.000843791   0.000386181   0.000165995   6.70180e-05   2.68307e-05   9.71825e-06   3.37417e-06   1.08397e-06   3.40571e-07
  21  21 3979.9258    1.5426  8.5380 10.3381 -0.0017  0.0829   0.0125   0.2351    0.0550   0.0000   437.1734       24.9281       22.4921       16.4567       2.26610       5.56253      -10.2043      -5.62192      -5.57969       1.42575      -3.47941       2.61778       1.15427      -1.92035       2.14926     -0.333235    -0.0290096     0.0295665     -0.163041     0.0408028      0.100686    -0.0547195     0.0173145    0.00475061   -0.00741580    -0.0110725  -0.000272835    0.00119671   0.000449748  -0.000320264  -8.92069e-05   3.96739e-05   2.54425e-07  -5.70500e-06   1.32688e-06  -6.16289e-07       6.31153       8.22612       8.95564       9.39474       9.23985       8.69869       7.81246       6.89584       6.02201       5.06054       4.01013       3.24139       2.40014       1.77634       1.27333      0.896847      0.598424      0.401498      0.253934      0.160128     0.0964230     0.0573508     0.0318533     0.0176684    0.00918633    0.00469450    0.00230185    0.00106308   0.000488654   0.000204667   8.58498e-05   3.28038e-05   1.21817e-05   4.35639e-06   1.41740e-06   4.34510e-07
  21  22 4124.2173    1.2929 10.9733 10.1615 -0.0007  0.1051   0.0100   0.2927    0.0512   0.0000   432.7569       23.6906       22.9959      -23.4501       27.3372      -14.3580      -8.91809      -7.75235       2.52189      -8.79695       5.29006       1.04389    -0.0637473      0.387080      0.134216      0.787115    -0.0182081    -0.0696383      0.414734     -0.154434     -0.232437    -0.0583877     0.0147007    -0.0380984    -0.0141787    0.00606436  -0.000156224   -0.00288016   0.000110319   0.000111102  -9.43285e-05  -5.64192e-05   9.66375e-06   8.30837e-06   2.80904e-06  -8.78640e-07       8.09361       10.5466       11.5522       11.8578       11.8009       11.1051       10.1459       8.95642       7.53531       6.39564       5.09426       4.06883       3.03526       2.28894       1.62399       1.14305      0.780625      0.509229      0.336680      0.207102      0.123185     0.0725325     0.0408810     0.0223611     0.0117234    0.00597022    0.00287883    0.00136083   0.000622500   0.000267959   0.000109073   4.30483e-05   1.60135e-05   5.61087e-06   1.76423e-06   5.46454e-07
  21  23 4268.2725    1.0722 13.1092 10.1693  0.0004  0.1336   0.0086   0.3692    0.0448   0.0000   467.9588       38.0017       25.0067       17.1109       19.2317      -13.8629      -17.1111       4.32084      -8.18403      -11.6134       9.28894       1.57147       3.53691      -1.49941      0.605000      0.448439       1.76211    -0.0862728     -0.109483      0.394657     -0.139673     -0.178046     0.0239738     0.0200058     0.0138523   -0.00829045   -0.00183399   0.000451648    0.00122229   0.000165744  -0.000272369  -3.69908e-05   1.00852e-05   2.02993e-06   7.96152e-07  -3.95710e-07       9.94427       12.8897       14.1585       14.8578       14.4876       13.7923       12.5104       11.1338       9.58188       7.86497       6.43212       5.04785       3.86831       2.85974       2.07550       1.45757      0.992352      0.662516      0.416856      0.264019      0.159885     0.0925413     0.0527843     0.0288361     0.0151118    0.00775390    0.00383890    0.00178359   0.000829174   0.000342819   0.000146475   5.65220e-05   2.08135e-05   7.24249e-06   2.37706e-06   7.21708e-07
  21  24 4412.5776    0.8581 14.8436 10.2101 -0.0026  0.1670   0.0073   0.4556    0.0372   0.0000   447.0557       11.0022       20.9384      -5.88547       9.51161       10.0604       17.5560      -19.1201     -0.143741      -7.43386      -4.32057      -1.02502       4.10997      0.353448       2.19531       1.53352     0.0370187      0.407818    -0.0394807      0.252428      0.154808     0.0145656     0.0179686    -0.0172259     0.0605094    0.00953319    0.00522159   -0.00489638  -0.000104610    0.00131683   0.000134524  -4.52336e-05  -4.08020e-05   2.85666e-05   3.96412e-06  -3.41780e-07       11.9058       16.0364       17.3631       17.9874       17.8996       16.9585       15.4514       13.8192       11.7462       9.81659       7.95623       6.26090       4.79355       3.62231       2.56053       1.85495       1.23752      0.845300      0.528723      0.335099      0.202686      0.120583     0.0668778     0.0369999     0.0196798    0.00998473    0.00498197    0.00232689    0.00104151   0.000454650   0.000189429   7.31387e-05   2.72616e-05   9.56490e-06   2.99885e-06   9.20262e-07
  21  25 4557.1030    0.7231 18.1950 10.0945 -0.0006  0.2128   0.0062   0.5731    0.0326   0.0000   424.2558       30.7547       19.5893      -29.6587       6.51652       19.9662       17.2954      -16.1374      -19.7713      -4.71465       4.05334       6.31404      -10.8265      -4.53428       3.58730      -1.38238     -0.446153      0.982362      0.220515      -1.09894   -0.00703182   -0.00686698    -0.0951851    -0.0350138     0.0221379   -0.00131202   -0.00182830    0.00299723    0.00120013   0.000823847   4.61125e-05  -3.62010e-05  -2.44639e-05   2.01884e-06  -1.56511e-06  -6.07202e-07       15.4372       20.6417       22.4064       23.2000       22.8519       21.7921       19.7323       17.6148       15.1191       12.7378       10.2871       8.14698       6.20774       4.62583       3.30848       2.36233       1.60243       1.06039      0.689911      0.427102      0.262586      0.153298     0.0875169     0.0473820     0.0253438     0.0128595    0.00636889    0.00296153    0.00136722   0.000579037   0.000242983   9.36807e-05   3.53183e-05   1.23173e-05   3.90348e-06   1.18264e-06
  22   8 2104.7496    0.7782  0.7262 10.2089 -0.0008  0.0209   0.0186   0.0487    0.0830   0.0000   439.9971      -1.91752       18.0867      0.899236      -1.46960      0.506323      0.879622      -1.66656      -1.35254     -0.577385     -0.307585       1.24540      0.198283     -0.201528      0.404868      0.211207     -0.203673    -0.0135022    -0.0205101   -0.00608274    0.00101483   -0.00477144    0.00316049    0.00208940    0.00253121  -0.000121773   0.000467564  -0.000133745  -9.54798e-05  -0.000205287   4.76506e-05   5.10291e-07  -6.95783e-06   6.77530e-07  -2.32113e-07   2.98432e-10       1.50941       1.90639       2.06520       2.19750       2.12869       1.99314       1.82850       1.67442       1.48204       1.21828       1.03793      0.794516      0.623162      0.461711      0.353147      0.239222      0.170496      0.114065     0.0741785     0.0449958     0.0293845     0.0182150     0.0103869    0.00596945    0.00326097    0.00168823   0.000958962   0.000430454   0.000211742   0.000100904   4.10633e-05   1.85026e-05   7.45063e-06   2.48795e-06   9.59272e-07   3.13863e-07
  22   9 2259.9570    1.1063  0.7934 10.4728 -0.0129  0.0233   0.0251   0.0504    0.1144   0.0000   440.4847       3.77412       14.4535       1.46691      -3.36291     -0.318613      -1.24151     -0.942095     -0.516304      -1.48097      0.818046       1.28519      -1.34248     -0.274989      0.169090     -0.141691      0.219237      0.114338    -0.0832641    -0.0351440     0.0332131    -0.0127776    -0.0209783    0.00273455    0.00390139  -4.33605e-05  -0.000765157   0.000859772   0.000196723  -9.60082e-05  -8.95675e-06   2.29084e-05  -9.41967e-06   4.84402e-06   1.51456e-06  -2.54421e-07       1.80407       1.94188       2.36371       2.66958       2.34644       2.23560       2.35094       1.87355       1.54822       1.51199       1.18729      0.798844      0.757369      0.583215      0.348867      0.250004      0.215679      0.130685     0.0760558     0.0574831     0.0367054     0.0194126     0.0107495    0.00740285    0.00403711    0.00173529   0.000945744   0.000546450   0.000264132   0.000104805   3.79918e-05   1.90656e-05   8.91262e-06   3.64525e-06   1.32536e-06   3.79266e-07
  22  10 2410.8095    1.5476  0.9856 10.6125 -0.0019  0.0225   0.0313   0.0564    0.1742   0.0000   434.4810       6.16123       14.7475       3.47168       2.04371     -0.842212       2.67332      -1.11172     -0.487614     -0.806689      -1.33947      -1.16566     -0.476182      0.679948   -0.00213957      0.105553      0.372973     0.0204274     0.0975847     0.0235915    -0.0469622    -0.0172837    -0.0181726    0.00477584   -0.00705173   0.000597112  -0.000506107  -0.000109805   7.34698e-05  -0.000116827  -9.75083e-06   1.27907e-05   1.88128e-06  -5.31140e-06  -1.10933e-07   4.28052e-10       1.73155       2.19774       2.24686       2.46319       2.42303       2.31837       2.13688       1.86725       1.65706       1.34296       1.16291      0.878860      0.695101      0.514667      0.381921      0.271309      0.197516      0.126025     0.0823679     0.0515319     0.0332402     0.0199739     0.0118901    0.00644186    0.00349343    0.00186342   0.000895373   0.000479228   0.000219332   9.70672e-05   4.32787e-05   1.80137e-05   6.81965e-06   2.79685e-06   9.15157e-07   3.07904e-07
  22  11 2559.2308    1.9918  1.0088 11.2410 -0.0038  0.0228   0.0399   0.0578    0.1613   0.0000   440.8449       3.38084       16.3602      0.691434      -4.10716       2.57176      -3.58854     -0.724531     -0.257996      -2.23968      -1.63956      0.778793     -0.614484     -0.529906      0.445092    -0.0308040     -0.418837    0.00733709      0.129758     -0.107096     0.0284400    0.00573854   -0.00454610  -0.000460131   0.000378290   -0.00111583  -0.000817380   7.85095e-05   0.000159935  -0.000139943   4.59278e-05  -6.30734e-06  -2.00991e-06  -1.46402e-06  -1.65040e-06  -1.79336e-07       1.76812       2.19180       2.38043       2.37891       2.33838       2.32815       2.17255       1.97000       1.66168       1.34671       1.12806      0.933090      0.702653      0.530815      0.389551      0.279953      0.196378      0.133378     0.0861378     0.0540404     0.0341642     0.0200156     0.0112449    0.00636655    0.00328341    0.00172257   0.000890463   0.000439940   0.000217064   9.66707e-05   4.36046e-05   1.75324e-05   7.31506e-06   2.61134e-06   9.40306e-07   3.29076e-07
  22  12 2707.1373    2.5647  0.9977 11.6610 -0.0050  0.0264   0.0513   0.0569    0.1910   0.0000   439.5368       3.39923       15.4169    -0.0243980     -0.252272      -2.34048      -2.42806      0.519292       1.52171      -2.43295      -2.18274     -0.390367     -0.744256      0.324465    -0.0714849     -0.285260     0.0500508      0.196223      0.218378    -0.0372276     0.0457113    -0.0231545    0.00853947   -0.00818549  -0.000897106   0.000860184  -0.000519849   0.000131594   0.000254387   0.000176882  -5.58139e-05   2.71203e-05  -1.11981e-06  -1.73548e-06  -2.28479e-08   1.49586e-07       2.37372       3.19408       3.35160       3.28612       2.84242       2.45182       2.40328       2.36001       2.31014       2.06710       1.78721       1.41239       1.06163      0.743416      0.507160      0.342541      0.213976      0.135581     0.0852888     0.0547438     0.0320701     0.0191112     0.0112257    0.00635666    0.00353730    0.00177574   0.000933383   0.000443440   0.000220943   0.000106487   4.45112e-05   1.91271e-05   6.98671e-06   2.75834e-06   9.41172e-07   3.12267e-07
  22  13 2854.8353    3.3579  0.9086 12.0857  0.0011  0.0212   0.0685   0.0510    0.1850   0.0000   438.4867       3.74929       12.2422       2.64375     -0.996329      -3.75560      -4.50913      -1.42406       1.17052      -1.12210      -1.56623     -0.340563      0.894877      0.634501      0.209921     -0.194435      0.131354      0.148447    -0.0773027     0.0175354    -0.0152758    0.00230909    -0.0161196   0.000268157   -0.00270199    0.00155470  -0.000146460   0.000587781  -0.000347777  -8.34214e-05   8.69615e-06  -2.29863e-06  -5.50749e-06   4.71727e-06   2.71512e-07  -6.94654e-08       1.61321       2.04965       2.20084       2.21510       2.16649       2.09605       1.96073       1.72514       1.56306       1.34472       1.12287      0.862224      0.674720      0.517396      0.367681      0.261594      0.181776      0.117001     0.0769033     0.0501052     0.0292617     0.0181875     0.0108719    0.00601453    0.00321231    0.00175970   0.000887123   0.000411151   0.000200081   9.11978e-05   4.04867e-05   1.59033e-05   6.67636e-06   2.61993e-06   9.60550e-07   3.07152e-07
  22  14 3001.5026    3.7205  0.9691 12.6358 -0.0103  0.0235   0.0765   0.0548    0.1728   0.0000   437.8497       10.3585       16.6812       1.28743     0.0605990      -1.26519      -1.47724      -3.76489     0.0798657     -0.789079    -0.0997038      -1.46559    -0.0563746      0.163600    -0.0941129      0.279236     -0.252311     -0.196588     0.0896406   -0.00449504   -0.00483306    -0.0207824   -0.00190226    0.00124176   -0.00761856    0.00193045  -6.16956e-05    0.00100795   0.000216955   8.68694e-05  -1.31849e-05   6.92859e-06  -1.28807e-05  -2.83422e-06   8.27632e-07   2.03410e-08       1.85574       2.14026       2.51814       2.74455       2.54451       2.40775       2.41076       2.05768       1.60506       1.37169       1.18492      0.900169      0.667536      0.545041      0.401843      0.264112      0.180419      0.138951     0.0917540     0.0517497     0.0339553     0.0219227     0.0124779    0.00624844    0.00338567    0.00200634    0.00110736   0.000484797   0.000206810   0.000106153   4.82795e-05   2.28215e-05   9.07899e-06   3.13507e-06   1.07472e-06   3.55353e-07
  22  15 3147.1427    4.0657  1.1946 12.5579 -0.0041  0.0254   0.0750   0.0631    0.2104   0.0000   440.0951       7.46662       14.5984       5.37143      -1.07128      -1.90414      0.199569      0.382458     -0.631387     -0.366668     -0.236273      -1.69143       1.00956     -0.874514    -0.0924937     -0.335313      0.142602    0.00901640    -0.0305190     0.0119889     0.0212492   -0.00351150     0.0184186    0.00311877  -0.000692028    0.00168289    0.00165361  -9.92802e-06   0.000163350   0.000136199   7.07059e-06  -1.11173e-05   5.73340e-06   2.99975e-07  -2.25029e-07   2.14341e-07       1.99720       2.54024       2.77986       2.86485       2.83622       2.76327       2.41777       2.11848       1.85775       1.61971       1.34196      0.989304      0.758903      0.590919      0.435613      0.304539      0.219350      0.136481     0.0869314     0.0580183     0.0355940     0.0215027     0.0134772    0.00743949    0.00399753    0.00217952    0.00100460   0.000505213   0.000234726   0.000103436   4.60564e-05   1.89617e-05   7.89084e-06   3.23598e-06   1.07193e-06   3.65056e-07
  22  16 3292.3634    3.6606  1.6341 12.2911 -0.0028  0.0295   0.0579   0.0754    0.1394   0.0000   439.8925       15.9948       15.1955       4.68392      -2.09087      -6.92553      -3.51551       1.50217       2.04550      -2.60393      0.267280      -2.19122     -0.316397     -0.954917     -0.413315      0.553103      0.112233    -0.0716842    -0.0612450      0.119638   -0.00417767   -0.00124075   -0.00164654    -0.0107857    0.00494064   -0.00365893   -0.00129667  -0.000565829   0.000689601   9.92585e-05  -2.72148e-05  -4.58175e-05   1.06404e-05  -3.62274e-06  -5.08215e-08  -1.28178e-07       2.19966       2.97272       3.09089       3.29056       3.08287       3.12920       2.70705       2.53023       2.14740       1.80739       1.47804       1.20605      0.914653      0.688266      0.491945      0.340197      0.242131      0.159290      0.107315     0.0683164     0.0419052     0.0242695     0.0143175    0.00783753    0.00442585    0.00224468    0.00115834   0.000570247   0.000270705   0.000123567   5.24936e-05   2.25935e-05   8.81032e-06   3.41913e-06   1.23701e-06   4.07915e-07
  22  17 3437.3860    3.1594  2.3655 11.5651 -0.0016  0.0354   0.0392   0.0847    0.1015   0.0000   440.8777       9.98783       18.7269       2.57021      -2.23774      -4.16799       3.71013      -3.32829       4.73956      -2.48051       3.52754      -1.27053     -0.383810     -0.782170     -0.168786    -0.0560634    -0.0606957      0.306007     0.0286092    -0.0173347     0.0303358     0.0280764    0.00495418   -0.00356819   -0.00919992    0.00166223   0.000274893   -0.00109821  -0.000184195  -5.32134e-05  -4.03953e-06   2.64693e-05  -2.25204e-05  -7.27732e-06   7.12758e-08  -1.73254e-07       2.56752       3.29597       3.56186       3.78316       3.75610       3.55284       3.19621       2.95677       2.55429       2.06451       1.72410       1.34035       1.07238      0.792946      0.585647      0.423402      0.289591      0.196339      0.131167     0.0818611     0.0513452     0.0301659     0.0179884    0.00989898    0.00571034    0.00292537    0.00151745   0.000755740   0.000361003   0.000160393   7.20877e-05   2.94258e-05   1.15450e-05   4.36291e-06   1.56996e-06   5.27980e-07
  22  18 3582.2708    2.5286  3.5158 11.4447 -0.0009  0.0456   0.0281   0.1171    0.0734   0.0000   431.6707       10.7576       20.0095       10.7398      -3.21150       4.00301      -1.51669      -3.53470       2.75612       4.52766      -3.45817      -1.94433       1.68462   -0.00706838     -0.791103    0.00304571      0.168275     -0.107099     -0.193657     0.0858925     0.0428154     0.0613051     0.0297577   0.000750161   0.000340121   -0.00198696    0.00120443   0.000885710   -0.00106378   0.000441769   9.03651e-05   5.51376e-05  -2.89949e-05  -2.14468e-06  -2.22344e-07  -1.64228e-06       3.30747       4.36295       4.68907       4.84129       4.96153       4.48321       4.29161       3.70471       3.34482       2.75748       2.26448       1.82598       1.41828       1.05146      0.763509      0.543139      0.378474      0.255542      0.167854      0.105402     0.0666076     0.0399361     0.0234465     0.0128588    0.00714648    0.00373690    0.00196066   0.000952421   0.000462346   0.000201798   9.13456e-05   3.68319e-05   1.50156e-05   5.57338e-06   2.01775e-06   6.86946e-07
  22  19 3726.9975    2.1399  4.9911 10.9466 -0.0018  0.0566   0.0207   0.1474    0.0710   0.0000   439.9152       20.3330       10.3202       1.01922      -1.84990      -11.9770      -6.05333      -4.04163     -0.580247      -4.54231      -2.17927      -2.11332      -3.31327       1.30917      0.981922      0.793948     -0.421963     -0.239745      0.411094      0.107482     -0.145754     0.0685183     0.0893829    -0.0124550    0.00721556    0.00547726   2.06661e-05   -0.00255844   1.36197e-05  -0.000162051   0.000185187  -0.000137964  -4.77777e-05   5.71852e-06   2.97107e-06  -2.52031e-07       4.22547       5.39190       5.91501       6.18741       6.01259       5.74474       5.35697       4.67934       4.08634       3.48061       2.87036       2.29539       1.76787       1.35407      0.931786      0.665060      0.466868      0.319119      0.208223      0.134646     0.0843606     0.0499350     0.0285100     0.0164181    0.00889118    0.00468428    0.00238742    0.00120487   0.000574294   0.000252076   0.000111149   4.67947e-05   1.93938e-05   7.31120e-06   2.59914e-06   8.73114e-07
  22  20 3871.8542    1.7928  6.8938 10.3649 -0.0023  0.0694   0.0150   0.1819    0.0678   0.0000   435.3399       14.9255       13.3852       6.19206      -1.00438      -4.64824      0.863905       5.89901      -4.03474      -6.80986      -4.51835      -6.61643      -4.79471       1.15163     -0.563170     -0.523754     -0.326492    0.00400638      0.500870     -0.119719      0.170669     0.0275808    -0.0125334    0.00197452   0.000879433     0.0107164   -0.00627819   -0.00207797    0.00148664   0.000190741   0.000161743   5.92340e-06  -3.31261e-05  -1.24611e-05  -2.16470e-07   1.81093e-06       5.12985       6.60570       7.26937       7.49513       7.34284       6.98630       6.45948       5.77405       5.02568       4.31802       3.52495       2.83355       2.17400       1.62246       1.17387      0.841117      0.571535      0.385997      0.256959      0.164479     0.0996900     0.0611155     0.0346836     0.0201178     0.0109492    0.00575832    0.00292314    0.00144794   0.000683346   0.000317612   0.000136886   5.85982e-05   2.28404e-05   8.73879e-06   3.19450e-06   1.08319e-06
  22  21 4016.3328    1.4668  8.9774 10.3409 -0.0017  0.0868   0.0118   0.2387    0.0517   0.0000   432.3237       21.9984       18.8391       2.43463      -12.0419      0.722949      -1.52523      -18.0852       13.3031      -12.1332      -4.57499      -5.26132       1.31690       2.16025       1.19755      -1.88705     -0.210943    -0.0736675      0.601318      0.147495     0.0276102     0.0251827    -0.0813067    -0.0382878     0.0326670    0.00915147    0.00136054   -0.00283663    0.00113644   0.000363127   4.52715e-05   7.66009e-05   2.38850e-05  -4.04136e-06  -5.29150e-06   3.82872e-07       6.37977       8.27337       9.06510       9.39873       9.30310       8.97194       8.17435       7.13873       6.31260       5.32665       4.37495       3.45327       2.65607       2.00367       1.45652       1.06933      0.726765      0.492792      0.316591      0.202302      0.128162     0.0769359     0.0448443     0.0258735     0.0136568    0.00732101    0.00365805    0.00181480   0.000861697   0.000389313   0.000170647   7.04935e-05   2.91725e-05   1.10197e-05   3.91979e-06   1.39195e-06
  22  22 4161.0745    1.2348 11.3165 10.2291 -0.0019  0.1087   0.0096   0.3030    0.0465   0.0000   439.8282       13.9033       15.7645       34.1704       15.6087      -6.52398       29.8770      -10.5475       7.08124      -3.20076     -0.107616       1.30759      -5.06666      -1.94285      0.619050      -1.87682     -0.684382      -1.71849    -0.0616083     -0.146330     -0.240001     -0.116971    0.00198075     0.0456884     0.0109284    0.00173209    0.00992463   -0.00315196   -0.00160358   0.000433308  -0.000147159  -1.20776e-05   9.39013e-05   1.58002e-05  -7.94776e-06   1.63121e-06       7.80954       10.0374       11.1410       11.6188       11.3799       10.8368       10.0387       8.86896       7.86843       6.58062       5.43343       4.25644       3.36339       2.51670       1.83241       1.31132      0.918591      0.614648      0.398827      0.260542      0.160245     0.0951410     0.0568834     0.0317098     0.0176172    0.00930264    0.00469867    0.00237287    0.00112277   0.000509804   0.000223321   9.29883e-05   3.70934e-05   1.46982e-05   5.14179e-06   1.73277e-06
  22  23 4306.1063    1.0315 13.4203 10.1285 -0.0007  0.1361   0.0078   0.3684    0.0427   0.0000   449.7663       21.1117       4.12847       9.13241       7.51694      -19.8902      0.861971      -17.5006      -2.16940       20.0902       4.66858      -1.79123      -8.32272       4.72697      0.285499      -2.11827      -1.81910     0.0178114      0.336439     -0.725665     -0.352201      0.172389     0.0139485     -0.134733    0.00536048  -0.000758020    0.00359262    0.00125566  -0.000195057   0.000174542   0.000661254   7.26271e-05  -6.82080e-06  -3.07895e-05  -1.01102e-05   2.68112e-06       9.67241       12.6010       13.8019       14.7877       14.2473       13.7104       12.5004       11.2697       9.55296       8.16432       6.75080       5.38694       4.13807       3.10342       2.27731       1.63240       1.11545      0.772476      0.505121      0.327002      0.204988      0.121719     0.0720026     0.0407194     0.0228282     0.0116315    0.00616072    0.00294514    0.00146784   0.000649129   0.000296360   0.000121045   5.00623e-05   1.81481e-05   6.58469e-06   2.18885e-06
  22  24 4450.5512    0.8326 16.4370 10.1409 -0.0011  0.1802   0.0066   0.4784    0.0355   0.0000   434.3376       51.0999       26.9073       2.83065      -15.0165       3.56815      -14.1903       2.00185       2.26392      -4.73475      -5.94851       7.82536      0.257276       6.01472       1.42722     -0.959049      0.202053     -0.240641      0.823570      0.996814     -0.231178     -0.296359     0.0382103     0.0228879    -0.0324187     0.0261871    0.00138047   -0.00244117   -0.00141322   0.000569578   0.000255185  -0.000161632  -0.000101315   3.12601e-05   1.23169e-05  -3.67294e-07       12.5579       16.7429       17.9369       19.1367       18.5299       17.9170       16.4486       15.0453       12.6885       10.8114       8.76948       7.03978       5.44787       4.15688       3.06159       2.22819       1.52077       1.05140      0.682419      0.445947      0.265550      0.167531     0.0961501     0.0544708     0.0299885     0.0161804    0.00824701    0.00410564    0.00193848   0.000897176   0.000400620   0.000167361   6.51638e-05   2.51714e-05   8.77086e-06   2.95246e-06
  23   7 1969.6202    0.5742  0.5075 10.2370 -0.0098  0.0201   0.0166   0.0429    0.0571   0.0000   440.4894      0.399294       15.6340      -3.54476      -4.39414     -0.432820      -2.21984     -0.742044      -2.25635       1.33425     -0.277864      -1.35053      0.262711     0.0931180    -0.0832088     -0.192928     -0.135401    -0.0592173     0.0124919    -0.0547011    -0.0133775     0.0230905    0.00738078   -0.00774169    0.00375630   0.000315538    0.00161551   0.000920603   2.12576e-05   4.81058e-06   3.45789e-05   2.15494e-05  -1.25603e-05   4.85820e-06  -1.91864e-06   6.12814e-07       1.59237       2.03708       2.07267       2.20413       2.36573       2.30918       2.05548       1.66178       1.42291       1.31524       1.12810      0.868176      0.608843      0.438295      0.365068      0.278125      0.210479      0.128896     0.0796911     0.0474525     0.0341155     0.0228248     0.0151590    0.00857146    0.00503151    0.00245819    0.00120071   0.000579259   0.000281277   0.000128344   5.81082e-05   2.53009e-05   1.14750e-05   4.44692e-06   1.77292e-06   6.61294e-07
  23   8 2131.0928    0.8379  0.7362 10.2026 -0.0030  0.0223   0.0196   0.0485    0.0887   0.0000   438.2958      -3.36488       15.0226      -1.07735      -1.05247     -0.375916     -0.604511      0.520749     -0.120986      0.643348      0.388169     -0.437222     -0.136578      0.706288      0.238060      0.286484      0.134841     -0.170052     0.0160293     0.0514693    -0.0367986    -0.0460907    -0.0109461    0.00802765    0.00664305    0.00247310    0.00274607   0.000687587   7.40326e-05   6.37600e-05   2.26273e-05   3.96438e-05   2.94941e-05  -6.45459e-06  -2.21155e-06   5.13996e-07       1.57740       1.97083       2.21848       2.14410       2.27619       2.13254       1.74750       1.75632       1.59914       1.38435       1.17790      0.864120      0.689506      0.580393      0.400859      0.283037      0.190105      0.122433     0.0971131     0.0609389     0.0368409     0.0231566     0.0125730    0.00784374    0.00487753    0.00266167    0.00148491   0.000796261   0.000325332   0.000159842   7.95530e-05   2.94023e-05   1.41995e-05   5.83696e-06   1.98774e-06   7.84074e-07
  23   9 2287.5240    1.1495  0.9302 10.5123 -0.0029  0.0247   0.0233   0.0534    0.1237   0.0000   441.3777       1.25102       17.9879     -0.270737     -0.794026      0.348396      -2.65339       1.36974       1.86105     -0.594945    -0.0770911     0.0819703     0.0473498      0.138519      0.307174   -0.00512000    -0.0953808    -0.0845063     0.0811948    0.00483295     0.0414493     0.0143682    -0.0181619  -0.000561454    0.00326802    0.00338398   -0.00111791   0.000162414   3.94107e-05  -0.000173067  -0.000111910  -6.39316e-06  -1.56390e-06  -2.59738e-07   3.02378e-06   2.60864e-07       1.66040       2.20066       2.34876       2.69825       2.40330       2.40959       2.20884       2.01849       1.68947       1.43714       1.20897      0.995445      0.773445      0.550798      0.439018      0.311680      0.216127      0.142244      0.105510     0.0667068     0.0419161     0.0260838     0.0160966    0.00886546    0.00526214    0.00284381    0.00151299   0.000765026   0.000375614   0.000184646   8.62451e-05   4.11511e-05   1.74573e-05   7.20975e-06   2.43015e-06   9.44611e-07
  23  10 2439.2004    1.5601  1.0807 10.7678  0.0007  0.0251   0.0299   0.0600    0.1725   0.0000   439.4308      0.395943       14.9968       4.01239      -4.87421      -1.19715       2.67827      -1.13779      0.827929      -1.67105       1.06192       1.00041      0.925851    -0.0403219      0.340369     -0.123188    -0.0305234     0.0853947     0.0598497     0.0860732    -0.0524550    -0.0339345     0.0207057     0.0123265   -0.00995612   -0.00258560    0.00126213   3.81506e-05  -0.000277130   0.000144578   2.37897e-05  -2.44361e-05  -3.62924e-06  -2.40779e-06   9.19185e-07  -1.18484e-07       1.85316       2.24481       2.39315       2.56561       2.41654       2.42884       2.31168       2.14958       1.79513       1.53111       1.23699      0.988616      0.776075      0.598325      0.477753      0.347037      0.249057      0.169405      0.114319     0.0699605     0.0448006     0.0273221     0.0169419    0.00954428    0.00524379    0.00287632    0.00155681   0.000802748   0.000386820   0.000183180   8.80217e-05   3.87363e-05   1.68166e-05   6.65737e-06   2.61430e-06   9.39370e-07
  23  11 2588.6784    2.1559  1.0885 10.9298 -0.0032  0.0238   0.0402   0.0565    0.2231   0.0000   439.7244       5.69829       15.3907      0.273766      -1.57798       2.03304      -4.13372     -0.238937       1.54201      0.204071      0.760174      0.130008      -1.02719     -0.246267      0.340338     0.0390648      0.171540      0.199264     -0.101156   0.000704886     0.0169294   -0.00260025     0.0151903   -0.00345570  -0.000813926   0.000612992  -0.000936054   0.000348382  -0.000548888   0.000115453   7.78576e-05   2.74960e-05  -3.43844e-05  -4.14710e-06   7.42953e-07   8.41528e-07       1.88959       2.41038       2.63180       2.75737       2.40398       2.28017       2.23712       2.00175       1.85561       1.70161       1.42431       1.14524      0.916607      0.652061      0.473772      0.346453      0.234494      0.148109      0.101860     0.0642596     0.0399476     0.0234222     0.0158293    0.00869422    0.00473380    0.00262308    0.00145908   0.000720149   0.000343401   0.000168362   8.34059e-05   3.70765e-05   1.52487e-05   5.91694e-06   2.46061e-06   9.13365e-07
  23  12 2737.6315    2.6479  0.9695 11.7007 -0.0047  0.0209   0.0520   0.0542    0.1677   0.0000   437.7481       8.27482       15.1754      0.693632      -3.61242       1.04600      -1.60497      -3.68454     -0.254744       1.25747     -0.627572     -0.951698      0.535814     -0.530258     -0.238067     -0.259145     -0.299740      0.168005     0.0317488     0.0115796    -0.0108669     0.0280834     0.0147837    -0.0196281   -0.00530231    0.00321971   -0.00252023  -0.000316807  -0.000670991  -0.000327394   3.95268e-05  -1.99027e-05  -1.69208e-05  -1.51841e-06   1.22121e-06  -4.97260e-07       1.46454       1.94421       2.11701       2.22492       2.18933       2.02213       1.92593       1.74532       1.48232       1.29367       1.07035      0.869010      0.664620      0.501031      0.377104      0.262692      0.191600      0.130511     0.0854025     0.0558378     0.0353498     0.0226001     0.0135945    0.00777310    0.00449151    0.00233463    0.00130770   0.000615366   0.000348601   0.000154626   7.14251e-05   3.33505e-05   1.40177e-05   5.68290e-06   2.29424e-06   7.78657e-07
  23  13 2886.1332    3.4098  1.0213 11.7610 -0.0055  0.0230   0.0650   0.0555    0.2689   0.0000   436.7907       4.44153       12.6268       3.66446      -1.90411       3.36196      -2.46483     -0.603614      -1.97295     -0.155467     -0.688794      -1.28067     -0.113083     -0.442586     -0.671468     -0.113194    0.00390218      0.131147   -0.00104903    -0.0203235    -0.0457487     0.0111185    0.00490612    -0.0158249    0.00147699   0.000917899  -0.000173213  -0.000522096  -2.87589e-05   0.000200069  -2.40789e-05  -5.61158e-06   6.38272e-06   1.28588e-05   1.29719e-06  -3.81666e-07       1.69992       2.31533       2.52194       2.63021       2.55491       2.56765       2.28409       2.06839       1.71706       1.43658       1.13713      0.898947      0.657040      0.549761      0.401998      0.313961      0.219320      0.146402     0.0958508     0.0622754     0.0371582     0.0237480     0.0145998    0.00832891    0.00460715    0.00265265    0.00129660   0.000689816   0.000345494   0.000157159   7.04446e-05   3.50448e-05   1.39649e-05   5.65115e-06   2.25930e-06   8.76008e-07
  23  14 3033.5074    3.8701  1.0573 12.5372 -0.0078  0.0228   0.0748   0.0578    0.2006   0.0000   435.6336       8.86024       14.7754     -0.337583      -6.26950      0.172927     -0.820818      -3.35301     -0.307585      -1.58180       2.53514     -0.914214   -0.00837048     -0.271958      0.495886     0.0445036     -0.284094     0.0719877     0.0530949     0.0272443    -0.0189493     0.0159879    -0.0138162    -0.0255313   -0.00362696   0.000491258    0.00133703  -0.000834778   0.000469773  -9.25859e-05  -3.57801e-05   9.14621e-05   3.32981e-05   5.79059e-06   1.87834e-06  -3.57731e-07       1.60953       2.07216       2.20365       2.38445       2.24446       2.23833       2.00088       1.82902       1.63714       1.44046       1.13629      0.925251      0.734188      0.554137      0.411858      0.306728      0.211523      0.140986     0.0980542     0.0625770     0.0388340     0.0243852     0.0143383    0.00852076    0.00483746    0.00271932    0.00141893   0.000719656   0.000367717   0.000170842   7.87024e-05   3.48225e-05   1.48420e-05   5.88650e-06   2.29173e-06   8.54483e-07
  23  15 3179.7840    3.8675  1.2425 12.6381 -0.0073  0.0250   0.0669   0.0632    0.1534   0.0000   439.8965       8.33631       16.7026       6.06067      -1.10673      -2.35032      -3.71939      -2.27979      -2.22521      -2.97646       1.14702     -0.688973     -0.707711     -0.532279     -0.962862      0.171557    -0.0234447     0.0375798    -0.0570890    -0.0383771   -0.00959259    -0.0399139     0.0129245    -0.0101958    0.00576504  -0.000645667   -0.00253043  -0.000172507  -0.000134221  -0.000382032   9.53967e-05  -2.31342e-05  -2.22056e-05  -2.99973e-06   7.61883e-06  -6.64194e-07       1.72550       2.27509       2.47225       2.50631       2.57347       2.40618       2.28450       2.05428       1.77987       1.52104       1.19678      0.991583      0.752866      0.614530      0.439953      0.322404      0.231700      0.156681      0.105911     0.0681532     0.0430564     0.0264823     0.0155833    0.00910135    0.00516115    0.00274654    0.00153578   0.000782611   0.000376335   0.000187669   8.45697e-05   3.69479e-05   1.55817e-05   6.59220e-06   2.53180e-06   9.46461e-07
  23  16 3325.6443    3.4749  1.7405 12.2609 -0.0050  0.0300   0.0524   0.0752    0.1140   0.0000   436.1134       9.32554       6.97258       5.82121       4.81828       2.27531      0.801865      -3.39898      -1.83313      -2.17177      0.607399     -0.229747     -0.183291      -1.33085     -0.510857     -0.196371      0.528947      0.155676      0.198904      0.156314    0.00538228     0.0142249   0.000860799     0.0180163   -0.00106113   -0.00161290  -0.000622497  -2.75084e-05   0.000193114   0.000456330  -6.89554e-05  -3.08868e-05  -3.17799e-06  -7.70555e-06   6.30253e-06   2.85484e-07       2.17728       2.70199       2.96429       3.26569       3.17985       2.98159       2.72519       2.50527       2.18541       1.78877       1.51556       1.24894      0.970771      0.685636      0.536644      0.406187      0.270768      0.181739      0.122985     0.0850847     0.0533837     0.0321020     0.0184771     0.0116426    0.00675262    0.00369192    0.00182837   0.000935951   0.000464522   0.000245003   0.000110159   5.23444e-05   1.98582e-05   8.52243e-06   2.97237e-06   1.14660e-06
  23  17 3471.4028    3.0067  2.7358 11.6191 -0.0047  0.0377   0.0347   0.0935    0.0790   0.0000   435.4493       8.82132       10.8586       5.21109      -3.99643      0.278156     -0.524539      -2.66532       1.18742      -4.30291      0.564267    -0.0299615    -0.0657612     -0.188844      0.933860      0.443171      0.144284      0.102361   -0.00461843    -0.0261741     0.0110522    -0.0454000     0.0200859   0.000162284   -0.00677279    0.00477503   -0.00141847   -0.00243481   6.22020e-05   0.000677980  -6.45461e-06   2.34227e-05  -1.76681e-05  -8.91317e-07  -5.22851e-06   1.14801e-06       2.74172       3.52463       3.78058       4.14323       4.01507       3.79140       3.57843       3.21490       2.72196       2.30592       1.88500       1.51040       1.16784      0.920547      0.686942      0.490154      0.350129      0.240900      0.165124      0.106009     0.0663010     0.0409014     0.0246931     0.0144768    0.00757567    0.00449557    0.00233049    0.00125104   0.000584594   0.000281840   0.000132166   5.87965e-05   2.50978e-05   9.96532e-06   3.96805e-06   1.45979e-06
  23  18 3616.8977    2.4630  3.9329 11.2183 -0.0009  0.0474   0.0248   0.1190    0.0699   0.0000   436.9890       17.0622       14.8331     -0.409821      -4.75410     -0.343922       3.03381      -3.77100       5.31096    -0.0467311      -2.94437      -3.32265       2.04739      0.455642     -0.643565     -0.661667      0.520007      0.263990    0.00115085     -0.146087    -0.0624990     0.0291400   -0.00631886  -0.000240458    -0.0168122   -0.00127608  -0.000491982    0.00263448  -0.000695478  -0.000398131  -1.13479e-06   6.77106e-05  -2.47082e-05   1.75189e-06   2.05647e-06  -1.22639e-06       3.27060       4.15699       4.63173       4.75803       4.70887       4.62117       4.34567       3.75602       3.32821       2.87629       2.31035       1.93295       1.51323       1.15169      0.848234      0.610775      0.426587      0.299353      0.203066      0.137824     0.0840213     0.0522966     0.0316692     0.0176374     0.0103063    0.00555448    0.00299818    0.00151849   0.000751262   0.000359658   0.000165862   7.36818e-05   3.19870e-05   1.28479e-05   5.03460e-06   1.93345e-06
  23  19 3762.2170    2.0436  5.7278 10.7197 -0.0013  0.0582   0.0180   0.1598    0.0669   0.0000   438.7814       13.8102       9.48879       5.11114      -6.41546      0.263774       2.96022      -3.48356     -0.725120      -9.71573     -0.503562    0.00383936     -0.163090     -0.167098     -0.597366     -0.361673     -0.302125     -0.215286      0.284487      0.210820    -0.0685728    -0.0236098    -0.0391003   -0.00669811     0.0157386  -0.000445549  -0.000292008    0.00144019    0.00177780   0.000480885  -5.45161e-05  -5.05260e-05  -2.01756e-06   1.01745e-05   1.70622e-06   2.93035e-06       4.14291       5.43714       5.93690       6.28661       6.09730       5.83017       5.40858       4.91019       4.26724       3.58832       3.00337       2.39925       1.88330       1.42905       1.05786      0.775073      0.542928      0.371751      0.251027      0.159740      0.103534     0.0630396     0.0378144     0.0221841     0.0123230    0.00679527    0.00357377    0.00186078   0.000913283   0.000446911   0.000205797   9.16746e-05   3.89113e-05   1.59761e-05   6.07382e-06   2.25302e-06
  23  20 3907.5307    1.6952  7.4265 10.5612 -0.0005  0.0716   0.0139   0.1985    0.0547   0.0000   437.2543       17.1353       12.5217       15.7012       3.48042       2.81629       3.46768      -9.72780      -2.62827      -5.45620     -0.212620      -3.83236      0.348975     -0.474537      -1.95258     -0.408611     -0.374109     0.0478101      0.176250     -0.198651    -0.0591401     -0.139645     0.0535906   -0.00533675   -0.00739759   -0.00267550   -0.00119989    0.00253476    0.00100393  -0.000385001  -8.15337e-05   6.82958e-05  -0.000103748  -4.90357e-06   1.26713e-07  -9.28879e-07       5.01676       6.46029       7.18025       7.47878       7.34556       7.04969       6.61470       5.92227       5.14132       4.36157       3.65996       2.91247       2.28344       1.74882       1.30231      0.948748      0.662313      0.458456      0.307149      0.201555      0.127898     0.0780516     0.0471408     0.0270809     0.0157936    0.00849452    0.00455891    0.00228471    0.00116824   0.000556058   0.000254611   0.000117460   4.88470e-05   2.03716e-05   7.79111e-06   2.88374e-06
  23  21 4052.7508    1.4137  9.4569 10.3491 -0.0020  0.0896   0.0109   0.2454    0.0480   0.0000   437.0269       12.9671       20.2365       13.7814      -10.2064      -1.43277      -3.74236       6.64466      -2.75998      -21.8430       1.97499      -2.31737     -0.900094       3.28085      -1.45997     -0.680777     -0.741942     -0.218105      0.214525     -0.337025   -0.00392878     0.0138197    -0.0140613    -0.0167058   -0.00888221    0.00649031    0.00144251   -0.00274601   0.000888885   -0.00110975  -0.000603779   9.75662e-05  -2.90722e-06  -1.56325e-05  -1.72018e-05  -1.36501e-06       6.21036       8.21493       8.77203       9.39833       9.37992       8.90478       8.20032       7.45031       6.33912       5.54618       4.52768       3.69887       2.82807       2.18893       1.63994       1.18526      0.825471      0.573906      0.387811      0.254145      0.160827     0.0995681     0.0595571     0.0350695     0.0198916     0.0109407    0.00580226    0.00298164    0.00145728   0.000694730   0.000331220   0.000141685   6.28623e-05   2.49098e-05   9.53259e-06   3.47015e-06
  23  22 4197.7080    1.1735 11.4261 10.2576 -0.0008  0.1108   0.0091   0.3103    0.0444   0.0000   437.4478       22.4043       1.09945      -3.05122       6.69901       1.71571      -4.66999      -12.2007       3.44898      -1.31366      -6.14541       9.33848       2.13983      -2.34124      -3.55826      -3.78040     -0.773946     -0.200622     -0.645128     -0.255358   -0.00126501     0.0942310    -0.0244329    -0.0626342   -0.00764755    -0.0163616   -0.00420147    0.00657136  -0.000863826  -0.000555560  -0.000155606  -5.05334e-05  -6.59755e-05   2.93181e-05  -1.07732e-05  -1.14836e-06       7.71999       10.0525       11.0835       11.2954       11.4166       10.8385       10.1301       9.16238       7.95953       6.84007       5.56797       4.58984       3.57246       2.71252       2.02383       1.49720       1.04852      0.724476      0.482092      0.312849      0.200576      0.124300     0.0742859     0.0436733     0.0243612     0.0135961    0.00696144    0.00366879    0.00182514   0.000885682   0.000402783   0.000183433   7.67716e-05   3.14605e-05   1.18737e-05   4.47486e-06
  24   7 1993.5577    0.6146  0.5608 10.1396 -0.0070  0.0184   0.0170   0.0454    0.0620   0.0000   440.6967      -1.78739       19.3917      0.987813      -2.17750      -2.42057       1.01441      0.868716      -2.36423      0.314083      0.446595      0.489583     0.0235779     -0.250277     0.0793213     -0.191127     0.0544792     0.0259303      0.195821     0.0458232     0.0399884    -0.0159019     0.0277153    -0.0120524   -0.00678320   -0.00148907   0.000378256   0.000705811   0.000123185   0.000451976  -0.000315014  -2.62276e-05   2.39991e-05  -8.29765e-06  -5.40618e-06  -1.06077e-06       1.19795       1.48312       1.55835       1.74502       1.84091       1.65565       1.57860       1.44182       1.19754       1.08102      0.926824      0.744798      0.579113      0.408693      0.348816      0.254792      0.176156      0.126339     0.0837290     0.0602291     0.0359656     0.0228547     0.0156064    0.00947453    0.00528958    0.00311083    0.00169066   0.000916254   0.000471706   0.000212759   0.000107988   5.13598e-05   2.31638e-05   1.09659e-05   4.10090e-06   1.57186e-06
  24   8 2156.7507    0.8953  0.7281 10.2244 -0.0033  0.0197   0.0204   0.0484    0.0932   0.0000   439.7872      0.584214       19.2176      0.555740      0.307383      -2.58230      0.222442       3.40287      -1.97502      -2.63427     0.0707782     -0.911352      0.420817    -0.0414215     -0.812667    -0.0522832    -0.0276124     -0.188018    -0.0502342    -0.0104404     0.0498231    -0.0116437    0.00538986    0.00181813   0.000482820   -0.00413202   0.000398598    0.00151168   0.000267235  -1.85741e-05  -0.000200803  -4.23983e-05   2.76551e-05   2.45227e-05  -4.21289e-06  -1.24237e-06       1.33736       1.69800       1.89142       1.89860       1.93390       1.83072       1.66738       1.46977       1.43558       1.24882       1.01572      0.841247      0.663377      0.502290      0.389077      0.272938      0.192684      0.137377     0.0911844     0.0601483     0.0392736     0.0250541     0.0154306    0.00903877    0.00559100    0.00322624    0.00165447   0.000978861   0.000485969   0.000228156   0.000121317   5.39406e-05   2.16313e-05   1.05621e-05   4.21124e-06   1.53581e-06
  24   9 2314.3182    1.2195  0.9119 10.7177 -0.0052  0.0224   0.0251   0.0531    0.1115   0.0000   439.2548       3.46969       16.9169      -1.26601      -3.21785     -0.247041       2.35271       2.20207    -0.0899259     -0.901440      0.512525      -1.90466     -0.387640      0.385820     -0.515681     -0.154759      0.124280      0.110337      0.110301    -0.0834223    -0.0254753    -0.0116998     0.0169270  -0.000505267   -0.00156627    0.00152226   0.000336650  -0.000649109   -0.00132461   7.13475e-05  -0.000127565   5.29319e-05   1.13359e-05   6.59394e-06  -2.32444e-06  -1.46141e-06       1.56665       1.97368       2.07992       2.19589       2.23392       2.16049       1.93649       1.78666       1.56568       1.39752       1.17920      0.955895      0.759236      0.595992      0.457538      0.315167      0.213846      0.149222      0.107030     0.0794338     0.0491203     0.0300471     0.0176212     0.0110649    0.00596687    0.00374887    0.00208749    0.00112315   0.000563746   0.000269185   0.000123930   6.00543e-05   2.76862e-05   1.16377e-05   4.59014e-06   1.94462e-06
  24  10 2467.0415    1.6976  1.0754 10.7687 -0.0078  0.0243   0.0318   0.0567    0.1930   0.0000   441.0417       1.03790       12.3048       1.06039      -1.26712      0.135427     -0.317205      -2.00308    -0.0133674      -1.20922      0.999012     0.0824601      -1.46319     -0.278120    -0.0687626      0.186819     0.0713479      0.103626     0.0680914     0.0346267    -0.0710384  -0.000635704    -0.0123621     0.0151957    0.00232505    0.00832216    0.00259348   -0.00242636  -0.000112263  -0.000299159   0.000250139   0.000114421   1.38913e-05  -1.14573e-05  -4.85981e-07  -2.19347e-06       1.80437       2.32430       2.48892       2.50202       2.43175       2.30354       2.23218       2.10153       1.89734       1.62746       1.28616       1.01351      0.846931      0.636482      0.509548      0.372931      0.275040      0.192662      0.122400     0.0805796     0.0498638     0.0308010     0.0188828     0.0112294    0.00648042    0.00363644    0.00200025    0.00106610   0.000567170   0.000273429   0.000138849   6.19680e-05   2.73608e-05   1.16339e-05   4.67770e-06   1.89404e-06
  24  11 2617.7136    2.1964  1.0996 11.2332 -0.0025  0.0229   0.0397   0.0567    0.1931   0.0000   438.2620       3.97534       16.0371       4.78432      -4.20946      -1.03249      -3.59499     -0.128620       1.44483    -0.0309374      -1.27603     -0.173122     -0.413018     -0.560229     -0.156586     -0.298934      0.397258     -0.184873    -0.0660953   -0.00862684     0.0230631     0.0163677    0.00320736   -0.00891514    0.00682632   0.000688539   -0.00180922  -0.000447580   6.69814e-05   0.000406273   2.16409e-06  -6.08660e-05   1.68849e-05   1.12025e-05  -2.68917e-06   3.58624e-07       1.56778       1.94121       2.19639       2.37614       2.29395       2.15687       2.09675       1.86660       1.62881       1.39358       1.14217      0.941484      0.732163      0.568284      0.444493      0.315118      0.230394      0.163150      0.111805     0.0703269     0.0473985     0.0300181     0.0178172     0.0113451    0.00623389    0.00362236    0.00199753    0.00106053   0.000565142   0.000276237   0.000136333   6.39245e-05   2.77427e-05   1.26827e-05   5.21909e-06   2.10840e-06
  24  12 2767.7293    2.8543  1.0436 11.3067 -0.0054  0.0227   0.0519   0.0524    0.2474   0.0000   438.7740       3.19466       16.8833      0.791531      -1.76473       1.63743     -0.598447      -1.67753       2.62762      -1.76717      0.758064     -0.881116     -0.669211    -0.0907802      0.553924     -0.333637      0.166062      0.109509     0.0696701   -0.00159062    -0.0256425    -0.0200890    0.00120677     0.0148555     0.0125891   -0.00253449    0.00157096   0.000453197   0.000144035   0.000371592   6.14847e-05   5.89890e-05   4.01313e-05   1.09656e-06  -1.49281e-06   2.88018e-06       1.66781       1.99330       2.09327       2.32464       2.31041       2.17606       2.12528       1.92279       1.58965       1.36788       1.19032      0.939493      0.712271      0.585759      0.469878      0.321711      0.212746      0.157073      0.119972     0.0785823     0.0496353     0.0312866     0.0191931     0.0112116    0.00625281    0.00363287    0.00211117    0.00114141   0.000562285   0.000265301   0.000120827   5.80409e-05   2.67793e-05   1.22663e-05   5.06833e-06   1.98023e-06
  24  13 2917.0171    3.4648  0.9645 12.4084 -0.0057  0.0230   0.0668   0.0503    0.1676   0.0000   441.2010       8.04201       13.7715       4.52687      -2.15942    -0.0909950     -0.943229     -0.341073       1.57784      -2.39265       1.49347      0.446963     -0.753268     -0.626192      0.157110    -0.0190670   -0.00323733     -0.112486    -0.0788076      0.183660    -0.0986982    -0.0378709   -0.00977530    0.00779532   -0.00540079   0.000568507  -0.000447725   0.000660720   0.000443987   0.000421196   3.08258e-05   5.51634e-05   1.46937e-05   7.14804e-06  -2.67296e-06   4.31490e-07       1.57442       2.03030       2.02592       2.13162       2.22486       2.30538       2.08235       1.85861       1.53125       1.31176       1.09097      0.960936      0.740328      0.596984      0.410490      0.311721      0.210629      0.165068      0.111548     0.0792450     0.0516503     0.0331049     0.0202619     0.0120951    0.00659789    0.00369503    0.00195360    0.00104973   0.000535942   0.000260543   0.000125100   5.78705e-05   2.56491e-05   1.10051e-05   4.54916e-06   1.79512e-06
  24  14 3065.0825    3.9510  1.0247 12.6361 -0.0040  0.0230   0.0724   0.0535    0.1745   0.0000   439.7203       6.71323       14.2244       4.56277      -6.31720      0.430573       1.44105       1.82241      0.194464     -0.264660      0.957155     -0.231205      0.315462     -0.940432    -0.0175181     -0.168066      0.182736    -0.0198763    -0.0780255     0.0249784     0.0456904     0.0414781     0.0265124     0.0112566   -0.00563534   -0.00103545    0.00154662    0.00101490   9.54338e-05  -0.000125390  -8.64282e-05   6.96003e-05  -1.92037e-05  -1.42618e-05   4.33524e-06   1.38496e-06       1.68088       2.02556       2.10644       2.43975       2.44472       2.17888       1.98537       1.90358       1.74409       1.42841       1.16814      0.950669      0.797503      0.627932      0.449181      0.311225      0.231487      0.171078      0.114115     0.0737322     0.0477775     0.0312414     0.0196448     0.0115347    0.00627818    0.00366355    0.00197085    0.00115822   0.000621267   0.000317698   0.000150675   6.67216e-05   2.81077e-05   1.21103e-05   4.98293e-06   1.91390e-06
  24  15 3212.0665    3.8746  1.3472 12.8461 -0.0079  0.0258   0.0659   0.0651    0.1348   0.0000   436.2311       7.81779       12.7971       1.15453      -3.74067      0.771727       1.26300      -1.77619     -0.746334      -2.74770      0.487945     -0.594975      0.125869     -0.763066    -0.0347219     -0.665484     -0.137980    -0.0701398     0.0498604      0.154725    -0.0171518    -0.0172087     0.0103307     0.0199496   -0.00831378   -0.00351552   -0.00254723   0.000175905   0.000291847   8.26085e-05   6.84638e-05  -1.07114e-05  -1.43652e-06   1.90277e-05   9.41517e-07  -1.96254e-06       1.75591       2.24246       2.38792       2.52483       2.55477       2.45206       2.19963       2.04531       1.85296       1.58233       1.30748       1.08979      0.862159      0.661218      0.501270      0.364537      0.261495      0.181059      0.124578     0.0838256     0.0546428     0.0340125     0.0207960     0.0125628    0.00729639    0.00422535    0.00224606    0.00124500   0.000624864   0.000311488   0.000153654   7.04499e-05   3.09807e-05   1.34438e-05   5.36448e-06   2.07374e-06
  24  16 3358.5980    3.4839  1.8762 12.1522 -0.0056  0.0295   0.0484   0.0758    0.1087   0.0000   441.6601       8.37371       11.6883      0.184466      -5.37596      -1.47972      -2.79099      -3.10671      -1.67661      -2.62416       1.37664     -0.495481      -1.73732      -1.33125      0.126908     -0.906102     -0.280697     -0.272763      0.102517     -0.112877    -0.0165392    -0.0645848    -0.0511931     0.0234589     0.0103085   -0.00357297    0.00170003   -0.00118449   0.000534723  -0.000404429   9.37051e-06  -1.41363e-05  -1.67457e-05  -3.44465e-06  -5.18137e-06  -7.12057e-07       2.03618       2.62851       2.78793       2.98170       3.01636       2.86320       2.63054       2.37167       2.17625       1.83104       1.50304       1.19735      0.982539      0.766416      0.575820      0.425386      0.296290      0.212040      0.146475     0.0975210     0.0635660     0.0395356     0.0239552     0.0142120    0.00829932    0.00483505    0.00267298    0.00141470   0.000743401   0.000371738   0.000175775   7.93192e-05   3.58795e-05   1.51768e-05   6.21073e-06   2.44498e-06
  24  17 3504.9923    2.8584  2.9855 11.3897 -0.0014  0.0377   0.0307   0.0971    0.0776   0.0000   435.0864       11.7059       14.1023      -1.00734       1.10411      -3.70241      -3.86141      -12.2603      -2.38373      -3.59020      0.253245      -3.76401      0.677537      0.841862      0.255498      0.338459      0.121842     -0.623585     -0.236908     -0.234093     0.0688114   -0.00232232    -0.0271188    0.00960319    0.00275005   -0.00199165   0.000635163    0.00364038   0.000875198  -0.000552512   2.24231e-05   3.55958e-05   2.99336e-05   2.84155e-05  -5.62158e-06   3.36460e-07       2.63895       3.36436       3.63767       3.73009       3.82865       3.67585       3.36920       3.05091       2.75870       2.34635       1.98158       1.63798       1.33464       1.00516      0.741323      0.535643      0.379083      0.271157      0.185830      0.125261     0.0813379     0.0524529     0.0317806     0.0187983     0.0109575    0.00616464    0.00331452    0.00181498   0.000924594   0.000470438   0.000222802   0.000105592   4.45269e-05   2.00953e-05   7.85729e-06   3.15546e-06
  24  18 3651.0796    2.3439  4.2701 11.1159  0.0005  0.0476   0.0222   0.1237    0.0621   0.0000   436.1030       22.6483       13.4645      -3.83722       5.79014      0.352184      -2.07725      -10.4748      -4.98128       2.73142      -2.93731     -0.505267      0.243431     0.0769415       1.49849      0.851203     -0.509253     -0.241684      0.489532    -0.0578170    -0.0177636     0.0619386     0.0693885    -0.0244989    -0.0147602    -0.0112685    0.00377307    0.00253778   -0.00174761  -0.000900671  -0.000374438   7.93350e-05  -0.000122223  -2.84080e-05  -1.82255e-06  -3.62249e-07       3.29661       4.17374       4.69099       4.87954       4.80181       4.66351       4.31021       3.86889       3.44452       2.97493       2.52421       2.04726       1.59666       1.24069      0.930950      0.688982      0.496532      0.342399      0.235937      0.152649     0.0982036     0.0651095     0.0392034     0.0234711     0.0140794    0.00786539    0.00423636    0.00227296    0.00117710   0.000580348   0.000287449   0.000130850   5.80892e-05   2.58999e-05   1.10174e-05   4.22157e-06
  24  19 3796.8535    1.9623  5.9061 10.7701 -0.0004  0.0589   0.0166   0.1598    0.0580   0.0000   441.6436       12.8799       11.7804       2.96050      -12.3050       3.28335      -12.9953      -2.12275      -6.66498       2.07855      0.401873      0.512775       3.79539      0.216038      0.584763     -0.388076      0.589726     -0.596523     -0.129536     -0.300102     0.0828631    -0.0525087    0.00856683    -0.0140548    -0.0128878   0.000643938   -0.00187549    0.00270797   0.000923098   0.000245672   0.000252809  -0.000127234   8.52425e-05  -2.03768e-05   5.59127e-06  -6.68854e-07       4.06495       5.29298       5.79984       6.01551       6.08174       5.79179       5.43238       4.89028       4.22874       3.68097       3.08059       2.55184       2.00235       1.52644       1.16319      0.834370      0.610678      0.421951      0.292185      0.190220      0.127384     0.0795761     0.0491963     0.0296875     0.0172571    0.00947919    0.00531691    0.00276535    0.00143436   0.000709350   0.000346965   0.000160926   7.31324e-05   3.07470e-05   1.31060e-05   5.18532e-06
  24  20 3942.6546    1.6100  7.8128 10.4460 -0.0002  0.0745   0.0126   0.2048    0.0532   0.0000   441.8357       21.5720       3.97983      -3.97730       1.94314       8.44998      -1.70222      -3.51191       1.40299     -0.577403       5.09198      -4.07035      -3.77464      -1.97056       2.05423     0.0783355      -1.05960      0.351610      0.553945    -0.0638832    -0.0288553     0.0730508     0.0722221   -0.00840956    -0.0302526   -0.00511086    0.00727302   -0.00326585    0.00291754   0.000193584   9.37059e-05   0.000212752  -0.000111925  -5.27218e-05   3.52223e-05   1.15912e-07       4.86433       6.42750       7.02012       7.26618       7.39625       7.04203       6.66944       5.93407       5.28666       4.49518       3.76431       3.11657       2.47794       1.89314       1.42850       1.06096      0.755798      0.524111      0.369294      0.243807      0.157687      0.101680     0.0614543     0.0369804     0.0214113     0.0122274    0.00664228    0.00354010    0.00182787   0.000926679   0.000439669   0.000209452   9.28805e-05   4.15711e-05   1.62554e-05   6.48914e-06
  24  21 4088.4644    1.3482 10.1357 10.3376 -0.0024  0.0941   0.0102   0.2600    0.0455   0.0000   442.4142      0.704399       29.5936       6.99016      -2.14514       1.79943       15.7209      -11.0198      -3.02171       3.59950      -2.04547      -2.12875       1.23535      -3.34234      -2.51191     -0.930199       2.59189       1.22043     -0.867207     -0.410670     -0.199520     -0.143309     0.0799786     0.0932604    -0.0119378    -0.0321900    0.00182772     0.0134664    0.00266999   -0.00223476  -0.000160376  -3.50030e-05   0.000130038   1.21505e-05   4.50998e-06  -1.99862e-06       6.34931       8.41743       9.10126       9.65899       9.58080       9.36344       8.71316       7.78332       6.85934       5.81296       4.83151       3.91614       3.11543       2.41868       1.83299       1.35090      0.982393      0.684197      0.468247      0.314758      0.201937      0.129032     0.0784737     0.0474760     0.0276450     0.0154943    0.00854567    0.00459371    0.00236651    0.00115201   0.000576882   0.000265303   0.000118838   5.09123e-05   2.12007e-05   8.27312e-06
  24  22 4234.0238    1.1436 12.9610 10.2142 -0.0015  0.1210   0.0080   0.3400    0.0407   0.0000   439.5075       12.9939       25.7801      -2.39105      -16.6102       6.14165       16.7202      -8.78831      -24.5163      -11.2614       5.70184      -2.24600      -7.84961      -1.57577       1.45264       2.23344     -0.173602     -0.461751     0.0465658     -0.282223      0.187427      0.131272     -0.222085     0.0601675     0.0450030     0.0270099    0.00113923    0.00641997    0.00193082   4.52946e-05  -0.000777528  -0.000195674  -0.000156701   1.24216e-06   1.17335e-05  -2.82771e-06       7.79026       10.4092       11.4874       12.0450       12.0242       11.5393       10.8739       9.55937       8.70470       7.32040       6.16581       5.02080       4.00899       3.06770       2.36707       1.68379       1.24565      0.873092      0.591371      0.399823      0.257197      0.165108      0.101507     0.0616039     0.0354595     0.0200355     0.0111150    0.00597715    0.00307507    0.00155568   0.000743767   0.000349644   0.000157630   6.76108e-05   2.77268e-05   1.11728e-05
[truncated: 1,534,274 more chars]
