# Supplementary material for: Global-Mode Analysis of Full-Disk Data from the Michelson Doppler Imager and the Helioseismic and Magnetic Imager
Source: Sol Phys. 2018 Jan 31;293(2):29. doi: 10.1007/s11207-017-1201-5 (PMC6566312; doi:10.1007/s11207-017-1201-5)
Supplement: Supplementary file 2 — (TAR 362.4 MB) [file 11207_2017_1201_MOESM2_ESM.tar › HMI/hmiv72dasym.6328.36]

   0  14 2093.5274    0.6949  1.1467  8.4565  0.0000       4.57538  0.2600   0.1243   0.6367    6.1413   0.0000       4.11089    -0.0000       0.00000       0.00000       0.00000       0.00000       0.00000       0.00000       0.00000       0.00000       0.00000       0.00000       0.00000       0.00000       0.00000       0.00000       0.00000       0.00000       0.00000       0.00000       0.00000       0.00000       0.00000       0.00000       0.00000       0.00000       0.00000       0.00000       0.00000       0.00000       0.00000       0.00000       0.00000       0.00000       0.00000       0.00000       0.00000       0.00000       0.00000       0.00000       0.00000       0.00000       0.00000       0.00000       0.00000       0.00000       0.00000       0.00000       0.00000       0.00000       0.00000       0.00000       0.00000       0.00000       0.00000       0.00000       0.00000       0.00000       0.00000       0.00000       0.00000       0.00000       0.00000       0.00000       0.00000       0.00000       0.00000       0.00000       0.00000       0.00000       0.00000       0.00000       0.00000
   0  18 2629.5977    2.3090  0.5963 12.1136  0.0021       4.36258  0.1364   0.3824   0.3940    0.9651   0.0000       4.86587    -0.0000       0.00000       0.00000       0.00000       0.00000       0.00000       0.00000       0.00000       0.00000       0.00000       0.00000       0.00000       0.00000       0.00000       0.00000       0.00000       0.00000       0.00000       0.00000       0.00000       0.00000       0.00000       0.00000       0.00000       0.00000       0.00000       0.00000       0.00000       0.00000       0.00000       0.00000       0.00000       0.00000       0.00000       0.00000       0.00000       0.00000       0.00000       0.00000       0.00000       0.00000       0.00000       0.00000       0.00000       0.00000       0.00000       0.00000       0.00000       0.00000       0.00000       0.00000       0.00000       0.00000       0.00000       0.00000       0.00000       0.00000       0.00000       0.00000       0.00000       0.00000       0.00000       0.00000       0.00000       0.00000       0.00000       0.00000       0.00000       0.00000       0.00000       0.00000       0.00000
   0  24 3438.7221    3.2549  1.7130  7.6182  0.0061     -0.796171  0.2747   0.3731   0.7505   35.2340   0.0000       1.99240    -0.0000       0.00000       0.00000       0.00000       0.00000       0.00000       0.00000       0.00000       0.00000       0.00000       0.00000       0.00000       0.00000       0.00000       0.00000       0.00000       0.00000       0.00000       0.00000       0.00000       0.00000       0.00000       0.00000       0.00000       0.00000       0.00000       0.00000       0.00000       0.00000       0.00000       0.00000       0.00000       0.00000       0.00000       0.00000       0.00000       0.00000       0.00000       0.00000       0.00000       0.00000       0.00000       0.00000       0.00000       0.00000       0.00000       0.00000       0.00000       0.00000       0.00000       0.00000       0.00000       0.00000       0.00000       0.00000       0.00000       0.00000       0.00000       0.00000       0.00000       0.00000       0.00000       0.00000       0.00000       0.00000       0.00000       0.00000       0.00000       0.00000       0.00000       0.00000       0.00000
   1  12 1885.2226    0.4436  0.5304  9.7659  0.0000       18.5737  0.1200   0.0565   0.1979    0.2011   0.0000       8.31268   381.8390       48.7226       0.00000       0.00000       0.00000       0.00000       0.00000       0.00000       0.00000       0.00000       0.00000       0.00000       0.00000       0.00000       0.00000       0.00000       0.00000       0.00000       0.00000       0.00000       0.00000       0.00000       0.00000       0.00000       0.00000       0.00000       0.00000       0.00000       0.00000       0.00000       0.00000       0.00000       0.00000       0.00000       0.00000       0.00000       135.635       52.2524       0.00000       0.00000       0.00000       0.00000       0.00000       0.00000       0.00000       0.00000       0.00000       0.00000       0.00000       0.00000       0.00000       0.00000       0.00000       0.00000       0.00000       0.00000       0.00000       0.00000       0.00000       0.00000       0.00000       0.00000       0.00000       0.00000       0.00000       0.00000       0.00000       0.00000       0.00000       0.00000       0.00000       0.00000
   1  14 2156.9573    0.8076  0.7427  8.4153  0.0000       6.61742  0.0865   0.0694   0.2037    1.9915   0.0000       2.57133   255.0327       103.161       0.00000       0.00000       0.00000       0.00000       0.00000       0.00000       0.00000       0.00000       0.00000       0.00000       0.00000       0.00000       0.00000       0.00000       0.00000       0.00000       0.00000       0.00000       0.00000       0.00000       0.00000       0.00000       0.00000       0.00000       0.00000       0.00000       0.00000       0.00000       0.00000       0.00000       0.00000       0.00000       0.00000       0.00000       90.2614       49.1625       0.00000       0.00000       0.00000       0.00000       0.00000       0.00000       0.00000       0.00000       0.00000       0.00000       0.00000       0.00000       0.00000       0.00000       0.00000       0.00000       0.00000       0.00000       0.00000       0.00000       0.00000       0.00000       0.00000       0.00000       0.00000       0.00000       0.00000       0.00000       0.00000       0.00000       0.00000       0.00000       0.00000       0.00000
   1  16 2425.6216    1.4277  0.8759 10.2231  0.0000       2.08242  0.1105   0.1184   0.2165    1.1551   0.0000       2.30819   373.9026       25.8956       0.00000       0.00000       0.00000       0.00000       0.00000       0.00000       0.00000       0.00000       0.00000       0.00000       0.00000       0.00000       0.00000       0.00000       0.00000       0.00000       0.00000       0.00000       0.00000       0.00000       0.00000       0.00000       0.00000       0.00000       0.00000       0.00000       0.00000       0.00000       0.00000       0.00000       0.00000       0.00000       0.00000       0.00000       91.9102       58.0683       0.00000       0.00000       0.00000       0.00000       0.00000       0.00000       0.00000       0.00000       0.00000       0.00000       0.00000       0.00000       0.00000       0.00000       0.00000       0.00000       0.00000       0.00000       0.00000       0.00000       0.00000       0.00000       0.00000       0.00000       0.00000       0.00000       0.00000       0.00000       0.00000       0.00000       0.00000       0.00000       0.00000       0.00000
   1  20 2963.2873    3.9440  0.6776 11.8578  0.0000      0.744209  0.0817   0.3407   0.1806    1.3674   0.0000       1.84409   315.9200       15.8312       0.00000       0.00000       0.00000       0.00000       0.00000       0.00000       0.00000       0.00000       0.00000       0.00000       0.00000       0.00000       0.00000       0.00000       0.00000       0.00000       0.00000       0.00000       0.00000       0.00000       0.00000       0.00000       0.00000       0.00000       0.00000       0.00000       0.00000       0.00000       0.00000       0.00000       0.00000       0.00000       0.00000       0.00000       88.4901       42.1267       0.00000       0.00000       0.00000       0.00000       0.00000       0.00000       0.00000       0.00000       0.00000       0.00000       0.00000       0.00000       0.00000       0.00000       0.00000       0.00000       0.00000       0.00000       0.00000       0.00000       0.00000       0.00000       0.00000       0.00000       0.00000       0.00000       0.00000       0.00000       0.00000       0.00000       0.00000       0.00000       0.00000       0.00000
   1  24 3504.0906    2.8818  2.2629 11.3552 -0.0071      0.213861  0.1990   0.1715   0.5115    1.8112   0.0000      0.777818   770.9859      -17.1043       0.00000       0.00000       0.00000       0.00000       0.00000       0.00000       0.00000       0.00000       0.00000       0.00000       0.00000       0.00000       0.00000       0.00000       0.00000       0.00000       0.00000       0.00000       0.00000       0.00000       0.00000       0.00000       0.00000       0.00000       0.00000       0.00000       0.00000       0.00000       0.00000       0.00000       0.00000       0.00000       0.00000       0.00000       133.555       135.195       0.00000       0.00000       0.00000       0.00000       0.00000       0.00000       0.00000       0.00000       0.00000       0.00000       0.00000       0.00000       0.00000       0.00000       0.00000       0.00000       0.00000       0.00000       0.00000       0.00000       0.00000       0.00000       0.00000       0.00000       0.00000       0.00000       0.00000       0.00000       0.00000       0.00000       0.00000       0.00000       0.00000       0.00000
   2  11 1810.2836    0.3886  0.1759 10.0132  0.0000       19.3597  0.0979   0.0680   0.0996    0.1217   0.0000       11.5687   426.7360       12.3646       9.69783      -8.31534       0.00000       0.00000       0.00000       0.00000       0.00000       0.00000       0.00000       0.00000       0.00000       0.00000       0.00000       0.00000       0.00000       0.00000       0.00000       0.00000       0.00000       0.00000       0.00000       0.00000       0.00000       0.00000       0.00000       0.00000       0.00000       0.00000       0.00000       0.00000       0.00000       0.00000       0.00000       0.00000       46.4837       43.3221       36.9646       14.0261       0.00000       0.00000       0.00000       0.00000       0.00000       0.00000       0.00000       0.00000       0.00000       0.00000       0.00000       0.00000       0.00000       0.00000       0.00000       0.00000       0.00000       0.00000       0.00000       0.00000       0.00000       0.00000       0.00000       0.00000       0.00000       0.00000       0.00000       0.00000       0.00000       0.00000       0.00000       0.00000
   2  12 1945.8039    0.5106  0.4816 10.0717  0.0000       6.30963  0.0667   0.0476   0.1710    0.1945   0.0000       4.32763   389.4067      -29.5155      -3.17516      -6.38345       0.00000       0.00000       0.00000       0.00000       0.00000       0.00000       0.00000       0.00000       0.00000       0.00000       0.00000       0.00000       0.00000       0.00000       0.00000       0.00000       0.00000       0.00000       0.00000       0.00000       0.00000       0.00000       0.00000       0.00000       0.00000       0.00000       0.00000       0.00000       0.00000       0.00000       0.00000       0.00000       34.4641       32.5821       19.6542       7.70720       0.00000       0.00000       0.00000       0.00000       0.00000       0.00000       0.00000       0.00000       0.00000       0.00000       0.00000       0.00000       0.00000       0.00000       0.00000       0.00000       0.00000       0.00000       0.00000       0.00000       0.00000       0.00000       0.00000       0.00000       0.00000       0.00000       0.00000       0.00000       0.00000       0.00000       0.00000       0.00000
   2  13 2082.0296    0.6462  0.6081  9.7398  0.0000       8.54744  0.0773   0.0496   0.1670    0.3541   0.0000       3.34918   410.7799      -34.9057      0.842571       5.63494       0.00000       0.00000       0.00000       0.00000       0.00000       0.00000       0.00000       0.00000       0.00000       0.00000       0.00000       0.00000       0.00000       0.00000       0.00000       0.00000       0.00000       0.00000       0.00000       0.00000       0.00000       0.00000       0.00000       0.00000       0.00000       0.00000       0.00000       0.00000       0.00000       0.00000       0.00000       0.00000       41.5787       34.0975       22.3613       7.57977       0.00000       0.00000       0.00000       0.00000       0.00000       0.00000       0.00000       0.00000       0.00000       0.00000       0.00000       0.00000       0.00000       0.00000       0.00000       0.00000       0.00000       0.00000       0.00000       0.00000       0.00000       0.00000       0.00000       0.00000       0.00000       0.00000       0.00000       0.00000       0.00000       0.00000       0.00000       0.00000
   2  14 2217.7605    0.8516  0.9637  9.3234  0.0000       6.48111  0.0879   0.0528   0.1925    0.7773   0.0000       2.34842   395.3281      -28.6043      -16.9629      -2.56058       0.00000       0.00000       0.00000       0.00000       0.00000       0.00000       0.00000       0.00000       0.00000       0.00000       0.00000       0.00000       0.00000       0.00000       0.00000       0.00000       0.00000       0.00000       0.00000       0.00000       0.00000       0.00000       0.00000       0.00000       0.00000       0.00000       0.00000       0.00000       0.00000       0.00000       0.00000       0.00000       39.6819       42.2308       22.5169       10.4882       0.00000       0.00000       0.00000       0.00000       0.00000       0.00000       0.00000       0.00000       0.00000       0.00000       0.00000       0.00000       0.00000       0.00000       0.00000       0.00000       0.00000       0.00000       0.00000       0.00000       0.00000       0.00000       0.00000       0.00000       0.00000       0.00000       0.00000       0.00000       0.00000       0.00000       0.00000       0.00000
   2  22 3295.0730    3.5408  1.9244  4.7691  0.0000      0.357021  0.1139   0.1542   0.3119  994.7187   0.0000      0.681895   332.8707      -112.323      -4.87351       3.97383       0.00000       0.00000       0.00000       0.00000       0.00000       0.00000       0.00000       0.00000       0.00000       0.00000       0.00000       0.00000       0.00000       0.00000       0.00000       0.00000       0.00000       0.00000       0.00000       0.00000       0.00000       0.00000       0.00000       0.00000       0.00000       0.00000       0.00000       0.00000       0.00000       0.00000       0.00000       0.00000       61.0519       50.8182       26.8207       10.5821       0.00000       0.00000       0.00000       0.00000       0.00000       0.00000       0.00000       0.00000       0.00000       0.00000       0.00000       0.00000       0.00000       0.00000       0.00000       0.00000       0.00000       0.00000       0.00000       0.00000       0.00000       0.00000       0.00000       0.00000       0.00000       0.00000       0.00000       0.00000       0.00000       0.00000       0.00000       0.00000
   2  23 3430.8637    3.0551  2.0894 11.2963  0.0103       1.15506  0.1497   0.1336   0.2649    0.8284   0.0000      0.839594   409.1998       66.4223       25.4265       9.45746       0.00000       0.00000       0.00000       0.00000       0.00000       0.00000       0.00000       0.00000       0.00000       0.00000       0.00000       0.00000       0.00000       0.00000       0.00000       0.00000       0.00000       0.00000       0.00000       0.00000       0.00000       0.00000       0.00000       0.00000       0.00000       0.00000       0.00000       0.00000       0.00000       0.00000       0.00000       0.00000       64.2267       55.1456       35.7443       13.1610       0.00000       0.00000       0.00000       0.00000       0.00000       0.00000       0.00000       0.00000       0.00000       0.00000       0.00000       0.00000       0.00000       0.00000       0.00000       0.00000       0.00000       0.00000       0.00000       0.00000       0.00000       0.00000       0.00000       0.00000       0.00000       0.00000       0.00000       0.00000       0.00000       0.00000       0.00000       0.00000
   3  13 2137.9138    0.7124  0.8396 10.1684  0.0000       10.4728  0.0835   0.0455   0.1551    0.2663   0.0000       3.21531   428.6872       5.18407      -5.58408       6.11706      -1.73297      -3.03116       0.00000       0.00000       0.00000       0.00000       0.00000       0.00000       0.00000       0.00000       0.00000       0.00000       0.00000       0.00000       0.00000       0.00000       0.00000       0.00000       0.00000       0.00000       0.00000       0.00000       0.00000       0.00000       0.00000       0.00000       0.00000       0.00000       0.00000       0.00000       0.00000       0.00000       31.4935       29.8064       21.0177       12.7930       5.01951       1.46908       0.00000       0.00000       0.00000       0.00000       0.00000       0.00000       0.00000       0.00000       0.00000       0.00000       0.00000       0.00000       0.00000       0.00000       0.00000       0.00000       0.00000       0.00000       0.00000       0.00000       0.00000       0.00000       0.00000       0.00000       0.00000       0.00000       0.00000       0.00000       0.00000       0.00000
   3  14 2273.5095    0.9727  0.7281 10.5880  0.0000       6.55428  0.0632   0.0588   0.1351    0.2635   0.0000       2.29350   482.9212      -2.86264      -5.28157      0.441118       6.66211     -0.115250       0.00000       0.00000       0.00000       0.00000       0.00000       0.00000       0.00000       0.00000       0.00000       0.00000       0.00000       0.00000       0.00000       0.00000       0.00000       0.00000       0.00000       0.00000       0.00000       0.00000       0.00000       0.00000       0.00000       0.00000       0.00000       0.00000       0.00000       0.00000       0.00000       0.00000       25.0881       22.6728       18.4144       11.1238       5.10394       1.36881       0.00000       0.00000       0.00000       0.00000       0.00000       0.00000       0.00000       0.00000       0.00000       0.00000       0.00000       0.00000       0.00000       0.00000       0.00000       0.00000       0.00000       0.00000       0.00000       0.00000       0.00000       0.00000       0.00000       0.00000       0.00000       0.00000       0.00000       0.00000       0.00000       0.00000
   3  15 2407.6949    1.4874  0.6885 11.0292  0.0000       6.06371  0.0617   0.0916   0.1158    0.3299   0.0000       1.96384   449.1047      -24.7545      -17.0372       20.5039      -6.45017      0.905439       0.00000       0.00000       0.00000       0.00000       0.00000       0.00000       0.00000       0.00000       0.00000       0.00000       0.00000       0.00000       0.00000       0.00000       0.00000       0.00000       0.00000       0.00000       0.00000       0.00000       0.00000       0.00000       0.00000       0.00000       0.00000       0.00000       0.00000       0.00000       0.00000       0.00000       22.5972       23.2253       17.5188       9.91985       4.75987       1.61770       0.00000       0.00000       0.00000       0.00000       0.00000       0.00000       0.00000       0.00000       0.00000       0.00000       0.00000       0.00000       0.00000       0.00000       0.00000       0.00000       0.00000       0.00000       0.00000       0.00000       0.00000       0.00000       0.00000       0.00000       0.00000       0.00000       0.00000       0.00000       0.00000       0.00000
   3  17 2676.1229    2.4989  1.0257  0.9899  0.0000       1.45820  0.0771   0.1236   0.1344 1000.0000   0.0000       1.30598   481.6598       13.4328      -26.3488      0.660143       7.39755      -1.97880       0.00000       0.00000       0.00000       0.00000       0.00000       0.00000       0.00000       0.00000       0.00000       0.00000       0.00000       0.00000       0.00000       0.00000       0.00000       0.00000       0.00000       0.00000       0.00000       0.00000       0.00000       0.00000       0.00000       0.00000       0.00000       0.00000       0.00000       0.00000       0.00000       0.00000       25.5227       25.5339       18.8589       12.0352       5.09555       1.64638       0.00000       0.00000       0.00000       0.00000       0.00000       0.00000       0.00000       0.00000       0.00000       0.00000       0.00000       0.00000       0.00000       0.00000       0.00000       0.00000       0.00000       0.00000       0.00000       0.00000       0.00000       0.00000       0.00000       0.00000       0.00000       0.00000       0.00000       0.00000       0.00000       0.00000
   3  18 2811.4564    3.0899  0.8349 -3.1842  0.0000       1.80308  0.0607   0.1612   0.1298 1000.0000   0.0000       1.21743   427.5365       5.51596       16.3328      -13.9485       1.68451      -1.65595       0.00000       0.00000       0.00000       0.00000       0.00000       0.00000       0.00000       0.00000       0.00000       0.00000       0.00000       0.00000       0.00000       0.00000       0.00000       0.00000       0.00000       0.00000       0.00000       0.00000       0.00000       0.00000       0.00000       0.00000       0.00000       0.00000       0.00000       0.00000       0.00000       0.00000       20.9707       21.4849       16.3409       8.74907       4.67211       1.40787       0.00000       0.00000       0.00000       0.00000       0.00000       0.00000       0.00000       0.00000       0.00000       0.00000       0.00000       0.00000       0.00000       0.00000       0.00000       0.00000       0.00000       0.00000       0.00000       0.00000       0.00000       0.00000       0.00000       0.00000       0.00000       0.00000       0.00000       0.00000       0.00000       0.00000
   3  19 2947.0807    3.4920  0.9017 -2.5513  0.0000       3.70646  0.0734   0.1669   0.1095 1000.0000   0.0000       1.51062   370.6850      -34.4042       13.2428       2.24985      -1.32192     0.0563809       0.00000       0.00000       0.00000       0.00000       0.00000       0.00000       0.00000       0.00000       0.00000       0.00000       0.00000       0.00000       0.00000       0.00000       0.00000       0.00000       0.00000       0.00000       0.00000       0.00000       0.00000       0.00000       0.00000       0.00000       0.00000       0.00000       0.00000       0.00000       0.00000       0.00000       23.9115       25.0500       18.9437       10.2947       5.48484       1.64451       0.00000       0.00000       0.00000       0.00000       0.00000       0.00000       0.00000       0.00000       0.00000       0.00000       0.00000       0.00000       0.00000       0.00000       0.00000       0.00000       0.00000       0.00000       0.00000       0.00000       0.00000       0.00000       0.00000       0.00000       0.00000       0.00000       0.00000       0.00000       0.00000       0.00000
   3  22 3353.3409    3.5038  1.8445 11.1334  0.0000      0.620072  0.1075   0.1289   0.1950    1.0632   0.0000      0.710730   447.5081       43.3843       6.96498      -27.2076      -2.37524      -1.21307       0.00000       0.00000       0.00000       0.00000       0.00000       0.00000       0.00000       0.00000       0.00000       0.00000       0.00000       0.00000       0.00000       0.00000       0.00000       0.00000       0.00000       0.00000       0.00000       0.00000       0.00000       0.00000       0.00000       0.00000       0.00000       0.00000       0.00000       0.00000       0.00000       0.00000       40.6800       36.4421       28.4082       16.8470       7.32903       1.96316       0.00000       0.00000       0.00000       0.00000       0.00000       0.00000       0.00000       0.00000       0.00000       0.00000       0.00000       0.00000       0.00000       0.00000       0.00000       0.00000       0.00000       0.00000       0.00000       0.00000       0.00000       0.00000       0.00000       0.00000       0.00000       0.00000       0.00000       0.00000       0.00000       0.00000
   3  23 3489.7106    2.9511  3.1415  9.8235  0.0019      0.825819  0.1407   0.0810   0.2529    1.0926   0.0000      0.335611   489.4326      -52.7615       14.3087      0.142514       5.51228     -0.597469       0.00000       0.00000       0.00000       0.00000       0.00000       0.00000       0.00000       0.00000       0.00000       0.00000       0.00000       0.00000       0.00000       0.00000       0.00000       0.00000       0.00000       0.00000       0.00000       0.00000       0.00000       0.00000       0.00000       0.00000       0.00000       0.00000       0.00000       0.00000       0.00000       0.00000       47.5355       48.0373       33.7333       20.1150       8.66012       2.85597       0.00000       0.00000       0.00000       0.00000       0.00000       0.00000       0.00000       0.00000       0.00000       0.00000       0.00000       0.00000       0.00000       0.00000       0.00000       0.00000       0.00000       0.00000       0.00000       0.00000       0.00000       0.00000       0.00000       0.00000       0.00000       0.00000       0.00000       0.00000       0.00000       0.00000
   3  24 3626.0497    2.4666  3.8365 10.6283  0.0000      0.325036  0.1566   0.0665   0.3128    0.4040   0.0000      0.283212   395.6324       47.7807       1.49198      -16.3056      -9.54379      -2.80999       0.00000       0.00000       0.00000       0.00000       0.00000       0.00000       0.00000       0.00000       0.00000       0.00000       0.00000       0.00000       0.00000       0.00000       0.00000       0.00000       0.00000       0.00000       0.00000       0.00000       0.00000       0.00000       0.00000       0.00000       0.00000       0.00000       0.00000       0.00000       0.00000       0.00000       53.9427       52.2263       39.0633       23.1161       10.4865       3.18140       0.00000       0.00000       0.00000       0.00000       0.00000       0.00000       0.00000       0.00000       0.00000       0.00000       0.00000       0.00000       0.00000       0.00000       0.00000       0.00000       0.00000       0.00000       0.00000       0.00000       0.00000       0.00000       0.00000       0.00000       0.00000       0.00000       0.00000       0.00000       0.00000       0.00000
   4  13 2188.3744    0.8690  0.7524  9.5896  0.0081       2.62002  0.0660   0.0428   0.1118    0.4429   0.0000       1.76345   414.0322       20.9138       4.63352       22.0205       3.35203      -10.9535      -1.10876     -0.283684       0.00000       0.00000       0.00000       0.00000       0.00000       0.00000       0.00000       0.00000       0.00000       0.00000       0.00000       0.00000       0.00000       0.00000       0.00000       0.00000       0.00000       0.00000       0.00000       0.00000       0.00000       0.00000       0.00000       0.00000       0.00000       0.00000       0.00000       0.00000       18.5399       18.5514       18.3699       11.3063       6.70578       3.87264       1.56158      0.328842       0.00000       0.00000       0.00000       0.00000       0.00000       0.00000       0.00000       0.00000       0.00000       0.00000       0.00000       0.00000       0.00000       0.00000       0.00000       0.00000       0.00000       0.00000       0.00000       0.00000       0.00000       0.00000       0.00000       0.00000       0.00000       0.00000       0.00000       0.00000
   4  14 2324.1625    1.1820  0.8150 10.4252  0.0034       2.55478  0.0642   0.0591   0.1186    0.4171   0.0000       1.54925   439.9848       17.1241      -5.50376      -11.1880      -7.27694      0.947498      -1.26363     0.0501274       0.00000       0.00000       0.00000       0.00000       0.00000       0.00000       0.00000       0.00000       0.00000       0.00000       0.00000       0.00000       0.00000       0.00000       0.00000       0.00000       0.00000       0.00000       0.00000       0.00000       0.00000       0.00000       0.00000       0.00000       0.00000       0.00000       0.00000       0.00000       18.5887       21.3943       15.6360       11.7114       6.26277       3.20525       1.15829      0.365888       0.00000       0.00000       0.00000       0.00000       0.00000       0.00000       0.00000       0.00000       0.00000       0.00000       0.00000       0.00000       0.00000       0.00000       0.00000       0.00000       0.00000       0.00000       0.00000       0.00000       0.00000       0.00000       0.00000       0.00000       0.00000       0.00000       0.00000       0.00000
   4  18 2864.1331    3.4679  0.8724  3.6241  0.0000       1.59980  0.0698   0.1853   0.1207 1000.0000   0.0000       1.17829   427.2199      -1.12689      -2.42610      -11.2835       4.20768      -5.45913       0.00000       0.00000       0.00000       0.00000       0.00000       0.00000       0.00000       0.00000       0.00000       0.00000       0.00000       0.00000       0.00000       0.00000       0.00000       0.00000       0.00000       0.00000       0.00000       0.00000       0.00000       0.00000       0.00000       0.00000       0.00000       0.00000       0.00000       0.00000       0.00000       0.00000       18.3952       19.4897       16.0170       11.0972       7.24903       2.97072       1.34679      0.332298       0.00000       0.00000       0.00000       0.00000       0.00000       0.00000       0.00000       0.00000       0.00000       0.00000       0.00000       0.00000       0.00000       0.00000       0.00000       0.00000       0.00000       0.00000       0.00000       0.00000       0.00000       0.00000       0.00000       0.00000       0.00000       0.00000       0.00000       0.00000
   4  19 3000.1448    4.0637  0.8594  5.0130  0.0000       1.07386  0.0577   0.1845   0.1072  935.4512   0.0000       1.16297   417.1556      -6.98123       26.0354      -6.78195       8.70144      0.531419       0.00000       0.00000       0.00000       0.00000       0.00000       0.00000       0.00000       0.00000       0.00000       0.00000       0.00000       0.00000       0.00000       0.00000       0.00000       0.00000       0.00000       0.00000       0.00000       0.00000       0.00000       0.00000       0.00000       0.00000       0.00000       0.00000       0.00000       0.00000       0.00000       0.00000       16.1844       19.2923       14.8648       10.6736       5.17939       3.43064       1.13123      0.360806       0.00000       0.00000       0.00000       0.00000       0.00000       0.00000       0.00000       0.00000       0.00000       0.00000       0.00000       0.00000       0.00000       0.00000       0.00000       0.00000       0.00000       0.00000       0.00000       0.00000       0.00000       0.00000       0.00000       0.00000       0.00000       0.00000       0.00000       0.00000
   4  22 3408.0570    3.4228  2.0259 10.0259  0.0026      0.441886  0.0999   0.1073   0.1836    1.8044   0.0000      0.547673   468.9134       1.92393       22.0137      -17.8018       7.48342      -4.83517       2.78862     -0.247480       0.00000       0.00000       0.00000       0.00000       0.00000       0.00000       0.00000       0.00000       0.00000       0.00000       0.00000       0.00000       0.00000       0.00000       0.00000       0.00000       0.00000       0.00000       0.00000       0.00000       0.00000       0.00000       0.00000       0.00000       0.00000       0.00000       0.00000       0.00000       26.2665       24.7153       21.4966       16.9993       10.4468       4.81462       1.75048      0.432513       0.00000       0.00000       0.00000       0.00000       0.00000       0.00000       0.00000       0.00000       0.00000       0.00000       0.00000       0.00000       0.00000       0.00000       0.00000       0.00000       0.00000       0.00000       0.00000       0.00000       0.00000       0.00000       0.00000       0.00000       0.00000       0.00000       0.00000       0.00000
   4  23 3544.5942    2.7254  2.8058 10.9309 -0.0012     -0.217305  0.1225   0.0747   0.2344    0.4986   0.0000      0.380895   445.9130       15.1140      -20.2543       18.7273       16.8941      -1.44180     -0.157815    -0.0749562       0.00000       0.00000       0.00000       0.00000       0.00000       0.00000       0.00000       0.00000       0.00000       0.00000       0.00000       0.00000       0.00000       0.00000       0.00000       0.00000       0.00000       0.00000       0.00000       0.00000       0.00000       0.00000       0.00000       0.00000       0.00000       0.00000       0.00000       0.00000       30.7839       32.7612       28.2701       18.5662       10.9083       5.63354       2.21922      0.563639       0.00000       0.00000       0.00000       0.00000       0.00000       0.00000       0.00000       0.00000       0.00000       0.00000       0.00000       0.00000       0.00000       0.00000       0.00000       0.00000       0.00000       0.00000       0.00000       0.00000       0.00000       0.00000       0.00000       0.00000       0.00000       0.00000       0.00000       0.00000
   4  24 3681.8180    2.2792  4.7024  9.7983 -0.0005      0.486165  0.1558   0.0504   0.3141    0.6216   0.0000      0.162487   395.6310       51.5756      -8.99498      0.150284       26.4885       8.45413     -0.538003     -0.124684       0.00000       0.00000       0.00000       0.00000       0.00000       0.00000       0.00000       0.00000       0.00000       0.00000       0.00000       0.00000       0.00000       0.00000       0.00000       0.00000       0.00000       0.00000       0.00000       0.00000       0.00000       0.00000       0.00000       0.00000       0.00000       0.00000       0.00000       0.00000       39.6976       44.0255       34.6143       25.4457       15.0134       7.19952       2.82698      0.812914       0.00000       0.00000       0.00000       0.00000       0.00000       0.00000       0.00000       0.00000       0.00000       0.00000       0.00000       0.00000       0.00000       0.00000       0.00000       0.00000       0.00000       0.00000       0.00000       0.00000       0.00000       0.00000       0.00000       0.00000       0.00000       0.00000       0.00000       0.00000
   4  25 3818.9310    1.9240  5.9836 10.2152  0.0021      0.687907  0.2011   0.0398   0.3645    0.2716   0.0000      0.178186   450.6850      -17.0596       14.7866      -31.5694       18.1622      -18.4941     -0.709009      0.776282       0.00000       0.00000       0.00000       0.00000       0.00000       0.00000       0.00000       0.00000       0.00000       0.00000       0.00000       0.00000       0.00000       0.00000       0.00000       0.00000       0.00000       0.00000       0.00000       0.00000       0.00000       0.00000       0.00000       0.00000       0.00000       0.00000       0.00000       0.00000       48.9749       51.3813       45.5858       31.7907       18.5668       10.1029       3.77510      0.940351       0.00000       0.00000       0.00000       0.00000       0.00000       0.00000       0.00000       0.00000       0.00000       0.00000       0.00000       0.00000       0.00000       0.00000       0.00000       0.00000       0.00000       0.00000       0.00000       0.00000       0.00000       0.00000       0.00000       0.00000       0.00000       0.00000       0.00000       0.00000
   5  10 1823.3692    0.3945  0.3420  9.9657 -0.0129       11.5212  0.1184   0.0345   0.0798    0.0999   0.0000       5.16790   441.1806       2.16438       1.96478      -12.6516      -11.7764       1.04930      0.495570     -0.921901     -0.185268    -0.0226825       0.00000       0.00000       0.00000       0.00000       0.00000       0.00000       0.00000       0.00000       0.00000       0.00000       0.00000       0.00000       0.00000       0.00000       0.00000       0.00000       0.00000       0.00000       0.00000       0.00000       0.00000       0.00000       0.00000       0.00000       0.00000       0.00000       48.6808       57.0449       44.9765       28.1278       13.4830       6.53548       2.56163       1.25691      0.289795      0.114301       0.00000       0.00000       0.00000       0.00000       0.00000       0.00000       0.00000       0.00000       0.00000       0.00000       0.00000       0.00000       0.00000       0.00000       0.00000       0.00000       0.00000       0.00000       0.00000       0.00000       0.00000       0.00000       0.00000       0.00000       0.00000       0.00000
   5  11 1960.5331    0.5128  0.3591  9.9834 -0.0045       7.16197  0.0382   0.0372   0.0714    0.1101   0.0000       3.35222   438.4515       21.5000       1.47569      -11.6826       1.12085       1.36876      -1.38198       1.35384      0.212426    -0.0807311       0.00000       0.00000       0.00000       0.00000       0.00000       0.00000       0.00000       0.00000       0.00000       0.00000       0.00000       0.00000       0.00000       0.00000       0.00000       0.00000       0.00000       0.00000       0.00000       0.00000       0.00000       0.00000       0.00000       0.00000       0.00000       0.00000       8.51230       10.7444       9.34916       7.36841       5.20416       2.76002       1.69843      0.705151      0.267404     0.0585364       0.00000       0.00000       0.00000       0.00000       0.00000       0.00000       0.00000       0.00000       0.00000       0.00000       0.00000       0.00000       0.00000       0.00000       0.00000       0.00000       0.00000       0.00000       0.00000       0.00000       0.00000       0.00000       0.00000       0.00000       0.00000       0.00000
   5  12 2098.5502    0.6989  0.6169  9.8366 -0.0013       7.93193  0.0471   0.0362   0.0951    0.1940   0.0000       2.22062   443.9650       8.12637       9.04959      -4.48281       9.10921      -2.17378     -0.132946     -0.817570      0.102635    -0.0507853       0.00000       0.00000       0.00000       0.00000       0.00000       0.00000       0.00000       0.00000       0.00000       0.00000       0.00000       0.00000       0.00000       0.00000       0.00000       0.00000       0.00000       0.00000       0.00000       0.00000       0.00000       0.00000       0.00000       0.00000       0.00000       0.00000       12.7997       14.2534       11.7386       9.03827       6.12227       3.58954       1.60896      0.693058      0.230243     0.0566625       0.00000       0.00000       0.00000       0.00000       0.00000       0.00000       0.00000       0.00000       0.00000       0.00000       0.00000       0.00000       0.00000       0.00000       0.00000       0.00000       0.00000       0.00000       0.00000       0.00000       0.00000       0.00000       0.00000       0.00000       0.00000       0.00000
   5  13 2235.4599    0.9761  0.6727 10.2827 -0.0085       3.37169  0.0575   0.0473   0.0905    0.2496   0.0000       1.69691   419.5400       2.39586       4.11779       1.11634      -2.63486      -1.27685     -0.595212      0.681269     -0.234163     -0.112751       0.00000       0.00000       0.00000       0.00000       0.00000       0.00000       0.00000       0.00000       0.00000       0.00000       0.00000       0.00000       0.00000       0.00000       0.00000       0.00000       0.00000       0.00000       0.00000       0.00000       0.00000       0.00000       0.00000       0.00000       0.00000       0.00000       15.6870       16.3191       13.5002       10.7475       7.67513       4.33891       2.01452      0.833251      0.279274     0.0682713       0.00000       0.00000       0.00000       0.00000       0.00000       0.00000       0.00000       0.00000       0.00000       0.00000       0.00000       0.00000       0.00000       0.00000       0.00000       0.00000       0.00000       0.00000       0.00000       0.00000       0.00000       0.00000       0.00000       0.00000       0.00000       0.00000
   5  14 2371.0713    1.3202  0.9467 10.2250 -0.0068      0.867079  0.0586   0.0548   0.1218    0.3837   0.0000       1.33962   427.1570       28.3019      -25.4043      -9.31214      -1.46614     -0.883416      -1.95701      -1.32873     -0.226224    -0.0544279       0.00000       0.00000       0.00000       0.00000       0.00000       0.00000       0.00000       0.00000       0.00000       0.00000       0.00000       0.00000       0.00000       0.00000       0.00000       0.00000       0.00000       0.00000       0.00000       0.00000       0.00000       0.00000       0.00000       0.00000       0.00000       0.00000       13.6465       13.8821       13.6863       9.94802       7.01197       4.16766       2.10171      0.934009      0.311438     0.0639786       0.00000       0.00000       0.00000       0.00000       0.00000       0.00000       0.00000       0.00000       0.00000       0.00000       0.00000       0.00000       0.00000       0.00000       0.00000       0.00000       0.00000       0.00000       0.00000       0.00000       0.00000       0.00000       0.00000       0.00000       0.00000       0.00000
   5  15 2506.0804    1.8379  0.7822  9.9912 -0.0007       1.25944  0.0483   0.0754   0.0889    0.5979   0.0000       1.00811   420.0975      0.106956       21.0006      -1.24515     -0.598294      0.917354      -1.62344      0.613370     0.0531450     0.0117723       0.00000       0.00000       0.00000       0.00000       0.00000       0.00000       0.00000       0.00000       0.00000       0.00000       0.00000       0.00000       0.00000       0.00000       0.00000       0.00000       0.00000       0.00000       0.00000       0.00000       0.00000       0.00000       0.00000       0.00000       0.00000       0.00000       10.8831       11.6357       11.3697       7.94453       5.85571       3.54001       1.67191      0.793625      0.277345     0.0562551       0.00000       0.00000       0.00000       0.00000       0.00000       0.00000       0.00000       0.00000       0.00000       0.00000       0.00000       0.00000       0.00000       0.00000       0.00000       0.00000       0.00000       0.00000       0.00000       0.00000       0.00000       0.00000       0.00000       0.00000       0.00000       0.00000
   5  16 2641.2959    2.1768  0.8916 11.2439 -0.0112       2.58003  0.0529   0.0942   0.1130    0.5041   0.0000       1.09046   443.3739      -16.4586      -13.4993      -5.91132       1.55028      -5.77723      -2.58055      -1.28665    -0.0567918     0.0407435       0.00000       0.00000       0.00000       0.00000       0.00000       0.00000       0.00000       0.00000       0.00000       0.00000       0.00000       0.00000       0.00000       0.00000       0.00000       0.00000       0.00000       0.00000       0.00000       0.00000       0.00000       0.00000       0.00000       0.00000       0.00000       0.00000       13.0731       13.0060       11.1364       9.74300       7.23750       4.16976       2.01194      0.787218      0.254195     0.0587474       0.00000       0.00000       0.00000       0.00000       0.00000       0.00000       0.00000       0.00000       0.00000       0.00000       0.00000       0.00000       0.00000       0.00000       0.00000       0.00000       0.00000       0.00000       0.00000       0.00000       0.00000       0.00000       0.00000       0.00000       0.00000       0.00000
   5  22 3459.4356    3.2084  2.2540 11.3365  0.0051      0.719000  0.1074   0.0968   0.1950    0.6468   0.0000      0.522231   432.0699       17.2083       25.3499       18.5043      -11.6987      -6.56995       5.29642      -2.11330     -0.112913    -0.0321024       0.00000       0.00000       0.00000       0.00000       0.00000       0.00000       0.00000       0.00000       0.00000       0.00000       0.00000       0.00000       0.00000       0.00000       0.00000       0.00000       0.00000       0.00000       0.00000       0.00000       0.00000       0.00000       0.00000       0.00000       0.00000       0.00000       21.3638       24.9332       20.9553       17.0369       12.5045       6.96586       3.66973       1.43552      0.550080      0.133706       0.00000       0.00000       0.00000       0.00000       0.00000       0.00000       0.00000       0.00000       0.00000       0.00000       0.00000       0.00000       0.00000       0.00000       0.00000       0.00000       0.00000       0.00000       0.00000       0.00000       0.00000       0.00000       0.00000       0.00000       0.00000       0.00000
   5  23 3596.6240    2.5358  3.6902 10.5764  0.0002      0.336302  0.1292   0.0586   0.2469    0.4588   0.0000      0.227035   448.7444      -40.2079      -9.90312       8.07954       18.6242      0.890693      -3.56962      -3.22941      0.432976     -0.106852       0.00000       0.00000       0.00000       0.00000       0.00000       0.00000       0.00000       0.00000       0.00000       0.00000       0.00000       0.00000       0.00000       0.00000       0.00000       0.00000       0.00000       0.00000       0.00000       0.00000       0.00000       0.00000       0.00000       0.00000       0.00000       0.00000       26.8323       30.4040       27.3662       21.8771       14.1815       8.80666       4.60637       2.04354      0.661317      0.153857       0.00000       0.00000       0.00000       0.00000       0.00000       0.00000       0.00000       0.00000       0.00000       0.00000       0.00000       0.00000       0.00000       0.00000       0.00000       0.00000       0.00000       0.00000       0.00000       0.00000       0.00000       0.00000       0.00000       0.00000       0.00000       0.00000
   5  24 3734.3398    2.1564  5.3412 10.0682 -0.0019      0.728428  0.1583   0.0410   0.3059    0.3363   0.0000      0.138978   424.8838      -5.95734      -34.0406       5.24546       5.12346       21.8040      -14.4973      -2.22596       1.20193    -0.0325806       0.00000       0.00000       0.00000       0.00000       0.00000       0.00000       0.00000       0.00000       0.00000       0.00000       0.00000       0.00000       0.00000       0.00000       0.00000       0.00000       0.00000       0.00000       0.00000       0.00000       0.00000       0.00000       0.00000       0.00000       0.00000       0.00000       32.6083       36.6898       32.8596       25.8552       17.9921       10.4877       5.66694       2.30335      0.823392      0.185817       0.00000       0.00000       0.00000       0.00000       0.00000       0.00000       0.00000       0.00000       0.00000       0.00000       0.00000       0.00000       0.00000       0.00000       0.00000       0.00000       0.00000       0.00000       0.00000       0.00000       0.00000       0.00000       0.00000       0.00000       0.00000       0.00000
   6  13 2279.9940    1.1095  0.8561 10.0672 -0.0118       5.03428  0.0566   0.0444   0.0914    0.3104   0.0000       1.19719   445.8138      -23.9080       22.7023      -6.52237      -2.29094      -5.56961       1.70648       1.96536      0.803758     -0.276301   0.000881668    0.00813514       0.00000       0.00000       0.00000       0.00000       0.00000       0.00000       0.00000       0.00000       0.00000       0.00000       0.00000       0.00000       0.00000       0.00000       0.00000       0.00000       0.00000       0.00000       0.00000       0.00000       0.00000       0.00000       0.00000       0.00000       9.49894       11.0492       10.8207       8.55708       6.65703       4.66535       2.64195       1.33917      0.674268      0.269295     0.0812457     0.0159054       0.00000       0.00000       0.00000       0.00000       0.00000       0.00000       0.00000       0.00000       0.00000       0.00000       0.00000       0.00000       0.00000       0.00000       0.00000       0.00000       0.00000       0.00000       0.00000       0.00000       0.00000       0.00000       0.00000       0.00000
   6  14 2415.6288    1.4992  1.0457  8.7077  0.0029       3.10030  0.0596   0.0528   0.1058    1.4253   0.0000       1.03947   437.1980      -7.37816       9.82203       6.54322      -2.16784      -7.68164       3.35766     -0.790792     -0.311808      0.141558     0.0443715    0.00459013       0.00000       0.00000       0.00000       0.00000       0.00000       0.00000       0.00000       0.00000       0.00000       0.00000       0.00000       0.00000       0.00000       0.00000       0.00000       0.00000       0.00000       0.00000       0.00000       0.00000       0.00000       0.00000       0.00000       0.00000       10.0688       12.4872       10.8182       9.41771       6.69400       4.66538       2.77156       1.31633      0.661327      0.241125     0.0775650     0.0184637       0.00000       0.00000       0.00000       0.00000       0.00000       0.00000       0.00000       0.00000       0.00000       0.00000       0.00000       0.00000       0.00000       0.00000       0.00000       0.00000       0.00000       0.00000       0.00000       0.00000       0.00000       0.00000       0.00000       0.00000
   6  15 2551.0518    1.8961  1.1060  8.1526  0.0042       1.46404  0.0602   0.0637   0.1062    2.5233   0.0000      0.909105   460.0213       18.7816       9.55300      -3.17914      -5.81975       5.46581      0.923821      0.335296    0.00751474      0.451381    -0.0115151    0.00703421       0.00000       0.00000       0.00000       0.00000       0.00000       0.00000       0.00000       0.00000       0.00000       0.00000       0.00000       0.00000       0.00000       0.00000       0.00000       0.00000       0.00000       0.00000       0.00000       0.00000       0.00000       0.00000       0.00000       0.00000       11.4626       13.0782       11.4459       9.70076       7.51687       4.75948       2.93978       1.39397      0.670101      0.228426     0.0755973     0.0162726       0.00000       0.00000       0.00000       0.00000       0.00000       0.00000       0.00000       0.00000       0.00000       0.00000       0.00000       0.00000       0.00000       0.00000       0.00000       0.00000       0.00000       0.00000       0.00000       0.00000       0.00000       0.00000       0.00000       0.00000
   6  16 2687.1193    2.4286  0.9824 11.3903 -0.0076       3.26815  0.0658   0.0883   0.1019    0.4238   0.0000       1.11699   433.8523      -9.68829       4.59461      0.624192      -8.42929      -4.28492      -2.86507       2.26754      0.116342     -0.351097   -0.00958717     0.0173828       0.00000       0.00000       0.00000       0.00000       0.00000       0.00000       0.00000       0.00000       0.00000       0.00000       0.00000       0.00000       0.00000       0.00000       0.00000       0.00000       0.00000       0.00000       0.00000       0.00000       0.00000       0.00000       0.00000       0.00000       12.9472       16.0546       14.7413       10.6711       7.91680       4.53780       2.67924       1.46865      0.595801      0.251061     0.0873904     0.0152958       0.00000       0.00000       0.00000       0.00000       0.00000       0.00000       0.00000       0.00000       0.00000       0.00000       0.00000       0.00000       0.00000       0.00000       0.00000       0.00000       0.00000       0.00000       0.00000       0.00000       0.00000       0.00000       0.00000       0.00000
   6  17 2823.7327    3.1251  1.0003  9.9433 -0.0033       1.77963  0.0547   0.1090   0.0982    3.0770   0.0000      0.912486   458.7785      -6.21056       2.83748      -3.61636       1.05772      -4.34850      0.327606      -1.74341     -0.737239      0.215580    -0.0623380    -0.0136807       0.00000       0.00000       0.00000       0.00000       0.00000       0.00000       0.00000       0.00000       0.00000       0.00000       0.00000       0.00000       0.00000       0.00000       0.00000       0.00000       0.00000       0.00000       0.00000       0.00000       0.00000       0.00000       0.00000       0.00000       10.3574       11.6235       11.3237       8.54533       6.73423       4.62308       2.60015       1.25583      0.626941      0.246870     0.0755878     0.0143749       0.00000       0.00000       0.00000       0.00000       0.00000       0.00000       0.00000       0.00000       0.00000       0.00000       0.00000       0.00000       0.00000       0.00000       0.00000       0.00000       0.00000       0.00000       0.00000       0.00000       0.00000       0.00000       0.00000       0.00000
   6  18 2960.6568    3.6575  0.8772 10.2161 -0.0070       1.45362  0.0470   0.1366   0.0936    4.4284   0.0000      0.879310   437.3277       3.93282       7.37698       11.9340       6.67884      -1.14810      0.604008      0.187835     -0.631603      0.289707    -0.0457181    0.00444142       0.00000       0.00000       0.00000       0.00000       0.00000       0.00000       0.00000       0.00000       0.00000       0.00000       0.00000       0.00000       0.00000       0.00000       0.00000       0.00000       0.00000       0.00000       0.00000       0.00000       0.00000       0.00000       0.00000       0.00000       10.0280       11.0264       9.21927       8.13276       6.63251       4.39247       2.49523       1.16744      0.505406      0.182040     0.0607661     0.0131509       0.00000       0.00000       0.00000       0.00000       0.00000       0.00000       0.00000       0.00000       0.00000       0.00000       0.00000       0.00000       0.00000       0.00000       0.00000       0.00000       0.00000       0.00000       0.00000       0.00000       0.00000       0.00000       0.00000       0.00000
   6  19 3097.2739    4.0551  1.0411 12.1065 -0.0061       1.98118  0.0645   0.1427   0.0976    0.6967   0.0000       1.10545   430.9703      -4.86751       11.2460      -8.81159      -11.3570      -2.32502      -2.78514     -0.118429     -0.111208     -0.329981    -0.0465588   -0.00412137       0.00000       0.00000       0.00000       0.00000       0.00000       0.00000       0.00000       0.00000       0.00000       0.00000       0.00000       0.00000       0.00000       0.00000       0.00000       0.00000       0.00000       0.00000       0.00000       0.00000       0.00000       0.00000       0.00000       0.00000       11.8336       13.4518       12.3165       9.66113       7.78199       4.77521       2.79425       1.44627      0.615081      0.245531     0.0812861     0.0156725       0.00000       0.00000       0.00000       0.00000       0.00000       0.00000       0.00000       0.00000       0.00000       0.00000       0.00000       0.00000       0.00000       0.00000       0.00000       0.00000       0.00000       0.00000       0.00000       0.00000       0.00000       0.00000       0.00000       0.00000
   6  20 3233.9399    3.9660  1.3757  1.6552  0.0000      0.611547  0.0697   0.1328   0.1228 1000.0000   0.0000      0.788835   435.1818       17.3610       10.3371       1.17912      -3.47113       2.57912       0.00000       0.00000       0.00000       0.00000       0.00000       0.00000       0.00000       0.00000       0.00000       0.00000       0.00000       0.00000       0.00000       0.00000       0.00000       0.00000       0.00000       0.00000       0.00000       0.00000       0.00000       0.00000       0.00000       0.00000       0.00000       0.00000       0.00000       0.00000       0.00000       0.00000       12.3214       13.5330       12.2781       10.6069       8.25754       5.50453       3.23149       1.66980      0.713753      0.274626     0.0853329     0.0180270       0.00000       0.00000       0.00000       0.00000       0.00000       0.00000       0.00000       0.00000       0.00000       0.00000       0.00000       0.00000       0.00000       0.00000       0.00000       0.00000       0.00000       0.00000       0.00000       0.00000       0.00000       0.00000       0.00000       0.00000
   6  21 3371.0422    3.3400  1.8357 12.0779 -0.0036       1.94096  0.0878   0.0969   0.1592    0.3686   0.0000      0.691230   451.3613       3.31646       14.5165       33.4100      -5.76192      -1.99399       6.12620      -3.09814     -0.334644     -0.197351      0.213118   -0.00809154       0.00000       0.00000       0.00000       0.00000       0.00000       0.00000       0.00000       0.00000       0.00000       0.00000       0.00000       0.00000       0.00000       0.00000       0.00000       0.00000       0.00000       0.00000       0.00000       0.00000       0.00000       0.00000       0.00000       0.00000       14.6417       17.3481       15.5311       13.3637       9.95463       6.56091       3.94333       2.04619      0.946615      0.356004      0.110635     0.0239409       0.00000       0.00000       0.00000       0.00000       0.00000       0.00000       0.00000       0.00000       0.00000       0.00000       0.00000       0.00000       0.00000       0.00000       0.00000       0.00000       0.00000       0.00000       0.00000       0.00000       0.00000       0.00000       0.00000       0.00000
   6  22 3508.1452    2.8497  2.7523 10.9324 -0.0059      0.109132  0.1092   0.0657   0.1877    0.5096   0.0000      0.373539   448.5729       3.29652      -27.2662       19.3843       14.9270     -0.488716       5.80565     -0.623081       1.26947     -0.657275    -0.0334523    -0.0868251       0.00000       0.00000       0.00000       0.00000       0.00000       0.00000       0.00000       0.00000       0.00000       0.00000       0.00000       0.00000       0.00000       0.00000       0.00000       0.00000       0.00000       0.00000       0.00000       0.00000       0.00000       0.00000       0.00000       0.00000       18.1239       21.7404       19.3779       16.3875       12.7448       8.38316       4.96859       2.75920       1.15729      0.468960      0.146821     0.0322143       0.00000       0.00000       0.00000       0.00000       0.00000       0.00000       0.00000       0.00000       0.00000       0.00000       0.00000       0.00000       0.00000       0.00000       0.00000       0.00000       0.00000       0.00000       0.00000       0.00000       0.00000       0.00000       0.00000       0.00000
   6  23 3645.7781    2.4819  3.7829 10.7449 -0.0025     0.0133491  0.1280   0.0506   0.2301    0.2994   0.0000      0.198221   391.4050       6.11842       51.2247       9.38638      -1.84140       5.90966       2.22779      -1.21757       1.98520     -0.472968     -0.196693   -0.00553807       0.00000       0.00000       0.00000       0.00000       0.00000       0.00000       0.00000       0.00000       0.00000       0.00000       0.00000       0.00000       0.00000       0.00000       0.00000       0.00000       0.00000       0.00000       0.00000       0.00000       0.00000       0.00000       0.00000       0.00000       21.1317       26.1037       23.0236       19.7448       14.9214       10.1053       6.10227       2.99222       1.49878      0.545165      0.176768     0.0390625       0.00000       0.00000       0.00000       0.00000       0.00000       0.00000       0.00000       0.00000       0.00000       0.00000       0.00000       0.00000       0.00000       0.00000       0.00000       0.00000       0.00000       0.00000       0.00000       0.00000       0.00000       0.00000       0.00000       0.00000
   6  24 3784.1088    1.9427  6.1312 10.4064 -0.0014      0.415301  0.1697   0.0326   0.3130    0.1629   0.0000      0.117042   448.1294       33.1128      -38.4873      -24.3071       24.9000       4.64602      -11.1075     -0.805744       2.16139      0.158252     -0.197087    -0.0445063       0.00000       0.00000       0.00000       0.00000       0.00000       0.00000       0.00000       0.00000       0.00000       0.00000       0.00000       0.00000       0.00000       0.00000       0.00000       0.00000       0.00000       0.00000       0.00000       0.00000       0.00000       0.00000       0.00000       0.00000       28.8337       33.8783       32.0893       26.2076       19.9388       13.3581       7.72785       4.24363       1.84108      0.766384      0.235884     0.0473785       0.00000       0.00000       0.00000       0.00000       0.00000       0.00000       0.00000       0.00000       0.00000       0.00000       0.00000       0.00000       0.00000       0.00000       0.00000       0.00000       0.00000       0.00000       0.00000       0.00000       0.00000       0.00000       0.00000       0.00000
   6  25 3922.5119    1.7385  8.5714  9.8880  0.0003      0.447151  0.2095   0.0252   0.3828    0.1429   0.0000     0.0873642   498.4740       17.1995      -18.6312      -19.1663      -8.52785       20.8383      -27.9071      -2.70148       1.12905       1.37491     -0.138889     0.0238245       0.00000       0.00000       0.00000       0.00000       0.00000       0.00000       0.00000       0.00000       0.00000       0.00000       0.00000       0.00000       0.00000       0.00000       0.00000       0.00000       0.00000       0.00000       0.00000       0.00000       0.00000       0.00000       0.00000       0.00000       34.0656       39.7982       37.4327       31.2484       23.7285       15.7276       9.44610       4.82520       2.26670      0.879071      0.279414     0.0566124       0.00000       0.00000       0.00000       0.00000       0.00000       0.00000       0.00000       0.00000       0.00000       0.00000       0.00000       0.00000       0.00000       0.00000       0.00000       0.00000       0.00000       0.00000       0.00000       0.00000       0.00000       0.00000       0.00000       0.00000
   7  11 2045.9374    0.6677  0.6151  9.4250 -0.0014       6.39445  0.0464   0.0288   0.0781    0.1993   0.0000       1.52220   430.0634      -12.8848       11.7733      -12.1447      0.864387      -2.32985      -2.57126       1.39456      0.602472     -0.132882     -0.151810     0.0647905    0.00539877   -0.00378730       0.00000       0.00000       0.00000       0.00000       0.00000       0.00000       0.00000       0.00000       0.00000       0.00000       0.00000       0.00000       0.00000       0.00000       0.00000       0.00000       0.00000       0.00000       0.00000       0.00000       0.00000       0.00000       8.12653       8.88653       10.3045       7.66628       6.33977       4.63057       2.45169       1.80360      0.981313      0.384994      0.172964     0.0705809     0.0173117    0.00299512       0.00000       0.00000       0.00000       0.00000       0.00000       0.00000       0.00000       0.00000       0.00000       0.00000       0.00000       0.00000       0.00000       0.00000       0.00000       0.00000       0.00000       0.00000       0.00000       0.00000       0.00000       0.00000
   7  12 2184.6357    0.9043  0.7423  9.5153 -0.0071       4.87500  0.0454   0.0349   0.0780    0.3082   0.0000       1.15803   425.7467      -12.6879       1.17352       9.13764      -7.65456      -3.48881       3.39927       1.91042     -0.266623     -0.396640     -0.383593     0.0157405    -0.0270035   -0.00125291       0.00000       0.00000       0.00000       0.00000       0.00000       0.00000       0.00000       0.00000       0.00000       0.00000       0.00000       0.00000       0.00000       0.00000       0.00000       0.00000       0.00000       0.00000       0.00000       0.00000       0.00000       0.00000       7.69871       9.25055       8.88246       7.66160       6.02572       3.98374       2.83047       1.58434      0.810188      0.443081      0.169329     0.0581324     0.0183656    0.00342596       0.00000       0.00000       0.00000       0.00000       0.00000       0.00000       0.00000       0.00000       0.00000       0.00000       0.00000       0.00000       0.00000       0.00000       0.00000       0.00000       0.00000       0.00000       0.00000       0.00000       0.00000       0.00000
   7  13 2322.1443    1.1583  0.8955 10.1779 -0.0070       3.83685  0.0530   0.0458   0.1046    0.3111   0.0000       1.29811   447.4285       4.99577       11.4994      -4.20900       7.03401       5.82148      -3.07270       1.34346      0.121022      0.722245    -0.0437391     0.0306581     0.0453548    0.00261748       0.00000       0.00000       0.00000       0.00000       0.00000       0.00000       0.00000       0.00000       0.00000       0.00000       0.00000       0.00000       0.00000       0.00000       0.00000       0.00000       0.00000       0.00000       0.00000       0.00000       0.00000       0.00000       9.03066       9.69719       8.28323       7.81579       6.82338       5.26826       3.32741       1.93787      0.923508      0.443649      0.165047     0.0591574     0.0165180    0.00335133       0.00000       0.00000       0.00000       0.00000       0.00000       0.00000       0.00000       0.00000       0.00000       0.00000       0.00000       0.00000       0.00000       0.00000       0.00000       0.00000       0.00000       0.00000       0.00000       0.00000       0.00000       0.00000
   7  14 2458.1956    1.5726  1.0336 10.2032 -0.0118       1.54585  0.0540   0.0544   0.1084    0.5812   0.0000      0.974338   440.9121      -13.6600      -11.5016      -8.20170       2.40846       2.95207       3.42652      -5.37028     -0.354305     -0.466872     0.0765717      0.122575     0.0118498    0.00565974       0.00000       0.00000       0.00000       0.00000       0.00000       0.00000       0.00000       0.00000       0.00000       0.00000       0.00000       0.00000       0.00000       0.00000       0.00000       0.00000       0.00000       0.00000       0.00000       0.00000       0.00000       0.00000       8.43550       9.88713       9.54773       8.76181       6.18367       4.95563       2.88885       2.03682      0.991831      0.482277      0.195234     0.0746920     0.0174990    0.00407707       0.00000       0.00000       0.00000       0.00000       0.00000       0.00000       0.00000       0.00000       0.00000       0.00000       0.00000       0.00000       0.00000       0.00000       0.00000       0.00000       0.00000       0.00000       0.00000       0.00000       0.00000       0.00000
   7  15 2594.3245    2.1782  1.0783 -4.1665 -0.0158       1.46609  0.0578   0.0695   0.0970   56.8443   0.0000      0.753242   430.8178       22.0730       11.9653      -7.24304      -4.17460      0.857637      0.924689      -1.31569      0.191994      0.322227     -0.228533    -0.0696745     0.0386409    0.00175232       0.00000       0.00000       0.00000       0.00000       0.00000       0.00000       0.00000       0.00000       0.00000       0.00000       0.00000       0.00000       0.00000       0.00000       0.00000       0.00000       0.00000       0.00000       0.00000       0.00000       0.00000       0.00000       11.2661       13.6025       12.9849       10.5841       7.21429       4.85264       3.00332       1.64586      0.885354      0.420217      0.185935     0.0612115     0.0167718    0.00318513       0.00000       0.00000       0.00000       0.00000       0.00000       0.00000       0.00000       0.00000       0.00000       0.00000       0.00000       0.00000       0.00000       0.00000       0.00000       0.00000       0.00000       0.00000       0.00000       0.00000       0.00000       0.00000
   7  16 2731.1844    2.6770  0.8368 11.2130 -0.0036       3.41036  0.0421   0.1006   0.0958    0.4476   0.0000      0.973865   441.2473       5.08260       12.8187      -10.8611      -5.78821     -0.909446      -2.13975      0.649267     -0.479069     -0.485200    -0.0296948    -0.0433863    -0.0269297    0.00236669       0.00000       0.00000       0.00000       0.00000       0.00000       0.00000       0.00000       0.00000       0.00000       0.00000       0.00000       0.00000       0.00000       0.00000       0.00000       0.00000       0.00000       0.00000       0.00000       0.00000       0.00000       0.00000       7.78105       8.35097       7.86928       7.42283       5.54771       3.98278       2.51934       1.59553      0.837680      0.384267      0.148036     0.0511114     0.0127526    0.00278416       0.00000       0.00000       0.00000       0.00000       0.00000       0.00000       0.00000       0.00000       0.00000       0.00000       0.00000       0.00000       0.00000       0.00000       0.00000       0.00000       0.00000       0.00000       0.00000       0.00000       0.00000       0.00000
   7  17 2868.2572    3.4509  0.7442 12.0397 -0.0057       1.53474  0.0500   0.1314   0.0788    0.3456   0.0000      0.990302   428.4867      0.196992       2.54884      -16.3109      -5.75987       8.02393      -2.97660      -2.43215      0.411537     -0.486716    -0.0347839    -0.0140087     0.0247387    0.00212437       0.00000       0.00000       0.00000       0.00000       0.00000       0.00000       0.00000       0.00000       0.00000       0.00000       0.00000       0.00000       0.00000       0.00000       0.00000       0.00000       0.00000       0.00000       0.00000       0.00000       0.00000       0.00000       8.83855       11.5244       10.4328       8.67998       6.37502       4.38162       2.87074       1.51643      0.888496      0.350391      0.179205     0.0563672     0.0182740    0.00383985       0.00000       0.00000       0.00000       0.00000       0.00000       0.00000       0.00000       0.00000       0.00000       0.00000       0.00000       0.00000       0.00000       0.00000       0.00000       0.00000       0.00000       0.00000       0.00000       0.00000       0.00000       0.00000
   7  20 3279.9318    3.7798  1.5178 11.5123 -0.0061       2.44039  0.0728   0.1083   0.1160    0.6478   0.0000      0.617970   443.3703       6.76156       10.4078       5.26760     -0.285548      -5.33834      -3.26823      0.163658     -0.697480      0.179690     -0.501698    -0.0645900   -0.00206804    0.00496145       0.00000       0.00000       0.00000       0.00000       0.00000       0.00000       0.00000       0.00000       0.00000       0.00000       0.00000       0.00000       0.00000       0.00000       0.00000       0.00000       0.00000       0.00000       0.00000       0.00000       0.00000       0.00000       10.9293       12.3135       10.7017       10.3501       8.12949       6.05950       3.89094       2.28431       1.24574      0.528455      0.227101     0.0740386     0.0200132    0.00450601       0.00000       0.00000       0.00000       0.00000       0.00000       0.00000       0.00000       0.00000       0.00000       0.00000       0.00000       0.00000       0.00000       0.00000       0.00000       0.00000       0.00000       0.00000       0.00000       0.00000       0.00000       0.00000
   7  22 3555.3208    2.7793  3.2270 10.3668 -0.0032      0.281120  0.1016   0.0515   0.1786    0.4411   0.0000      0.244097   454.4213       4.35039       3.70296      -3.50515      -10.3107      -7.40361      -5.59099      -2.39109       3.03493      -1.29661     0.0580260    -0.0175048    0.00412074    0.00913856       0.00000       0.00000       0.00000       0.00000       0.00000       0.00000       0.00000       0.00000       0.00000       0.00000       0.00000       0.00000       0.00000       0.00000       0.00000       0.00000       0.00000       0.00000       0.00000       0.00000       0.00000       0.00000       15.3932       18.7810       17.6058       15.3540       11.6501       8.52714       5.44158       3.19146       1.68466      0.818267      0.339931      0.122319     0.0340168    0.00696040       0.00000       0.00000       0.00000       0.00000       0.00000       0.00000       0.00000       0.00000       0.00000       0.00000       0.00000       0.00000       0.00000       0.00000       0.00000       0.00000       0.00000       0.00000       0.00000       0.00000       0.00000       0.00000
   7  23 3693.4892    2.3375  4.6757 10.1068 -0.0000      0.351177  0.1317   0.0367   0.2280    0.2695   0.0000      0.149473   399.5826      -3.67631       25.9133      -25.2049       21.3304      -11.0102       10.5361      0.706193      -4.27693     -0.524952     -0.301763    -0.0601695    -0.0274032    0.00849690       0.00000       0.00000       0.00000       0.00000       0.00000       0.00000       0.00000       0.00000       0.00000       0.00000       0.00000       0.00000       0.00000       0.00000       0.00000       0.00000       0.00000       0.00000       0.00000       0.00000       0.00000       0.00000       19.5801       23.6133       23.1646       19.4626       15.0960       10.4844       6.66420       4.12143       2.19589       1.04316      0.428566      0.158499     0.0448925    0.00842527       0.00000       0.00000       0.00000       0.00000       0.00000       0.00000       0.00000       0.00000       0.00000       0.00000       0.00000       0.00000       0.00000       0.00000       0.00000       0.00000       0.00000       0.00000       0.00000       0.00000       0.00000       0.00000
   7  24 3831.8252    1.9181  6.6787 10.0474 -0.0016      0.334859  0.1631   0.0272   0.2981    0.1627   0.0000      0.102426   434.1405      -11.9241      -34.1918      -14.6858       6.91395      -3.60723      -10.5610      -4.26172      -3.63878      0.176827      0.183106      0.121273   -0.00548783    0.00699696       0.00000       0.00000       0.00000       0.00000       0.00000       0.00000       0.00000       0.00000       0.00000       0.00000       0.00000       0.00000       0.00000       0.00000       0.00000       0.00000       0.00000       0.00000       0.00000       0.00000       0.00000       0.00000       23.6670       28.5980       27.3212       23.8825       19.0350       13.2431       8.84280       5.17325       2.85291       1.30278      0.563236      0.195482     0.0580673     0.0109035       0.00000       0.00000       0.00000       0.00000       0.00000       0.00000       0.00000       0.00000       0.00000       0.00000       0.00000       0.00000       0.00000       0.00000       0.00000       0.00000       0.00000       0.00000       0.00000       0.00000       0.00000       0.00000
   7  26 4109.5926    1.3673 10.4526 10.1046 -0.0014      0.180712  0.2470   0.0195   0.4591    0.0846   0.0000     0.0840919   410.8059      -70.0557       15.1531      -37.1398       29.9748       13.0679      -16.4396      -6.46248       4.20698       1.78272     -0.129440     0.0474515      0.164578    -0.0201506       0.00000       0.00000       0.00000       0.00000       0.00000       0.00000       0.00000       0.00000       0.00000       0.00000       0.00000       0.00000       0.00000       0.00000       0.00000       0.00000       0.00000       0.00000       0.00000       0.00000       0.00000       0.00000       33.3295       41.1202       39.7523       34.5024       27.5436       19.2961       12.9099       7.66312       4.07266       2.01752      0.817001      0.297666     0.0873806     0.0163307       0.00000       0.00000       0.00000       0.00000       0.00000       0.00000       0.00000       0.00000       0.00000       0.00000       0.00000       0.00000       0.00000       0.00000       0.00000       0.00000       0.00000       0.00000       0.00000       0.00000       0.00000       0.00000
   8  10 1946.1187    0.4925  0.5065  9.7768 -0.0246       9.61212  0.0539   0.0240   0.0650    0.1218   0.0000       2.44636   443.3663      -3.17629      -8.72503      0.179378       4.28093     -0.958000      -3.83665       2.64236      -1.23524     -0.371488      0.186961    -0.0760065    -0.0517399    0.00910142   -0.00554343   0.000386981       0.00000       0.00000       0.00000       0.00000       0.00000       0.00000       0.00000       0.00000       0.00000       0.00000       0.00000       0.00000       0.00000       0.00000       0.00000       0.00000       0.00000       0.00000       0.00000       0.00000       9.17849       10.5937       10.8717       9.58157       6.54837       5.67016       3.96761       2.23930       1.34975      0.648221      0.374604      0.153753     0.0690336     0.0178836    0.00432718   0.000879252       0.00000       0.00000       0.00000       0.00000       0.00000       0.00000       0.00000       0.00000       0.00000       0.00000       0.00000       0.00000       0.00000       0.00000       0.00000       0.00000       0.00000       0.00000       0.00000       0.00000
   8  12 2225.2098    0.9857  0.7040  9.9436  0.0033       4.49280  0.0436   0.0377   0.0783    0.2072   0.0000       1.30450   444.0410      -1.19740       9.98381      -7.85290      -6.94380       5.96174      -2.45072      -1.97094      0.226548     -0.360481      0.294615    -0.0840145     0.0150410  -0.000975318   -0.00210507    0.00100618       0.00000       0.00000       0.00000       0.00000       0.00000       0.00000       0.00000       0.00000       0.00000       0.00000       0.00000       0.00000       0.00000       0.00000       0.00000       0.00000       0.00000       0.00000       0.00000       0.00000       7.52417       9.02465       8.66285       7.89215       5.71198       4.65480       2.97444       1.83951       1.10654      0.574493      0.266879      0.121742     0.0488823     0.0148869    0.00320103   0.000758562       0.00000       0.00000       0.00000       0.00000       0.00000       0.00000       0.00000       0.00000       0.00000       0.00000       0.00000       0.00000       0.00000       0.00000       0.00000       0.00000       0.00000       0.00000       0.00000       0.00000
   8  13 2362.9674    1.2928  0.9335  9.8488 -0.0066       4.11670  0.0556   0.0425   0.0874    0.4327   0.0000      0.985085   436.7755       13.1440       8.15040      0.831063       4.24129       3.65368     0.0991197       2.80630      -1.52505      0.997562     0.0679550      0.139497     0.0557670    0.00616322   -0.00596517    0.00113251       0.00000       0.00000       0.00000       0.00000       0.00000       0.00000       0.00000       0.00000       0.00000       0.00000       0.00000       0.00000       0.00000       0.00000       0.00000       0.00000       0.00000       0.00000       0.00000       0.00000       7.71547       8.63215       9.01921       7.66823       6.54469       5.06747       3.77065       2.48865       1.24831      0.678490      0.408770      0.156526     0.0586609     0.0202873    0.00527240   0.000822868       0.00000       0.00000       0.00000       0.00000       0.00000       0.00000       0.00000       0.00000       0.00000       0.00000       0.00000       0.00000       0.00000       0.00000       0.00000       0.00000       0.00000       0.00000       0.00000       0.00000
   8  14 2499.5352    1.8280  0.8464 10.9592 -0.0039       3.92015  0.0556   0.0622   0.0754    0.2714   0.0000      0.964769   441.4846       5.46735       23.2431       5.58474      -3.62567       4.24520       5.68311     -0.152383      0.332697      0.599504    0.00305054    -0.0423503     0.0128678     0.0293718   -0.00338123   0.000254164       0.00000       0.00000       0.00000       0.00000       0.00000       0.00000       0.00000       0.00000       0.00000       0.00000       0.00000       0.00000       0.00000       0.00000       0.00000       0.00000       0.00000       0.00000       0.00000       0.00000       8.29308       10.5268       10.6633       8.99787       7.01791       5.10583       3.19458       2.07991       1.29571      0.696813      0.304848      0.148690     0.0576043     0.0201382    0.00485969   0.000923432       0.00000       0.00000       0.00000       0.00000       0.00000       0.00000       0.00000       0.00000       0.00000       0.00000       0.00000       0.00000       0.00000       0.00000       0.00000       0.00000       0.00000       0.00000       0.00000       0.00000
   8  15 2636.2268    2.2813  0.9386 11.2164  0.0017       3.11001  0.0498   0.0735   0.0845    0.2876   0.0000      0.998939   436.5058      -4.06040       15.4475    -0.0103693      0.275343     -0.798398      -2.65929      -2.60325     -0.301787      0.862048    -0.0215512   -0.00400546    -0.0468034    0.00120629     0.0110907  -0.000664347       0.00000       0.00000       0.00000       0.00000       0.00000       0.00000       0.00000       0.00000       0.00000       0.00000       0.00000       0.00000       0.00000       0.00000       0.00000       0.00000       0.00000       0.00000       0.00000       0.00000       6.88353       7.64514       8.04470       7.41255       5.60186       4.54696       3.03303       1.94858       1.21381      0.661663      0.297811      0.143703     0.0556941     0.0172860    0.00400213   0.000768099       0.00000       0.00000       0.00000       0.00000       0.00000       0.00000       0.00000       0.00000       0.00000       0.00000       0.00000       0.00000       0.00000       0.00000       0.00000       0.00000       0.00000       0.00000       0.00000       0.00000
   8  16 2773.7369    2.9919  0.8218 11.4054 -0.0067       2.02596  0.0438   0.1037   0.0784    0.4159   0.0000      0.927577   428.9667      0.784656       22.2668       1.11885       3.39566      0.920133       1.93048       1.52215      0.442787     -0.395668     -0.182157      0.158538     0.0632915     0.0130322  -0.000301622    0.00131012       0.00000       0.00000       0.00000       0.00000       0.00000       0.00000       0.00000       0.00000       0.00000       0.00000       0.00000       0.00000       0.00000       0.00000       0.00000       0.00000       0.00000       0.00000       0.00000       0.00000       6.27917       7.18945       7.45944       5.85395       5.61986       4.28385       2.83583       2.03859       1.06423      0.539269      0.324001      0.105806     0.0491587     0.0178666    0.00437994   0.000706595       0.00000       0.00000       0.00000       0.00000       0.00000       0.00000       0.00000       0.00000       0.00000       0.00000       0.00000       0.00000       0.00000       0.00000       0.00000       0.00000       0.00000       0.00000       0.00000       0.00000
   8  17 2911.5369    3.5728  0.8935 11.4047 -0.0018       1.49090  0.0463   0.1162   0.0793    0.5529   0.0000      0.853258   430.9631      -13.8372       4.75148       7.60556      -8.90576      -6.15148       5.91723      -2.31584       2.01483      0.650401      0.185871    -0.0209773    -0.0291775    -0.0347589   -0.00465626  -0.000658858       0.00000       0.00000       0.00000       0.00000       0.00000       0.00000       0.00000       0.00000       0.00000       0.00000       0.00000       0.00000       0.00000       0.00000       0.00000       0.00000       0.00000       0.00000       0.00000       0.00000       6.50444       7.92416       7.53915       6.75740       5.71748       4.09217       3.09694       1.94651       1.08493      0.612233      0.284100      0.135048     0.0449104     0.0159332    0.00455005   0.000795323       0.00000       0.00000       0.00000       0.00000       0.00000       0.00000       0.00000       0.00000       0.00000       0.00000       0.00000       0.00000       0.00000       0.00000       0.00000       0.00000       0.00000       0.00000       0.00000       0.00000
   8  18 3049.1431    4.1677  0.8452 12.1858 -0.0037       1.87107  0.0492   0.1376   0.0797    0.4097   0.0000       1.05873   439.0772      -2.87121       20.4392      -3.88593      -2.48509       2.65646      -3.69785   -0.00223358     0.0626498     -0.125971     -0.212821      0.195132     0.0132880     0.0118208    0.00281267  -0.000782393       0.00000       0.00000       0.00000       0.00000       0.00000       0.00000       0.00000       0.00000       0.00000       0.00000       0.00000       0.00000       0.00000       0.00000       0.00000       0.00000       0.00000       0.00000       0.00000       0.00000       9.17521       11.6627       11.3360       9.35973       7.33592       4.73425       3.13803       1.93855       1.03777      0.615752      0.256146      0.134425     0.0424990     0.0160477    0.00435897   0.000786090       0.00000       0.00000       0.00000       0.00000       0.00000       0.00000       0.00000       0.00000       0.00000       0.00000       0.00000       0.00000       0.00000       0.00000       0.00000       0.00000       0.00000       0.00000       0.00000       0.00000
   8  19 3186.7284    3.9807  1.0323 12.8936 -0.0024      0.261163  0.0553   0.1259   0.1016    0.2975   0.0000      0.973834   447.1610       1.69519      -1.52826      -5.98568      -1.09034      -9.22398       2.74136     -0.113214      0.905599     -0.327514    0.00565549     -0.127306    -0.0634829   -0.00890710   -0.00256060  -0.000618316       0.00000       0.00000       0.00000       0.00000       0.00000       0.00000       0.00000       0.00000       0.00000       0.00000       0.00000       0.00000       0.00000       0.00000       0.00000       0.00000       0.00000       0.00000       0.00000       0.00000       7.77540       8.53727       9.36398       8.28326       6.39010       5.22754       3.32814       2.15107       1.48440      0.728938      0.378595      0.151179     0.0686310     0.0203313    0.00467964   0.000867517       0.00000       0.00000       0.00000       0.00000       0.00000       0.00000       0.00000       0.00000       0.00000       0.00000       0.00000       0.00000       0.00000       0.00000       0.00000       0.00000       0.00000       0.00000       0.00000       0.00000
   8  20 3324.4253    3.5295  1.5141 11.9840 -0.0014      0.933161  0.0733   0.0924   0.1098    0.3318   0.0000      0.650302   439.8401       17.3494       6.13605      -7.34294       1.96137      -5.54980       3.66462      -2.41434       2.05947      0.572678      0.268495     -0.179800    -0.0597979   -0.00755753   -0.00809822   0.000322122       0.00000       0.00000       0.00000       0.00000       0.00000       0.00000       0.00000       0.00000       0.00000       0.00000       0.00000       0.00000       0.00000       0.00000       0.00000       0.00000       0.00000       0.00000       0.00000       0.00000       8.94295       10.7521       10.6561       9.38043       7.51642       6.40470       4.29344       2.73226       1.65494      0.853067      0.410532      0.186416     0.0765233     0.0242546    0.00590006    0.00114449       0.00000       0.00000       0.00000       0.00000       0.00000       0.00000       0.00000       0.00000       0.00000       0.00000       0.00000       0.00000       0.00000       0.00000       0.00000       0.00000       0.00000       0.00000       0.00000       0.00000
   8  21 3462.3907    3.1057  2.3201 11.1700 -0.0000      0.240465  0.0787   0.0657   0.1453    0.2989   0.0000      0.400006   432.2800      -16.6196       8.89270       10.9065      -9.94638      -6.14719       1.90770       5.29494     -0.928975      -1.22705     -0.491040      0.185067    -0.0670673    -0.0125205   -0.00665779    0.00183136       0.00000       0.00000       0.00000       0.00000       0.00000       0.00000       0.00000       0.00000       0.00000       0.00000       0.00000       0.00000       0.00000       0.00000       0.00000       0.00000       0.00000       0.00000       0.00000       0.00000       10.8648       12.7718       11.7613       10.6437       8.87955       7.42413       4.99171       3.17756       1.78699      0.937023      0.432189      0.194639     0.0744915     0.0250333    0.00620386    0.00123221       0.00000       0.00000       0.00000       0.00000       0.00000       0.00000       0.00000       0.00000       0.00000       0.00000       0.00000       0.00000       0.00000       0.00000       0.00000       0.00000       0.00000       0.00000       0.00000       0.00000
   8  22 3600.7508    2.4737  3.9083 10.7855  0.0020      0.158086  0.1077   0.0428   0.1921    0.2082   0.0000      0.182689   423.7777      -28.8905       5.40388       8.22931      -18.2157       10.4501      -6.86871      -3.98586      -1.12568       1.59118      0.237688     -0.120473    -0.0900443     0.0300710    -0.0130172   0.000130454       0.00000       0.00000       0.00000       0.00000       0.00000       0.00000       0.00000       0.00000       0.00000       0.00000       0.00000       0.00000       0.00000       0.00000       0.00000       0.00000       0.00000       0.00000       0.00000       0.00000       14.1484       17.4026       16.2933       14.9684       12.1192       9.48405       6.45302       4.14103       2.45559       1.30316      0.616599      0.273354      0.105507     0.0348462    0.00910255    0.00176401       0.00000       0.00000       0.00000       0.00000       0.00000       0.00000       0.00000       0.00000       0.00000       0.00000       0.00000       0.00000       0.00000       0.00000       0.00000       0.00000       0.00000       0.00000       0.00000       0.00000
   8  23 3739.5460    2.1821  5.2584 10.3262 -0.0023      0.431548  0.1322   0.0317   0.2276    0.1790   0.0000      0.116352   431.6621      -9.06824       16.2740      -21.8057      -13.3437       5.32297       1.34081       4.40679       2.19456      -2.41340     0.0533068   -0.00262870    -0.0124079    -0.0221737   -0.00422383    0.00104211       0.00000       0.00000       0.00000       0.00000       0.00000       0.00000       0.00000       0.00000       0.00000       0.00000       0.00000       0.00000       0.00000       0.00000       0.00000       0.00000       0.00000       0.00000       0.00000       0.00000       17.1393       20.8489       20.2861       18.8128       15.2559       11.3935       7.57942       5.19283       3.07870       1.69116      0.819991      0.347891      0.134043     0.0458799     0.0115777    0.00216524       0.00000       0.00000       0.00000       0.00000       0.00000       0.00000       0.00000       0.00000       0.00000       0.00000       0.00000       0.00000       0.00000       0.00000       0.00000       0.00000       0.00000       0.00000       0.00000       0.00000
   8  24 3878.7630    1.7901  7.2484 10.2730 -0.0035      0.470178  0.1647   0.0239   0.2951    0.1080   0.0000     0.0982063   449.2469      -8.74084       55.2688      -16.7526       8.28991      -6.24017      -12.3238       6.34383       6.76497      -3.11505      -1.78631    -0.0426804    -0.0130644     0.0849939    0.00418920   -0.00443744       0.00000       0.00000       0.00000       0.00000       0.00000       0.00000       0.00000       0.00000       0.00000       0.00000       0.00000       0.00000       0.00000       0.00000       0.00000       0.00000       0.00000       0.00000       0.00000       0.00000       21.1866       26.0517       25.0896       22.8425       18.8391       14.0367       9.59579       6.40555       3.71122       2.03763      0.990551      0.425800      0.161665     0.0557979     0.0144474    0.00263368       0.00000       0.00000       0.00000       0.00000       0.00000       0.00000       0.00000       0.00000       0.00000       0.00000       0.00000       0.00000       0.00000       0.00000       0.00000       0.00000       0.00000       0.00000       0.00000       0.00000
   8  25 4017.0248    1.5111  9.3938 10.1637 -0.0023   -0.00988660  0.2034   0.0190   0.3784    0.0794   0.0000     0.0798957   402.4610       64.5943      -29.3199      -58.6193      -1.44084       5.29433       14.1006       1.31339     -0.701320      -3.45679     -0.834905      0.762448     -0.179519     -0.143340     0.0242131   -0.00169031       0.00000       0.00000       0.00000       0.00000       0.00000       0.00000       0.00000       0.00000       0.00000       0.00000       0.00000       0.00000       0.00000       0.00000       0.00000       0.00000       0.00000       0.00000       0.00000       0.00000       24.9086       30.9622       30.1212       27.1438       22.6285       16.9283       12.2835       7.61389       4.70334       2.46345       1.24494      0.534511      0.214756     0.0671110     0.0186078    0.00322319       0.00000       0.00000       0.00000       0.00000       0.00000       0.00000       0.00000       0.00000       0.00000       0.00000       0.00000       0.00000       0.00000       0.00000       0.00000       0.00000       0.00000       0.00000       0.00000       0.00000
   8  26 4156.9966    1.2925 12.4012 10.1033 -0.0023      0.191885  0.2676   0.0173   0.5159    0.0714   0.0000     0.0742711   444.1767       5.38594       33.1626       24.4401      -34.2742      -12.2257       23.7160       15.1816      -4.66431      -1.17782       2.21149     -0.685579      0.381883    0.00875713    0.00606937   -0.00463026       0.00000       0.00000       0.00000       0.00000       0.00000       0.00000       0.00000       0.00000       0.00000       0.00000       0.00000       0.00000       0.00000       0.00000       0.00000       0.00000       0.00000       0.00000       0.00000       0.00000       31.1932       38.6365       37.5716       33.6919       28.6421       21.2910       15.2196       9.83255       5.76706       3.20180       1.51440      0.691731      0.260140     0.0873638     0.0233211    0.00400419       0.00000       0.00000       0.00000       0.00000       0.00000       0.00000       0.00000       0.00000       0.00000       0.00000       0.00000       0.00000       0.00000       0.00000       0.00000       0.00000       0.00000       0.00000       0.00000       0.00000
   8  27 4295.9185    1.0976 15.4236 10.0330 -0.0028    -0.0635993  0.3684   0.0149   0.6491    0.0658   0.0000     0.0860903   417.5711       11.4111       93.5247      -81.7996       12.0730      -21.5302       11.3026       9.17201      0.434395      -1.86285      -1.61780     0.0921984      0.262297      0.221948    -0.0363104   -0.00498496       0.00000       0.00000       0.00000       0.00000       0.00000       0.00000       0.00000       0.00000       0.00000       0.00000       0.00000       0.00000       0.00000       0.00000       0.00000       0.00000       0.00000       0.00000       0.00000       0.00000       38.7758       47.4605       45.8327       41.6899       35.1122       26.8344       18.8601       12.4329       7.31908       4.02836       1.96082      0.868455      0.326475      0.109713     0.0281743    0.00492612       0.00000       0.00000       0.00000       0.00000       0.00000       0.00000       0.00000       0.00000       0.00000       0.00000       0.00000       0.00000       0.00000       0.00000       0.00000       0.00000       0.00000       0.00000       0.00000       0.00000
   8  28 4435.3661    0.9424 18.0286  9.9454 -0.0034     -0.193059  0.4890   0.0125   0.7989    0.0610   0.0000     0.0951812   464.2762      -109.279       52.7062       25.9269       42.9916       18.5190      -13.3186      -9.45776       7.98079      -6.01087       1.46042     -0.984239     -0.651227     -0.160060     0.0450803    0.00419445       0.00000       0.00000       0.00000       0.00000       0.00000       0.00000       0.00000       0.00000       0.00000       0.00000       0.00000       0.00000       0.00000       0.00000       0.00000       0.00000       0.00000       0.00000       0.00000       0.00000       46.9565       57.1582       56.7134       51.3391       42.5678       32.5528       22.8098       15.1215       8.84822       4.90320       2.41107       1.06689      0.407142      0.135328     0.0342231    0.00592792       0.00000       0.00000       0.00000       0.00000       0.00000       0.00000       0.00000       0.00000       0.00000       0.00000       0.00000       0.00000       0.00000       0.00000       0.00000       0.00000       0.00000       0.00000       0.00000       0.00000
   9   9 1843.6470    0.3802  0.3971 10.0102 -0.0199       13.4359  0.0393   0.0269   0.0794    0.0761   0.0000       3.97835   438.0345       2.67254       10.1381      -1.91393      -5.26258      -1.58373      -1.11274     -0.665556      0.736594     -0.268890     0.0980366    -0.0121837     -0.189461    0.00674387    0.00307742    0.00358922  -0.000414715   0.000218888       0.00000       0.00000       0.00000       0.00000       0.00000       0.00000       0.00000       0.00000       0.00000       0.00000       0.00000       0.00000       0.00000       0.00000       0.00000       0.00000       0.00000       0.00000       5.99767       7.23033       8.47895       6.32093       5.99569       5.79772       3.32235       2.30694       1.66128      0.703888      0.501620      0.244626      0.100211     0.0374229     0.0191426    0.00583228    0.00111852   0.000199362       0.00000       0.00000       0.00000       0.00000       0.00000       0.00000       0.00000       0.00000       0.00000       0.00000       0.00000       0.00000       0.00000       0.00000       0.00000       0.00000       0.00000       0.00000
   9  11 2125.1597    0.7637  0.7340  9.2898 -0.0051       7.15804  0.0491   0.0279   0.0728    0.2524   0.0000       1.31915   434.7608       10.8681       13.1016      0.769201      -11.0925       4.83422      -2.65530       1.10263      -1.80872     0.0264476       1.29576     -0.189444     -0.183651    0.00626169   -0.00161484    0.00568897  -1.60686e-05  -0.000356421       0.00000       0.00000       0.00000       0.00000       0.00000       0.00000       0.00000       0.00000       0.00000       0.00000       0.00000       0.00000       0.00000       0.00000       0.00000       0.00000       0.00000       0.00000       6.34755       7.81894       7.39753       7.60799       6.03719       4.69813       3.52911       2.39069       1.66858      0.816685      0.572205      0.250824      0.128326     0.0406052     0.0174751    0.00440516    0.00122188   0.000235515       0.00000       0.00000       0.00000       0.00000       0.00000       0.00000       0.00000       0.00000       0.00000       0.00000       0.00000       0.00000       0.00000       0.00000       0.00000       0.00000       0.00000       0.00000
   9  12 2264.6057    1.0333  0.7863 10.1493  0.0015       5.51705  0.0486   0.0358   0.0735    0.2146   0.0000       1.35312   436.4341      -3.87835       13.7757       3.91325      0.910583       4.86790     -0.539072      -2.60164     -0.363753      0.217454      0.577837     -0.140383    -0.0598086   -0.00907865   -0.00745812    0.00962659  -0.000121340  -5.46575e-05       0.00000       0.00000       0.00000       0.00000       0.00000       0.00000       0.00000       0.00000       0.00000       0.00000       0.00000       0.00000       0.00000       0.00000       0.00000       0.00000       0.00000       0.00000       6.01392       7.35440       7.67432       6.95421       5.49559       4.61100       3.31671       2.08163       1.48003      0.786351      0.471887      0.208683      0.108893     0.0419291     0.0172969    0.00460684    0.00115852   0.000196144       0.00000       0.00000       0.00000       0.00000       0.00000       0.00000       0.00000       0.00000       0.00000       0.00000       0.00000       0.00000       0.00000       0.00000       0.00000       0.00000       0.00000       0.00000
   9  13 2402.3422    1.5520  0.8272  9.7045 -0.0012       3.68580  0.0394   0.0517   0.0748    0.5119   0.0000      0.928523   443.1019       3.29927       9.17760      -2.40476       5.84778      -7.83739       1.30507      -2.57718     -0.639728      0.187334      0.221577     -0.290157      0.160765    -0.0413727   -0.00966184   -0.00956290   0.000458418  -0.000255401       0.00000       0.00000       0.00000       0.00000       0.00000       0.00000       0.00000       0.00000       0.00000       0.00000       0.00000       0.00000       0.00000       0.00000       0.00000       0.00000       0.00000       0.00000       5.43581       6.05893       6.06372       5.96098       4.74700       3.93383       2.78764       1.95646       1.26163      0.714855      0.404475      0.190218     0.0928383     0.0345402     0.0128051    0.00366375   0.000829259   0.000157487       0.00000       0.00000       0.00000       0.00000       0.00000       0.00000       0.00000       0.00000       0.00000       0.00000       0.00000       0.00000       0.00000       0.00000       0.00000       0.00000       0.00000       0.00000
   9  14 2539.5524    1.8714  0.9426 10.7968 -0.0055      0.767995  0.0460   0.0577   0.0800    0.3494   0.0000      0.830097   436.9995       2.58426       17.7495      -9.06070      -1.61035      -3.27648     -0.939514      -2.72267     0.0789379      0.333279     -0.288814      0.173746    0.00569652    0.00576779   -0.00728583    0.00363527   -0.00161022   0.000468237       0.00000       0.00000       0.00000       0.00000       0.00000       0.00000       0.00000       0.00000       0.00000       0.00000       0.00000       0.00000       0.00000       0.00000       0.00000       0.00000       0.00000       0.00000       5.47590       7.72215       6.47010       6.99180       5.20167       4.79337       3.20365       2.35849       1.40903      0.878558      0.445136      0.232001      0.100960     0.0438942     0.0149764    0.00500652    0.00111555   0.000263972       0.00000       0.00000       0.00000       0.00000       0.00000       0.00000       0.00000       0.00000       0.00000       0.00000       0.00000       0.00000       0.00000       0.00000       0.00000       0.00000       0.00000       0.00000
   9  15 2676.9823    2.4940  0.8047 11.3099 -0.0105       1.00675  0.0401   0.0861   0.0785    0.3381   0.0000      0.836113   437.0885      -6.52812       15.6646       2.87435      -2.76148       2.73399      -3.36533     -0.858326      -2.10047     -0.206602      0.614508     -0.152605     0.0838386     0.0177917    0.00143200   0.000893523  -0.000952609  -0.000137739       0.00000       0.00000       0.00000       0.00000       0.00000       0.00000       0.00000       0.00000       0.00000       0.00000       0.00000       0.00000       0.00000       0.00000       0.00000       0.00000       0.00000       0.00000       5.72253       7.01874       7.02625       6.28962       5.10057       4.13801       2.92037       1.85875       1.24801      0.707986      0.397935      0.165378     0.0891611     0.0340557     0.0136202    0.00382024   0.000940070   0.000165127       0.00000       0.00000       0.00000       0.00000       0.00000       0.00000       0.00000       0.00000       0.00000       0.00000       0.00000       0.00000       0.00000       0.00000       0.00000       0.00000       0.00000       0.00000
   9  18 3091.5450    4.0309  0.9433 11.9987  0.0020       1.45872  0.0440   0.1262   0.0793    0.4275   0.0000      0.998169   444.1420       8.31786       5.54893      -6.57880     -0.206136       5.11508       1.39143     -0.151099      -2.17267     -0.716626     -0.223199      0.156880   -0.00438928    -0.0422179    0.00938629    0.00747517    0.00141565   2.84694e-05       0.00000       0.00000       0.00000       0.00000       0.00000       0.00000       0.00000       0.00000       0.00000       0.00000       0.00000       0.00000       0.00000       0.00000       0.00000       0.00000       0.00000       0.00000       6.02603       6.78449       6.82002       6.26180       5.50165       4.23050       3.35181       2.13865       1.44923      0.827449      0.440435      0.207324      0.100599     0.0396937     0.0139604    0.00401489    0.00107674   0.000162956       0.00000       0.00000       0.00000       0.00000       0.00000       0.00000       0.00000       0.00000       0.00000       0.00000       0.00000       0.00000       0.00000       0.00000       0.00000       0.00000       0.00000       0.00000
   9  19 3229.4692    4.0692  1.2176 11.3840 -0.0026     -0.147956  0.0625   0.1098   0.0862    0.9684   0.0000       1.41802   438.4777       1.12742       8.18834      -9.56947      -2.66317      -2.81032      -1.78406       1.74096      -1.44134     -0.416128     -0.406357      0.128139     -0.167092   -0.00846584    0.00656215   -0.00298678    0.00126807  -0.000164428       0.00000       0.00000       0.00000       0.00000       0.00000       0.00000       0.00000       0.00000       0.00000       0.00000       0.00000       0.00000       0.00000       0.00000       0.00000       0.00000       0.00000       0.00000       7.38785       9.20997       8.44114       9.04974       6.97854       5.55009       3.54914       2.94193       1.61236       1.12697      0.562419      0.306255      0.126478     0.0530866     0.0150962    0.00600823    0.00120150   0.000271500       0.00000       0.00000       0.00000       0.00000       0.00000       0.00000       0.00000       0.00000       0.00000       0.00000       0.00000       0.00000       0.00000       0.00000       0.00000       0.00000       0.00000       0.00000
   9  20 3367.7265    3.3598  2.0649 11.9881  0.0035      0.666063  0.0711   0.0721   0.1360    0.1812   0.0000      0.596425   424.9065      -5.64378       13.8134       2.93357       9.60839       5.23005       5.42370     -0.275207      -1.54931      -2.22270      0.106879     -0.162998     0.0935312     0.0196262    0.00377453   -0.00235984    0.00114563   0.000128243       0.00000       0.00000       0.00000       0.00000       0.00000       0.00000       0.00000       0.00000       0.00000       0.00000       0.00000       0.00000       0.00000       0.00000       0.00000       0.00000       0.00000       0.00000       8.46130       9.84565       10.1728       9.03923       7.82665       6.28550       4.56250       3.17903       2.03967       1.11026      0.632157      0.326819      0.138607     0.0567330     0.0216048    0.00641755    0.00153157   0.000252340       0.00000       0.00000       0.00000       0.00000       0.00000       0.00000       0.00000       0.00000       0.00000       0.00000       0.00000       0.00000       0.00000       0.00000       0.00000       0.00000       0.00000       0.00000
   9  21 3506.3266    2.9579  2.6480 11.3732 -0.0004       1.12975  0.0794   0.0570   0.1453    0.1872   0.0000      0.313222   444.0529      0.730671       39.5000      -15.7850      -10.8685      -2.51289     -0.691980       3.23788      0.139276       1.25014      0.303512      0.695655     -0.258829     0.0234771   -0.00303984    0.00281337   7.96234e-05  -0.000177179       0.00000       0.00000       0.00000       0.00000       0.00000       0.00000       0.00000       0.00000       0.00000       0.00000       0.00000       0.00000       0.00000       0.00000       0.00000       0.00000       0.00000       0.00000       9.81920       12.1214       11.8944       10.7639       9.00187       7.19486       5.22926       3.56943       2.22192       1.24620      0.696561      0.350864      0.156181     0.0624280     0.0231967    0.00692619    0.00171364   0.000299764       0.00000       0.00000       0.00000       0.00000       0.00000       0.00000       0.00000       0.00000       0.00000       0.00000       0.00000       0.00000       0.00000       0.00000       0.00000       0.00000       0.00000       0.00000
   9  22 3645.0742    2.3709  4.0029 10.9011 -0.0053      0.283984  0.1021   0.0384   0.1867    0.1482   0.0000      0.173127   448.8523      -22.6440       14.9239       27.5008      -1.00439       8.15180      -7.16492     -0.311976       4.21612       2.59830      -1.57559     -0.468586    -0.0328904    -0.0728233     0.0162729    -0.0192817   0.000755754  -0.000199080       0.00000       0.00000       0.00000       0.00000       0.00000       0.00000       0.00000       0.00000       0.00000       0.00000       0.00000       0.00000       0.00000       0.00000       0.00000       0.00000       0.00000       0.00000       12.5364       14.9053       14.4436       13.3929       11.7055       9.09105       6.81369       4.51049       2.94055       1.70145      0.911363      0.450417      0.195822     0.0812742     0.0287995    0.00865178    0.00225027   0.000372356       0.00000       0.00000       0.00000       0.00000       0.00000       0.00000       0.00000       0.00000       0.00000       0.00000       0.00000       0.00000       0.00000       0.00000       0.00000       0.00000       0.00000       0.00000
   9  23 3784.3847    1.9874  5.6396 10.7684  0.0016      0.567836  0.1387   0.0285   0.2325    0.1024   0.0000      0.120996   437.3394      -8.90482      -23.7676       8.17158      -6.50880     -0.256783       3.18206      0.125345      -5.67692      -2.48322       1.99947      0.283658      0.392276     0.0514749    -0.0749730     0.0138138   0.000150196   0.000178227       0.00000       0.00000       0.00000       0.00000       0.00000       0.00000       0.00000       0.00000       0.00000       0.00000       0.00000       0.00000       0.00000       0.00000       0.00000       0.00000       0.00000       0.00000       16.0790       19.8858       20.4901       18.0538       15.4140       11.9623       8.68436       5.80302       3.80799       2.24054       1.21443      0.613564      0.276491      0.116334     0.0423760     0.0128166    0.00315789   0.000502918       0.00000       0.00000       0.00000       0.00000       0.00000       0.00000       0.00000       0.00000       0.00000       0.00000       0.00000       0.00000       0.00000       0.00000       0.00000       0.00000       0.00000       0.00000
   9  24 3923.5050    1.6668  7.5300 10.3811 -0.0026      0.315435  0.1638   0.0216   0.2976    0.0925   0.0000     0.0942285   459.6644      -35.1801       19.9289      -30.7964       33.1403      0.553421      -17.6370      -4.98793      -7.69942     -0.926696     -0.103374      0.818720      0.303882     -0.132779     0.0254725    0.00201023   0.000539821  -8.57919e-05       0.00000       0.00000       0.00000       0.00000       0.00000       0.00000       0.00000       0.00000       0.00000       0.00000       0.00000       0.00000       0.00000       0.00000       0.00000       0.00000       0.00000       0.00000       19.0367       23.4923       22.6702       20.6935       18.2616       14.5099       11.0539       7.34579       4.71606       2.75783       1.45219      0.735129      0.325412      0.137964     0.0487172     0.0148854    0.00381338   0.000628729       0.00000       0.00000       0.00000       0.00000       0.00000       0.00000       0.00000       0.00000       0.00000       0.00000       0.00000       0.00000       0.00000       0.00000       0.00000       0.00000       0.00000       0.00000
   9  25 4062.7993    1.4330 10.2475 10.1923 -0.0007     0.0553363  0.2129   0.0176   0.3911    0.0733   0.0000     0.0759070   422.1691       13.5639      -65.1607       13.9629       4.66725      -4.25613       14.9688       1.20948       6.91189       1.47515      -2.08067     -0.164657      0.524514     0.0521486    -0.0818420  -0.000335710    0.00992699   0.000499637       0.00000       0.00000       0.00000       0.00000       0.00000       0.00000       0.00000       0.00000       0.00000       0.00000       0.00000       0.00000       0.00000       0.00000       0.00000       0.00000       0.00000       0.00000       23.2185       29.1561       28.8404       26.3427       22.5860       17.6217       13.2320       9.05772       5.66665       3.32529       1.85303      0.914201      0.431452      0.169431     0.0613055     0.0189404    0.00477866   0.000787589       0.00000       0.00000       0.00000       0.00000       0.00000       0.00000       0.00000       0.00000       0.00000       0.00000       0.00000       0.00000       0.00000       0.00000       0.00000       0.00000       0.00000       0.00000
   9  26 4202.7133    1.2251 12.5617 10.1402 -0.0017      0.118936  0.2665   0.0157   0.4920    0.0649   0.0000     0.0764399   452.4531       25.5803       28.3004      -20.5662       36.9045      -13.6434      -9.86590      -23.6414       1.69246       1.71964      -4.43540     -0.630830      0.657968    -0.0821203     -0.102242    -0.0132935    0.00529391   -0.00114366       0.00000       0.00000       0.00000       0.00000       0.00000       0.00000       0.00000       0.00000       0.00000       0.00000       0.00000       0.00000       0.00000       0.00000       0.00000       0.00000       0.00000       0.00000       27.0863       33.5354       33.9334       30.5723       26.7927       21.2834       15.8425       10.8306       6.94659       4.09289       2.29077       1.09009      0.531654      0.208469     0.0778208     0.0236921    0.00588363   0.000935977       0.00000       0.00000       0.00000       0.00000       0.00000       0.00000       0.00000       0.00000       0.00000       0.00000       0.00000       0.00000       0.00000       0.00000       0.00000       0.00000       0.00000       0.00000
   9  29 4621.5979    0.6635 20.2235 10.0123 -0.0011     -0.457019  0.6676   0.0103   1.0103    0.0463   0.0000      0.127777   400.5019      -56.3503      -46.9377     -0.859420       60.0952      -35.4368       15.1490       15.4664      -1.17369       1.72130      -13.3554       4.91560      0.619770     -0.786649    -0.0558553     0.0387629     0.0142482  -0.000620921       0.00000       0.00000       0.00000       0.00000       0.00000       0.00000       0.00000       0.00000       0.00000       0.00000       0.00000       0.00000       0.00000       0.00000       0.00000       0.00000       0.00000       0.00000       52.3755       65.9517       66.7825       61.4476       53.4615       42.6487       31.6432       21.9081       14.5105       8.61685       4.80905       2.42152       1.10415      0.455610      0.165676     0.0497640     0.0119908    0.00192365       0.00000       0.00000       0.00000       0.00000       0.00000       0.00000       0.00000       0.00000       0.00000       0.00000       0.00000       0.00000       0.00000       0.00000       0.00000       0.00000       0.00000       0.00000
  10  12 2302.9299    1.0911  0.8128 10.5412 -0.0058       7.32752  0.0436   0.0372   0.0783    0.1862   0.0000       1.25621   437.5652       4.40163       4.54337      -5.39443      -3.35578      -9.91760      -4.04782     -0.886401       2.53537      0.871059      -1.67657     -0.654255    -0.0230189     0.0823885     0.0222180    0.00759787   -0.00213459   -0.00130318   4.52724e-06  -1.34512e-05       0.00000       0.00000       0.00000       0.00000       0.00000       0.00000       0.00000       0.00000       0.00000       0.00000       0.00000       0.00000       0.00000       0.00000       0.00000       0.00000       4.99495       5.98257       6.62633       5.71922       5.41615       4.11219       2.85034       2.40329       1.51282      0.897661      0.623412      0.326731      0.164595     0.0822406     0.0316943     0.0113834    0.00443586    0.00135713   0.000278510   4.05285e-05       0.00000       0.00000       0.00000       0.00000       0.00000       0.00000       0.00000       0.00000       0.00000       0.00000       0.00000       0.00000       0.00000       0.00000       0.00000       0.00000
  10  13 2440.8357    1.5297  0.9418 10.0254  0.0014       2.56141  0.0431   0.0460   0.0806    0.3771   0.0000       1.04701   430.0090       6.74399       4.44740      -3.36589       1.38029       5.07863     0.0288543       2.62297      0.250421    -0.0399346      0.352219      0.121268     0.0995815     -0.132185     0.0494387     0.0103939   0.000292137   -0.00133218  -4.78220e-05   6.07757e-05       0.00000       0.00000       0.00000       0.00000       0.00000       0.00000       0.00000       0.00000       0.00000       0.00000       0.00000       0.00000       0.00000       0.00000       0.00000       0.00000       5.08674       5.92755       6.02969       5.75156       5.08484       3.97727       3.08505       2.01332       1.48262      0.948966      0.544698      0.307221      0.148157     0.0684728     0.0289578     0.0116959    0.00366040   0.000994071   0.000253127   3.84269e-05       0.00000       0.00000       0.00000       0.00000       0.00000       0.00000       0.00000       0.00000       0.00000       0.00000       0.00000       0.00000       0.00000       0.00000       0.00000       0.00000
  10  14 2578.6289    2.0909  0.8566 11.1877 -0.0044      0.891927  0.0562   0.0644   0.0735    0.2657   0.0000      0.900976   443.4970       7.76436       5.35995       4.47817       1.03510      0.192061     -0.718999       2.04283      -2.43275     -0.629201      0.866960     0.0239516    -0.0160618    -0.0269955     0.0116006     0.0181795   9.85879e-05   0.000912470   5.87261e-05   1.03086e-05       0.00000       0.00000       0.00000       0.00000       0.00000       0.00000       0.00000       0.00000       0.00000       0.00000       0.00000       0.00000       0.00000       0.00000       0.00000       0.00000       7.24499       7.29519       6.98173       7.35228       8.03494       5.71070       3.23361       2.30611       1.97085       1.51149      0.901298      0.467861      0.204301     0.0839014     0.0311693     0.0109679    0.00415153    0.00126058   0.000253989   3.36311e-05       0.00000       0.00000       0.00000       0.00000       0.00000       0.00000       0.00000       0.00000       0.00000       0.00000       0.00000       0.00000       0.00000       0.00000       0.00000       0.00000
  10  15 2717.1106    2.6914  0.8930  9.5395  0.0020       2.89370  0.0381   0.0833   0.0740    1.0260   0.0000      0.788829   438.5893      -2.31458       15.9292      -4.58876      -3.59370       1.81469       2.66160      -1.32985     0.0679794      0.821132      0.241670     0.0998559    -0.0942751     -0.100078    -0.0540096     0.0242334   0.000519653   -0.00232362   4.66322e-05  -1.64348e-05       0.00000       0.00000       0.00000       0.00000       0.00000       0.00000       0.00000       0.00000       0.00000       0.00000       0.00000       0.00000       0.00000       0.00000       0.00000       0.00000       4.76905       5.53690       5.91394       5.66061       4.62562       3.48349       2.78182       2.05652       1.31004      0.775046      0.437085      0.268532      0.151080     0.0644918     0.0281369     0.0101085    0.00320510   0.000940408   0.000211920   3.32607e-05       0.00000       0.00000       0.00000       0.00000       0.00000       0.00000       0.00000       0.00000       0.00000       0.00000       0.00000       0.00000       0.00000       0.00000       0.00000       0.00000
  10  16 2855.6533    3.1221  0.8775 11.0940 -0.0026    -0.0884371  0.0388   0.0952   0.0704    0.4902   0.0000      0.736333   430.0402       6.67460       8.57486      -2.69624      -1.04188       2.06084      0.561035      -4.72860      0.514498      0.383239     -0.314072      0.353313     0.0104957   0.000639007    -0.0436049   -0.00893221   0.000664789  -0.000981926  -0.000127570  -4.17839e-05       0.00000       0.00000       0.00000       0.00000       0.00000       0.00000       0.00000       0.00000       0.00000       0.00000       0.00000       0.00000       0.00000       0.00000       0.00000       0.00000       4.67384       5.16623       5.52531       5.27651       4.53533       3.72018       2.88848       2.06974       1.44060      0.845094      0.525201      0.286828      0.142048     0.0694056     0.0279552     0.0107783    0.00372400   0.000967880   0.000228059   3.56748e-05       0.00000       0.00000       0.00000       0.00000       0.00000       0.00000       0.00000       0.00000       0.00000       0.00000       0.00000       0.00000       0.00000       0.00000       0.00000       0.00000
  10  17 2994.5182    3.8203  0.8206 12.0285 -0.0148       1.40492  0.0445   0.1174   0.0657    0.3083   0.0000      0.557410   437.3753       6.38239       15.1852       7.30001      -3.95798      -1.88530       1.87775      -1.95597       1.47356       1.72178     -0.306375     -0.352499    -0.0960153     -0.138850    -0.0330534    0.00847930  -0.000998042   0.000224753  -1.95342e-05  -1.63221e-05       0.00000       0.00000       0.00000       0.00000       0.00000       0.00000       0.00000       0.00000       0.00000       0.00000       0.00000       0.00000       0.00000       0.00000       0.00000       0.00000       5.16599       5.98484       7.28981       5.53850       5.54043       4.49437       2.79146       2.65991       1.59815      0.844110      0.645283      0.295419      0.150987     0.0920965     0.0300065     0.0107285    0.00515362    0.00150673   0.000275097   3.53290e-05       0.00000       0.00000       0.00000       0.00000       0.00000       0.00000       0.00000       0.00000       0.00000       0.00000       0.00000       0.00000       0.00000       0.00000       0.00000       0.00000
  10  18 3132.7981    4.0956  1.1087 11.8529 -0.0029     -0.539495  0.0513   0.1112   0.0846    0.5421   0.0000      0.541572   442.0938       10.4729       12.6645      -4.93145     -0.379578      -3.47257       5.13237       2.57549       2.30827      -1.05200     -0.413508     -0.512377      0.353802      0.171449     0.0461681     0.0246068    0.00657452  -0.000955537   0.000175498  -1.47007e-06       0.00000       0.00000       0.00000       0.00000       0.00000       0.00000       0.00000       0.00000       0.00000       0.00000       0.00000       0.00000       0.00000       0.00000       0.00000       0.00000       5.76900       6.95826       6.81344       6.67758       5.90202       4.58087       3.62546       2.45125       1.83207       1.05681      0.636256      0.375405      0.180368     0.0876704     0.0317533     0.0137072    0.00439889    0.00113705   0.000312381   4.85056e-05       0.00000       0.00000       0.00000       0.00000       0.00000       0.00000       0.00000       0.00000       0.00000       0.00000       0.00000       0.00000       0.00000       0.00000       0.00000       0.00000
  10  19 3271.2954    3.7238  1.4611 11.6907 -0.0094     0.0929410  0.0551   0.0898   0.1044    0.4263   0.0000      0.452992   443.5880       15.2659      -1.68590      -2.69143       4.10428     -0.687124      -2.11255      0.330763      -1.64699     -0.609093      -1.21229      0.901726     -0.211263    -0.0996757    -0.0356002    0.00978685   0.000288858   -0.00103829   0.000152560   9.18299e-05       0.00000       0.00000       0.00000       0.00000       0.00000       0.00000       0.00000       0.00000       0.00000       0.00000       0.00000       0.00000       0.00000       0.00000       0.00000       0.00000       5.98298       7.48028       7.36387       7.08991       6.11675       4.88862       3.83128       2.59948       1.82545       1.11000      0.690296      0.374886      0.176522     0.0931365     0.0352026     0.0142106    0.00476595    0.00131693   0.000332576   5.45693e-05       0.00000       0.00000       0.00000       0.00000       0.00000       0.00000       0.00000       0.00000       0.00000       0.00000       0.00000       0.00000       0.00000       0.00000       0.00000       0.00000
  10  20 3410.2043    3.2826  2.1512 11.3810  0.0011      0.902968  0.0671   0.0636   0.1217    0.2483   0.0000      0.330799   440.1161       4.65879       7.21672       2.17605       1.90049      -1.14864      -1.86824       1.53214      0.920715      -1.09391     -0.514284    -0.0693364   -0.00529703     -0.162344   -0.00145440   -0.00915612    0.00489095   0.000469826   0.000304761  -9.44905e-05       0.00000       0.00000       0.00000       0.00000       0.00000       0.00000       0.00000       0.00000       0.00000       0.00000       0.00000       0.00000       0.00000       0.00000       0.00000       0.00000       7.36943       8.88229       9.11662       8.25709       7.61276       5.90023       4.57962       3.26038       2.19054       1.37866      0.814597      0.445043      0.216051      0.107036     0.0423956     0.0167084    0.00560213    0.00166649   0.000402718   5.81017e-05       0.00000       0.00000       0.00000       0.00000       0.00000       0.00000       0.00000       0.00000       0.00000       0.00000       0.00000       0.00000       0.00000       0.00000       0.00000       0.00000
  10  21 3549.1200    2.7153  3.1070 11.3773 -0.0027      0.559701  0.0918   0.0471   0.1483    0.1448   0.0000      0.248833   470.7282      -19.6170       2.08681       6.66497      -2.22517       1.06721      -5.83983      0.806359      -2.05457      -1.12493      0.244208     -0.129835    -0.0199677      0.110724     0.0896323    -0.0275010    0.00300190   0.000344540  -0.000238205  -0.000162804       0.00000       0.00000       0.00000       0.00000       0.00000       0.00000       0.00000       0.00000       0.00000       0.00000       0.00000       0.00000       0.00000       0.00000       0.00000       0.00000       9.74697       11.2171       11.5432       10.8561       9.83641       7.95541       6.01576       4.36081       3.02586       1.82689       1.11862      0.604551      0.310926      0.140313     0.0586455     0.0218075    0.00776272    0.00214722   0.000507964   7.86835e-05       0.00000       0.00000       0.00000       0.00000       0.00000       0.00000       0.00000       0.00000       0.00000       0.00000       0.00000       0.00000       0.00000       0.00000       0.00000       0.00000
  10  22 3688.3268    2.3007  4.2106 10.8956 -0.0019      0.229309  0.1028   0.0340   0.1830    0.1203   0.0000      0.155949   431.3582      -5.97654       15.0718       11.2837      -23.0346       4.06808      -4.65426      -3.70152       5.13881      0.834969       1.21433      -1.45125     -0.132720    -0.0381776     0.0671498    0.00917921    0.00270371   -0.00272130  -0.000209735   0.000115062       0.00000       0.00000       0.00000       0.00000       0.00000       0.00000       0.00000       0.00000       0.00000       0.00000       0.00000       0.00000       0.00000       0.00000       0.00000       0.00000       10.7354       13.6131       13.2763       12.9789       11.1710       8.97529       6.90256       4.92357       3.32489       2.06692       1.24476      0.682104      0.331156      0.168054     0.0657859     0.0260396    0.00871151    0.00252338   0.000615471   0.000104160       0.00000       0.00000       0.00000       0.00000       0.00000       0.00000       0.00000       0.00000       0.00000       0.00000       0.00000       0.00000       0.00000       0.00000       0.00000       0.00000
  10  24 3968.1920    1.5772  8.3505 10.3324 -0.0006      0.463416  0.1657   0.0193   0.3144    0.0779   0.0000     0.0835686   454.9071       3.31362       26.0399       15.4250      -25.3418      -8.89407       15.2793       6.10021       5.76109      -6.49511       2.58259       1.18880      0.352507     0.0334257   -0.00368655     0.0328057    -0.0182653    0.00764144  -0.000686504  -2.53347e-06       0.00000       0.00000       0.00000       0.00000       0.00000       0.00000       0.00000       0.00000       0.00000       0.00000       0.00000       0.00000       0.00000       0.00000       0.00000       0.00000       17.0421       20.8429       21.3343       20.0455       17.6727       14.2615       10.9349       7.85857       5.29742       3.28715       2.03347       1.04875      0.557746      0.255144      0.113051     0.0402761     0.0145448    0.00411972   0.000965206   0.000148848       0.00000       0.00000       0.00000       0.00000       0.00000       0.00000       0.00000       0.00000       0.00000       0.00000       0.00000       0.00000       0.00000       0.00000       0.00000       0.00000
  10  25 4107.7025    1.3611 11.4263 10.1886 -0.0038     0.0721605  0.2215   0.0160   0.4167    0.0658   0.0000     0.0735096   445.9623       24.0362      -29.1093       19.6367       7.40506       16.2570       14.4627       5.58327      -13.5058      0.289445     -0.394464      0.620254     -0.216752     -0.778604     0.0939297    -0.0270804    0.00626312    0.00101391  -3.33870e-05  -0.000326730       0.00000       0.00000       0.00000       0.00000       0.00000       0.00000       0.00000       0.00000       0.00000       0.00000       0.00000       0.00000       0.00000       0.00000       0.00000       0.00000       21.4081       26.9952       27.4665       25.8512       22.6410       18.0916       13.6423       9.68398       6.57316       4.27860       2.50278       1.37479      0.710170      0.319272      0.142110     0.0537889     0.0182010    0.00533413    0.00123698   0.000193072       0.00000       0.00000       0.00000       0.00000       0.00000       0.00000       0.00000       0.00000       0.00000       0.00000       0.00000       0.00000       0.00000       0.00000       0.00000       0.00000
  10  26 4247.8339    1.1362 13.1493 10.1710 -0.0022     0.0943094  0.2854   0.0146   0.5041    0.0584   0.0000     0.0789965   442.5827       42.2048      -19.3080      -24.6680      -19.8962       6.78088      -36.4932      -3.54350       1.89260      -7.21554       4.01934       1.30801      0.238417     -0.513180     -0.252825  -1.02221e-05     0.0242238   -0.00246751  -0.000949076   0.000140835       0.00000       0.00000       0.00000       0.00000       0.00000       0.00000       0.00000       0.00000       0.00000       0.00000       0.00000       0.00000       0.00000       0.00000       0.00000       0.00000       24.8647       31.7496       32.2806       31.1885       26.9902       21.5796       16.8379       11.9525       8.18800       5.18524       3.06187       1.73343      0.870050      0.421594      0.174512     0.0688307     0.0228808    0.00665716    0.00158255   0.000248161       0.00000       0.00000       0.00000       0.00000       0.00000       0.00000       0.00000       0.00000       0.00000       0.00000       0.00000       0.00000       0.00000       0.00000       0.00000       0.00000
  10  27 4388.0686    0.9364 15.8381 10.0771 -0.0039    -0.0583278  0.3831   0.0124   0.6611    0.0563   0.0000     0.0938968   442.3128      -18.1362       81.5185      -32.9719      -12.1366       11.2229       25.0687      -2.82871      -23.8813      -5.61471      0.405714       3.18507      0.946862     -0.187430     0.0887287    -0.0342363    -0.0226887   -0.00466561  -0.000882155  -0.000451652       0.00000       0.00000       0.00000       0.00000       0.00000       0.00000       0.00000       0.00000       0.00000       0.00000       0.00000       0.00000       0.00000       0.00000       0.00000       0.00000       30.7085       39.0488       39.9652       37.5072       32.9689       27.5595       20.1747       15.2542       10.0338       6.46565       3.84561       2.10236       1.07210      0.506562      0.216899     0.0835345     0.0292050    0.00873792    0.00188388   0.000300498       0.00000       0.00000       0.00000       0.00000       0.00000       0.00000       0.00000       0.00000       0.00000       0.00000       0.00000       0.00000       0.00000       0.00000       0.00000       0.00000
  11   9 1915.4744    0.5055  0.3947  9.8828 -0.0047       14.9367  0.0314   0.0247   0.0499    0.0780   0.0000       2.59160   437.5351      -4.11240       9.34904       2.50977       3.38033     -0.971975       4.71503     -0.453212      -1.24027      0.170770     0.0654915     -0.473887      0.131400     0.0595058    0.00113629   -0.00162017    0.00595613    0.00165983  -0.000813462  -0.000510184   2.81250e-05  -5.32510e-06       0.00000       0.00000       0.00000       0.00000       0.00000       0.00000       0.00000       0.00000       0.00000       0.00000       0.00000       0.00000       0.00000       0.00000       3.81423       4.24616       4.61302       4.37106       4.18739       3.21286       2.35438       1.77579       1.15451      0.867208      0.596806      0.326444      0.190678     0.0906031     0.0404803     0.0192374    0.00697787    0.00221193   0.000825840   0.000249301   4.63905e-05   6.31494e-06       0.00000       0.00000       0.00000       0.00000       0.00000       0.00000       0.00000       0.00000       0.00000       0.00000       0.00000       0.00000       0.00000       0.00000
  11  10 2058.0742    0.6798  0.5742  9.8329 -0.0057       6.65393  0.0340   0.0252   0.0600    0.1223   0.0000       1.41137   438.7333      -4.49507       10.4171       2.85171      -5.92541      -2.65254       1.60615      -2.57340      0.521167      0.546895     -0.470028     -0.379991     -0.163325    -0.0936448    -0.0373527     0.0250613   -0.00924144   -0.00170602   0.000286404  -0.000231983   3.78002e-05  -5.08658e-06       0.00000       0.00000       0.00000       0.00000       0.00000       0.00000       0.00000       0.00000       0.00000       0.00000       0.00000       0.00000       0.00000       0.00000       3.70605       4.88070       4.92795       4.40698       4.13992       3.40699       2.72814       2.09963       1.39046      0.945771      0.568243      0.352702      0.173266     0.0949639     0.0471049     0.0202095    0.00798303    0.00315784   0.000969426   0.000289943   6.17744e-05   9.59007e-06       0.00000       0.00000       0.00000       0.00000       0.00000       0.00000       0.00000       0.00000       0.00000       0.00000       0.00000       0.00000       0.00000       0.00000
  11  11 2199.8781    0.9063  0.6650 10.1506 -0.0053       6.58999  0.0414   0.0303   0.0659    0.1515   0.0000       1.22720   434.2826     -0.680637       22.9515      -2.00110      -4.50183      0.149145       4.46003       1.35989       1.07139     -0.539770      0.595454      0.256821     -0.148221    -0.0782480     0.0884605   0.000848845    0.00681121  -0.000310939   0.000155717   0.000119872   2.76546e-05   5.74565e-06       0.00000       0.00000       0.00000       0.00000       0.00000       0.00000       0.00000       0.00000       0.00000       0.00000       0.00000       0.00000       0.00000       0.00000       5.26244       6.86400       6.23571       5.33292       5.13367       4.34804       4.05132       2.91453       2.10871       1.18171      0.739876      0.384594      0.199063      0.111843     0.0433641     0.0238821    0.00736046    0.00323279    0.00108276   0.000274825   7.49377e-05   1.03868e-05       0.00000       0.00000       0.00000       0.00000       0.00000       0.00000       0.00000       0.00000       0.00000       0.00000       0.00000       0.00000       0.00000       0.00000
  11  12 2340.1095    1.2600  0.9501 10.2090 -0.0014       4.23275  0.0421   0.0365   0.0816    0.2781   0.0000      0.912169   436.0298     -0.511428       16.1368      0.360454     -0.346456      -5.99479       1.15366       3.02750      -1.63819      0.320379     0.0391664      0.536278      0.127512     -0.113524     0.0163454    0.00817199    0.00238540   -0.00153150  -0.000178828  -0.000116289   1.04153e-05   3.09833e-06       0.00000       0.00000       0.00000       0.00000       0.00000       0.00000       0.00000       0.00000       0.00000       0.00000       0.00000       0.00000       0.00000       0.00000       4.36358       5.64877       5.86110       5.12116       4.85329       4.12340       3.24017       2.44842       1.76516       1.06720      0.718395      0.414043      0.211557      0.113194     0.0542219     0.0239427    0.00915784    0.00365189    0.00125815   0.000328495   7.56572e-05   1.08341e-05       0.00000       0.00000       0.00000       0.00000       0.00000       0.00000       0.00000       0.00000       0.00000       0.00000       0.00000       0.00000       0.00000       0.00000
  11  13 2478.5688    1.6991  0.8899 10.5906 -0.0167       5.03715  0.0441   0.0507   0.0753    0.4041   0.0000      0.853688   445.9179       4.76214       3.46758      -3.38892       7.33255       5.15826      -4.35135      0.442231      -1.54110       1.86890     -0.308352    -0.0327923      0.335848     -0.144251    -0.0201509     0.0216457    0.00499543  -0.000941489    0.00168705   0.000139356  -0.000171666   1.38559e-05       0.00000       0.00000       0.00000       0.00000       0.00000       0.00000       0.00000       0.00000       0.00000       0.00000       0.00000       0.00000       0.00000       0.00000       4.67153       5.49314       6.24423       5.51585       4.97240       4.56065       3.08459       2.33514       1.88226       1.06216      0.739376      0.468596      0.212193      0.122222     0.0598612     0.0240994    0.00873413    0.00427038    0.00142671   0.000334617   7.02455e-05   1.04652e-05       0.00000       0.00000       0.00000       0.00000       0.00000       0.00000       0.00000       0.00000       0.00000       0.00000       0.00000       0.00000       0.00000       0.00000
  11  14 2616.9666    2.1878  0.9915 10.9205 -0.0005       2.65256  0.0447   0.0594   0.0747    0.3537   0.0000      0.841440   437.9169       4.74544       5.20568      -7.31601       7.34397       8.55411       1.62381     -0.386959     0.0762724      0.273550     -0.570925    -0.0602762   -0.00720826     0.0366431    -0.0700745    0.00651351     0.0100939   -0.00160076   0.000533075  -0.000140685  -4.86575e-05   2.10434e-06       0.00000       0.00000       0.00000       0.00000       0.00000       0.00000       0.00000       0.00000       0.00000       0.00000       0.00000       0.00000       0.00000       0.00000       4.43742       5.87121       5.98166       5.65729       4.93863       4.07553       3.32024       2.27402       1.74556       1.03352      0.707344      0.381869      0.223007      0.114301     0.0531799     0.0249981    0.00984045    0.00360860    0.00124455   0.000290726   7.55995e-05   1.12550e-05       0.00000       0.00000       0.00000       0.00000       0.00000       0.00000       0.00000       0.00000       0.00000       0.00000       0.00000       0.00000       0.00000       0.00000
  11  15 2756.1472    2.8137  0.9875 10.8422  0.0007       2.13692  0.0433   0.0760   0.0735    0.4689   0.0000      0.778888   433.4417       2.08410       15.7749       1.14865      -1.13280      -1.91836       2.28621     -0.911697      0.344379     -0.255444       1.73737      0.510624     -0.195276     -0.185773     0.0183656     0.0196244    -0.0118414  -0.000845523  -3.71854e-05   0.000157973  -6.81371e-05  -6.09914e-06       0.00000       0.00000       0.00000       0.00000       0.00000       0.00000       0.00000       0.00000       0.00000       0.00000       0.00000       0.00000       0.00000       0.00000       4.56595       5.33665       5.61424       5.24567       4.74664       4.13956       3.22688       2.35795       1.73544       1.07694      0.719639      0.444831      0.195069      0.114091     0.0557264     0.0239608    0.00856156    0.00372917    0.00114124   0.000293679   6.36583e-05   9.64122e-06       0.00000       0.00000       0.00000       0.00000       0.00000       0.00000       0.00000       0.00000       0.00000       0.00000       0.00000       0.00000       0.00000       0.00000
  11  16 2895.3364    3.4935  0.8221 12.1076 -0.0149      0.631058  0.0361   0.1087   0.0683    0.2910   0.0000      0.756712   441.4526       7.75823      0.317494      -4.38964      -4.67396      -4.44752      -1.76488      -4.09100      -2.67568     -0.288350      0.494298    -0.0273953     -0.374521     0.0914016      0.108521    -0.0337429    -0.0185520   -0.00729593   0.000418668   0.000130171  -8.46185e-05  -1.14378e-05       0.00000       0.00000       0.00000       0.00000       0.00000       0.00000       0.00000       0.00000       0.00000       0.00000       0.00000       0.00000       0.00000       0.00000       4.20407       4.75876       5.36391       4.82536       4.18484       3.73182       2.82383       2.09852       1.47521      0.945427      0.621876      0.363704      0.183365     0.0966810     0.0508399     0.0208309    0.00828220    0.00324966    0.00101566   0.000256050   5.20403e-05   7.57655e-06       0.00000       0.00000       0.00000       0.00000       0.00000       0.00000       0.00000       0.00000       0.00000       0.00000       0.00000       0.00000       0.00000       0.00000
  11  17 3034.5105    4.0094  0.9278 12.2140 -0.0012       1.71025  0.0452   0.1115   0.0695    0.3322   0.0000      0.765247   434.9076       2.63779       4.85197      -6.13609     -0.513060       4.87935      -3.19125     -0.279361      0.650646     -0.707481      0.723187      0.136116      0.319017     -0.127772    -0.0609122    0.00513029   0.000405858   -0.00193464  -0.000782376  -4.26623e-05   3.21546e-05   1.35297e-05       0.00000       0.00000       0.00000       0.00000       0.00000       0.00000       0.00000       0.00000       0.00000       0.00000       0.00000       0.00000       0.00000       0.00000       4.84346       6.02152       5.94606       5.17199       4.56723       4.52037       3.51653       2.94095       1.95737       1.19934      0.709943      0.425885      0.190411      0.115615     0.0525114     0.0239662    0.00828065    0.00380471    0.00116529   0.000334429   6.29576e-05   1.12792e-05       0.00000       0.00000       0.00000       0.00000       0.00000       0.00000       0.00000       0.00000       0.00000       0.00000       0.00000       0.00000       0.00000       0.00000
  11  18 3173.3604    4.3281  1.0331 12.0033 -0.0077      0.714345  0.0448   0.1170   0.0771    0.4811   0.0000      0.784278   445.1814       9.57338       16.9912      -6.93278      -3.97513       5.14990     -0.653631      -1.20608      -1.00111       1.09597       1.27231      0.307139      0.305134     0.0110143      0.126622     0.0461223    -0.0170348    0.00147830  -0.000304994   0.000371462  -6.39484e-05   1.60421e-07       0.00000       0.00000       0.00000       0.00000       0.00000       0.00000       0.00000       0.00000       0.00000       0.00000       0.00000       0.00000       0.00000       0.00000       4.67640       5.75296       6.10430       5.71717       4.66002       4.24885       3.27074       2.33662       1.72905       1.12858      0.656624      0.368764      0.222734      0.109409     0.0486446     0.0232719     0.0101878    0.00358984    0.00111738   0.000289458   6.15762e-05   1.01229e-05       0.00000       0.00000       0.00000       0.00000       0.00000       0.00000       0.00000       0.00000       0.00000       0.00000       0.00000       0.00000       0.00000       0.00000
  11  19 3312.3749    3.5315  1.7373 11.3447 -0.0028       1.00750  0.0567   0.0738   0.1018    0.3342   0.0000      0.423156   439.4808       1.96395      -10.6655      -9.20129      -3.66093      -2.80092       2.88372       1.95922     -0.941442     -0.504210     -0.387849     -0.302872    -0.0418942     -0.220458    -0.0472642     0.0157172    -0.0209225    0.00711578    0.00248803  -8.97585e-05  -0.000106046  -2.88383e-06       0.00000       0.00000       0.00000       0.00000       0.00000       0.00000       0.00000       0.00000       0.00000       0.00000       0.00000       0.00000       0.00000       0.00000       5.83854       6.91136       6.91689       6.82144       5.99216       5.10398       4.13192       3.03765       2.14108       1.41945      0.896941      0.508734      0.283364      0.140745     0.0684180     0.0296153     0.0123154    0.00417445    0.00136981   0.000358200   8.07580e-05   1.26130e-05       0.00000       0.00000       0.00000       0.00000       0.00000       0.00000       0.00000       0.00000       0.00000       0.00000       0.00000       0.00000       0.00000       0.00000
  11  20 3451.6282    3.0578  2.4593 11.2126 -0.0013      0.622514  0.0728   0.0535   0.1172    0.1948   0.0000      0.280259   433.6785     -0.195545       9.25674      -9.84754      -2.39268      -5.57594       5.79700      -5.66260       1.94229      0.160489      0.589332     -0.232072      0.380042    -0.0995084    -0.0134068    -0.0148092   -0.00535266    0.00467226   0.000271120  -7.81359e-05  -4.26639e-05  -6.10721e-06       0.00000       0.00000       0.00000       0.00000       0.00000       0.00000       0.00000       0.00000       0.00000       0.00000       0.00000       0.00000       0.00000       0.00000       7.25223       8.67886       9.10695       8.46572       7.75233       6.49088       4.92519       3.50041       2.57207       1.71764       1.08828      0.647433      0.344159      0.175051     0.0802636     0.0357548     0.0141897    0.00542017    0.00171500   0.000455829   0.000101906   1.48635e-05       0.00000       0.00000       0.00000       0.00000       0.00000       0.00000       0.00000       0.00000       0.00000       0.00000       0.00000       0.00000       0.00000       0.00000
  11  21 3591.2174    2.6366  3.5921 10.8348  0.0024      0.690012  0.0902   0.0390   0.1458    0.1423   0.0000      0.167701   438.2188      -8.44273       3.49497      -3.37147      -10.4454      -1.49820       3.64041      0.731096      -3.52069      -2.49433      -1.91371    -0.0896188     -0.182850     0.0961347     -0.116191     0.0382723    0.00220216    -0.0123473   -0.00123683  -0.000275966   0.000170831  -1.66362e-05       0.00000       0.00000       0.00000       0.00000       0.00000       0.00000       0.00000       0.00000       0.00000       0.00000       0.00000       0.00000       0.00000       0.00000       8.78264       11.0254       11.0720       10.8274       9.43436       7.85507       6.27069       4.66268       3.12251       2.18891       1.33769      0.785142      0.425548      0.218606      0.104135     0.0472060     0.0188396    0.00669332    0.00205892   0.000603827   0.000131364   2.09528e-05       0.00000       0.00000       0.00000       0.00000       0.00000       0.00000       0.00000       0.00000       0.00000       0.00000       0.00000       0.00000       0.00000       0.00000
  11  22 3731.1064    2.1547  5.2034 10.5180 -0.0019      0.504688  0.1104   0.0275   0.1972    0.1114   0.0000      0.113247   442.0281       11.2909      -1.71490       7.99045     0.0208406      -9.67641      -3.65208      -11.7346       2.92871      -2.24843       1.64964       2.85808    -0.0562253     0.0691850      0.164343    0.00325032     0.0296569   -0.00138185   -0.00227758   -0.00157839   0.000180146   1.72243e-05       0.00000       0.00000       0.00000       0.00000       0.00000       0.00000       0.00000       0.00000       0.00000       0.00000       0.00000       0.00000       0.00000       0.00000       10.9494       13.6820       13.6806       13.1511       11.8019       10.1356       7.45767       5.58029       3.96314       2.63898       1.70606       1.00540      0.531957      0.269119      0.128564     0.0549066     0.0220944    0.00826891    0.00273155   0.000735762   0.000157728   2.53870e-05       0.00000       0.00000       0.00000       0.00000       0.00000       0.00000       0.00000       0.00000       0.00000       0.00000       0.00000       0.00000       0.00000       0.00000
  11  23 3871.1518    1.7947  7.3455 10.3302 -0.0026      0.528661  0.1399   0.0208   0.2604    0.0885   0.0000     0.0839803   448.1159       16.2187       31.7597       10.9225      -1.38356      -1.08207       10.8411      -1.20454       2.76994       6.66408      0.337138      -1.84013   -0.00795282      0.312182      0.177878     0.0839789     0.0140811    0.00681692    0.00382446  -0.000322645  -0.000434817  -1.57658e-05       0.00000       0.00000       0.00000       0.00000       0.00000       0.00000       0.00000       0.00000       0.00000       0.00000       0.00000       0.00000       0.00000       0.00000       13.3240       16.7359       17.1658       16.6768       14.5626       12.1653       9.22817       7.13656       4.80054       3.26441       2.05345       1.19098      0.670872      0.340831      0.164155     0.0723778     0.0291417     0.0102215    0.00338981   0.000955513   0.000199809   3.16943e-05       0.00000       0.00000       0.00000       0.00000       0.00000       0.00000       0.00000       0.00000       0.00000       0.00000       0.00000       0.00000       0.00000       0.00000
  11  24 4011.0250    1.5024  8.5421 10.2517 -0.0042      0.335202  0.1677   0.0178   0.2975    0.0777   0.0000     0.0814302   438.0710       16.1300      -3.85465       27.5368      -5.79741      0.187584       5.82554       8.66428      -9.20954       4.64813       5.77410     -0.851824     -0.423442     -0.318980    -0.0251773     0.0473876   -0.00114818    -0.0252166   -0.00418417  -0.000399239   0.000505871   2.66786e-05       0.00000       0.00000       0.00000       0.00000       0.00000       0.00000       0.00000       0.00000       0.00000       0.00000       0.00000       0.00000       0.00000       0.00000       15.3082       19.0570       19.6462       18.5714       16.5885       14.2539       11.2076       8.63885       6.01064       3.90369       2.48840       1.46858      0.777097      0.406512      0.204392     0.0865547     0.0348932     0.0129040    0.00421278    0.00115283   0.000246616   3.75879e-05       0.00000       0.00000       0.00000       0.00000       0.00000       0.00000       0.00000       0.00000       0.00000       0.00000       0.00000       0.00000       0.00000       0.00000
  11  25 4151.0990    1.3081 11.7485 10.1907 -0.0019     0.0283680  0.2251   0.0148   0.4088    0.0610   0.0000     0.0721028   381.4322       27.6228      -33.0296      -24.1344       10.0473       6.38717      -19.3320       10.9016      -1.73378      -5.78004      -2.24849     -0.659260       2.25518      0.631201     -0.100316     -0.120784    -0.0157626     0.0146958    0.00803861  -0.000140418  -0.000539348   3.16645e-05       0.00000       0.00000       0.00000       0.00000       0.00000       0.00000       0.00000       0.00000       0.00000       0.00000       0.00000       0.00000       0.00000       0.00000       19.1639       23.9061       25.1968       23.9059       21.2687       17.8062       14.1349       10.5820       7.28399       4.99310       3.11679       1.85735       1.01329      0.520307      0.259472      0.112196     0.0462877     0.0166209    0.00528935    0.00148037   0.000315507   4.68727e-05       0.00000       0.00000       0.00000       0.00000       0.00000       0.00000       0.00000       0.00000       0.00000       0.00000       0.00000       0.00000       0.00000       0.00000
  11  26 4291.7952    1.0871 14.2242 10.1180 -0.0041     0.0408179  0.3041   0.0132   0.5194    0.0578   0.0000     0.0768068   485.4575      -15.5934       20.3436      -17.9674       35.8122       20.0931       3.95027      -46.0677       20.1795       1.98521       1.23028       2.44763       1.10468      0.987782     -0.308091     -0.114173    -0.0219709    -0.0119723    0.00459327   -0.00180203   0.000560406  -1.30752e-05       0.00000       0.00000       0.00000       0.00000       0.00000       0.00000       0.00000       0.00000       0.00000       0.00000       0.00000       0.00000       0.00000       0.00000       23.2356       30.3904       30.7192       29.2995       26.9560       22.5837       17.9310       13.3239       9.52577       6.41707       4.07062       2.41008       1.32076      0.696492      0.319457      0.149258     0.0583366     0.0219054    0.00701095    0.00194064   0.000428748   6.31416e-05       0.00000       0.00000       0.00000       0.00000       0.00000       0.00000       0.00000       0.00000       0.00000       0.00000       0.00000       0.00000       0.00000       0.00000
  12  10 2093.6901    0.7081  0.6699  9.9393  0.0010       6.40899  0.0369   0.0237   0.0722    0.1235   0.0000       1.32372   442.6844      -8.66038       11.8922       9.11567       3.00854      -3.24324     -0.377482      -1.66630       1.16417      0.529753     -0.723523      0.177548      0.264336     -0.149498    -0.0504571    -0.0196143    -0.0167938   -0.00453960    0.00134950   0.000573477  -3.48150e-05   8.37983e-05   1.30202e-05   5.47731e-07       0.00000       0.00000       0.00000       0.00000       0.00000       0.00000       0.00000       0.00000       0.00000       0.00000       0.00000       0.00000       3.73070       4.67815       5.31608       4.10826       4.69143       3.52369       2.98093       2.56686       1.50604       1.28689      0.773662      0.428950      0.304677      0.143475     0.0804131     0.0398256     0.0166771    0.00797975    0.00310459   0.000806393   0.000319002   0.000100093   1.79783e-05   2.10177e-06       0.00000       0.00000       0.00000       0.00000       0.00000       0.00000       0.00000       0.00000       0.00000       0.00000       0.00000       0.00000
  12  11 2235.9129    1.0321  0.7097 10.0137 -0.0119       5.01173  0.0363   0.0334   0.0638    0.1781   0.0000      0.930629   435.7774     -0.637780       13.0414      -7.32125     -0.886111      -1.94742      -2.08245       3.05808     -0.568965       1.18603      -1.26086      0.301220      0.156582     0.0743822     0.0788129    -0.0442564     0.0135816   -0.00125119  -0.000354609  -0.000875833   0.000319690   3.80213e-05  -7.88945e-06   3.58904e-06       0.00000       0.00000       0.00000       0.00000       0.00000       0.00000       0.00000       0.00000       0.00000       0.00000       0.00000       0.00000       3.73606       5.08562       4.98618       4.71955       4.87296       3.40998       3.15484       2.18440       1.68839       1.21806      0.667124      0.508325      0.263066      0.161292     0.0873627     0.0356245     0.0191097    0.00607641    0.00285861    0.00102689   0.000248040   8.67068e-05   2.04938e-05   2.52857e-06       0.00000       0.00000       0.00000       0.00000       0.00000       0.00000       0.00000       0.00000       0.00000       0.00000       0.00000       0.00000
  12  12 2376.4130    1.3480  0.8510 10.7174 -0.0175       3.67426  0.0448   0.0404   0.0724    0.2172   0.0000      0.954616   434.2329     -0.633564       3.82007      -5.74848      -4.08216      -3.66399      -7.38391      0.900961      0.267390      -1.16689       1.33788      0.649037      0.514900    0.00245288      0.163526    -0.0495552     0.0377594     0.0127880   -0.00390881  -0.000455000   0.000265189  -7.75511e-05   3.45286e-05  -9.43210e-07       0.00000       0.00000       0.00000       0.00000       0.00000       0.00000       0.00000       0.00000       0.00000       0.00000       0.00000       0.00000       4.64009       5.68664       6.15529       5.30502       5.28024       4.14807       3.47890       2.85974       2.01258       1.34395      0.840288      0.478601      0.317680      0.158478     0.0888443     0.0455176     0.0174674    0.00806947    0.00304539   0.000954525   0.000340789   9.19264e-05   1.81386e-05   2.22459e-06       0.00000       0.00000       0.00000       0.00000       0.00000       0.00000       0.00000       0.00000       0.00000       0.00000       0.00000       0.00000
  12  13 2515.4361    1.8105  0.9367 10.9411 -0.0094       2.17182  0.0573   0.0512   0.0704    0.3265   0.0000      0.903430   433.4236       5.32858       6.64706      -1.41233     -0.587913      0.706583      0.229600      0.851220      -1.33640      -3.96726      0.335110      0.721840     -0.709439      0.102163      0.121645     -0.105737    -0.0313947     0.0207118   -0.00588342   -0.00150671   0.000361539  -0.000216314   4.33842e-05  -2.05955e-06       0.00000       0.00000       0.00000       0.00000       0.00000       0.00000       0.00000       0.00000       0.00000       0.00000       0.00000       0.00000       4.64463       6.02552       5.93629       6.36302       5.80783       4.40411       3.65248       3.14908       1.86856       1.49695      0.998102      0.619533      0.400320      0.169663      0.114725     0.0570507     0.0253134    0.00987811    0.00392316    0.00100320   0.000388863   0.000113623   2.26633e-05   3.51212e-06       0.00000       0.00000       0.00000       0.00000       0.00000       0.00000       0.00000       0.00000       0.00000       0.00000       0.00000       0.00000
  12  14 2654.6166    2.2762  0.9534 10.8954 -0.0074       2.18769  0.0425   0.0648   0.0736    0.5076   0.0000      0.803059   441.1599      -4.66398       10.7781    -0.0322328      -4.76059      -6.76912       5.58369     -0.451536      -3.06958      -1.84624      0.917396    -0.0835999     -0.107669      0.226863    0.00379545     0.0118753    -0.0103282   -0.00580863  -0.000392616   -0.00187908   0.000244988   6.41442e-05   8.78774e-06   1.16733e-06       0.00000       0.00000       0.00000       0.00000       0.00000       0.00000       0.00000       0.00000       0.00000       0.00000       0.00000       0.00000       4.10697       4.76848       4.96236       5.16958       4.57979       3.88903       3.18680       2.36051       1.75764       1.19690      0.798742      0.563565      0.293278      0.161182     0.0836711     0.0467096     0.0184826    0.00805029    0.00283095    0.00110310   0.000281018   7.70954e-05   1.62060e-05   2.44850e-06       0.00000       0.00000       0.00000       0.00000       0.00000       0.00000       0.00000       0.00000       0.00000       0.00000       0.00000       0.00000
  12  15 2794.5064    2.9430  0.8555 11.8570 -0.0071       1.46707  0.0384   0.0834   0.0667    0.2846   0.0000      0.753525   441.3171      -2.29543       16.2486       9.94545     0.0795590      -7.13205      -2.22116      0.209531    -0.0714012     -0.984050    -0.0399279     -0.243349     -0.198114     0.0943399    -0.0262955    0.00159093   -0.00302187    0.00589642  -3.41445e-05   0.000116299  -0.000237282   0.000146668   7.44599e-06  -4.16768e-06       0.00000       0.00000       0.00000       0.00000       0.00000       0.00000       0.00000       0.00000       0.00000       0.00000       0.00000       0.00000       3.58036       4.28725       4.72365       4.57249       3.95334       3.67571       2.80232       2.18477       1.54405       1.11594      0.766705      0.450505      0.263757      0.162500     0.0741207     0.0363030     0.0174675    0.00794003    0.00269188   0.000999766   0.000308305   7.84545e-05   1.46788e-05   2.36514e-06       0.00000       0.00000       0.00000       0.00000       0.00000       0.00000       0.00000       0.00000       0.00000       0.00000       0.00000       0.00000
  12  16 2934.3928    3.7154  0.8067 12.4131 -0.0079       1.76155  0.0389   0.1106   0.0618    0.2226   0.0000      0.758961   437.1348      -1.74506       14.2817      -2.15588      -2.19606      -4.61098      -1.21815      0.489062      -2.23539    -0.0532507     0.0101183     -0.456128     -0.185986     -0.118293    -0.0611014     0.0342517   -0.00438620    0.00431391    0.00349864   -0.00202299   9.15344e-06  -5.89220e-05  -8.65107e-06   1.69450e-06       0.00000       0.00000       0.00000       0.00000       0.00000       0.00000       0.00000       0.00000       0.00000       0.00000       0.00000       0.00000       4.41108       4.90564       5.23679       5.52151       4.61314       3.61192       3.13625       2.45645       1.53315       1.04616      0.787944      0.523131      0.265449      0.131693     0.0768885     0.0422570     0.0193199    0.00752697    0.00251585   0.000793501   0.000232080   6.19713e-05   1.27072e-05   1.91954e-06       0.00000       0.00000       0.00000       0.00000       0.00000       0.00000       0.00000       0.00000       0.00000       0.00000       0.00000       0.00000
  12  17 3073.8506    4.1194  0.8918 12.4270 -0.0045       2.42336  0.0373   0.1143   0.0675    0.2802   0.0000      0.721068   439.0215      -1.07283       13.8173       4.75688      0.634535      -3.88029      -1.34677      -1.46576      0.744436     -0.171650     -0.648858     0.0100297     -0.248943    -0.0319921      0.161272     0.0457663     0.0181337   0.000876306    0.00432309  -0.000293303   3.04428e-05  -0.000123415   1.22197e-05   2.80747e-06       0.00000       0.00000       0.00000       0.00000       0.00000       0.00000       0.00000       0.00000       0.00000       0.00000       0.00000       0.00000       3.75764       4.58540       5.04931       4.55022       4.34419       3.64427       2.76483       2.14042       1.57362       1.05301      0.707734      0.440232      0.253865      0.145949     0.0734895     0.0350157     0.0159462    0.00651048    0.00245894   0.000917854   0.000286132   7.41471e-05   1.47243e-05   1.94364e-06       0.00000       0.00000       0.00000       0.00000       0.00000       0.00000       0.00000       0.00000       0.00000       0.00000       0.00000       0.00000
  12  18 3213.2520    3.9017  1.3196 12.3384 -0.0028       1.42819  0.0484   0.0899   0.0909    0.2602   0.0000      0.658672   445.8067      -4.32118       13.5491       9.49806       2.86381      0.548995       1.25929     -0.951690      -1.86149      0.506342      0.167120      0.375921    -0.0855457    -0.0362517   -0.00369699    0.00141370    -0.0175960     0.0110868    0.00108829    0.00160246  -0.000253635  -6.16091e-05  -1.38857e-05  -2.24527e-06       0.00000       0.00000       0.00000       0.00000       0.00000       0.00000       0.00000       0.00000       0.00000       0.00000       0.00000       0.00000       4.33054       5.52798       5.68008       5.67631       4.88051       4.32781       3.38867       2.63070       1.86308       1.27010      0.884877      0.535094      0.304771      0.176518     0.0860333     0.0436006     0.0200744    0.00875820    0.00304007    0.00110863   0.000344394   8.67759e-05   1.79805e-05   2.90405e-06       0.00000       0.00000       0.00000       0.00000       0.00000       0.00000       0.00000       0.00000       0.00000       0.00000       0.00000       0.00000
  12  19 3352.7234    3.5672  1.7498 11.6558 -0.0047       1.24652  0.0570   0.0721   0.0954    0.2470   0.0000      0.446365   446.7742       3.58862       11.7466       4.85593     -0.586308       2.22860       2.47195      -2.85700      -1.84998     -0.451215      0.348391      0.941828      0.121714    -0.0369897    -0.0847465    -0.0570570    0.00434049    0.00261565    0.00749300    0.00100592  -0.000403091  -6.03025e-05   3.38275e-05  -3.37902e-06       0.00000       0.00000       0.00000       0.00000       0.00000       0.00000       0.00000       0.00000       0.00000       0.00000       0.00000       0.00000       5.28138       6.38073       6.63464       6.28252       5.84614       5.03220       3.97955       2.91942       2.17742       1.51761       1.00226      0.636676      0.363493      0.201148      0.100708     0.0491679     0.0212237    0.00912985    0.00349342    0.00124142   0.000366636   9.41780e-05   2.00046e-05   2.79153e-06       0.00000       0.00000       0.00000       0.00000       0.00000       0.00000       0.00000       0.00000       0.00000       0.00000       0.00000       0.00000
  12  20 3492.4134    2.9361  2.5684 11.3239 -0.0014      0.521670  0.0698   0.0488   0.1203    0.1470   0.0000      0.258586   432.8172       3.05335       21.5969      -3.04450       3.19808      -5.75396      -2.36205      -2.81327      -2.18857      -1.28827       2.74378     -0.485989     -0.434116      0.364121     0.0893145     0.0206256    -0.0352713   -0.00870199    0.00442147  -0.000126859  -0.000339594  -0.000197604  -4.35592e-05   6.40048e-06       0.00000       0.00000       0.00000       0.00000       0.00000       0.00000       0.00000       0.00000       0.00000       0.00000       0.00000       0.00000       6.10936       7.91560       8.01346       7.93108       7.06528       6.14683       4.82211       3.80269       2.76629       1.88700       1.25034      0.756240      0.460252      0.247637      0.133203     0.0636809     0.0289942     0.0119065    0.00472148    0.00157254   0.000506247   0.000130558   2.75718e-05   4.28689e-06       0.00000       0.00000       0.00000       0.00000       0.00000       0.00000       0.00000       0.00000       0.00000       0.00000       0.00000       0.00000
  12  21 3632.4656    2.3898  3.9122 10.8760 -0.0047      0.572976  0.0895   0.0326   0.1538    0.1064   0.0000      0.145773   437.0737      -3.16304      -13.2361      -7.43807       9.80985      -4.73728      -7.15845       13.8436       2.72428       1.23516     -0.495102       1.55778     -0.111104     -0.249147     -0.124004     0.0525972    -0.0192451    0.00564553    0.00736799    0.00378594   -0.00123841  -2.86815e-05   6.05019e-05   7.12474e-06       0.00000       0.00000       0.00000       0.00000       0.00000       0.00000       0.00000       0.00000       0.00000       0.00000       0.00000       0.00000       8.05253       9.98747       10.3463       9.65302       9.00288       7.72665       6.32908       4.89165       3.50404       2.44312       1.60708      0.973771      0.568917      0.314106      0.159999     0.0757741     0.0355396     0.0147387    0.00566448    0.00195789   0.000611082   0.000160074   3.35562e-05   4.69536e-06       0.00000       0.00000       0.00000       0.00000       0.00000       0.00000       0.00000       0.00000       0.00000       0.00000       0.00000       0.00000
  12  22 3772.9328    2.0680  5.5930 10.6287 -0.0004      0.696457  0.1117   0.0253   0.1998    0.0874   0.0000      0.105793   438.7582       5.31340       26.1800      -10.3763      -3.06834       14.4485       3.15272       3.95275       3.38391       2.18000     -0.556426      -1.10880     -0.622865      0.579842      0.174358    -0.0628521    -0.0589800     0.0246039     0.0135082   -0.00439008  -1.82202e-06  -0.000119091   4.11298e-05   2.04771e-06       0.00000       0.00000       0.00000       0.00000       0.00000       0.00000       0.00000       0.00000       0.00000       0.00000       0.00000       0.00000       9.95466       12.6463       13.1281       12.6279       11.3714       9.78979       7.73464       5.86824       4.31562       2.99827       1.91119       1.21842      0.693833      0.397371      0.203775     0.0944462     0.0453967     0.0180512    0.00716474    0.00257682   0.000753771   0.000201770   4.18089e-05   6.15550e-06       0.00000       0.00000       0.00000       0.00000       0.00000       0.00000       0.00000       0.00000       0.00000       0.00000       0.00000       0.00000
  12  23 3913.0992    1.7079  7.6074 10.3067  0.0005      0.379501  0.1432   0.0193   0.2526    0.0837   0.0000     0.0851403   456.0549       23.7684       33.7897      -27.3110      -5.18060       6.83624       14.1212      -10.6458      -6.36622      -1.33999      -4.50661      -1.02435    -0.0721890     -0.587879     -0.411616      0.166934    -0.0326829    0.00502253    0.00122146   0.000834119   0.000660785  -6.51944e-05  -6.99327e-06  -1.28561e-05       0.00000       0.00000       0.00000       0.00000       0.00000       0.00000       0.00000       0.00000       0.00000       0.00000       0.00000       0.00000       12.1531       15.0982       15.3516       15.2585       13.7553       11.7905       9.75652       7.43267       5.31304       3.76427       2.49360       1.54042      0.902348      0.490822      0.250767      0.127394     0.0547793     0.0243772    0.00895898    0.00305236   0.000931833   0.000248486   5.28422e-05   7.80916e-06       0.00000       0.00000       0.00000       0.00000       0.00000       0.00000       0.00000       0.00000       0.00000       0.00000       0.00000       0.00000
  12  24 4053.8321    1.4327 10.4632 10.2524 -0.0018      0.329941  0.1913   0.0160   0.3423    0.0652   0.0000     0.0719902   431.7040      -12.8959       49.8880      -13.9918       3.88835      -11.0625      -9.66974      -7.75137     0.0982725      -1.30684      -1.46684       2.20030     -0.233592      0.449917     -0.222200      0.273488    -0.0512434    -0.0130924   -0.00461418    0.00272958    0.00191683   0.000645368  -7.12879e-05  -1.21787e-05       0.00000       0.00000       0.00000       0.00000       0.00000       0.00000       0.00000       0.00000       0.00000       0.00000       0.00000       0.00000       15.7723       19.9341       20.4234       19.6533       17.7255       15.4020       12.5019       9.81672       7.10937       4.88520       3.22392       1.96622       1.15622      0.653327      0.330186      0.166420     0.0731349     0.0319779     0.0116784    0.00413880    0.00126750   0.000326505   6.75503e-05   9.91271e-06       0.00000       0.00000       0.00000       0.00000       0.00000       0.00000       0.00000       0.00000       0.00000       0.00000       0.00000       0.00000
  12  27 4475.1437    0.8003 18.0142 10.1350 -0.0090     -0.243482  0.4749   0.0095   0.7173    0.0431   0.0000      0.108113   439.3721      -34.3923       53.4865      -65.7237       39.9383       16.8525       13.3247      -7.57999       14.6436       3.24456      -5.75221      -2.78387       1.85728    -0.0813418     -0.871277      0.183704      0.239756     0.0741992    -0.0438578    -0.0102597  -0.000463700  -0.000278713   4.66584e-05  -1.50713e-05       0.00000       0.00000       0.00000       0.00000       0.00000       0.00000       0.00000       0.00000       0.00000       0.00000       0.00000       0.00000       29.2026       37.2907       39.0053       36.9540       34.1589       29.9199       24.2022       19.2780       13.7496       9.87815       6.42420       4.12614       2.38316       1.35176      0.713579      0.341641      0.164155     0.0660562     0.0259208    0.00897049    0.00266878   0.000711951   0.000138624   1.98381e-05       0.00000       0.00000       0.00000       0.00000       0.00000       0.00000       0.00000       0.00000       0.00000       0.00000       0.00000       0.00000
  13   9 1983.8872    0.6034  0.4135  9.7614 -0.0113       6.82871  0.0274   0.0239   0.0455    0.0974   0.0000       1.56446   437.7585       8.22404       11.6999      -1.37524      -2.29874      -1.61182      -1.88030      0.532027       1.69585     -0.316923      0.696903     0.0436405     0.0264512     -0.192547   -0.00585204    -0.0232343    -0.0172852    -0.0108276   -0.00116080  -0.000762772   0.000262323  -5.71989e-05  -2.10852e-05   2.79588e-06  -1.73649e-06  -4.69728e-07       0.00000       0.00000       0.00000       0.00000       0.00000       0.00000       0.00000       0.00000       0.00000       0.00000       2.78255       3.71782       3.33924       3.27434       3.30072       2.89948       2.61132       1.76252       1.50175      0.984891      0.742883      0.490308      0.295102      0.166226     0.0885515     0.0436982     0.0207965    0.00985562    0.00407440    0.00168057   0.000627144   0.000211762   6.19143e-05   1.49922e-05   3.93552e-06   5.16034e-07       0.00000       0.00000       0.00000       0.00000       0.00000       0.00000       0.00000       0.00000       0.00000       0.00000
  13  10 2128.5290    0.7888  0.7139  9.7902 -0.0045       5.31168  0.0416   0.0232   0.0610    0.1464   0.0000       1.16979   435.6447      -8.10925       14.6539       8.06442       3.88457      -4.37255       2.35409       2.48380      -2.05189      -2.08835     -0.628930     -0.475794     -0.548341    -0.0817044    -0.0869140    -0.0468511   -0.00396122    0.00292710   -0.00947632  -0.000671121  -0.000104065  -0.000170188  -5.09964e-05   3.73940e-06  -8.80202e-06   3.97223e-10       0.00000       0.00000       0.00000       0.00000       0.00000       0.00000       0.00000       0.00000       0.00000       0.00000       3.83327       4.58142       4.13417       4.39178       4.45362       4.23361       3.27125       2.23038       1.70301       1.27096       1.02954      0.669386      0.442191      0.243949      0.127726     0.0650086     0.0291303     0.0139907    0.00558566    0.00240360   0.000832307   0.000275695   8.65916e-05   1.93181e-05   4.35099e-06   6.37572e-07       0.00000       0.00000       0.00000       0.00000       0.00000       0.00000       0.00000       0.00000       0.00000       0.00000
  13  11 2271.2303    1.1043  0.8739  9.7223  0.0013       4.89270  0.0393   0.0301   0.0671    0.2405   0.0000      0.843746   436.3774      -3.96541       7.57763       3.80309      -3.01808      -2.65615      -1.34975     -0.787914       1.46811      0.413750     -0.526640     -0.631670      0.516054      0.151133    0.00334441    -0.0799510   -0.00260633    0.00574338   -0.00161329   1.84304e-05  -0.000166332   0.000138859  -3.97804e-05   1.06899e-05  -1.47794e-06  -5.80033e-08       0.00000       0.00000       0.00000       0.00000       0.00000       0.00000       0.00000       0.00000       0.00000       0.00000       4.20618       4.80408       4.44172       4.54828       4.54314       4.24902       3.27926       2.45672       1.76727       1.41358      0.979349      0.673725      0.418132      0.235374      0.122805     0.0635081     0.0275817     0.0127440    0.00487895    0.00214518   0.000750456   0.000246742   6.70712e-05   1.81143e-05   3.31186e-06   5.31149e-07       0.00000       0.00000       0.00000       0.00000       0.00000       0.00000       0.00000       0.00000       0.00000       0.00000
  13  12 2411.8724    1.5218  0.8362 10.7757 -0.0050       2.17661  0.0366   0.0442   0.0672    0.1913   0.0000      0.825005   434.0622      -1.80312       7.27756       2.04970       3.89616      -2.44832      -2.16621      -1.68142      -1.91393     0.0698830     0.0899943     0.0565623      0.780927    -0.0716468    -0.0349667     0.0900881     0.0658475   -0.00866743   -0.00390227    0.00315943    0.00130747  -0.000125832   4.02068e-06   2.61141e-05   1.21363e-06   6.40151e-07       0.00000       0.00000       0.00000       0.00000       0.00000       0.00000       0.00000       0.00000       0.00000       0.00000       3.43779       4.37289       4.65464       4.71666       4.10444       3.63969       2.65529       2.30145       1.77730       1.13952      0.801853      0.526394      0.317419      0.183978      0.116575     0.0553711     0.0308321     0.0137605    0.00572476    0.00195087   0.000857359   0.000276180   8.31935e-05   1.89652e-05   3.64554e-06   5.97944e-07       0.00000       0.00000       0.00000       0.00000       0.00000       0.00000       0.00000       0.00000       0.00000       0.00000
  13  13 2551.7662    2.0010  0.9535 10.7003 -0.0101       2.58392  0.0388   0.0526   0.0707    0.3737   0.0000      0.697513   437.4393       3.44887       12.9888       4.84110       3.81004       3.02344      0.895632       1.87997      0.647086    -0.0203874      0.257778      0.333895    -0.0436169      0.230036      0.111043      0.103057    0.00911783    0.00361683    0.00265378   0.000199142   -0.00127235   8.40965e-05   9.73349e-05  -3.68050e-05  -1.54344e-06   5.36377e-07       0.00000       0.00000       0.00000       0.00000       0.00000       0.00000       0.00000       0.00000       0.00000       0.00000       3.38353       4.16740       4.50343       4.29933       3.94813       3.66719       2.86894       2.23365       1.80168       1.18645      0.836400      0.590223      0.326289      0.202010      0.115802     0.0571238     0.0282563     0.0141833    0.00566565    0.00215901   0.000874282   0.000312571   8.30698e-05   1.98424e-05   3.97096e-06   5.77538e-07       0.00000       0.00000       0.00000       0.00000       0.00000       0.00000       0.00000       0.00000       0.00000       0.00000
  13  14 2691.7395    2.5793  1.0729 10.0879 -0.0011       3.08336  0.0453   0.0656   0.0770    1.1164   0.0000      0.722489   437.7704       3.97319       10.1304      -1.96881       2.48473      -1.55920     -0.133906      -1.36766     -0.515428     0.0931538     -0.575203     -0.203711      0.136910      0.252262      0.111706     0.0168459    -0.0403016    0.00154370   -0.00997387   -0.00166689   0.000550321   0.000482778   2.16781e-06  -2.48989e-06  -3.76461e-06  -4.22541e-08       0.00000       0.00000       0.00000       0.00000       0.00000       0.00000       0.00000       0.00000       0.00000       0.00000       4.08193       4.56541       5.01561       5.31783       4.43671       4.03680       3.25821       2.55056       1.89788       1.42052      0.997601      0.587919      0.347597      0.246022      0.140520     0.0653865     0.0297211     0.0165512    0.00687631    0.00271267   0.000963509   0.000320396   8.43683e-05   2.01401e-05   3.82442e-06   6.12906e-07       0.00000       0.00000       0.00000       0.00000       0.00000       0.00000       0.00000       0.00000       0.00000       0.00000
  13  15 2832.1867    3.2526  0.7743 11.7745 -0.0066       1.36601  0.0374   0.0938   0.0599    0.3814   0.0000      0.729101   437.9416     -0.269574       10.8032       6.09912       1.44905      -4.87076     -0.918566       1.85122      0.111664     -0.200409    -0.0299446      0.479943     -0.135477     -0.194901    -0.0905341     0.0329678     0.0108581    0.00151703   -0.00603907    0.00163469  -7.10339e-05   0.000105301   0.000186285  -3.24453e-05  -5.22416e-06  -9.04993e-08       0.00000       0.00000       0.00000       0.00000       0.00000       0.00000       0.00000       0.00000       0.00000       0.00000       3.22874       4.28554       4.81382       4.33348       4.37535       3.22913       2.87455       2.42659       1.53972       1.21936      0.797564      0.527833      0.355228      0.162907      0.111798     0.0549904     0.0288128     0.0147618    0.00560267    0.00229196   0.000884649   0.000225162   9.00081e-05   2.44522e-05   4.61923e-06   5.54814e-07       0.00000       0.00000       0.00000       0.00000       0.00000       0.00000       0.00000       0.00000       0.00000       0.00000
  13  16 2972.5484    3.8391  0.8555 12.3296 -0.0047       1.39046  0.0372   0.1103   0.0681    0.2815   0.0000      0.895896   444.3164       7.33631       14.7417     -0.328434      -2.64447      -1.94447       1.80257      -1.59792      -1.69450      -1.43347      -1.26947     0.0476918     -0.422267      0.294392     0.0317037    -0.0744959    -0.0140468   4.04747e-05   -0.00266326   -0.00108306  -0.000750068   7.74247e-05   0.000140858  -2.27145e-05   9.00010e-07   5.92104e-07       0.00000       0.00000       0.00000       0.00000       0.00000       0.00000       0.00000       0.00000       0.00000       0.00000       3.44852       4.13858       4.09623       3.91387       3.97812       3.44639       2.78457       2.32181       1.62781       1.18862      0.842762      0.564490      0.337263      0.197440      0.101797     0.0566165     0.0257232     0.0124331    0.00489699    0.00201074   0.000693688   0.000244018   7.29640e-05   1.90439e-05   3.54286e-06   5.08035e-07       0.00000       0.00000       0.00000       0.00000       0.00000       0.00000       0.00000       0.00000       0.00000       0.00000
  13  17 3112.4680    4.0385  1.0245 11.8803 -0.0040      0.492656  0.0407   0.1027   0.0703    0.4210   0.0000      0.768604   435.3535      0.701061       12.0341      0.449353       8.71557      -2.18839      -8.77542      -3.07685     -0.350181      0.782685      0.323847     -0.589789    -0.0725153      0.286417     0.0261593     0.0725028    0.00620485     0.0189295  -0.000849508    0.00155760  -0.000696697  -0.000117896  -3.30613e-05   1.68858e-07   1.03120e-08   3.56052e-07       0.00000       0.00000       0.00000       0.00000       0.00000       0.00000       0.00000       0.00000       0.00000       0.00000       3.80077       4.51746       4.86453       4.99932       4.17524       3.68693       3.31533       2.33317       1.78427       1.23694      0.906846      0.528947      0.334499      0.204619      0.116395     0.0562989     0.0270483     0.0138498    0.00608497    0.00241382   0.000839537   0.000263231   7.67534e-05   1.61514e-05   3.79117e-06   5.44855e-07       0.00000       0.00000       0.00000       0.00000       0.00000       0.00000       0.00000       0.00000       0.00000       0.00000
  13  18 3252.2836    3.8265  1.3910 12.1127 -0.0049      0.274426  0.0509   0.0849   0.0875    0.2494   0.0000      0.528507   437.7780      0.992683       8.25502       6.10330       4.63175      -7.53351      -6.52240      -1.62581      0.354625      0.941354      0.833423     -0.959351      0.398627     -0.421889      0.197254      0.131863    0.00626664     0.0111379    0.00632530   -0.00192634   0.000663292   8.79677e-05  -6.48611e-05  -1.93482e-05   1.23031e-06   3.78302e-07       0.00000       0.00000       0.00000       0.00000       0.00000       0.00000       0.00000       0.00000       0.00000       0.00000       4.32946       5.50280       5.96222       5.11606       5.18520       4.28745       3.75187       3.06866       2.21196       1.61457       1.06686      0.655622      0.400712      0.249747      0.124651     0.0693949     0.0356653     0.0136518    0.00737851    0.00273669   0.000951886   0.000339117   0.000102196   2.67608e-05   5.28534e-06   6.35198e-07       0.00000       0.00000       0.00000       0.00000       0.00000       0.00000       0.00000       0.00000       0.00000       0.00000
  13  19 3392.3055    3.3395  2.0712 11.6665 -0.0035      0.175250  0.0606   0.0590   0.1019    0.1758   0.0000      0.320296   434.2170      -15.5911       18.4189       2.90906      -1.83841       4.31317       8.97147      -2.10639       2.32756      -1.45770       1.06727     -0.856153      0.249099     -0.215785      0.193071     0.0804831     0.0435175    0.00238539    0.00232864    0.00305202   -0.00160920  -0.000293153   9.67438e-05  -8.82598e-07  -3.67113e-06  -8.23189e-07       0.00000       0.00000       0.00000       0.00000       0.00000       0.00000       0.00000       0.00000       0.00000       0.00000       5.04552       6.20783       6.45733       6.37765       5.95162       5.00251       4.28066       3.37259       2.57502       1.80675       1.23149      0.785304      0.491687      0.285797      0.160676     0.0865530     0.0412812     0.0200879    0.00802656    0.00332821    0.00116562   0.000382456   0.000112957   2.81534e-05   5.93727e-06   8.04311e-07       0.00000       0.00000       0.00000       0.00000       0.00000       0.00000       0.00000       0.00000       0.00000       0.00000
  13  20 3532.5627    2.7699  3.1697 11.1796 -0.0037      0.358392  0.0777   0.0409   0.1289    0.1242   0.0000      0.180982   435.6088       2.18791       4.95257      -12.9908      -4.86327       7.55542      -5.35672      -6.83276       3.08624      -2.22559      -1.50635      0.895510      0.227679      0.197662      0.338500     -0.138215     0.0267018    0.00674474   -0.00353613   -0.00803140   0.000767990   0.000618501   0.000190779  -1.36524e-05   8.37576e-06   9.74272e-07       0.00000       0.00000       0.00000       0.00000       0.00000       0.00000       0.00000       0.00000       0.00000       0.00000       6.60588       8.16280       8.54063       8.32638       7.65137       6.80111       5.53509       4.22649       3.24203       2.22870       1.58344       1.02962      0.643651      0.363235      0.191458      0.107275     0.0505137     0.0237137    0.00955875    0.00413325    0.00142820   0.000498883   0.000145633   3.42200e-05   7.20746e-06   1.00040e-06       0.00000       0.00000       0.00000       0.00000       0.00000       0.00000       0.00000       0.00000       0.00000       0.00000
  13  21 3673.0514    2.3188  4.4132 10.9551 -0.0012      0.291537  0.0930   0.0297   0.1642    0.0892   0.0000      0.130222   444.9234      -11.0543       17.2337      -2.48791       10.7503      -6.00192       4.70311      -5.72544      -3.44155      -3.58801      0.240126       1.26606     -0.749077      0.934055    -0.0961230    -0.0433038    -0.0738986     0.0206409     0.0199324   -0.00286940    0.00159890   0.000402110  -2.39885e-05   1.20776e-05  -1.46598e-05   1.26104e-06       0.00000       0.00000       0.00000       0.00000       0.00000       0.00000       0.00000       0.00000       0.00000       0.00000       7.90525       9.84049       10.1144       10.2218       9.27076       7.87776       6.59887       5.19523       3.88516       2.78764       1.85255       1.19711      0.734706      0.436409      0.244828      0.127572     0.0616304     0.0295741     0.0121898    0.00491534    0.00176048   0.000567702   0.000164783   4.27452e-05   8.75836e-06   1.23285e-06       0.00000       0.00000       0.00000       0.00000       0.00000       0.00000       0.00000       0.00000       0.00000       0.00000
  13  22 3813.7305    1.9288  6.4372 10.5907 -0.0019      0.277852  0.1237   0.0219   0.2120    0.0807   0.0000     0.0844539   421.8911       10.1112       35.9043      -6.59435       3.15076      -7.89877       9.34830      0.708637       5.84148       3.87155     -0.519670      -1.77417    0.00823267     -0.836937      0.308266     -0.132483    -0.0556697    -0.0236246    -0.0269345   -0.00367064  -0.000337961  -9.99374e-05   2.74734e-05  -5.76271e-05  -1.02451e-06   5.80024e-07       0.00000       0.00000       0.00000       0.00000       0.00000       0.00000       0.00000       0.00000       0.00000       0.00000       9.76418       12.4891       13.2209       12.9811       12.1686       10.1711       8.51903       6.88292       5.01335       3.55279       2.51705       1.58754       1.02147      0.576263      0.319931      0.173148     0.0874365     0.0394671     0.0173625    0.00685649    0.00244888   0.000797683   0.000252868   6.24082e-05   1.26430e-05   1.70678e-06       0.00000       0.00000       0.00000       0.00000       0.00000       0.00000       0.00000       0.00000       0.00000       0.00000
  13  23 3954.3474    1.6276  8.4318 10.4349 -0.0020      0.350843  0.1493   0.0180   0.2829    0.0699   0.0000     0.0761450   454.2053       32.7409       2.77828     0.0407378       14.1471       1.62085      -17.0601      -14.1159       7.58708       8.03074      -3.70990       2.27595     -0.764137     0.0741628      -1.00301     -0.703031      0.213828     0.0246558    -0.0239003    0.00272487   -0.00241686  -0.000877361   2.72353e-05  -8.34817e-05  -2.87726e-05  -3.01728e-06       0.00000       0.00000       0.00000       0.00000       0.00000       0.00000       0.00000       0.00000       0.00000       0.00000       11.5527       15.3533       15.5014       15.7418       13.9861       12.4087       10.1480       8.22473       5.97026       4.39747       2.90380       1.91010       1.15273      0.686576      0.382088      0.196352      0.100816     0.0441751     0.0205111    0.00775174    0.00293257   0.000959963   0.000280901   7.47690e-05   1.46702e-05   2.19141e-06       0.00000       0.00000       0.00000       0.00000       0.00000       0.00000       0.00000       0.00000       0.00000       0.00000
  13  24 4095.1900    1.3581 11.1215 10.2520 -0.0005     0.0792921  0.1993   0.0148   0.3644    0.0628   0.0000     0.0715702   451.2709       16.4479       15.3192       19.6042      -13.1221      -15.4578      -16.2436      -6.73340      -1.57022       10.8500      -1.97438       4.34424      0.497436    -0.0577199      0.805189      0.369025     -0.178325     0.0708839   0.000258672    0.00967656    0.00197609    0.00122620  -0.000750572   5.68799e-05   3.25738e-05  -3.71019e-06       0.00000       0.00000       0.00000       0.00000       0.00000       0.00000       0.00000       0.00000       0.00000       0.00000       14.5646       18.1943       19.3589       18.9500       17.4160       15.1963       12.8328       10.0066       7.74308       5.43420       3.81028       2.37754       1.51815      0.882778      0.498048      0.261624      0.127035     0.0606192     0.0256266     0.0105186    0.00380505    0.00124373   0.000374407   8.89088e-05   1.85480e-05   2.45959e-06       0.00000       0.00000       0.00000       0.00000       0.00000       0.00000       0.00000       0.00000       0.00000       0.00000
  13  25 4236.7975    1.1378 12.6327 10.2063 -0.0036     0.0880056  0.2525   0.0129   0.4314    0.0554   0.0000     0.0782085   445.8768       5.68421       34.6855      0.712181     0.0221127      -18.0521      -21.7665      -15.0346      -4.54269      -2.34581      -2.90194     -0.746868      0.552976       1.26830     -0.227509     -0.213904     -0.148049     0.0234780   -0.00159630     0.0109688   -0.00281819   -0.00428033   0.000654990   8.78923e-05   1.46286e-05  -4.12561e-06       0.00000       0.00000       0.00000       0.00000       0.00000       0.00000       0.00000       0.00000       0.00000       0.00000       17.2318       22.0299       23.3411       22.6950       21.1395       18.2838       15.2423       11.9253       9.01816       6.47464       4.40793       2.94119       1.80366       1.06865      0.580359      0.319673      0.152901     0.0738922     0.0303339     0.0128290    0.00454385    0.00155382   0.000439811   0.000112022   2.22450e-05   2.98950e-06       0.00000       0.00000       0.00000       0.00000       0.00000       0.00000       0.00000       0.00000       0.00000       0.00000
  14  10 2162.6273    0.8768  0.7145  9.8124 -0.0051       6.60410  0.0441   0.0255   0.0593    0.1521   0.0000       1.05947   438.4504      -2.30903       13.3083      0.446442       2.07581      -1.91974      0.147899      0.627246       2.00414       1.00887     -0.990307      0.126006     -0.582458      0.148136      0.142066      0.150863    0.00544268    0.00217402   -0.00895711    0.00771348   -0.00386211   0.000198992  -0.000141995  -1.24725e-05   1.29082e-05   8.58728e-06   2.51243e-07   1.19373e-07       0.00000       0.00000       0.00000       0.00000       0.00000       0.00000       0.00000       0.00000       3.13046       4.72126       4.63768       4.63575       4.26342       3.84724       3.27060       2.37172       2.22827       1.52998      0.966887      0.751504      0.412283      0.284741      0.161393      0.107544     0.0487909     0.0245643     0.0146607    0.00439216    0.00237172   0.000884163   0.000318708   0.000110033   2.47080e-05   6.75704e-06   1.43258e-06   1.99815e-07       0.00000       0.00000       0.00000       0.00000       0.00000       0.00000       0.00000       0.00000
  14  11 2305.8117    1.2503  0.8583  9.7155  0.0023       4.05048  0.0348   0.0321   0.0637    0.2627   0.0000      0.732836   437.7973      -4.96291       12.3374      -1.85760      -1.73175      -3.76802     -0.594421      0.982927     -0.724989      -1.86566     -0.311645      0.654154     -0.259464     -0.253232     0.0413849     0.0481910     0.0217201    0.00790302    0.00113435   -0.00278448    0.00142072   0.000157294   0.000220700   2.55604e-05   1.33819e-05  -4.40226e-06  -1.95953e-06   1.92989e-07       0.00000       0.00000       0.00000       0.00000       0.00000       0.00000       0.00000       0.00000       3.26119       4.03942       3.91728       3.94961       3.74218       3.38897       2.81695       2.31011       1.77485       1.47481      0.902330      0.604992      0.384747      0.239569      0.142211     0.0798469     0.0409896     0.0201278    0.00813026    0.00385369    0.00151994   0.000630569   0.000216463   6.40670e-05   1.74495e-05   4.95132e-06   8.69623e-07   1.28938e-07       0.00000       0.00000       0.00000       0.00000       0.00000       0.00000       0.00000       0.00000
  14  12 2446.8229    1.6229  0.9381 10.4197 -0.0028       3.41887  0.0397   0.0407   0.0662    0.2440   0.0000      0.720028   438.7775       11.6999       10.1011      -4.67806      -2.89561      0.334198      -1.97370      -1.23939      0.565570      0.396989     -0.866428     -0.217961     -0.104928    -0.0168854    -0.0825733     0.0905521    -0.0202890     0.0265660    0.00634902    0.00347333   -0.00219631   0.000108108   0.000357984   1.83463e-05  -1.10953e-05   8.83090e-06  -1.71488e-06   7.06026e-08       0.00000       0.00000       0.00000       0.00000       0.00000       0.00000       0.00000       0.00000       3.22977       4.26239       4.49907       4.19537       4.27107       3.60735       3.04771       2.47172       1.75681       1.40413      0.984679      0.641465      0.426676      0.274268      0.145417     0.0936765     0.0420617     0.0221945     0.0106729    0.00429715    0.00193987   0.000800150   0.000233126   8.54704e-05   2.40991e-05   6.31722e-06   1.19018e-06   1.47940e-07       0.00000       0.00000       0.00000       0.00000       0.00000       0.00000       0.00000       0.00000
  14  13 2587.3372    2.0775  1.0962 11.0816 -0.0031       2.44600  0.0432   0.0514   0.0793    0.2536   0.0000      0.818130   433.9945       5.83367       12.2082      -2.32569       4.41618      -4.99155       3.65721     -0.485353      0.855923       1.41395     -0.466630      -1.10428     -0.124360    -0.0690658      0.123536    -0.0142505   -0.00829333     0.0171714   -0.00914222   -0.00177739    0.00537983  -4.24839e-05  -1.25889e-05  -1.86774e-05   1.44387e-05   2.42973e-06  -1.78217e-07   1.87636e-07       0.00000       0.00000       0.00000       0.00000       0.00000       0.00000       0.00000       0.00000       3.29888       4.10208       4.28404       4.34102       4.20428       3.56873       3.11329       2.24850       2.03580       1.39846       1.00994      0.659702      0.408949      0.274746      0.157926     0.0942770     0.0479145     0.0239483     0.0110015    0.00481881    0.00201216   0.000766812   0.000260643   9.14612e-05   2.24981e-05   5.28820e-06   1.20803e-06   1.43674e-07       0.00000       0.00000       0.00000       0.00000       0.00000       0.00000       0.00000       0.00000
  14  15 2869.2853    3.5086  0.7738 11.8603 -0.0038       2.16351  0.0344   0.0981   0.0566    0.3401   0.0000      0.680026   439.6843      -2.54424       15.7520       1.62501      -3.66866      -6.17777      -6.19621      -3.02832       1.21617      -1.35641     -0.436191     0.0401998     0.0838982     0.0153536     0.0997201    -0.0439280   0.000202786   -0.00764201   -0.00375039   -0.00680540   0.000738110   0.000147701   9.85000e-05  -4.60089e-06   1.84038e-05   2.49107e-06  -1.18608e-06   3.79510e-08       0.00000       0.00000       0.00000       0.00000       0.00000       0.00000       0.00000       0.00000       3.07538       3.57761       3.67251       4.18524       3.80192       3.06395       2.55829       2.25212       1.78189       1.18043      0.819892      0.593167      0.395460      0.222385      0.130138     0.0782012     0.0416117     0.0233943     0.0105815    0.00447473    0.00156971   0.000622581   0.000207517   6.75648e-05   1.87547e-05   4.48313e-06   9.21450e-07   1.28770e-07       0.00000       0.00000       0.00000       0.00000       0.00000       0.00000       0.00000       0.00000
  14  16 3010.1390    3.8971  0.9377 11.4771 -0.0060       1.05537  0.0412   0.0984   0.0610    0.7720   0.0000      0.798614   442.2367      0.779901       12.3991      0.524720      0.788775      -2.49416    -0.0730581      -1.83978      -1.93661      -1.46973      0.680833     -0.246880     -0.756587     -0.225077    0.00400632      0.129354    -0.0341478    -0.0156263     0.0176016    0.00208481    0.00248463  -0.000382876  -0.000100570  -5.25627e-05   2.07917e-05   5.40410e-06  -1.21334e-06  -1.03216e-07       0.00000       0.00000       0.00000       0.00000       0.00000       0.00000       0.00000       0.00000       3.70584       4.76055       4.34637       4.05246       3.89900       3.60442       3.36154       2.72464       2.21517       1.62322       1.10707      0.706772      0.450231      0.268838      0.145974     0.0828574     0.0418989     0.0205944    0.00919187    0.00417141    0.00173149   0.000673703   0.000219175   7.07357e-05   2.05417e-05   4.91170e-06   1.09064e-06   1.38602e-07       0.00000       0.00000       0.00000       0.00000       0.00000       0.00000       0.00000       0.00000
  14  17 3150.4781    4.1648  1.1549 12.1192 -0.0078      0.389141  0.0472   0.0976   0.0758    0.4932   0.0000      0.719091   435.7059       3.05343       16.2659       1.72757       3.63824      0.368650     -0.286235       1.33848       2.50335       1.23992      0.529311     -0.539243       1.03606      0.220718    -0.0417475     -0.135779    0.00870887   -0.00526077   -0.00231935    0.00106147    0.00302174  -0.000131551  -0.000262750  -6.60549e-05   1.05303e-05   4.55369e-06   9.73464e-07  -4.70873e-08       0.00000       0.00000       0.00000       0.00000       0.00000       0.00000       0.00000       0.00000       3.97214       4.46183       5.58284       5.39905       4.44063       4.29866       3.77533       2.52726       1.97367       1.69728       1.04009      0.645746      0.517421      0.314670      0.144794     0.0908256     0.0574492     0.0259238    0.00997984    0.00494289    0.00260471    0.00102967   0.000329737   9.24004e-05   2.37741e-05   5.58196e-06   1.00161e-06   1.30488e-07       0.00000       0.00000       0.00000       0.00000       0.00000       0.00000       0.00000       0.00000
  14  18 3290.7680    3.7231  1.5032 11.8884 -0.0032      0.456815  0.0530   0.0747   0.0854    0.2949   0.0000      0.447596   442.2866       4.12414       1.25641       6.01531    -0.0466613      -5.87127     -0.421971      -2.70797      -1.77717       1.30495      0.223051     -0.826175      0.305158     0.0344479    -0.0342037     0.0269692     -0.125732     0.0255011    0.00728547   -0.00535642    0.00104785   0.000867537  -0.000542256   0.000135393  -2.78180e-05  -1.09874e-06  -2.49092e-07  -2.55640e-08       0.00000       0.00000       0.00000       0.00000       0.00000       0.00000       0.00000       0.00000       3.84479       5.63469       5.45300       5.81406       4.78070       4.95080       3.61063       3.20190       2.32110       1.73113       1.21438      0.824914      0.545081      0.307799      0.198781     0.0939722     0.0605032     0.0250578     0.0141785    0.00523290    0.00265313   0.000826629   0.000374449   0.000104246   3.29762e-05   7.35695e-06   1.37771e-06   2.43146e-07       0.00000       0.00000       0.00000       0.00000       0.00000       0.00000       0.00000       0.00000
  14  19 3431.4327    3.1967  2.2641 11.4599 -0.0032      0.747010  0.0607   0.0534   0.1068    0.1791   0.0000      0.271930   439.8256      -1.99846       21.9313      -14.4092      -2.99660       4.11628      0.918349      -2.41022       1.76211      -5.12078       1.56445   -0.00891636    -0.0741002     -0.518923    -0.0553083     -0.113407   -0.00137778    0.00743579    -0.0175097     0.0137285  -0.000390474   -0.00157417  -0.000612651  -2.38051e-05  -8.60058e-07  -3.78194e-06   8.77430e-07  -3.60828e-07       0.00000       0.00000       0.00000       0.00000       0.00000       0.00000       0.00000       0.00000       4.72736       5.88396       6.05522       6.08021       5.66948       5.14173       4.36784       3.36613       2.65575       1.86042       1.42814      0.938494      0.629374      0.380060      0.218792      0.121262     0.0616482     0.0318273     0.0145236    0.00666040    0.00262807    0.00105492   0.000351255   0.000114416   3.25847e-05   7.11585e-06   1.54074e-06   2.03860e-07       0.00000       0.00000       0.00000       0.00000       0.00000       0.00000       0.00000       0.00000
  14  20 3572.2047    2.6556  3.1507 11.1504 -0.0043      0.568173  0.0742   0.0379   0.1269    0.1269   0.0000      0.182436   436.5116      -12.0224       8.41467      -12.8789       5.94458      -2.01342      -2.86301      -1.34085       4.61584      -1.41843     0.0347876     -0.856704       1.67363     -0.262234     -0.251715      0.327472      0.235856    -0.0364755    -0.0326378    0.00119017    0.00940601   0.000688100  -4.21815e-05   6.26783e-05  -3.69207e-05   2.00695e-05   3.38310e-06  -2.03988e-07       0.00000       0.00000       0.00000       0.00000       0.00000       0.00000       0.00000       0.00000       5.70257       7.27744       7.48127       7.41239       6.92213       6.23357       5.36571       4.17162       3.24640       2.44563       1.66128       1.17071      0.739310      0.458547      0.262093      0.147767     0.0772409     0.0386442     0.0178349    0.00801556    0.00329573    0.00129092   0.000447405   0.000141843   3.73951e-05   9.73846e-06   1.90216e-06   2.56756e-07       0.00000       0.00000       0.00000       0.00000       0.00000       0.00000       0.00000       0.00000
  14  21 3713.1092    2.2101  4.7356 10.7719 -0.0026      0.390369  0.0955   0.0264   0.1645    0.0923   0.0000      0.114568   443.3666       1.03532       4.51334       17.2634      -9.07540      -10.9608       5.49005      -4.82016      -1.83078      -2.41012      -4.28421     -0.461230      0.316500      0.117938    -0.0461839     0.0256338    -0.0557060     0.0339212   -0.00318530   -0.00474289   -0.00170293    0.00168619    0.00144121  -0.000286704  -7.91773e-05   1.10733e-05   3.40839e-07  -3.71877e-07       0.00000       0.00000       0.00000       0.00000       0.00000       0.00000       0.00000       0.00000       7.07184       9.27090       9.42319       9.50502       8.97514       8.20500       6.51884       5.35742       4.13935       2.96263       2.16517       1.48457      0.979829      0.587074      0.351061      0.190375      0.103836     0.0504662     0.0245380     0.0102551    0.00435690    0.00159965   0.000601243   0.000188120   5.50879e-05   1.26413e-05   2.46433e-06   3.55755e-07       0.00000       0.00000       0.00000       0.00000       0.00000       0.00000       0.00000       0.00000
  14  22 3854.2301    1.8335  7.0433 10.4995 -0.0026      0.347952  0.1218   0.0198   0.2275    0.0765   0.0000     0.0780551   436.9598       13.8919      0.108139      -15.5601      -10.7468       12.1827      -7.10373      -5.56951      -4.17413       2.13562      -1.41017      0.789564      -1.04873      -1.06450      0.295454      0.482824      0.106674    -0.0517908     0.0454327    0.00220884    0.00785524   -0.00362778  -2.68430e-05   0.000215945  -8.09487e-05  -5.37531e-06  -3.25414e-06   6.24334e-08       0.00000       0.00000       0.00000       0.00000       0.00000       0.00000       0.00000       0.00000       9.18935       11.8977       12.4989       12.4783       11.6832       10.1004       8.57688       6.89261       5.25002       3.79793       2.71958       1.86535       1.18756      0.744795      0.420435      0.235278      0.128687     0.0631661     0.0304647     0.0131858    0.00560814    0.00204821   0.000725532   0.000235716   6.51782e-05   1.60128e-05   3.15749e-06   4.14702e-07       0.00000       0.00000       0.00000       0.00000       0.00000       0.00000       0.00000       0.00000
  14  23 3995.3835    1.5166  8.9789 10.3460 -0.0021      0.331435  0.1550   0.0164   0.2912    0.0690   0.0000     0.0698096   443.6070      -2.47241       21.4760       9.19764      -1.41827      -4.45885      -3.98808      -21.8358      -5.40399      0.594270      -1.30985     0.0673978       1.18588      0.469105     -0.859881    -0.0173902      0.130891     -0.104047    -0.0517909   -0.00739414    0.00990541   -0.00192743    0.00224531  -0.000342202   5.84174e-05   2.06653e-05   4.34278e-06  -1.03868e-07       0.00000       0.00000       0.00000       0.00000       0.00000       0.00000       0.00000       0.00000       11.4172       14.3648       15.1982       14.9981       14.2202       12.3911       10.7185       8.48109       6.58529       4.81737       3.43892       2.33772       1.51362      0.939249      0.534870      0.298449      0.160996     0.0811866     0.0366854     0.0169988    0.00686337    0.00265280   0.000917409   0.000294603   8.16258e-05   1.97257e-05   3.91513e-06   4.94169e-07       0.00000       0.00000       0.00000       0.00000       0.00000       0.00000       0.00000       0.00000
  14  24 4137.4445    1.2983 11.5818 10.3003 -0.0028      0.376601  0.2065   0.0139   0.3776    0.0575   0.0000     0.0736279   434.6747       12.9009       2.69278      -21.3574      -7.35643       9.82822       2.03138      -10.9254    -0.0826289      -9.03667      -3.19471      -2.92735      0.281076      0.825273      0.375303     -0.173465      0.116280    -0.0777852    -0.0956238    -0.0136757   0.000685380    0.00206089  -0.000224489   0.000469973   4.42236e-05  -1.00607e-05  -2.49934e-06  -1.01620e-07       0.00000       0.00000       0.00000       0.00000       0.00000       0.00000       0.00000       0.00000       14.0108       17.6087       19.0760       18.8536       17.6904       15.4179       12.9783       10.5640       8.00142       6.12760       4.17758       2.86471       1.83254       1.15080      0.671681      0.377245      0.203165      0.100096     0.0475547     0.0208675    0.00882029    0.00332101    0.00117518   0.000369752   0.000102740   2.56595e-05   4.67831e-06   6.13341e-07       0.00000       0.00000       0.00000       0.00000       0.00000       0.00000       0.00000       0.00000
  14  26 4419.4214    0.9394 17.2240 10.0468  0.0013    -0.0312545  0.3709   0.0094   0.5760    0.0455   0.0000     0.0817062   431.4240      -20.4454       18.2020      -2.70579      -15.5602       4.03412      -18.6235       7.55659       19.5558      -7.07547     -0.331262     -0.687100       1.47517       2.07477      0.405269     -0.215564     0.0444861     0.0396904     0.0137850    -0.0363374    -0.0138086   -0.00590598    0.00101913   0.000719539  -0.000102040  -3.78301e-05   3.19358e-06   5.92878e-07       0.00000       0.00000       0.00000       0.00000       0.00000       0.00000       0.00000       0.00000       20.4659       26.7537       27.8324       28.2246       26.0306       23.2390       19.4205       16.0735       12.1939       9.08694       6.47304       4.38070       2.87591       1.75764       1.05278      0.588350      0.314500      0.159295     0.0761627     0.0337378     0.0139118    0.00530101    0.00185124   0.000577202   0.000165017   3.90466e-05   7.33971e-06   1.00822e-06       0.00000       0.00000       0.00000       0.00000       0.00000       0.00000       0.00000       0.00000
  15  11 2339.5114    1.2656  0.9241 10.1987  0.0037       3.15853  0.0398   0.0306   0.0656    0.1928   0.0000      0.800911   438.1525       1.78635       10.5298      -1.15548      -7.46581       1.00604       3.22241     -0.392330      0.495892       1.22489      -1.78706    -0.0301944      0.765643     0.0981921    -0.0172827      0.101505     0.0597585    -0.0401353    -0.0133239   -0.00892266    0.00305919    0.00265595   2.48574e-05  -0.000210927  -4.68939e-05   4.41823e-06  -6.13606e-06   1.79448e-06   1.80513e-07   2.50933e-08       0.00000       0.00000       0.00000       0.00000       0.00000       0.00000       2.88889       3.87809       4.03951       3.85412       3.88466       3.41093       2.92585       2.49406       1.78358       1.44249      0.998100      0.757002      0.486548      0.324963      0.193836      0.103924     0.0662327     0.0300461     0.0172803    0.00803414    0.00340382    0.00157221   0.000634298   0.000200800   8.08365e-05   2.34122e-05   6.51246e-06   1.74355e-06   2.86233e-07   3.68809e-08       0.00000       0.00000       0.00000       0.00000       0.00000       0.00000
  15  12 2481.0397    1.7698  1.0278  9.8126 -0.0050       2.25028  0.0366   0.0420   0.0684    0.5187   0.0000      0.660894   443.0911       2.49004       10.6186      -1.94704       2.13135      0.825576       3.82709      -2.03753     -0.121400     -0.859861     -0.828939   -0.00128055     -0.602907   -0.00993104      0.222505    -0.0798608     0.0360656    0.00749809     0.0130245   -0.00210889   -0.00401133   -0.00125293  -0.000537939  -0.000150104  -6.60035e-05   8.70111e-06  -7.02217e-06   9.30257e-07  -2.10774e-08   1.76973e-08       0.00000       0.00000       0.00000       0.00000       0.00000       0.00000       2.85850       3.92739       3.91255       4.02251       3.57468       3.28836       2.76237       2.33800       1.79176       1.38025      0.950449      0.675043      0.432078      0.272901      0.168095     0.0957297     0.0537719     0.0283432     0.0145124    0.00691602    0.00315976    0.00133307   0.000520946   0.000191950   6.76062e-05   1.98869e-05   5.38958e-06   1.35014e-06   2.41170e-07   3.61082e-08       0.00000       0.00000       0.00000       0.00000       0.00000       0.00000
  15  13 2622.3579    2.2761  0.9924 10.4723 -0.0019       1.21371  0.0380   0.0527   0.0614    0.4089   0.0000      0.643278   439.2611      -3.52874       9.46798      -11.1809      -2.12936       2.40807      0.768717      -1.96662      0.676493       3.12823     -0.998700     0.0701190     -0.250959     -0.166115      0.161006      0.102128     0.0117621     0.0471909     0.0119787   -0.00583291    0.00164417   0.000596808   0.000255207   2.66906e-05  -2.78926e-05   5.69191e-06   4.43442e-07  -8.56145e-07   3.49453e-08   2.73247e-09       0.00000       0.00000       0.00000       0.00000       0.00000       0.00000       3.13740       3.66099       3.97333       4.06774       3.81245       3.48839       2.77804       2.17725       1.75740       1.37755       1.01008      0.633304      0.422142      0.293379      0.180275      0.105176     0.0615090     0.0326986     0.0151934    0.00690197    0.00310896    0.00141793   0.000553116   0.000196747   6.57059e-05   2.01758e-05   5.35081e-06   1.13884e-06   2.15891e-07   2.87868e-08       0.00000       0.00000       0.00000       0.00000       0.00000       0.00000
  15  14 2764.1313    2.9167  0.9389 11.4777 -0.0018       1.78949  0.0349   0.0714   0.0637    0.2968   0.0000      0.691109   440.2876       2.14715       20.4641      -3.10581      -2.62834       2.08560     -0.403946       3.74192      0.736524      -2.30457       1.43010     -0.148007      0.440560    -0.0191213     0.0474197    -0.0491136     0.0103277   -0.00782181   -0.00381263   -0.00919267   -0.00125155  -0.000846865   0.000543302  -6.68170e-05   7.99720e-05  -4.42977e-06  -4.44245e-06   1.52947e-06  -3.50263e-07   8.55239e-08       0.00000       0.00000       0.00000       0.00000       0.00000       0.00000       2.80657       3.55222       3.62584       3.50103       3.46041       3.11936       2.60323       2.22549       1.71571       1.27460      0.940316      0.636289      0.453648      0.276862      0.164605     0.0946995     0.0518086     0.0286854     0.0140695    0.00683510    0.00287345    0.00125391   0.000472235   0.000181291   5.86873e-05   1.86974e-05   5.40009e-06   1.18616e-06   2.21941e-07   2.90061e-08       0.00000       0.00000       0.00000       0.00000       0.00000       0.00000
  15  15 2905.7806    3.5844  0.8127 12.2490 -0.0047       1.19573  0.0312   0.0948   0.0579    0.2729   0.0000      0.691071   440.1836       1.52588       20.5479      -2.08094      -3.62473      -2.37660      -4.40539      -4.60822       2.06750       2.01695      0.607487     0.0283816      0.196802     0.0676849    -0.0469884    -0.0486800    0.00945018    0.00914586   -0.00409081    0.00674570   -0.00312075  -0.000560839  -0.000263241  -0.000171899   4.29754e-05  -3.66223e-06   2.90406e-06   1.80363e-06   2.91310e-07  -3.37716e-08       0.00000       0.00000       0.00000       0.00000       0.00000       0.00000       2.52889       3.22706       3.38818       3.40170       3.13606       2.90663       2.49145       2.09011       1.60609       1.21654      0.890707      0.610594      0.414791      0.251412      0.161138     0.0956653     0.0515569     0.0262151     0.0141392    0.00641390    0.00319304    0.00118262   0.000522158   0.000188653   6.36363e-05   1.88631e-05   5.28570e-06   1.18049e-06   2.23512e-07   3.03355e-08       0.00000       0.00000       0.00000       0.00000       0.00000       0.00000
  15  16 3047.0618    4.1323  0.9215 12.0769 -0.0039       1.44845  0.0325   0.1043   0.0663    0.4328   0.0000      0.705431   436.5341      -5.18605       10.1361      -6.16371       1.51844       3.64736      -6.12636       1.97641      -1.95808     -0.709229      -1.38680     -0.212550     -0.518371     -0.497852     -0.119194    0.00975180    0.00382293     0.0251216     0.0149318   -0.00368923   -0.00336600    0.00227067   0.000649446  -0.000239129   2.28661e-05   1.07025e-06   3.09685e-06  -1.47724e-06  -3.22488e-07   5.52047e-08       0.00000       0.00000       0.00000       0.00000       0.00000       0.00000       2.90145       3.60165       3.79672       3.76907       3.59229       3.14483       2.69927       2.16017       1.65510       1.25532      0.914269      0.632064      0.404688      0.269057      0.158940     0.0969438     0.0518627     0.0266761     0.0135114    0.00644021    0.00288078    0.00121580   0.000482740   0.000170178   5.56492e-05   1.82827e-05   4.68039e-06   1.13927e-06   2.06769e-07   2.65381e-08       0.00000       0.00000       0.00000       0.00000       0.00000       0.00000
  15  17 3187.9816    4.2008  1.0324 12.7199 -0.0025      0.362305  0.0448   0.1016   0.0671    0.2981   0.0000      0.716625   438.7647      -2.87656       14.7071      0.764932       1.67462      -4.77218       3.35477       2.19584       1.10025      -1.93422     -0.730524     -0.156108     -0.377258      0.560897     -0.177880    -0.0305947     0.0335984    -0.0171476     0.0217224    0.00289775   -0.00445552    0.00273900   0.000533894  -0.000167582  -9.00190e-05   2.11617e-05   1.51266e-05   1.12218e-06  -2.10631e-07  -4.18663e-08       0.00000       0.00000       0.00000       0.00000       0.00000       0.00000       3.15900       3.99357       4.36371       4.21008       4.14631       3.52482       3.12995       2.47289       1.99200       1.45144       1.08715      0.748498      0.506771      0.320424      0.197579      0.115615     0.0654147     0.0322799     0.0175717    0.00851646    0.00370179    0.00156793   0.000635562   0.000227320   7.95569e-05   2.39501e-05   6.71309e-06   1.51816e-06   2.99018e-07   3.52541e-08       0.00000       0.00000       0.00000       0.00000       0.00000       0.00000
  15  18 3328.7744    3.5901  1.6697 11.5896 -0.0026      0.995428  0.0514   0.0683   0.0864    0.3714   0.0000      0.389748   440.2439       8.16418       3.12279       5.82865      -9.27856      -1.86297     -0.206851       2.64270     -0.552323      -2.93160      0.131664      -1.43040      -1.18357      0.256301      0.179477    -0.0111311     0.0186941    -0.0247687     0.0101625     0.0170716   -0.00310390  -0.000239819  -0.000657018   0.000151299  -9.41451e-05  -1.63907e-05  -2.22614e-06   2.98663e-06   6.05909e-08   4.19336e-08       0.00000       0.00000       0.00000       0.00000       0.00000       0.00000       3.91719       4.84490       4.95321       5.31371       5.01084       4.38241       3.61048       2.94730       2.35677       1.86342       1.29562      0.887328      0.569495      0.366131      0.238905      0.145394     0.0807713     0.0421148     0.0209367    0.00996586    0.00440004    0.00182552   0.000713351   0.000263494   8.66069e-05   2.58153e-05   6.98745e-06   1.69209e-06   3.14549e-07   4.26016e-08       0.00000       0.00000       0.00000       0.00000       0.00000       0.00000
  15  19 3469.8138    3.0139  2.4644 11.6551 -0.0062      0.405495  0.0683   0.0478   0.1098    0.1546   0.0000      0.282927   449.3048      -8.44082       10.4368      -4.81392       5.50435      -1.02920       2.81093      -3.45483      -2.84891      -1.18828       2.83391     -0.467961       1.14624      0.617127   -0.00906139    -0.0888991    -0.0574393    -0.0270499  -0.000154139   -0.00749564    0.00573887   -0.00495446  -0.000996185   0.000964861  -6.33745e-05  -4.20167e-05   1.30841e-06  -3.12477e-06   2.03558e-08  -5.13257e-08       0.00000       0.00000       0.00000       0.00000       0.00000       0.00000       5.45571       6.62689       6.76028       6.65824       6.18188       5.62371       5.12029       4.15655       3.23237       2.38813       1.78004       1.22376      0.836976      0.533974      0.304495      0.171987     0.0940639     0.0512837     0.0251130     0.0120690    0.00542267    0.00236716   0.000914023   0.000333062   0.000104983   3.24449e-05   8.65184e-06   1.96984e-06   3.81117e-07   4.81547e-08       0.00000       0.00000       0.00000       0.00000       0.00000       0.00000
  15  20 3611.1863    2.5123  3.8960 11.0584 -0.0009      0.343301  0.0837   0.0320   0.1467    0.1114   0.0000      0.142685   438.3663      -9.05986      -2.21771       9.97150       7.57855      -12.0134      -3.95800      -1.33381      0.802059       2.26895     -0.810079       1.04967     -0.254233     0.0774366     -0.453478     0.0665577    -0.0492115     0.0608974    -0.0249325   -0.00656084   -0.00766445   -0.00367989  -0.000799165   0.000826479  -8.55680e-05  -2.04632e-05  -5.52731e-06   2.49350e-06   2.79204e-10   5.41013e-08       0.00000       0.00000       0.00000       0.00000       0.00000       0.00000       5.89885       7.76160       8.00108       7.63549       7.23098       6.53447       5.90601       4.93741       3.91221       2.98170       2.14619       1.45148      0.976843      0.606457      0.368585      0.209667      0.120869     0.0621086     0.0319034     0.0159189    0.00663304    0.00309411    0.00119523   0.000440308   0.000149108   4.43590e-05   1.26142e-05   2.94059e-06   5.56973e-07   7.14204e-08       0.00000       0.00000       0.00000       0.00000       0.00000       0.00000
  15  21 3752.7230    2.1103  5.2832 10.7188 -0.0012      0.449871  0.1009   0.0239   0.1719    0.0885   0.0000     0.0981569   439.6475      -8.14226       28.8286       6.06839      -13.9938      -9.43270      -1.66306       2.63436      -3.49169      -4.44207      -1.87661      0.179446     0.0998659      0.523971     -0.242636     0.0887284     0.0977662      0.104712    -0.0185595   -0.00617229    0.00239509     0.0104191   -0.00171434   0.000515532   1.67835e-05  -0.000102467  -7.82523e-06  -1.00238e-06  -4.44362e-07  -6.82888e-08       0.00000       0.00000       0.00000       0.00000       0.00000       0.00000       7.25143       9.23956       9.62978       9.71565       9.15680       8.34897       7.10326       5.72587       4.48302       3.41170       2.46666       1.71880       1.19119      0.732936      0.463334      0.259841      0.148634     0.0770606     0.0396386     0.0182876    0.00851283    0.00349511    0.00143450   0.000519177   0.000180923   5.18079e-05   1.48647e-05   3.35547e-06   6.32700e-07   8.31134e-08       0.00000       0.00000       0.00000       0.00000       0.00000       0.00000
  15  23 4036.2587    1.4621 10.0128 10.3560 -0.0024      0.478834  0.1681   0.0151   0.3070    0.0600   0.0000     0.0671796   425.7749       20.1727       35.0081      -3.84899      -14.1734       26.7923       13.4378       1.04950       6.19052       6.15791       3.05367      -2.88917      -1.52847      0.601884       1.57064   0.000560006     0.0518999    0.00588336     0.0326151   -0.00297760     0.0147224   -0.00422587    0.00370005   0.000645317   3.41798e-05  -1.12779e-05  -1.78987e-05   2.14479e-06   2.46963e-06   1.57226e-07       0.00000       0.00000       0.00000       0.00000       0.00000       0.00000       10.9048       14.4485       15.0989       15.3467       14.3392       13.0519       11.0041       9.01174       7.02472       5.40434       3.86675       2.73805       1.83214       1.18454      0.719943      0.422897      0.235680      0.126909     0.0640691     0.0299509     0.0139838    0.00580788    0.00237115   0.000874719   0.000294552   9.02999e-05   2.43386e-05   5.73534e-06   1.05011e-06   1.40396e-07       0.00000       0.00000       0.00000       0.00000       0.00000       0.00000
  15  24 4177.5523    1.2274 12.8642 10.1914 -0.0028      0.338432  0.2278   0.0127   0.3980    0.0579   0.0000     0.0736654   413.9445      -19.8925       3.64519       21.4465       8.55593       4.76521      -5.47907       6.62939      -2.02478       2.31743      -4.85411      0.852465       1.38043      -1.11294     -0.329465     -0.188627      0.716874      0.178203     -0.156542    0.00221783    -0.0106491    0.00142769    0.00341381   0.000434518  -0.000438448   7.85028e-05  -5.27575e-05   6.51092e-06   5.09996e-07   6.16686e-08       0.00000       0.00000       0.00000       0.00000       0.00000       0.00000       13.9935       17.9279       18.9545       18.9232       17.6385       16.1408       14.0794       11.3668       8.90655       6.78406       4.99711       3.46525       2.33471       1.50663      0.912041      0.528804      0.297565      0.156234     0.0796313     0.0376253     0.0173332    0.00740890    0.00300040    0.00108281   0.000367173   0.000111635   3.01008e-05   6.91184e-06   1.28387e-06   1.63884e-07       0.00000       0.00000       0.00000       0.00000       0.00000       0.00000
  16   9 2081.6551    0.7292  0.5768  9.9010 -0.0056       5.79580  0.0310   0.0240   0.0511    0.1085   0.0000       1.14129   434.8906      -3.17386       10.2271      -2.01114      -3.72438      0.592535      -3.76765      -1.58717     -0.155016      0.910907      0.434921     -0.498322     -0.516100     -0.383803      0.164259     -0.139136    0.00301761    0.00308997     0.0169921    0.00724534   -0.00501569   -0.00182856  -6.05794e-05  -9.07583e-05  -0.000110068  -2.14276e-05  -7.77250e-06  -1.66156e-06  -2.48320e-06   4.86213e-07  -2.80107e-08   3.05642e-09       0.00000       0.00000       0.00000       0.00000       2.57225       3.19400       3.29706       3.51924       3.20826       3.14429       2.45955       2.15796       1.62101       1.28958       1.02842      0.697320      0.440574      0.332809      0.210814      0.114753     0.0756555     0.0402192     0.0214724     0.0105796    0.00506892    0.00208060    0.00109859   0.000456042   0.000156248   4.85917e-05   1.95253e-05   5.33897e-06   1.40347e-06   2.89591e-07   4.64492e-08   7.88694e-09       0.00000       0.00000       0.00000       0.00000
  16  10 2228.4255    1.0311  0.8136  9.7158 -0.0029       4.59563  0.0358   0.0259   0.0557    0.2233   0.0000      0.835561   436.7264       1.68932       12.8002     -0.156679     -0.289936      -1.08686     -0.253225      -2.64519       3.46307       1.11460       1.00162      0.137280     -0.230155     -0.268623     -0.132214    -0.0689592     0.0577881    -0.0495313   -0.00557480     0.0152752    0.00247278   0.000570101   -0.00102135   0.000109636  -0.000122575   5.51317e-05   4.32675e-06   5.03242e-06  -2.36308e-06   1.67348e-07   4.32042e-08   5.47057e-09       0.00000       0.00000       0.00000       0.00000       2.49597       3.42054       3.37162       3.59685       3.34452       3.03450       2.75008       2.13441       1.95236       1.35142       1.14452      0.715984      0.516016      0.311187      0.216562      0.134355     0.0795475     0.0439976     0.0220017     0.0119870    0.00551012    0.00267165    0.00110136   0.000483713   0.000170290   6.42761e-05   2.04232e-05   6.13000e-06   1.68978e-06   3.13234e-07   7.63621e-08   9.07965e-09       0.00000       0.00000       0.00000       0.00000
  16  11 2372.6586    1.4063  0.9660 10.2983 -0.0098       3.29855  0.0358   0.0329   0.0639    0.2198   0.0000      0.775375   436.6270     -0.719022       13.9471       2.89665      -3.56091      -2.10941      -3.65641       3.60750       2.47219       1.25988     -0.832690      0.356071     -0.199301      0.336119     -0.282458     0.0253788     0.0848429     0.0147180    0.00189231    0.00107113    0.00326284   -0.00115331   4.89404e-05   0.000402903   0.000277635  -6.79522e-06  -2.53277e-05  -8.41618e-06   8.01759e-07  -3.85547e-07  -1.20302e-08  -1.58953e-09       0.00000       0.00000       0.00000       0.00000       2.95001       3.49527       3.47197       3.36725       3.27199       3.17255       2.80032       2.36888       1.98325       1.49379       1.10730      0.801195      0.558669      0.369676      0.227411      0.133327     0.0766299     0.0426470     0.0224551     0.0114466    0.00528496    0.00244130   0.000992361   0.000414823   0.000153397   5.63454e-05   1.82017e-05   5.29690e-06   1.32000e-06   2.87616e-07   5.32057e-08   6.74947e-09       0.00000       0.00000       0.00000       0.00000
  16  12 2514.8581    1.8562  1.0446 10.3572  0.0020       2.11315  0.0385   0.0427   0.0709    0.2910   0.0000      0.754041   437.0482      -1.72818       18.6860      -3.19841      0.790857      -1.66349     -0.995740      0.436920     -0.115718      -1.09608      -2.16696      0.229972      0.286196     -0.318126     -0.235964      0.241680    -0.0286366    -0.0917008   -0.00583424    0.00347176   -0.00683799   -0.00669528  -0.000145200  -6.74305e-05   0.000128232  -1.49700e-05  -6.77705e-06   1.92730e-06  -1.33551e-07   9.23467e-09  -9.90373e-08   7.74445e-09       0.00000       0.00000       0.00000       0.00000       2.83220       3.57784       3.84589       4.04350       3.82433       3.29814       2.85680       2.21632       1.89811       1.42354       1.00365      0.699954      0.510731      0.341202      0.201752      0.126486     0.0733808     0.0437021     0.0226173     0.0126114    0.00565213    0.00257617    0.00102027   0.000459975   0.000168911   6.27325e-05   1.87957e-05   5.67709e-06   1.39821e-06   3.26248e-07   6.48099e-08   7.71242e-09       0.00000       0.00000       0.00000       0.00000
  16  13 2656.8760    2.4221  1.0707 10.3169 -0.0048       1.48134  0.0369   0.0533   0.0655    0.5212   0.0000      0.617135   439.0831      -4.62822       11.4664      -7.59127       6.47476       1.26392       1.02673      0.691903      -1.80295      0.196081      -1.93758     -0.142829     -0.388734     -0.305625    -0.0668640      0.181143    -0.0885555    0.00716139     0.0239935    0.00545616   -0.00585610    0.00132989  -0.000415429  -0.000343724   0.000255407   9.21116e-05   2.58986e-05   1.19713e-06  -1.45702e-06   6.64212e-09   1.04433e-07  -8.71991e-10       0.00000       0.00000       0.00000       0.00000       2.76475       3.18925       3.41791       3.53469       3.54997       3.13205       2.61180       2.19138       1.74487       1.34504       1.04092      0.753983      0.481247      0.308621      0.211747      0.140926     0.0825399     0.0430429     0.0224350     0.0114082    0.00567987    0.00266431    0.00108016   0.000422060   0.000156895   5.53369e-05   1.84406e-05   5.40028e-06   1.38393e-06   3.09328e-07   5.35924e-08   6.46497e-09       0.00000       0.00000       0.00000       0.00000
  16  14 2799.5432    2.9758  1.0041 10.8075 -0.0075       2.03688  0.0354   0.0677   0.0612    0.5870   0.0000      0.628017   438.7893       2.04506       14.6454       1.30426      -2.97296       1.55101     -0.250223      0.186943       1.74984     -0.591466      0.451145     0.0245583      0.360664      0.378518     0.0591261     0.0128475    -0.0514699   -0.00314557     0.0143509   0.000766197   0.000867691   -0.00201529   0.000189789  -0.000357141  -3.75512e-05   0.000133900   2.57753e-05  -4.88433e-06   4.27297e-07  -2.97725e-07   2.46671e-08   3.57934e-09       0.00000       0.00000       0.00000       0.00000       2.72115       3.43635       3.46850       3.38266       3.31774       3.10899       2.76398       2.22149       1.80902       1.37161       1.04038      0.749078      0.500438      0.353704      0.209116      0.128638     0.0746389     0.0401718     0.0208526     0.0106056    0.00510624    0.00221856    0.00100098   0.000417321   0.000157582   5.42690e-05   1.80761e-05   5.60284e-06   1.33848e-06   3.21102e-07   5.95443e-08   7.27057e-09       0.00000       0.00000       0.00000       0.00000
  16  15 2941.7124    3.5674  0.8865 12.4313 -0.0095      0.479497  0.0348   0.0910   0.0593    0.2104   0.0000      0.711905   436.6167     -0.861868       7.71632      -2.19924     -0.660964       4.28439     -0.725348       3.65279      -1.04127     -0.763505      0.219445      0.592094     -0.275940      0.152939      0.275295     0.0201191     0.0547115     0.0324995     0.0510569   -0.00854068    0.00972094   0.000971631  -0.000885851  -0.000140139  -0.000104515  -7.52913e-05  -3.54442e-06   4.39258e-06   1.25144e-06   8.17902e-08  -3.44600e-08   1.45738e-08       0.00000       0.00000       0.00000       0.00000       2.58365       3.40303       3.30912       3.41234       3.20195       3.16139       2.54591       2.22747       1.69373       1.36028      0.967874      0.742207      0.472643      0.346912      0.205711      0.132437     0.0710717     0.0427209     0.0207512     0.0112877    0.00490050    0.00236112   0.000975486   0.000435843   0.000146563   5.92327e-05   1.73134e-05   5.86235e-06   1.31128e-06   3.34285e-07   5.20502e-08   8.34473e-09       0.00000       0.00000       0.00000       0.00000
  16  16 3083.4788    4.1128  0.8825 12.6218  0.0005       1.56561  0.0359   0.1026   0.0616    0.2467   0.0000      0.658622   436.4826       3.39569       7.24352      0.873180      -1.03246      -2.12483       6.88162       1.49783      -2.93584     -0.401374     -0.196795      0.855820      0.390770     -0.340615      0.101772      0.107757     0.0690779     0.0630533   -0.00357886    0.00246198    0.00540111   0.000870180  -0.000238166  -0.000138920   5.89778e-05  -4.86693e-05  -1.29170e-05   3.93462e-06   1.48610e-06  -1.77858e-07   7.06001e-09   4.39212e-09       0.00000       0.00000       0.00000       0.00000       2.55707       3.26396       3.58549       3.32955       3.64959       2.87672       2.78777       2.24370       1.68250       1.45568      0.988079      0.714849      0.525671      0.328082      0.221171      0.129527     0.0717067     0.0475661     0.0214463     0.0125376    0.00576622    0.00239341    0.00122003   0.000465955   0.000166198   6.96496e-05   1.86249e-05   5.60183e-06   1.70799e-06   4.08865e-07   6.71242e-08   7.13727e-09       0.00000       0.00000       0.00000       0.00000
  16  17 3224.9156    4.0672  1.2999 11.8282 -0.0100      0.936400  0.0457   0.0870   0.0759    0.6213   0.0000      0.527246   438.5308      0.943175       6.05506      -1.60481      -8.03371      -2.09746      -2.10355      -2.58879       1.61503      -1.63096     0.0102480     -0.195291    -0.0503492    -0.0921354     0.0945406     0.0451152      0.118549     0.0436251   -0.00433311     0.0120281   -0.00466421   -0.00666418   -0.00169790   1.26925e-05  -1.29136e-07  -2.58519e-05  -3.61252e-06  -3.28220e-06  -3.34870e-08   9.30095e-07   2.24753e-07  -7.42343e-09       0.00000       0.00000       0.00000       0.00000       3.05015       3.77996       4.01364       4.24865       3.92181       3.66099       3.09865       2.68435       2.04242       1.57536       1.20754      0.898310      0.585737      0.397509      0.244955      0.168042     0.0947589     0.0525742     0.0244738     0.0147545    0.00697606    0.00324728    0.00137342   0.000590360   0.000202868   7.77831e-05   2.30817e-05   7.45988e-06   1.79077e-06   4.20112e-07   7.14974e-08   9.88192e-09       0.00000       0.00000       0.00000       0.00000
  16  18 3366.3993    3.4768  1.8309 11.8175 -0.0068       1.27854  0.0550   0.0660   0.0942    0.3037   0.0000      0.372667   437.3931      -4.01460       7.89714      -1.64446      -7.66748      -4.97983     -0.323018     -0.742232      -2.36349     -0.492344      0.574286       1.20208      0.662746      0.476034     -0.311267    -0.0900518     -0.348344     0.0374063     0.0276337     0.0182714    0.00268377  -0.000159929   6.65787e-05   0.000262417   0.000192778  -1.86803e-05  -2.79344e-06  -1.01124e-05   3.26006e-06  -2.33408e-07  -9.35494e-08   4.33751e-09       0.00000       0.00000       0.00000       0.00000       4.36677       5.30936       5.23776       5.05031       5.19512       5.01222       4.43546       3.52635       2.51145       1.91678       1.48055       1.15863      0.858343      0.576980      0.354185      0.208039      0.115932     0.0592408     0.0313902     0.0152877    0.00749559    0.00340131    0.00146033   0.000590297   0.000234657   7.69491e-05   2.51627e-05   7.42958e-06   2.02226e-06   4.56934e-07   7.72393e-08   9.75001e-09       0.00000       0.00000       0.00000       0.00000
  16  19 3507.9401    2.9021  2.9347 11.1316 -0.0034      0.575204  0.0678   0.0408   0.1159    0.1721   0.0000      0.196503   433.5383      0.695111       2.11530      -9.43995       2.24531      -3.12469       4.14766       7.95815      -1.03853       3.73342      -2.32271       1.15754     -0.585865     -0.391713      0.787978      0.493742    -0.0415330      0.148985     0.0700217     0.0179148    0.00276960   0.000680076   -0.00183789  -0.000173608   0.000524660  -4.21544e-06   2.95671e-05  -8.53496e-06  -4.98383e-07   2.18365e-07   1.71295e-08  -1.39696e-08       0.00000       0.00000       0.00000       0.00000       4.67538       6.07017       6.37213       6.43691       6.04756       5.47404       4.85552       3.98337       3.21051       2.47809       1.81244       1.31581      0.887963      0.589264      0.376467      0.220495      0.132779     0.0717860     0.0397122     0.0198254    0.00964698    0.00446131    0.00193670   0.000798201   0.000304020   0.000104787   3.58031e-05   1.00376e-05   2.65732e-06   6.15732e-07   1.11503e-07   1.37688e-08       0.00000       0.00000       0.00000       0.00000
  16  20 3649.8998    2.3830  4.2641 10.8357 -0.0026      0.548376  0.0838   0.0284   0.1487    0.1086   0.0000      0.122704   446.6545       5.90562       17.0444       4.08199       4.34331      -16.5396       2.90915       10.0594      -4.09860       3.75414      -1.22967    -0.0763735      0.116185     -0.959394      0.581211      0.764046      0.125774    -0.0277949    -0.0111225     0.0136376    0.00978709   -0.00511252   0.000433605   0.000164163  -0.000376173   3.33793e-05   4.03329e-05  -5.88427e-06  -1.20906e-07   1.39451e-06   1.36197e-07  -5.61531e-09       0.00000       0.00000       0.00000       0.00000       5.78004       7.29138       7.61760       7.81212       7.42290       6.82740       5.95629       4.84668       3.91405       3.00076       2.23011       1.61310       1.11362      0.738338      0.473945      0.284699      0.165180     0.0931512     0.0492068     0.0247409     0.0121881    0.00534384    0.00245806   0.000954980   0.000371785   0.000132032   4.29158e-05   1.24672e-05   3.25286e-06   7.34084e-07   1.34906e-07   1.68222e-08       0.00000       0.00000       0.00000       0.00000
  16  21 3791.7540    2.0349  5.6544 10.5376  0.0007      0.450300  0.1006   0.0218   0.1797    0.0885   0.0000     0.0871937   441.8130      -16.7527       1.14360       11.7477       8.82001      -18.8814      -2.70365      0.641603       4.58659      -1.03024      -3.32545      0.417948       2.47076     -0.104135      0.177575     -0.245456    -0.0853648     0.0547853  -0.000970919    0.00549654     0.0144285    0.00704538   -0.00322764   -0.00142841   0.000565963   0.000208183   1.19300e-05  -1.85378e-05   6.13962e-07   4.70324e-07  -8.97274e-08   1.93125e-08       0.00000       0.00000       0.00000       0.00000       6.86984       8.93276       9.16273       9.60262       8.79117       8.07971       6.94294       6.05409       4.77928       3.71497       2.70152       1.98556       1.31850      0.884048      0.550725      0.338285      0.193151      0.110210     0.0589926     0.0296858     0.0148775    0.00664161    0.00299283    0.00115319   0.000448382   0.000157823   5.17723e-05   1.55095e-05   3.92232e-06   9.18142e-07   1.60088e-07   2.19086e-08       0.00000       0.00000       0.00000       0.00000
  16  22 3933.8459    1.6613  8.1975 10.2964 -0.0009      0.506622  0.1316   0.0162   0.2449    0.0672   0.0000     0.0710997   440.0116       10.9034       11.7633      -15.5318      -6.24426       12.2440       9.34764       4.61101       2.38009     -0.303447      0.167638      0.236207    -0.0220151       1.30957      -1.44817      0.962421    -0.0957347     -0.229556      0.114527     0.0179929    -0.0255193   -0.00168312    0.00346286   -0.00201682   0.000571077   0.000148468  -5.31048e-05  -1.00441e-05  -1.03790e-05  -6.28033e-07   2.16178e-07   3.82383e-08       0.00000       0.00000       0.00000       0.00000       8.40594       10.7128       11.4121       11.7447       11.0242       10.1073       8.57284       7.34410       5.88821       4.61310       3.36462       2.42009       1.63469       1.10053      0.700036      0.422616      0.251844      0.141995     0.0775662     0.0384635     0.0191113    0.00843943    0.00383988    0.00150530   0.000591064   0.000204107   6.82907e-05   1.98329e-05   5.15342e-06   1.17013e-06   2.03792e-07   2.64537e-08       0.00000       0.00000       0.00000       0.00000
  16  23 4075.6475    1.4272 10.9805 10.2098 -0.0030      0.243643  0.1743   0.0137   0.3285    0.0600   0.0000     0.0624711   416.0555       11.7167       20.5996       26.1317       13.2213      -11.1087      -21.4208       17.8740       5.42464      -6.56866      -3.46869       2.32657       2.42921     -0.575148      -1.75087      0.701711      0.451076     -0.238291    -0.0113444     0.0170768    -0.0114054   0.000421877  -0.000308141    0.00374590  -5.88786e-05  -0.000267363   0.000175023  -3.63151e-05  -1.06289e-05  -6.42851e-07   1.05961e-07  -1.15771e-08       0.00000       0.00000       0.00000       0.00000       10.6265       13.6182       14.3732       14.7832       14.0132       12.6276       11.0422       9.36396       7.40878       5.77443       4.30897       3.06731       2.14498       1.39942      0.900798      0.551898      0.324595      0.180196     0.0970863     0.0494326     0.0245085     0.0110493    0.00490714    0.00196084   0.000761032   0.000266274   8.62364e-05   2.52261e-05   6.77309e-06   1.49190e-06   2.64821e-07   3.32769e-08       0.00000       0.00000       0.00000       0.00000
  16  24 4218.4993    1.1832 13.0582 10.1871 -0.0006      0.350830  0.2252   0.0121   0.4099    0.0534   0.0000     0.0691113   446.4171       14.3400      -1.12436      -28.9619      0.122103      -4.27255      0.510242      -1.23481       1.22377      -9.28427      -1.41872     -0.184860       1.53040      -2.50273     -0.982933    -0.0895388      0.193338     -0.438782     -0.230258     0.0500109    0.00475293    0.00271954   -0.00110508  -0.000304754  -0.000811270   0.000140660   0.000176019   4.32008e-05   4.68811e-06   9.53477e-07  -1.16602e-07   4.20891e-09       0.00000       0.00000       0.00000       0.00000       12.7963       16.7494       17.6481       17.7766       16.9626       15.5417       13.6775       11.4123       9.17178       6.88130       5.28667       3.80321       2.64338       1.76599       1.12480      0.672950      0.397169      0.220748      0.118830     0.0607040     0.0300562     0.0136013    0.00612971    0.00245166   0.000940970   0.000328915   0.000110126   3.23884e-05   8.43849e-06   1.84584e-06   3.37795e-07   4.15218e-08       0.00000       0.00000       0.00000       0.00000
  17   8 1963.4164    0.5485  0.4113  9.8160 -0.0113       13.0777  0.0316   0.0210   0.0441    0.0753   0.0000       1.84976   436.8273      -1.48596       17.2405       5.88663      -2.90918      -2.80025      -2.22418      0.379885       2.34517      0.483005     -0.466632     -0.355568      0.404523      0.342283      0.124055     0.0742860      0.102272   -0.00840853   -0.00670951   0.000630806    0.00822366    0.00288318  -0.000447934  -0.000390383   0.000310744   2.83256e-05   7.31014e-05  -1.72386e-05  -2.78721e-06  -5.80074e-08   7.03765e-07  -1.42280e-08  -3.14128e-08  -1.99357e-09       0.00000       0.00000       2.30792       2.47278       3.60790       3.10032       3.12060       2.99547       2.16207       2.43730       1.80063       1.22261       1.27646      0.728333      0.503907      0.418075      0.233514      0.158140     0.0991905     0.0472725     0.0350458     0.0192184    0.00677605    0.00442794    0.00235942   0.000939935   0.000419490   0.000195288   5.94540e-05   1.67565e-05   6.88757e-06   2.22309e-06   4.95828e-07   7.92591e-08   1.19503e-08   1.40375e-09       0.00000       0.00000
  17   9 2113.1148    0.7799  0.6416 10.0566 -0.0170       6.64916  0.0304   0.0226   0.0524    0.1094   0.0000       1.09645   438.3310      -3.42337       20.0689      0.213048      0.838498       3.31470     -0.868102       2.53186       1.81067      -1.65708      -1.99920      0.921801     -0.217639     -0.492437      0.556378     0.0387420     -0.127574    -0.0426400     0.0262962    0.00132887   -0.00631405    0.00179818   -0.00126061    0.00128575   5.11730e-05  -0.000258021   2.11148e-05   1.12522e-05  -9.62288e-06  -1.75231e-06   3.22118e-07   1.27152e-07   2.36477e-09  -3.53660e-09       0.00000       0.00000       2.31973       2.94378       3.08105       3.02917       2.83652       2.73988       2.50735       2.05608       1.56143       1.33518      0.964829      0.716258      0.513308      0.360960      0.230760      0.138743     0.0882338     0.0505662     0.0235100     0.0147311    0.00716719    0.00364494    0.00150552   0.000688807   0.000310141   0.000135658   4.36195e-05   1.64369e-05   4.65547e-06   1.28989e-06   3.29488e-07   7.75957e-08   1.20228e-08   1.59141e-09       0.00000       0.00000
  17  10 2260.3226    1.0760  0.7807 10.0618 -0.0035       4.39665  0.0350   0.0277   0.0570    0.1859   0.0000      0.873508   442.9175       3.96639       16.4754      -5.28671      -1.34590     -0.931933      -1.34547    -0.0327865      0.179106     -0.416925     -0.450249      0.412478      0.994337     -0.286473      0.212702      0.185180    -0.0503937    -0.0561097     0.0522298     0.0232140   -0.00851012   -0.00486743    0.00341116   0.000136751  -0.000153679   9.89390e-05   6.72901e-05   9.11411e-06   2.29491e-06  -1.53173e-06   5.00102e-07   4.58033e-08   3.02199e-08   8.87917e-10       0.00000       0.00000       2.28965       3.02815       3.29491       3.20144       3.20491       2.91225       2.36174       2.15977       1.73298       1.34641       1.03161      0.729075      0.503056      0.389969      0.221312      0.145531     0.0916379     0.0498096     0.0300834     0.0175767    0.00778749    0.00434487    0.00192040   0.000822755   0.000328127   0.000157484   4.85700e-05   1.67480e-05   5.80576e-06   1.78535e-06   4.08234e-07   9.10627e-08   1.46869e-08   1.97140e-09       0.00000       0.00000
  17  11 2405.0333    1.5435  0.9030 10.2085 -0.0004       2.01710  0.0338   0.0360   0.0570    0.2677   0.0000      0.684367   436.1112      -5.85991       16.1841      -4.78709      -3.33788      -2.55879      0.217440      -2.32609       1.13414      0.301750      -1.41817      0.483030      0.197632      0.493900     -0.129418     0.0401336     0.0437328     0.0313475    0.00599661   -0.00222989   -0.00482193   -0.00188470   0.000266503  -0.000345846  -6.56262e-05   5.14475e-06  -2.82028e-05  -9.77218e-06  -8.37462e-06   4.54421e-07   7.07158e-08   6.34849e-08   2.06532e-08   2.38626e-10       0.00000       0.00000       2.39528       2.97755       3.18358       3.19168       3.10870       2.82860       2.53656       2.15358       1.72416       1.36229       1.00960      0.748116      0.547303      0.372965      0.252160      0.148910     0.0880630     0.0513672     0.0300148     0.0159451    0.00826172    0.00386576    0.00191863   0.000792812   0.000351405   0.000127730   5.02806e-05   1.69353e-05   5.32488e-06   1.43520e-06   3.82823e-07   8.28937e-08   1.42134e-08   1.71569e-09       0.00000       0.00000
  17  12 2548.1137    1.9456  1.0685 10.2152 -0.0054       2.78853  0.0391   0.0434   0.0656    0.4094   0.0000      0.639875   437.1470      -1.28636       16.2742      0.246212      0.235894      -4.03490     -0.775451       1.59948     -0.951967      -1.41656     -0.935017     -0.890037    -0.0409296      0.846877      0.117387     -0.299435     0.0225660     0.0428726    -0.0252054    0.00160746     0.0162629    0.00599477    0.00279160   5.05816e-05   0.000270207   0.000138806   5.37279e-05  -8.25703e-06  -1.39492e-05  -2.71816e-06  -4.12831e-07   5.52147e-08  -1.89367e-08  -1.75912e-09       0.00000       0.00000       2.58998       3.25990       3.42715       3.57033       3.35209       3.00601       2.79101       2.36015       1.94624       1.50475       1.09611      0.861913      0.609328      0.386566      0.248671      0.168191      0.106387     0.0552475     0.0315765     0.0158697    0.00912650    0.00467533    0.00216698   0.000940245   0.000360437   0.000146557   5.74762e-05   1.80720e-05   6.08195e-06   1.54703e-06   4.08062e-07   9.22264e-08   1.62199e-08   1.97368e-09       0.00000       0.00000
  17  13 2691.0495    2.5081  0.9628 11.1420  0.0026       2.07379  0.0343   0.0565   0.0640    0.2832   0.0000      0.646294   435.6228     -0.225691       6.16640       6.13381      -4.19941     -0.305869      -2.14698      -2.23613      0.463551       1.30321      -1.43065      0.616565     -0.611371      0.117075    -0.0656143     0.0830393    0.00439008    -0.0279841    -0.0173906    -0.0293830    0.00399229    0.00736420    0.00275971  -0.000389629  -0.000188784   5.45183e-05   5.01413e-05  -9.45230e-06  -7.49806e-06  -6.13100e-07   3.50032e-08  -5.71704e-08   1.21253e-09   1.36877e-09       0.00000       0.00000       2.58586       3.40304       3.62060       3.91054       3.50237       3.21014       2.68193       2.36369       1.76459       1.46840       1.02148      0.790177      0.497609      0.381132      0.233833      0.151562     0.0814810     0.0526998     0.0301954     0.0175049    0.00762213    0.00426666    0.00180607   0.000933153   0.000326051   0.000146358   4.56278e-05   1.73709e-05   4.93172e-06   1.54618e-06   3.36523e-07   8.88810e-08   1.28601e-08   2.05548e-09       0.00000       0.00000
  17  14 2834.3228    3.2008  0.9333 11.2159 -0.0010       1.67455  0.0341   0.0717   0.0577    0.3747   0.0000      0.586248   436.3388       4.91487       13.4730      -2.12344      -1.63794      -1.40081     -0.416367     -0.465842     -0.207809      -1.33697      -2.19269      0.616931     0.0951658       1.08583      0.315584     -0.177609      0.100525     0.0321811    -0.0376141    0.00425769    0.00170162   9.28390e-05   -0.00299615   -0.00159703   0.000326558  -0.000178000   7.63962e-05  -1.07848e-06  -3.92482e-06   9.28295e-07   1.84120e-07  -8.90502e-08   1.62330e-08   1.57943e-09       0.00000       0.00000       2.36440       3.23375       3.24157       3.26500       3.34143       2.94731       2.67531       2.21866       1.78824       1.49880      0.992149      0.864833      0.509839      0.439945      0.243751      0.165193     0.0935938     0.0537456     0.0328384     0.0161013    0.00866954    0.00416542    0.00168891   0.000904238   0.000311002   0.000139468   5.23693e-05   1.64518e-05   5.94071e-06   1.77903e-06   3.60010e-07   1.12285e-07   1.70682e-08   2.09413e-09       0.00000       0.00000
  17  15 2977.1727    3.7048  0.9392 11.9385 -0.0081       1.35228  0.0368   0.0836   0.0562    0.2993   0.0000      0.687353   438.5649       2.00107       13.4214       1.79462     -0.233913      -4.24612      -1.36952      -3.63189      -2.00275      -1.36661      -1.11006     -0.683246    -0.0239213      0.167862     0.0533256     0.0988200     0.0124067    -0.0913129  -0.000442389     0.0253067   -0.00333588    -0.0100638   0.000133876  -0.000176318  -0.000163233   1.39891e-05  -4.99903e-05   2.44041e-05  -4.42201e-06  -1.58751e-06   5.68217e-07   5.42684e-08   6.03432e-09   7.45847e-10       0.00000       0.00000       2.38645       3.04761       3.31136       3.12576       3.27365       2.74791       2.61041       2.17910       1.88237       1.33322       1.09668      0.793300      0.559816      0.378726      0.235110      0.156438     0.0950719     0.0551379     0.0283948     0.0164632    0.00828464    0.00430335    0.00203132   0.000828410   0.000359558   0.000141076   4.90038e-05   1.72748e-05   5.42866e-06   1.69788e-06   4.08278e-07   8.77421e-08   1.71886e-08   1.68851e-09       0.00000       0.00000
  17  16 3119.3079    4.0774  0.9676 12.3389 -0.0017      0.919504  0.0411   0.0938   0.0614    0.2923   0.0000      0.692072   442.1477       6.17327       15.8160      -4.76619      0.156474    -0.0231608       2.45459     -0.319611       1.42891     0.0324959     -0.511608      -1.51755     0.0106182      0.304506      0.112710     0.0512976    -0.0856081    -0.0517087   -0.00513184   0.000504025    0.00909870    0.00249854   0.000428280  -0.000184639   4.69420e-05  -0.000158029  -3.01894e-05   8.28357e-06   1.11930e-06  -1.91275e-07   6.46224e-07   1.84010e-08   1.26099e-08   6.53628e-10       0.00000       0.00000       2.76590       3.11814       3.59895       3.80957       3.12973       3.47978       2.86983       2.36098       2.00823       1.62959       1.11047      0.930589      0.623125      0.438993      0.308293      0.175954      0.104341     0.0633817     0.0376290     0.0191836     0.0103522    0.00458642    0.00236372    0.00101094   0.000451524   0.000161020   6.61827e-05   2.27162e-05   7.20202e-06   1.71393e-06   4.04842e-07   8.74224e-08   1.33486e-08   2.16971e-09       0.00000       0.00000
  17  17 3261.2968    3.7661  1.3919 12.5323 -0.0115      0.656112  0.0485   0.0775   0.0795    0.2408   0.0000      0.533512   440.2220      -1.98131       14.8954       1.80582       3.16729      -3.64637    -0.0354667     -0.809698      -3.31763      -1.23185       1.66510      0.447311      -1.54675     -0.127370      0.408402      0.214990     -0.289501     0.0799204     0.0402122   -0.00806398    -0.0152256    0.00462391   -0.00130227    0.00139779   0.000138113  -1.97295e-05  -5.78219e-05   2.74803e-05  -3.03182e-06  -4.23996e-06   2.39518e-07   1.58175e-07  -4.02094e-09  -7.97682e-10       0.00000       0.00000       2.90778       4.12268       3.94153       4.39605       3.85894       3.69088       3.22934       2.79661       2.28639       1.76273       1.32029       1.03435      0.678187      0.505522      0.286764      0.210054      0.115486     0.0724295     0.0363012     0.0211115     0.0106268    0.00557189    0.00250394    0.00113948   0.000458386   0.000188033   6.57076e-05   2.39233e-05   6.81942e-06   2.32614e-06   4.65206e-07   1.20673e-07   2.08204e-08   3.00132e-09       0.00000       0.00000
  17  18 3403.4296    3.3302  2.1918 11.3300 -0.0033      0.790104  0.0581   0.0547   0.0997    0.3498   0.0000      0.277511   443.1902      -8.34989       7.99065       6.17347      -6.16539       5.41911      -1.48852      -3.76802      -1.22964      0.533754   -0.00281524     -0.673414    -0.0694969     0.0624444      0.676886      0.182035    -0.0557025    -0.0314476    -0.0494233     0.0319735    -0.0155309   -0.00124241   -0.00394931  -3.47720e-05   -0.00104252   0.000224760   1.48148e-05   1.92489e-05   9.21757e-06  -5.20621e-07   5.76316e-07  -1.04946e-07  -1.51070e-08   2.88491e-10       0.00000       0.00000       3.70807       4.71475       5.15929       5.32680       4.75155       4.61002       4.17992       3.23643       2.67062       2.19728       1.67500       1.11960      0.864277      0.588363      0.369192      0.238392      0.147895     0.0868849     0.0457223     0.0245777     0.0138018    0.00624307    0.00290431    0.00123925   0.000602384   0.000233667   9.08812e-05   2.90271e-05   8.52874e-06   2.49845e-06   6.26076e-07   1.29909e-07   2.41865e-08   2.97370e-09       0.00000       0.00000
  17  19 3545.4481    2.8690  2.9250 11.3005 -0.0021      0.319125  0.0669   0.0407   0.1169    0.1772   0.0000      0.199252   439.1186       2.04852       21.2000      -3.58223     -0.144710      -4.90437      -7.70113       4.01959      -3.83245       2.32848      -2.79472       1.49502     -0.661666     -0.380236     -0.152258    -0.0683966      0.151682    0.00158715     0.0139527    -0.0119889   -0.00765080  -0.000753780   0.000669971  -0.000784946  -0.000183802  -0.000553345  -0.000138495  -4.69551e-05  -6.97191e-07  -3.37197e-06   5.91575e-07   1.05112e-07  -1.64254e-08   3.61639e-10       0.00000       0.00000       4.36827       5.60323       5.79846       5.85863       5.55663       5.17151       4.62112       3.96707       3.23352       2.58590       1.95963       1.43284      0.999126      0.672118      0.433364      0.275947      0.169520     0.0965325     0.0533365     0.0284597     0.0146046    0.00723541    0.00334071    0.00147897   0.000617686   0.000248665   9.02490e-05   3.06061e-05   9.63796e-06   2.75980e-06   7.06142e-07   1.54552e-07   2.66873e-08   3.34860e-09       0.00000       0.00000
  17  20 3687.8966    2.3222  4.5363 10.7486 -0.0011      0.505838  0.0827   0.0263   0.1530    0.1107   0.0000      0.103663   437.8158       12.1274       10.7124       2.67532       8.49259      -6.50192      -9.04022      0.968581       2.44381      -4.26159      -3.71637      -2.22490     -0.608713      -1.21184      0.448483    -0.0616217     -0.156697     -0.227256      0.161155     0.0117490    -0.0270086     0.0137292   -0.00291424   0.000213723  -0.000467929   0.000125202  -1.82919e-05  -5.76757e-05   1.01858e-05   1.65843e-06  -6.00623e-07   7.03097e-08  -4.89651e-08  -4.05038e-10       0.00000       0.00000       5.31298       7.05489       7.24788       7.68400       7.10703       6.70816       5.74725       4.88108       4.01745       3.11217       2.36963       1.71624       1.22391      0.810641      0.541012      0.338912      0.205301      0.119216     0.0684773     0.0357204     0.0186826    0.00898704    0.00429411    0.00186232   0.000784709   0.000300590   0.000115817   3.87644e-05   1.23562e-05   3.45163e-06   9.03473e-07   1.92132e-07   3.52345e-08   4.57598e-09       0.00000       0.00000
  17  21 3830.2873    1.9110  6.6598 10.4882 -0.0020      0.421810  0.1074   0.0187   0.1971    0.0743   0.0000     0.0750905   428.2504      -10.1437       14.8134      -7.05821       6.47929       6.65485      -3.78093      -3.80166       7.72982      -4.32732      -4.85775       2.87731       1.51728       1.08309     -0.926699     0.0314261    -0.0747175    -0.0451007    -0.0454317    -0.0490445    0.00137274   -0.00807020    0.00250747   4.65987e-05   0.000238240  -0.000345482   0.000118498  -6.68731e-05   7.70944e-07  -3.09991e-07  -1.62318e-06   3.58751e-09  -3.60743e-08   4.62927e-09       0.00000       0.00000       6.88356       8.65616       9.38958       9.71408       9.10739       8.45444       7.49225       6.09844       5.03101       3.91441       2.98094       2.18177       1.54802       1.04050      0.688106      0.440668      0.268425      0.153239     0.0883559     0.0470704     0.0233977     0.0119185    0.00557030    0.00248563    0.00100602   0.000415730   0.000151714   5.11811e-05   1.60000e-05   4.42249e-06   1.11119e-06   2.40432e-07   4.35134e-08   5.20580e-09       0.00000       0.00000
  17  22 3972.6469    1.6200  8.6314 10.2740 -0.0040      0.337007  0.1337   0.0151   0.2454    0.0653   0.0000     0.0635882   429.1331      -3.49566      -2.09827       11.9714       14.8968      -10.9650       16.4104      -6.38846      -4.77134     0.0846068      -1.39195     -0.237099       1.32564      -1.48377      0.515730      0.142051     -0.387871     0.0845430    -0.0293427     0.0421861   -0.00743113  -0.000190016   -0.00622805    0.00522492   -0.00205665   0.000583210  -0.000391909   5.80978e-05   2.42228e-05  -9.80633e-06   1.03097e-06  -8.82304e-08   8.80833e-09  -1.00784e-08       0.00000       0.00000       8.20234       10.3831       11.0080       11.1315       10.9625       9.89812       8.70863       7.49401       6.14852       4.80125       3.64964       2.71902       1.87945       1.28645      0.839304      0.530570      0.328536      0.189877      0.105470     0.0561125     0.0297356     0.0143880    0.00667487    0.00295599    0.00123624   0.000474373   0.000176231   6.01798e-05   1.94979e-05   5.53560e-06   1.40091e-06   3.06783e-07   5.26016e-08   6.22232e-09       0.00000       0.00000
  17  23 4115.2538    1.3162 11.1758 10.2698 -0.0008      0.335074  0.1837   0.0128   0.3317    0.0551   0.0000     0.0676728   442.5317       1.49401       11.7305       1.03586      -13.3280       3.07030       5.73095      -6.26447     -0.562658       1.77946   -0.00307994      -2.65508      -2.10821      -1.01234      0.601871       2.14702      0.712856      0.200056   -0.00248710    -0.0410392    -0.0211307     0.0198453    0.00678178   -0.00288090    0.00291394   0.000117143   3.88662e-05  -0.000171918   6.86528e-06   4.08872e-06  -1.51657e-06   5.81322e-08  -2.93717e-08   5.95940e-09       0.00000       0.00000       10.2387       13.2064       14.2129       14.5852       13.8919       12.7831       11.1947       9.43834       7.76122       6.03240       4.63013       3.36885       2.37225       1.63574       1.08390      0.672194      0.413329      0.241291      0.137124     0.0745436     0.0376339     0.0185832    0.00874922    0.00386918    0.00163303   0.000648317   0.000234194   8.08424e-05   2.57347e-05   7.22365e-06   1.82414e-06   3.89845e-07   6.89228e-08   8.32840e-09       0.00000       0.00000
  17  24 4257.6996    1.1176 13.6506 10.2710 -0.0032      0.245902  0.2421   0.0110   0.4118    0.0478   0.0000     0.0746570   456.2608      -21.1756       32.0080      0.664406       2.00383      -15.0270      -9.47953      -8.38828      -10.3661      -4.61866      -6.21195       10.6186       3.19960       2.13889     -0.304175     0.0792725     -0.540169    -0.0766718      0.515860     -0.134768    -0.0511459     0.0219013   -0.00455848    0.00104543    0.00409819   -0.00129828   6.38776e-05  -9.19750e-05   4.67654e-06   1.54869e-05   1.31322e-06  -6.96409e-08   2.13157e-08  -1.31547e-08       0.00000       0.00000       12.4460       16.1482       17.3556       17.5438       16.8908       15.6071       13.4659       11.7116       9.59069       7.57492       5.71736       4.20757       2.99474       2.01880       1.35670      0.840210      0.519932      0.304379      0.173107     0.0927912     0.0486139     0.0236807     0.0110264    0.00494374    0.00206383   0.000806801   0.000301084   0.000103696   3.29725e-05   9.15752e-06   2.35802e-06   4.94383e-07   8.35620e-08   1.02766e-08       0.00000       0.00000
  18   8 1992.8899    0.6015  0.5005  9.9054 -0.0038       9.68933  0.0316   0.0213   0.0470    0.0853   0.0000       1.61195   438.6579      -2.72575       19.3662      -2.51942      -3.00117      0.391833      -1.14938      -1.24662      -1.16354       1.18015      -2.80363    -0.0300953      0.137107      0.549621    0.00850597     -0.107826     0.0929544     0.0329679   -0.00145401    -0.0195559   -0.00867483    0.00969203    0.00326968    0.00164820  -0.000364903  -4.83536e-05  -7.15902e-05  -3.48490e-05   3.46165e-07   1.76610e-06   1.72892e-06  -1.04860e-07  -4.64094e-08   8.54443e-09   1.77108e-09  -2.66115e-10       2.43541       3.35492       3.84359       3.65680       3.48948       3.31219       2.71559       2.45328       1.75911       1.39491       1.19453      0.724780      0.577312      0.437130      0.223865      0.184422      0.100924     0.0631787     0.0370955     0.0190666    0.00936065    0.00684559    0.00254500    0.00124617   0.000657390   0.000255489   9.85575e-05   4.69591e-05   1.45514e-05   4.38267e-06   1.41980e-06   5.27030e-07   1.08519e-07   2.07863e-08   3.08181e-09   4.37374e-10
  18  10 2291.7662    1.1709  0.9065  9.9717  0.0009       4.93581  0.0338   0.0267   0.0615    0.1929   0.0000      0.788855   435.6737     -0.890143       10.0840       4.92499      0.748992     -0.486173       1.45550      -2.39216      0.699911      0.129474       1.20647      0.157185     0.0863726      0.136860    -0.0305467     -0.141427    -0.0931586     0.0524648     0.0150518    0.00848033    -0.0110072    0.00856988    0.00544499  -0.000218445  -0.000192230   5.05799e-05  -9.14972e-05  -1.18302e-05   1.07940e-05  -5.30464e-08  -3.41388e-06   2.21538e-07  -3.30393e-08   1.40827e-08   8.76437e-10  -1.49876e-10       2.20270       2.58680       2.93672       3.14327       2.83722       2.61741       2.34489       2.14420       1.73697       1.33242       1.13084      0.835674      0.566667      0.388849      0.266601      0.187795      0.106383     0.0644640     0.0414520     0.0235886     0.0120781    0.00596477    0.00309660    0.00154885   0.000758530   0.000301165   0.000119370   4.42477e-05   1.58560e-05   4.94163e-06   1.54368e-06   4.41829e-07   9.80722e-08   1.97208e-08   3.45497e-09   4.26304e-10
  18  11 2436.9105    1.5910  1.0120 10.4748 -0.0070       3.91913  0.0415   0.0349   0.0622    0.2402   0.0000      0.693389   436.0359       1.24565       13.1896      0.949534      0.377102      0.940435     0.0210679     -0.770900      0.808032       1.24749     -0.838379    0.00535298    -0.0615864     -0.324304      0.137872      0.105531    -0.0632872     0.0868602    -0.0336716    -0.0132425    -0.0150163   -0.00739421   -0.00290621   -0.00148001  -0.000144347   0.000410028   0.000282391   3.48839e-05   1.25325e-05   1.15533e-06  -3.50653e-07  -3.42927e-07   1.86602e-07  -4.59967e-09  -3.51423e-09  -1.76838e-10       2.74396       3.47360       3.16870       3.49288       3.50245       3.25981       3.07926       2.55737       2.17918       1.62910       1.22086      0.984925      0.719219      0.574907      0.365838      0.236200      0.145785     0.0830967     0.0510227     0.0256750     0.0157851    0.00751645    0.00397030    0.00172734   0.000776423   0.000322514   0.000137510   4.63976e-05   1.86755e-05   5.13384e-06   1.89799e-06   4.93089e-07   1.11780e-07   2.78690e-08   4.89734e-09   5.69427e-10
  18  12 2580.8980    2.1139  0.9389 11.0741 -0.0019       2.92960  0.0337   0.0459   0.0584    0.2120   0.0000      0.656323   435.7397       3.37952       14.8149       1.04862      -2.15238      -3.55413      0.765266      0.198942     -0.475156     -0.770762     -0.367079    -0.0284828      0.546755      0.101247      0.176006      0.162878     0.0291808    -0.0437545     0.0183422    0.00375325   -0.00209481   -0.00499810    0.00420661  -0.000831189   0.000321668   7.25533e-05   0.000141398  -4.00834e-05  -1.04277e-05  -9.97179e-07  -1.66017e-06   9.05612e-08   9.12414e-08   1.14158e-09   1.22440e-09   9.83525e-11       2.12760       2.71641       2.88400       3.07747       2.92849       2.66923       2.39744       2.05233       1.62993       1.44268       1.05004      0.807766      0.545906      0.401876      0.260442      0.171195      0.107760     0.0670594     0.0387085     0.0227522     0.0117578    0.00635403    0.00307368    0.00139488   0.000687702   0.000273732   0.000119855   4.47878e-05   1.51847e-05   5.06395e-06   1.46101e-06   4.07904e-07   9.93439e-08   2.34135e-08   3.57054e-09   4.55238e-10
  18  14 2868.6964    3.2963  0.8772 11.9341 -0.0109       2.60180  0.0320   0.0762   0.0551    0.2573   0.0000      0.614518   440.8884       4.71897       7.24886      0.123643       2.93962    -0.0256206       3.60475      -1.87889      -1.18451      -1.31075     -0.889671      0.880290     -0.294423     0.0462476      0.190686    0.00281510     0.0880764     0.0447673    0.00658943     0.0122600    -0.0149452   8.17746e-05  -4.50449e-05    0.00219766  -0.000448186   8.73185e-05  -0.000175390  -4.63810e-05  -3.35967e-06  -6.72059e-06   1.50063e-06  -2.52207e-08  -2.34750e-08  -1.53788e-08   2.83422e-09   3.13194e-11       2.34910       2.88478       3.02142       3.15083       3.07335       2.75185       2.46493       2.08336       1.71771       1.41475       1.10736      0.794711      0.561677      0.384019      0.251087      0.170283      0.107367     0.0662197     0.0389636     0.0214419     0.0115765    0.00590970    0.00281833    0.00135877   0.000583892   0.000256385   0.000100184   3.85919e-05   1.32810e-05   4.10846e-06   1.22924e-06   3.53073e-07   8.55908e-08   1.84331e-08   3.18186e-09   3.70521e-10
  18  15 3012.1162    3.8981  0.9731 12.4042 -0.0048       2.19144  0.0356   0.0854   0.0600    0.2354   0.0000      0.700638   437.1032     -0.656117       17.9159       2.29640       1.52785      -1.00413      0.970045      -3.72126      0.186712     0.0626566     0.0537805      0.667744     -0.307857    -0.0241893      0.230108     0.0315248    -0.0208969     0.0185382     0.0322255    0.00965456    -0.0213372   -0.00332505    0.00114563  -0.000163924    0.00115816   0.000238059   1.16620e-05   3.63096e-05   2.17094e-05   1.10958e-06  -6.05862e-07   3.35044e-07  -9.27848e-10   7.99305e-09  -1.29651e-10  -9.51672e-12       2.22334       2.82014       3.01255       3.08194       3.01748       2.93687       2.48325       2.07852       1.71774       1.40069       1.14878      0.870513      0.554068      0.413608      0.271413      0.178737      0.123741     0.0764555     0.0429765     0.0243610     0.0124805    0.00656806    0.00312891    0.00149040   0.000654940   0.000296419   0.000121221   4.63684e-05   1.51302e-05   5.45052e-06   1.73688e-06   4.64893e-07   1.04891e-07   2.31927e-08   3.80411e-09   4.74339e-10
  18  16 3154.8232    4.0608  1.1230 11.8551 -0.0058      0.584520  0.0408   0.0821   0.0629    0.4202   0.0000      0.651320   438.0445      0.625511       20.0228      -1.64751      -3.01676       3.57759       2.73420      -1.25186      0.724168     -0.616019     -0.756016     0.0934502     -0.342408     -0.171500      0.209027    -0.0300415     -0.113722     0.0687338   0.000610190     0.0343062   -0.00271248  -0.000753290   -0.00190330   0.000137504   0.000678283   5.75535e-05   5.27712e-05  -4.87117e-06  -2.33289e-05  -1.74838e-07   4.54357e-07  -1.78088e-07  -3.20633e-09   3.47557e-08  -2.57936e-09   5.76459e-10       2.55616       3.18186       3.81467       3.60076       3.58620       3.44402       2.82988       2.43585       1.98627       1.58608       1.19725      0.874840      0.667483      0.451446      0.286501      0.209631      0.125938     0.0720558     0.0474785     0.0242872     0.0130083    0.00744674    0.00339225    0.00162540   0.000798218   0.000301001   0.000116483   5.31830e-05   1.94833e-05   5.90632e-06   1.91369e-06   5.35714e-07   1.27330e-07   2.51587e-08   3.79767e-09   4.49929e-10
  18  17 3297.3312    3.7124  1.4363 12.1184 -0.0102      0.768804  0.0472   0.0722   0.0767    0.2801   0.0000      0.472533   439.9377       6.36609       7.03665      -4.17712       1.41390       11.4214     -0.772305     -0.580532      -3.22184       2.17971       1.66880     -0.744811       1.87457      0.514779      0.164520     -0.206962     0.0332542     0.0307737     -0.114046     0.0171461   -0.00663333    -0.0112119   -0.00324875    0.00206080  -0.000159017  -0.000246714   1.30974e-06  -5.20548e-05  -8.95547e-06  -1.24095e-05   3.32986e-08   7.93886e-07  -2.19486e-07   1.00452e-08   2.15775e-09  -5.26108e-11       2.69589       3.78213       3.87041       4.16811       3.83438       3.64807       3.22997       2.59776       2.30331       1.71683       1.40594      0.979961      0.759991      0.491675      0.366459      0.215679      0.149341     0.0831258     0.0527486     0.0283905     0.0154159    0.00817796    0.00381748    0.00191355   0.000816595   0.000374889   0.000141733   5.91830e-05   2.02353e-05   6.84494e-06   2.19685e-06   5.35485e-07   1.48041e-07   2.70735e-08   5.58319e-09   6.64495e-10
  18  18 3440.0260    3.1582  2.4836 11.0958 -0.0039      0.777954  0.0578   0.0447   0.0999    0.2538   0.0000      0.213749   436.2681      -2.67201       8.10045      -3.33425       2.49968      -1.05683       1.42979      -3.61808      -1.96212      0.486657     -0.826447     -0.160936     -0.901173       1.05487      0.824046      0.190988     0.0406817      0.232895     0.0617571   -0.00606979    0.00691747    0.00781617   -0.00674588   -0.00347797   0.000225999   0.000293953   0.000314204   0.000161732   4.64690e-05   1.84545e-05   1.18823e-06   1.03183e-06  -1.77307e-07  -9.97321e-09   2.97819e-09  -2.38760e-11       3.38068       4.55870       4.70984       4.92821       4.71879       4.37922       3.95069       3.27882       2.72516       2.22695       1.69140       1.31249      0.909535      0.629862      0.445246      0.279662      0.180395      0.108988     0.0645709     0.0361280     0.0189532     0.0100906    0.00475838    0.00231557    0.00105572   0.000459867   0.000180840   7.15712e-05   2.47122e-05   8.55258e-06   2.58537e-06   6.75040e-07   1.72934e-07   3.77141e-08   6.36295e-09   7.71714e-10
  18  19 3582.6575    2.6145  3.7354 10.8938 -0.0026      0.648975  0.0749   0.0319   0.1291    0.1584   0.0000      0.137124   442.8895       9.18959       6.73326      -3.54680       11.2632       3.75067       9.98148      -3.09391       1.66092      -1.98534     -0.475466      0.764676       1.48248     -0.283550      0.761053      0.380135     -0.508775    -0.0365742    -0.0193527     0.0352527    -0.0578926     0.0166221     0.0143140   -0.00667227    0.00137384    0.00143203   0.000208569  -1.66841e-05   4.61694e-05  -5.24051e-06  -2.72268e-06   1.33512e-06   2.49607e-07  -8.12835e-08   9.29680e-09  -1.93105e-10       4.47963       5.92024       6.08946       6.35522       6.14969       5.77392       5.03922       4.32768       3.61963       2.87865       2.19968       1.65355       1.18676      0.855492      0.568941      0.367759      0.228459      0.139043     0.0796678     0.0461205     0.0249358     0.0124731    0.00644348    0.00289299    0.00134062   0.000541786   0.000235884   8.43908e-05   3.09627e-05   1.03302e-05   3.17794e-06   8.94140e-07   2.15904e-07   4.72254e-08   7.94817e-09   9.65567e-10
  18  20 3725.4907    2.1699  5.0021 10.6852 -0.0030      0.392309  0.0872   0.0227   0.1596    0.0963   0.0000      0.103392   443.0934       7.86553       24.2772       2.16965      -8.65375       1.08622       9.23057       4.02903      -4.97258      -2.75082      0.827623       2.94829      0.376909     -0.837493      0.486907      0.389443     -0.436606     -0.148530      0.137247    -0.0545108     0.0364892    0.00533866   -0.00415091    0.00277306   -0.00198888  -0.000735904   0.000262979   0.000155955   4.90616e-05  -1.62248e-05   4.09456e-06  -2.70042e-07  -3.27805e-07   2.49492e-08   2.17460e-08   5.48758e-10       5.19955       6.61362       7.10220       7.37360       7.15794       6.56387       5.85655       4.98623       4.14486       3.31563       2.53819       1.89693       1.38319      0.963073      0.653242      0.424140      0.265773      0.160537     0.0953082     0.0525710     0.0291987     0.0148834    0.00736815    0.00354250    0.00153894   0.000684905   0.000267402   0.000102854   3.73280e-05   1.20389e-05   3.69217e-06   1.01593e-06   2.52729e-07   5.31907e-08   9.11518e-09   1.04138e-09
  18  21 3868.2836    1.8319  6.9012 10.4128 -0.0022      0.344811  0.1072   0.0170   0.2017    0.0697   0.0000     0.0728401   439.8597       1.58252       12.7971      -16.6114      -7.96642     -0.712824      -15.8166       2.92426     -0.534357       1.02849       2.58776      -2.03211      -1.14659      -1.77328     -0.177828       1.38125     -0.204723     0.0849502    -0.0285817     0.0180985    -0.0978720   -0.00567278     0.0120590   -0.00344166  -0.000981854    0.00145633  -0.000252026  -5.73904e-05   1.15981e-05  -2.65609e-05  -2.02996e-06   1.11186e-06   7.37236e-07   4.30998e-08  -1.58293e-09  -1.80421e-09       6.28770       8.17486       8.61725       8.87798       8.58619       7.93246       7.11595       6.09417       5.12461       4.03980       3.21618       2.35963       1.71329       1.16148      0.796675      0.511676      0.331342      0.198020      0.115665     0.0649405     0.0355206     0.0175833    0.00925614    0.00424452    0.00195815   0.000808724   0.000345205   0.000124033   4.56064e-05   1.49087e-05   4.62709e-06   1.25403e-06   3.17817e-07   6.43531e-08   1.14703e-08   1.31167e-09
  18  22 4011.1204    1.5553  9.5245 10.2470 -0.0028      0.271481  0.1446   0.0137   0.2604    0.0596   0.0000     0.0587545   424.9494       6.25680       8.61550      -3.71996       19.8508      -3.92445     -0.807567      -13.0863      -6.35063       2.18084     -0.533111       2.84063      -1.63017      -3.61667     -0.760510      0.932822     0.0872745      0.133485      0.192615      0.101236     0.0519132    -0.0258553    -0.0136383   -0.00748906   0.000956312  -0.000712961  -0.000523952  -5.65532e-05  -0.000152165  -1.31191e-05   7.53834e-06   1.28717e-06  -2.35608e-07  -8.24363e-08  -2.13931e-08  -3.68193e-09       8.00722       10.4351       11.1031       11.6595       11.0772       10.1916       9.19176       7.77890       6.60802       5.22476       4.09585       3.00934       2.22029       1.47831       1.03228      0.660139      0.419410      0.259082      0.147985     0.0848597     0.0449498     0.0238526     0.0116544    0.00555954    0.00250725    0.00107436   0.000432618   0.000166041   5.86906e-05   2.01851e-05   5.87606e-06   1.63164e-06   4.16881e-07   8.45548e-08   1.51595e-08   1.73158e-09
  18  23 4154.5771    1.2893 11.6253 10.2242 -0.0003      0.425205  0.1811   0.0119   0.3342    0.0525   0.0000     0.0670576   420.8908       5.00919       22.5217       4.93400      -2.75143      -1.46407       10.3764       4.11382      -5.05555      -5.09376       3.21207      -4.42529      -2.48254       1.71350      0.450104       1.16302      0.627209      0.287707     -0.289470   -0.00177375     0.0598878     0.0237632   -0.00462102  -3.72987e-05   -0.00105185  -0.000847586   0.000375632   6.37773e-05   3.30688e-06  -3.15514e-07  -1.83008e-06   6.60569e-07   4.94963e-08   7.43570e-08   3.19131e-08   4.63780e-10       9.71323       12.3165       13.4525       13.6773       13.4081       12.2384       10.9647       9.30526       7.77276       6.16974       4.83549       3.64883       2.58367       1.79702       1.21140      0.801462      0.507886      0.314425      0.180377      0.101731     0.0543521     0.0285103     0.0143058    0.00656125    0.00314579    0.00127124   0.000537864   0.000197554   7.11315e-05   2.38848e-05   7.17763e-06   1.99537e-06   4.78596e-07   1.01280e-07   1.70559e-08   1.89198e-09
  18  25 4439.1176    0.8728 17.1561 10.1946 -0.0074    -0.0705770  0.3660   0.0080   0.5448    0.0378   0.0000     0.0851509   387.9016       4.15847       48.6053       15.2286       18.4647       19.5760       28.9401      -11.1248       7.32945      -20.2885       6.70699      0.222268      -8.00843      -1.49734       2.31262     -0.482410      0.601738      0.573054      0.371878     -0.309220      0.116838     0.0347662    -0.0342270     0.0137886     0.0149775   -0.00322044   -0.00281653   0.000408305   0.000104464  -4.30598e-05   4.80965e-06   6.14510e-06  -9.27784e-07  -2.44440e-07  -3.55146e-08   5.31828e-10       15.6019       20.2100       21.7702       22.3094       21.2388       20.2519       17.9054       15.5077       12.9481       10.4055       8.21383       6.02578       4.44589       3.10823       2.09644       1.39407      0.861201      0.538441      0.314097      0.176486     0.0967720     0.0506124     0.0244615     0.0121807    0.00517082    0.00241878   0.000919355   0.000365887   0.000129570   4.27266e-05   1.26995e-05   3.58932e-06   8.52020e-07   1.72004e-07   2.91060e-08   3.42473e-09
  19   9 2173.7933    0.8963  0.7909  9.8579 -0.0035       4.18477  0.0309   0.0218   0.0555    0.1391   0.0000      0.817145   438.8245      -2.77935       13.7482      -2.07165      -8.06152     -0.966526     -0.729904      -3.17554      -2.31200      0.582742      -1.03867      0.424824    -0.0290737      0.139759     -0.316167      0.394095      0.106538     0.0199311    -0.0540588   -0.00940055     0.0285706    0.00292252   -0.00535913   -0.00123248    0.00116315  -8.26466e-05  -0.000325166   2.55772e-05  -5.42632e-05  -2.47104e-06   9.03420e-06  -1.08747e-06   7.34951e-07   8.73140e-09  -4.31659e-08   6.64201e-11       2.00217       2.32193       2.81517       2.91153       2.87152       2.37951       2.29023       2.02442       1.70525       1.28169       1.04209      0.852837      0.562398      0.397481      0.303237      0.196144      0.124312     0.0768471     0.0453357     0.0300308     0.0167165    0.00846263    0.00473968    0.00225711    0.00119996   0.000577936   0.000245041   9.74661e-05   3.92306e-05   1.20331e-05   4.60986e-06   1.58945e-06   4.31867e-07   1.12862e-07   2.72612e-08   5.33895e-09
  19  10 2322.4282    1.2591  0.8697  9.9222 -0.0042       5.49655  0.0350   0.0283   0.0559    0.2012   0.0000      0.723234   441.4452      -3.88005       12.6646       2.53727      -3.91086       1.71358      0.627362       1.54299      -1.01566     -0.528255      0.772288     -0.254823    -0.0895694     -0.469614     -0.470326     -0.358625     0.0749133     0.0115258    -0.0155219    -0.0342240     0.0221348   -0.00874274    0.00221596   0.000615001   -0.00122170   0.000404982  -3.89599e-05   7.97100e-05   3.67486e-05  -1.71547e-06  -4.14952e-06  -1.09907e-06   9.46577e-08   2.65302e-08  -2.80204e-08  -3.34273e-09       2.37044       2.82081       2.78765       3.23807       3.10962       3.04138       2.37054       2.23948       1.99574       1.46333       1.09612      0.912634      0.694887      0.483933      0.330237      0.199071      0.152756     0.0994311     0.0558039     0.0293608     0.0181128    0.00944686    0.00543885    0.00284498    0.00133004   0.000504465   0.000224340   9.22745e-05   3.39397e-05   1.11919e-05   4.38627e-06   1.48050e-06   4.34001e-07   1.02630e-07   2.40326e-08   4.39125e-09
  19  11 2468.2334    1.7239  1.0425 10.2405 -0.0050       3.37549  0.0344   0.0357   0.0601    0.3205   0.0000      0.637379   439.9639      -2.08382       9.11838      -1.97307      0.174825      -2.37391     -0.120368      -1.68853      -1.43623      -1.84352      -1.50955      0.131339      0.603522     -0.572249    -0.0478100   0.000553245    -0.0266428    -0.0753724    -0.0345632    -0.0288221   -0.00989664     0.0108652    0.00144408   -0.00119653    0.00151641  -5.95625e-05   0.000293268   5.66634e-05  -1.75204e-05  -1.27964e-05   4.06882e-06  -1.12311e-06  -4.20768e-07   9.55171e-08   1.72476e-08   1.35905e-09       2.07077       2.59554       2.86032       2.96471       2.84752       2.69177       2.37583       2.06942       1.72347       1.41048       1.09610      0.830871      0.615179      0.446738      0.297900      0.210146      0.128537     0.0826050     0.0494130     0.0290932     0.0166936    0.00902591    0.00451868    0.00239185    0.00113251   0.000504234   0.000225338   9.30427e-05   3.51883e-05   1.38295e-05   4.66378e-06   1.47046e-06   4.31204e-07   1.21025e-07   2.68948e-08   5.61790e-09
  19  12 2613.0810    2.2492  1.0335 10.9050 -0.0024       2.24352  0.0362   0.0470   0.0630    0.3150   0.0000      0.678402   441.6344       2.08500       14.6181     -0.797239      -3.59241      -1.57017      -2.20237      0.194475       2.97949     -0.601674      -1.43670      -1.02112      0.249719    -0.0175368      0.128181     -0.162086    -0.0589925     0.0381002  -0.000439474   -0.00639973    0.00870206   0.000483386    0.00311267   -0.00178203  -0.000365579   0.000790560   0.000264836   8.70329e-06   3.50288e-05   1.47412e-05  -3.24000e-06  -7.91381e-07  -1.71057e-07   5.20514e-10   2.54011e-08  -4.65847e-10       2.46519       3.26025       3.74383       3.73658       3.47724       3.14758       2.80541       2.38423       1.89719       1.56901       1.20773      0.884653      0.628381      0.459782      0.312414      0.200903      0.125155     0.0825253     0.0476456     0.0280901     0.0151696    0.00880831    0.00462959    0.00215282    0.00104871   0.000479188   0.000228389   9.12484e-05   3.77879e-05   1.30913e-05   4.38362e-06   1.43873e-06   3.86814e-07   1.12296e-07   2.52256e-08   5.21486e-09
  19  13 2757.8928    2.9668  0.8538 11.6171 -0.0034      0.936448  0.0289   0.0661   0.0521    0.2157   0.0000      0.614774   440.6035       3.86637       14.3233     -0.491729      -2.29920     -0.415989      0.608663      -1.80718      -1.27388     -0.216257      0.516159     -0.189462     -0.118038    -0.0116545     -0.415317     0.0408476  -0.000290399     0.0502741    -0.0321272     0.0663536   0.000507352    -0.0111199   -0.00591050   0.000808563   0.000485581  -0.000537207   0.000125323  -6.54568e-05   3.26781e-05   7.31833e-06   3.28842e-07  -1.65357e-06  -2.12887e-07   7.20393e-08   3.51117e-08  -1.51856e-10       1.83119       2.41223       2.61959       2.59969       2.60206       2.31601       2.10992       1.86700       1.51187       1.24980      0.971971      0.730938      0.552558      0.371147      0.268437      0.176353      0.113560     0.0702868     0.0403721     0.0264005     0.0141415    0.00746687    0.00398945    0.00198109   0.000964786   0.000458873   0.000185401   7.94361e-05   3.18365e-05   1.11736e-05   3.88466e-06   1.32506e-06   3.55103e-07   1.04528e-07   2.63081e-08   5.00739e-09
  19  14 2902.5097    3.6000  0.8857 11.7697 -0.0015       1.00013  0.0309   0.0774   0.0540    0.2737   0.0000      0.551482   437.7969       5.01709       16.7910     -0.631274      0.118992      0.710062      -3.00244      -1.77940       1.97285      -1.02155     -0.408392      0.351269     -0.121067     -0.260660     -0.281789     -0.118924     0.0163530     0.0251857    -0.0649588     0.0101997   -0.00613132   -0.00388111    0.00188166    0.00186526   -0.00164578   0.000415180   0.000238067  -6.47459e-05   3.01499e-05  -6.86089e-06  -4.97557e-07   4.52725e-07   7.11234e-09  -1.13924e-07   8.77760e-09   1.39275e-09       2.00884       2.49483       2.75392       2.75036       2.94534       2.60694       2.24269       1.99313       1.63531       1.35675      0.961558      0.803053      0.592444      0.422941      0.272586      0.197349      0.128155     0.0808835     0.0500492     0.0278311     0.0148413    0.00877038    0.00460980    0.00229308    0.00107338   0.000502071   0.000200463   7.90015e-05   3.08705e-05   1.23403e-05   4.24686e-06   1.33784e-06   4.04218e-07   1.13612e-07   2.58492e-08   5.81359e-09
  19  15 3046.5682    4.0291  1.0080 11.9469 -0.0082       1.31345  0.0337   0.0821   0.0567    0.3549   0.0000      0.582045   435.9777       1.89140       12.2465       3.09038      0.554501      -2.59114      -3.99357       1.85223      0.402704      -1.37352     -0.280456     -0.580851     -0.224962     -0.396622     0.0174907     -0.199369     -0.198535     0.0676206    -0.0238467     0.0272756    -0.0395833    0.00994888    0.00343384    0.00106205   0.000909766  -0.000200412   0.000106430   8.93049e-05   2.19603e-05   3.00085e-06  -1.00880e-05   1.19741e-06   2.35065e-07   5.50053e-09  -2.00868e-08  -3.58283e-09       2.14552       2.81377       3.04245       3.11047       2.92693       2.70950       2.43604       2.14788       1.81017       1.39866       1.13979      0.864961      0.626603      0.429831      0.310469      0.191987      0.132316     0.0781340     0.0482655     0.0274729     0.0155720    0.00817671    0.00445606    0.00213929    0.00108602   0.000499854   0.000221195   8.98142e-05   3.51441e-05   1.24557e-05   4.30616e-06   1.46287e-06   4.34518e-07   1.07721e-07   2.72063e-08   5.13556e-09
  19  16 3189.8228    3.9504  1.1918 12.6563 -0.0115      0.791087  0.0394   0.0795   0.0678    0.2208   0.0000      0.555472   439.8510      -1.39217       12.1006     -0.772468      -4.03549      -6.05087       3.24253     -0.731373      -2.20689    -0.0853030      -1.14439     0.0981010     -0.703464      0.181606      0.306113      0.618056     -0.255103    -0.0785971    -0.0715876    -0.0247068    -0.0192380   -0.00120269    0.00453733   -0.00103959  -0.000201715  -5.13037e-05  -6.48668e-05   9.59206e-06  -3.11841e-05  -1.91483e-05  -8.24460e-08  -9.10506e-07   1.05504e-08   1.38359e-07  -2.03990e-08  -3.45659e-09       2.50511       3.21881       3.58391       3.62820       3.42456       3.23682       2.81817       2.45403       2.04755       1.65974       1.31830       1.00903      0.689430      0.506912      0.338579      0.228438      0.144692     0.0929839     0.0571754     0.0319460     0.0174806    0.00992120    0.00515790    0.00244006    0.00114393   0.000562397   0.000243015   0.000101686   3.92076e-05   1.44925e-05   4.96221e-06   1.64124e-06   4.95245e-07   1.30765e-07   2.88965e-08   6.06795e-09
  19  17 3332.9273    3.5574  1.6584 12.3726 -0.0070       1.90513  0.0482   0.0612   0.0784    0.1476   0.0000      0.399352   443.4623    -0.0818194       14.0775       2.33984       5.51464       1.29628      -3.91494      -3.44270       3.09218      -1.56861       1.05702     -0.140060     -0.597747      0.529475      0.267868     0.0896759     -0.111172      0.176238     -0.100314    -0.0296771    0.00655292    0.00575679   -0.00425610   -0.00335082   -0.00171710  -0.000926007  -0.000104815   0.000180279  -3.51317e-05   3.69833e-07   2.97737e-06   2.89710e-06   3.62785e-07  -3.51342e-07   1.86369e-08   4.30809e-09       2.89144       3.58210       3.87593       4.12304       3.97813       3.70905       3.28552       2.73288       2.33027       1.94048       1.53357       1.12429      0.808075      0.587318      0.398387      0.272273      0.172563      0.111555     0.0687418     0.0403689     0.0227033     0.0125753    0.00626379    0.00320479    0.00143623   0.000695751   0.000286529   0.000127704   4.66756e-05   1.84270e-05   5.99888e-06   1.94394e-06   5.52576e-07   1.52459e-07   3.38792e-08   7.22429e-09
  19  18 3476.1392    3.0004  2.5400 11.4698 -0.0037      0.861380  0.0589   0.0415   0.1030    0.1636   0.0000      0.234462   432.9886      -5.37747       14.7241       2.58663      -6.85731      -5.29872       1.28663      0.977692      -3.61189      -1.14396     -0.833917      0.225998      0.333012      0.778633     0.0353668       1.06082     -0.579463     -0.167120    0.00593062     0.0101564  -0.000775582    -0.0206635   -0.00354150    0.00403951  -0.000962722   0.000666122  -0.000216063   7.64877e-05   3.26618e-05   2.61017e-05  -7.34170e-07   4.25989e-07   9.90469e-08   6.63390e-08   9.50493e-09   8.75752e-10       3.46827       4.64259       4.85653       5.20292       5.11795       4.45362       4.16098       3.37613       2.96292       2.32799       1.86106       1.34146      0.996893      0.735131      0.492471      0.339005      0.208764      0.134437     0.0799295     0.0476130     0.0270139     0.0150846    0.00771048    0.00384802    0.00182531   0.000804292   0.000366150   0.000147879   5.82307e-05   2.12526e-05   7.26015e-06   2.27075e-06   6.68424e-07   1.92665e-07   4.31382e-08   9.61732e-09
  19  19 3619.5190    2.5138  3.9207 11.0879 -0.0017      0.797538  0.0744   0.0288   0.1341    0.1074   0.0000      0.135468   436.0752       4.01202       12.3292      -2.98161     -0.332074      -4.67728      -3.78674      -1.40965      -1.49769      -2.67720      0.106609      -3.29512      -1.91348     -0.104432      0.366275      0.574410      0.289700     -0.150298    -0.0793315     0.0256715     0.0156783   -0.00538729    0.00159124    0.00265386    0.00193323    0.00145493   0.000444848  -0.000130958   2.01888e-05   2.70253e-07  -8.46874e-06   1.46829e-06   1.51702e-06  -1.24285e-07  -6.72354e-08   1.85497e-08       4.15951       5.36466       5.60087       6.06884       5.61826       5.39832       4.91393       4.25902       3.58182       2.85544       2.31084       1.72354       1.29856      0.935335      0.635321      0.425917      0.279745      0.175304      0.105442     0.0608907     0.0333323     0.0186008    0.00982997    0.00477546    0.00234091    0.00104878   0.000474449   0.000190112   7.79560e-05   2.81011e-05   9.55590e-06   3.07062e-06   9.09861e-07   2.44971e-07   5.57824e-08   1.16461e-08
  19  20 3762.7035    2.0858  5.8385 10.6175 -0.0027      0.551786  0.0970   0.0200   0.1675    0.0793   0.0000     0.0849340   444.4593       5.55810       18.3633      -3.06136       3.95213       8.30653      -6.28843       1.44174       6.08577       5.65371      -1.99540       1.14567     -0.388875      0.496409      0.658576     0.0864595     -0.426210      0.253519    -0.0972323    -0.0491766     0.0152172    0.00483566   -0.00621650  -0.000895110    0.00222774    0.00156836  -0.000511209  -9.80802e-05  -7.32242e-05  -6.75469e-05   2.54304e-05   2.21717e-06  -1.28211e-06   1.12613e-07   1.97999e-08   7.13271e-09       5.46788       7.18867       7.55806       7.70741       7.64166       7.19061       6.31752       5.50150       4.75727       3.79844       3.02354       2.30964       1.65982       1.20258      0.821659      0.554211      0.354330      0.227745      0.135705     0.0797978     0.0452387     0.0240846     0.0127647    0.00624023    0.00297306    0.00136983   0.000582506   0.000247403   9.56309e-05   3.50425e-05   1.25388e-05   4.10136e-06   1.21862e-06   3.31014e-07   7.45057e-08   1.57295e-08
  19  21 3905.9808    1.7507  7.8709 10.3796 -0.0017      0.328015  0.1181   0.0152   0.2145    0.0606   0.0000     0.0641784   440.2399       3.01950       2.73513      -14.6049       1.40458      -6.79968      -3.69795      0.149556     -0.207512       2.68097      -2.08032      0.345136       3.36775     -0.853859     -0.305365     -0.342621      0.171747     -0.278209    -0.0478749     0.0361134     0.0314758    0.00970403    0.00622836    0.00298534   -0.00198086    0.00130336  -0.000925178  -0.000227502  -0.000115554  -1.25762e-05   3.66084e-05   1.26254e-06  -2.36006e-06  -6.10538e-08   7.57809e-08  -3.22506e-08       6.46768       8.29518       9.02761       9.17147       8.84846       8.56745       7.51679       6.60099       5.56840       4.54545       3.51002       2.72767       1.97366       1.44186      0.996290      0.662904      0.423442      0.269083      0.160466     0.0936937     0.0534567     0.0284492     0.0152928    0.00736835    0.00357269    0.00162779   0.000709877   0.000296733   0.000118410   4.24528e-05   1.54813e-05   4.93546e-06   1.46456e-06   3.88610e-07   9.03982e-08   1.86389e-08
  19  22 4049.4951    1.4466 10.0471 10.2999 -0.0006      0.410032  0.1516   0.0125   0.2732    0.0513   0.0000     0.0626201   438.8148      -5.46142       18.3806      -5.98028       10.5213      -9.24739       2.17157      -1.14626       8.13736      -6.11245       3.33896       1.58408      -2.27615    -0.0232009     -0.545239     -0.139820     -0.399628      0.572253      0.240822    -0.0858178   -0.00186541    -0.0446363     0.0144035    0.00776417   -0.00678785   -0.00198103   0.000700394   8.50882e-05   0.000120696   4.93887e-05   1.13296e-05  -4.48290e-06   1.75413e-06  -6.57911e-07  -8.66337e-08  -3.54335e-09       8.05808       10.6596       11.4401       11.5146       11.3656       10.5114       9.51827       8.36088       6.83932       5.70164       4.46712       3.36418       2.52001       1.75269       1.21771      0.817688      0.525458      0.330447      0.200115      0.114786     0.0651602     0.0349132     0.0179327    0.00920753    0.00429122    0.00202695   0.000860995   0.000372222   0.000140577   5.38716e-05   1.85958e-05   5.88947e-06   1.74695e-06   4.81647e-07   1.17921e-07   2.35393e-08
  19  23 4192.1865    1.2563 13.2381 10.1589  0.0019     0.0969275  0.2081   0.0102   0.3569    0.0490   0.0000     0.0634509   449.2907      -1.29049      -12.4370       11.9691       15.8938      -8.03186      -21.3678      -20.7445       5.63334      -2.66249      -9.44980       2.09964       1.15231      -2.58075      0.433690      0.425278      -1.09551     -0.507973      0.579962      0.121979   -0.00754358    -0.0408944    -0.0371032   -0.00789954    0.00158358    0.00324518   -0.00269113  -0.000113676   0.000117864  -5.86491e-05  -1.18478e-06   5.45951e-06  -4.16618e-07   3.83822e-08  -7.73180e-08   9.46818e-10       9.82596       12.7747       13.6569       14.1074       13.4631       12.8876       11.5803       10.1564       8.47415       6.99732       5.41611       4.23423       3.03709       2.23826       1.54088       1.03360      0.662250      0.414500      0.251566      0.146548     0.0824391     0.0451331     0.0231940     0.0116668    0.00556058    0.00256350    0.00113632   0.000472038   0.000184152   6.88013e-05   2.37955e-05   7.72271e-06   2.28713e-06   6.02171e-07   1.39838e-07   2.92272e-08
  19  24 4335.8509    1.0065 15.5132 10.1988 -0.0037     0.0548909  0.2941   0.0084   0.4510    0.0403   0.0000     0.0789924   457.2790      -16.2735       11.9690      0.661781       5.24658       1.46674      -5.60679       17.0303       6.24215      -10.1191      -4.78032      -1.40033     -0.801882      0.102120       2.43142       2.92559     -0.802328      0.454983      0.167715    -0.0521306     -0.143843    0.00464213     0.0565298   -0.00111080   -0.00375209   -0.00681915  -0.000329042   0.000946323  -0.000446126  -0.000154507  -3.39749e-05   4.57356e-06  -2.16214e-06   8.43439e-07  -2.80058e-07  -2.43706e-08       12.5154       16.0858       17.6648       17.7771       17.8345       16.3611       14.6146       12.9044       10.7522       8.76820       6.98340       5.22030       3.91793       2.78200       1.95112       1.30499      0.843373      0.530444      0.323562      0.188724      0.108759     0.0579336     0.0308773     0.0151766    0.00737938    0.00334974    0.00147694   0.000608529   0.000241460   8.72278e-05   3.10166e-05   9.75661e-06   2.93778e-06   7.94906e-07   1.89732e-07   3.71097e-08
  20   8 2050.1254    0.6750  0.5614  9.9836 -0.0083       10.3655  0.0314   0.0187   0.0444    0.0833   0.0000       1.44868   439.9248       1.93231       12.7809      -2.56849      -4.80318      -3.36191      -1.68526       1.12919     -0.609444     -0.249780      -1.22536      -1.20565    -0.0583441      0.513037    -0.0789593     0.0464666     -0.158825    -0.0885125    -0.0322807    -0.0136264    0.00995727    0.00289789    0.00113080   0.000386347   -0.00114186   0.000135974  -0.000190865   9.54491e-05  -1.57444e-05   2.71984e-05   1.21428e-05  -2.22320e-06  -5.32385e-07   4.52662e-07  -1.54419e-07  -1.28496e-08       2.09297       2.52436       2.44198       2.57626       2.68322       2.98572       2.50701       1.94940       1.37849       1.29420       1.18707      0.990379      0.690903      0.424418      0.280311      0.209431      0.152168      0.123921     0.0749884     0.0473393     0.0246518     0.0130552    0.00635314    0.00320993    0.00141475   0.000706211   0.000337565   0.000146875   6.67116e-05   2.57727e-05   9.72128e-06   3.53388e-06   1.24197e-06   3.42698e-07   9.65161e-08   2.53520e-08
  20   9 2203.2468    0.9978  0.8689  9.5111  0.0005       5.38527  0.0289   0.0225   0.0574    0.1924   0.0000      0.772209   436.5167      0.675231       13.6381       5.62783     -0.805480     -0.983587      0.758978      -1.19666      -1.17957      0.930257      0.104566    -0.0674067      -1.24945   -0.00427708      0.311045     -0.558594    0.00573382     0.0653894    -0.0102275    -0.0363047    0.00406375    0.00111015  -8.82077e-05  -0.000662988   0.000754040  -0.000380827  -3.42776e-09   0.000180587   7.31176e-05   1.97973e-08   9.93107e-07   3.59338e-06  -2.54512e-06  -5.96907e-07   8.66447e-08  -1.18601e-08       1.78835       2.28108       2.55208       2.49902       2.56534       2.30986       2.11041       1.94941       1.60354       1.27733       1.02511      0.804569      0.588802      0.444842      0.308334      0.215537      0.140054     0.0893670     0.0572761     0.0328056     0.0199363     0.0103767    0.00626827    0.00309365    0.00159526   0.000805361   0.000351451   0.000179344   6.44524e-05   2.99690e-05   1.04418e-05   3.58184e-06   1.38572e-06   3.73163e-07   1.26177e-07   3.18257e-08
  20  10 2352.4974    1.3452  1.0027  9.9619 -0.0071       3.27709  0.0376   0.0278   0.0586    0.2512   0.0000      0.707808   435.4382       1.27219       10.3685      -1.19769      0.401196      -1.17158       1.43946       1.77354     -0.504554     -0.412493      -2.59686      0.122178      0.479211      0.185252     -0.123315      0.197436     -0.172701     -0.171071      0.140599    -0.0445603     0.0261176     0.0206367    0.00608419   0.000264213   -0.00288429   0.000992586   0.000364290   0.000186182  -6.67021e-05   6.37899e-05   8.37746e-06   2.42697e-06  -1.79745e-06  -1.16519e-08  -2.70549e-08   6.62304e-09       2.15982       2.84291       2.68100       2.90619       2.78780       2.92270       2.53703       2.18861       1.82166       1.50667       1.21858      0.958170      0.733773      0.508206      0.367363      0.262478      0.171789      0.113635     0.0726598     0.0413175     0.0246832     0.0131176    0.00704254    0.00346994    0.00182741   0.000829314   0.000405905   0.000167467   7.78072e-05   2.67818e-05   1.18504e-05   3.85335e-06   1.54171e-06   3.99591e-07   1.27158e-07   3.09095e-08
  20  11 2498.9751    1.7162  0.9587 11.1027 -0.0101       2.70536  0.0357   0.0378   0.0585    0.1820   0.0000      0.743861   435.1693       2.85850       13.3729     -0.389210      -4.34652     -0.704374      0.105572       1.83859      -1.55384      0.794005      -1.10723      0.711115      0.490923     -0.393101     -0.841463      0.148872    -0.0845404    -0.0154980    -0.0478991     0.0436603    0.00420208  -0.000293920   -0.00407585    0.00112049    0.00278069  -0.000367039  -9.10895e-05  -6.14492e-05  -0.000150157   1.22300e-05  -1.89181e-06  -7.71610e-06  -1.00453e-06  -9.78453e-08  -6.39542e-09   3.45828e-08       2.14332       2.61784       2.71124       2.93235       2.83761       2.73504       2.54112       2.17116       1.72638       1.42833       1.28234      0.965305      0.711878      0.491436      0.356130      0.239302      0.161163      0.112091     0.0722566     0.0426502     0.0230654     0.0133461    0.00701137    0.00352311    0.00178467   0.000829374   0.000383125   0.000192663   7.98070e-05   3.04198e-05   1.15450e-05   3.97321e-06   1.28477e-06   4.07253e-07   1.12883e-07   3.18058e-08
  20  12 2644.8554    2.3565  1.0096 10.3406 -0.0043       1.15164  0.0323   0.0473   0.0571    0.4633   0.0000      0.582662   439.6314      -1.56398       11.6745      -5.35368       3.45635      0.259295      0.982990      -5.63312       2.79316      -1.08857      0.525906     -0.704626      0.785463     0.0103416      0.384958      0.232575     0.0367939    -0.0130946    -0.0309655     0.0154109    0.00484128   -0.00895529    0.00440503   -0.00450990   0.000562611  -0.000464890   0.000811778  -3.97387e-05   2.54469e-05   2.43906e-06  -1.90875e-06   2.89993e-06  -1.87319e-07   2.53416e-07   8.01841e-08   3.36053e-08       2.03775       2.51486       2.72904       2.64364       2.75513       2.63598       2.29318       2.01758       1.71128       1.36812       1.19566      0.885313      0.672665      0.482978      0.310183      0.229350      0.157368     0.0963927     0.0666202     0.0380866     0.0222217     0.0123387    0.00636870    0.00322749    0.00167209   0.000798272   0.000359038   0.000165217   6.42203e-05   2.61355e-05   1.05747e-05   3.95308e-06   1.24795e-06   3.81513e-07   1.29732e-07   3.36176e-08
  20  13 2790.6865    3.0282  0.8856 11.5356 -0.0048       1.36559  0.0295   0.0656   0.0513    0.2346   0.0000      0.581760   440.6037       3.73564       12.4745       2.97039       1.21438       1.00197       1.03295       1.73353       1.91800      -1.70387     -0.172633      0.645324     -0.548758      0.517824      0.419269      0.388810      0.122189     -0.127623    -0.0140053    0.00483158     0.0115777    0.00506476    0.00860961   0.000647169   0.000390078  -0.000739197  -0.000364608  -7.54218e-05  -8.62166e-06  -3.52031e-05   4.40441e-06  -4.93791e-06   2.80857e-06   2.99972e-07   4.37270e-08   2.80413e-08       1.83253       2.25414       2.49249       2.62539       2.58016       2.41428       2.13887       1.73612       1.56112       1.32840       1.01844      0.764341      0.584067      0.421940      0.290123      0.222241      0.131724     0.0856954     0.0541992     0.0346652     0.0199984     0.0115868    0.00655237    0.00318171    0.00163932   0.000726135   0.000386449   0.000147586   6.79156e-05   2.39405e-05   1.07889e-05   3.76895e-06   1.30911e-06   3.68597e-07   1.04230e-07   2.78252e-08
  20  14 2935.9301    3.7700  0.9325 11.5035 -0.0040       1.29587  0.0303   0.0780   0.0520    0.3402   0.0000      0.577751   437.3938      -1.32006       14.6002       1.97283       1.57025      -5.47967     -0.954923       1.51143       1.18332      0.788441     -0.357248    0.00699904     -0.345642     -0.326569      0.417804      0.166595     0.0417136    0.00154060    -0.0580336  -0.000631163   -0.00350647   -0.00386768    -0.0126575   -0.00242492    0.00151670  -0.000947081  -0.000173936   0.000352712   2.92984e-05  -1.86334e-05   1.62265e-06  -1.79078e-06   7.33339e-07  -3.56154e-07   5.30140e-08  -5.11643e-09       1.87299       2.36433       2.49733       2.51372       2.41817       2.44022       2.27047       2.00275       1.61272       1.24523      0.974713      0.753793      0.582638      0.457195      0.348868      0.232585      0.148430     0.0956064     0.0552813     0.0334935     0.0195325     0.0103471    0.00613153    0.00304720    0.00146289   0.000743099   0.000331680   0.000161333   6.28145e-05   2.82128e-05   9.84875e-06   3.35460e-06   1.22892e-06   3.76833e-07   1.06581e-07   2.75638e-08
  20  15 3080.3897    4.1288  0.9018 12.3534 -0.0066      0.741358  0.0297   0.0869   0.0536    0.2380   0.0000      0.637054   437.4991      -4.89068       11.1821      -1.22390      0.369701      -2.93265      0.347986      -2.89540     -0.712392      0.416435       1.22308     0.0587184      -1.11991      0.236712      0.475512      0.145248     0.0382886    -0.0497438    0.00840006     0.0288660     0.0291224     0.0112934   -0.00509208    0.00267984    0.00224554  -7.32580e-05  -0.000769033  -1.74234e-05  -2.05213e-05  -1.49411e-06   7.20873e-06   7.34034e-06  -5.83557e-07   2.71426e-07  -2.50885e-07  -8.35981e-09       1.92609       2.56057       2.67534       2.75033       2.80186       2.64076       2.35401       1.94596       1.61324       1.28199       1.01041      0.800612      0.584180      0.444087      0.301226      0.210950      0.142763     0.0937507     0.0596037     0.0345051     0.0199960     0.0110527    0.00581455    0.00311245    0.00151513   0.000723625   0.000325248   0.000141543   6.10513e-05   2.43179e-05   8.95363e-06   3.43376e-06   1.09404e-06   3.59278e-07   1.05172e-07   2.67435e-08
  20  16 3224.3544    3.9653  1.2166 12.3612 -0.0033      0.321301  0.0391   0.0753   0.0624    0.2231   0.0000      0.574521   436.3743     -0.884790       13.4821       3.08279       2.01924     -0.430064     -0.375505     -0.648043       1.08920     -0.703771       1.72742      0.691231      0.180933     -0.548744     -0.257298      0.146828     -0.103427    -0.0114679    -0.0643303    -0.0474275    -0.0356468    0.00964349  -0.000232540    0.00517962   0.000810390  -0.000431006   0.000224251  -0.000328831   5.19710e-07   2.78341e-05  -1.45843e-06   1.10546e-07   1.45721e-06  -7.30512e-07  -1.35976e-07  -5.70798e-08       2.31631       2.83665       3.06379       3.08569       3.15797       2.87889       2.72530       2.40259       2.03033       1.59178       1.17818      0.980654      0.751063      0.566513      0.404475      0.265494      0.188226      0.116663     0.0710185     0.0423507     0.0238722     0.0130999    0.00733625    0.00387168    0.00203663   0.000982200   0.000447540   0.000193436   7.76610e-05   3.21593e-05   1.23001e-05   4.11245e-06   1.47823e-06   4.67908e-07   1.30554e-07   3.24344e-08
  20  17 3368.0510    3.5040  1.8414 11.6351 -0.0055      0.421294  0.0454   0.0515   0.0791    0.1626   0.0000      0.289848   437.1855       6.84323       9.16527      -3.89972      -4.06742      -3.78768      -3.67493      -3.86630       1.58794      0.381990     -0.648261      -1.11788     -0.716903     -0.299743      0.483736      0.114091    -0.0372361      0.102136   -0.00274481    -0.0610098    -0.0255951   -0.00922980   -0.00522430    0.00211238   -0.00182431  -0.000453279  -0.000937313   5.63221e-05   1.32052e-05  -9.45368e-05  -1.04786e-05   2.22050e-06   1.41518e-06  -3.38553e-08   1.40296e-07   3.81135e-08       2.59232       3.26641       3.35224       3.64112       3.40963       3.25646       3.00157       2.65688       2.32658       1.90091       1.59611       1.17571      0.893645      0.647040      0.458506      0.316888      0.199525      0.134269     0.0783430     0.0503188     0.0285477     0.0171324    0.00850878    0.00471568    0.00231128    0.00111180   0.000521537   0.000223670   0.000101616   3.92889e-05   1.48157e-05   5.39551e-06   1.72427e-06   5.64920e-07   1.48249e-07   4.22909e-08
  20  18 3511.9349    2.9039  2.8987 11.2400 -0.0011      0.599303  0.0623   0.0364   0.1042    0.1391   0.0000      0.176641   429.6085  -0.000752865       19.0423      -8.09127      -2.44510       1.59271      -1.48229      -1.96397       4.11813     -0.741203      -1.91930       2.31345      -2.89541      0.487122      0.272785     0.0307625      0.264516     -0.105479     0.0876888    0.00815217     0.0367701    0.00153334    0.00958378   -0.00808383   -0.00244887   0.000350543  -0.000541354   0.000332175  -4.95988e-05  -2.47775e-05   2.14973e-06   1.29429e-06  -8.62641e-07  -7.15056e-07  -1.90878e-07  -8.53811e-09       3.37860       4.52480       4.68715       5.01339       4.86416       4.55655       4.12398       3.57957       3.11075       2.45222       2.02101       1.55790       1.18005      0.829146      0.575967      0.407123      0.271724      0.172300      0.108668     0.0657740     0.0388481     0.0218400     0.0112713    0.00611725    0.00303749    0.00155082   0.000688869   0.000316491   0.000126491   5.23871e-05   1.92014e-05   7.24057e-06   2.36997e-06   7.25303e-07   2.16551e-07   5.45479e-08
  20  19 3655.7943    2.4283  4.2126 10.5722 -0.0013      0.692051  0.0740   0.0253   0.1303    0.1257   0.0000      0.109046   436.0269       1.08126       14.0099      -8.17064       7.29800      -2.37817      -2.43504      -3.01478       1.95552      -5.97446      -2.62513       1.87714      -1.38988      -1.13441      0.562620      0.397525     -0.421431      0.344378     0.0118429     0.0444607    -0.0164614    0.00573761    -0.0157791    0.00673728   -0.00223072  -9.59270e-05  -0.000353226  -0.000306759   0.000298064   5.51199e-05   1.99336e-05  -9.43463e-06   5.23164e-07   7.13266e-07  -1.08564e-07  -1.22732e-08       3.98611       5.27935       5.62115       5.87790       5.76058       5.42530       4.84632       4.26357       3.50659       3.02107       2.32631       1.83354       1.33942      0.988892      0.689656      0.487452      0.309710      0.205121      0.126063     0.0779644     0.0445665     0.0258032     0.0138172    0.00721648    0.00356682    0.00173519   0.000793108   0.000365271   0.000150149   6.10311e-05   2.31869e-05   8.49406e-06   2.81987e-06   8.86847e-07   2.45859e-07   6.71640e-08
  20  20 3799.5596    1.9978  6.2970 10.5203 -0.0006      0.510474  0.0975   0.0181   0.1735    0.0698   0.0000     0.0761603   436.1285       2.04304       7.13815      -1.38700      -1.90850       3.52066       7.13183      -1.95496       1.12229      -1.20514      -1.51725       1.07657       2.14719       2.41021      -1.32138     0.0925629      0.382684     -0.207130     -0.163008     0.0711946     0.0122600     0.0115183     0.0136413    0.00718397    0.00237872  -0.000818325   0.000493338  -0.000470003   0.000170715  -1.88645e-05   1.21305e-05   4.30426e-06  -2.00047e-06  -1.11395e-06   7.25498e-08  -5.30835e-08       5.23537       6.65034       7.25518       7.50805       7.35569       6.86715       6.27840       5.53091       4.72488       3.83278       3.11703       2.42362       1.78414       1.31199      0.919861      0.645045      0.418643      0.269812      0.169711      0.101952     0.0605378     0.0335389     0.0183014    0.00975339    0.00469916    0.00235055    0.00112560   0.000479716   0.000208443   8.30967e-05   3.06736e-05   1.12465e-05   3.77686e-06   1.16280e-06   3.41362e-07   8.91026e-08
  20  21 3943.0605    1.7035  8.4758 10.2741 -0.0016      0.274774  0.1207   0.0141   0.2221    0.0589   0.0000     0.0593383   434.4911      -5.23922       32.0476      -8.33216       10.6667      -21.8001      0.409326      0.318127      -1.67964      -2.47466       5.27044       4.03698       1.08812     -0.308776     -0.412200      0.192653     -0.176737     -0.110434     -0.309897     -0.184556      0.127747    0.00687853     0.0165669    -0.0219586    0.00618370  -0.000114592  -0.000374602  -0.000814452   0.000132734   9.60918e-05  -2.96706e-05   5.55171e-06  -1.29708e-06   8.99054e-08   1.59932e-07  -5.44965e-08       6.25361       8.11819       8.62134       9.15339       8.75407       8.35915       7.66682       6.74173       5.73639       4.75860       3.71034       2.89344       2.18681       1.62587       1.14346      0.783641      0.521517      0.327769      0.205610      0.122643     0.0718887     0.0400788     0.0222236     0.0115895    0.00581581    0.00281585    0.00131396   0.000573112   0.000243736   9.86340e-05   3.80969e-05   1.35942e-05   4.54370e-06   1.40720e-06   4.02987e-07   1.03985e-07
  20  22 4087.0332    1.4025 10.6887 10.2488 -0.0023      0.274530  0.1583   0.0116   0.2865    0.0477   0.0000     0.0624949   424.5708       1.42578       13.2210      -4.59488       6.61362       13.6279      -7.24553       2.76135      -9.38920       1.06476       2.67787      -6.45101       1.19119       3.85230      0.738301       2.06071     -0.130789     0.0120360     -0.430081      0.278552     0.0458482    -0.0172692    0.00456194   -0.00850871  -6.64372e-05   -0.00176750    0.00152231   0.000828843  -0.000215526   6.01780e-05   8.14522e-05   7.97510e-07  -9.30052e-06   5.79306e-07  -5.59749e-07  -1.58795e-07       7.77270       9.96278       10.7295       10.9908       10.8688       10.1855       9.32060       8.23479       7.14153       5.77862       4.70424       3.58755       2.72379       1.99361       1.40400      0.969818      0.636560      0.406718      0.256496      0.153171     0.0894845     0.0502346     0.0279665     0.0142563    0.00733247    0.00349603    0.00161997   0.000734262   0.000303039   0.000121614   4.72855e-05   1.66611e-05   5.71388e-06   1.75470e-06   5.12892e-07   1.34221e-07
  21   7 1919.8847    0.5295  0.4434  9.8472 -0.0076       9.66629  0.0218   0.0172   0.0410    0.0647   0.0000       1.59182   439.7936      -2.49318       11.5884      0.744791      -3.13705       2.31134      -2.08288       1.15955     -0.783341      -1.73424      0.776853      0.905593     -0.318469     -0.376141     -0.469325     0.0203837     0.0477043     0.0945047   -0.00123836    -0.0451311     0.0225514   -0.00109719    0.00502553    0.00420577  -0.000943859  -0.000216317  -0.000415194  -7.51643e-05  -0.000224641   7.20699e-05   3.62892e-05   1.18387e-05  -1.20944e-06   6.04182e-07  -1.15282e-07  -1.04474e-07       1.36742       1.80814       2.02823       1.99588       2.01384       1.91921       1.61413       1.55598       1.35684       1.08977      0.889467      0.662471      0.541758      0.396813      0.258265      0.206583      0.111042     0.0907562     0.0548486     0.0341489     0.0188512     0.0114235    0.00669658    0.00360116    0.00200403    0.00106255   0.000489901   0.000215343   0.000108276   4.51282e-05   1.69041e-05   6.60779e-06   2.66095e-06   9.09302e-07   3.10654e-07   9.82322e-08
  21   8 2077.8152    0.7178  0.6816  9.6170 -0.0008       7.60568  0.0281   0.0176   0.0507    0.1040   0.0000       1.11456   438.9544      -2.64053       16.0732       7.24648     -0.303857      -3.24506       3.23021      0.463075      0.606670      -1.91143      0.206030      0.220946     -0.482298     -0.373998      0.285894     0.0384622     -0.255933    -0.0344690     0.0384193     0.0498609    0.00555668    -0.0101963    0.00155705    0.00548228    0.00361577   -0.00265283  -0.000183166   0.000177684   0.000175334  -3.62222e-05   1.17125e-06   1.29868e-05   5.68538e-08  -1.32354e-06   6.52291e-07   1.55433e-07       1.61971       2.07244       2.11982       2.29517       2.24663       2.09434       2.09068       1.90671       1.43432       1.27101      0.901806      0.789151      0.578873      0.480175      0.338411      0.244439      0.170612      0.108281     0.0685338     0.0396800     0.0255913     0.0140861    0.00758570    0.00407065    0.00212046    0.00118408   0.000558583   0.000266172   0.000120099   5.35831e-05   2.14765e-05   9.07135e-06   2.88147e-06   1.11546e-06   3.16274e-07   9.38881e-08
  21   9 2231.9728    1.0239  0.7788  9.9580 -0.0088       5.00531  0.0280   0.0238   0.0508    0.1630   0.0000      0.781887   438.5094       3.54548       18.7208      -2.74454     -0.268332      -2.26363     -0.877304       1.32140      0.213704     -0.739117     -0.908305       1.07156     -0.249168     -0.645473     -0.609691     -0.172006     -0.189337     0.0266323    -0.0861652    -0.0570824     0.0164963    -0.0246005   -0.00617869   -0.00133664   -0.00170286  -0.000902527  -0.000415276   0.000274865   3.43238e-05   7.70366e-05  -3.45496e-05  -8.96377e-06   1.07225e-06  -3.98332e-07   1.19059e-07  -1.69920e-07       1.74248       2.17728       2.33480       2.37745       2.33269       2.21507       2.05678       1.77551       1.53934       1.33431       1.04842      0.808520      0.625905      0.452358      0.345870      0.239524      0.159341      0.101907     0.0652533     0.0385410     0.0246818     0.0148725    0.00832860    0.00414859    0.00226964    0.00118794   0.000546678   0.000238405   0.000120998   4.89105e-05   2.07355e-05   7.71124e-06   2.97210e-06   1.03818e-06   3.46326e-07   9.70267e-08
  21  10 2381.9845    1.4131  1.0018 10.4486 -0.0045       5.24760  0.0327   0.0290   0.0582    0.1688   0.0000      0.703544   438.2967       1.55765       13.7069      -5.72556      -1.06420   -0.00400914       1.21260     -0.566651      -1.05223       1.44114     -0.378629      0.859476     -0.528494      0.577364     -0.500229      0.365222      0.456310      0.116836    -0.0372444    -0.0163400     0.0662220    0.00627451    -0.0121710    0.00759157    0.00129010   -0.00180636   0.000241412  -0.000673853  -3.13636e-05  -1.07346e-05  -1.28183e-05  -1.53025e-05   2.70199e-07  -8.30636e-07  -3.89454e-07  -1.90498e-08       1.79025       2.30497       2.36432       2.49636       2.39459       2.31912       2.15369       1.94269       1.67527       1.42688       1.17660      0.874269      0.688842      0.506373      0.378378      0.265045      0.177239      0.113309     0.0722154     0.0430441     0.0277237     0.0157072    0.00898234    0.00505944    0.00242997    0.00134702   0.000599301   0.000288861   0.000133841   5.60346e-05   2.35181e-05   9.71382e-06   3.21573e-06   1.22817e-06   3.69737e-07   1.09519e-07
  21  11 2529.2971    1.9298  1.0350 10.6989 -0.0054       2.21802  0.0329   0.0379   0.0569    0.2471   0.0000      0.606340   437.9458     0.0656913       14.9999     -0.425842      -2.93378      -2.04432      -1.93738       1.67963       1.09761      0.474053     -0.280941     0.0389592     -0.196773      0.659870      0.194677     -0.285014      0.254221      0.215763    -0.0331522     0.0504412    0.00995920    -0.0230813   -0.00526829   -0.00356152    0.00225867   3.48585e-05   -0.00137507   1.11485e-05  -0.000154434  -2.95576e-05   1.14386e-05   1.10189e-05   7.05836e-07   9.93497e-07   5.89835e-08   9.09619e-08       1.84615       2.29235       2.48382       2.70421       2.48076       2.45592       2.25358       1.91933       1.66319       1.40187       1.13375      0.902557      0.682781      0.504326      0.348745      0.248818      0.169116      0.114163     0.0754803     0.0462819     0.0278521     0.0160217    0.00913861    0.00487694    0.00257458    0.00134667   0.000649292   0.000292019   0.000144950   5.69032e-05   2.47470e-05   9.64785e-06   3.54282e-06   1.24490e-06   3.96173e-07   1.16305e-07
  21  12 2676.1999    2.5391  1.0135 11.0186 -0.0066       1.80726  0.0364   0.0507   0.0557    0.3037   0.0000      0.609455   438.6767       2.49170       12.8045       3.03800      -6.21528      -1.74869      -1.88904      0.484863      -1.12066       2.18443     -0.608049     -0.720746     0.0706819      0.854202     0.0527826      0.160748    -0.0538450      0.150338      0.151100    -0.0112988   -0.00799517    0.00110881   -0.00699145  -0.000549725   -0.00189530   0.000589900  -0.000650970   0.000234390  -0.000185617   2.13707e-05   3.53034e-05  -1.16217e-05  -8.80394e-06   1.08982e-06  -7.19665e-07  -1.41274e-07       2.14428       2.42047       3.02168       2.91484       2.68230       2.87480       2.55464       2.06170       1.88449       1.68212       1.28091      0.910684      0.762518      0.563124      0.394121      0.304522      0.205587      0.116042     0.0714237     0.0521145     0.0296861     0.0166060     0.0103585    0.00584206    0.00274572    0.00130509   0.000664427   0.000344097   0.000148771   5.31300e-05   2.36910e-05   1.15745e-05   4.51145e-06   1.45372e-06   4.35885e-07   1.28286e-07
  21  13 2822.9459    3.2262  0.9176 11.4822 -0.0024       1.88587  0.0312   0.0655   0.0484    0.3030   0.0000      0.573436   436.5040       1.89338       13.0517       3.24743      -1.78786       2.26204     -0.410641      0.209341     -0.164565       1.49833       1.27456      0.514007      0.419471       1.11664     -0.484727     -0.155448     -0.126630      0.247331     0.0480098    -0.0510016     0.0184587     0.0171240   -0.00372044    0.00784675    0.00564709   -0.00111715  -0.000887254   0.000150334   4.36169e-05  -3.22059e-05   1.09685e-05  -6.60749e-06   3.76178e-06  -1.23848e-06  -2.22517e-07   5.42081e-08       1.76295       2.29032       2.54526       2.64691       2.68205       2.51715       2.15147       1.88456       1.65477       1.36108       1.16715      0.803838      0.653647      0.483244      0.348088      0.238168      0.169736      0.104183     0.0690852     0.0426478     0.0260279     0.0159229    0.00884987    0.00496335    0.00253703    0.00133774   0.000598841   0.000289600   0.000125179   5.39268e-05   2.18868e-05   9.27107e-06   3.29407e-06   1.16487e-06   3.63303e-07   1.13471e-07
  21  14 2968.8742    3.8585  0.8997 11.8520 -0.0077       1.14468  0.0316   0.0811   0.0493    0.2818   0.0000      0.568019   439.6625       4.05420       7.47815      0.666712     -0.891283       3.65442      -1.38621       1.85107      -1.34168      -1.66262       1.69768       1.13647      0.225976      0.145814     0.0383851     -0.360591     -0.278567    -0.0481982    -0.0463988     0.0380612    -0.0180819   -0.00341629  -0.000451454   -0.00591828    0.00142770   -0.00161717  -0.000248005  -0.000110357   1.12457e-05  -5.58131e-05  -3.94597e-05  -2.61560e-07   4.09635e-07  -1.15345e-07  -2.27606e-07   5.43210e-08       2.08758       2.50379       2.61240       2.48372       2.36679       2.46847       2.43830       2.14207       1.87356       1.49453       1.14573      0.935189      0.692988      0.551651      0.440447      0.296502      0.204963      0.125630     0.0774739     0.0448185     0.0278594     0.0155306    0.00859422    0.00474300    0.00244334    0.00114588   0.000597913   0.000262407   0.000122109   5.24054e-05   2.36805e-05   8.42311e-06   3.09540e-06   1.06428e-06   3.79939e-07   1.22109e-07
  21  15 3113.8743    4.2323  0.9554 12.3162 -0.0066       1.12431  0.0296   0.0867   0.0534    0.2522   0.0000      0.633074   438.1464    -0.0341455       18.3003      -1.19571      0.100649      -1.44703      0.379031       2.17787      0.139323       2.64415       2.56349     -0.154445     -0.237026     -0.177857    0.00461393      0.514816      0.337128      0.204725    -0.0308574     0.0617702     0.0520739    0.00758122    0.00700843   0.000614150   0.000435337    0.00210562   0.000177768   0.000276865   0.000123986  -7.59766e-05  -8.88279e-06  -7.24439e-06   7.84843e-06   3.73865e-07  -5.82528e-07  -1.12761e-09       1.84762       2.29348       2.46968       2.54831       2.58106       2.45875       2.26054       1.90121       1.55640       1.33997       1.13253      0.926624      0.667709      0.464898      0.324860      0.228458      0.161067      0.108617     0.0714314     0.0466916     0.0273498     0.0155672    0.00867714    0.00450854    0.00227431    0.00112736   0.000555364   0.000269188   0.000122887   5.20760e-05   2.07523e-05   8.29256e-06   3.03908e-06   1.01966e-06   3.43116e-07   1.04358e-07
  21  16 3258.4101    3.8955  1.4537 11.9084  0.0008      0.139201  0.0418   0.0634   0.0697    0.2126   0.0000      0.446444   440.0658      0.893179       12.5819     -0.175901       1.73789      -3.64961       2.89152      -2.27966     -0.837310      0.834617      -1.70345    -0.0551539      0.540937      0.339095    -0.0323572    -0.0798008      0.141356      0.256202     0.0972078     0.0459834     0.0199461   -0.00108274    0.00329430    0.00166786   0.000812910    0.00195582   0.000301760  -5.25698e-05  -1.94858e-05  -1.11489e-05   1.78678e-05   3.03180e-06  -5.45252e-06  -1.36425e-06  -7.29165e-09   4.38113e-08       2.15465       2.91754       3.11667       3.33686       3.19403       3.17427       2.67942       2.38840       1.99456       1.65672       1.29543       1.03656      0.759340      0.574933      0.414539      0.286413      0.194111      0.133969     0.0825473     0.0512352     0.0324474     0.0182460     0.0105031    0.00557204    0.00304450    0.00146892   0.000738282   0.000336367   0.000143771   6.48981e-05   2.68276e-05   1.03568e-05   3.83431e-06   1.31989e-06   4.70187e-07   1.37263e-07
  21  17 3402.9020    3.4327  2.0459 11.6561 -0.0021       1.07989  0.0465   0.0470   0.0822    0.1251   0.0000      0.239200   439.9131      0.955530       18.4559       3.24588      -2.81363       2.77593       2.01755      -2.77284       1.77552       1.17171     -0.452086      0.627516      0.472071     -0.316337      0.641172    -0.0380826      0.223330    -0.0616610    -0.0607765     0.0217198     0.0487841     0.0265535    -0.0130683   -0.00170574   -0.00810389    0.00116779  -0.000934152  -0.000533166   8.54100e-05   4.15129e-05  -1.77123e-05   1.42184e-06  -5.38178e-06   2.52284e-06  -3.14998e-07  -8.54849e-08       2.48767       3.17601       3.41348       3.53774       3.38241       3.30994       3.02490       2.69489       2.30701       1.88415       1.57247       1.21720      0.938264      0.690370      0.494468      0.345448      0.236993      0.155530      0.100467     0.0618047     0.0376260     0.0212354     0.0120099    0.00668811    0.00333296    0.00176569   0.000834122   0.000403739   0.000181107   7.66290e-05   3.17970e-05   1.27764e-05   4.49006e-06   1.64808e-06   5.19734e-07   1.57313e-07
  21  18 3547.2629    2.7805  3.2658 11.0475 -0.0008       1.00105  0.0633   0.0311   0.1064    0.1095   0.0000      0.159097   437.3272       1.64654       7.54225       4.52485       3.54464      -10.1091      -5.03125       5.17331      0.546113       2.34368     -0.621882     -0.477937      0.564607     -0.381968     -0.845183      0.184337    0.00906257     -0.136972    -0.0958068     0.0133897    -0.0663515    -0.0373197    0.00803261     0.0190900    0.00139945   -0.00206068   0.000657876   0.000502558   0.000215829  -1.77051e-05   1.03775e-05  -9.76162e-07  -4.64741e-06  -9.08936e-07  -5.19579e-07   3.45573e-07       3.27713       4.18453       4.54307       4.72813       4.82697       4.37020       4.17045       3.54173       3.03742       2.46485       2.00393       1.59689       1.20109      0.895633      0.636483      0.459206      0.302972      0.204380      0.132974     0.0823245     0.0492099     0.0281401     0.0161138    0.00883510    0.00459148    0.00230963    0.00113071   0.000541883   0.000243724   0.000105063   4.24866e-05   1.63817e-05   6.01554e-06   2.11630e-06   6.71460e-07   2.01420e-07
  21  19 3691.5255    2.3080  4.6689 10.7392 -0.0017      0.514673  0.0768   0.0228   0.1406    0.0899   0.0000      0.106152   434.3046      -2.57990       11.6105       1.36671      -12.6441       5.70672       2.55585      -4.55626       4.10913       3.57330      0.395459      -1.43539     -0.346020       2.58347     -0.246828      0.375494    -0.0738706    -0.0388640    -0.0167627     0.0721056     0.0352596    0.00195699   -0.00557471    0.00832911   -0.00246622    0.00147042   0.000230965  -2.62865e-05  -0.000175607  -9.11534e-05  -1.93373e-05   1.48217e-05  -6.03924e-06  -9.74192e-07   1.53228e-06  -3.24411e-07       4.00760       5.20754       5.46745       5.85596       5.60051       5.35921       4.89268       4.32173       3.79942       3.14565       2.57289       2.04662       1.52483       1.12641      0.808728      0.565665      0.381480      0.252196      0.160247      0.102220     0.0604669     0.0357929     0.0200865     0.0110438    0.00579385    0.00284532    0.00146462   0.000651477   0.000316116   0.000124529   5.51545e-05   2.00391e-05   7.74140e-06   2.61919e-06   8.63942e-07   2.64577e-07
  21  20 3835.7890    1.8989  6.9783 10.4837 -0.0015      0.358205  0.1008   0.0161   0.1866    0.0614   0.0000     0.0666875   436.7894      -5.19354       1.31086      -1.18951       7.11736      -10.4218      0.115970      -3.95030      -7.65337      0.744047      -4.16536     -0.686724       4.83362     -0.106489     -0.236724      0.934006      0.546599     -0.135079      0.228547     -0.106712     0.0844936     0.0552391    -0.0132019     0.0172303  -0.000768006   -0.00181538   -0.00153373    0.00171139  -0.000318584  -0.000119426   8.93440e-05   1.34575e-05  -1.53081e-05  -2.07022e-09  -9.18239e-07   2.22151e-07       5.16828       6.68990       7.25740       7.49352       7.37712       6.95859       6.48461       5.65118       4.91049       4.10309       3.27310       2.60032       1.96323       1.47690       1.06244      0.752544      0.502710      0.335584      0.210389      0.132210     0.0791079     0.0465120     0.0256407     0.0145592    0.00739818    0.00376571    0.00185582   0.000874636   0.000390077   0.000167227   7.07847e-05   2.72420e-05   9.99503e-06   3.58018e-06   1.14693e-06   3.52950e-07
  21  21 3979.9332    1.6202  9.1562 10.2954 -0.0008      0.270563  0.1296   0.0129   0.2366    0.0527   0.0000     0.0580003   436.0202      -2.75971       12.5258       15.6473      -2.60455      -11.5779      -11.6151     -0.845102      -2.07408     -0.333402       5.75075      -4.08880       1.43213      -3.65276      -1.16318      0.831147      0.716888      0.395324     -0.553830     -0.106171     0.0393836    -0.0112415    -0.0405214    -0.0160490   0.000971279   -0.00693536    0.00128190  -0.000856482  -0.000691750   0.000153746  -1.57832e-05  -3.02551e-05   3.72253e-06  -6.59699e-06  -1.66610e-07   2.25293e-07       6.26065       8.13672       8.81231       9.28871       8.97074       8.51753       7.93601       6.96792       5.94323       5.03637       4.08537       3.18740       2.42926       1.80599       1.30534      0.917154      0.611757      0.409505      0.261625      0.161719     0.0977718     0.0570196     0.0321951     0.0177111    0.00922231    0.00469530    0.00228183    0.00106881   0.000492199   0.000210710   8.85893e-05   3.43186e-05   1.25522e-05   4.44257e-06   1.41358e-06   4.23107e-07
  21  22 4124.4952    1.3259 11.7359 10.2731 -0.0012      0.300158  0.1767   0.0105   0.3072    0.0445   0.0000     0.0636557   445.5722       1.89501       22.7620      -1.95215      -2.01127      -1.33286       2.20574      -8.20587       6.61111      0.864343     -0.164001       1.42741      0.569403      -2.76622      0.430553       1.49333      0.487193     -0.684820      0.193457     -0.410743     0.0856773   -0.00495563    -0.0111135     0.0213452    -0.0103076    0.00342306  -0.000938462    0.00181284  -0.000577740   0.000256979  -8.81193e-05  -5.36556e-05   5.40904e-07   2.35951e-06  -2.22693e-06  -6.03948e-07       7.82004       10.1919       11.1197       11.5840       11.5076       10.7188       9.95394       8.66855       7.51758       6.28164       5.04385       3.94157       3.04560       2.23922       1.63602       1.14359      0.771473      0.516396      0.325926      0.204887      0.122917     0.0723477     0.0410469     0.0221448     0.0117822    0.00603975    0.00291384    0.00136351   0.000621581   0.000267163   0.000109751   4.32957e-05   1.59897e-05   5.59975e-06   1.82084e-06   5.44459e-07
  21  23 4267.9658    1.0934 14.2783 10.2129  0.0005    -0.0462522  0.2463   0.0083   0.3953    0.0399   0.0000     0.0760240   448.8221       5.00893       16.6896       10.4955       17.1841       9.10209      -13.9640       13.7312      -14.6194      -16.3310      -10.7203       8.09969      -5.89851      0.629249      -1.62618       1.97148      0.287657     -0.691624   -0.00763599      0.121479      0.254795    -0.0616466    0.00782513   -0.00709369   -0.00259469    -0.0114685   0.000562225  -0.000827612   -0.00159996   0.000159991   4.97077e-05  -7.08534e-05  -1.12945e-05  -7.96810e-06   4.30171e-06   1.09619e-07       9.88079       13.0413       13.9975       14.6270       14.3829       13.6644       12.4476       11.1034       9.53659       7.99083       6.47655       5.15715       3.85726       2.89970       2.05507       1.48721      0.992106      0.654203      0.422544      0.262878      0.160156     0.0944099     0.0526919     0.0291420     0.0151286    0.00766532    0.00378283    0.00180413   0.000800834   0.000350782   0.000143130   5.56022e-05   2.06246e-05   7.35579e-06   2.29164e-06   7.07936e-07
  22   7 1945.1442    0.5292  0.5044  9.8855 -0.0071       10.0874  0.0240   0.0147   0.0406    0.0645   0.0000       1.52065   434.9724      0.399015       18.4248      -1.83316      -6.46927       1.01443       1.83562      -1.08681      0.357209      0.694164     -0.938490     -0.178347      0.205601     -0.739433     0.0317221      0.109810    -0.0173381     -0.197582    -0.0780085     0.0209111    -0.0110428    0.00379612    0.00778108   -0.00495261   -0.00123833   -0.00118138  -0.000416826  -0.000367901   0.000167879   4.37930e-05  -6.70040e-05   7.92169e-06   7.79360e-06  -1.45878e-06   5.23684e-07  -7.37123e-09       1.42466       1.83224       1.98531       2.16481       1.99018       1.94127       1.74908       1.60938       1.37965       1.11282      0.932736      0.815065      0.559568      0.422055      0.316587      0.238654      0.145021      0.104978     0.0677777     0.0451928     0.0279855     0.0152887    0.00944824    0.00560815    0.00301188    0.00158595   0.000702477   0.000403337   0.000182519   9.65069e-05   3.96415e-05   1.73103e-05   6.01967e-06   2.47163e-06   7.76432e-07   2.98187e-07
  22   8 2104.8762    0.7599  0.7367  9.8783 -0.0033       7.81576  0.0304   0.0177   0.0505    0.1069   0.0000       1.05235   439.2259      -1.65957       14.7432     -0.273524       2.01678      -2.74960     -0.748021       1.50671       2.40279     -0.549053     -0.470689    -0.0327242    -0.0830534    -0.0598862    -0.0125878     0.0186032      0.102293     -0.225233     0.0448494    -0.0779362     0.0125310     0.0416708     0.0106799    -0.0105805   -0.00467466   0.000586590    0.00106747  -3.98499e-05   0.000173812   6.21773e-06   3.06339e-05  -2.41030e-06   1.06049e-05  -1.34125e-06  -5.86388e-07   4.14894e-07       1.89478       2.60222       2.98947       3.17016       3.04027       2.84506       2.45765       2.15836       1.87615       1.46371       1.12709      0.932751      0.686778      0.499390      0.358890      0.245443      0.169315      0.115553     0.0766852     0.0479382     0.0290265     0.0181102     0.0102010    0.00564309    0.00316963    0.00169259   0.000897168   0.000435945   0.000211726   9.43182e-05   4.20079e-05   1.72331e-05   6.72823e-06   2.46025e-06   9.53662e-07   3.12427e-07
  22  10 2410.8002    1.5393  1.0237  9.9682 -0.0006       1.15830  0.0322   0.0300   0.0573    0.3064   0.0000      0.635239   441.3066     0.0846547       14.0721      -2.54504      -2.25221      -1.76860       3.69204      -3.19621      -1.80934      0.244383     -0.192654      0.676770     -0.622210      0.187383     0.0464848     -0.125947     -0.134537      0.184238     0.0374266     0.0121752   -0.00893932     0.0124924    0.00704660   0.000808217   0.000950235   7.37927e-05  -0.000298284   0.000360595  -0.000301294  -0.000214664   4.81680e-06  -2.09265e-05  -9.01566e-06   3.62658e-07   1.03175e-06  -2.59574e-08       1.90644       2.42980       2.45488       2.40663       2.34764       2.43319       2.40091       2.22485       1.83601       1.44681       1.07118      0.815394      0.678262      0.568529      0.456223      0.341540      0.231146      0.155969     0.0953373     0.0568848     0.0333019     0.0198335     0.0112390    0.00603943    0.00354434    0.00176204   0.000920068   0.000455522   0.000205039   9.54803e-05   4.06709e-05   1.86306e-05   6.82936e-06   2.63884e-06   9.74871e-07   3.16223e-07
  22  11 2559.1926    2.0172  1.0340 10.8202 -0.0024       1.61838  0.0331   0.0387   0.0555    0.2233   0.0000      0.538631   437.9371     -0.137330       11.2533      0.250838      -4.07911     -0.257846      0.759634      -1.10368      -1.45228     -0.401798      0.555224      0.319224     -0.376569      0.249790    0.00795322     -0.292721     -0.331673     0.0118273     0.0428174    -0.0278253     0.0301018     0.0103898    0.00116597   -0.00213807   -0.00161246   -0.00109772  -0.000860352  -0.000161185  -0.000142898   3.08975e-05  -3.91276e-06  -9.04008e-06   6.80247e-06   2.13050e-06   5.61255e-08   2.90336e-07       1.79469       2.22480       2.48648       2.39452       2.46268       2.41395       2.14876       2.07479       1.69698       1.41667       1.21306      0.882273      0.733387      0.563719      0.401108      0.304600      0.205451      0.135797     0.0913525     0.0548973     0.0351673     0.0204503     0.0113029    0.00673541    0.00382458    0.00188422   0.000930967   0.000498431   0.000228269   9.96764e-05   4.47469e-05   1.93254e-05   7.47294e-06   2.92107e-06   1.02334e-06   3.51622e-07
  22  12 2707.1330    2.6446  1.0396 10.9916 -0.0050       2.92453  0.0311   0.0508   0.0555    0.3496   0.0000      0.574053   437.2826     -0.189086       11.4834     -0.666451      -5.30034      -1.02255       2.98769      -1.43268       2.87403     -0.760166     -0.581570      0.935597     -0.519735      0.446557     -0.244182     -0.120912    -0.0884456    -0.0237803     0.0686372     0.0542019     0.0266719    0.00436679     0.0110521    0.00635041   -0.00603735   8.26273e-06    0.00166022   2.87830e-05  -0.000273180  -2.05137e-05   2.17455e-05  -1.34333e-05  -1.96428e-05  -2.03805e-06   1.52450e-06  -2.66917e-07       1.71871       2.17569       2.25743       2.34272       2.24261       2.23586       2.08602       1.80824       1.63264       1.34825       1.15453      0.926335      0.734882      0.521070      0.376773      0.266516      0.184486      0.125653     0.0848277     0.0530469     0.0334947     0.0199636     0.0115728    0.00620067    0.00331822    0.00177757   0.000914221   0.000437411   0.000211427   9.26196e-05   4.25478e-05   1.68704e-05   6.98428e-06   2.57724e-06   9.55723e-07   3.33703e-07
  22  13 2854.7300    3.3463  1.0129 11.6363  0.0002       1.68558  0.0324   0.0638   0.0561    0.2773   0.0000      0.598248   439.0577      -1.46950       17.5880       1.88454      0.690276     -0.794272      -1.74503      -1.34756     -0.394722      0.585656    -0.0813306     -0.690124      0.150416     -0.443819     0.0781010    -0.0142243     -0.129930     -0.100751     0.0153415    -0.0517934     0.0110085    0.00135112   -0.00312801   -0.00654531    0.00283939   -0.00189680   -0.00117498   0.000703630   8.14484e-05  -9.95414e-05   3.64718e-05  -1.10251e-05   2.03481e-07   6.12311e-07   6.33034e-07   1.65189e-07       1.83357       2.19021       2.36850       2.35826       2.52124       2.52605       2.26303       1.99098       1.66456       1.30736       1.13593      0.978387      0.747222      0.557591      0.371952      0.262723      0.196225      0.139873     0.0939889     0.0609581     0.0399371     0.0218860     0.0129461    0.00671188    0.00359111    0.00184519    0.00100336   0.000484626   0.000231500   0.000104881   4.40693e-05   1.78554e-05   7.25645e-06   2.78757e-06   9.90625e-07   3.20368e-07
  22  14 3001.3610    3.9449  0.9017 12.2879 -0.0013       1.08914  0.0263   0.0796   0.0516    0.2168   0.0000      0.614099   436.7897      -1.13078       14.8170       1.09594      -2.07155     0.0412224      0.927688      -2.89742     -0.821500       1.09237     -0.796054      0.550359     -0.296178      0.456214      0.171513      0.166060    -0.0249155      0.115053     0.0503686   -0.00276168     0.0239694    -0.0120421    0.00197714   -0.00941897    0.00188443   9.21939e-05  -0.000448422   0.000652188  -4.40187e-05  -9.12827e-05  -4.22143e-05  -2.45820e-05  -8.44320e-06   1.60582e-06  -5.30290e-07  -8.55297e-08       1.46522       1.84780       2.03523       2.09050       2.09627       1.95980       1.82609       1.67713       1.41083       1.17784      0.963399      0.770564      0.589016      0.449450      0.329836      0.239551      0.166598      0.109313     0.0712308     0.0455591     0.0279408     0.0168357    0.00993116    0.00550699    0.00307245    0.00154132   0.000840262   0.000393793   0.000196348   9.04939e-05   3.89294e-05   1.61574e-05   6.55651e-06   2.33720e-06   8.98107e-07   2.82524e-07
  22  15 3146.9647    4.0962  1.1838 11.9052 -0.0044      0.853853  0.0357   0.0742   0.0607    0.3593   0.0000      0.584885   439.8248      -3.37754       15.8263      -2.08794     -0.270065     -0.618629      0.520151     -0.605115      -1.26276       1.13488       1.38884      -1.13378      -1.10870      0.214105    -0.0814806     -0.379794      0.302129   -0.00497848    -0.0269211     0.0301343     0.0125036   -0.00134940    -0.0145641    0.00388669   -0.00454269   0.000590403   -0.00269795   0.000109199  -0.000154501   7.90186e-05  -5.84880e-05   2.85118e-06  -3.91490e-06  -2.80030e-06  -9.34994e-07  -7.47987e-08       1.87956       2.55108       2.67192       3.00682       2.93267       2.69303       2.44291       2.17774       1.87996       1.45948       1.20584      0.947555      0.762843      0.527561      0.399488      0.285518      0.199493      0.135836     0.0848507     0.0566930     0.0340379     0.0214306     0.0119708    0.00685199    0.00365799    0.00197496   0.000999631   0.000531014   0.000243695   0.000113455   4.75654e-05   1.97588e-05   7.33515e-06   2.84933e-06   9.64509e-07   3.36313e-07
  22  16 3292.1212    3.8246  1.6419 11.5773 -0.0083      0.523962  0.0396   0.0561   0.0683    0.2004   0.0000      0.315343   439.6514       4.06840       13.2116       1.37328      -5.14197      -1.42612     -0.537131      -3.28657      0.544395     -0.495308       1.42475       1.37300      -1.81302      0.761111     -0.138824   -0.00564775      0.113684     -0.221116      0.104925    -0.0256215   -0.00356870     0.0100156   -0.00619060    0.00582874  -0.000459091   0.000722882    0.00282239  -0.000294837  -0.000290654   4.73895e-06  -9.77663e-05   6.94973e-07  -6.19697e-07  -4.68412e-06   9.66117e-07   8.98338e-08       2.12051       2.69898       2.97810       3.16709       3.00074       2.79115       2.64592       2.39994       2.00480       1.73008       1.40399       1.10841      0.872975      0.639436      0.459892      0.337492      0.225999      0.153995     0.0990872     0.0645439     0.0393666     0.0232481     0.0135582    0.00778113    0.00416848    0.00223072    0.00113252   0.000565763   0.000273012   0.000125644   5.58138e-05   2.28205e-05   9.05070e-06   3.48436e-06   1.23988e-06   4.15055e-07
  22  17 3437.2132    3.1606  2.4182 11.4813  0.0000      0.741321  0.0508   0.0389   0.0869    0.1059   0.0000      0.205207   439.2108      0.759575       15.6411     -0.348590     -0.418818       2.69684      -6.05084      -2.05607       2.46549       3.41466       2.14957      -2.50043     -0.409824      0.477805     -0.567124     -0.568021     0.0988332      0.127455    0.00422045    -0.0687869    -0.0398888    -0.0106627    0.00700200    0.00928045   -0.00462076   -0.00186017    0.00214117  -0.000578249  -0.000117441  -0.000148962   9.44805e-05  -2.18395e-05   1.52392e-05   1.85952e-07  -2.06308e-06  -4.45824e-07       2.61721       3.39320       3.58789       3.75875       3.70690       3.59035       3.32773       3.03986       2.53635       2.13551       1.69624       1.39943       1.04682      0.816375      0.599865      0.444016      0.301424      0.201568      0.131631     0.0837639     0.0509639     0.0303999     0.0175700    0.00995163    0.00552648    0.00277488    0.00143992   0.000705748   0.000341446   0.000157147   6.81228e-05   2.86814e-05   1.12433e-05   4.16355e-06   1.53516e-06   5.08804e-07
  22  18 3582.1536    2.5844  3.5919 11.3041 -0.0009      0.735553  0.0662   0.0278   0.1138    0.0768   0.0000      0.141266   440.1237       4.31446       4.14767      -7.39991      -5.03386      -7.75505       5.81747      -1.82497      0.963924      -5.08905      0.392212      0.253819      0.160874     -0.914274     -0.778291     -0.207580     -0.378042     -0.203164    -0.0776608      0.125618    -0.0349345    -0.0395202  -2.68366e-05    0.00780216    0.00947665    0.00378639    0.00228638   0.000108583   9.64089e-05   7.88221e-06  -5.17743e-05  -2.24781e-05   3.68571e-05   1.43102e-06  -7.78809e-07   5.24644e-07       3.32393       4.28446       4.66916       4.88132       4.78837       4.73159       4.20804       3.77922       3.24742       2.65561       2.20951       1.76751       1.33761       1.00910      0.756675      0.536787      0.375240      0.252017      0.164391      0.102595     0.0662579     0.0393350     0.0225800     0.0129649    0.00697039    0.00362312    0.00183204   0.000922822   0.000437236   0.000193546   8.75013e-05   3.62482e-05   1.47901e-05   5.42110e-06   1.91911e-06   6.85289e-07
  22  19 3727.0541    2.1674  5.1838 10.6876 -0.0016      0.480303  0.0803   0.0198   0.1450    0.0755   0.0000     0.0902391   436.7321       5.06747       19.6346       9.00331      -7.05214       9.94494       5.10102      -1.30769      -3.41351       3.45065     -0.448567      -1.82733     -0.252808       1.18020     0.0434772      -1.00592      0.449093      0.151190     -0.285905      0.213766    -0.0177131     -0.105590    0.00229752    0.00309605    -0.0113118  -0.000828779    0.00172160  -0.000710437   0.000572792  -0.000243452  -5.01141e-06   8.13534e-06  -1.32304e-05  -7.56786e-06  -9.48190e-07   2.82476e-06       3.99896       5.14776       5.63751       5.87675       5.73128       5.47351       5.07829       4.47124       3.97272       3.34066       2.73344       2.16800       1.66905       1.26354      0.930115      0.656972      0.456661      0.305478      0.202042      0.125688     0.0794686     0.0473820     0.0278476     0.0154553    0.00876828    0.00444141    0.00234753    0.00113168   0.000542596   0.000241958   0.000107123   4.53971e-05   1.82332e-05   6.78426e-06   2.51459e-06   8.40409e-07
  22  20 3871.8762    1.8411  7.1499 10.4584 -0.0004      0.404448  0.1021   0.0152   0.1830    0.0590   0.0000     0.0659616   438.4219       3.60790       29.7383    -0.0893990      -3.68928      -4.62855      -6.60506      -10.9403       2.22024      -2.08362       1.01037      -1.34907     -0.502471     -0.919148      -1.93243     -0.352198     -0.260541      0.160412     -0.591526     -0.298901     0.0454064    -0.0427193    -0.0249367    -0.0104077    0.00721570   -0.00183105   -0.00361947  -0.000851875   8.50436e-05  -0.000666984   3.65588e-05  -0.000106757   4.69692e-06  -8.71610e-06   6.85432e-06  -1.80787e-06       4.90670       6.27491       6.92751       7.21479       7.08864       6.81172       6.36950       5.62994       4.81573       4.06709       3.28733       2.68068       2.04546       1.54795       1.15177      0.802143      0.570330      0.377697      0.255402      0.161279     0.0981377     0.0595740     0.0342873     0.0193820     0.0105329    0.00556970    0.00290359    0.00137900   0.000667717   0.000310329   0.000134614   5.70184e-05   2.26871e-05   8.54695e-06   3.14089e-06   1.04636e-06
  22  21 4016.3920    1.5334 10.1964 10.3058  0.0003      0.310375  0.1464   0.0117   0.2500    0.0481   0.0000     0.0590531   436.0248       3.11096       25.3955      -9.91366     -0.982014       2.62416       21.8763       8.82204      -4.57100      -4.29313       9.59246       1.31233      0.601422      -1.22449      -2.08124      0.220410       1.59546      -1.36417      0.513136     0.0878616     0.0765352     0.0466259     0.0449590     0.0137245   -0.00616219  -0.000447476   -0.00358888   5.14404e-05  -9.14940e-05   0.000158336   0.000121897   1.62715e-05   8.87279e-05   4.67994e-06  -1.23065e-06  -1.59628e-06       6.38433       8.51093       9.08410       9.50045       9.41362       8.85431       8.36371       7.32005       6.59514       5.45089       4.50325       3.65606       2.79409       2.10412       1.52684       1.11336      0.760657      0.520596      0.336971      0.210608      0.134639     0.0818017     0.0470886     0.0266445     0.0143199    0.00766667    0.00391559    0.00197031   0.000922899   0.000424187   0.000183144   7.85895e-05   3.08181e-05   1.17064e-05   4.12795e-06   1.46199e-06
  22  22 4161.0775    1.3209 12.5141 10.2568 -0.0009      0.115729  0.1855   0.0098   0.3182    0.0436   0.0000     0.0586145   444.6443      -7.64383       5.82906       10.8532       16.5962      -7.94311     -0.624533      -7.91819      -5.88626      -9.03941       1.24896       2.62799      -1.17126     -0.299924    -0.0715016       1.03049     -0.636264     -0.885523      0.129849      0.123198    -0.0355459    -0.0218933    -0.0140554   -0.00405279   0.000312668   -0.00251295    0.00278031   0.000112649    0.00331230   0.000288350  -3.73402e-05   0.000136402   5.66534e-05   1.18108e-05   2.54571e-06  -6.40375e-07       7.71948       10.1333       11.1816       11.5408       11.4966       10.9561       10.1101       9.01579       7.82120       6.54383       5.24914       4.29103       3.27080       2.51494       1.82711       1.30730      0.912138      0.617006      0.407422      0.259318      0.161353     0.0952496     0.0565235     0.0318516     0.0171523    0.00943758    0.00474259    0.00236208    0.00112455   0.000516463   0.000228103   9.38505e-05   3.79566e-05   1.47259e-05   5.03100e-06   1.77071e-06
  22  23 4305.8401    1.0547 14.7647 10.2273 -0.0004      0.178203  0.2529   0.0079   0.4069    0.0375   0.0000     0.0733683   439.1238       26.7827       28.2237      -7.56008       28.1922      -21.1841      -18.4743       4.62616      -12.2794       6.26000      -6.98384       4.61203     -0.485101     0.0574127       3.12500       1.64711      -1.13275      -1.21736      0.187449     -0.103275     -0.428462    -0.0385126     0.0179426     0.0544599     0.0196007    0.00804678   -0.00210058   0.000912978   0.000259531   -0.00149743  -0.000328128  -6.24829e-05  -3.46749e-05   3.56044e-05  -4.25038e-06   2.74797e-06       9.62486       12.5884       13.8764       14.4562       14.1777       13.5330       12.3735       11.1485       9.69344       8.32319       6.76221       5.38946       4.21375       3.15903       2.31180       1.64971       1.14359      0.777084      0.515300      0.322067      0.206334      0.122823     0.0715227     0.0410491     0.0224921     0.0119826    0.00607081    0.00306483    0.00144906   0.000648819   0.000288514   0.000121796   4.89057e-05   1.85385e-05   6.59014e-06   2.30032e-06
  23   7 1969.6818    0.6052  0.4499  9.9315 -0.0091       9.73184  0.0251   0.0181   0.0361    0.0689   0.0000       1.36257   438.9819     -0.413918       17.3756      -1.02669      -3.23638       1.88617       2.19104       1.57901     -0.199297   -0.00119208      0.122624     -0.463054     -0.940072      0.125796     -0.158590     -0.256348     0.0603667    -0.0370290    -0.0479072      0.119646     0.0320248    -0.0204177    0.00565690    0.00294558   -0.00687967   0.000294921   -0.00305813  -0.000177897  -0.000205747  -7.10160e-05  -9.25309e-06  -2.39069e-05   7.56749e-06  -2.13459e-06  -1.12403e-07   3.70543e-07       1.61902       1.87114       1.68374       1.98334       2.24263       2.16618       1.82077       1.59715       1.63282       1.33641       1.02802      0.663740      0.650247      0.567130      0.425823      0.288232      0.183399      0.147285      0.102798     0.0758310     0.0402572     0.0251872     0.0115107    0.00842909    0.00495505    0.00307457    0.00161153   0.000802501   0.000370598   0.000159210   6.93112e-05   2.64440e-05   1.26792e-05   4.17058e-06   1.94127e-06   6.59873e-07
  23   8 2131.2132    0.8516  0.6811  9.9864 -0.0065       8.14690  0.0253   0.0203   0.0447    0.1058   0.0000      0.940537   436.8834      -1.93210       16.0838       2.92849      -4.08943      0.471410      0.926849       3.08820     0.0488225       1.35052      -1.05714     -0.744385      0.245324      0.823087     0.0287687    -0.0786618     0.0939989     -0.135292    -0.0730215     0.0660253    0.00829269     0.0111693    -0.0125782     0.0121412   0.000587790    0.00171341   0.000131946   3.13938e-05  -0.000120485   1.61324e-05   3.39088e-05  -5.67900e-06   7.19297e-06  -1.96737e-06   1.21550e-06  -3.17134e-07       1.51464       1.85458       1.83919       2.04582       2.06799       2.01422       1.91661       1.72566       1.47768       1.12775       1.01571      0.816522      0.680163      0.497779      0.380529      0.259100      0.175725      0.133428     0.0960622     0.0650028     0.0381758     0.0249253     0.0134341    0.00810533    0.00416633    0.00240379    0.00131239   0.000678478   0.000313482   0.000151535   7.04522e-05   3.22675e-05   1.35968e-05   5.60199e-06   1.93568e-06   7.02843e-07
  23   9 2287.6003    1.1400  0.9144 10.3091 -0.0093       6.04089  0.0297   0.0234   0.0539    0.1362   0.0000      0.786732   438.0209      -3.92663       16.1168      0.370439      -2.87469      -1.26731       3.16903      0.152399     -0.796774     0.0552533       3.21014       1.54639      -1.34917   -0.00191105      0.129685     -0.589715      0.218832    -0.0170836    0.00163839    -0.0711622     0.0307408    -0.0113682  -0.000726485   -0.00782854  -0.000453111    0.00185968   -0.00192999   -0.00104381   0.000415737   8.14387e-05   4.78366e-05  -7.69579e-06  -1.12251e-05   7.17091e-06  -1.81470e-06   5.93880e-07       1.50354       1.87823       2.09220       2.18353       2.14907       2.04281       1.94531       1.74893       1.53149       1.27921       1.07996      0.868679      0.656566      0.504254      0.396520      0.282015      0.208639      0.132467     0.0914208     0.0588175     0.0370659     0.0226237     0.0138590    0.00813432    0.00457034    0.00253614    0.00133263   0.000675347   0.000336618   0.000160613   7.81323e-05   3.32994e-05   1.50433e-05   5.79029e-06   2.33275e-06   8.56027e-07
  23  10 2439.2285    1.6577  0.9128 10.3334 -0.0057       2.60997  0.0310   0.0330   0.0497    0.2225   0.0000      0.609485   439.0146     -0.339558       17.0200      0.250541      -1.04604      -4.25204       2.67057       2.58885      0.623052      -1.98584      0.148265      0.408831     -0.212765      0.711347     0.0772711    0.00361369    -0.0843360      0.240175    -0.0658163     0.0625303     0.0304907     0.0115235    -0.0330685     0.0153791   -0.00417510   0.000171884    0.00222916   0.000363259   0.000154850  -9.37311e-05   5.86050e-05   4.47613e-05  -1.61631e-05   7.73392e-07  -4.88257e-07  -5.05374e-07       1.51791       1.96430       2.41733       2.07963       2.43661       2.25145       1.89910       2.02006       1.47061       1.39565       1.18268      0.888192      0.752677      0.543467      0.383716      0.316178      0.194117      0.146746     0.0963468     0.0566887     0.0425186     0.0234291     0.0149322    0.00901972    0.00471913    0.00266071    0.00140866   0.000686092   0.000354809   0.000178612   7.63080e-05   3.63035e-05   1.50756e-05   6.31747e-06   2.41877e-06   8.98750e-07
  23  11 2588.6527    2.1164  1.0737 10.9131 -0.0007       2.01189  0.0335   0.0385   0.0556    0.2238   0.0000      0.568225   441.3772      -4.25809       12.6842      -3.36514      -3.15247      -3.36917      -4.06553       1.05711     -0.603586     -0.544268     0.0247262       1.46675       1.02866    -0.0772856      0.285575     0.0270266     -0.295123     -0.127173    -0.0146267    -0.0307308    0.00478785    0.00276278    -0.0126479   -0.00103031   4.93926e-05   -0.00240245   -0.00296425   -0.00114941   0.000136517   1.61508e-05  -9.42344e-05  -9.93731e-06  -1.95880e-05   5.44142e-07  -2.15838e-07  -5.23622e-07       1.75989       2.22041       2.48423       2.66539       2.60154       2.43143       2.32886       2.00912       1.77592       1.48455       1.16815      0.916998      0.766940      0.573137      0.423765      0.296209      0.226874      0.152190     0.0982783     0.0649666     0.0411567     0.0259923     0.0146743    0.00861295    0.00501850    0.00274884    0.00136708   0.000765481   0.000393384   0.000191866   7.95668e-05   3.46053e-05   1.56147e-05   6.33888e-06   2.39453e-06   9.61617e-07
  23  12 2737.6630    2.7349  1.0386 11.2254 -0.0030       2.95492  0.0311   0.0514   0.0545    0.2779   0.0000      0.552264   437.1898      0.560574       15.8658      -1.53984      -4.34370      0.999284     -0.627660      -1.33998      -3.15055       1.56532       3.21055      0.171344     -0.309733     0.0712080      0.728037     -0.144478     0.0987376      0.144008     -0.149568     0.0302833     0.0395871    -0.0169980    -0.0125467  -0.000538545   -0.00361737    0.00134639   0.000699263  -2.91884e-06  -0.000128897  -1.36293e-05   2.55515e-05   4.33445e-05   4.83857e-07  -2.40550e-06   1.07195e-06   1.83855e-06       1.63009       2.03307       2.20564       2.30467       2.24138       2.16439       2.00036       1.85397       1.60155       1.35684       1.19452      0.891649      0.726879      0.551801      0.418283      0.302902      0.209078      0.140426     0.0992720     0.0629632     0.0394956     0.0241234     0.0140353    0.00842824    0.00481405    0.00254713    0.00145980   0.000702692   0.000344778   0.000172038   7.56969e-05   3.73097e-05   1.42496e-05   6.36453e-06   2.39248e-06   8.73233e-07
  23  14 3033.4043    4.0076  1.0349 12.1654 -0.0032       2.48757  0.0314   0.0749   0.0536    0.2588   0.0000      0.692298   438.5498       2.45436       15.0076       1.89029      -1.43185      -3.27017      -2.05888       1.54825     0.0348493      0.401996     -0.522111      -1.24139     -0.599106     0.0944621      0.381857     -0.196162      0.125821     0.0675955     0.0831687    -0.0213262    -0.0152846    0.00641522    -0.0131500   -0.00789971   -0.00693752  -0.000583417   -0.00115805   0.000633607  -0.000103049  -7.24054e-05   9.02479e-05   8.34783e-06  -1.47469e-05  -4.05199e-06   1.92448e-06  -1.44004e-07       1.55253       2.05078       2.24107       2.38457       2.27148       2.16203       1.99173       1.78334       1.63720       1.33540       1.15330      0.911849      0.732627      0.520309      0.396944      0.286978      0.193292      0.132894     0.0907448     0.0584052     0.0360243     0.0233130     0.0133229    0.00790116    0.00453519    0.00249574    0.00130159   0.000668215   0.000344333   0.000160987   7.49364e-05   3.41068e-05   1.48919e-05   5.79363e-06   2.14460e-06   8.16948e-07
  23  15 3179.6185    4.1537  1.1892 12.6438 -0.0045    -0.0679016  0.0380   0.0764   0.0598    0.2144   0.0000      0.642624   438.8232      0.780535       12.1111       1.63938      -1.37134       2.79072      -2.10812       2.58838       1.91591       2.08002     -0.673027      -1.51923       1.73578      0.201995      0.927733     0.0477741   -0.00602909      0.106630    -0.0377945    -0.0187675    -0.0593081     0.0261005    0.00822808    -0.0100136    0.00117544   -0.00295211    0.00109703   0.000538476   0.000200369   0.000104857   1.34079e-05   3.63528e-05  -8.93524e-06  -7.40912e-07   9.61082e-07  -7.83698e-07       1.81254       2.48437       2.56867       2.82408       2.63698       2.55953       2.32845       2.09126       1.87595       1.62259       1.39906       1.10330      0.863638      0.645207      0.466668      0.345022      0.232730      0.158851      0.107648     0.0687382     0.0447790     0.0270724     0.0169236    0.00995336    0.00534959    0.00309481    0.00159133   0.000812393   0.000398320   0.000186066   8.81707e-05   3.98419e-05   1.70555e-05   6.51959e-06   2.73034e-06   9.74538e-07
  23  17 3471.1836    3.0386  2.6035 11.4017 -0.0021      0.551493  0.0524   0.0353   0.0892    0.0944   0.0000      0.189354   440.4746      -1.08959       15.8918      0.106767      -4.37200     -0.154574      0.922728      -3.61223      -1.43185      -1.39457       1.60645     -0.661404      -1.20477      0.360065     -0.153252     -0.305224     -0.121496      0.314983     -0.276731     -0.139226     -0.156653    -0.0402268     0.0103690    0.00323662  -0.000882906  -0.000179327    0.00234938  -0.000899080   0.000629530   0.000264070   0.000202629   7.04727e-05  -1.56630e-05   2.91629e-06   7.50074e-06   2.79179e-07       2.41606       3.20023       3.49313       3.74062       3.60120       3.39151       3.28645       2.87259       2.53347       2.16572       1.76875       1.42702       1.12725      0.871383      0.635464      0.458880      0.327110      0.227291      0.151127     0.0979527     0.0637865     0.0382991     0.0226941     0.0132148    0.00762594    0.00413398    0.00219950    0.00111813   0.000589337   0.000272960   0.000126725   5.59050e-05   2.39349e-05   9.82529e-06   3.95257e-06   1.42383e-06
  23  18 3616.8553    2.4992  3.8427 11.2569 -0.0015      0.723084  0.0666   0.0255   0.1155    0.0671   0.0000      0.120922   441.4122       1.66364       19.1965      -6.94114      -2.02530     -0.254632      -4.11183      -5.69789      -2.81994      0.562262     -0.230043    -0.0314736       1.08505     -0.843710       1.17926     -0.510089     -0.205979    -0.0688247     -0.213948    -0.0190770    -0.0993476     0.0218261    0.00448245     0.0266742    -0.0138529    0.00292409   2.99034e-05   -0.00241883   0.000257052   0.000575052  -9.46891e-05  -8.05635e-05  -4.42051e-05  -6.05947e-06   5.38448e-06  -1.28859e-06       3.14924       4.02580       4.38598       4.68443       4.66034       4.43431       4.10668       3.64210       3.23824       2.71471       2.32616       1.85165       1.45301       1.08218      0.810980      0.600328      0.416050      0.290184      0.188916      0.125792     0.0795465     0.0497926     0.0304600     0.0180469    0.00982076    0.00547257    0.00291040    0.00146550   0.000740077   0.000346251   0.000165272   7.35810e-05   3.08043e-05   1.22092e-05   4.90819e-06   1.76282e-06
  23  19 3762.3437    2.0906  5.4635 10.7233 -0.0007      0.605149  0.0848   0.0186   0.1453    0.0665   0.0000     0.0895664   436.5039      -2.38086       12.5585       3.80937      -5.28667      -10.5731      -3.67025      -6.24707      -2.95549      0.565934       2.09044       1.48212      -1.46430     -0.149948      0.298545       1.13786     -0.446961     -0.448123    -0.0713992    -0.0219263     -0.126840     0.0300379    -0.0387408   -0.00870530    0.00121488    0.00109022    0.00173377    0.00184140  -0.000331590  -5.95338e-05  -8.01475e-05  -0.000126923   1.07360e-05  -1.99501e-05   3.68196e-06   1.97636e-06       4.06419       5.19679       5.69592       5.82237       5.84032       5.45533       5.04999       4.62503       4.12892       3.54361       2.93949       2.40157       1.87833       1.43325       1.02337      0.761863      0.510660      0.361517      0.240099      0.156878      0.100028     0.0607293     0.0368813     0.0208802     0.0122176    0.00656900    0.00351330    0.00181581   0.000901111   0.000433218   0.000199065   8.75004e-05   3.76216e-05   1.50227e-05   5.70086e-06   2.14839e-06
  23  20 3907.4195    1.7397  7.8554 10.4832 -0.0032      0.266592  0.1124   0.0140   0.1957    0.0537   0.0000     0.0651733   435.5043       3.32142       25.6050      -2.74772     -0.651454      -1.67323       4.05429       11.0636       12.1512      -8.12071       2.73798       1.59913    -0.0439664      0.696248     -0.362117       1.68631      0.890163      0.489120     -0.600590     -0.114419     -0.184146     0.0863303     -0.100843     0.0537112    0.00899481    0.00943249    0.00332441    0.00301232    0.00173083   -0.00183924  -9.64616e-05   0.000239230  -1.19088e-05  -2.74828e-05  -9.14148e-07   9.84855e-07       5.08010       6.57614       7.22286       7.53553       7.63524       7.20001       6.64470       5.91007       5.28674       4.46885       3.72868       2.97469       2.35685       1.77008       1.33465      0.955861      0.675996      0.466924      0.310862      0.205603      0.129627     0.0806722     0.0482675     0.0283761     0.0158999    0.00900728    0.00457352    0.00241402    0.00119161   0.000566635   0.000258411   0.000115185   4.92878e-05   1.97368e-05   7.68688e-06   2.88395e-06
  23  21 4052.3628    1.4740 10.7746 10.3130 -0.0004      0.225637  0.1511   0.0109   0.2658    0.0455   0.0000     0.0576108   436.1091       24.3998       4.06135      0.115358      -8.69814      -5.70067       3.29112      -2.64527      -4.67189       8.17800       4.85523      -1.99049      0.440011       1.13220     -0.659337      -2.86760       1.21037      0.397016     -0.313195     -0.338848    -0.0524230    -0.0273716     0.0493415    -0.0362773   -0.00615059    0.00636330    0.00822134   0.000884785   0.000821055   5.73081e-05  -0.000258820   0.000259149   8.57085e-05   6.69493e-06  -5.99306e-06   2.09312e-06       6.32465       8.44579       9.07890       9.51523       9.71107       9.07525       8.49272       7.61979       6.64604       5.62848       4.62829       3.76097       2.90544       2.24345       1.69459       1.21617      0.868105      0.590088      0.405642      0.258297      0.166066      0.102047     0.0615962     0.0355318     0.0203939     0.0111358    0.00593477    0.00303998    0.00151968   0.000722208   0.000331505   0.000150046   6.34423e-05   2.59084e-05   9.63535e-06   3.56809e-06
  23  22 4197.5181    1.2002 12.9987 10.3124 -0.0028      0.175161  0.2065   0.0089   0.3396    0.0400   0.0000     0.0651849   425.7893       7.77833       4.64254      -5.04928     -0.813388      -18.7397       2.31384       4.37492      -3.90967      -18.5190       4.53225       5.67144       7.37633     -0.268626      -1.30438     -0.168000      -1.25689      0.266701      0.689903     -0.528595     0.0425262    -0.0657967      0.150421   -0.00794605    -0.0307004     0.0255451     0.0141765   -0.00604186   -0.00477128    0.00216660   0.000457406  -0.000175640  -0.000131490   6.19672e-05   1.56209e-05  -1.45394e-06       7.80034       10.3638       11.3032       11.9102       11.8956       11.1253       10.4908       9.54317       8.19684       6.99340       5.80007       4.66639       3.64113       2.82020       2.10425       1.53073       1.08769      0.742498      0.508487      0.326081      0.209869      0.129019     0.0772036     0.0452805     0.0259064     0.0140973    0.00758700    0.00388249    0.00193795   0.000934152   0.000434056   0.000192462   8.23170e-05   3.38569e-05   1.27220e-05   4.67833e-06
  23  23 4343.1739    0.9989 16.0191 10.2376 -0.0021      0.236672  0.2754   0.0073   0.4217    0.0348   0.0000     0.0768077   437.0702      -18.9853       30.9144       11.8446      -15.2459      -7.35466      -20.3117      -2.04840       27.3789      0.720689      -6.97415       1.85550      -2.53585       4.59442       2.66200       1.00253     -0.401383     -0.192657     0.0215667      0.316754      0.142500    -0.0941065    -0.0980664    -0.0106198     0.0347004    -0.0312671   -0.00600116    0.00854494    0.00156179  -0.000529187   0.000327619   1.71635e-05   0.000111231   8.07934e-05  -1.32491e-06  -3.86433e-07       9.67882       12.5686       13.6718       14.1503       14.1846       13.3444       12.7719       11.4628       10.1091       8.56581       7.17729       5.82213       4.57647       3.49677       2.62804       1.90887       1.33463      0.933464      0.631100      0.407207      0.261434      0.160676     0.0973944     0.0562473     0.0319045     0.0174514    0.00946270    0.00477087    0.00243735    0.00113333   0.000540229   0.000238140   0.000103132   4.13657e-05   1.58714e-05   5.74219e-06
  24   7 1993.6282    0.6055  0.5309  9.9527 -0.0055       8.87648  0.0241   0.0156   0.0397    0.0717   0.0000       1.28913   438.7054    -0.0309528       18.8600      -2.29446     -0.911698     -0.418493     -0.887073     0.0694564      -2.30331      0.934432     0.0794299     0.0373903   -0.00356729      0.243864     -0.548690      0.289890      0.201749    -0.0241255     0.0927112    -0.0552136    -0.0432927   -0.00481382    -0.0180662   -0.00429593   -0.00387606  -0.000761249    0.00119113   0.000250382  -0.000588733  -0.000221492  -0.000209558  -2.22227e-05   4.30922e-05  -1.24580e-05   5.23164e-06   7.82348e-07       1.37836       1.75716       1.79226       1.87813       2.02686       1.99263       1.84765       1.61800       1.41093       1.10525       1.06464      0.805758      0.672735      0.501025      0.373323      0.281774      0.197363      0.142211      0.101492     0.0676290     0.0432851     0.0289590     0.0175138     0.0104238    0.00643649    0.00337281    0.00183588    0.00104806   0.000446812   0.000264805   0.000112823   5.43374e-05   2.44807e-05   1.05239e-05   4.42792e-06   1.75850e-06
  24   8 2156.8424    0.8744  0.6921  9.9561 -0.0081       6.87385  0.0233   0.0198   0.0450    0.1079   0.0000      0.881958   441.2563      0.600221       14.3115      0.118355     -0.873004     -0.389053      -4.79668      -1.16964     -0.769208     -0.303481      0.213852      0.304329     -0.102120     0.0605775     0.0630921     -0.255567    -0.0920312     0.0707380    -0.0857256     0.0920486   -0.00281074     0.0229609   0.000110662     0.0116270   -0.00738316   0.000227972    0.00160006   0.000961506   0.000831742   3.29550e-05   2.14520e-06   9.48198e-05  -2.09029e-05   9.23690e-06  -4.24913e-06   3.76693e-07       1.25455       1.59466       1.68504       1.79990       1.73482       1.71005       1.66452       1.41089       1.29223       1.10125      0.961752      0.798131      0.632454      0.481346      0.361945      0.248254      0.187860      0.126558     0.0874613     0.0601796     0.0406117     0.0250362     0.0148882    0.00909327    0.00533498    0.00298950    0.00160016   0.000866413   0.000425369   0.000219700   0.000104814   5.06819e-05   2.15415e-05   9.28043e-06   4.04228e-06   1.62028e-06
  24   9 2314.3720    1.2691  0.9198 10.2178 -0.0065       3.97861  0.0305   0.0257   0.0526    0.1645   0.0000      0.734089   440.0013     -0.891857       12.6635     -0.474641      -4.16087       2.13135     -0.702972      -5.78235      -1.81100       1.66600      0.506379     -0.609492     -0.319645    -0.0596456      0.472953     -0.146538      0.283268    -0.0452937      0.200379    -0.0631562    -0.0466460   0.000329215    -0.0268495    0.00309285   -0.00235264    0.00270785   5.40237e-06  -0.000860600  -0.000768037  -0.000187302   0.000295977  -2.14782e-05  -5.55589e-05   1.22515e-05   5.25046e-06  -1.62574e-06       1.47170       1.88754       2.03929       2.09268       2.10254       2.11207       1.94920       1.78424       1.45364       1.29782       1.12530      0.925085      0.750299      0.567964      0.389347      0.312995      0.208039      0.147305      0.105835     0.0695002     0.0474277     0.0303027     0.0181077     0.0110223    0.00639803    0.00347109    0.00193232   0.000997089   0.000498511   0.000254161   0.000123856   5.93466e-05   2.64160e-05   1.13518e-05   4.82092e-06   1.94471e-06
  24  10 2467.0521    1.7639  0.9772 10.6888 -0.0062       1.63766  0.0283   0.0335   0.0532    0.2129   0.0000      0.622136   438.3703      -1.12946       15.4944      -2.00300     -0.184421       2.34118      -3.59075      0.567450      -1.11115      -1.04288     -0.465251       1.00647    -0.0703212     -0.194560     -0.218053     -0.124254     0.0286926      0.125951    -0.0248901    0.00858453     0.0520228     0.0291235     0.0357904    0.00289457   -0.00170941    0.00258218   -0.00168630  -0.000678957  -0.000194091  -0.000282905   7.57894e-05   6.21683e-06  -1.75858e-05  -1.44462e-05  -4.22414e-06   1.44033e-06       1.39113       1.79799       2.02563       2.06554       2.08778       2.00578       1.82262       1.61003       1.50632       1.27460       1.07609      0.876213      0.680400      0.533649      0.405461      0.283032      0.212703      0.144173     0.0969750     0.0665376     0.0426928     0.0264762     0.0171410    0.00991576    0.00580815    0.00344280    0.00185520   0.000971925   0.000512145   0.000259368   0.000120561   5.65662e-05   2.50918e-05   1.12864e-05   4.36081e-06   1.83124e-06
  24  11 2617.6137    2.2827  1.0699 10.9360 -0.0040       1.03470  0.0319   0.0423   0.0560    0.2775   0.0000      0.568876   437.3695    0.00962214       18.8206       1.30537      -3.61723       1.91918      -3.81416       1.75808       2.39557       1.21117      -1.91633      -2.32241     0.0667842      0.719814      0.799272      0.411857     -0.599023    -0.0252832      0.126443    -0.0674757     0.0119799     0.0144820     0.0156744    -0.0213797   -0.00577709    0.00530553    0.00269484  -0.000117753  -0.000189171   0.000132768   3.19716e-05  -0.000103538  -3.60116e-06   7.64545e-06   1.08798e-05   8.10021e-07       1.51944       2.04587       2.10736       2.20167       2.13249       2.23486       2.08435       1.82292       1.68080       1.34061       1.15795      0.923904      0.720914      0.554110      0.441808      0.336601      0.240428      0.176342      0.111017     0.0755774     0.0475784     0.0300158     0.0189470     0.0111553    0.00676219    0.00342940    0.00206087    0.00100928   0.000536372   0.000250082   0.000127435   5.76849e-05   2.63235e-05   1.12120e-05   4.70264e-06   1.85822e-06
  24  12 2767.6664    2.9525  0.9974 10.6524 -0.0018       1.92691  0.0281   0.0539   0.0505    0.4315   0.0000      0.501271   439.8692     0.0205458       15.8453      -2.07610     -0.428191    -0.0367074      0.705644      0.887363       1.12101       1.08328       1.47684     -0.545404     -0.970761    -0.0134880     -0.173201      0.148267      0.214880      0.191415    -0.0221809    -0.0392838    -0.0406891   -0.00145344     0.0184034    -0.0132609   -0.00114409    0.00277148   0.000821174  -0.000154253  -0.000119500   0.000343010  -8.28511e-05   5.16962e-05   2.52954e-05   3.90979e-06   1.39774e-06   1.72862e-06       1.42471       1.85308       1.95253       2.09593       2.17197       1.96741       1.87318       1.62020       1.52560       1.27580       1.07769      0.862240      0.676115      0.550205      0.390761      0.285602      0.205672      0.142330     0.0976028     0.0664698     0.0439759     0.0266627     0.0164677    0.00968178    0.00576398    0.00335060    0.00180470   0.000966610   0.000507255   0.000248111   0.000121938   5.56541e-05   2.34072e-05   1.05731e-05   4.10812e-06   1.68112e-06
  24  13 2916.9191    3.9031  0.8854 11.3292 -0.0062       1.14887  0.0258   0.0744   0.0456    0.4348   0.0000      0.517686   440.3971      0.816904       15.6121       1.60351     -0.360248       2.03446      0.950523      0.213816      0.519088      0.780410     -0.915663      0.216890      0.334686     -0.755160      0.479043     -0.198008     -0.120117     0.0743037     -0.105296     -0.110562    -0.0181932    -0.0156434     0.0144173   -0.00322814   -0.00112811    0.00738703   0.000428433    0.00130904   0.000371680   0.000440367   4.09279e-05   2.13609e-06   3.13536e-05   8.56189e-06  -4.03997e-06  -4.78111e-08       1.48313       1.90582       2.03362       2.02481       2.04684       1.92872       2.01668       1.81949       1.57311       1.26289      0.988354      0.775247      0.614947      0.513808      0.399933      0.318888      0.228421      0.160397      0.109287     0.0691652     0.0442171     0.0264216     0.0160182    0.00967375    0.00519344    0.00299535    0.00158794   0.000877662   0.000444904   0.000216800   0.000109832   5.03717e-05   2.35845e-05   9.66369e-06   4.19621e-06   1.62319e-06
  24  14 3064.9661    4.2045  0.9683 11.9743 -0.0063      0.638509  0.0272   0.0797   0.0508    0.3519   0.0000      0.485483   438.8515       1.36319       13.1436       1.10000       1.63147     -0.132604      0.192044      -1.69985      0.973905       2.56435     -0.253611     -0.720321     -0.488868     -0.545809     -0.304106     -0.525698     -0.167025     -0.204098     -0.111797    -0.0753164    -0.0813486     0.0132249    -0.0112615   0.000362538    0.00947475   -0.00122535   0.000199193   -0.00242961   -0.00108095   0.000253162   9.72865e-05  -1.26564e-05   2.12834e-05  -6.17605e-06  -1.14355e-08  -8.60183e-07       1.42948       1.81236       1.94935       2.07162       2.10344       2.00414       1.90260       1.67772       1.45901       1.24429       1.01637      0.819018      0.677363      0.521331      0.389040      0.290114      0.192367      0.145240      0.100671     0.0681062     0.0453670     0.0273584     0.0168431    0.00975871    0.00568000    0.00322885    0.00179745   0.000944042   0.000499983   0.000239925   0.000114324   5.36103e-05   2.37337e-05   1.03879e-05   4.26554e-06   1.67718e-06
  24  15 3211.9994    4.0879  1.2577 12.3460 -0.0041       2.02731  0.0351   0.0710   0.0622    0.2595   0.0000      0.552973   439.2707      0.964317       12.0207      -6.58476      -3.75353       3.30837       1.61161      -4.69164      -2.29745     -0.700816      -2.03829     -0.546925     -0.246696      0.479561    -0.0878882    -0.0439803    -0.0242948     -0.298724     0.0438781    -0.0786537   -0.00412517    0.00358208    -0.0219965    -0.0116659    0.00501733    0.00238046  -0.000494335  -0.000239831  -0.000853996   0.000246939  -7.33011e-05  -4.68927e-05   2.85563e-06  -1.06906e-06   3.91977e-06  -3.95234e-07       1.59816       2.01644       2.13864       2.45091       2.41273       2.26818       2.12420       1.89121       1.70295       1.43740       1.16622      0.956555      0.771199      0.590195      0.459595      0.321681      0.248389      0.166976      0.117709     0.0781901     0.0506412     0.0333274     0.0191778     0.0118729    0.00715191    0.00391273    0.00222745    0.00116243   0.000614418   0.000312829   0.000149743   7.06365e-05   3.01460e-05   1.28433e-05   5.56017e-06   2.16619e-06
  24  16 3358.4067    3.4407  1.8348 12.0328 -0.0070      0.119314  0.0431   0.0474   0.0731    0.1092   0.0000      0.341224   438.4941       1.22802       13.2457       4.05521      -2.64368       3.78108       2.01456      -1.44782      -4.10046      -1.44343      -3.80433       1.53514       1.42446      0.921400     -0.856549      0.349999     -0.103667     0.0210134      0.142508     0.0415881    -0.0291704     0.0643634     0.0309455   -0.00393754   -0.00271602   0.000485909    0.00682240   0.000713854   0.000654899   0.000138056   7.12524e-05  -4.43159e-05   0.000107192   1.52151e-06  -5.30776e-06   2.88922e-07       2.10789       2.61920       2.95547       3.07579       3.05624       2.86783       2.72115       2.51603       2.17379       1.88779       1.51142       1.21431       1.01617      0.749318      0.574719      0.431933      0.314251      0.220026      0.146645     0.0936260     0.0636246     0.0379250     0.0240288     0.0143531    0.00822350    0.00466754    0.00258333    0.00133001   0.000718359   0.000362141   0.000177818   8.37131e-05   3.70665e-05   1.54637e-05   6.41759e-06   2.57813e-06
  24  17 3504.7845    2.9438  2.8909 11.3964 -0.0020      0.358752  0.0542   0.0322   0.0935    0.0803   0.0000      0.161774   439.6395       4.25984       14.0572     -0.833890       5.59581      -3.27477      -4.33955      -4.50904     -0.663034       2.26817      -3.25359      0.438529     -0.582971     -0.205504       1.17373      0.148766     -0.166577    -0.0767431      0.115443      0.360908     0.0200889    -0.0926797    -0.0580685    0.00318991     0.0152269   0.000740195  -0.000791576    0.00107671   -0.00107479   0.000458044   0.000224996  -0.000105361   1.86810e-05   7.19026e-08  -1.13626e-05  -2.48685e-06       2.53750       3.23671       3.46241       3.71124       3.66166       3.65871       3.28541       3.01424       2.62784       2.29201       1.88178       1.50614       1.22320      0.948923      0.720492      0.523766      0.373140      0.262607      0.185201      0.121082     0.0809097     0.0497452     0.0308274     0.0177316     0.0106488    0.00608071    0.00335150    0.00175426   0.000905556   0.000471101   0.000213172   9.89039e-05   4.53007e-05   1.92504e-05   7.94565e-06   3.20057e-06
  24  18 3651.0753    2.4223  4.4101 10.9506 -0.0009      0.492968  0.0694   0.0222   0.1215    0.0649   0.0000     0.0969258   439.9023       2.74927       18.2340      -4.76412      -7.68582      -1.37099      0.685264       3.37306      -5.08160     -0.465106       1.92212       4.54151       1.05794      -1.11836      -1.61906     -0.586028      0.772885     -0.161724    -0.0207195     0.0652197     -0.227476    0.00548349    -0.0294522  -0.000858529   -0.00276887   -0.00366927   -0.00290744   -0.00213179   0.000159567  -0.000490308   0.000299160   0.000113157  -2.68166e-05  -4.68511e-06   6.54213e-08   3.88184e-07       3.20419       4.16837       4.50763       4.72827       4.73991       4.50762       4.26172       3.91246       3.35027       2.94102       2.41120       2.03255       1.59583       1.22162      0.923095      0.682152      0.491168      0.341341      0.231683      0.157419      0.101354     0.0646443     0.0390847     0.0232991     0.0137043    0.00785081    0.00414420    0.00223798    0.00113394   0.000574303   0.000282526   0.000131244   5.83033e-05   2.55770e-05   1.04378e-05   4.05162e-06
  24  19 3796.9209    2.0060  6.0248 10.7310 -0.0029      0.502902  0.0873   0.0171   0.1591    0.0601   0.0000     0.0761538   438.5671      -4.94942       13.3916       2.99435      -7.88184      -4.62546      -6.94268     -0.287442      0.451821     -0.769719      -1.12419     -0.604397      0.745474      -1.41743      -1.84513     -0.456620      0.873493     0.0244041     -0.353648    -0.0930395     0.0464165     0.0527594     0.0692179   -0.00342370     0.0161875     0.0118258    0.00191149   -0.00897177    0.00147297   0.000918264   0.000320474  -0.000267419   7.51002e-05   3.46150e-05   1.35014e-05  -1.00184e-05       3.92990       4.99413       5.44267       5.83069       5.79381       5.53960       5.23477       4.74661       4.18917       3.58626       2.96005       2.41031       1.92883       1.52306       1.13462      0.848499      0.603619      0.421307      0.294689      0.198490      0.124797     0.0796845     0.0492247     0.0290221     0.0169031    0.00950629    0.00534542    0.00287702    0.00147068   0.000748047   0.000350498   0.000165188   7.56333e-05   3.23608e-05   1.31186e-05   5.17958e-06
  24  20 3943.0692    1.6480  8.5681 10.4667 -0.0011      0.452850  0.1169   0.0127   0.2170    0.0489   0.0000     0.0642988   443.7955      -15.8581       15.0209       6.18818      -9.34221       4.23581      -5.62781      -9.31672      0.282585       3.17404      -3.42458       3.12431     -0.790586     -0.141625      -3.04813      0.779313     -0.344195     -0.386058      0.519782      0.379833    -0.0648173    -0.0648166     0.0110476     0.0538155     0.0115703    0.00894266    0.00652241    0.00253792   0.000505797    0.00161760  -0.000554997  -6.35388e-05   0.000101431   7.78067e-06   1.46467e-05  -3.52329e-06       4.92645       6.47608       7.13100       7.44020       7.40956       7.18447       6.71464       6.02841       5.35368       4.57626       3.86598       3.17221       2.54763       1.96771       1.45661       1.06273      0.780231      0.539585      0.373368      0.250970      0.162493      0.103278     0.0645344     0.0384625     0.0221873     0.0122703    0.00695987    0.00361458    0.00192119   0.000951449   0.000460546   0.000216437   9.71798e-05   4.23686e-05   1.67573e-05   6.95208e-06
  24  21 4088.0862    1.3858 11.3087 10.3385 -0.0014      0.199844  0.1626   0.0101   0.2799    0.0426   0.0000     0.0621199   440.1155       5.27596       30.9120      0.654180      -11.4108      -6.87001       20.0480      -12.9459       12.7080      -6.87879     -0.797873      0.667440      0.334074      -5.25513     -0.218148       1.17100      0.425821      0.846338    -0.0114482     0.0102026      0.107146   -0.00756321     -0.126235     0.0195156     0.0275229   -0.00756552   -0.00647509  -2.18669e-05   0.000272661   -0.00290694  -0.000466360   9.70919e-05  -2.18791e-05  -9.90643e-06   1.25738e-05  -3.92138e-06       6.46826       8.56684       9.41743       9.82588       9.84346       9.45875       8.88658       7.97237       6.96610       5.98056       4.98833       4.08255       3.18633       2.48236       1.87384       1.40417       1.00811      0.712936      0.481438      0.313514      0.210886      0.129501     0.0822473     0.0491524     0.0286533     0.0160986    0.00881006    0.00469707    0.00241456    0.00120488   0.000589396   0.000275138   0.000123849   5.34241e-05   2.20434e-05   8.82655e-06
  24  22 4233.6864    1.1793 13.9951 10.2495 -0.0015      0.167934  0.2181   0.0082   0.3476    0.0383   0.0000     0.0677068   441.8717       8.11700      -2.55740      -7.95492       11.1502      -6.89202      -5.81262      -3.54111      -5.95244       2.05287       2.91875      -1.95825      0.834205      -4.64292       3.48007      0.706959      -2.37898      0.116691      0.247412    -0.0660448     -0.310381    -0.0531752     -0.137804     0.0894255     0.0985346    -0.0359013  -3.62482e-05    0.00717570    0.00859272   -0.00273715   0.000627243   0.000102308   0.000118594  -8.18230e-05  -5.87225e-06  -1.89858e-05       7.68005       10.0971       10.9256       11.5327       11.4576       11.2056       10.3462       9.58812       8.35512       7.18340       5.96890       4.93835       3.88423       3.04834       2.32950       1.69281       1.23153      0.864897      0.593600      0.401970      0.256907      0.163255      0.101119     0.0604104     0.0351554     0.0196844     0.0110216    0.00591174    0.00308004    0.00150380   0.000742459   0.000344123   0.000155777   6.71362e-05   2.74980e-05   1.07918e-05
  25   8 2181.8348    0.9717  0.7443 10.0541 -0.0060       6.47965  0.0269   0.0211   0.0437    0.1193   0.0000      0.818344   438.4006      -1.89085       18.2027      -4.10173       1.00172      -3.33113       1.21146     -0.879031      -1.88407      0.253611      0.263928     -0.820256     -0.354927     -0.556866     -0.218161     -0.164947    -0.0881994    -0.0103131    -0.0543245     0.0713127     0.0172170    -0.0376027     0.0135188     0.0255775   0.000551683    0.00182239  -0.000158848   -0.00332934   0.000599094  -0.000169894  -7.81245e-05  -5.54288e-05   8.83365e-05  -1.51008e-05  -1.26833e-07   6.64490e-06       1.47417       1.66749       1.82469       2.11046       2.12299       1.91872       1.89392       1.75165       1.43924       1.19448       1.10700      0.937929      0.669839      0.488891      0.415370      0.336473      0.248305      0.170871      0.121446     0.0818341     0.0488963     0.0304717     0.0226641     0.0147573    0.00851698    0.00457246    0.00253579    0.00154483   0.000805106   0.000377148   0.000184481   9.19049e-05   4.62516e-05   2.19390e-05   9.46426e-06   4.24885e-06
  25   9 2340.5730    1.3323  1.0200 10.1445 -0.0029       3.68331  0.0312   0.0243   0.0529    0.1931   0.0000      0.641753   437.1319     -0.657616       17.2593       2.55403      -2.80594     0.0144799     -0.784440      0.339655     -0.761997      -1.54895      -1.09079      0.348896      0.378513      0.390277     -0.316861      0.433150      0.436542    -0.0459422    -0.0156386    -0.0509417    -0.0105946    -0.0194803    0.00367586    -0.0109179    -0.0109180    0.00950927   -0.00434020   0.000188026  -0.000479105   0.000108184  -4.57919e-05   4.63694e-06   1.27578e-05   1.76455e-05  -6.65264e-06   1.94576e-06       1.41672       1.80903       2.01174       2.16590       2.17241       2.07559       1.95681       1.73976       1.58457       1.33816       1.15141      0.940131      0.674870      0.603819      0.449807      0.332861      0.239932      0.164582      0.124050     0.0821253     0.0564032     0.0350595     0.0229186     0.0129677    0.00804395    0.00499644    0.00283813    0.00156244   0.000842055   0.000429927   0.000217404   0.000102971   4.85839e-05   2.09572e-05   1.01236e-05   4.21012e-06
  25  10 2494.3979    1.8526  1.0457 10.5244 -0.0069       2.04538  0.0327   0.0335   0.0510    0.2501   0.0000      0.599271   439.1087      -3.78238       19.0953      0.530828      -4.12197      -4.19828       4.16288      0.218107     -0.359839      -2.03346      0.272465      0.877305    -0.0482753     -0.553218     -0.375326    0.00915961     -0.463247     0.0157134    -0.0364441     -0.111433    -0.0562154     0.0225256    -0.0540025    -0.0156619     0.0128158    0.00145047   -0.00164683   0.000231522   3.93754e-05   0.000191774  -6.36649e-05  -0.000141531  -4.36458e-05  -1.37007e-06   1.61478e-05   2.61208e-06       1.41576       1.91187       2.00582       2.18456       2.13670       2.12899       1.98566       1.77692       1.55835       1.38149       1.13572      0.914010      0.732693      0.601332      0.444581      0.346764      0.245535      0.169160      0.128851     0.0826713     0.0561947     0.0358317     0.0232257     0.0132213    0.00788542    0.00506557    0.00267323    0.00150842   0.000811531   0.000408590   0.000221151   9.52718e-05   4.80623e-05   2.06383e-05   9.51269e-06   4.14867e-06
  25  11 2646.2492    2.3870  1.0359 11.0349 -0.0016       2.25304  0.0295   0.0442   0.0537    0.2681   0.0000      0.598858   436.9172       1.40873       15.2343      0.411085     -0.724193      -6.06613      -1.55452    -0.0853692       1.09260     -0.272325      -1.01769      -1.00127     -0.739784     -0.801765     0.0309294     -0.468943      0.307614     0.0388318     -0.222845    -0.0229750     0.0271250     0.0189964    0.00849088    -0.0149942   -0.00962537    0.00613899   -0.00105279   0.000918759  -0.000232927  -0.000316882   0.000153593  -9.70402e-05  -4.00819e-06  -8.69625e-06  -7.68304e-06  -6.16341e-06       1.46024       1.79081       2.04573       2.11110       2.07533       1.96052       1.92570       1.81037       1.51154       1.33157       1.11911      0.945523      0.720247      0.595286      0.455578      0.318973      0.245420      0.175762      0.120348     0.0817303     0.0528335     0.0348575     0.0220709     0.0128049    0.00808516    0.00439572    0.00262460    0.00135883   0.000737739   0.000398341   0.000194477   9.77028e-05   4.54979e-05   2.01159e-05   9.10694e-06   3.89337e-06
  25  12 2797.3187    3.1389  0.8918 11.6572 -0.0040       1.13243  0.0250   0.0597   0.0461    0.2107   0.0000      0.612071   438.8376      -2.80751       12.0147       2.16587     -0.540513      0.909989      -2.01699      0.417551     0.0727636      -2.80318     -0.677853     -0.382636     0.0273822      0.610862      0.147148     -0.545189      0.104839      0.241273     0.0472943    -0.0189706     0.0390362   2.21937e-06     0.0114782    0.00429188     0.0160861    0.00391610   0.000332514  -0.000268121  -0.000608406  -9.07102e-06  -0.000239667   3.18390e-05   3.11833e-05   2.80154e-06  -1.24538e-05  -1.86770e-06       1.24363       1.58410       1.76389       1.87576       1.86022       1.81073       1.65703       1.51865       1.34639       1.15122      0.974294      0.801519      0.647434      0.495553      0.379674      0.286463      0.198564      0.149398      0.101419     0.0674795     0.0468455     0.0288846     0.0190404     0.0114820    0.00691894    0.00392229    0.00226973    0.00122796   0.000656584   0.000342359   0.000173162   8.54590e-05   3.91948e-05   1.78736e-05   7.90763e-06   3.31533e-06
  25  13 2947.3274    3.8946  0.9478 11.6811 -0.0026      0.312859  0.0270   0.0701   0.0465    0.3058   0.0000      0.485895   436.8299     -0.603585       14.7442      -1.95549     -0.509536       1.53450      -1.22123      -1.16668       1.16516     -0.417589      0.864567     -0.434207      0.849758      0.456240    -0.0292845     -0.215184     -0.214994     0.0447819    -0.0189545     0.0106215    -0.0321760   -0.00580247     0.0322078    -0.0162979  -5.09513e-05   -0.00749596    0.00145310   -0.00122296  -0.000839324   0.000325943   0.000192897   8.03428e-05   2.25893e-05  -6.11482e-06   2.46729e-06   2.38563e-06       1.33245       1.57537       1.76793       1.94740       1.91967       1.88093       1.69080       1.51368       1.40053       1.26238       1.02005      0.814740      0.689329      0.524543      0.398728      0.306459      0.216842      0.150782      0.104460     0.0736117     0.0497631     0.0316070     0.0196258     0.0115291    0.00704353    0.00452938    0.00254677    0.00140414   0.000715491   0.000389728   0.000193680   9.38592e-05   4.39590e-05   1.91601e-05   8.59299e-06   3.39374e-06
  25  15 3243.8131    4.0112  1.3935 11.9571  0.0027      0.543410  0.0366   0.0644   0.0635    0.2565   0.0000      0.451643   438.8394      -2.48638       14.6498     -0.805550      -4.76189     -0.430824       3.86031      -1.19655      -1.36849    0.00984801      0.532300      0.281341      0.195288     -0.481094       1.27559      0.201815      0.436899     0.0490318     -0.301946    -0.0110078     0.0550506     0.0135185    0.00799198    -0.0204114   -0.00519895    0.00118015   -0.00108204  -0.000259213    0.00110746   0.000643263   0.000610247   5.85922e-05   1.25161e-06   5.16807e-06  -6.05625e-06  -6.75792e-06       1.68884       2.15474       2.19644       2.44752       2.52997       2.39350       2.20225       2.01687       1.78616       1.56455       1.33692       1.07128      0.882279      0.661347      0.513048      0.401105      0.287009      0.205392      0.136887     0.0946105     0.0634142     0.0406344     0.0254213     0.0158720    0.00952255    0.00591221    0.00321933    0.00178842   0.000921769   0.000473938   0.000244064   0.000118131   5.45885e-05   2.47386e-05   1.05311e-05   4.33443e-06
  25  16 3391.0126    3.4191  2.0263 11.8890 -0.0011      0.751237  0.0426   0.0442   0.0770    0.1199   0.0000      0.280976   438.2236       2.62066       13.4528      -3.25603    -0.0811921      0.179751     0.0138722      -1.79896     -0.449608      0.325501      0.650878      -1.41622      -1.17409     -0.127095     0.0672231     -0.409116   -0.00622809      0.224577      0.172173     0.0699023    0.00149871     -0.102746    -0.0230541    0.00881491    0.00674609    0.00326005    0.00110878  -0.000639341  -0.000914421   0.000239134   0.000123670  -8.08656e-05  -5.35611e-05   2.16408e-05  -2.15417e-06  -2.84983e-06       1.96920       2.53163       2.69485       2.81693       2.76642       2.72537       2.66393       2.37606       2.14751       1.86480       1.53943       1.23754      0.987411      0.794371      0.612973      0.474470      0.350532      0.247615      0.175446      0.113999     0.0745855     0.0477318     0.0299022     0.0188085     0.0109405    0.00639587    0.00349782    0.00200394    0.00107054   0.000548009   0.000266956   0.000133227   6.17566e-05   2.82435e-05   1.22245e-05   5.31162e-06
  25  17 3537.9794    2.7740  3.1847 11.4067 -0.0005      0.226147  0.0580   0.0285   0.0952    0.0712   0.0000      0.152660   438.7975       2.53887       16.1775       2.06352       1.99695       2.82359      -7.09325      0.831754       3.77956     -0.229328      -4.09215      -2.66014       1.25833       1.36888     -0.758955     -0.408474      0.268557     -0.238300      0.447737      0.174329     0.0232000     -0.104988     0.0698068     0.0324348    -0.0192306    -0.0151607   -0.00573051   0.000529243   0.000266881  -0.000804613  -0.000132366   0.000138253  -4.17966e-05   2.85675e-05  -1.35710e-05   7.30196e-07       2.48821       3.33145       3.57568       3.77490       3.75343       3.68759       3.37906       3.12200       2.74976       2.45714       2.08228       1.69226       1.40441       1.04986      0.827861      0.604368      0.448674      0.311311      0.218582      0.146837     0.0987830     0.0622313     0.0398943     0.0245226     0.0146901    0.00849813    0.00488669    0.00266175    0.00140960   0.000731684   0.000367969   0.000176146   8.39937e-05   3.86604e-05   1.62215e-05   6.79622e-06
  25  18 3684.9876    2.3094  4.7582 10.9494 -0.0008      0.555288  0.0737   0.0203   0.1243    0.0606   0.0000     0.0892400   444.6414      -2.47501       16.8604       12.8277     -0.644716       2.24655     -0.352123      -6.15866       4.01554      -4.48272      -1.36006       1.67515       1.53528       1.18207     -0.247537     -0.524243     -0.922573     -0.251236     -0.402540      0.129163     -0.170892    -0.0615675     0.0162302    0.00827993   -0.00190866    0.00583337   -0.00574855  -0.000605432  -5.50512e-05  -0.000151927  -0.000322272  -7.27508e-05   6.06888e-05  -3.95671e-05  -2.35016e-05  -2.57056e-06       3.18522       4.15285       4.48269       4.68691       4.77775       4.63043       4.34859       3.90111       3.52454       3.01355       2.54017       2.13270       1.71292       1.36845       1.02970      0.751848      0.541798      0.389409      0.273159      0.190996      0.127625     0.0818870     0.0513344     0.0315688     0.0185565     0.0107620    0.00612531    0.00340967    0.00182864   0.000955859   0.000470866   0.000233259   0.000107507   4.95651e-05   2.08934e-05   8.86665e-06
  25  19 3831.3821    1.8906  6.8819 10.5888 -0.0008      0.517989  0.0940   0.0150   0.1712    0.0569   0.0000     0.0692543   441.6059       2.93036       14.5600       3.97272       3.51091      -7.22652      -1.52303       3.71239       2.68117      -2.58555      -1.70736      -3.62332       3.83970      0.291723      0.907117    -0.0633317     -0.181297      0.152059     -0.120782      0.603236     0.0919248     0.0647603     0.0237580    -0.0201907    -0.0434999     0.0169678   -0.00260610   -0.00569799   0.000743048   0.000233875  -0.000240211  -0.000138888   0.000149371  -1.73234e-05  -2.68905e-05  -5.98232e-06       4.09869       5.16757       5.65681       5.97861       6.05032       5.76113       5.54363       5.08067       4.45098       3.80437       3.25248       2.62465       2.07730       1.67882       1.29384      0.977038      0.708619      0.504220      0.354887      0.244376      0.159180      0.101328     0.0645431     0.0392823     0.0232310     0.0136237    0.00773014    0.00428452    0.00233429    0.00117097   0.000597520   0.000283143   0.000134651   6.24668e-05   2.72156e-05   1.16309e-05
  25  20 3977.9056    1.5904  9.3407 10.4065 -0.0009      0.388764  0.1246   0.0118   0.2253    0.0484   0.0000     0.0603229   443.8074      0.737316       21.0737       1.80098      -1.45212      -6.09645      -2.40902      -3.36279       2.31266      -1.84169      -1.10132      -2.33988     -0.675580       4.37789       3.02544     -0.793058    -0.0905920     -0.719378      0.156372      0.262359      0.196360   0.000414384    -0.0477640    -0.0592358     0.0227423   -0.00544949   -0.00474411   -0.00867756  -0.000634780  -0.000213345   0.000155047  -0.000175140   6.19228e-05   4.05331e-05   4.32849e-05   1.01700e-05       5.05627       6.67734       7.32488       7.73725       7.74208       7.43911       7.00197       6.39696       5.66319       4.89173       4.09831       3.41771       2.69060       2.14867       1.61135       1.22827      0.895010      0.640384      0.440696      0.298637      0.198509      0.128974     0.0805289     0.0497402     0.0298097     0.0174701    0.00992509    0.00538971    0.00290416    0.00150246   0.000761187   0.000376820   0.000175067   8.02551e-05   3.43689e-05   1.46581e-05
  25  21 4123.8808    1.3484 11.7559 10.3676 -0.0024      0.244131  0.1677   0.0097   0.2876    0.0413   0.0000     0.0612949   437.5153       1.40298       4.34811      -18.3509       4.09615      -8.23610      -4.79167      -2.48587     -0.710671      -10.3634      -8.28636       2.90532       3.14501       3.25360       2.22562      -1.56431      -2.51419     0.0884528      0.838136     -0.345236     -0.233771    -0.0550801    -0.0404439     -0.195305    -0.0167691     0.0208170   -0.00751132    0.00358886   -0.00346945    0.00450472  -0.000388543   0.000523736   7.83743e-06  -5.63716e-05  -1.71746e-05   7.36776e-06       6.30245       8.19799       8.96676       9.53888       9.61071       9.28302       8.68739       7.88694       6.99603       6.14386       5.06638       4.19911       3.34171       2.62766       2.05128       1.51863       1.14382      0.795042      0.558361      0.380237      0.250370      0.163377      0.101658     0.0627608     0.0377805     0.0220513     0.0127577    0.00686212    0.00368035    0.00191510   0.000962188   0.000467837   0.000217635   0.000100277   4.27319e-05   1.80348e-05
  25  22 4269.9726    1.0978 14.4435 10.2668 -0.0003      0.138013  0.2318   0.0074   0.3690    0.0356   0.0000     0.0732418   428.4043       6.88596       29.2576       6.46097      -2.15123      -18.7951       12.7856       5.63869       3.64668      -8.74353    -0.0605620       4.52891     -0.510556      -4.11718      -4.18924       2.84780       2.46187      0.275116      -1.83900    -0.0876029      0.139138     0.0730951      0.123177   0.000716380     0.0411925   -0.00805456   -0.00518685    -0.0184544   -0.00293215  -0.000829046   0.000737925  -0.000752654  -0.000232063   0.000116819   3.82778e-05   9.60840e-06       7.81370       10.2958       11.2486       11.7868       11.8758       11.5605       10.8165       9.95684       8.83765       7.62579       6.47271       5.30059       4.29654       3.38754       2.58030       1.95531       1.41430       1.02476      0.705584      0.487385      0.319526      0.209945      0.131356     0.0805565     0.0482488     0.0284554     0.0160102    0.00889455    0.00469670    0.00250366    0.00124072   0.000617253   0.000285880   0.000130453   5.61928e-05   2.36624e-05
  26   6 1869.0713    0.4986  0.3821  9.8879 -0.0089       12.4469  0.0220   0.0150   0.0335    0.0518   0.0000       1.95614   440.0910      -1.83654       20.1390     0.0536024      0.224936       3.09341      -2.61743     -0.968291       1.52226      0.362719      0.132416      0.210595     -0.544644     0.0449291      0.124237      0.198984      0.271768     0.0738111      0.118376     0.0821808     0.0441074    -0.0405012  -0.000707074   -0.00819232     0.0102435    0.00524357   -0.00109924   -0.00147168  -0.000825460  -0.000461618   5.59793e-06   1.21714e-05   3.09299e-05   8.54640e-06  -1.26778e-05   4.87425e-06       1.24289       1.40287       1.28715       1.62309       1.93466       1.73841       1.38470       1.29291       1.29151       1.24060      0.902411      0.657765      0.601246      0.509280      0.400465      0.250766      0.194530      0.178062      0.125551     0.0765720     0.0416356     0.0248599     0.0226011     0.0159366    0.00985907    0.00517854    0.00252893    0.00150197    0.00104224   0.000585279   0.000328857   0.000171076   7.63380e-05   3.35268e-05   1.25579e-05   6.15277e-06
  26   7 2039.8359    0.6825  0.6017  9.9804 -0.0103       10.1464  0.0246   0.0161   0.0378    0.0760   0.0000       1.13089   439.2778      0.701004       23.5452    -0.0923211      -5.03237      -2.41728       2.19153      -2.47295      0.286318      0.514508      0.189602     -0.674664       1.30819      0.276438     -0.416178     -0.187449      0.655748     0.0243850      0.229792    -0.0105011   -0.00969340   -0.00198534   -0.00528182    0.00562372    -0.0163437    0.00545598   -0.00454477    0.00208599  -0.000624823   6.61613e-05   0.000119187  -4.54535e-05   1.30884e-05   2.15450e-05   1.84409e-05  -8.00811e-06       1.28282       1.44615       1.60659       1.88155       1.89315       1.64814       1.56471       1.51455       1.37858       1.13624      0.979088      0.846111      0.710523      0.531027      0.382547      0.313388      0.242266      0.167573      0.110468     0.0767291     0.0567113     0.0372217     0.0233443     0.0132503    0.00882082    0.00571491    0.00330892    0.00193432   0.000957799   0.000522044   0.000277488   0.000141384   8.05512e-05   3.58934e-05   1.64905e-05   6.86631e-06
[truncated: 1,547,209 more chars]
