# Supplementary material for: Global-Mode Analysis of Full-Disk Data from the Michelson Doppler Imager and the Helioseismic and Magnetic Imager
Source: Sol Phys. 2018 Jan 31;293(2):29. doi: 10.1007/s11207-017-1201-5 (PMC6566312; doi:10.1007/s11207-017-1201-5)
Supplement: Supplementary file 2 — (TAR 362.4 MB) [file 11207_2017_1201_MOESM2_ESM.tar › HMI/hmiv72d.7480.18]

   0  14 2093.5315    0.8566  0.5445  9.5436  0.0000  0.0971   0.1359   0.2425    0.8930   0.0000    -0.0000       0.00000       0.00000       0.00000       0.00000       0.00000       0.00000       0.00000       0.00000       0.00000       0.00000       0.00000       0.00000       0.00000       0.00000       0.00000       0.00000       0.00000       0.00000       0.00000       0.00000       0.00000       0.00000       0.00000       0.00000       0.00000       0.00000       0.00000       0.00000       0.00000       0.00000       0.00000       0.00000       0.00000       0.00000       0.00000
   0  15 2228.9028    1.1136  0.6836 10.3494  0.0000  0.1162   0.1688   0.3291    0.9420   0.0000    -0.0000       0.00000       0.00000       0.00000       0.00000       0.00000       0.00000       0.00000       0.00000       0.00000       0.00000       0.00000       0.00000       0.00000       0.00000       0.00000       0.00000       0.00000       0.00000       0.00000       0.00000       0.00000       0.00000       0.00000       0.00000       0.00000       0.00000       0.00000       0.00000       0.00000       0.00000       0.00000       0.00000       0.00000       0.00000       0.00000
   0  17 2496.1023    1.9138  0.9854  0.2647  0.0000  0.1282   0.2552   0.5707 1000.0000   0.0000    -0.0000       0.00000       0.00000       0.00000       0.00000       0.00000       0.00000       0.00000       0.00000       0.00000       0.00000       0.00000       0.00000       0.00000       0.00000       0.00000       0.00000       0.00000       0.00000       0.00000       0.00000       0.00000       0.00000       0.00000       0.00000       0.00000       0.00000       0.00000       0.00000       0.00000       0.00000       0.00000       0.00000       0.00000       0.00000       0.00000
   1  11 1749.3029    0.3248  0.4130  9.8509  0.0000  0.0930   0.0446   0.1877    0.1756   0.0000   382.3902       71.9318       0.00000       0.00000       0.00000       0.00000       0.00000       0.00000       0.00000       0.00000       0.00000       0.00000       0.00000       0.00000       0.00000       0.00000       0.00000       0.00000       121.537       60.6168       0.00000       0.00000       0.00000       0.00000       0.00000       0.00000       0.00000       0.00000       0.00000       0.00000       0.00000       0.00000       0.00000       0.00000       0.00000       0.00000
   1  12 1884.9493    0.4546  0.5294 10.0508  0.0000  0.0682   0.0519   0.2133    0.2182   0.0000   436.8927      -4.17015       0.00000       0.00000       0.00000       0.00000       0.00000       0.00000       0.00000       0.00000       0.00000       0.00000       0.00000       0.00000       0.00000       0.00000       0.00000       0.00000       81.3594       49.2447       0.00000       0.00000       0.00000       0.00000       0.00000       0.00000       0.00000       0.00000       0.00000       0.00000       0.00000       0.00000       0.00000       0.00000       0.00000       0.00000
   1  13 2020.6442    0.6253  0.3590 10.5612  0.0000  0.0793   0.0968   0.2197    0.2231   0.0000   378.2618      -118.701       0.00000       0.00000       0.00000       0.00000       0.00000       0.00000       0.00000       0.00000       0.00000       0.00000       0.00000       0.00000       0.00000       0.00000       0.00000       0.00000       73.1107       39.0227       0.00000       0.00000       0.00000       0.00000       0.00000       0.00000       0.00000       0.00000       0.00000       0.00000       0.00000       0.00000       0.00000       0.00000       0.00000       0.00000
   1  14 2156.7112    0.9195  0.4623 10.5893  0.0000  0.1156   0.0968   0.1668    0.3160   0.0000   407.1930      -25.0819       0.00000       0.00000       0.00000       0.00000       0.00000       0.00000       0.00000       0.00000       0.00000       0.00000       0.00000       0.00000       0.00000       0.00000       0.00000       0.00000       157.828       60.6194       0.00000       0.00000       0.00000       0.00000       0.00000       0.00000       0.00000       0.00000       0.00000       0.00000       0.00000       0.00000       0.00000       0.00000       0.00000       0.00000
   1  15 2291.9097    0.9937  0.5310 10.9084  0.0000  0.0942   0.1020   0.1816    0.3958   0.0000   411.2229       85.5723       0.00000       0.00000       0.00000       0.00000       0.00000       0.00000       0.00000       0.00000       0.00000       0.00000       0.00000       0.00000       0.00000       0.00000       0.00000       0.00000       133.917       57.4858       0.00000       0.00000       0.00000       0.00000       0.00000       0.00000       0.00000       0.00000       0.00000       0.00000       0.00000       0.00000       0.00000       0.00000       0.00000       0.00000
   1  16 2425.7246    1.5314  0.8374  9.5246  0.0000  0.0863   0.1275   0.1769    2.5865   0.0000   441.9876      -47.9815       0.00000       0.00000       0.00000       0.00000       0.00000       0.00000       0.00000       0.00000       0.00000       0.00000       0.00000       0.00000       0.00000       0.00000       0.00000       0.00000       111.671       56.7669       0.00000       0.00000       0.00000       0.00000       0.00000       0.00000       0.00000       0.00000       0.00000       0.00000       0.00000       0.00000       0.00000       0.00000       0.00000       0.00000
   1  18 2693.2771    2.3567  1.4536 -2.5627  0.0000  0.1050   0.1795   0.3487 1000.0000   0.0000   331.6603       69.6228       0.00000       0.00000       0.00000       0.00000       0.00000       0.00000       0.00000       0.00000       0.00000       0.00000       0.00000       0.00000       0.00000       0.00000       0.00000       0.00000       132.281       74.6535       0.00000       0.00000       0.00000       0.00000       0.00000       0.00000       0.00000       0.00000       0.00000       0.00000       0.00000       0.00000       0.00000       0.00000       0.00000       0.00000
   1  20 2963.1300    3.6376  0.8702  4.5614  0.0000  0.0716   0.2723   0.2047 1000.0000   0.0000   396.4232       34.9454       0.00000       0.00000       0.00000       0.00000       0.00000       0.00000       0.00000       0.00000       0.00000       0.00000       0.00000       0.00000       0.00000       0.00000       0.00000       0.00000       91.5403       48.7039       0.00000       0.00000       0.00000       0.00000       0.00000       0.00000       0.00000       0.00000       0.00000       0.00000       0.00000       0.00000       0.00000       0.00000       0.00000       0.00000
   1  21 3098.3296    3.9486  1.1372  5.0539 -0.0000  0.1001   0.3444   0.2811  301.3591   0.0000   458.0649       112.505       0.00000       0.00000       0.00000       0.00000       0.00000       0.00000       0.00000       0.00000       0.00000       0.00000       0.00000       0.00000       0.00000       0.00000       0.00000       0.00000       122.379       68.3714       0.00000       0.00000       0.00000       0.00000       0.00000       0.00000       0.00000       0.00000       0.00000       0.00000       0.00000       0.00000       0.00000       0.00000       0.00000       0.00000
   1  22 3233.3487    3.5931  1.5143 11.1651  0.0000  0.1162   0.2664   0.3875    4.3802   0.0000   376.2931       156.577       0.00000       0.00000       0.00000       0.00000       0.00000       0.00000       0.00000       0.00000       0.00000       0.00000       0.00000       0.00000       0.00000       0.00000       0.00000       0.00000       149.295       71.2843       0.00000       0.00000       0.00000       0.00000       0.00000       0.00000       0.00000       0.00000       0.00000       0.00000       0.00000       0.00000       0.00000       0.00000       0.00000       0.00000
   1  23 3368.5350    3.2965  2.2422  4.7802  0.0000  0.1311   0.2038   0.4294 1000.0000   0.0000   457.0580       11.2135       0.00000       0.00000       0.00000       0.00000       0.00000       0.00000       0.00000       0.00000       0.00000       0.00000       0.00000       0.00000       0.00000       0.00000       0.00000       0.00000       147.120       91.7636       0.00000       0.00000       0.00000       0.00000       0.00000       0.00000       0.00000       0.00000       0.00000       0.00000       0.00000       0.00000       0.00000       0.00000       0.00000       0.00000
   1  24 3504.1703    3.0063  2.8867  7.2029  0.0000  0.1666   0.1846   0.4796   85.6919   0.0000   442.7298       64.9903       0.00000       0.00000       0.00000       0.00000       0.00000       0.00000       0.00000       0.00000       0.00000       0.00000       0.00000       0.00000       0.00000       0.00000       0.00000       0.00000       186.245       128.224       0.00000       0.00000       0.00000       0.00000       0.00000       0.00000       0.00000       0.00000       0.00000       0.00000       0.00000       0.00000       0.00000       0.00000       0.00000       0.00000
   2  12 1945.8091    0.4460  0.4071 10.1655  0.0000  0.0617   0.0444   0.1189    0.1413   0.0000   474.8989       61.1790       9.46391      -5.97017       0.00000       0.00000       0.00000       0.00000       0.00000       0.00000       0.00000       0.00000       0.00000       0.00000       0.00000       0.00000       0.00000       0.00000       42.7581       44.7916       15.6745       8.92739       0.00000       0.00000       0.00000       0.00000       0.00000       0.00000       0.00000       0.00000       0.00000       0.00000       0.00000       0.00000       0.00000       0.00000
   2  13 2081.9017    0.6194  0.5986 10.5889  0.0000  0.0733   0.0496   0.1419    0.1785   0.0000   521.9424      -40.0697       31.8255      -1.31355       0.00000       0.00000       0.00000       0.00000       0.00000       0.00000       0.00000       0.00000       0.00000       0.00000       0.00000       0.00000       0.00000       0.00000       56.7587       46.5353       25.1320       8.72293       0.00000       0.00000       0.00000       0.00000       0.00000       0.00000       0.00000       0.00000       0.00000       0.00000       0.00000       0.00000       0.00000       0.00000
   2  14 2217.6545    0.9455  0.4703 10.5064  0.0000  0.0555   0.0788   0.1028    0.2393   0.0000   468.7128      -5.16290       34.5797       3.65539       0.00000       0.00000       0.00000       0.00000       0.00000       0.00000       0.00000       0.00000       0.00000       0.00000       0.00000       0.00000       0.00000       0.00000       31.2815       37.9441       14.3832       9.02732       0.00000       0.00000       0.00000       0.00000       0.00000       0.00000       0.00000       0.00000       0.00000       0.00000       0.00000       0.00000       0.00000       0.00000
   2  15 2352.1788    1.4158  0.8187 10.1349  0.0000  0.0662   0.0925   0.1511    0.9896   0.0000   389.9544      -1.96659       7.70433      -1.57854       0.00000       0.00000       0.00000       0.00000       0.00000       0.00000       0.00000       0.00000       0.00000       0.00000       0.00000       0.00000       0.00000       0.00000       44.4657       34.7218       25.4444       8.12780       0.00000       0.00000       0.00000       0.00000       0.00000       0.00000       0.00000       0.00000       0.00000       0.00000       0.00000       0.00000       0.00000       0.00000
   2  18 2754.4168    2.6033  1.0938 11.2695  0.0000  0.0652   0.1615   0.2242    1.5861   0.0000   466.4174      -35.1894       19.5214       1.38514       0.00000       0.00000       0.00000       0.00000       0.00000       0.00000       0.00000       0.00000       0.00000       0.00000       0.00000       0.00000       0.00000       0.00000       49.0284       39.0679       23.1304       8.29380       0.00000       0.00000       0.00000       0.00000       0.00000       0.00000       0.00000       0.00000       0.00000       0.00000       0.00000       0.00000       0.00000       0.00000
   2  19 2889.6702    3.2613  0.9299  4.3715  0.0000  0.0634   0.2004   0.1524 1000.0000   0.0000   481.1928      -14.3313      -10.6927       3.92869       0.00000       0.00000       0.00000       0.00000       0.00000       0.00000       0.00000       0.00000       0.00000       0.00000       0.00000       0.00000       0.00000       0.00000       42.1967       39.3939       20.6692       9.45615       0.00000       0.00000       0.00000       0.00000       0.00000       0.00000       0.00000       0.00000       0.00000       0.00000       0.00000       0.00000       0.00000       0.00000
   2  20 3024.7849    3.6003  1.1589 10.7496  0.0000  0.0704   0.2271   0.2004    5.4104   0.0000   419.5580       101.316      -32.2476      0.569716       0.00000       0.00000       0.00000       0.00000       0.00000       0.00000       0.00000       0.00000       0.00000       0.00000       0.00000       0.00000       0.00000       0.00000       48.9984       41.0619       27.0677       9.19286       0.00000       0.00000       0.00000       0.00000       0.00000       0.00000       0.00000       0.00000       0.00000       0.00000       0.00000       0.00000       0.00000       0.00000
   2  22 3295.3525    3.6205  1.0607 13.4242 -0.0061  0.0792   0.2469   0.2223    0.5340   0.0000   501.0978       130.105       22.1999       13.5242       0.00000       0.00000       0.00000       0.00000       0.00000       0.00000       0.00000       0.00000       0.00000       0.00000       0.00000       0.00000       0.00000       0.00000       62.6861       50.0273       27.2064       8.90195       0.00000       0.00000       0.00000       0.00000       0.00000       0.00000       0.00000       0.00000       0.00000       0.00000       0.00000       0.00000       0.00000       0.00000
   2  23 3430.7883    3.2874  2.3485 11.2112  0.0045  0.0986   0.1462   0.3250    1.1770   0.0000   453.4842       10.8269      -34.3410       4.51051       0.00000       0.00000       0.00000       0.00000       0.00000       0.00000       0.00000       0.00000       0.00000       0.00000       0.00000       0.00000       0.00000       0.00000       75.1322       58.3221       35.6921       11.8152       0.00000       0.00000       0.00000       0.00000       0.00000       0.00000       0.00000       0.00000       0.00000       0.00000       0.00000       0.00000       0.00000       0.00000
   2  24 3566.9705    2.7045  3.3964  9.2295  0.0000  0.1280   0.0912   0.3823    3.4703   0.0000   387.0400       74.0311      -37.1467      -7.08936       0.00000       0.00000       0.00000       0.00000       0.00000       0.00000       0.00000       0.00000       0.00000       0.00000       0.00000       0.00000       0.00000       0.00000       103.446       77.6406       45.8992       14.8366       0.00000       0.00000       0.00000       0.00000       0.00000       0.00000       0.00000       0.00000       0.00000       0.00000       0.00000       0.00000       0.00000       0.00000
   3  12 2001.0910    0.5798  0.3769 10.1213  0.0000  0.0565   0.0443   0.0819    0.1417   0.0000   486.1751      -4.42504      -48.7829       4.58779     -0.229346      -1.15900       0.00000       0.00000       0.00000       0.00000       0.00000       0.00000       0.00000       0.00000       0.00000       0.00000       0.00000       0.00000       22.7676       21.1281       18.4637       14.9884       5.89733       1.81297       0.00000       0.00000       0.00000       0.00000       0.00000       0.00000       0.00000       0.00000       0.00000       0.00000       0.00000       0.00000
   3  13 2137.7805    0.8625  0.4364 10.5260  0.0000  0.0397   0.0639   0.0967    0.1699   0.0000   410.2153      -24.6243       5.59146      -2.14665      -2.84294       1.13902       0.00000       0.00000       0.00000       0.00000       0.00000       0.00000       0.00000       0.00000       0.00000       0.00000       0.00000       0.00000       18.3711       18.9761       14.3918       7.87268       4.20741       1.24926       0.00000       0.00000       0.00000       0.00000       0.00000       0.00000       0.00000       0.00000       0.00000       0.00000       0.00000       0.00000
   3  15 2407.6104    1.3023  1.0047 10.4949  0.0000  0.0547   0.0690   0.1683    0.5400   0.0000   471.2359       18.7655      -17.2300       4.60455      -3.00851      0.700460       0.00000       0.00000       0.00000       0.00000       0.00000       0.00000       0.00000       0.00000       0.00000       0.00000       0.00000       0.00000       27.8437       26.8010       19.0057       11.5789       4.95950       1.63493       0.00000       0.00000       0.00000       0.00000       0.00000       0.00000       0.00000       0.00000       0.00000       0.00000       0.00000       0.00000
   3  18 2811.3051    3.2388  0.7334  4.5910  0.0000  0.0433   0.1675   0.1056  681.8215   0.0000   402.7296       35.6198       41.2555       12.7293      -2.68611     -0.325075       0.00000       0.00000       0.00000       0.00000       0.00000       0.00000       0.00000       0.00000       0.00000       0.00000       0.00000       0.00000       19.9856       19.1767       16.0043       9.83190       4.51968       1.34266       0.00000       0.00000       0.00000       0.00000       0.00000       0.00000       0.00000       0.00000       0.00000       0.00000       0.00000       0.00000
   3  19 2947.0665    3.6208  0.9886 12.2922  0.0000  0.0595   0.1808   0.1511    0.6006   0.0000   360.8617       33.2078       47.9384       12.3702      -6.87371      0.697262       0.00000       0.00000       0.00000       0.00000       0.00000       0.00000       0.00000       0.00000       0.00000       0.00000       0.00000       0.00000       30.1034       29.2533       22.4323       10.6002       6.22264       1.62711       0.00000       0.00000       0.00000       0.00000       0.00000       0.00000       0.00000       0.00000       0.00000       0.00000       0.00000       0.00000
   3  20 3082.2993    3.8884  1.0024 11.0644  0.0000  0.0487   0.1915   0.1543    2.4490   0.0000   341.7346       19.2565      -31.4436       14.3459      -1.60511      0.769281       0.00000       0.00000       0.00000       0.00000       0.00000       0.00000       0.00000       0.00000       0.00000       0.00000       0.00000       0.00000       24.7007       23.7957       17.8368       9.94400       4.88283       1.41369       0.00000       0.00000       0.00000       0.00000       0.00000       0.00000       0.00000       0.00000       0.00000       0.00000       0.00000       0.00000
   3  21 3217.8209    3.7125  1.2234 12.9482  0.0000  0.0631   0.1868   0.1923    0.4874   0.0000   379.5276       49.4271       11.9944       6.64574      -5.73684       1.37228       0.00000       0.00000       0.00000       0.00000       0.00000       0.00000       0.00000       0.00000       0.00000       0.00000       0.00000       0.00000       33.2095       33.2610       21.8159       13.2865       5.27053       1.87519       0.00000       0.00000       0.00000       0.00000       0.00000       0.00000       0.00000       0.00000       0.00000       0.00000       0.00000       0.00000
   3  22 3353.4809    3.6018  1.9124  9.8688 -0.0008  0.0732   0.1281   0.2006    3.8062   0.0000   493.2517       94.1745      -30.3714       21.7247      -14.8147       3.00768       0.00000       0.00000       0.00000       0.00000       0.00000       0.00000       0.00000       0.00000       0.00000       0.00000       0.00000       0.00000       36.6971       33.5694       26.1004       16.5328       6.91838       2.04510       0.00000       0.00000       0.00000       0.00000       0.00000       0.00000       0.00000       0.00000       0.00000       0.00000       0.00000       0.00000
   3  23 3489.5297    2.8720  2.7450 11.1565  0.0000  0.0915   0.0901   0.2634    0.4830   0.0000   483.9744       31.0897       41.1989       5.94937      -4.31054     -0.451547       0.00000       0.00000       0.00000       0.00000       0.00000       0.00000       0.00000       0.00000       0.00000       0.00000       0.00000       0.00000       44.9293       46.0117       32.8335       18.5178       8.93420       2.80317       0.00000       0.00000       0.00000       0.00000       0.00000       0.00000       0.00000       0.00000       0.00000       0.00000       0.00000       0.00000
   4  11 1914.6633    0.4744  0.3857 10.2076  0.0042  0.0428   0.0374   0.1002    0.1008   0.0000   420.6797       10.9732      -14.2416      -4.37024      -6.24034      -2.73920       1.60914     -0.124973       0.00000       0.00000       0.00000       0.00000       0.00000       0.00000       0.00000       0.00000       0.00000       0.00000       15.3487       16.6068       15.2922       8.90727       5.95053       2.88423       1.38448      0.307567       0.00000       0.00000       0.00000       0.00000       0.00000       0.00000       0.00000       0.00000       0.00000       0.00000
   4  12 2051.6902    0.6483  0.5275 10.1128 -0.0029  0.0395   0.0399   0.0998    0.1475   0.0000   438.2000       8.00801       3.86895      -6.66489       3.79124      -1.04209      -1.01437      0.472667       0.00000       0.00000       0.00000       0.00000       0.00000       0.00000       0.00000       0.00000       0.00000       0.00000       18.2419       19.4220       14.5254       9.61947       5.18216       2.33022      0.875193      0.221099       0.00000       0.00000       0.00000       0.00000       0.00000       0.00000       0.00000       0.00000       0.00000       0.00000
   4  13 2188.3237    0.8855  0.6910 10.3401 -0.0023  0.0468   0.0458   0.1146    0.2555   0.0000   436.6993      -13.9551      -2.63419     -0.776482       4.20967     -0.692967     -0.252873      0.243213       0.00000       0.00000       0.00000       0.00000       0.00000       0.00000       0.00000       0.00000       0.00000       0.00000       18.8131       17.9878       16.7917       10.6776       5.92236       3.42061       1.23242      0.274794       0.00000       0.00000       0.00000       0.00000       0.00000       0.00000       0.00000       0.00000       0.00000       0.00000
   4  14 2324.1077    1.2876  0.6308 10.7180 -0.0022  0.0451   0.0794   0.1187    0.3672   0.0000   437.5115     -0.907973      -14.2658       6.55026       1.54307       2.02003      0.213079     -0.434141       0.00000       0.00000       0.00000       0.00000       0.00000       0.00000       0.00000       0.00000       0.00000       0.00000       16.9334       16.3458       15.5429       9.94302       6.45505       3.32469       1.23262      0.285103       0.00000       0.00000       0.00000       0.00000       0.00000       0.00000       0.00000       0.00000       0.00000       0.00000
   4  15 2458.5393    1.5607  1.0675  9.8584 -0.0157  0.0588   0.0799   0.1470    2.8879   0.0000   414.1757      -23.9411       3.82125       11.4250      -20.7213      -3.06640      -3.42047      0.337031       0.00000       0.00000       0.00000       0.00000       0.00000       0.00000       0.00000       0.00000       0.00000       0.00000       21.1186       21.0426       20.3852       13.6304       7.32152       4.81084       1.72650      0.392424       0.00000       0.00000       0.00000       0.00000       0.00000       0.00000       0.00000       0.00000       0.00000       0.00000
   4  16 2593.0550    2.1564  1.0059 11.4167 -0.0024  0.0553   0.1016   0.1430    0.6049   0.0000   426.6064       9.50647       28.8551      -7.08193      -13.9604       1.65905     -0.901023     0.0895077       0.00000       0.00000       0.00000       0.00000       0.00000       0.00000       0.00000       0.00000       0.00000       0.00000       18.8802       23.1797       15.9547       13.4518       6.48619       4.01237       1.21011      0.459244       0.00000       0.00000       0.00000       0.00000       0.00000       0.00000       0.00000       0.00000       0.00000       0.00000
   4  17 2728.3845    2.5820  1.0071 10.8831 -0.0087  0.0630   0.1201   0.1175    2.1540   0.0000   450.5210      -1.45795       29.4941      -3.12307      0.537797      0.115564       1.07778    -0.0264646       0.00000       0.00000       0.00000       0.00000       0.00000       0.00000       0.00000       0.00000       0.00000       0.00000       29.1342       30.8933       23.4744       13.6473       7.04304       3.28919       1.31627      0.324078       0.00000       0.00000       0.00000       0.00000       0.00000       0.00000       0.00000       0.00000       0.00000       0.00000
   4  18 2864.2744    3.3136  0.8136 12.1674 -0.0004  0.0665   0.1656   0.1194    0.5143   0.0000   466.8594       4.12456       7.41708      -7.72567      0.250645     -0.474292     -0.353674     0.0996904       0.00000       0.00000       0.00000       0.00000       0.00000       0.00000       0.00000       0.00000       0.00000       0.00000       33.6120       34.7788       24.6329       15.8165       7.94834       3.22799      0.968246      0.260525       0.00000       0.00000       0.00000       0.00000       0.00000       0.00000       0.00000       0.00000       0.00000       0.00000
   4  19 3000.1547    3.7371  0.9190 11.9476  0.0060  0.0424   0.1801   0.1342    0.8272   0.0000   427.8077       39.1845       14.8148       17.0010       1.13996      -5.02626     0.0369117     -0.444953       0.00000       0.00000       0.00000       0.00000       0.00000       0.00000       0.00000       0.00000       0.00000       0.00000       16.7275       18.2617       14.7012       9.73803       5.50523       3.06454       1.08611      0.285499       0.00000       0.00000       0.00000       0.00000       0.00000       0.00000       0.00000       0.00000       0.00000       0.00000
   4  20 3136.0353    4.0173  1.1378  2.3713  0.0000  0.0477   0.1692   0.1473 1000.0000   0.0000   413.6612       10.6142       12.6810      -10.1939      -5.63823     -0.564933       0.00000       0.00000       0.00000       0.00000       0.00000       0.00000       0.00000       0.00000       0.00000       0.00000       0.00000       0.00000       17.7840       18.6462       15.3190       11.3919       6.55120       3.36070       1.19000      0.328972       0.00000       0.00000       0.00000       0.00000       0.00000       0.00000       0.00000       0.00000       0.00000       0.00000
   4  21 3271.7116    3.5945  1.6678 12.0181 -0.0087  0.0657   0.1373   0.1776    0.6609   0.0000   469.8970       48.8720      -5.80028      -19.3817      -12.7962     -0.315066      -3.29871     -0.403381       0.00000       0.00000       0.00000       0.00000       0.00000       0.00000       0.00000       0.00000       0.00000       0.00000       25.2649       24.0930       21.4397       15.9422       9.90911       4.58918       1.75732      0.420255       0.00000       0.00000       0.00000       0.00000       0.00000       0.00000       0.00000       0.00000       0.00000       0.00000
   4  22 3408.1661    3.1238  2.0903 12.2295  0.0027  0.0855   0.1062   0.1928    0.3124   0.0000   412.1282       35.9301       15.4806      -2.08637       3.65194      0.696326      -1.71707     -0.228979       0.00000       0.00000       0.00000       0.00000       0.00000       0.00000       0.00000       0.00000       0.00000       0.00000       29.4730       31.7082       26.0700       21.2433       11.5796       6.61070       2.17027      0.641489       0.00000       0.00000       0.00000       0.00000       0.00000       0.00000       0.00000       0.00000       0.00000       0.00000
   4  23 3544.6915    2.6530  3.1546 11.5069 -0.0089  0.0945   0.0744   0.2411    0.2821   0.0000   403.3144       77.3057       8.56313     -0.764480      -7.06949       7.67716       1.18602      -1.50881       0.00000       0.00000       0.00000       0.00000       0.00000       0.00000       0.00000       0.00000       0.00000       0.00000       35.2681       36.2701       31.7002       22.0612       13.4913       6.54040       2.58013      0.640157       0.00000       0.00000       0.00000       0.00000       0.00000       0.00000       0.00000       0.00000       0.00000       0.00000
   4  24 3681.4869    2.3451  4.0421 10.7294 -0.0015  0.1050   0.0582   0.2848    0.3428   0.0000   546.1960      -3.46809       1.98927       10.6378      -3.81939      -6.63788       1.30679      0.789265       0.00000       0.00000       0.00000       0.00000       0.00000       0.00000       0.00000       0.00000       0.00000       0.00000       40.2398       41.5249       33.5238       25.1504       14.9016       6.92070       2.57477      0.709918       0.00000       0.00000       0.00000       0.00000       0.00000       0.00000       0.00000       0.00000       0.00000       0.00000
   4  25 3818.7484    1.8873  5.6607 10.6400  0.0003  0.1359   0.0434   0.3655    0.2232   0.0000   329.4255      -13.4321       49.4177       31.7688       3.32566       4.36721       3.97375    -0.0760415       0.00000       0.00000       0.00000       0.00000       0.00000       0.00000       0.00000       0.00000       0.00000       0.00000       48.4562       50.6393       44.5370       31.1055       19.6185       9.24979       3.81212      0.949605       0.00000       0.00000       0.00000       0.00000       0.00000       0.00000       0.00000       0.00000       0.00000       0.00000
   5  11 1960.6347    0.4839  0.3656 10.3691 -0.0127  0.0328   0.0348   0.0833    0.0930   0.0000   441.1247      -13.8513       6.73106      -11.3679      -6.81692       2.28480       1.58697     -0.540145      0.243736    -0.0366505       0.00000       0.00000       0.00000       0.00000       0.00000       0.00000       0.00000       0.00000       9.15423       9.62827       10.0595       6.91489       5.26754       3.26276       1.54073      0.794587      0.257618     0.0511971       0.00000       0.00000       0.00000       0.00000       0.00000       0.00000       0.00000       0.00000
   5  13 2235.3943    1.0335  0.7998 10.3539 -0.0009  0.0474   0.0509   0.1179    0.2389   0.0000   462.3740      -18.9556      -1.77556      -4.04165       9.33865     -0.149542      -2.32303     -0.329917     -0.582262    -0.0208196       0.00000       0.00000       0.00000       0.00000       0.00000       0.00000       0.00000       0.00000       15.6721       17.1195       15.5963       10.7580       7.02818       4.02017       2.03750      0.902354      0.309424     0.0569710       0.00000       0.00000       0.00000       0.00000       0.00000       0.00000       0.00000       0.00000
   5  14 2371.1721    1.4686  0.5340 10.9620 -0.0055  0.0427   0.0792   0.0689    0.2113   0.0000   442.7868      -5.30406       25.3551      0.659688       11.6529      0.969503      0.715911      0.191864      0.272507    -0.0403867       0.00000       0.00000       0.00000       0.00000       0.00000       0.00000       0.00000       0.00000       14.9808       13.9105       14.0723       10.8707       6.47046       3.95013       2.40734      0.929858      0.281122     0.0494758       0.00000       0.00000       0.00000       0.00000       0.00000       0.00000       0.00000       0.00000
   5  16 2641.2683    2.2507  0.9632  9.5204  0.0058  0.0413   0.0901   0.1087    1.4527   0.0000   420.4217       10.9949       17.3292      -5.58165      -13.2183      -3.75150      0.777633      -1.69374     0.0929462     0.0917990       0.00000       0.00000       0.00000       0.00000       0.00000       0.00000       0.00000       0.00000       12.4401       13.3305       11.6199       9.69674       6.62820       4.15042       1.93066      0.871462      0.270625     0.0684713       0.00000       0.00000       0.00000       0.00000       0.00000       0.00000       0.00000       0.00000
   5  18 2913.7669    3.7764  0.8578  6.1810  0.0000  0.0550   0.2544   0.1284  213.4651   0.0000   435.2820       16.4980       8.58800       1.88100     -0.101000     -0.829000       0.00000       0.00000       0.00000       0.00000       0.00000       0.00000       0.00000       0.00000       0.00000       0.00000       0.00000       0.00000       15.6841       16.1234       12.8896       11.9049       9.07483       5.13820       2.23274      0.918890      0.298794     0.0746763       0.00000       0.00000       0.00000       0.00000       0.00000       0.00000       0.00000       0.00000
   5  19 3050.0483    3.7915  0.9119 12.1931 -0.0190  0.0461   0.1851   0.1288    1.4165   0.0000   410.4350       12.6746     0.0541405      -15.0722       11.2849      -8.89664      -2.68081       1.79258      0.213463    -0.0845614       0.00000       0.00000       0.00000       0.00000       0.00000       0.00000       0.00000       0.00000       13.8014       14.2075       13.8135       10.2344       7.31458       4.22816       2.38199      0.945361      0.331336     0.0687739       0.00000       0.00000       0.00000       0.00000       0.00000       0.00000       0.00000       0.00000
   5  20 3186.3146    3.7615  1.1957 13.0354 -0.0025  0.0574   0.1812   0.1624    0.6147   0.0000   428.7843       1.64829      -16.2077       17.9078       10.4010       5.05468       2.77084      0.239044     -0.268469     -0.120039       0.00000       0.00000       0.00000       0.00000       0.00000       0.00000       0.00000       0.00000       17.7211       19.9981       16.5054       14.2466       9.18752       5.94597       2.59964       1.30262      0.362962      0.102571       0.00000       0.00000       0.00000       0.00000       0.00000       0.00000       0.00000       0.00000
   5  22 3459.4768    3.0338  2.4877 10.6667  0.0013  0.0722   0.0837   0.2093    0.9889   0.0000   437.3523       72.1333       6.50560       18.3647      -1.02308      -2.08011      -2.00148     -0.414503      0.775375     0.0303934       0.00000       0.00000       0.00000       0.00000       0.00000       0.00000       0.00000       0.00000       22.2546       25.2535       22.4953       16.5714       11.2588       6.61955       3.42618       1.45076      0.520547      0.116019       0.00000       0.00000       0.00000       0.00000       0.00000       0.00000       0.00000       0.00000
   5  23 3596.5836    2.4881  3.4573 11.1310 -0.0008  0.0948   0.0627   0.2450    0.3387   0.0000   406.7394       39.4980       36.4047       13.0513      -4.80080      -2.79714      -5.26460       1.39261      0.432798    -0.0905514       0.00000       0.00000       0.00000       0.00000       0.00000       0.00000       0.00000       0.00000       26.8292       31.9637       26.9826       22.0042       15.4358       8.89743       4.72874       1.91300      0.692120      0.170164       0.00000       0.00000       0.00000       0.00000       0.00000       0.00000       0.00000       0.00000
   5  24 3734.0120    2.0574  4.5179 10.8166 -0.0035  0.1116   0.0481   0.2896    0.2647   0.0000   441.0248       77.9303       43.9333       11.8511       10.8775      -3.58900      -8.22795      -5.31905      0.164466     0.0298020       0.00000       0.00000       0.00000       0.00000       0.00000       0.00000       0.00000       0.00000       34.0738       38.0360       34.4747       26.2242       18.1977       10.6828       5.58889       2.36236      0.832514      0.183892       0.00000       0.00000       0.00000       0.00000       0.00000       0.00000       0.00000       0.00000
   5  25 3871.7280    1.7721  6.1921 10.3674  0.0001  0.1382   0.0349   0.3558    0.2083   0.0000   456.0313       69.0359       13.5815       6.42346       41.5628       13.2748       1.13882      -1.25282      0.536130     -0.191216       0.00000       0.00000       0.00000       0.00000       0.00000       0.00000       0.00000       0.00000       39.5166       47.6507       40.5843       31.8623       21.4226       12.4331       6.71816       2.78940       1.00067      0.248555       0.00000       0.00000       0.00000       0.00000       0.00000       0.00000       0.00000       0.00000
   5  26 4009.8195    1.5144  8.4915  9.9689 -0.0029  0.1665   0.0260   0.4505    0.1760   0.0000   387.9352      -37.4580      -34.7348       36.0457      -22.2697      -7.53152       8.64059      -1.65236      0.796882     0.0222439       0.00000       0.00000       0.00000       0.00000       0.00000       0.00000       0.00000       0.00000       47.5978       56.7165       48.5820       39.1955       25.6319       15.8164       7.66543       3.54695       1.19127      0.302414       0.00000       0.00000       0.00000       0.00000       0.00000       0.00000       0.00000       0.00000
   6  10 1866.0598    0.4198  0.3042 10.2438 -0.0119  0.0464   0.0332   0.0661    0.0800   0.0000   434.2628       2.48237     -0.130299      -2.78833     -0.770482     -0.225493      -4.46828      -1.86316     0.0943445     -0.193851    -0.0510464    0.00734391       0.00000       0.00000       0.00000       0.00000       0.00000       0.00000       14.7954       15.9770       16.1004       10.4162       7.03660       4.56270       2.47896      0.932666      0.619367      0.257476     0.0809965     0.0139610       0.00000       0.00000       0.00000       0.00000       0.00000       0.00000
   6  11 2004.0825    0.5105  0.3825 10.3079 -0.0058  0.0435   0.0354   0.0724    0.0965   0.0000   437.5335      -6.45277       25.7310       4.74357      0.479808      -4.48064       2.58072       3.29368      0.201405     -0.401182    -0.0910937   -0.00389435       0.00000       0.00000       0.00000       0.00000       0.00000       0.00000       14.2727       13.6461       11.0981       9.53616       9.87181       6.22488       3.53851       1.63617      0.586716      0.228187     0.0731004     0.0125343       0.00000       0.00000       0.00000       0.00000       0.00000       0.00000
   6  12 2142.4461    0.7660  0.6420 10.1942 -0.0059  0.0387   0.0368   0.0963    0.1482   0.0000   420.4397       19.6044       7.28068       3.40261       4.63181     -0.585268       1.17477       3.54908      0.877980    -0.0765140    -0.0661659    -0.0107093       0.00000       0.00000       0.00000       0.00000       0.00000       0.00000       8.99800       11.5977       10.9794       8.05034       6.41996       4.06809       2.16558       1.49996      0.488512      0.259096     0.0807906     0.0161010       0.00000       0.00000       0.00000       0.00000       0.00000       0.00000
   6  13 2279.8159    1.0519  0.7649 10.7023 -0.0082  0.0430   0.0466   0.0930    0.1901   0.0000   443.1500       11.1842      -5.90080       4.31669       9.82296       2.35610       3.62276      -1.39750      0.384958      0.185526    -0.0713588    -0.0153764       0.00000       0.00000       0.00000       0.00000       0.00000       0.00000       10.7172       11.7025       12.1406       9.90573       6.17315       5.11459       2.68019       1.52226      0.715084      0.312614     0.0737298     0.0163049       0.00000       0.00000       0.00000       0.00000       0.00000       0.00000
   6  14 2415.5694    1.3843  1.0584 10.6622  0.0003  0.0493   0.0519   0.1132    0.2895   0.0000   431.3108      -9.82118       6.50612      -2.71972      -3.36175      -2.56579      -3.12030       3.10547      0.385733      0.218275    -0.0702635    -0.0155187       0.00000       0.00000       0.00000       0.00000       0.00000       0.00000       12.0697       15.4983       12.6737       11.0362       8.47130       5.27522       3.54004       1.49068      0.824659      0.249837     0.0983113     0.0222917       0.00000       0.00000       0.00000       0.00000       0.00000       0.00000
   6  15 2551.1085    1.9633  0.8028 11.4706  0.0027  0.0438   0.0804   0.0892    0.2350   0.0000   412.2755       19.6188       10.3395       4.73032     -0.442055      -7.38390       3.87509       2.92132      0.416764     -0.196076     0.0341037    0.00669267       0.00000       0.00000       0.00000       0.00000       0.00000       0.00000       11.1991       12.0427       12.9011       9.15842       6.43132       4.83025       2.55423       1.29344      0.679650      0.281418     0.0759535     0.0129634       0.00000       0.00000       0.00000       0.00000       0.00000       0.00000
   6  16 2687.1085    2.4046  1.0840 11.0435  0.0036  0.0426   0.0881   0.1260    0.4793   0.0000   440.5661      -12.7406       20.6682       18.0981       4.54620       3.03247     -0.933329       1.24601     -0.648265     -0.405351    -0.0248790    0.00620043       0.00000       0.00000       0.00000       0.00000       0.00000       0.00000       10.4380       10.5171       11.9050       9.04780       6.69418       4.53852       2.72760       1.41670      0.717605      0.275750     0.0782654     0.0138398       0.00000       0.00000       0.00000       0.00000       0.00000       0.00000
   6  18 2960.6982    3.5912  0.8404 12.6801 -0.0127  0.0474   0.1502   0.0946    0.3243   0.0000   436.6222       15.3514       6.90324       13.5788       1.82972      -3.70726      -1.05707      -3.06758      0.599738    -0.0730049   -0.00640840    -0.0157478       0.00000       0.00000       0.00000       0.00000       0.00000       0.00000       15.9138       19.3546       17.3068       12.5448       7.78107       4.42516       2.46300       1.23732      0.600421      0.219457     0.0693417     0.0149915       0.00000       0.00000       0.00000       0.00000       0.00000       0.00000
   6  19 3097.3853    3.8301  0.8608 13.0271 -0.0047  0.0376   0.1529   0.1017    0.2747   0.0000   423.8312       19.4814       19.3895       7.48826       4.43011     0.0747925      0.719318      0.622499       1.14617      0.120627     0.0103584     0.0166245       0.00000       0.00000       0.00000       0.00000       0.00000       0.00000       9.04120       11.3020       10.0817       8.56604       5.95482       4.07615       2.28366       1.30275      0.559606      0.235229     0.0685536     0.0166444       0.00000       0.00000       0.00000       0.00000       0.00000       0.00000
   6  20 3234.0415    3.8200  1.3125 11.7937 -0.0068  0.0529   0.1389   0.1189    1.0684   0.0000   444.4737       33.9085      0.123401       10.3035      -5.61908      -10.2402       3.39585      -2.16953      0.505215     -0.438496     0.0806082    -0.0259085       0.00000       0.00000       0.00000       0.00000       0.00000       0.00000       14.1761       14.8147       12.9309       11.6255       9.57238       6.84430       3.82276       1.70485      0.820288      0.310829     0.0888093     0.0192360       0.00000       0.00000       0.00000       0.00000       0.00000       0.00000
   6  21 3371.1579    3.4069  1.7728 11.7393 -0.0040  0.0628   0.0977   0.1491    0.5303   0.0000   423.6570      -5.21002      -14.7090       28.9234       12.0655       1.28864      -3.39506      0.268246      0.883631     -0.106325     -0.225250    -0.0101268       0.00000       0.00000       0.00000       0.00000       0.00000       0.00000       13.9498       17.0299       16.0869       13.0024       10.7264       6.49752       4.15224       2.30638      0.980349      0.395539      0.134220     0.0257891       0.00000       0.00000       0.00000       0.00000       0.00000       0.00000
   6  22 3508.5757    2.8808  2.5506 11.5346  0.0003  0.0738   0.0719   0.1934    0.3440   0.0000   417.9172       7.22356       11.7529      0.203671       5.07155      -11.7767      -2.48377       1.30969      0.782415     -0.480406    -0.0922223    -0.0382971       0.00000       0.00000       0.00000       0.00000       0.00000       0.00000       17.2264       21.7087       19.7895       16.9418       11.8317       8.26623       4.91173       2.42728       1.26274      0.480300      0.146566     0.0334047       0.00000       0.00000       0.00000       0.00000       0.00000       0.00000
   6  23 3646.0824    2.4015  4.1401 10.6910 -0.0020  0.0901   0.0475   0.2586    0.2881   0.0000   440.5527       36.1512      -10.7231      -5.14042       4.91496      -3.71718      -2.42147      -4.19601       1.14679    -0.0548176     -0.154309    -0.0282390       0.00000       0.00000       0.00000       0.00000       0.00000       0.00000       22.6404       26.8951       23.9096       20.8705       15.4192       10.2625       6.07462       3.18191       1.42168      0.549863      0.175087     0.0385516       0.00000       0.00000       0.00000       0.00000       0.00000       0.00000
   6  24 3783.9548    2.0006  5.6914 10.3880  0.0000  0.1158   0.0358   0.3059    0.2099   0.0000   448.3666       29.0300      0.267745      -34.9905       4.98886       14.8412       13.4386      -2.19415      -2.62965      0.487459      0.673137    -0.0844928       0.00000       0.00000       0.00000       0.00000       0.00000       0.00000       29.8001       35.9764       31.8410       27.6321       19.7849       13.2976       7.64193       4.16730       1.80079      0.725283      0.223285     0.0505691       0.00000       0.00000       0.00000       0.00000       0.00000       0.00000
   6  25 3922.1042    1.6645  7.9087 10.1744  0.0005  0.1389   0.0262   0.4052    0.1430   0.0000   458.7214       33.0137       69.0190      -28.2784      -5.01091      -6.72548      -5.69333      -9.01951      -4.65382     -0.921743      0.189969    -0.0225887       0.00000       0.00000       0.00000       0.00000       0.00000       0.00000       34.8398       40.2276       38.1733       31.5315       23.6434       16.1568       9.38201       4.92432       2.26904      0.902856      0.276834     0.0570240       0.00000       0.00000       0.00000       0.00000       0.00000       0.00000
   7  10 1906.8696    0.4739  0.3633 10.0719 -0.0027  0.0325   0.0286   0.0644    0.0810   0.0000   443.0987      -13.2278       4.85835       2.22057      -2.59065      -1.01637      0.444353     -0.666770     0.0325873     -0.228194    -0.0458013    -0.0308722    0.00604199    0.00167244       0.00000       0.00000       0.00000       0.00000       7.77244       8.19796       7.92460       5.97681       5.35395       4.39493       2.56286       1.48058      0.753843      0.334995      0.153011     0.0599053     0.0154658    0.00271224       0.00000       0.00000       0.00000       0.00000
   7  13 2322.1996    1.2071  0.7296 10.5557 -0.0149  0.0351   0.0475   0.0778    0.2140   0.0000   438.7518       7.90158       11.0585      -7.53871       1.15691     -0.529466      0.258976      0.975304     -0.186143     0.0927128    -0.0722949    -0.0697333    -0.0145875   -0.00403818       0.00000       0.00000       0.00000       0.00000       8.36837       9.18848       8.72337       8.39691       6.00694       4.07049       2.57764       1.71674      0.922543      0.437442      0.161823     0.0562577     0.0140619    0.00316363       0.00000       0.00000       0.00000       0.00000
   7  14 2458.1758    1.6096  0.8558 11.2487 -0.0043  0.0420   0.0602   0.0886    0.2017   0.0000   432.7670      -1.38510       22.9974      -1.49206      -1.22824      -8.25857       2.58293      -1.61819      0.179729     -0.388117     -0.192207     0.0759534    0.00361083    0.00121827       0.00000       0.00000       0.00000       0.00000       8.64845       10.0033       10.4703       7.94903       6.86240       4.89680       2.96230       1.86300       1.06199      0.410494      0.204526     0.0769391     0.0210099    0.00357333       0.00000       0.00000       0.00000       0.00000
   7  15 2594.3017    2.0377  0.9054 11.4357  0.0108  0.0417   0.0757   0.0977    0.2550   0.0000   451.5957       3.97728       8.36282       16.7887      -1.25590       9.12689      -2.37274     -0.114726     -0.725306      0.674375     0.0251438    -0.0956917   -0.00692974    0.00184706       0.00000       0.00000       0.00000       0.00000       10.5718       11.9609       10.7960       9.07001       7.38173       5.45133       3.50318       1.87256      0.878837      0.452767      0.169099     0.0600444     0.0169628    0.00325449       0.00000       0.00000       0.00000       0.00000
   7  16 2731.1587    2.6808  0.8483 11.7996  0.0001  0.0439   0.0988   0.0848    0.2742   0.0000   448.6724       6.16690       14.9527       3.77162       1.32527       3.33224     -0.434447      -1.99364      0.601213     -0.240024      0.245692     0.0906583    0.00729665   -0.00105027       0.00000       0.00000       0.00000       0.00000       8.89360       11.8240       8.59175       10.2765       6.72502       6.09359       3.09249       2.46736      0.959908      0.594683      0.165314     0.0878167     0.0159644    0.00550540       0.00000       0.00000       0.00000       0.00000
   7  17 2868.3528    3.1411  0.7938 12.6927 -0.0082  0.0364   0.1236   0.0804    0.2123   0.0000   443.3020       13.3444       25.8074      -3.02915       3.75856      -4.57109     0.0885259     -0.852376     -0.779316     -0.424888     -0.327778    -0.0780981     0.0118149    0.00375947       0.00000       0.00000       0.00000       0.00000       8.00073       8.91498       8.73734       7.40863       6.35915       4.35607       2.90299       1.76610      0.944587      0.424456      0.175077     0.0622618     0.0181595    0.00323821       0.00000       0.00000       0.00000       0.00000
   7  18 3005.7165    3.9217  0.8637 12.8519 -0.0027  0.0355   0.1479   0.0892    0.2523   0.0000   433.8164       8.86171       5.26937      -5.97119       4.89412       1.15659      -3.72759      -2.24647      -1.02658      0.560804      0.186356    -0.0481990    0.00616997   0.000747266       0.00000       0.00000       0.00000       0.00000       8.20041       8.58691       8.44905       8.34995       5.88471       4.02556       2.74749       1.73925      0.966703      0.465423      0.176756     0.0566826     0.0146315    0.00319280       0.00000       0.00000       0.00000       0.00000
   7  19 3142.7988    3.9820  1.1007 12.1787 -0.0002  0.0491   0.1313   0.0967    0.4753   0.0000   449.6477       15.7237      -1.22296       5.71108      -2.78830      -7.11242      -4.06238      -1.82383      -1.02643      0.183121      0.122097   -0.00762671    -0.0100820   0.000922226       0.00000       0.00000       0.00000       0.00000       13.8647       16.1456       15.0635       11.9052       9.39981       6.21779       3.91271       2.15149       1.05918      0.470850      0.186697     0.0662709     0.0201065    0.00338530       0.00000       0.00000       0.00000       0.00000
   7  20 3279.9224    3.7351  1.4151 12.5879  0.0051  0.0467   0.1185   0.1251    0.3020   0.0000   434.2283       19.3953       21.9685      -2.28932      -3.27895      -6.61295      0.846346      0.426532      -1.36856     -0.236078    -0.0732823     0.0436121     0.0129414   -0.00248900       0.00000       0.00000       0.00000       0.00000       9.98214       11.8009       11.3951       10.0941       7.60675       5.57707       3.82442       2.08035       1.12497      0.581568      0.238064     0.0789744     0.0229836    0.00456781       0.00000       0.00000       0.00000       0.00000
   7  21 3417.5557    3.2569  1.7959 12.3976 -0.0060  0.0567   0.0950   0.1434    0.2419   0.0000   459.3591      -1.14588       23.4771       12.8528      -5.83883       4.08675       3.43822      -2.01106      -1.20078      -1.05777      0.715322    -0.0211231    -0.0172366    0.00272049       0.00000       0.00000       0.00000       0.00000       12.7907       15.2042       13.6649       13.0601       9.56102       6.87565       4.51250       2.71921       1.44768      0.699453      0.280217     0.0940055     0.0257433    0.00575251       0.00000       0.00000       0.00000       0.00000
   7  22 3555.3301    2.7138  3.3001 11.0247 -0.0032  0.0747   0.0532   0.1900    0.2799   0.0000   454.8089       10.1262      -2.77289       10.8066      -1.81117       6.00870      -3.50968       1.19968      0.169047       1.46848      0.117692    -0.0272980    -0.0601201    0.00606349       0.00000       0.00000       0.00000       0.00000       16.9814       20.1893       19.4592       16.4069       12.6777       9.17311       5.65174       3.55180       1.75717      0.906331      0.343770      0.134474     0.0355390    0.00697041       0.00000       0.00000       0.00000       0.00000
   7  23 3693.6584    2.2723  4.1550 10.6476 -0.0016  0.0854   0.0406   0.2232    0.2398   0.0000   436.9204       30.7843       26.4420       6.29526       1.23093      -10.0530      0.860757      -1.19119      -2.11757      0.576001    -0.0163523    -0.0944490   -0.00787069    0.00214499       0.00000       0.00000       0.00000       0.00000       18.2354       20.2830       20.7855       18.5234       14.4498       9.89355       6.87481       4.10684       2.22553       1.11318      0.438736      0.150623     0.0435967    0.00793939       0.00000       0.00000       0.00000       0.00000
   7  24 3832.0680    1.8888  6.7495 10.0803  0.0019  0.1148   0.0270   0.3084    0.1685   0.0000   417.0777       50.0104       47.4000      -14.3316       9.81732      -2.23106      -1.67260       1.35599       1.13191       1.85123      0.874310     -0.303254    -0.0780984     0.0196926       0.00000       0.00000       0.00000       0.00000       24.6973       30.2311       28.3384       25.0524       19.8135       14.7014       9.25120       5.51520       2.87863       1.35465      0.576180      0.213640     0.0598966     0.0118622       0.00000       0.00000       0.00000       0.00000
   7  25 3970.7130    1.6007  7.4528 10.1151 -0.0018  0.1264   0.0241   0.3692    0.1441   0.0000   401.9382      -34.4754       6.15300       39.7433      -12.4413      -7.05474      -1.76298      -2.62262       3.89196      -1.77673      0.304864     -0.192663    -0.0395718     0.0116485       0.00000       0.00000       0.00000       0.00000       27.7979       33.9103       32.5064       27.5926       21.7137       15.3781       10.1667       5.89411       3.00997       1.56180      0.622453      0.225865     0.0658618     0.0125778       0.00000       0.00000       0.00000       0.00000
   8  11 2086.1322    0.6795  0.6132 10.1934 -0.0009  0.0356   0.0309   0.0799    0.1056   0.0000   424.3824      -21.6214      -3.89535      -10.3590      -4.25655      -2.32508     -0.290903      -2.64673      -1.86603     -0.219315     -0.197491    -0.0310134     -0.130961    -0.0183462   -0.00244776  -0.000303787       0.00000       0.00000       6.98385       8.04518       8.86317       7.47137       5.53216       4.38574       2.85592       1.66772       1.23134      0.607239      0.276960      0.126012     0.0585584     0.0160970    0.00391298   0.000750137       0.00000       0.00000
   8  12 2225.1282    0.9910  0.6884 10.4757 -0.0011  0.0314   0.0409   0.0838    0.1482   0.0000   440.2473      -1.72976       9.56013       4.66433       12.3829      -6.03224      0.952774       2.16318     -0.736658     -0.418586      0.307009     0.0952146     0.0175724   -0.00548596  -0.000786368   0.000911612       0.00000       0.00000       6.19144       6.59310       6.20346       6.21809       4.97129       3.94065       2.88777       1.81871       1.02584      0.565059      0.283684      0.118395     0.0419028     0.0134615    0.00330167   0.000651811       0.00000       0.00000
   8  13 2362.8512    1.3757  0.8179 10.5374  0.0007  0.0368   0.0507   0.0837    0.2245   0.0000   441.2438       1.46867       17.6036       7.99470      -3.18367       1.33459      -6.08777      -1.57807      0.728022     0.0563359     -0.229645    -0.0192947     0.0390448    -0.0192144   -0.00750877   -0.00179930       0.00000       0.00000       9.20229       11.5123       11.3205       9.46426       6.94258       4.67591       3.04136       1.80635       1.01919      0.530693      0.271762      0.112193     0.0437108     0.0140391    0.00368664   0.000704518       0.00000       0.00000
   8  14 2499.4161    1.6980  0.7973 11.6346 -0.0037  0.0497   0.0632   0.0851    0.1745   0.0000   424.7459       8.11715       21.4755       3.24075      -4.53247      0.567441       1.17233      -2.17137     0.0300887    -0.0137030      0.465087     0.0610369    -0.0289814   -0.00123167   -0.00349514   0.000120412       0.00000       0.00000       13.4682       17.3917       16.4722       13.6323       9.93466       6.49529       4.03243       2.27050       1.22691      0.618452      0.287205      0.123858     0.0463205     0.0148985    0.00421729   0.000836327       0.00000       0.00000
   8  15 2636.1887    2.1854  0.9477 11.5854 -0.0021  0.0379   0.0725   0.0872    0.2390   0.0000   449.0264       6.09476       10.3263       4.44172       3.66373      -5.76848      0.553485       2.15945     -0.364125     -0.999427     0.0133729     0.0602603    0.00270201   -0.00956825   -0.00349538  -0.000578939       0.00000       0.00000       6.73137       8.36736       8.43844       7.32006       6.23090       4.47136       3.41252       2.08287       1.23163      0.669006      0.345000      0.148150     0.0580620     0.0188001    0.00530528   0.000904132       0.00000       0.00000
   8  16 2773.7665    2.7661  0.8634 11.9421  0.0032  0.0343   0.0929   0.0806    0.2407   0.0000   441.1610       2.67842       9.18841       11.1938      -3.40538     -0.776097      0.463382     -0.213615      0.257612     -0.673103      0.300660     0.0460421     0.0502730     0.0396001   -0.00164710  -0.000350949       0.00000       0.00000       7.01652       8.12013       7.87842       6.87307       6.17485       4.21964       3.06319       1.99912       1.14915      0.645246      0.291642      0.130151     0.0436688     0.0161115    0.00448030   0.000701635       0.00000       0.00000
   8  17 2911.6349    3.4191  0.9748 12.2822 -0.0061  0.0367   0.1123   0.0884    0.3011   0.0000   443.7025       14.3594      -4.80985       5.04188      -1.00418      -1.59374       2.28069      -3.43548     -0.155794     -0.243932     -0.221883     -0.124480     0.0681239   -0.00970899    0.00538160   0.000888990       0.00000       0.00000       6.74282       7.99104       8.05948       7.27036       5.60092       4.82529       2.99422       2.11988       1.17578      0.666565      0.302758      0.144241     0.0549228     0.0193948    0.00423236   0.000871175       0.00000       0.00000
   8  18 3049.2292    3.9829  0.8418 12.7714 -0.0100  0.0327   0.1390   0.0827    0.2397   0.0000   436.2322       8.22760       14.7369      -12.8825       2.10268      -2.26072      0.923686       1.78530      0.146540     -0.608338   -0.00311007     -0.129003   -0.00755939     0.0139780   -0.00509300  -0.000128173       0.00000       0.00000       6.56335       8.10443       7.73567       6.94619       5.33593       4.30819       2.71906       1.87751       1.02454      0.569696      0.264453      0.121933     0.0455518     0.0162546    0.00367027   0.000767718       0.00000       0.00000
   8  19 3186.8067    3.7437  1.2151 12.7257 -0.0008  0.0418   0.1165   0.1096    0.2838   0.0000   435.9030      -7.69811       9.67415       3.18417       2.17183       5.84918       1.51083     -0.393412       1.86753     -0.460009      0.330405     -0.166082     0.0946570    -0.0188501    0.00102637  -0.000634952       0.00000       0.00000       8.39852       9.40365       9.60939       8.69841       6.74373       5.27264       3.93685       2.52515       1.25353      0.707771      0.410449      0.168937     0.0605076     0.0197278    0.00485760   0.000869932       0.00000       0.00000
   8  20 3324.4269    3.4446  1.4519 12.7150 -0.0035  0.0463   0.0990   0.1169    0.2035   0.0000   422.8436       48.2370       39.7403      -23.6183       4.86819      -2.61981       2.08961     -0.343817     -0.567731      -1.05052      0.537967     0.0984835    0.00584778    -0.0345232   -0.00281618   0.000847922       0.00000       0.00000       8.70350       10.2603       10.4447       9.24774       7.54307       5.73529       4.20817       2.56340       1.54276      0.819005      0.419242      0.183816     0.0727893     0.0223485    0.00600678    0.00104606       0.00000       0.00000
   8  21 3462.4925    3.0406  2.2606 11.7298 -0.0022  0.0576   0.0702   0.1433    0.2296   0.0000   452.9596       18.5019       28.2161       16.1696      -2.50945     -0.263157      -7.86212      0.136651     -0.632137      -1.43715     -0.251169     0.0363671    -0.0205111     0.0752606    0.00615321   -0.00254842       0.00000       0.00000       11.2776       13.0204       12.3762       11.7136       9.62636       7.58596       5.01616       3.29692       2.02780       1.06601      0.499117      0.213429     0.0847322     0.0275099    0.00664519    0.00133653       0.00000       0.00000
   8  22 3601.0457    2.5495  3.0321 11.2932 -0.0020  0.0683   0.0518   0.1681    0.2027   0.0000   455.5112       22.7591      0.930359       6.06678       7.23519      -14.6423      -2.99813      -2.82065     -0.859109     -0.201909     -0.996235     0.0892904     -0.122229    -0.0341255   -0.00817375   -0.00168847       0.00000       0.00000       13.3570       16.0718       15.4755       14.3336       11.4868       8.43462       6.11354       3.75689       2.31394       1.21151      0.615139      0.260679      0.102771     0.0307084    0.00866210    0.00158641       0.00000       0.00000
   8  23 3739.3716    2.0832  4.8342 10.8958 -0.0011  0.0900   0.0355   0.2431    0.1523   0.0000   437.7916       45.6048       14.8595      -14.9131       1.29898       12.7794      -5.81684      -7.24771       1.65723       2.21905       1.18557     -0.293692     -0.159363    -0.0590406   -0.00955763    0.00248492       0.00000       0.00000       17.7534       21.9474       21.2643       19.0685       15.0922       11.4898       7.99097       4.99155       2.93650       1.51949      0.792416      0.329657      0.134303     0.0426704     0.0115230    0.00214085       0.00000       0.00000
   8  24 3878.5507    1.7986  6.8274  9.9695 -0.0005  0.1077   0.0242   0.2901    0.1611   0.0000   458.6078       30.6652       6.49998      0.390630       19.8052      -34.7834      -3.99319      -4.11966       3.75836      -1.54570     -0.656225      0.243790    -0.0230482    -0.0490810   -0.00510145    0.00344184       0.00000       0.00000       21.6201       25.5646       24.5542       22.5223       18.5777       14.1086       9.62301       6.29935       3.73337       2.01229      0.959402      0.416231      0.158305     0.0521994     0.0134728    0.00246510       0.00000       0.00000
   8  25 4017.5271    1.4820  8.4980 10.0178 -0.0037  0.1318   0.0194   0.3603    0.1117   0.0000   416.8554       67.5973       19.6478       14.1303      -5.88203      -14.4192      -6.06847       2.84460     -0.576797     -0.548009      -2.97321      0.686621     0.0766463     -0.146862    -0.0140407    0.00748247       0.00000       0.00000       24.8185       30.5254       29.2737       26.9604       22.6550       16.8586       11.9329       7.61955       4.73956       2.49773       1.23485      0.523628      0.208056     0.0665399     0.0183115    0.00325747       0.00000       0.00000
   8  26 4156.7224    1.2663 10.6993  9.9250 -0.0014  0.1597   0.0164   0.4416    0.0917   0.0000   449.9574      -1.51094      -76.9670      -12.7902       18.0658      -8.84057      -14.0580       13.0715      0.328523      -6.54322      0.536540      0.137814     -0.125383     0.0333343    0.00283213    0.00193685       0.00000       0.00000       30.5394       37.2663       37.3678       33.0527       27.4913       20.3721       14.2799       9.35035       5.62277       2.99826       1.56356      0.643510      0.258966     0.0840207     0.0220713    0.00376065       0.00000       0.00000
   9  10 1984.1845    0.5903  0.3708 10.2329 -0.0237  0.0253   0.0409   0.0765    0.0841   0.0000   447.2652       9.03102       11.3493      -5.82071      -3.02947     0.0203787       2.26295     -0.171035      0.263616     -0.393122     -0.476827      0.104237     -0.165660     -0.102421   -0.00770817  -0.000699016   0.000734661   0.000160523       4.80499       5.95939       6.18318       5.99110       4.27209       3.13151       2.23967       1.38245      0.905360      0.511964      0.274374      0.135923     0.0679578     0.0296058    0.00967722    0.00277262   0.000791352   0.000128943
   9  11 2125.1121    0.7955  0.5157 10.3494 -0.0042  0.0275   0.0405   0.0660    0.1110   0.0000   439.6753      -13.9220       9.61936      -1.78764      -8.73520       4.28222       2.41706       1.65245     -0.281605     -0.358278      0.417890     0.0916093      0.126939    -0.0165643    0.00716310    0.00174117  -0.000245280   0.000122273       4.52603       5.55954       5.78929       5.45795       4.37049       3.34029       2.80668       1.46893       1.19048      0.710247      0.346936      0.195799     0.0788459     0.0384115     0.0128137    0.00344491   0.000932733   0.000175468
   9  12 2264.4873    1.0658  0.6413 10.7617 -0.0055  0.0290   0.0418   0.0738    0.1254   0.0000   444.3132       5.59049       15.2962       5.98154      -2.32465      -6.58073      0.684827      -1.86538      -1.48586      0.132160      0.121891     0.0759858     0.0149467    -0.0183315   -0.00563286    0.00191915   0.000622898   4.37531e-05       5.33368       5.83997       5.95753       5.64082       4.61041       3.82680       2.72870       1.97584       1.19891      0.711610      0.387342      0.193415     0.0880027     0.0350693     0.0122542    0.00374680   0.000834749   0.000145967
   9  13 2402.3029    1.4075  0.9544 10.8630 -0.0006  0.0410   0.0474   0.0966    0.1928   0.0000   434.0812       4.31247      -2.10972      -11.0743       1.64311       10.4128      -2.44719       4.76027     -0.415683      0.665379     -0.324352     0.0188145      0.106120   -0.00874871   -0.00588546    0.00534828   0.000200137  -0.000255650       8.81909       10.3752       11.0557       9.44533       7.43754       5.60229       3.66272       2.54271       1.49352      0.896346      0.483050      0.214173      0.111239     0.0420204     0.0157619    0.00478893    0.00109215   0.000168429
   9  14 2539.5073    1.8474  0.8750 11.4015 -0.0013  0.0339   0.0609   0.0811    0.1973   0.0000   441.7868       9.18828       2.26892       3.76853       5.18281       3.14916       1.20504      0.572482     -0.177055     -0.437162     -0.393964     0.0603656   -0.00247243    -0.0750065   -0.00408622    0.00739930  -0.000153452  -0.000110486       6.50987       7.55431       7.18011       6.99280       5.98037       4.54070       3.09767       2.04958       1.49269      0.863547      0.478978      0.215755     0.0943040     0.0374719     0.0140451    0.00379441   0.000970900   0.000173898
   9  15 2677.0825    2.4048  0.8749 11.8272  0.0018  0.0331   0.0804   0.0813    0.1809   0.0000   435.2164       3.31163       17.0893      0.209341      -1.18314     -0.957221       4.32952      -1.06648      -1.15215     -0.529533     0.0176851     -0.115053     0.0953254   -0.00218620     0.0272476   -0.00205814   -0.00137782   0.000473909       5.85523       6.78694       7.45127       6.55343       5.39593       4.26797       3.00389       2.03966       1.28834      0.785419      0.427491      0.207970      0.101350     0.0407194     0.0149381    0.00446066    0.00101734   0.000166378
   9  16 2815.2371    3.1441  0.7132 12.1311 -0.0055  0.0345   0.1127   0.0697    0.2093   0.0000   436.6293       12.4102       6.85216       4.13286      -4.09241     0.0228455       4.64928     -0.772013       2.05268     -0.431055     -0.244735   -0.00245905     -0.245450    -0.0443327   -0.00669379   -0.00202620   0.000840892   3.37129e-05       5.57851       6.34655       7.04053       7.07793       4.75036       4.13240       3.42981       1.97279       1.34125      0.852468      0.440442      0.208870      0.124141     0.0489800     0.0163893    0.00400154    0.00105293   0.000195413
   9  17 2953.6151    3.5463  0.8367 12.7835 -0.0070  0.0318   0.1173   0.0804    0.2061   0.0000   458.4896       11.7926       13.2766      -12.0734      -4.50298      0.493609      -6.12906      -3.14213     -0.378926      0.193179      0.369446     0.0831118     -0.109106    -0.0252071     0.0298391   5.98552e-06   0.000741010  -0.000261390       6.05491       7.59590       7.41229       6.45838       5.29348       4.47658       3.00389       2.10727       1.30702      0.697988      0.387251      0.199239     0.0798141     0.0347746     0.0138229    0.00414138   0.000894054   0.000168242
   9  18 3091.5857    3.8392  0.8810 13.0932 -0.0072  0.0335   0.1323   0.0807    0.1974   0.0000   448.0628       18.8264       10.1893       7.40607      -2.58409       2.80162      -6.15616      -1.88206     -0.483844     -0.655726      0.464887      0.102992     0.0623180    -0.0594890    -0.0170504  -0.000404731   -0.00227211   0.000219484       6.60137       7.36899       7.07297       6.71423       5.57129       4.72693       3.50116       2.32050       1.43719      0.848851      0.432275      0.209231     0.0921370     0.0396102     0.0130147    0.00388507   0.000900974   0.000163858
   9  19 3229.5530    3.9059  1.2248 12.7802 -0.0053  0.0424   0.1137   0.0994    0.2491   0.0000   434.1947       6.75570       20.8910       2.81572     -0.753194       1.02022      -7.28472     -0.150791       1.83391      -1.64941     -0.143296     -0.138050     0.0137024    -0.0448265   -0.00947511   -0.00179248  -0.000512562   0.000137082       8.28693       9.29740       8.39017       7.19477       7.00253       6.08056       4.80975       3.20354       1.94921      0.983442      0.527646      0.265873      0.107464     0.0445681     0.0167804    0.00483766    0.00129958   0.000203402
   9  20 3367.7556    3.2607  1.7183 12.6405 -0.0106  0.0495   0.0859   0.1244    0.1561   0.0000   439.0342       29.3361       18.2108       1.13227      -2.43634      -2.92742       3.88757      -5.72851     -0.734164      -2.41523      0.186993     -0.100247      0.206525    -0.0296025     0.0535087  -0.000472056   0.000561001  -3.83505e-05       8.17022       10.1662       10.0263       9.06216       8.13030       5.93494       4.91910       3.21376       2.00862       1.14622      0.618878      0.337065      0.140527     0.0613086     0.0215307    0.00635610    0.00176130   0.000281739
   9  21 3506.2968    2.7860  2.6381 11.8440 -0.0016  0.0597   0.0557   0.1505    0.1302   0.0000   425.0613       22.8455       25.6140      -2.00526      -4.59119      -3.63926       3.48525       4.40396      0.174895     -0.737532     -0.569161    0.00131471     -0.152842    -0.0594700    -0.0191558   -0.00169108   -0.00284594   0.000679150       10.0759       12.1350       12.2425       10.9687       9.58742       7.57365       5.63128       3.87534       2.44886       1.40788      0.787579      0.385678      0.179726     0.0711786     0.0263939    0.00802198    0.00198385   0.000327691
   9  22 3645.3073    2.3557  3.7906 11.1714  0.0006  0.0693   0.0398   0.1870    0.1229   0.0000   430.1762       11.0305      -28.5716       7.89375      -15.9248      -8.69983     -0.487671     -0.966962      -3.08218       1.82996      0.996694     -0.726822     -0.404663     0.0168557    0.00653052    -0.0156854   -0.00112230  -0.000273778       12.5646       15.1364       14.9170       13.3979       11.4487       9.30659       6.87857       4.64534       2.87613       1.67837      0.886012      0.436536      0.200976     0.0827134     0.0293870    0.00910663    0.00222126   0.000374937
   9  23 3784.2953    1.9256  5.1401 10.9948 -0.0038  0.0860   0.0303   0.2458    0.1025   0.0000   421.4920       28.8610       4.07495      -20.6291      -1.12835       14.2910       9.49501      -6.30760       4.10273      -3.35380     -0.489314      -1.16181     -0.370788     0.0807755     0.0350503    0.00429051    0.00260724  -0.000198202       15.1503       17.7626       17.6896       16.7131       13.9492       11.4155       8.31097       5.68732       3.64278       2.12380       1.16515      0.566946      0.262761      0.104491     0.0383466     0.0113582    0.00273090   0.000477437
   9  24 3923.5421    1.5977  7.2689 10.4138 -0.0016  0.1092   0.0211   0.3158    0.0919   0.0000   390.8896       40.5344       20.6191      -6.15940       9.68239      -7.43330       4.63548      -6.76676       2.72783      -5.64199      -1.41455     -0.848007      0.166990     -0.184029     0.0506372     0.0143981    0.00492886   0.000667107       18.8521       23.1580       23.5567       21.5181       17.8562       14.2318       10.7003       7.01117       4.54700       2.68581       1.45263      0.713382      0.338992      0.140332     0.0505832     0.0149741    0.00375970   0.000618702
   9  25 4063.1510    1.3773  9.2337 10.1872 -0.0025  0.1363   0.0176   0.3736    0.0846   0.0000   408.8307      -5.29599       13.8493       29.1359      -16.5873      -1.35280       5.53254      -7.14581      -7.26294       3.17356      -3.91210      -1.18537    -0.0742237    -0.0815310    -0.0269857    0.00680868    0.00551334  -0.000508176       23.3147       28.8153       28.1610       26.9264       22.5760       17.9592       13.0728       9.02106       5.73661       3.38538       1.85054      0.919047      0.414261      0.169300     0.0612746     0.0189320    0.00467283   0.000813257
   9  28 4483.4008    0.7923 15.8587 10.0595 -0.0046  0.2618   0.0114   0.7476    0.0543   0.0000   392.0683       35.3206       30.4825      -20.1257      -28.6863       26.6253      -30.6291      -37.8209     -0.770383      -17.6587       1.69920       1.59192      0.451800      0.571014      0.291244    0.00857614     0.0162689  -0.000515799       43.9827       54.9757       55.5087       51.4987       43.3929       35.1444       25.6316       18.1977       11.3264       6.84226       3.75009       1.89762      0.877946      0.358478      0.128156     0.0400682    0.00939605    0.00157186
  10  10 2021.4255    0.6376  0.5264 10.1119 -0.0124  0.0398   0.0266   0.0640    0.0943   0.0000   440.8036      -6.39689       15.7558       1.29839      -1.51013      -3.36055       4.30192      -3.93422     0.0559697     -0.309458    -0.0339651    -0.0709164     0.0854859    -0.0192846     0.0154284    0.00872602    0.00152372   9.52674e-05       4.73664       7.91695       4.95307       7.47111       4.41357       5.48879       3.30490       3.00412       1.66639       1.29692      0.750963      0.332270      0.181538     0.0685948     0.0354737     0.0107681    0.00471251   0.000852846
  10  11 2162.9273    0.8276  0.6633 10.4230 -0.0132  0.0293   0.0310   0.0763    0.1278   0.0000   435.2214      -3.46199       12.3257      -2.34393      -5.69274      -7.74863     0.0758827      0.538108     -0.641357       1.59848     -0.394679      0.407445     -0.109178   -0.00940274     0.0144089     0.0127532  -0.000149143   -0.00159636       5.04731       5.98092       6.15762       5.36935       4.62188       4.07421       3.05018       2.14497       1.46180      0.864944      0.484789      0.264588      0.133438     0.0594823     0.0258906     0.0104848    0.00356717   0.000956738
  10  12 2302.8221    1.1703  0.7881 10.6937 -0.0020  0.0351   0.0387   0.0749    0.1533   0.0000   438.0509       4.73090       14.6835     -0.151649     -0.656454      -3.24015       1.33953     -0.892371     -0.476792      0.491625      0.276749      0.239027     -0.127994     0.0665816    0.00391170   -0.00164510    0.00441412  -0.000473658       5.09193       5.67929       6.68000       6.29207       4.98863       4.69842       3.39170       2.31044       1.64939       1.10079      0.645986      0.355267      0.167283     0.0861152     0.0360565     0.0149490    0.00507609    0.00134446
  10  13 2440.8093    1.4844  0.9585 11.0348 -0.0025  0.0344   0.0465   0.0857    0.1842   0.0000   448.7742       9.04983       24.5851      -7.96233      -2.53171     0.0346060      -1.97708      -6.48917     -0.851333      0.157347      0.482670     -0.268284     -0.136552   -0.00741499    -0.0633218   -0.00147154  -0.000987780   -0.00102492       5.43987       7.32192       7.26151       6.61293       5.48428       4.55128       3.42999       2.35145       1.62218      0.914560      0.576786      0.288463      0.148725     0.0711223     0.0306057     0.0121223    0.00439862    0.00120564
  10  14 2578.7327    1.9926  0.8538 11.6085 -0.0018  0.0313   0.0611   0.0696    0.1689   0.0000   435.7016      -6.46610       16.2966      -3.04380      -4.38900      0.622953      -3.84196      0.170385       1.16396      0.896705     0.0503923    -0.0244455     0.0880130     0.0879282     0.0250176    0.00590610   -0.00174759   -0.00100767       5.19252       6.23493       6.20144       5.96625       5.30776       4.17776       2.99626       2.14627       1.48788      0.951414      0.579188      0.307536      0.150386     0.0710034     0.0280216     0.0106065    0.00373405    0.00108354
  10  15 2716.9990    2.4065  0.9310 12.0021 -0.0102  0.0323   0.0748   0.0810    0.1849   0.0000   440.5223       11.8318       8.45017       11.4452       7.39663       3.31309      -2.48623       3.35151       1.00854      -1.18795      0.247478     -0.555463     -0.240825     0.0138652     0.0603914    -0.0175903   -0.00216602   -0.00135249       5.25847       6.01682       6.11096       5.90015       4.93064       4.14447       3.47689       2.32499       1.54694      0.990321      0.603948      0.300154      0.149673     0.0766849     0.0329182     0.0118019    0.00374660    0.00102411
  10  16 2855.7114    3.0320  0.8002 12.5462 -0.0067  0.0315   0.0976   0.0744    0.1701   0.0000   442.7916       21.0694       11.0820      -8.47571       2.54387     -0.337955       2.29771     -0.635532      0.628193     -0.589368     -0.734970    -0.0507417    -0.0186628    0.00867062    0.00463156     0.0155905    0.00327957    0.00117124       4.33657       6.16261       5.20169       5.61594       4.58840       3.91685       2.88113       2.23328       1.42725      0.907669      0.515476      0.296295      0.157067     0.0676919     0.0300581     0.0115028    0.00365038    0.00112103
  10  17 2994.5772    3.5634  0.8913 12.9656 -0.0102  0.0367   0.1129   0.0773    0.1785   0.0000   448.1586       17.5462       10.2046      -3.00504       1.59246      -1.91123      -4.77925      -2.92937       1.62340      0.383717      0.255351     -0.263671     -0.102507     0.0337974     0.0365219    -0.0110951    0.00342855   2.64607e-06       6.35550       5.99482       6.45966       7.44855       6.11006       3.94933       3.60650       2.99780       1.88904      0.931747      0.602638      0.400540      0.228339      0.102295     0.0374051     0.0117302    0.00389174    0.00104575
  10  18 3133.0076    3.8296  1.0868 12.9786 -0.0014  0.0419   0.1120   0.0993    0.2071   0.0000   437.7237       10.2314       10.9345      -4.57827       8.44816       3.93244      -5.18197      0.215222      0.926019     -0.107002       1.13119     -0.272497      0.147320     0.0596077    0.00855145   6.39845e-05   0.000112523   0.000568754       7.54383       7.19400       7.32366       8.44842       6.70162       5.05426       4.19651       3.36726       2.21690       1.15840      0.688825      0.460661      0.243772      0.105791     0.0409511     0.0143641    0.00434748    0.00115663
  10  19 3271.3821    3.8988  1.3396 12.5344  0.0126  0.0378   0.1030   0.0984    0.2316   0.0000   444.8258       27.4099       21.1587       7.29278      -9.01320      -6.44158       4.25049       1.90810      -2.58544      -1.91523     -0.200229     -0.337638      0.120769    -0.0379645     0.0438021    0.00334249   -0.00451718  -0.000697533       6.08989       7.73324       8.02104       7.18048       6.32787       4.86878       3.67074       2.54190       1.71949       1.08283      0.642359      0.347031      0.174026     0.0830543     0.0352834     0.0134717    0.00460876    0.00135687
  10  20 3410.2956    3.1319  2.0531 12.2208 -0.0036  0.0489   0.0663   0.1244    0.1406   0.0000   426.5063       10.3354       14.3181      -5.02163     -0.469205       2.20690      -10.9211      0.664328      -2.02958      0.282297       1.41989     -0.632820     -0.133110     -0.161042    0.00736345     0.0126308   0.000488293   -0.00194346       7.86529       9.37236       9.21836       9.04760       7.75577       6.39817       4.88267       3.58919       2.41646       1.44990      0.839541      0.484616      0.243515      0.111757     0.0448004     0.0176660    0.00588055    0.00169525
  10  21 3549.2286    2.6797  3.0823 11.8576 -0.0040  0.0621   0.0484   0.1684    0.1026   0.0000   440.2251       14.6207       29.1505       8.76518      -9.46971       9.01554      -10.5767      -1.82030      -6.13385       1.29713      0.108162       1.23576     0.0869661     -0.283452    -0.0312272    -0.0144524   -0.00158999   -0.00489344       10.0003       12.5413       12.3517       11.8261       9.92213       7.97598       6.30018       4.39542       2.90757       1.81923       1.03557      0.582823      0.290431      0.140929     0.0585246     0.0228650    0.00715533    0.00208937
  10  22 3688.4679    2.1845  4.1980 11.4037 -0.0007  0.0752   0.0353   0.1960    0.0890   0.0000   426.1094      -4.10194       11.1417      -10.9176      -35.5801     -0.323454       4.26004      -2.19863       7.96803      -1.38344    -0.0364263      -1.32602      0.408222    -0.0141754     0.0721978    -0.0564237    0.00610226   -0.00511957       12.0179       14.6721       15.1149       14.2917       12.0792       9.87493       7.32845       5.25121       3.54021       2.23219       1.31316      0.726543      0.368623      0.171061     0.0732039     0.0283516    0.00955473    0.00271417
  10  23 3828.1512    1.8348  5.7165 10.8985 -0.0011  0.0909   0.0262   0.2403    0.0874   0.0000   430.0181       10.6347       15.3228       27.1200      -15.1199      -2.52584      0.294622      -4.91584      0.674701      0.867348       1.47393    -0.0498014     -0.753042     -0.236779      0.182102    -0.0373739    0.00442235   -0.00388687       13.9660       17.6675       17.1826       16.7886       14.5050       11.8623       8.77423       6.44114       4.24518       2.78580       1.60130      0.902622      0.445129      0.210503     0.0869735     0.0339804     0.0109272    0.00333306
  10  24 3967.8107    1.5519  7.3155 10.4403 -0.0019  0.1069   0.0198   0.2940    0.0835   0.0000   426.7382       1.16337       24.5222       2.60404      -37.4499       5.87859       9.23605      -7.75440      -5.22236      -1.24936      -2.81076      -1.67796    -0.0461958      0.487288     -0.111009     0.0186595    0.00186137   -0.00231218       16.5667       20.6885       20.7678       20.3905       17.1259       13.8083       10.5772       7.61111       5.17511       3.13678       1.93304       1.03544      0.549112      0.250097      0.108375     0.0396276     0.0138325    0.00383200
  10  27 4388.2043    0.8857 14.8576 10.1148 -0.0050  0.2252   0.0116   0.6375    0.0538   0.0000   419.0883      -27.3477       78.0710      -67.1546      -10.3001       9.30335      -37.4652      -9.63284      -20.0300      -1.47322      -6.93253      -3.63556     -0.157395    -0.0671618      0.203091      0.147656    -0.0221179   -0.00218972       33.7026       41.8615       42.5555       40.9308       35.6083       29.4347       22.9872       16.5075       11.2655       7.18746       4.28939       2.35624       1.19977      0.573815      0.244113     0.0943038     0.0312533    0.00901158
  11   9 1915.4171    0.4738  0.3605 10.1249 -0.0065  0.0307   0.0230   0.0454    0.0629   0.0000   436.7969       7.17387       6.17293       2.49398      -4.24750       2.06481      -1.32697    -0.0541651       2.92231     0.0498872     -0.352570      0.342618      0.146223      0.109492    -0.0480178    0.00909727   0.000788471   0.000572161       5.63673       8.09365       8.27979       7.93719       6.03829       4.85872       3.10634       2.17925       1.21379      0.858747      0.510386      0.339392      0.139911     0.0933812     0.0383912     0.0212480    0.00662857    0.00281792
  11  10 2057.9371    0.6768  0.6085 10.1739 -0.0040  0.0352   0.0254   0.0662    0.0933   0.0000   428.4327       4.10643       8.45931      -1.27592       3.04386       3.45538      -3.14097      -4.02939     -0.735554      -1.03619   -0.00685557     -0.122372     -0.141227    -0.0672334     0.0202887   -0.00426640    -0.0182611   -0.00257841       4.11050       5.87097       5.88871       5.68001       4.88741       4.19714       2.94507       2.53129       1.55114       1.02921      0.748258      0.429457      0.214375      0.120659     0.0652951     0.0247997     0.0101601    0.00343341
  11  11 2199.8227    0.9268  0.6486 10.4520 -0.0039  0.0273   0.0323   0.0667    0.1208   0.0000   432.3001       1.02017       14.6741       5.34512      0.632033      -2.60130      -4.59881      0.989093      0.491814      0.724481      0.617442     -0.591584      0.340647     0.0883335    -0.0426382   -0.00529960   -0.00966260   0.000863852       4.22247       4.80850       4.76354       4.93995       4.10137       3.41082       3.01693       2.22500       1.46457      0.966638      0.645849      0.356594      0.180404     0.0955201     0.0505452     0.0213346    0.00871783    0.00279676
  11  13 2478.5221    1.7209  0.9962 10.9223  0.0004  0.0327   0.0487   0.0816    0.2225   0.0000   433.4846     -0.727580       22.0768     -0.930681       6.33092      -3.73167       4.90387       1.33496     -0.229686     -0.550787      0.165609     -0.372810     -0.168956      0.161318    -0.0489526    -0.0143703     0.0143299    0.00210017       5.03736       5.64124       5.75913       5.46191       4.66806       4.00111       3.74686       2.71194       1.80302       1.19186      0.724959      0.414890      0.203299      0.111611     0.0580617     0.0250345     0.0100848    0.00344055
  11  14 2617.0147    2.1950  0.8674 11.7276 -0.0015  0.0303   0.0656   0.0716    0.1770   0.0000   441.0793       3.12119       14.2160     -0.855339       3.75694      -2.06824       1.51641       1.34249      -1.19722     -0.690890     0.0571600      0.217691    0.00439573     -0.202004    -0.0206926     0.0229603    0.00613455  -0.000396124       4.61234       5.49712       5.52573       5.55525       5.05083       3.75353       2.94970       2.35932       1.69476       1.03256      0.599031      0.376928      0.227950      0.123956     0.0533147     0.0226534    0.00834121    0.00302759
  11  15 2756.2091    2.8697  0.8162 12.2767 -0.0032  0.0263   0.0899   0.0714    0.1564   0.0000   438.3570      -5.83765       13.4206      -1.99947       2.40581       2.03498      0.729012     -0.279761       2.89945      0.440108      0.234399     -0.137952      0.308674     0.0460712     0.0745578     0.0184787    0.00368815    0.00225095       4.13111       4.62149       4.80546       4.65636       4.12961       3.51918       2.69461       1.89508       1.36041      0.947403      0.604744      0.352820      0.188621     0.0920489     0.0444721     0.0192940    0.00796636    0.00278857
  11  16 2895.4167    3.3481  0.9108 12.6033 -0.0022  0.0293   0.1017   0.0756    0.1795   0.0000   429.9284       16.5303       12.6098       10.9530       4.13090       2.84563       2.84286      -5.04734       1.49926     -0.777476      -1.00791    0.00298589    -0.0178082    -0.0175919     0.0322979    -0.0140311    0.00767590   -0.00318057       4.38735       5.07302       5.14343       5.42404       4.49650       3.68514       2.91655       2.31926       1.48555       1.01845      0.649524      0.375176      0.209241      0.108516     0.0524344     0.0233582    0.00907614    0.00288827
  11  17 3034.6119    3.7029  0.8365 13.1627 -0.0041  0.0301   0.1151   0.0726    0.1420   0.0000   440.0378       21.5475       16.7796       5.70903      -3.64797      -4.35868      0.479518      -1.56370       1.18066     -0.801943      0.195686     -0.238022     0.0188135      0.195618     0.0777121    -0.0122658   0.000834848    0.00455744       4.46159       5.43348       4.81492       5.17268       4.88167       4.07321       2.94058       2.02283       1.59729       1.12038      0.713371      0.444729      0.220445      0.115171     0.0490007     0.0216238    0.00766486    0.00321393
  11  18 3173.5538    3.8949  0.9952 13.2881 -0.0060  0.0328   0.1156   0.0846    0.1593   0.0000   437.4086       16.4104       10.8898      -4.07002      -7.92954      -12.5800      -1.98696      -1.09352       3.77709      -1.88788     -0.779373     -0.277060    0.00286909      0.108899    -0.0752892    -0.0474557   -0.00294966  -0.000100168       5.34174       6.65431       6.38569       5.85417       5.60289       4.62778       3.63485       2.60385       1.87615       1.24277      0.778663      0.441367      0.230469      0.106649     0.0555748     0.0213358    0.00904520    0.00318272
  11  19 3312.4337    3.5365  1.4597 12.7180 -0.0070  0.0394   0.0843   0.1044    0.1591   0.0000   439.5496       27.0045      -2.73418       3.57910     -0.394957      -2.24511      -8.51631       5.30001       1.28724      -1.80650       1.71505     -0.381867     -0.187238     -0.124997   -0.00964244   -0.00929743    0.00752741   -0.00142860       5.65954       7.36743       6.94783       6.74459       6.11108       4.97500       4.29561       3.04202       2.14292       1.42299      0.851986      0.490730      0.274938      0.132209     0.0665150     0.0263902     0.0119734    0.00395421
  11  20 3451.8097    3.1268  2.2925 12.0186 -0.0033  0.0492   0.0600   0.1218    0.1271   0.0000   439.1112       5.73375       11.5982       8.06283      -3.86546      -6.33749      -5.39037      -9.62751       3.25670     -0.303754      -2.45156    -0.0122995     -0.280648      0.236129    -0.0384368    -0.0136284    -0.0139328   -0.00500098       7.40877       9.02606       9.06642       8.62193       7.82205       6.17657       5.31829       3.84473       2.75642       1.72035       1.07596      0.636575      0.333082      0.176356     0.0860513     0.0359571     0.0143747    0.00515658
  11  21 3591.2612    2.5288  3.3408 11.6145 -0.0019  0.0608   0.0416   0.1596    0.0969   0.0000   446.6473       19.5182      -6.01432      0.479245       2.96112      -5.10644       3.27612      0.243404       7.78638     -0.264984       1.73200     -0.787673    -0.0518471     -0.136734      0.126746    -0.0524134     0.0339600    0.00219759       8.92077       10.4206       11.1192       10.8950       9.30104       7.70552       6.04654       4.71867       3.23710       2.02449       1.34247      0.759886      0.424166      0.225045      0.110266     0.0488755     0.0185838    0.00652781
  11  22 3730.8994    2.1491  4.7564 11.0513 -0.0030  0.0756   0.0310   0.1955    0.0922   0.0000   421.3467       5.92978       12.8104      -1.17328       16.7639      -8.30476      -15.9221      -2.51305       7.65092      -3.94497     0.0135486       1.47125     -0.879486     -0.541570     0.0383969  -0.000913883     0.0100830   -0.00388569       10.6072       13.6935       13.3273       13.5278       11.4435       9.80926       7.58251       5.69448       3.97684       2.61411       1.64188      0.959196      0.525120      0.271447      0.128423     0.0567011     0.0222769    0.00809313
  11  23 3870.8059    1.7487  6.1823 10.7945 -0.0030  0.0930   0.0230   0.2463    0.0794   0.0000   453.4436       39.7054       41.4147      -26.7072       12.0729      -20.1445       16.7761      -1.83128       3.85858      -2.81507      -1.07941     -0.234277    -0.0737502     -0.254039      0.313356    -0.0530983    -0.0109964     0.0127215       13.1355       17.1518       17.1910       16.3916       14.6170       11.7828       9.74669       6.84256       5.02803       3.23190       2.01836       1.19235      0.658921      0.340641      0.161917     0.0708026     0.0282732     0.0103853
  11  24 4010.9592    1.4691  7.9753 10.3464 -0.0040  0.1075   0.0174   0.3029    0.0763   0.0000   507.8666       33.2297       14.0118       6.69294      -9.98892      -20.0378       21.2123       3.41924       12.6453      -1.15568      -3.18126       1.52592    -0.0474475     -0.715173     -0.259552    0.00470101     0.0497388    -0.0236866       15.3543       19.0070       18.9972       18.4065       16.3337       13.8175       11.2519       8.35020       5.96214       3.81715       2.43414       1.39202      0.780957      0.409427      0.187946     0.0869330     0.0330085     0.0120880
  11  25 4151.3904    1.2235  9.9072 10.2760 -0.0009  0.1352   0.0148   0.3749    0.0640   0.0000   481.9617       28.0898       12.6759       6.51521      -15.9578      -39.8611      -15.6478       4.68003     -0.797784      -2.45112       2.58899      -2.06478     -0.723199     -0.173766     -0.162002     -0.157485     0.0373008    0.00763882       18.5963       22.8404       23.9483       23.2289       20.7802       16.9427       13.7636       10.3860       7.23679       4.82422       3.04757       1.80421      0.996486      0.525815      0.249807      0.112582     0.0435283     0.0157041
  11  26 4292.0897    1.0567 12.9529 10.0515 -0.0011  0.1701   0.0121   0.4893    0.0587   0.0000   407.6661      -17.8676       58.8298      -16.1531      -5.46044      -41.5884       47.7395       25.3920      -24.0133       1.87924       7.72255      0.112970      -2.43127     -0.717575    -0.0350925     0.0900513     0.0585442  -0.000769135       23.1073       29.0247       29.9228       28.6871       26.0629       21.8043       17.5431       12.9066       9.18917       6.35492       3.83027       2.37824       1.28758      0.665046      0.325110      0.138056     0.0577741     0.0208502
  11  27 4432.6686    0.8438 14.7914 10.1680 -0.0023  0.2237   0.0110   0.6256    0.0475   0.0000   403.2861       65.7572       122.738      -31.8009      -54.4346      -18.1624      -6.69251       29.4465       22.7932      -1.06208      -9.12741      -1.04540       3.27112      -1.74913      0.604598      0.214170    -0.0856068    0.00199406       30.2580       38.7078       39.1612       37.1487       34.7973       28.6600       23.3153       17.5037       12.3791       8.47150       5.27377       3.14741       1.76410      0.904684      0.431659      0.190693     0.0742063     0.0270406
  12   8 1805.7480    0.3723  0.3922 10.0004  0.0002  0.0290   0.0184   0.0563    0.0568   0.0000   440.5257      -1.15060       11.7863      -2.87006      -1.26136       1.68805     -0.491926      -1.93109      0.339949      0.241887     -0.239279      0.204487      0.128040    -0.0711668    -0.0346243     0.0101179     0.0213472    -0.0115741       3.62999       5.24785       4.94719       5.14993       4.00358       3.71754       2.69318       2.30519       1.32784       1.11879      0.681940      0.432948      0.228100      0.127733     0.0608538     0.0316230     0.0152191    0.00643860
  12  11 2235.8361    0.9680  0.7709 10.3355 -0.0024  0.0273   0.0307   0.0708    0.1253   0.0000   434.8120       3.63781       13.7995      -6.44917       1.37809       5.07331      -1.06443      -2.60289       1.84009      0.653000     0.0495245     -0.237878     -0.100938     -0.323755    -0.0352012     0.0188954   -0.00399221   -0.00208215       3.48216       4.38814       4.08086       4.52579       3.99553       3.40493       2.55849       2.08615       1.52549       1.05708      0.686267      0.445632      0.253660      0.154469     0.0723552     0.0365020     0.0158724    0.00630076
  12  12 2376.3018    1.2911  0.8821 11.1092 -0.0050  0.0319   0.0416   0.0840    0.1476   0.0000   436.3592      0.248983       1.86160      0.249641      -3.95412      -3.77156       1.55274      -1.06090       3.08065      0.575684     -0.525298     -0.807996    -0.0369502     0.0920604    -0.0505788    0.00147945   -0.00818832    0.00437040       4.42780       4.76254       5.22125       5.73114       4.67562       3.69931       3.16625       2.64955       1.83591       1.12982      0.824419      0.569882      0.291983      0.147925     0.0864772     0.0472811     0.0203050    0.00798841
  12  13 2515.4556    1.7600  0.9027 11.5498 -0.0034  0.0326   0.0552   0.0806    0.1631   0.0000   437.6116     0.0987878       16.3785       9.72107      0.710863      -2.18846       4.02438       1.50126       2.95943      -1.91028     -0.378536     -0.121317     -0.841919     -0.203482     -0.221160     0.0211355   -0.00167391     0.0110740       4.52996       4.79287       5.25449       4.97149       4.54048       4.37605       3.44838       2.33311       1.77719       1.35859      0.893273      0.577113      0.363957      0.164625     0.0875595     0.0428556     0.0179922    0.00745689
  12  14 2654.6727    2.1652  0.8710 12.2254 -0.0014  0.0321   0.0652   0.0711    0.1426   0.0000   439.2217       7.42921       13.6120      -1.28570       3.50357       1.85583       2.21055     -0.285047       1.35953      -1.94048      0.492490      0.179878     0.0745572     0.0834513    -0.0345130    -0.0442440     0.0239271   -0.00461525       4.08163       4.96464       5.63420       5.16138       4.36579       4.05251       3.22988       2.40992       1.80588       1.28303      0.771652      0.475870      0.279679      0.164043     0.0782388     0.0391826     0.0182873    0.00804806
  12  15 2794.5424    2.9427  0.8340 12.3065 -0.0041  0.0263   0.0874   0.0686    0.1677   0.0000   437.7720       6.31769       16.4170       2.90737       1.09272      -1.02470       2.60432      -1.35954      0.848070      -2.07842      0.230117      0.407529      0.127113      0.100078      0.116699   -0.00120203    -0.0170553    0.00113625       3.78442       4.56812       4.36606       4.42396       4.06628       3.46687       2.84066       2.14378       1.66747       1.10885      0.703739      0.414452      0.262149      0.146080     0.0748338     0.0346616     0.0141953    0.00644967
  12  16 2934.3978    3.5500  0.8208 12.7775 -0.0022  0.0281   0.1024   0.0629    0.1677   0.0000   438.6296       16.3081       15.6413       1.08292      -4.16216      -4.00325      0.430450       1.75857      -1.16370      0.271560     -0.253188     -0.539095     -0.126484     0.0628021     0.0478921   -0.00238297    -0.0215418    0.00596348       4.01442       5.00835       5.18039       5.02038       4.47452       3.86621       2.88450       2.15904       1.55952       1.11093      0.690308      0.447713      0.261401      0.142825     0.0717884     0.0352295     0.0144440    0.00640558
  12  17 3073.8888    3.8264  0.8185 13.1683 -0.0006  0.0280   0.1089   0.0655    0.1529   0.0000   439.7282       7.90838       3.15925      -4.56246      0.405556      -1.69666      0.157753      -1.21920      -1.34837      -1.05815      0.783465     -0.533132    -0.0859012     -0.218619     0.0179828   -0.00596618    -0.0238976    0.00571961       3.83242       4.66373       4.64110       4.41600       3.87067       3.63428       3.04062       2.36379       1.70516       1.21352      0.723794      0.475794      0.263443      0.137794     0.0737546     0.0356532     0.0159149    0.00653020
  12  18 3213.3354    3.8504  1.1372 13.1764 -0.0005  0.0344   0.1007   0.0852    0.1592   0.0000   435.1931       11.2495       15.4815      -4.51994      -8.92648      0.288503     -0.461154       1.13615      0.559853      -2.82938     -0.691465     0.0918257     -0.393021     0.0182377    -0.0111643     0.0856306    -0.0316059   -0.00323595       4.49735       5.27339       5.36273       5.63493       4.90903       3.99103       3.49534       2.79050       1.99841       1.39059      0.883322      0.526057      0.323422      0.180568     0.0973735     0.0465728     0.0207423    0.00915396
  12  19 3352.8136    3.3369  1.6157 12.5982 -0.0091  0.0393   0.0747   0.1024    0.1439   0.0000   436.5333       18.0746       25.0202       3.22866       12.5508      -2.37850       5.72186      -4.42751      -2.79021      -1.22078     -0.779818      0.417144     -0.255319     -0.210268     -0.267804    -0.0248025     0.0282657    0.00485533       5.58652       6.67521       6.92818       6.81977       6.18813       5.17347       4.10053       3.20259       2.30475       1.62321       1.01210      0.634234      0.385154      0.208891      0.111561     0.0530422     0.0225724    0.00943296
  12  20 3492.5401    2.7918  2.3991 12.2480 -0.0023  0.0498   0.0519   0.1288    0.0969   0.0000   438.7443       10.9056       23.2620      -1.02039       12.5229       1.50752      -3.47258       5.51465      -3.48864      -1.57881      -1.93271      0.633443    0.00462296      0.188820    -0.0564134    -0.0308017    -0.0438164    0.00326555       6.83207       8.11386       8.49592       8.51289       7.38997       6.27241       5.27706       4.07713       2.91972       1.95538       1.33189      0.800873      0.462638      0.258645      0.135421     0.0659963     0.0316515     0.0127127
  12  21 3632.4480    2.3987  3.4183 11.4926 -0.0023  0.0600   0.0370   0.1540    0.0897   0.0000   434.8768       24.7623       24.0561       3.39882       13.0552       5.88868       7.00375      0.143489     -0.313217      -4.20866      -1.99663       1.19785     -0.490885      0.343408     0.0510129    -0.0709501    -0.0145350    -0.0130590       7.80736       9.16354       9.91605       9.68072       8.63774       7.30377       6.03637       4.87292       3.55062       2.28492       1.58008      0.979945      0.557513      0.301472      0.165239     0.0855522     0.0374917     0.0156027
  12  22 3772.6183    1.9923  5.1240 11.0610 -0.0032  0.0777   0.0266   0.1981    0.0754   0.0000   453.8192       6.53202       19.7278       14.4231      -14.2342       3.26346       5.23506      -2.87994      -2.76356      -1.08558      0.486512      -2.05188     -0.962365     -0.456101     -0.442109     -0.207122     0.0446097    0.00662910       10.1444       12.5761       12.9116       12.8795       11.1210       9.90603       7.93652       6.21097       4.41259       3.09789       2.04653       1.25936      0.732983      0.406648      0.212874      0.100366     0.0482390     0.0194569
  12  23 3913.1172    1.6596  6.8883 10.6067 -0.0001  0.0916   0.0200   0.2562    0.0731   0.0000   452.7653      -6.47905       19.7351       24.8039      -34.6902      -24.5300       2.92510       7.10397      -1.20981      0.671572     -0.328399      0.872140       1.63430     -0.535559      0.385200     -0.117280     0.0260054   -0.00190758       11.9192       15.0617       15.4904       15.0853       13.6198       11.6459       9.48369       7.37937       5.23596       3.73161       2.35838       1.51192      0.856409      0.480990      0.248674      0.120789     0.0549001     0.0225296
  12  25 4194.3600    1.0992 10.1663 10.3749 -0.0029  0.1394   0.0138   0.3990    0.0564   0.0000   454.3794       16.4455       38.1500       37.2286     -0.446865      -23.6012      -27.2165       15.4815       4.21486      -16.2638      -5.16318     -0.853432      0.266115      -1.47814    -0.0909114     0.0157179    -0.0515678     0.0579984       17.6304       22.4918       22.4493       23.0181       20.3332       17.8082       14.3091       11.1380       8.15179       5.70062       3.75501       2.31007       1.36701      0.777235      0.395828      0.188661     0.0874710     0.0359442
  12  27 4476.6559    0.7880 15.2716 10.1323 -0.0018  0.2241   0.0100   0.6288    0.0455   0.0000   435.5895       36.3420       11.1307       23.1332      -9.64057      -4.68739       12.0761       14.5615       4.88838       1.75033       11.5962       3.80087      -1.61341      0.650657     -0.301174      0.194196     -0.109036    -0.0200250       28.5350       35.4796       38.2867       36.5054       32.8987       28.9184       23.0845       18.1560       13.3480       9.15911       6.14439       3.82781       2.24797       1.27313      0.651155      0.334609      0.141533     0.0618853
  13   9 1983.8150    0.5898  0.4465 10.0205 -0.0007  0.0225   0.0252   0.0522    0.0787   0.0000   437.7315      -7.44996       11.5436      0.816564      -3.27658     -0.298980      -4.53937       3.37676      0.762381       1.10169     -0.967968       1.28197     -0.154501    -0.0253473      0.105215    -0.0345103    -0.0370302    -0.0156844       2.90165       3.53598       3.60604       3.17673       2.85421       2.81738       2.51850       2.01338       1.53320       1.04539      0.721142      0.462646      0.270707      0.152525     0.0695377     0.0451228     0.0208351    0.00911791
  13  10 2128.4780    0.8225  0.6335 10.2169 -0.0028  0.0262   0.0285   0.0655    0.1001   0.0000   437.4132      -4.19149       16.2668       6.84536       1.60765      -1.07994     0.0467337      -2.13638      0.320705      -1.52295     -0.576760      0.948545      0.338758     -0.187796     -0.100579    -0.0866647    -0.0373569    -0.0187707       3.13831       3.58796       3.66918       3.85184       3.72093       3.17872       2.35060       2.04217       1.47685       1.02837      0.781189      0.496953      0.316658      0.185272      0.101297     0.0524814     0.0256533     0.0138044
  13  11 2271.0972    1.0556  0.7765 10.7071 -0.0059  0.0290   0.0329   0.0700    0.1119   0.0000   437.1477       3.28753       14.7870       2.07923       3.61156       2.44573     -0.745373     -0.298762      -1.42700     -0.578223      -1.09381      -1.00177     -0.271678     0.0993124    -0.0574118     0.0226154     0.0131699    0.00457077       4.01772       4.14849       4.33759       4.60239       4.48553       3.59039       2.57800       2.30647       1.91628       1.32793      0.824223      0.496796      0.335599      0.206105      0.129438     0.0696682     0.0328062     0.0139942
  13  12 2411.8024    1.3811  1.0147 10.8974 -0.0046  0.0360   0.0368   0.0795    0.1514   0.0000   435.4051       7.04564       9.22542      -8.74199      -8.91888      0.401705       1.14919      -4.71253       2.12824      -3.27589     -0.979872      0.607535     -0.201265     -0.109485    -0.0562593     0.0424781    -0.0113722    -0.0151548       4.83681       5.00302       5.18412       5.78919       5.78544       4.71631       3.11705       2.64961       2.57121       1.68538       1.02306      0.590428      0.388836      0.304446      0.179390     0.0935756     0.0419182     0.0173290
  13  13 2551.6911    1.8044  1.0055 11.6438 -0.0064  0.0328   0.0497   0.0772    0.1611   0.0000   433.6353       4.85024       13.1471       7.16163      -1.07020      -1.29320      -1.98995       1.40024     -0.293245       1.52712     -0.336093     -0.454104     -0.149615     -0.422622    -0.0168885     0.0989510   -0.00314389    -0.0106837       4.23224       5.32678       5.24216       5.50921       5.09067       4.19779       3.31306       2.58889       2.07252       1.52434      0.955361      0.561550      0.372277      0.241225      0.140943     0.0686877     0.0320671     0.0146871
  13  14 2691.7115    2.4506  0.9174 11.8228 -0.0038  0.0292   0.0668   0.0726    0.2038   0.0000   437.3346       9.63729       13.3698       1.69650      -2.97374       1.44964       5.60030      0.353038      0.437440      -1.51691    -0.0362946     0.0407900      0.560126     -0.121353     0.0690807     0.0461765    -0.0320684    -0.0177502       3.95163       4.82671       4.97888       4.45686       3.89945       3.66247       3.23966       2.67318       2.00211       1.40926      0.901012      0.539795      0.321617      0.183115      0.102872     0.0518192     0.0260163     0.0114940
  13  15 2832.2197    3.0455  0.8655 12.6497 -0.0103  0.0284   0.0912   0.0669    0.1821   0.0000   440.2214      -2.43143       12.7674       6.16932       2.82059      -1.70717       9.74984      -3.43441      -2.01343      0.487282     -0.607589      0.240455     0.0360874     -0.491773     0.0180473     0.0474977     0.0649541    0.00979718       3.58175       4.41879       4.48469       4.56543       4.10812       3.58802       3.11691       2.41453       1.81456       1.26074      0.917870      0.515050      0.357437      0.193852      0.115862     0.0596990     0.0276998     0.0136183
  13  16 2972.6516    3.6880  0.9025 12.8120 -0.0041  0.0282   0.1023   0.0684    0.1810   0.0000   443.8301       7.62348       10.6375      -10.5961      0.844665       2.71944       1.97031      -4.12728     -0.271066      -1.24161    -0.0451253     -0.129602      0.166261     0.0425799     0.0436530    -0.0392437    -0.0268898  -0.000209517       3.48273       4.59709       4.44650       4.30249       3.73193       3.41464       3.03524       2.43531       1.86825       1.28932      0.867390      0.506154      0.315117      0.180598      0.100484     0.0510262     0.0250114     0.0115372
  13  17 3112.5471    4.0457  0.8890 13.0155 -0.0052  0.0282   0.1105   0.0676    0.1702   0.0000   438.4189       2.30259       13.0009      -2.86607       4.97772      -4.75243      -2.63342      -3.66730      -2.28850     -0.665189      0.664356     -0.843580      0.382654     -0.129956     0.0710161   -0.00908533     0.0176326  -0.000495004       3.87568       4.21456       4.04077       4.51053       4.32028       3.61827       2.95200       2.31508       1.76178       1.26782      0.907359      0.585294      0.370660      0.217065      0.120225     0.0616345     0.0292715     0.0128508
  13  18 3252.4079    3.6290  1.3423 12.8987 -0.0049  0.0344   0.0878   0.0946    0.1505   0.0000   439.5895       12.4546       8.94172       4.19901      -7.70126      -3.88799      -5.17590      -3.45856       1.83107      -3.47023     -0.830684      0.211014      0.871782      0.163310     0.0858248    -0.0913851     0.0512310    0.00823387       4.50098       5.28751       5.45310       5.19766       4.92274       4.26425       3.75597       2.99450       2.12236       1.60060       1.08938      0.699595      0.424563      0.243216      0.128372     0.0666643     0.0344548     0.0148466
  13  19 3392.4682    3.1872  1.9174 12.5833 -0.0039  0.0408   0.0640   0.1100    0.1016   0.0000   435.0590       12.0057       18.0831       7.67156      -10.1270      -7.79775      -4.75175      -7.26415      -2.56619      -3.22454      0.218934     -0.130369      0.559795     -0.364966     -0.279859     0.0592722    -0.0207461    -0.0177498       5.12740       6.46549       6.82949       6.63845       6.06803       5.23629       4.21475       3.38563       2.50049       1.80438       1.20714      0.788273      0.481414      0.290998      0.156997     0.0853858     0.0396198     0.0195217
  13  20 3532.6091    2.6974  2.7285 11.9968 -0.0011  0.0519   0.0447   0.1291    0.0882   0.0000   425.1589       18.4322       20.2355      -3.68208      -11.6118       6.29742       4.57896      -9.15905       2.36424     -0.760899       1.41935      -1.41063      0.617334    -0.0802239      0.151789      0.107954    -0.0682998     0.0167634       6.39700       8.08676       8.06743       8.08446       7.23034       6.63893       5.34257       4.38628       3.15433       2.32683       1.55465       1.06516      0.628474      0.368011      0.197555      0.104317     0.0514591     0.0238469
  13  21 3673.1669    2.1980  4.1737 11.2273 -0.0022  0.0631   0.0303   0.1719    0.0779   0.0000   437.6510       12.9052       21.1301      -3.55349      -15.0773       4.38228      -8.79003      -9.01805       2.23652      -3.64216       1.21702     -0.738436      0.350633      0.540421    -0.0351769     -0.149464     0.0390513    -0.0249646       7.78983       9.86763       9.94435       9.75557       9.05705       7.83666       6.57008       5.31732       4.01595       2.79292       1.92074       1.20729      0.748835      0.429934      0.241291      0.124138     0.0619910     0.0280783
  13  22 3813.8422    1.8515  6.0384 10.8853 -0.0005  0.0801   0.0220   0.2212    0.0667   0.0000   429.4347       27.6399       24.8376       15.0185      -1.13460      -11.7848       2.62102     -0.823205       2.91773      -1.08759     -0.302682       1.24993      0.840326     0.0367322      0.273404     -0.104615     -0.125635   -0.00255637       9.85733       12.1654       12.5428       12.5618       11.5015       10.1530       8.34362       6.62061       5.00483       3.61324       2.44501       1.59285      0.969222      0.586108      0.320730      0.165944     0.0821914     0.0364047
  13  23 3954.5398    1.5396  7.1428 10.7155 -0.0004  0.0929   0.0182   0.2633    0.0608   0.0000   411.1161       2.63294       30.3432       8.64972       4.43043       1.60695      0.558468       1.15344     -0.637552       2.22202      -4.68418     -0.850081     -0.851848     0.0782346     -0.501376      0.200512     -0.148582    -0.0111198       11.1861       14.3810       14.8456       14.7621       13.7218       11.6087       9.80317       7.45776       5.82656       4.03081       2.83151       1.79078       1.12273      0.659780      0.370256      0.190614     0.0934628     0.0427253
  13  24 4095.3638    1.2750  9.4341 10.3510 -0.0018  0.1193   0.0143   0.3267    0.0606   0.0000   430.0068       57.0086       23.0801       2.68561      0.926646       21.0478      0.263616       10.3988      -1.85935     -0.762135       3.26799      -2.56659      0.921990      0.481022      0.126109     -0.469213     0.0632737     0.0652453       14.1877       18.0833       18.7390       18.8624       17.1090       15.0788       12.2589       9.77146       7.27786       5.24459       3.61909       2.34075       1.45414      0.868807      0.470068      0.251423      0.122621     0.0550962
  13  25 4236.3947    1.1042 11.4410 10.1814 -0.0019  0.1442   0.0125   0.3961    0.0570   0.0000   451.3521       7.09421      -3.16104       15.0405      -17.9412     -0.723938       44.5677      -6.48227      -16.2709       3.94432       2.62639       2.78516     -0.550202      -1.08332      0.314965     -0.237038      0.194784     -0.192633       16.7175       21.6525       22.2822       22.8212       20.5037       18.0920       14.9154       11.7009       8.98830       6.36213       4.36602       2.87747       1.75316       1.05119      0.577697      0.305875      0.147795     0.0689795
  13  26 4377.9683    0.9004 14.9610 10.1715  0.0004  0.1964   0.0099   0.5591    0.0446   0.0000   449.5946       40.3849       5.39941       40.5319       9.28841      -11.9423       9.08181      -4.21348      -5.86899      -5.63972      -3.84274      -5.55682       3.71222     -0.843220      0.621080      0.398530     -0.235524     0.0817023       22.7361       28.9912       31.0116       30.4289       28.1727       24.1788       20.3531       15.9733       12.0530       8.70070       6.01429       3.93251       2.43003       1.46194      0.822082      0.427079      0.207876     0.0975673
  14   9 2016.9851    0.6326  0.5256 10.2000 -0.0014  0.0212   0.0213   0.0511    0.0757   0.0000   444.0027      -1.47104       16.3722      -5.46957     -0.457630       2.51510      -1.10702       2.35034      0.836173     -0.643799     -0.114531     -0.120157      0.480311    -0.0189705     0.0951997     0.0225302    -0.0397648   -0.00627115       2.56680       3.28233       3.45079       3.43686       3.16517       2.82635       2.25434       1.75817       1.24221      0.981834      0.679536      0.483987      0.290549      0.194349      0.112358     0.0582491     0.0334636     0.0145214
  14  10 2162.5470    0.8465  0.7058 10.3702 -0.0025  0.0230   0.0250   0.0635    0.0960   0.0000   441.4417      -1.82440       14.4169       7.75932       2.95003      -2.09499       3.88572      0.637466      0.587520     -0.245645      0.498015      0.253361      0.226734    -0.0881825     0.0692176      0.150016    -0.0301017    0.00435542       2.65585       3.11728       3.24149       3.32346       3.09075       2.86509       2.37322       1.80976       1.43031       1.08757      0.761186      0.515678      0.331957      0.214580      0.123402     0.0725270     0.0356596     0.0177657
  14  11 2305.6697    1.1759  0.8942 10.3034 -0.0049  0.0268   0.0307   0.0662    0.1607   0.0000   435.0362      -3.21278       11.5525     -0.759511       2.68149      -6.41770       3.46972       3.57187       3.07380      -1.11941      0.863358     -0.703356     -0.496994     -0.180772    -0.0452403      0.186090    -0.0271448   -0.00792572       2.98625       3.79813       3.85592       3.80218       3.60295       3.06985       2.79108       2.14431       1.74683       1.27797      0.871285      0.595405      0.374162      0.225740      0.136218     0.0768056     0.0381776     0.0196528
  14  12 2446.7500    1.5573  0.9359 11.0359 -0.0037  0.0275   0.0404   0.0690    0.1563   0.0000   442.4245       2.89524       17.0633       2.26098      -1.61489      -4.02047      -6.99348    -0.0380199       2.34070      0.353169     -0.159050      0.515594     0.0306096     0.0539777     0.0524030    -0.0467448    0.00787167   0.000790100       3.14777       4.10385       4.03837       4.21228       3.90197       3.39192       2.86133       2.22986       1.75005       1.23240      0.882912      0.597075      0.387882      0.232792      0.135985     0.0766143     0.0384171     0.0204582
  14  13 2587.3216    1.9652  0.9904 11.8311 -0.0013  0.0305   0.0502   0.0712    0.1441   0.0000   439.1137       5.03214       12.2077     -0.611046       9.39585      -1.88426      0.882336      0.971074       1.30845     -0.596636     -0.851414       1.25170    -0.0507409     0.0553535     -0.163818     0.0178283   -0.00801561     0.0147522       3.49677       4.30985       4.32458       4.26312       4.41150       3.66134       3.13199       2.46645       1.94420       1.49948      0.994773      0.706223      0.425186      0.281729      0.165337     0.0933483     0.0467721     0.0231523
  14  14 2728.1962    2.5364  0.8506 12.3648 -0.0061  0.0294   0.0691   0.0635    0.1505   0.0000   430.1081       13.7038       11.1205      -4.35692      -6.70149       2.23076       1.89931      -3.76145     -0.232291    -0.0476483      0.845786     -0.447706   -0.00400800      0.186897     0.0688324    -0.0253890    -0.0263445     0.0262655       4.05940       5.25895       5.64684       5.49452       5.10722       4.29811       3.31605       2.55334       2.03143       1.40235      0.993102      0.583729      0.382034      0.249537      0.146018     0.0842316     0.0446591     0.0210353
  14  15 2869.2852    3.1333  0.9112 12.5842 -0.0066  0.0262   0.0843   0.0718    0.1840   0.0000   437.6063       4.64764       4.96599      0.712298       2.85892       3.71129      -1.15837       1.74630      -1.92635     -0.648803      0.803748      0.249673      0.314290      0.113739     0.0305030    0.00992673     0.0401780     0.0127327       3.22368       3.98765       4.12580       4.00263       3.71281       3.20315       2.74944       2.28681       1.85166       1.32932      0.898946      0.582186      0.364047      0.228174      0.127785     0.0752027     0.0400407     0.0197990
  14  16 3010.1935    4.0151  0.8521 12.7217  0.0003  0.0270   0.1069   0.0622    0.2157   0.0000   438.5436       9.97321       13.6256      -1.41914      -2.82848      -4.09658      -5.52567      -1.05632      -1.34481      -3.67595    -0.0758458     -0.185018      0.192546     -0.582497      0.211671   -0.00648197    -0.0365065    0.00985151       3.50588       3.99895       3.60416       3.82980       4.16898       3.69365       2.90264       2.22728       1.78380       1.37657       1.00203      0.653614      0.424529      0.276125      0.161338     0.0895348     0.0469354     0.0204551
  14  17 3150.5977    3.8446  0.9406 13.4626 -0.0005  0.0280   0.1027   0.0722    0.1363   0.0000   446.3148       22.0105       11.9445      -7.22546      -5.13862       2.70871      -5.01264     -0.967340     -0.117595      -1.74796     -0.293947      -1.17562   -0.00258653     -0.317435    -0.0970597   -0.00289272     0.0380553    -0.0122723       3.22227       4.01396       4.25201       4.20177       3.81224       3.57359       2.88888       2.33770       1.73070       1.20709      0.938579      0.642092      0.409093      0.258338      0.138604     0.0780605     0.0401013     0.0200184
  14  18 3290.9862    3.4623  1.4373 12.8136 -0.0016  0.0345   0.0757   0.0913    0.1476   0.0000   437.9076       3.29203       12.1436       11.6126      -4.58366       3.01505     -0.850567      -4.11556      -1.53335      -3.69588      0.524743     -0.278426     -0.108051     0.0772348     0.0314923      0.275952     0.0110298   -0.00207313       4.13706       4.95424       5.29530       5.20591       4.96814       4.39098       3.67745       2.84671       2.16996       1.57796       1.12695      0.803622      0.532966      0.321665      0.178657      0.100470     0.0534689     0.0272878
  14  19 3431.5756    3.0303  2.0279 12.5798  0.0033  0.0424   0.0570   0.1126    0.0941   0.0000   439.1508       4.64668       13.1805     -0.758373       7.42107      -2.00237      -8.03583      -1.85236      0.740203      -3.84737     -0.198917      0.620189      0.946680      0.107879   -0.00370531     -0.218379     0.0114464   -0.00880471       4.82190       5.98673       6.36783       6.28769       5.87467       5.30341       4.28570       3.47805       2.63666       1.96443       1.42158      0.923310      0.615592      0.380395      0.220257      0.127339     0.0630840     0.0318525
  14  20 3572.3300    2.5256  3.1119 11.7045 -0.0006  0.0519   0.0377   0.1362    0.0841   0.0000   436.6211       16.7068       23.5366       3.02837      -5.52547       7.93512     -0.423079     -0.344773       8.62682      -3.82676      0.313951      0.371919     -0.596060     0.0322788      0.140794     0.0997766   -0.00578980    -0.0388000       5.82678       7.43573       7.51277       7.78154       7.08708       6.45580       5.27146       4.32179       3.36671       2.41657       1.73595       1.19030      0.749565      0.466038      0.274218      0.150983     0.0781331     0.0396032
  14  21 3713.1932    2.1089  4.8022 11.0555 -0.0001  0.0661   0.0259   0.1755    0.0740   0.0000   440.6900       11.9652     -0.633546       9.74387      -22.3032       7.43265      -2.62923      -17.5739      -5.96600       2.50647      -1.18937      -3.31379      0.210625     -0.340517      0.414006    -0.0230562      0.102859    0.00122492       7.67369       9.50823       9.87782       10.1079       9.43065       8.17155       6.90318       5.56486       4.26159       3.18157       2.24289       1.47646      0.951010      0.587635      0.356302      0.197316      0.102226     0.0509101
  14  22 3854.3838    1.7665  6.1875 10.8162 -0.0010  0.0795   0.0202   0.2170    0.0641   0.0000   442.1408       13.2127      -10.3697       21.1703      -2.40349      -5.32824      -12.1125       10.0834       4.25753      -5.30940       3.71626      -1.16729      0.398635     -0.577546      0.669089      0.242955     0.0132461      0.136405       8.98468       11.4014       12.0283       11.4718       10.9562       9.64372       8.33198       6.70465       5.26500       3.87432       2.74340       1.78425       1.14795      0.705042      0.420218      0.232826      0.118232     0.0589089
  14  24 4136.6922    1.2545 10.3223 10.2795  0.0000  0.1227   0.0132   0.3370    0.0585   0.0000   434.2233       35.6453     -0.833649      -32.9144      -17.0413      -1.52421      -8.10900       6.28999      0.475271     -0.130007      -3.87035      0.296815       2.55108       1.30380     -0.169836     -0.343890     -0.120564     -0.123964       13.4627       17.4247       18.2544       18.5616       16.8928       15.3895       12.4230       10.4060       7.69487       5.75032       4.15710       2.78657       1.77757       1.12187      0.648336      0.362901      0.185379     0.0919256
  15   6 1601.0011    0.2078  0.1398 10.0910  0.0135  0.0155   0.0151   0.0328    0.0368   0.0000   435.0931     -0.732162       17.8083     -0.698875      -3.97457       1.95087       1.76960     -0.426012      0.758336    -0.0961988     0.0637246      0.162219     -0.472985     -0.311246     -0.106844     0.0207090   -0.00721244    -0.0107571       1.68353       2.10697       2.05915       1.91686       1.98052       1.84640       1.73231       1.28327      0.988150      0.772694      0.543352      0.443273      0.307589      0.181781      0.124894     0.0631311     0.0324604     0.0182975
  15   8 1902.3013    0.4895  0.4232 10.0985 -0.0053  0.0206   0.0183   0.0466    0.0588   0.0000   438.2141      -2.35355       13.8918     -0.637063      -3.22826      -4.33297    -0.0685878      -2.84340      0.116278      -1.29564     -0.791341      0.417147     -0.251787     -0.111766      0.141239    -0.0612547     0.0296925   -0.00987577       2.31314       3.14616       3.47215       3.53244       3.19382       2.62395       2.29284       1.75634       1.39883      0.893571      0.753067      0.483468      0.309204      0.211707      0.122974     0.0729710     0.0416362     0.0210611
  15  10 2195.7993    0.8931  0.7063 10.5028 -0.0066  0.0281   0.0263   0.0581    0.1006   0.0000   432.1269      -1.62143       8.73742      -2.24285      -11.2096      -2.33703       4.50051      -1.42352     -0.379637       1.71268      -1.31130     -0.150453     -0.533854      0.566566      0.252806     0.0495724    -0.0231758     0.0210956       3.78021       4.89257       5.22823       5.08129       4.73112       4.18093       3.46868       2.71454       1.90007       1.39978       1.00614      0.723867      0.513559      0.324448      0.173311     0.0987356     0.0513551     0.0268702
  15  11 2339.4909    1.2304  0.8384 10.9109 -0.0009  0.0258   0.0312   0.0634    0.1114   0.0000   433.7836     -0.119498       17.7084       1.15911      -3.25424       1.77737       2.45173      -3.67828      0.612480      0.214978     -0.362512      0.199321      0.297819      0.283400    -0.0148321    -0.0134654   -0.00373575     0.0470969       2.87412       3.57118       3.79714       3.81517       3.60988       3.28858       2.57940       2.17642       1.62462       1.23291      0.897954      0.623357      0.413509      0.272505      0.162233      0.103119     0.0521920     0.0297468
  15  12 2481.0487    1.5974  1.0614 11.2621 -0.0045  0.0287   0.0375   0.0741    0.1386   0.0000   437.7307       2.95148       18.6795       2.35554      -12.8104      -4.28700       2.36094      0.300825      -2.34932      0.344139      0.648694      0.322153     -0.188817     0.0560313      0.165983     0.0748034    0.00417133     0.0362446       2.97311       3.80969       3.95201       3.99351       3.88330       3.25973       2.89392       2.33321       1.87220       1.41013       1.05072      0.683616      0.477779      0.287874      0.197629      0.102218     0.0647264     0.0316959
  15  13 2622.4338    2.2461  0.8734 11.6567 -0.0045  0.0241   0.0568   0.0630    0.1504   0.0000   441.7501       2.26340       15.0707       2.88840      -2.24871       1.70545      -2.52166      -1.34768       1.35496      -1.92066       1.22234      0.181301       1.05232     -0.461636      0.332158     0.0844077     0.0136208    -0.0340474       2.64245       3.36823       3.35576       3.45821       3.15501       2.86018       2.56370       2.07144       1.62076       1.24695      0.913949      0.626183      0.409746      0.261863      0.160632     0.0928275     0.0496280     0.0266281
  15  14 2764.1586    2.7951  0.9015 12.2008 -0.0019  0.0252   0.0699   0.0619    0.1522   0.0000   433.7491       6.18479       21.7589       2.78667      -2.68254      0.415820       2.61735      0.720566     -0.916575     -0.721281      -1.93460      0.888656      0.453495      0.260078      0.213164     0.0707364     0.0508054   -0.00708107       2.91131       3.58269       3.69223       3.74322       3.49886       3.14641       2.58377       2.24981       1.67986       1.30395      0.932919      0.651009      0.421877      0.283162      0.162029     0.0946405     0.0523938     0.0294603
  15  15 2905.8135    3.3608  0.9045 12.6725 -0.0050  0.0266   0.0881   0.0631    0.1752   0.0000   439.6170       4.44476       15.8851     -0.547675      -4.77982      0.401607       5.19757      -1.13671     -0.555511       1.23320      0.593903      0.712545      0.378106     -0.360784     -0.180846     -0.135110    -0.0486367     0.0373673       2.76236       3.58618       3.79740       3.87086       3.36692       3.22476       2.73789       2.16007       1.75963       1.23904      0.935314      0.637143      0.441184      0.264172      0.171471     0.0908811     0.0540832     0.0274490
  15  16 3047.1560    3.9499  0.9396 13.0179 -0.0048  0.0291   0.1001   0.0655    0.1760   0.0000   432.9293       7.58560       16.9287       1.46674      -2.67130      -5.81763       2.58252      -1.24048      0.983361      -3.03036       2.08643     -0.843059      0.229945     -0.213335      0.271987    -0.0240243    -0.0409417    -0.0255860       3.49435       4.03611       3.98786       4.25016       3.89704       3.89952       3.34151       2.42657       1.76513       1.32354       1.02935      0.788297      0.573017      0.365536      0.210230      0.113561     0.0602626     0.0316033
  15  17 3188.0794    3.7872  1.2048 12.9534 -0.0071  0.0310   0.0909   0.0831    0.1963   0.0000   437.1234       14.5223       11.6364      -3.20757       2.84304      -1.87397      -7.16687      -2.19727       1.20500     -0.957869      0.367803      -2.59910      0.112018     -0.685036      0.230257    -0.0774852     0.0884254     0.0222024       3.37581       3.97947       4.47032       4.66868       4.13257       3.58679       3.26364       2.53435       2.09008       1.47311       1.08109      0.782984      0.508326      0.320900      0.195762      0.116129     0.0652517     0.0346274
  15  18 3328.9477    3.3580  1.5692 12.8739  0.0017  0.0377   0.0695   0.0947    0.1333   0.0000   442.6441       18.4258       6.36020      -4.39140       1.26637      -3.11217      -5.03305      -4.64249      -5.61902     -0.890160      0.741989     -0.978376     -0.452849      0.291354     -0.357576    -0.0969714    -0.0473626     0.0366326       4.26748       5.49793       5.46751       5.24276       4.84602       4.64384       4.09829       3.43344       2.66521       1.96608       1.47286       1.00704      0.691476      0.409975      0.264239      0.133870     0.0784519     0.0401377
  15  19 3470.0718    2.9280  2.4429 12.3192 -0.0034  0.0448   0.0493   0.1199    0.0936   0.0000   434.1717       19.4748       11.0360       16.1171      -16.5439       1.27528      -1.08004      -12.5456       3.53263     -0.497533      0.470251       1.03527     -0.414611      0.317739     -0.343584      0.202905      0.142660    -0.0166778       4.95165       6.20257       6.48579       6.66539       6.06627       5.45196       4.74886       3.83285       3.03196       2.31057       1.65592       1.11936      0.744691      0.473920      0.291294      0.173466     0.0962336     0.0507400
  15  20 3611.3885    2.4130  3.5843 11.5794  0.0008  0.0557   0.0335   0.1458    0.0809   0.0000   443.4880       19.6193       26.3165      0.376123      0.724688      -2.48614      -7.00099      -7.33630       8.61234      0.455914       2.58533      0.920176     -0.455086     -0.499568      0.148961      0.231127    -0.0140861     0.0192475       6.00472       7.52478       7.74408       7.71324       7.11588       6.68023       5.82547       4.76774       3.85547       2.85013       2.10708       1.42463      0.973518      0.601973      0.364685      0.216604      0.115679     0.0607334
  15  21 3752.7629    2.0570  4.9815 11.1901 -0.0033  0.0674   0.0249   0.1794    0.0677   0.0000   450.1130       7.11906       12.4102       20.3624      -3.54418      -11.4625       3.05195      -3.93047      -11.5949      0.650508       5.99749     -0.294212     -0.626752      0.675952       1.29353     -0.375939     -0.103188     -0.107112       7.48517       9.25822       9.81970       9.86313       9.38940       8.43350       7.09786       5.67240       4.49957       3.41686       2.50183       1.72720       1.14054      0.733944      0.463446      0.267289      0.150018     0.0781032
  15  22 3894.1910    1.6823  7.0755 10.7571 -0.0002  0.0854   0.0181   0.2374    0.0599   0.0000   437.6338       11.3697       31.6870      -3.00174      -2.78754     -0.575758      -13.2938      -18.3919       4.37960       2.38522      -1.54543     0.0706327      -1.67897      0.394551     -0.520345      0.131097     0.0472250    0.00634932       9.02907       11.3743       12.0794       12.2194       11.6196       10.1326       8.80076       7.27128       5.66840       4.39666       3.10711       2.16573       1.44699      0.920949      0.563094      0.331654      0.184245     0.0993906
  15  23 4035.9510    1.4002  8.2490 10.5519 -0.0019  0.1007   0.0149   0.2745    0.0555   0.0000   422.7098       3.09518      -6.34507       28.3367       11.7772      -25.0513       2.74355      -9.19824       2.30422      -5.32387       8.30879       1.21979      0.715305       1.22857      0.854074      0.475456      0.214341    -0.0378793       10.0589       13.1738       13.9536       13.7921       13.4013       11.7301       10.3232       8.25128       6.59283       5.11098       3.59053       2.55393       1.70500       1.08291      0.670584      0.397267      0.215535      0.114501
  15  24 4177.5058    1.1974 10.5614 10.3929 -0.0018  0.1235   0.0123   0.3466    0.0493   0.0000   448.2811      -16.3333      -1.38368       20.1523       9.11905      -4.59257      -1.10117      -2.80706     -0.646745       11.5659      -3.76516     -0.443780      -3.05112      -1.40113       2.78952     -0.488265     -0.353679   -0.00247832       12.5445       16.2773       17.1708       17.0279       16.6576       14.5469       12.7440       10.1773       8.17933       6.11974       4.46347       3.16063       2.13566       1.38342      0.837911      0.485612      0.269899      0.146011
  15  25 4319.2599    0.9747 13.6041 10.3432 -0.0029  0.1690   0.0105   0.4757    0.0437   0.0000   447.8518       17.3515      -11.8871       4.53207      -1.05966       5.28155       54.5683       10.5937       1.97538      -2.84915       5.68309      -4.40283       1.87127      0.239723      -1.02983       1.59885      0.251059     -0.477996       17.1438       22.1442       23.7018       23.7687       22.5451       20.1512       17.2799       14.2370       11.1883       8.68579       6.09046       4.41144       2.92143       1.87126       1.16070      0.675328      0.372811      0.198408
  15  27 4604.2611    0.6480 16.7142 10.1392 -0.0034  0.2498   0.0078   0.6624    0.0351   0.0000   431.0022       16.0170       56.9353      -18.5433       109.782       26.3583      -2.75427      -31.9087       16.3738      -9.08407       2.77174      -10.2350       10.1180       4.03910       1.04014      -1.18022     -0.604744     0.0420399       25.3447       33.1903       34.5178       35.2986       33.2959       30.1990       25.3795       21.2926       16.8620       12.7893       9.25469       6.60579       4.44692       2.88120       1.73949       1.02873      0.560578      0.304712
  16   7 1783.2885    0.3522  0.3022 10.0574 -0.0070  0.0257   0.0166   0.0432    0.0456   0.0000   435.4762      -1.58263       11.8390      -1.33267      -2.29114       3.13513       2.83845      0.161812     -0.377521     -0.186831     -0.392788      0.573633     -0.171635     -0.228481     -0.184632     0.0312579     0.0700804    -0.0250221       3.00937       3.09417       3.14345       3.41008       3.73597       2.66273       2.23887       2.48466       1.91524       1.44623      0.902975      0.649786      0.523232      0.278606      0.168652     0.0918629     0.0641430     0.0406759
  16   8 1933.1416    0.4793  0.4863 10.0703 -0.0124  0.0348   0.0168   0.0506    0.0616   0.0000   440.8988       2.01884       13.1565      -1.94856      -1.30015      -3.31334       1.14944       1.44177      -1.63679      -1.87766       1.52990      0.101352      0.509748    -0.0208708     0.0293041    0.00828125      0.103677    -0.0155411       2.47348       4.78958       3.42735       4.75478       3.71660       4.03983       3.29185       2.27699       2.02069       1.21397       1.22498      0.621173      0.690300      0.305907      0.258484      0.130805     0.0765678     0.0474496
  16   9 2081.5946    0.7508  0.5141 10.3729 -0.0029  0.0214   0.0252   0.0477    0.0749   0.0000   434.9393      -1.84919       15.3939      0.383180      -2.65441       3.54520    0.00494094     -0.719929       1.15181      -1.23120     -0.281136      0.222258      0.143566     0.0282461     -0.299778    -0.0590140    0.00181691     0.0376893       2.15221       2.36660       2.69152       2.99499       2.54078       2.24713       2.20429       1.70284       1.31642       1.12957      0.831075      0.538907      0.394295      0.244566      0.160150      0.109419     0.0603704     0.0323644
  16  10 2228.3574    0.9404  0.8088 10.6426 -0.0147  0.0253   0.0260   0.0632    0.1076   0.0000   436.9305      0.917021       4.59182       3.89177      -1.25460      0.575262       2.99243       1.17716     -0.604592      0.774967       2.11264     0.0340127      -1.06966     -0.528516      0.229939    -0.0377221     0.0274495   -0.00912941       2.48907       3.30995       3.45960       3.52168       3.18722       3.03005       2.60420       2.13014       1.70760       1.28589      0.985220      0.695371      0.482187      0.315377      0.195330      0.118045     0.0691416     0.0361110
  16  11 2372.6046    1.3527  0.8864 10.9550 -0.0039  0.0268   0.0336   0.0602    0.1154   0.0000   439.7096      0.552146       20.2536       4.60143       2.44705      -2.77208      -2.89403      -3.90818       1.38753      -1.04671      0.448502     -0.833805      0.159358     0.0115905      0.438388      0.279082    0.00715499   -0.00331876       2.94509       3.61408       3.77073       3.34008       3.21049       2.99852       2.70164       2.50040       2.08865       1.70615       1.22045      0.823068      0.521366      0.343446      0.204766      0.128543     0.0759978     0.0409076
  16  12 2514.8010    1.7849  0.9620 11.2472 -0.0033  0.0259   0.0410   0.0640    0.1415   0.0000   441.5093       1.72314       10.0498     -0.121814      -2.43102       1.23299      0.180662      -4.53260       1.38262     -0.569489      -1.75103      0.311172     -0.509990     -0.273179      0.112048     0.0118905    -0.0250694     0.0360892       2.68725       3.26158       3.35257       3.30949       3.13233       2.94299       2.63451       2.30705       1.79074       1.33026       1.06132      0.760328      0.511530      0.348342      0.217956      0.131662     0.0708992     0.0416771
  16  13 2656.9779    2.3320  0.7817 12.1844  0.0009  0.0256   0.0602   0.0559    0.1136   0.0000   443.9015       3.09750       11.7616       4.03905      -1.06352       6.45871      -1.65134       2.13024       2.16380     -0.855755      0.108955      -1.38869      0.173620     -0.203520      0.138147     0.0818931    -0.0202422     0.0176647       2.94194       3.46875       3.76551       3.94628       3.80605       3.26509       2.72379       2.29494       1.75099       1.23758      0.974962      0.693576      0.500087      0.308134      0.200620      0.125166     0.0745446     0.0392877
  16  14 2799.5256    2.8493  0.8853 12.3174 -0.0051  0.0246   0.0694   0.0607    0.1410   0.0000   434.6999      -1.99717       8.78593     0.0224260      0.685878       1.04402     -0.487443      -2.03694      -3.60659      -1.88746       1.01824      0.175085      0.132860     -0.659025    -0.0306262   -0.00648627     0.0798849    -0.0265816       2.61449       3.20436       3.31961       3.30004       3.25084       3.07833       2.61210       2.12621       1.68077       1.20608      0.920451      0.703946      0.496146      0.347231      0.209856      0.125270     0.0703658     0.0379692
  16  15 2941.8740    3.5708  0.9046 12.8490  0.0009  0.0253   0.0876   0.0632    0.1426   0.0000   437.4436       10.3777       7.59723      0.927250      -6.88332      -3.35578      -1.24223     -0.454287      0.641642     -0.979688      -2.43145     -0.879924     -0.195602    0.00571113     0.0123741     -0.113200      0.108073    -0.0248422       2.58345       3.05195       3.20424       3.56649       3.20861       3.02555       2.58110       2.11064       1.68609       1.26694       1.03627      0.697155      0.462027      0.318974      0.199559      0.129435     0.0778658     0.0418100
  16  16 3083.5650    3.9576  0.8818 13.1043 -0.0045  0.0273   0.1011   0.0605    0.1576   0.0000   439.2554       12.6076       11.8038       4.24205      -2.03717     -0.468479       2.31249      -2.13856      0.657744     -0.923330     -0.591155     -0.705247     -0.515218     -0.648151      0.229620    -0.0152952      0.100628     0.0443904       2.91518       3.26155       4.10318       3.70973       3.45101       3.59090       2.63479       2.11206       1.97125       1.39265       1.01705      0.758832      0.450012      0.322488      0.217821      0.125269     0.0735491     0.0445948
  16  17 3225.0324    3.7319  1.2090 12.8689 -0.0055  0.0298   0.0856   0.0778    0.1993   0.0000   442.6970       8.65235       6.12071       1.74062       3.30705       2.56635       5.98380     -0.103256     -0.674947     -0.642649    -0.0435842       1.16050       1.36679      0.649781     -0.107494     0.0622677     -0.112838    -0.0874451       3.12153       3.67560       3.79669       4.01112       3.92003       3.46609       3.08676       2.47822       2.13294       1.53758       1.12000      0.826260      0.630447      0.421717      0.248728      0.142110     0.0834817     0.0494139
  16  18 3366.4127    3.3354  1.9169 12.1572 -0.0032  0.0379   0.0593   0.0950    0.1698   0.0000   444.3434       11.4500       22.8536       2.81414      -1.82490      -1.70806     -0.115866      -7.55013       3.86853      -1.76908      0.279450      -1.30686       1.18882      0.116042      0.169409     -0.232293    0.00264587     0.0194368       3.75271       4.91519       5.02381       5.11802       4.85412       4.39782       3.88678       3.13002       2.58709       1.96901       1.43935       1.05264      0.724798      0.472598      0.303909      0.181470      0.104690     0.0581039
  16  19 3507.9881    2.7394  2.7561 12.0683 -0.0006  0.0470   0.0429   0.1249    0.0926   0.0000   438.4412       16.3819       12.4230       4.16462      -9.54041      0.452252     -0.310441      -5.62675       4.08792      0.197313      0.788962     -0.610217       1.06114      0.612737     -0.352369     -0.601582     0.0395626    -0.0724559       4.81060       6.14535       6.51195       6.36247       6.10673       5.60359       5.02033       4.01200       3.29606       2.52979       1.86643       1.31432      0.947796      0.598730      0.385000      0.228032      0.132230     0.0729299
  16  20 3649.7117    2.3694  4.0253 11.2353 -0.0001  0.0566   0.0298   0.1471    0.0888   0.0000   449.5713       1.47681       13.0827       8.77615      -3.92295      -7.36291      0.477675     -0.167793       4.57802     -0.106937       1.08108      0.927952      -1.54476      0.643409      0.624736     -0.282188   -0.00669861     0.0518493       5.86188       7.46717       7.77826       7.98156       7.37816       6.81341       5.86936       4.95149       4.01963       3.12757       2.27065       1.61597       1.10942      0.713396      0.459212      0.278692      0.157452     0.0911596
  16  21 3791.6572    1.9455  5.5745 10.8228 -0.0001  0.0703   0.0214   0.1848    0.0694   0.0000   429.9743       3.53875       17.6060       5.23812      0.144005      -7.24636      -6.57649       2.54163       2.22124      -4.93243    -0.0605864      0.467863      0.717674      0.107386     -0.601620     -0.452347     -0.231746    -0.0623422       6.89570       9.11038       9.34662       9.66581       9.06260       8.25446       7.20201       5.98018       4.78609       3.71723       2.74294       1.95172       1.33179      0.885277      0.566563      0.333028      0.196101      0.110345
  16  22 3933.5748    1.6052  7.0246 10.5955 -0.0019  0.0849   0.0168   0.2230    0.0609   0.0000   439.4897       23.7483       32.8223      -4.16143       9.11905      -7.16697       4.37169      -8.23418      -4.66873    0.00878023      -9.10873      -1.12941       1.57102      0.437369      -1.37149     -0.436919    -0.0105447     0.0728571       8.49909       11.1244       11.7378       11.9203       11.3440       10.2019       8.92326       7.19788       5.87470       4.52918       3.33765       2.37719       1.63093       1.09190      0.678926      0.415431      0.242468      0.133834
  16  23 4075.7083    1.3256  9.2967 10.5059 -0.0011  0.1069   0.0135   0.2956    0.0491   0.0000   448.6898       10.0260      -10.5695      -23.7332      -7.52382      -1.36820       12.8515      -13.5603       1.96976      -5.06284      -1.71869       1.94341      -1.63510     -0.919209      0.801293     -0.262910    -0.0886638     -0.108774       10.3981       13.3710       14.1824       14.3175       13.6618       12.4636       10.9318       9.13141       7.26045       5.68184       4.24782       3.02747       2.07615       1.38501      0.879401      0.534692      0.306250      0.173933
  16  24 4218.0271    1.1306 11.0937 10.3161 -0.0003  0.1266   0.0114   0.3612    0.0472   0.0000   444.4029       5.08589      -11.6577      -20.7135       16.4301       23.4797      -7.23123      -16.1222       18.4264      -11.5226     -0.230888      0.401966     -0.662201      -2.64902     -0.427691      0.749208      0.260112    0.00902931       12.2273       15.8258       16.4386       16.6349       15.8806       14.6270       12.8768       10.8148       8.79495       6.79358       5.03123       3.66780       2.52466       1.66880       1.06116      0.639434      0.366287      0.206843
  16  25 4359.9247    0.8966 13.7829 10.3580 -0.0006  0.1724   0.0098   0.4870    0.0387   0.0000   449.3784       86.8797       39.6044      -8.40317      -1.54823      -27.5617      0.921633      -7.91218      -3.68763      -10.6013       3.27733       2.60139      -7.16284     -0.131319      -1.61072       1.04752      0.654233     0.0347084       16.7254       21.6073       23.3485       23.1528       22.1489       20.1296       17.6638       14.8488       12.0236       9.24629       7.00215       4.91163       3.47290       2.25992       1.44225      0.886099      0.500705      0.281641
  17   6 1657.0455    0.2571  0.1864 10.0512 -0.0088  0.0185   0.0148   0.0313    0.0355   0.0000   437.6259      -4.23185       13.9653       3.74735      -4.06788      -3.80106     -0.310237     -0.512013     -0.484786      0.242023     -0.228957   -0.00236681     -0.305603     -0.220683     0.0235406    -0.0335851   -0.00896003    -0.0144248       1.78980       1.93136       1.92650       2.53588       2.47943       1.65965       1.60670       1.48223       1.36758      0.795071      0.658230      0.489040      0.390460      0.206918      0.138895     0.0880213     0.0605530     0.0399051
  17   7 1811.9579    0.3838  0.3402 10.1074 -0.0118  0.0208   0.0173   0.0416    0.0462   0.0000   437.9577      -1.83647       16.3371       2.64395     -0.358481     -0.554906       1.43628      -3.08902     -0.491157      0.718155     -0.351848     -0.508000    -0.0197400      0.121118     0.0672240      0.226750     0.0482068   -0.00975476       1.67165       2.39128       2.46387       2.40128       2.32195       2.02280       1.90245       1.57470       1.39162       1.01864      0.789664      0.581287      0.484462      0.258267      0.198099      0.128021     0.0661184     0.0413090
  17   8 1963.2935    0.5480  0.5131 10.1114 -0.0053  0.0204   0.0182   0.0521    0.0614   0.0000   441.7353      0.636689       14.9145      -2.83504      0.395132     -0.487533     -0.965566       1.45780     -0.283895      -1.20623      0.484241      0.975416     -0.255009     -0.488491     0.0147537      0.252141    0.00686340     0.0118697       1.92170       2.45222       2.57968       2.56180       2.59831       2.26105       2.04446       1.60736       1.37719       1.05425      0.837340      0.563676      0.414885      0.272105      0.188131      0.114246     0.0720425     0.0436145
  17   9 2112.9513    0.8013  0.6259 10.2454  0.0025  0.0217   0.0225   0.0490    0.0809   0.0000   440.9451      -8.83652       14.8091      -3.49765      -4.66429      -1.45825      -6.21127      0.323146     -0.385138    -0.0993489    -0.0830930      0.189068      0.266266    0.00946199      0.156443      0.138904    -0.0893647     0.0147675       2.29007       2.92475       3.15739       3.23434       3.15176       2.74562       2.33938       1.90336       1.52055       1.23064      0.903239      0.638885      0.419819      0.292611      0.195548      0.121439     0.0766583     0.0433171
  17  10 2260.3313    1.0938  0.8491 10.6052 -0.0029  0.0251   0.0274   0.0617    0.1120   0.0000   440.1047       1.43922       12.2181       1.26362       3.05185      -5.06802      -1.32775       2.00117      -3.08303      0.670668     -0.754859      0.206157      0.113145      0.240465     0.0364788    0.00913260    -0.0140212    -0.0294191       2.33680       3.07248       3.10869       3.40260       3.12894       2.76455       2.57923       2.01362       1.76580       1.33259       1.13677      0.744712      0.521249      0.315059      0.224458      0.146736     0.0958339     0.0573523
  17  11 2404.9858    1.4497  0.9092 11.1045 -0.0045  0.0246   0.0355   0.0639    0.1201   0.0000   441.1703       6.56549       9.01604       2.82569     -0.214297      -2.32073      -2.47409      -1.69561    -0.0221671      -1.51329     -0.178573      -1.08682      0.571916     -0.235211    -0.0554258     -0.373669      0.163557    -0.0204410       2.40582       2.86313       2.99102       3.06652       2.95907       2.83105       2.54540       2.12826       1.58818       1.20280      0.958051      0.722648      0.545375      0.381173      0.249405      0.165229     0.0943960     0.0501274
  17  12 2548.1484    1.9130  0.9543 11.5840  0.0023  0.0277   0.0445   0.0636    0.1322   0.0000   439.7234      0.782784       9.84125      -3.06052     -0.171816      -3.92281      -2.09271      -1.16220      0.236871      -1.82765      -2.39277      -1.78103     -0.340334      0.188045     -0.301479     -0.212736    0.00170693     0.0399278       3.09587       4.10493       4.69131       4.62260       4.39980       3.96859       3.21574       2.49350       2.01996       1.47714       1.11090      0.786874      0.534483      0.357891      0.225761      0.153344     0.0945519     0.0518759
  17  13 2691.0894    2.3917  0.9233 12.0658 -0.0007  0.0249   0.0558   0.0620    0.1265   0.0000   438.8920       3.30794       19.0042     -0.690770      -1.04270      -1.29717      -2.94630      -3.72845       1.93040      0.172917       1.06097     -0.579521      0.107347     -0.162249     -0.227640     0.0620146   -0.00241252    -0.0460661       2.41877       3.06340       3.14871       3.29623       2.85072       2.74789       2.47428       2.21855       1.85461       1.49172       1.14450      0.812960      0.553441      0.352996      0.225591      0.151293     0.0886666     0.0525111
  17  14 2834.3812    3.2362  0.7720 12.5617 -0.0004  0.0216   0.0847   0.0566    0.1234   0.0000   437.3976       6.90863       10.7367     -0.192065      0.847909      -1.15114      -1.01703     -0.155387       1.80753      -2.12675      0.118969   -0.00595259      0.927817     0.0881988     -0.237020      0.173084     -0.224429     0.0438110       2.11964       2.68361       2.78991       2.92516       2.52537       2.64471       2.20034       1.89686       1.45219       1.17035      0.848354      0.659667      0.454595      0.313621      0.206398      0.132560     0.0770318     0.0447226
  17  15 2977.2954    3.8113  0.9239 12.7164 -0.0001  0.0251   0.0877   0.0567    0.1514   0.0000   437.6126       3.90347       13.1869       5.12226      -1.52599      -4.70228      0.952699       1.52532      -1.62500     0.0618473      -1.07069     -0.818579       1.08396    -0.0226182      0.365516    -0.0871415     0.0898878     0.0788233       2.62303       3.33707       3.35982       3.21907       2.90117       2.67866       2.62563       2.30470       2.00508       1.59187       1.20024      0.850704      0.581140      0.378567      0.237081      0.142639     0.0885517     0.0490489
  17  16 3119.4906    3.9709  1.0675 13.1582 -0.0057  0.0277   0.0894   0.0687    0.1596   0.0000   442.3081      0.881282       19.1520       7.04608     -0.753583      -1.25435     -0.860281     0.0592761      -3.12059     -0.943849     -0.903614     -0.715792     -0.525213      0.320450      0.160826     -0.175383    0.00105338     0.0409913       2.92512       3.71320       3.77331       3.67021       3.56583       3.36397       3.07216       2.52135       2.07557       1.57116       1.15982      0.926210      0.626908      0.446284      0.284967      0.174106     0.0986511     0.0585912
  17  17 3261.4520    3.6565  1.4858 13.0685  0.0002  0.0338   0.0740   0.0880    0.1285   0.0000   434.4553       6.93906       19.1152      -3.96867       2.58543     -0.181927     -0.821184      -3.77348       1.74280      0.711929      0.352907      0.262644      0.509586     -0.167233      0.615116      0.145648    -0.0465686     0.0140438       3.22104       4.29917       4.36190       4.36659       4.10099       3.76769       3.35760       2.91927       2.49678       1.97282       1.48528       1.06583      0.737793      0.485050      0.303219      0.193267      0.129029     0.0675782
  17  18 3403.4801    3.2795  1.9483 12.3517 -0.0031  0.0389   0.0599   0.0954    0.1518   0.0000   437.4155       17.1713       15.5596      -4.80221       1.84838      -8.12114     -0.590454      -4.75528      -1.87799      -2.79113     -0.118767      -2.08333      -1.02966    -0.0423809      0.129931      0.320980     -0.168395      0.126255       3.87418       4.97265       4.90984       5.07174       4.42440       4.32057       3.72369       3.58511       2.99588       2.40707       1.75345       1.31550      0.874803      0.586721      0.367491      0.227146      0.138663     0.0799159
  17  19 3545.4816    2.7139  3.0546 11.8207 -0.0024  0.0479   0.0387   0.1261    0.0994   0.0000   437.8453       24.1996       17.8610       8.47816      -9.60033      -7.78151      0.959898      -1.33262       1.44841      0.105025      -2.20276     -0.631595      0.312118     -0.976815     -0.239523     -0.352195     0.0577965     0.0491166       4.51990       5.92511       6.14245       6.46006       5.95966       5.50754       4.83073       4.20515       3.37890       2.57658       1.96347       1.45099       1.03766      0.718218      0.461161      0.295393      0.166086     0.0993044
  17  20 3687.8459    2.2466  4.4675 11.1257 -0.0004  0.0583   0.0262   0.1589    0.0811   0.0000   448.1242       11.6254       18.1999       2.53119       6.36781       5.30251       2.23963       3.00565       1.23217      -3.85892       1.36481     -0.558917     -0.622260     -0.558017     -0.178765     0.0111786     -0.239763   -0.00590858       5.41342       7.00452       7.54032       7.58782       7.38223       6.69471       5.91205       4.97616       4.03873       3.21218       2.38035       1.77991       1.23828      0.849114      0.547344      0.348097      0.210201      0.122229
  17  21 3830.1784    1.8678  5.6805 10.8647 -0.0002  0.0687   0.0202   0.1887    0.0657   0.0000   434.8269       3.22101       19.8592       9.24893      -6.60313       12.5658      0.697465      -3.51617      -2.87357      -1.83173      0.131228      0.116849     -0.804069     -0.290990      -1.10034      0.235628    -0.0963166    -0.0970658       6.43765       7.92434       8.63515       8.90534       8.47325       7.90487       6.92746       5.85287       4.69878       3.74493       2.84010       2.07263       1.45949       1.03779      0.670974      0.420141      0.251267      0.147701
  17  22 3972.4918    1.5392  7.8006 10.5604 -0.0010  0.0870   0.0150   0.2411    0.0534   0.0000   449.4967       22.3124       18.1698       5.44042      -9.56395      -14.6216       3.34601      -2.56065       12.1116      -1.12072      -4.03066     -0.419689      0.122685    -0.0169579     -0.887034       1.09434      0.339756     -0.266298       8.15586       10.4991       11.1290       11.2923       10.7563       10.1777       8.64681       7.50004       6.13278       4.80264       3.63753       2.65290       1.88901       1.28660      0.834121      0.531394      0.314053      0.183601
  17  24 4257.4264    1.0637 11.6953 10.3568 -0.0010  0.1331   0.0106   0.3763    0.0425   0.0000   436.1814       31.2750       25.9809      -17.4133       7.90505       31.5200      -17.6603       6.49300       11.3351      -6.11377      -8.04270       2.51898       1.21450      -3.73882      0.554548     -0.226346    -0.0725276     0.0603975       12.0457       15.5538       16.9336       17.0252       16.2066       15.1430       13.1276       11.4454       9.34419       7.18222       5.55500       4.06646       2.92870       1.97350       1.30415      0.821160      0.480594      0.282107
  17  26 4543.3094    0.6924 16.4784 10.2274 -0.0022  0.2321   0.0073   0.6039    0.0321   0.0000   486.8268      -15.1319      -39.2215       31.3028       30.1864      -2.11189      -45.0656       5.34017       2.67562       6.90087      -7.21724      -5.79844       6.33819      -2.98615      0.712548      0.876833      0.799529     -0.574351       20.1181       26.9147       28.4545       29.3627       28.0248       25.9429       22.9783       19.3717       16.2494       12.5517       9.79537       7.06538       5.18653       3.47768       2.31640       1.46984      0.857361      0.507264
  18   7 1839.9941    0.4052  0.3790 10.1277 -0.0033  0.0208   0.0151   0.0432    0.0474   0.0000   441.3950      -2.92687       14.4272       1.83552     -0.611460      -2.06316      -1.31298      0.988159      0.167033      0.177958      0.576177     -0.239795     0.0875479     -0.532027      0.231323      0.126891    0.00536041    -0.0297570       2.23292       2.94619       2.90572       2.48538       2.27281       1.86648       2.06770       2.05886       1.85564       1.57659       1.19543      0.860712      0.588648      0.375530      0.229088      0.134755     0.0784010     0.0482823
  18   8 1992.8581    0.6161  0.4601 10.2118 -0.0051  0.0183   0.0196   0.0424    0.0628   0.0000   437.2993      0.678548       14.2012       2.23006      -1.62991     -0.651771      0.436689       1.33994       1.49041      0.121974       2.21028    0.00195036      0.836030     -0.556543     -0.114601     -0.131773    -0.0255229  -0.000256492       1.69321       2.00615       2.40029       2.34976       2.40129       2.00854       1.70452       1.71266       1.35949      0.932361      0.847226      0.629276      0.402368      0.291886      0.214653      0.118385     0.0782330     0.0474850
  18   9 2143.7375    0.8292  0.6474 10.3929 -0.0029  0.0224   0.0223   0.0479    0.0799   0.0000   436.5166      -1.62728       10.5474       2.46548       1.87467      -7.73661     -0.263596      0.772462     -0.279020      0.625506     -0.937029      -1.30895     -0.797517     0.0328940     -0.138952    -0.0476093    0.00884682    -0.0354043       1.94385       2.36388       2.47446       2.70158       2.60049       2.35243       2.05566       1.84507       1.42936       1.21521      0.970309      0.712112      0.505177      0.343490      0.230547      0.150088      0.102189     0.0628792
  18  10 2291.6474    1.1552  0.7494 10.6613 -0.0028  0.0247   0.0297   0.0520    0.1094   0.0000   440.4098       5.41191       11.2170      0.809886    -0.0392516       2.61906       1.33910      0.677176       2.58512     -0.485722     -0.849788      0.328658      0.505169      0.792508    -0.0534091    -0.0318301    -0.0201818     0.0283575       2.79860       3.66986       3.80339       3.32213       2.78939       2.56912       2.52355       2.53447       2.44099       1.99771       1.59445       1.11375      0.720850      0.462265      0.268422      0.171535      0.102825     0.0568448
  18  11 2436.8958    1.5166  1.0243 11.1433 -0.0083  0.0306   0.0337   0.0653    0.1359   0.0000   440.1675      -1.06113       17.9544      -1.96859    -0.0736723       5.17688      -1.75794      -6.26421       1.10590       1.64772      0.870387     0.0866795      0.945630    0.00102106     -0.305003      0.315603      0.123064     -0.153929       2.86091       3.63655       3.41612       3.63161       3.71434       3.61537       2.97491       2.51942       2.03173       1.74027       1.48491       1.01975      0.703589      0.449145      0.307840      0.209001      0.144508     0.0861581
  18  12 2580.8983    2.1056  0.8259 11.7630 -0.0017  0.0224   0.0496   0.0536    0.1184   0.0000   435.3942       1.67062       13.0647     -0.304736     -0.396836      0.456714    -0.0141446      -4.66593       1.08008      0.680503       1.09660      0.422302      0.311301      0.220134      0.246807      0.133816     0.0592271  -0.000669433       2.20344       2.59382       2.60750       2.83228       2.71373       2.50667       2.12868       1.89446       1.66838       1.38898       1.03403      0.761392      0.533441      0.369683      0.245564      0.160998     0.0981556     0.0603464
  18  13 2724.7769    2.6128  0.8529 12.2622 -0.0032  0.0236   0.0605   0.0545    0.1210   0.0000   436.3524       8.34333       14.1616       1.04523      -1.47194       1.87427       4.14018      -3.42944       1.01371     0.0680167      0.360469      -1.41408     -0.263603      0.121067    -0.0744623    -0.0823676     0.0748375      0.116054       2.13425       2.87122       2.89459       2.97885       2.93593       2.66593       2.54045       1.96489       1.64618       1.25725       1.00884      0.764156      0.549836      0.367949      0.255470      0.169086      0.103940     0.0622666
  18  14 2868.7283    3.1943  0.8866 12.5767 -0.0011  0.0225   0.0726   0.0570    0.1271   0.0000   437.3316       7.48149       10.7545       2.40918      -1.86238      -5.86022      -1.74350      0.190509       3.54411      -4.31670      0.858695     -0.365887      0.711127     -0.221468     0.0523436      0.113602    -0.0539462    -0.0633694       1.99893       2.56383       2.59152       2.78762       2.68875       2.53369       2.26874       1.86662       1.56605       1.22186       1.00698      0.718631      0.514831      0.371198      0.247290      0.164374      0.103285     0.0635307
  18  15 3012.1652    3.8120  0.8358 13.0107 -0.0064  0.0222   0.0914   0.0570    0.1352   0.0000   438.9272       8.82965       13.0900    -0.0898500      0.934599      -6.15277       2.65624     -0.284812      -1.00698      -1.71736      -1.28104      0.599836    -0.0773357     -0.513504     0.0426639     -0.293930      0.187508    -0.0119311       2.14988       2.71634       2.96595       2.98192       2.89987       2.71656       2.42366       1.94387       1.56972       1.17578      0.900051      0.692769      0.526293      0.367012      0.241353      0.162832      0.107304     0.0607505
  18  16 3154.9222    3.9563  1.0970 13.2724 -0.0022  0.0267   0.0861   0.0707    0.1378   0.0000   439.9943       8.32964       18.0585     -0.245755       7.28438      -1.01248       1.26306      -3.89952      0.192347      -3.73357      0.551081     -0.900727     -0.901092     -0.414486      0.336414      0.160503    -0.0408144    -0.0295055       2.50867       3.29049       3.25114       3.33889       3.10746       2.95904       2.65827       2.38289       2.01290       1.60983       1.22687      0.922233      0.659601      0.451509      0.302831      0.194231      0.116360     0.0674985
  18  17 3297.4765    3.5542  1.4243 12.8506 -0.0016  0.0316   0.0691   0.0753    0.1338   0.0000   438.9825       5.69539       19.4529       6.82919      -4.73996       1.26351       4.03689      -3.94938       1.84128      -2.16780    -0.0919705     -0.944391      0.590756     0.0571317      0.358794     -0.134364      0.122453    -0.0358564       2.86734       3.69840       3.85018       3.96523       4.02146       3.65923       3.15927       2.61330       2.18399       1.80799       1.39530       1.00622      0.703087      0.499705      0.342487      0.220616      0.141579     0.0848530
  18  18 3440.1149    2.9936  2.2180 12.3984 -0.0085  0.0394   0.0505   0.1051    0.1113   0.0000   442.2051       12.0670       2.74183       4.76592       1.67908       5.65560      -10.2601       2.60318      0.245078      -4.38441      -1.68973      -3.82567      0.470521      -1.29201      0.140238      0.424410     -0.136746    -0.0716290       3.49152       4.47313       4.70878       4.85860       4.68621       4.36499       3.95763       3.34192       2.74891       2.25572       1.67775       1.31357      0.928090      0.655146      0.427549      0.282148      0.179693      0.108361
  18  19 3582.7346    2.5863  3.3463 11.6880 -0.0013  0.0494   0.0360   0.1327    0.0965   0.0000   442.1557       14.8379       8.98489      -6.40571      -6.71596       2.56139      -10.5745      -2.86348      0.375907      -2.67993       2.00454      0.741713      -2.07982     -0.563475     0.0589989     -0.142591     -0.440777     0.0253922       4.49300       5.75730       6.02813       6.12150       5.76363       5.64184       4.90093       4.42020       3.46803       2.76412       2.19368       1.67452       1.16624      0.830900      0.555063      0.355729      0.228111      0.134475
  18  20 3725.3652    2.1456  4.6562 11.2441 -0.0014  0.0602   0.0251   0.1600    0.0724   0.0000   441.5238       27.4081       19.1591       9.02632      -6.87329       9.46521      0.149536      -17.9357      -1.09482       2.94477      0.347907     -0.672460       2.46967       1.09900      0.153037     -0.231091     0.0854103    -0.0271695       5.39878       6.78097       7.24481       7.64561       7.28250       6.70205       5.98988       5.23613       4.29633       3.38443       2.55679       1.94561       1.44468       1.00536      0.664561      0.439096      0.272845      0.162822
  18  22 4011.0662    1.4800  8.5007 10.5097 -0.0008  0.0919   0.0136   0.2524    0.0500   0.0000   444.3109       9.06118     -0.652705       6.24020      -4.48582     -0.396778       8.24756      -3.79476       3.61925      -5.16375       3.24801     -0.777632       2.45562       1.79737      0.541798      0.359655    -0.0444590     -0.221186       7.99784       10.4398       11.1669       11.5052       11.3131       10.1251       9.21996       7.76176       6.45527       5.18085       4.01930       3.01596       2.14549       1.48957       1.01019      0.662874      0.410327      0.249727
  18  23 4153.7422    1.1977 10.1098 10.4299 -0.0006  0.1097   0.0113   0.3160    0.0436   0.0000   447.9738       48.6440       12.7654      -39.5198      -5.70010       11.5535       9.27584       11.1513      -3.73542       10.8416       4.55704      -5.80924      0.302865       3.11859     -0.967970     -0.715281      0.433565    -0.0717186       9.38473       12.3937       12.8793       13.5921       12.8050       12.0614       10.7815       9.24595       7.81586       6.14292       4.85807       3.61578       2.61042       1.80363       1.22309      0.787583      0.496960      0.301781
  18  24 4296.9660    1.0013 13.0056 10.3679  0.0000  0.1450   0.0095   0.4249    0.0389   0.0000   442.9553       33.3841      -10.4822       22.9384      -16.3238      -16.1341       1.15909      -11.6182       5.65491       3.74454      0.449351      -10.0608       1.68167       1.05398     -0.610795      0.534403      -1.02985      0.821892       12.3437       16.1036       17.3072       17.6247       17.5181       15.8731       14.2496       12.2624       10.1832       8.15045       6.39203       4.78351       3.47968       2.41817       1.60212       1.08930      0.656446      0.407736
  18  26 4583.0272    0.6945 18.4786 10.1615  0.0006  0.2399   0.0066   0.6383    0.0294   0.0000   501.8549       9.58546      -5.96715       2.98094       4.72104      -7.55928       36.0051       2.35259      -7.68241      -16.5501       9.84540       8.18971      -2.16178      -10.6634     -0.843259     -0.286064      0.588067     -0.638511       20.2256       26.4596       28.6616       29.5957       28.5606       26.7644       23.5137       20.1266       16.8519       13.4029       10.5210       7.98013       5.68528       4.01432       2.76093       1.78698       1.11339      0.683242
  19   6 1709.3520    0.2779  0.2859 10.0540 -0.0027  0.0194   0.0124   0.0366    0.0372   0.0000   440.6622       1.11801       15.8346      0.214294      -4.13149      0.749359       2.67765      0.666633      0.412617     -0.428446     -0.328490      0.281886     -0.211023     0.0731353    0.00954027     0.0744561      0.102205     0.0200262       1.51417       1.93586       2.05352       2.46873       1.98756       2.07409       1.78339       1.58990       1.20366       1.09741      0.771141      0.604252      0.433950      0.318444      0.235036      0.139868     0.0913405     0.0543050
  19   7 1867.2657    0.4558  0.4351 10.0126 -0.0038  0.0211   0.0155   0.0438    0.0540   0.0000   438.9703      -1.72634       13.0425       3.21950      -1.73788     -0.989059       1.47706       1.93632      0.325737     -0.153825     -0.447369       1.05051      0.253746     -0.332180     -0.327684    -0.0990031    -0.0874902     0.0673323       1.84808       2.10591       2.58540       2.85690       2.36125       2.06677       2.17769       1.73233       1.33884       1.13352      0.933466      0.673701      0.482615      0.315455      0.247222      0.167090     0.0973654     0.0615647
  19   8 2021.7516    0.6583  0.5219 10.1293 -0.0036  0.0222   0.0200   0.0471    0.0669   0.0000   433.9692      -1.02733       18.4010      -2.13933      -1.13893       2.65192       2.13613      -3.25896      -1.57172  -0.000524893     -0.407945     -0.633753     -0.231432    -0.0830365      0.199950    -0.0670501    -0.0768683     0.0875951       2.30878       3.00055       2.85888       2.61344       2.14658       2.32945       2.37797       2.39266       1.90539       1.46846       1.06297      0.835239      0.579978      0.438150      0.294704      0.171934      0.120635     0.0726684
  19   9 2173.7713    0.9116  0.6819 10.5413 -0.0021  0.0219   0.0235   0.0518    0.0822   0.0000   438.4813    -0.0647304       9.03507      0.481460    0.00742630      -3.47236       1.28253       1.50489     0.0642008      0.737161     -0.162175     0.0682053    -0.0854515    -0.0226129      0.272053     0.0966827     -0.186093    -0.0310505       1.98449       2.55363       2.58524       2.68753       2.50438       2.42345       2.34831       2.00830       1.46976       1.17928      0.918693      0.731062      0.543252      0.412775      0.280426      0.184400      0.121056     0.0744146
  19  10 2322.2929    1.1969  0.8921 10.8610 -0.0035  0.0242   0.0273   0.0577    0.1032   0.0000   439.5099       4.47856       17.7707       2.60249     -0.846827      -1.23113     -0.864059      -4.22009       1.08273       2.01157      0.738656      0.309457      0.258734     -0.584255      0.345835     -0.177931      0.328016     0.0472501       2.11567       2.70508       2.77711       2.82797       2.93123       2.65873       2.47039       1.96244       1.74072       1.34087       1.15219      0.816979      0.604776      0.439752      0.291931      0.196884      0.130384     0.0851991
  19  11 2468.1768    1.5970  0.9758 11.4516 -0.0022  0.0251   0.0348   0.0644    0.1086   0.0000   436.7960       2.27571       10.3803     -0.155507      -6.43886       1.37184      -3.01175       1.80611       1.11724      0.353671       1.27653      0.520546     -0.185200     -0.448938      0.319588     -0.158390     0.0306810     0.0152783       2.27931       2.74352       3.02101       3.07128       2.87514       2.70800       2.53348       2.25512       1.88529       1.40631       1.20522      0.869519      0.672372      0.478318      0.327289      0.217725      0.143602     0.0890919
  19  12 2613.0862    2.2058  0.9561 11.6003  0.0031  0.0234   0.0469   0.0581    0.1466   0.0000   438.4655       4.40854       16.0740      -2.31051      -2.26303      -2.79595      -2.80143      -1.84805      0.894085      0.604471     -0.652152     -0.663499     -0.509429      0.456934    -0.0433107     -0.199323    -0.0352094      0.192336       1.98934       2.53950       2.76881       2.67092       2.60013       2.56463       2.25444       2.02534       1.61870       1.31967       1.04358      0.784428      0.594019      0.433660      0.279918      0.190371      0.129200     0.0798354
  19  13 2758.0133    2.7700  0.8628 12.4572 -0.0013  0.0208   0.0647   0.0586    0.1052   0.0000   436.7778       5.69778       21.5604     -0.300386      -1.82276     -0.895208      -2.32603      -5.22934     -0.453223      0.574148       1.21732   -0.00417891     -0.927857      0.438661     -0.184810      0.251341     -0.121830    -0.0533648       1.78551       2.33841       2.53759       2.65201       2.54005       2.30834       2.09847       1.78992       1.50842       1.19427      0.923451      0.707183      0.518078      0.376696      0.257596      0.172864      0.108382     0.0687885
  19  14 2902.5551    3.4365  0.7668 12.9156 -0.0022  0.0227   0.0829   0.0497    0.1085   0.0000   438.7319       7.44727       13.7489       2.02879     -0.606962      -6.38804       1.15558      0.581810      0.232428      -1.58932      0.628691      -1.38542       1.08791      0.302342      0.288389      0.386875     0.0346923     0.0609252       2.24720       2.68765       2.97877       3.15210       2.82947       2.46047       2.32633       2.13562       1.77511       1.42042       1.13430      0.840479      0.618585      0.415954      0.286094      0.184247      0.119762     0.0695297
  19  15 3046.5459    3.7522  0.9428 13.2458 -0.0070  0.0234   0.0855   0.0629    0.1136   0.0000   440.3267       3.15667       16.9762       2.07266       1.43609      -4.33910       6.74613       1.67047      -1.65208      -2.24371       1.38034     -0.374812      0.755684      0.677131      0.160251     -0.154540     0.0977745   -0.00406359       2.18394       2.80487       2.96062       3.18449       3.06135       2.78145       2.53748       2.13541       1.71723       1.28179       1.03767      0.795983      0.577950      0.409861      0.291051      0.202952      0.123378     0.0764189
  19  16 3189.9210    3.7896  1.2234 13.1940 -0.0073  0.0273   0.0767   0.0734    0.1360   0.0000   440.8686       4.91980       10.6833       2.48998       4.74259      0.525004      -1.08002      0.371364     -0.532570      -3.51009      0.901629     -0.247571     -0.711332     -0.740257    -0.0217183    -0.0947764     0.0938726    0.00766675       2.34872       3.11548       3.22297       3.35638       3.25589       2.96529       2.69582       2.31522       2.01492       1.62723       1.22585      0.958866      0.683017      0.507711      0.338250      0.216703      0.145964     0.0897215
  19  17 3332.9880    3.4322  1.6603 12.6402 -0.0019  0.0310   0.0590   0.0856    0.1160   0.0000   443.0225       6.72975       6.56749      -1.80848       2.09518      -3.94263       2.59765      -2.33049     -0.157919      0.748684       2.25782    -0.0456782      0.359500      0.696915      0.149439      0.371440      0.189388     0.0139064       2.76473       3.50657       3.79797       3.81011       3.70833       3.51568       3.16910       2.75911       2.27426       1.83779       1.39837       1.06576      0.818966      0.588509      0.405445      0.281421      0.174226      0.103534
  19  18 3476.1582    2.9464  2.4291 12.1523 -0.0041  0.0402   0.0437   0.1022    0.0973   0.0000   433.1146       8.62815       13.8257      -2.81014      -5.44906       3.39647       1.40655      -3.07988      -5.08828      -2.01255      0.348011      -2.23521      -1.98784      0.268461      0.460547     0.0275069      0.105035     0.0288276       3.48924       4.36652       4.80872       5.03262       4.81691       4.58126       3.95082       3.38890       2.92905       2.31242       1.76793       1.38871      0.989047      0.744754      0.494169      0.336892      0.216005      0.134341
  19  19 3619.4351    2.3900  3.3181 11.7802 -0.0075  0.0495   0.0324   0.1287    0.0827   0.0000   439.1825       4.69208       16.8218      -4.39331      -2.93170       2.21424      -2.28831       7.11172      -5.67652       1.69982       1.21438       2.51998      -2.91861       1.30522     -0.540516     0.0656473     -0.442977      0.263561       4.07920       5.23746       5.64143       5.75177       5.70435       5.36240       4.78239       4.15983       3.41045       2.80622       2.15986       1.66934       1.23272      0.895973      0.626589      0.419206      0.266868      0.163757
  19  20 3762.6234    2.0612  4.9567 11.0381 -0.0008  0.0599   0.0222   0.1639    0.0700   0.0000   438.3564       17.8551       7.30587      -5.72366       9.59870       2.84215       2.52038      -8.62661      -3.95859       1.31093       1.40286      0.625394      -1.43287       2.81185      0.814807     -0.610500     -0.208591     0.0500408       5.11743       6.55815       7.13056       7.24410       7.21479       6.50476       6.00602       5.10643       4.32187       3.45537       2.67733       2.07819       1.53715       1.08376      0.741112      0.497362      0.328942      0.200735
  19  21 3905.7744    1.7231  6.7379 10.5753 -0.0015  0.0748   0.0165   0.1993    0.0617   0.0000   446.5296       23.7479       11.5961      -1.55016       10.5821       1.24291      -1.03075      -12.0221      -3.84136       3.54715       6.26141      -8.44441      -2.56171       1.34755      0.336306      -1.50112      0.950563      0.301266       6.27263       8.07247       8.72067       9.03823       8.95342       8.12995       7.29387       6.44608       5.38420       4.26333       3.33976       2.53730       1.90343       1.35966      0.947054      0.630143      0.402131      0.247988
  19  22 4049.1235    1.3834  9.0055 10.4306 -0.0013  0.0952   0.0122   0.2601    0.0469   0.0000   438.1402       4.30476       14.3411       4.68148      -1.41663      -6.75592      -15.0920      -6.75614       14.5858      -5.98584      -11.2968      -3.70166       3.63626     -0.138945       1.16968     -0.571349      0.510806     0.0881658       7.93065       10.2594       10.9851       11.4846       11.1846       10.3622       9.43902       8.14475       6.79007       5.33834       4.23780       3.25180       2.42902       1.72897       1.21825      0.823557      0.516727      0.319507
  19  23 4192.4198    1.1581 11.3812 10.4024 -0.0001  0.1214   0.0106   0.3345    0.0414   0.0000   431.2251       16.4398       5.07440      -2.66846       41.1002       31.0904      -3.55880      -11.8042      -14.6316      -16.8580      -3.10219       1.26746       2.81459       1.62711       3.37653      -2.67421     -0.325787      0.156158       10.0530       13.0848       14.1257       14.4261       14.1988       13.3352       11.8377       10.3755       8.67482       7.16409       5.52710       4.20703       3.12055       2.25423       1.56431       1.05503      0.647737      0.408548
  19  24 4335.7452    0.9620 13.9517 10.3607  0.0006  0.1564   0.0087   0.4357    0.0354   0.0000   412.1375       6.60496       29.2066       7.28080       17.2772       20.4350      -5.05432      -7.13266      -2.58190      -14.8784      -4.84076       1.70833       1.69517      0.688597       1.31109       2.53591     -0.172251     -0.808952       12.5837       16.4423       17.8600       18.3887       17.9575       16.5360       15.0787       13.1511       10.9586       9.18674       7.14849       5.59127       3.97969       2.89652       1.94713       1.35105      0.836319      0.531133
  19  25 4479.2711    0.7845 15.7680 10.2448  0.0001  0.1923   0.0073   0.5158    0.0323   0.0000   416.1607       18.7521       27.0954      -8.02978      -14.9890      -10.4009      -21.3493      -12.1354       10.0083      -15.8435      0.152049       7.87581      -4.82293       2.33924      -3.59097       1.80206      0.490403    -0.0622976       15.4397       19.9804       21.9011       22.6149       22.3257       20.5235       18.4606       16.1900       13.4280       11.0992       8.76698       6.62203       4.91205       3.56581       2.46109       1.66508       1.03728      0.659917
  20   4 1386.4727    0.1128  0.0509 10.0983  0.0350  0.0208   0.0159   0.0274    0.0277   0.0000   439.6594       1.63054       19.0622      -2.20642      -1.14556     -0.424246      0.995818     0.0273548     -0.618225   -0.00585216     -0.222656     0.0954040   0.000106527     -0.194618    -0.0175386    -0.0345406     0.0727121     0.0277092       1.79387       2.57662       1.90676       2.39151       2.13215       2.98146       1.62002       1.88203       1.56787       1.07485      0.817221      0.615231      0.520153      0.418824      0.279433      0.161415      0.113184     0.0789485
  20   5 1566.5295    0.2005  0.1513 10.0597  0.0037  0.0188   0.0136   0.0256    0.0312   0.0000   440.5141     -0.982725       20.4563       1.30056      -1.63377     -0.556683      0.990374       1.11976      0.880343     -0.397244      0.339386     0.0393360      0.150119      0.288685      0.150756     -0.241841     0.0855962     0.0156430       1.99874       2.40083       2.33458       2.26611       2.29928       2.74613       2.39985       2.77244       1.70059      0.945550      0.929905      0.652895      0.617325      0.400797      0.440639      0.267091      0.158620      0.124900
  20   7 1893.8881    0.4836  0.4196 10.1042  0.0025  0.0177   0.0157   0.0391    0.0502   0.0000   440.9282      -3.46150       15.7820       2.26838      -5.26843     0.0884335      -2.21207     -0.700135       1.11945     -0.154509       1.19722     -0.314123     -0.554786      0.528059     -0.156246     0.0860536    -0.0942667   -0.00706603       1.46211       1.80961       1.99826       2.02086       1.91883       1.75510       1.57478       1.45216       1.28930       1.05910      0.864770      0.657524      0.459238      0.369344      0.256695      0.160355     0.0985051     0.0638038
  20   8 2050.0186    0.7128  0.5156 10.2493 -0.0027  0.0180   0.0204   0.0406    0.0673   0.0000   438.7862      -1.40488       15.6538       2.42928      -1.95239      0.776689      -2.17658      -1.72561       2.96232     -0.989292     -0.575582      0.545252      0.326442      0.643934     -0.201022    -0.0943914    -0.0115596     -0.105944       1.60510       2.01739       2.23686       2.37230       2.30231       2.19820       1.82752       1.59012       1.34046       1.08515      0.828244      0.665860      0.486681      0.341117      0.232638      0.167851      0.116457     0.0711046
  20   9 2203.1371    0.9261  0.7308 10.7193  0.0002  0.0222   0.0235   0.0511    0.0809   0.0000   438.9494      -3.55630       14.2246       2.78009      -1.12810      -2.10421      0.673404      0.728560      -1.41967      0.366294      0.179130      0.766192     -0.966524     -0.208362      0.278699    0.00998887    -0.0682267      0.139473       1.89688       2.42104       2.69942       2.62132       2.39094       2.20917       1.99685       1.98679       1.76005       1.43502       1.23294      0.908945      0.661179      0.474048      0.317378      0.212106      0.130522     0.0868477
  20  10 2352.4148    1.2885  0.8955 10.9413  0.0001  0.0223   0.0284   0.0576    0.0978   0.0000   437.6978       1.55727       19.5611       2.00994      -2.20148       1.07698       1.17799      0.162161     -0.829578     -0.665354      0.131103      0.262157       1.01329     -0.903977      0.488836    -0.0689881     -0.117513     0.0265310       1.80831       2.26908       2.34414       2.50817       2.47893       2.41581       2.14042       1.83558       1.61819       1.25120       1.06964      0.804401      0.556230      0.459010      0.324953      0.235295      0.147672     0.0897586
  20  11 2498.9803    1.7388  0.9909 11.1258  0.0010  0.0233   0.0368   0.0601    0.1446   0.0000   436.9821       2.09192       17.4688       4.69964      -2.51751      -5.38013      -2.11635      -3.11244      -1.35283     -0.265767     -0.465752      0.143564      0.816631      0.747660     -0.149590     0.0517938     0.0131566   -0.00242603       1.85836       2.47029       2.54665       2.73008       2.61063       2.46637       2.21891       1.99839       1.64756       1.29430       1.02551      0.806315      0.607612      0.457019      0.312719      0.219940      0.146021     0.0917617
  20  12 2644.8481    2.2275  1.0082 11.7984  0.0002  0.0241   0.0459   0.0605    0.1364   0.0000   435.9740      -1.28045       20.5810     -0.550035     -0.662739       2.71073      -2.78571     -0.492703       1.15806     -0.566708      -1.04362     -0.266572      -1.08002      0.116561      0.291593     -0.311720     -0.146387    -0.0831903       2.02228       2.64412       2.86707       2.88109       2.78215       2.58376       2.35692       1.99487       1.78519       1.49947       1.18902      0.913160      0.673490      0.473587      0.345787      0.216650      0.143238     0.0998889
  20  14 2935.9932    3.5593  0.7872 12.8964 -0.0016  0.0207   0.0822   0.0503    0.1082   0.0000   438.9614       6.14051       10.6638      -3.48333     -0.937455     -0.246459      -1.44811      -1.88148      0.160203       1.16978     -0.635317      0.547007     -0.988246     -0.563071     0.0120137     -0.173181     -0.168968    0.00209540       1.78852       2.23230       2.26703       2.32630       2.33831       2.32005       1.96878       1.66637       1.45398       1.29280       1.04565      0.786814      0.575484      0.386592      0.289312      0.186488      0.137472     0.0855482
  20  15 3080.5302    3.8943  1.0304 12.8349 -0.0022  0.0228   0.0780   0.0611    0.1380   0.0000   436.1959       6.24652       14.2820      -2.49231       2.47157       1.13550       2.16684      -1.03187       2.88091      -2.74267     -0.813258      -1.80364     -0.313360      0.500115     -0.734302      0.210245    -0.0153297     -0.128964       1.82007       2.34493       2.49654       2.60145       2.52342       2.43705       2.19992       1.94721       1.54060       1.30792       1.04498      0.809269      0.610383      0.437750      0.324598      0.208793      0.147456     0.0920223
  20  16 3224.5249    3.7770  1.2209 13.2705 -0.0003  0.0292   0.0742   0.0692    0.1120   0.0000   441.3331       9.47402       12.6240     -0.349167      -4.42009      -3.79853      -3.44451      -4.01977     -0.575175      -1.03794      0.474921     -0.203645     -0.635883      0.407060      0.574749     -0.226251      0.107136    -0.0761447       2.59174       3.12485       3.04381       3.26461       3.21797       3.12997       2.84007       2.52833       2.17257       1.85445       1.39042       1.10612      0.826999      0.644008      0.433280      0.293992      0.192437      0.127294
  20  17 3368.1955    3.2988  1.7710 12.8146 -0.0044  0.0326   0.0549   0.0887    0.0845   0.0000   441.6473       5.44356       10.4308      0.240782      0.958724      -6.63289      -1.23834      -5.01072      -5.36823      0.546124       2.90687      -1.68928      0.882329      0.472800     -0.352464      0.140917     -0.166529     0.0344551       2.62805       3.44465       3.68102       3.71758       3.58824       3.35454       3.00406       2.78574       2.36311       2.00151       1.61182       1.25598      0.914078      0.653871      0.449835      0.309865      0.198886      0.128554
  20  18 3511.9948    2.7312  2.6579 12.2435 -0.0019  0.0422   0.0378   0.1110    0.0716   0.0000   445.1384       6.35840       14.6723       16.7814       3.31180      -4.45199       4.40359      -5.66456       2.46530     -0.574636       1.64528       1.19526      0.898069      0.449119     0.0875408     -0.254136     0.0718371      0.175982       3.37939       4.65383       4.81604       5.24317       4.84056       4.59619       4.04494       3.65703       3.04938       2.57627       1.98756       1.54672       1.14059      0.826093      0.572772      0.392791      0.249818      0.161251
  20  19 3655.6890    2.3008  3.9829 11.4085  0.0003  0.0511   0.0265   0.1429    0.0716   0.0000   432.1644       10.4716       16.5389       11.2659       4.10016      -5.82546       4.69093      -6.21869       1.18991     -0.932227       2.24654      0.461931       2.46222      -2.32612     -0.907530    -0.0404552    0.00695002     -0.334923       4.18007       5.29989       5.69727       5.90234       5.78494       5.52654       4.97082       4.18504       3.72630       2.98109       2.45536       1.86000       1.40551      0.993154      0.715150      0.487648      0.322059      0.208228
  20  20 3799.4231    1.9677  5.4880 10.9185  0.0005  0.0635   0.0195   0.1689    0.0620   0.0000   439.6658       27.2108       13.4381       1.74852     -0.194736       1.44547      -7.36014      -11.6062       9.30711      -12.6871      -6.61365    -0.0177333      -1.26657       1.02066      0.217671     -0.114761      0.170644      0.113116       4.99774       6.35490       7.02641       7.26364       6.82293       6.67272       6.05259       5.25227       4.53545       3.82155       2.94746       2.31635       1.74137       1.25769      0.911556      0.611856      0.394104      0.260091
  20  21 3943.1715    1.6257  7.6596 10.5655 -0.0008  0.0784   0.0142   0.2182    0.0501   0.0000   438.5800       8.10781      -5.99101       4.61018       8.01025      -21.0634      -12.1178       6.35765       10.6546      -4.84188      -8.10751       6.94284      0.214876     0.0132192      -2.29726     -0.999247     -0.330541      0.164492       6.42264       8.17679       8.74562       8.95714       8.88384       8.32807       7.66305       6.59643       5.69111       4.71657       3.78521       2.95764       2.17736       1.58111       1.10549      0.760810      0.502027      0.323937
  20  22 4086.9110    1.3485  9.9713 10.3606  0.0007  0.0985   0.0112   0.2760    0.0438   0.0000   445.0219      -2.21282       13.4884       3.47333      -14.5221      -2.16801      -7.77612      0.992857      -4.25898      -8.33889       12.0926     -0.141564     -0.224660       1.44221       1.74060     -0.641436     -0.390811    -0.0229878       7.95290       10.2529       10.8168       11.2464       11.1510       10.4383       9.56165       8.29559       7.13525       5.92441       4.72369       3.64472       2.76551       1.96300       1.41060      0.962537      0.637400      0.404307
  20  23 4230.3945    1.1030 12.0307 10.3720 -0.0014  0.1248   0.0094   0.3553    0.0382   0.0000   437.1909       22.9724       6.23628       3.82182       4.95646      0.646983       12.7191    0.00600331       14.7177      -15.1690      -2.69569       3.37743       4.77512     -0.606601      -1.13726     -0.568038    -0.0218802       1.70196       9.80086       12.8488       13.8563       14.4405       14.0904       13.2932       11.9866       10.4777       9.03977       7.38127       5.90406       4.57891       3.41272       2.53798       1.74836       1.22881      0.783822      0.515252
  20  24 4374.7657    0.8879 13.7043 10.3648 -0.0019  0.1600   0.0083   0.4328    0.0340   0.0000   417.0876       31.6781       4.07155       14.2725       26.8424     -0.561584       3.68049      -11.5205       4.62060       22.0166      -3.57654      -7.06725      -6.55991       3.80442       4.14529     -0.816020      0.893449    -0.0730665       12.4181       15.9271       17.5803       18.3015       17.8172       16.6772       15.3278       13.3311       11.3634       9.23163       7.50961       5.85055       4.35134       3.17442       2.29027       1.54648       1.02080      0.657019
  20  25 4517.8849    0.7180 16.4983 10.2655 -0.0023  0.2071   0.0067   0.5587    0.0292   0.0000   411.0236       3.51192      -2.66531       7.77061      -7.21193      -2.13001       14.8528       11.4717      -8.40225       7.87206      -3.16016       2.70812      -12.8918      -6.46437      -1.59634      -2.07820       2.35197      0.959396       15.6492       20.6555       22.5842       23.1485       22.7699       21.3036       19.6121       17.1407       14.7676       12.1277       9.74895       7.60051       5.66681       4.22394       2.95007       2.02353       1.30968      0.855406
  21   7 1919.8379    0.5279  0.4388 10.1803 -0.0060  0.0171   0.0166   0.0391    0.0501   0.0000   440.0865      -3.06033       18.6550     -0.932137      -2.94760      -1.10120   -0.00147307       1.10133     -0.632989      0.454736     -0.744982     -0.157599     -0.832642    -0.0903670     -0.521825     0.0562466     -0.157465    -0.0227803       1.33187       1.64655       1.98068       1.85959       1.77787       1.71975       1.57388       1.42195       1.30167       1.02946      0.871383      0.704292      0.489869      0.361408      0.265771      0.173915      0.123200     0.0760788
  21   8 2077.7225    0.7247  0.5849 10.2611 -0.0082  0.0177   0.0190   0.0441    0.0674   0.0000   439.3540     0.0330445       11.7193       1.22557      0.195428     -0.142135      -1.88892       2.13865     -0.456805      0.156749      0.711718     -0.570530     -0.488868     -0.209255      0.405976     0.0872650     0.0684318    -0.0301279       1.33372       1.67796       1.80350       1.86191       1.89193       1.81106       1.60258       1.43264       1.21538       1.00473      0.808024      0.626944      0.500549      0.368797      0.270940      0.175861      0.134090     0.0818615
  21   9 2231.8833    0.9933  0.8242 10.5616 -0.0061  0.0214   0.0226   0.0529    0.0957   0.0000   439.8504      -1.59163       18.4912      0.946897      -2.33551      -2.25253       1.96007       3.11849      -1.44293      -1.46532      0.890225     -0.995760     -0.150149      0.308526    -0.0238674      0.393189     -0.162954     0.0374882       1.67360       2.14714       2.35244       2.41641       2.39009       2.27810       2.14488       1.80303       1.50356       1.26925      0.977543      0.791045      0.597729      0.457225      0.314951      0.226673      0.159553     0.0999621
  21  10 2381.8695    1.3888  0.9589 10.9285 -0.0039  0.0229   0.0292   0.0581    0.1107   0.0000   438.5742       3.10973       20.0678       1.94811      -4.54474     -0.638090     -0.350487     -0.890748     -0.185863      0.354655       1.99897      -1.68362      -1.53574      0.329078      0.232146      0.195967     0.0230124   0.000985105       1.93923       2.46205       2.72569       2.84487       2.64965       2.54947       2.33391       2.09937       1.70592       1.43514       1.22403      0.949200      0.669415      0.505466      0.356178      0.248551      0.166487      0.110559
  21  11 2529.2934    1.9379  0.9747 11.2975 -0.0011  0.0223   0.0397   0.0581    0.1274   0.0000   440.2806       2.38861       13.6956      -2.45027      -1.15462      -3.30913      -2.09805     -0.299849       2.50782      -1.67757      0.384268     -0.261262     -0.138007     0.0430735      0.578926      0.194669     -0.411904     0.0207734       1.89602       2.27930       2.46065       2.58303       2.73976       2.44882       2.12626       1.87264       1.63565       1.39838       1.08681      0.862332      0.656293      0.475523      0.330406      0.223129      0.160195      0.110259
  21  12 2676.2308    2.3558  1.0050 12.1382 -0.0038  0.0233   0.0489   0.0623    0.1165   0.0000   438.8457       5.90329       12.2227     -0.438603       1.30346     -0.790386      0.499006     -0.212586     -0.831956      -1.41797       2.81214     0.0427167     -0.526935     -0.599780     0.0440260     -0.460211    0.00567168     0.0229007       1.93659       2.48771       2.68672       2.78296       2.75326       2.58288       2.26071       2.00287       1.69539       1.47239       1.23631      0.938480      0.680699      0.490135      0.366860      0.247219      0.164861      0.105380
  21  13 2822.9858    3.0766  0.8995 12.3300 -0.0022  0.0215   0.0643   0.0527    0.1338   0.0000   438.9010       4.12917       14.2685      -1.05720     -0.822970     -0.909079      -2.06646       1.27590      -1.39111     -0.849197     -0.457091    -0.0457799     -0.214772      0.283350     -0.293317     -0.128999   -0.00813958     0.0684261       1.73564       2.14235       2.23115       2.41688       2.36162       2.31454       2.05203       1.75167       1.56823       1.27178       1.00775      0.790384      0.620235      0.445984      0.331052      0.225993      0.149953      0.101166
  21  14 2968.9464    3.5485  0.9568 13.1322 -0.0009  0.0236   0.0751   0.0546    0.1036   0.0000   438.4112       6.30632       15.2220       1.10229      -5.56904      -3.79408      -1.61989      -2.72432       1.29257      -2.26458      -1.87739      0.732883      0.528293      0.301286     -0.369656     -0.387186    -0.0183199     0.0136604       1.88089       2.41288       2.46430       2.78074       2.64775       2.54136       2.27988       1.98190       1.75070       1.38102       1.13714      0.853775      0.651233      0.487909      0.365301      0.263558      0.169084      0.112733
  21  15 3114.0201    3.9225  0.9729 13.2755 -0.0048  0.0224   0.0816   0.0581    0.1097   0.0000   436.2705       7.38981       17.0414       2.67836       2.10987     -0.890763      -2.62393      -6.17657       1.53950      -3.94060      0.392894      0.753443     -0.534028    -0.0329284     -0.212356     0.0472448      0.101224      0.155665       1.74395       2.23792       2.38783       2.50523       2.45484       2.33856       2.15932       1.94580       1.60196       1.30054       1.03010      0.821190      0.638944      0.467244      0.339998      0.243115      0.168062      0.108315
  21  16 3258.6466    3.7441  1.3252 13.1207  0.0018  0.0287   0.0687   0.0701    0.1129   0.0000   441.8085       7.01425       13.3954       3.91523      -2.38169      -3.53363      -1.87440      -6.12862       2.39496       1.84120      -1.83315     -0.839381     -0.202535     -0.721821     -0.846364     -0.332853     -0.105155     0.0445304       2.16517       2.69331       2.98020       3.19112       3.04505       2.85827       2.50132       2.48010       2.02214       1.64342       1.31337       1.11474      0.782632      0.603355      0.425305      0.302031      0.212438      0.129341
  21  17 3402.9588    3.1394  1.9578 12.6317 -0.0039  0.0354   0.0472   0.0859    0.0758   0.0000   440.2447       8.29966       26.1738      0.292056      -7.84590      0.374521       3.47189      -3.69017      -4.79090      -2.47566      0.741504       1.06138      -1.58936      0.563842    -0.0639394     -0.266014    0.00541889     0.0268707       2.61313       3.42820       3.60004       3.76822       3.72256       3.36377       3.19276       2.95352       2.47121       2.11961       1.66096       1.35197       1.00490      0.767046      0.550712      0.372095      0.248774      0.171215
  21  18 3547.2379    2.6434  3.1510 11.9313 -0.0018  0.0443   0.0324   0.1167    0.0628   0.0000   435.8210       13.2600       14.8552       3.37134      -10.8529      -5.90820       8.48593      0.355674       3.68323      -2.03956       3.20169     -0.173528       1.04286     -0.575309     -0.189822      0.671099      0.859894     -0.391618       3.30409       4.29225       4.76186       4.94664       4.85396       4.62946       4.13129       3.71507       3.06618       2.55993       2.11913       1.63599       1.20391      0.936544      0.651617      0.474680      0.310869      0.202262
  21  19 3691.6836    2.2427  4.4153 11.3172  0.0000  0.0529   0.0243   0.1457    0.0646   0.0000   435.1235       11.8103       13.1673      -5.86639      -1.10652      -4.36513       2.87915      -2.86427       3.61296      -1.21673      -1.38900     -0.787882       1.44303      -1.12172     -0.294531     -0.383766      0.112865      0.234509       4.10957       5.35760       5.71922       6.08935       5.91625       5.57117       5.05032       4.48648       3.83021       3.22119       2.58064       2.00664       1.52386       1.14909      0.811277      0.563303      0.382460      0.254628
  21  20 3835.5655    1.8381  6.1461 10.8806 -0.0006  0.0669   0.0172   0.1825    0.0532   0.0000   424.0061       15.0286       21.5232       13.3922      -7.07579      -17.5802       4.29798     -0.893738      -9.95151      -3.14970       4.35189       3.02663      -2.44626      -2.12439      0.720657    -0.0203397     -0.795734     -0.337344       5.02178       6.46452       7.00451       7.37770       7.15604       6.83129       6.18605       5.57036       4.73761       4.06700       3.25359       2.58405       1.92509       1.45471       1.02662      0.724011      0.475335      0.318326
  21  21 3980.0220    1.5492  8.3249 10.5437 -0.0006  0.0836   0.0128   0.2301    0.0453   0.0000   436.8530       20.1573       9.59219      -5.19018      -3.21651       6.00647      -9.98564       1.58487      -1.79708    0.00776536      -4.77783    -0.0271207     -0.639684       2.31487       2.20729      0.524093       1.28003     -0.363047       6.23512       8.23394       8.87876       9.32027       9.05130       8.66998       7.81966       6.93861       6.05985       5.02026       4.02870       3.16321       2.40558       1.78979       1.30240      0.912373      0.599732      0.394848
  21  22 4124.3339    1.2587 10.1187 10.4273 -0.0006  0.1027   0.0103   0.2859    0.0393   0.0000   439.2484       13.1069       42.0390      -5.04627      -11.1946      -4.56281       7.88697       4.16072      -4.31007       5.70297      -1.12602      -2.71613       3.57033      -2.89021      0.835157       1.46828     -0.609377     -0.807838       7.62833       10.0864       10.7584       11.1262       10.9941       10.3650       9.67485       8.59370       7.39584       6.21120       4.87270       3.94832       2.95758       2.28087       1.60847       1.10798      0.776349      0.503532
  21  24 4412.6691    0.8609 15.1295 10.3520 -0.0005  0.1680   0.0074   0.4633    0.0315   0.0000   417.2787      0.622473       13.0030       33.8968       31.2620      -5.27253      -1.54463       8.28628      -9.67339       17.8238      -12.8883      -4.43420       1.38271      -1.08898     -0.617168     -0.746720       1.76215      -1.35053       12.7931       16.3300       18.0513       18.6851       18.4468       17.5093       15.8839       14.0734       12.1776       10.1181       8.11831       6.47165       4.93185       3.65299       2.64476       1.85157       1.24281      0.820709
  22   6 1781.5563    0.3707  0.3316 10.0386 -0.0128  0.0162   0.0140   0.0360    0.0411   0.0000   439.7682       2.16482       17.8615       1.43592     -0.771888      0.958668     -0.830356       2.99412      0.256961      -1.42616      0.795843    -0.0958706      0.531613     -0.270453      0.360536    -0.0822575    -0.0566947     -0.115021       1.09821       1.40191       1.66680       1.67122       1.61181       1.60786       1.41024       1.41531       1.04137      0.985793      0.794764      0.547248      0.522538      0.363716      0.240643      0.179497      0.122155     0.0802537
  22   7 1945.0301    0.5281  0.4501 10.2509 -0.0029  0.0180   0.0159   0.0370    0.0498   0.0000   441.1642       2.64520       15.8658      -1.44343     -0.647819      -1.87868      -1.68948      0.437889      -1.12261       1.44324     -0.514041      -1.54794       1.00563   -0.00949383     0.0652024    -0.0870535    -0.0306418     0.0749576       1.47972       1.89166       1.92140       1.93139       1.85258       2.07106       1.95139       1.67556       1.32245       1.15090      0.813684      0.670002      0.571565      0.423383      0.330225      0.242941      0.164944      0.121771
  22   8 2104.7280    0.7508  0.6476 10.4174 -0.0027  0.0194   0.0189   0.0462    0.0659   0.0000   436.3105      -2.05238       14.2034       1.20470      -2.64422       2.39858       1.13326      0.423590      0.566018      -2.16184      0.812587     -0.547974     -0.249628     -0.226121      0.499067     -0.160819     0.0677488     -0.204960       1.47235       1.79683       1.94809       1.99095       2.04176       2.02425       1.79972       1.56500       1.43546       1.11368      0.924843      0.724645      0.580722      0.432220      0.327129      0.236547      0.163645      0.107563
  22   9 2259.9949    1.0820  0.8783 10.6058 -0.0017  0.0219   0.0233   0.0568    0.1000   0.0000   439.2188       3.30774       18.2384      0.492662      0.959947      0.682055      0.205372     -0.613607      0.977199      -1.37223      0.662800     0.0838401     -0.483589     -0.735292      0.196776     0.0190164     -0.156799    0.00817790       1.61961       2.03360       2.09820       2.40352       2.31958       2.11863       1.89458       1.73468       1.57307       1.32637       1.06849      0.821372      0.653275      0.493927      0.350125      0.247276      0.167040      0.109642
  22  10 2410.7961    1.4910  0.9548 11.0589 -0.0021  0.0219   0.0305   0.0570    0.1183   0.0000   436.0443       3.77264       10.1029       1.99530     0.0110036      -2.21688      -1.07292      0.391188      0.990817     -0.541162      0.373737       2.70935      0.420572      0.276962      0.188275    -0.0872575     -0.340691     0.0672361       1.61581       2.13323       2.29873       2.29026       2.27019       2.17771       2.04681       1.75421       1.59219       1.35299       1.16327      0.882841      0.701827      0.513105      0.368716      0.260091      0.175942      0.121183
  22  11 2559.2133    1.9529  1.0564 11.3763 -0.0032  0.0234   0.0377   0.0591    0.1381   0.0000   435.2957     -0.295146       14.3166       3.48407      -1.24236     -0.801242       2.13904     -0.911563      0.452792      -1.53726      -1.65924      0.426338       1.22623      0.351581       1.02410      0.151274     -0.219494      0.184932       1.65712       2.12892       2.34524       2.31846       2.43107       2.10805       2.07972       1.87626       1.63165       1.39890       1.12911      0.899501      0.721824      0.527082      0.375461      0.281510      0.184560      0.121933
  22  12 2707.1749    2.5951  0.8831 12.1114  0.0013  0.0205   0.0536   0.0505    0.1186   0.0000   439.0841       4.07139       12.6896       4.50112      -3.23037      -2.06157      0.365795     -0.556582       1.22824     -0.371063      -1.11790       1.12696      -1.37442    0.00573661      0.195470    -0.0384105     -0.445035     -0.127546       1.52170       1.86998       2.12024       2.08615       2.22725       2.10745       1.88406       1.66960       1.43529       1.19866      0.995615      0.784395      0.616433      0.448984      0.336656      0.232273      0.167682      0.112401
  22  13 2854.7676    3.1853  0.8657 12.7638 -0.0006  0.0205   0.0658   0.0507    0.1019   0.0000   438.3774       2.32314       12.1709       4.87009      -3.48243       1.96677       3.49084      -1.27435      -1.49155      -2.47120      0.181987     -0.782089      0.527063      0.174422  -0.000787382     0.0361405     0.0469630     0.0499441       1.54201       2.01574       2.11347       2.28643       2.26357       2.14891       1.96850       1.71592       1.46768       1.22551       1.03896      0.789623      0.608756      0.454433      0.329343      0.247641      0.173946      0.116182
  22  14 3001.4977    3.8149  0.8868 13.3820  0.0008  0.0213   0.0828   0.0553    0.0969   0.0000   437.7921       2.15391       13.1973       5.16735     0.0237723    -0.0988762      -4.63212      -1.20340    -0.0794417      -2.09333     -0.450044      -1.92906     -0.190618     -0.256645      0.267597     -0.142108     -0.175294      0.134907       1.70473       2.21176       2.34131       2.42173       2.29046       2.16281       2.09848       1.86103       1.59160       1.37436       1.15064      0.868821      0.692625      0.517514      0.370527      0.258626      0.180343      0.119602
  22  15 3147.0825    3.9645  1.0894 13.3115 -0.0005  0.0237   0.0764   0.0626    0.1100   0.0000   437.6524       8.78842       16.0972       2.56832       2.94375       1.53678       2.76941      -2.37798     -0.477060      -1.24868     -0.231612      0.627744      0.724393      0.673634    -0.0142417      0.363549      0.202507      0.153273       1.81305       2.20235       2.36513       2.54448       2.58758       2.34450       2.28987       1.99245       1.67732       1.37191       1.16821      0.940253      0.708750      0.523110      0.398941      0.282037      0.203048      0.135974
  22  16 3292.2929    3.4966  1.4549 13.1459 -0.0015  0.0280   0.0621   0.0775    0.0908   0.0000   440.0941       5.78431       15.0724       3.96005      -6.92059      -4.55790      -1.82006      -4.57252      0.544084     -0.593910      0.863587      -4.33518      0.740427      -1.32174      0.637770     0.0947844      0.155548     -0.240327       2.03996       2.68732       2.82383       3.05805       2.96524       2.89489       2.57739       2.33834       1.97078       1.74959       1.33345       1.07920      0.835962      0.651975      0.454562      0.339552      0.229573      0.160101
  22  17 3437.3594    3.0227  2.2551 12.5042 -0.0025  0.0365   0.0415   0.0925    0.0661   0.0000   444.2083       11.8292       7.39821     -0.637229      -1.89886     0.0887568       5.67936      -1.78304     -0.110388      0.890533     -0.164300      -1.13143    -0.0246900    -0.0196556      0.548966     -0.552328      0.578218    -0.0943410       2.61656       3.47268       3.67164       3.82071       3.68537       3.59878       3.36655       3.07097       2.57394       2.22451       1.76111       1.43522       1.08308      0.847619      0.607484      0.439645      0.315549      0.205944
  22  18 3582.2474    2.5074  3.3987 11.7759 -0.0010  0.0445   0.0289   0.1188    0.0580   0.0000   434.2490       10.3463       21.1048      -4.04955       5.69118      -5.58653      -8.37283      -1.75344      -3.65283      -2.49218      0.973218      -2.12798      -2.59816      -2.27804     -0.415943      0.824855     -0.208653      0.139245       3.28179       4.13316       4.56644       4.70638       4.64563       4.42920       4.13280       3.71024       3.21227       2.62754       2.13066       1.71234       1.35339       1.02073      0.744891      0.533463      0.370903      0.248653
  22  19 3727.1223    2.1130  4.5594 11.4327 -0.0025  0.0542   0.0223   0.1493    0.0526   0.0000   437.0478       8.06892       3.91212       17.3091      -6.60860      -6.00831     -0.767691       3.25877      -6.50747      -5.84858     -0.303534     -0.912293       2.17858      -1.84089       1.16989    -0.0840080      0.174493      0.658824       3.94561       5.06391       5.37372       5.78632       5.70559       5.36716       4.87632       4.42699       3.92294       3.22720       2.68178       2.14094       1.65941       1.24143      0.895705      0.642229      0.445765      0.296115
  22  20 3871.7648    1.7717  6.5519 10.7827  0.0003  0.0691   0.0157   0.1827    0.0505   0.0000   434.0822       5.03325      0.149036      -2.84418       5.73198      -8.47981       4.56484      -8.75246      -3.11238      0.370160      -1.81516       2.25526       2.02771     -0.914368       1.44393      0.182131     -0.274452     -0.340561       5.03192       6.49597       6.93521       7.33583       7.26380       6.90328       6.42604       5.63419       4.98168       4.19381       3.43500       2.74015       2.09067       1.57812       1.18872      0.830302      0.574223      0.390060
  22  21 4016.2726    1.4643  8.5870 10.6059 -0.0011  0.0852   0.0122   0.2375    0.0411   0.0000   427.6285       18.8543       12.9920       4.05158      -7.39718      -8.29370       1.76470    -0.0525003      -5.46303      -7.11410    0.00699151      -4.80950      -2.53577      -3.82674       2.02053      0.676361      -2.07909      0.443594       6.18196       8.07508       8.99187       9.21717       8.97880       8.60499       7.97361       7.05032       6.12488       5.22929       4.30635       3.38269       2.66510       1.97074       1.43205       1.01540      0.691118      0.469529
  22  22 4161.0173    1.2136 11.1417 10.4711 -0.0020  0.1114   0.0097   0.3088    0.0360   0.0000   445.3066       6.51475       27.1592      -8.70565       3.47996       32.5355       9.55405      -2.87349       4.40728      -4.04006       4.74648      -1.28924      -4.12892     -0.430672       3.95787       4.43832     -0.986423      0.340551       7.80129       10.2846       11.1679       11.6164       11.6423       10.9817       10.2552       9.02552       7.87582       6.71513       5.48371       4.42098       3.36988       2.54292       1.88969       1.33073      0.907058      0.611055
  22  23 4305.9208    1.0036 12.9853 10.3896  0.0001  0.1365   0.0082   0.3741    0.0332   0.0000   437.1744      -23.7154       2.69916      -7.05482       1.67979       7.60686       22.4338       8.06831      -4.18198       11.4207       6.93287       3.38327       6.09239     -0.944086       3.24931     -0.732500      0.793928      -1.58921       9.60689       12.5845       13.5917       14.3188       13.9568       13.5816       12.3708       11.1335       9.65610       8.32279       6.72337       5.38793       4.18360       3.14321       2.31773       1.66569       1.12720      0.762731
  22  24 4450.3554    0.8230 15.3990 10.3156  0.0020  0.1753   0.0069   0.4725    0.0299   0.0000   435.7159       16.0031       27.6905       11.6175      -17.2421       4.61003       10.1864       2.49161     -0.840226      -18.0506       6.50500      -3.33395       1.10784      -4.82868      -2.30114      -1.67943       2.26116      -2.01131       12.0700       16.3727       17.4726       18.6277       18.1968       17.3765       15.7858       14.3376       12.4357       10.6930       8.61277       6.87834       5.30586       4.02523       2.96207       2.13005       1.42325      0.954498
  23   6 1804.2100    0.4074  0.2965 10.1706 -0.0017  0.0131   0.0147   0.0338    0.0383   0.0000   440.2114     -0.768249       18.7456       1.45113     -0.307383      0.268252       1.38900    -0.0310116      -1.03401      0.404300     -0.261256     -0.301921     -0.605744     -0.434195      0.220831     0.0547265    -0.0429573    -0.0286453      0.858013       1.15978       1.28184       1.29657       1.37643       1.18060       1.23602      0.987399      0.960164      0.745206      0.611651      0.499795      0.422940      0.300583      0.226686      0.156691      0.105112     0.0832356
  23   7 1969.6220    0.5825  0.5121 10.3055 -0.0067  0.0165   0.0168   0.0465    0.0530   0.0000   440.2569      -5.17637       17.1159     -0.437340      -3.19580       1.13761     -0.239556    -0.0476790      -1.06564       1.74918       1.02594      0.283506      0.539946      0.421605      0.211389    -0.0618871     0.0541378     -0.149648       1.14502       1.41689       1.58034       1.69865       1.67506       1.56581       1.44513       1.28854       1.15041      0.980561      0.782814      0.639528      0.508007      0.380104      0.291462      0.200109      0.141082     0.0981035
  23   8 2131.0582    0.8101  0.6795 10.4428 -0.0048  0.0189   0.0192   0.0460    0.0699   0.0000   438.6430      0.788910       16.6177       2.29131      -2.92971       1.82567       1.66871      -1.64786     -0.757239       1.67725      0.633784     0.0777231     -0.342845      0.344587     -0.482421     0.0238549     -0.441544      0.333210       1.28646       1.73913       1.90984       2.02685       1.97827       1.89690       1.75798       1.52239       1.31873       1.17467      0.906375      0.720771      0.555069      0.433655      0.337122      0.240370      0.160576      0.118058
  23   9 2287.4748    1.1380  0.9406 10.7326 -0.0056  0.0216   0.0230   0.0552    0.0960   0.0000   435.6980     -0.810559       16.1278      0.819948      0.857626     -0.449649       3.49147      -3.57016      -2.33402      0.147498      0.197479    0.00583082     0.0887793      0.237874     -0.671930     -0.375455     0.0855081      0.154434       1.54975       2.02691       2.16634       2.24783       2.12964       2.15066       1.97271       1.82255       1.54411       1.33072       1.11365      0.899960      0.698996      0.544308      0.385720      0.289991      0.200894      0.139814
  23  10 2439.1926    1.6273  0.9630 11.1611 -0.0011  0.0222   0.0319   0.0551    0.1177   0.0000   440.4058     -0.980944       13.1465       1.60068      0.140905      -1.60465      -2.41795     -0.595373       2.04736      -1.40893      0.615167     -0.664576      0.761281      0.797734     -0.410346      0.200054  -0.000812359     0.0411881       1.48825       2.00002       2.04941       2.24090       2.18937       2.12134       2.02422       1.78185       1.57855       1.25076       1.07075      0.816709      0.686387      0.522879      0.381357      0.280867      0.193662      0.138394
  23  11 2588.6982    2.0254  1.0585 11.8486 -0.0012  0.0239   0.0390   0.0587    0.1065   0.0000   440.6763       6.83721       19.3445       4.77398       2.45463    -0.0890466       2.18428     -0.916339       2.60667      0.944701      -1.19747      -1.39556     -0.821365      0.287037     -0.416666      0.105260    -0.0393809    -0.0120945       1.84292       2.43404       2.72360       2.93607       2.88086       2.74050       2.50414       2.13658       1.80493       1.48914       1.18582      0.933137      0.735658      0.552209      0.407505      0.298320      0.205154      0.142360
  23  12 2737.6383    2.7016  0.8954 12.2915 -0.0026  0.0208   0.0544   0.0506    0.1062   0.0000   437.8759       2.65421       15.5535       5.54723      -1.78510      -2.19228      -1.54561      -2.82889       2.40209      0.165719      0.118471     -0.933662      0.787019      0.446706     -0.396977     -0.199165      0.484892     -0.160584       1.46672       1.99962       2.05234       2.32534       2.10670       2.12537       1.93785       1.72960       1.50018       1.26731       1.04968      0.840254      0.662815      0.482740      0.369274      0.259427      0.184683      0.128560
  23  13 2886.1360    3.3212  0.9140 12.8195 -0.0036  0.0215   0.0673   0.0512    0.1091   0.0000   441.4921       5.01285       12.0830     -0.206376      -1.61895       2.65612     -0.669626      -4.00121       1.08343      0.143068      0.800048       1.49979     0.0292814      -1.13591      0.607365    -0.0707860      0.180014    -0.0440883       1.53863       1.95729       1.95987       2.30351       2.17305       2.12190       1.89755       1.75929       1.54261       1.28549       1.03026      0.825959      0.652553      0.496114      0.372819      0.276104      0.207131      0.145569
  23  14 3033.4912    3.8381  0.9543 13.2827  0.0009  0.0212   0.0783   0.0585    0.1033   0.0000   437.7698       5.72216       17.3193       3.60813     0.0103656      -1.10797      -3.86466      -4.92665       2.00503      -2.44883     -0.364871      -1.53688    -0.0692932      0.439853     -0.721871     -0.231610     -0.199205     -0.208306       1.60333       2.11154       2.21983       2.49649       2.39919       2.30026       2.04397       1.85391       1.60048       1.39935       1.09714      0.856526      0.655055      0.527164      0.377893      0.280422      0.193191      0.138723
  23  15 3179.8254    3.9380  1.2912 12.9094 -0.0007  0.0248   0.0673   0.0645    0.1208   0.0000   440.3537       6.86411       9.73355      0.491972      -1.45486     -0.557160       2.35868      -1.38610       1.05523      -3.70952      0.648344      0.340558      0.164105       1.09258     0.0759599     -0.186739     -0.142819    -0.0177414       1.76598       2.31127       2.53460       2.63633       2.56356       2.36901       2.25791       2.00953       1.82763       1.63757       1.25222       1.08694      0.818122      0.635730      0.455606      0.328456      0.225670      0.155456
  23  16 3325.6015    3.5120  1.6012 12.8922 -0.0017  0.0290   0.0556   0.0743    0.0859   0.0000   438.6329       7.69754       13.0892       5.66852      -1.18223      -1.23236      -1.68449     -0.910772       2.09474     -0.259797      -1.27195      -1.89278     -0.651972     -0.304268      0.100439     -0.814444      0.410707     -0.309982       2.07557       2.75241       2.96686       2.98780       3.06259       2.91563       2.67301       2.37883       2.06636       1.78073       1.51198       1.20978      0.956482      0.700126      0.524225      0.369815      0.258079      0.183939
  23  17 3471.3520    2.8810  2.3496 12.4664 -0.0001  0.0366   0.0387   0.0945    0.0660   0.0000   440.9623       6.30562       13.6397    -0.0834037       2.50485     -0.860235      0.210686      -1.42493    -0.0836527      -2.05616      -3.46911      -1.60587      0.531013      0.539109     -0.529456      0.435827      0.362466      0.147745       2.53579       3.34780       3.55786       3.80900       3.61968       3.51266       3.27911       3.00056       2.59566       2.25404       1.85361       1.51534       1.18027      0.888296      0.664887      0.476837      0.338267      0.232910
  23  18 3616.9178    2.4570  3.6046 11.7021 -0.0006  0.0453   0.0264   0.1179    0.0532   0.0000   441.6357       3.72924       12.7576       8.66215      0.367023      -4.63705      -9.85545      -3.40151      0.971169      -1.19297      -2.16146      -3.95922      -1.00421      0.210040     0.0997458      0.279578    -0.0996392     -0.425545       3.22885       4.23035       4.62200       4.93557       4.79768       4.63374       4.14412       3.80507       3.28952       2.78411       2.28077       1.85533       1.44104       1.10591      0.794227      0.585038      0.406541      0.281293
  23  19 3762.1397    2.0129  4.9856 11.3653 -0.0004  0.0563   0.0198   0.1525    0.0476   0.0000   440.2027       7.92820       16.6720       8.41537       3.15036      -4.83163      -3.59996    -0.0701326      -1.57035      -5.74829       4.64668      -1.65852     -0.223961      0.496647      0.159628      -1.00590     -0.465872     -0.355633       3.88454       4.90294       5.44241       5.77245       5.71704       5.46669       5.12080       4.51636       3.91872       3.38724       2.81463       2.20876       1.72296       1.35359      0.999962      0.734059      0.515853      0.354891
  23  20 3907.4214    1.6635  7.2526 10.7930 -0.0013  0.0713   0.0140   0.2015    0.0433   0.0000   440.7533       11.3762       21.8061       8.02447       1.77275       8.24990       2.29861       2.87335      0.507263       1.48144      -2.89679      -6.20663     -0.886219       4.94556      -2.26475      0.339955     -0.171485    -0.0865435       5.05235       6.46272       6.88820       7.30355       7.18164       7.06684       6.49072       5.76216       5.15840       4.30701       3.65100       2.94190       2.34720       1.76414       1.29037      0.933630      0.667627      0.461123
  23  21 4052.7364    1.3801  9.4366 10.5522 -0.0000  0.0921   0.0109   0.2474    0.0385   0.0000   437.4848       5.96029       12.5684       7.24478      -12.7705      -8.38937      -4.29169       12.1670      -4.44155      -6.14716      -7.90870      -1.64683       1.20265      -1.09779    -0.0850467    -0.0691780       1.03897     -0.232774       6.29079       8.32826       9.15112       9.48698       9.37061       8.96086       8.35013       7.57296       6.57101       5.64419       4.69115       3.76251       2.93205       2.25790       1.66689       1.22477      0.841457      0.577648
  23  22 4197.7971    1.1592 11.1894 10.4526 -0.0006  0.1117   0.0092   0.3072    0.0353   0.0000   443.8970       7.55369       7.21676       12.8400       3.93885     -0.137935      -7.14122      -7.50299       8.63055       25.3189       1.05093      -4.36076       3.93018     -0.964928      -3.31672     0.0169161      0.242503     -0.422378       7.60366       10.0178       11.0154       11.3987       11.5071       11.0953       10.2460       9.10895       7.89151       6.79869       5.58386       4.54113       3.51039       2.72842       1.99447       1.47889       1.00915      0.708667
  23  23 4342.7728    0.9371 13.9037 10.4144 -0.0010  0.1474   0.0074   0.4031    0.0307   0.0000   430.1172      -8.40176       4.83716      -5.71321       13.8455      -11.3358      -26.6330      -35.6338      -4.52062      -11.7434       6.37676      -9.36085      -7.28690       2.50440       2.00406      0.300855     -0.221724      -2.54501       9.74416       12.8889       13.9502       14.8219       14.7788       14.1923       13.3850       11.6613       10.3555       8.82066       7.32353       5.86504       4.64923       3.52770       2.64916       1.94663       1.33835      0.925558
  23  24 4487.5539    0.7622 16.3109 10.3048  0.0010  0.1886   0.0063   0.4967    0.0283   0.0000   439.3418       8.57046       24.6931      -7.76814       35.7929      -9.98257       2.60837      -7.29615      -2.42462       5.87135      -8.48623       6.88668      -1.75713      -7.62036       1.34761       4.36087      -1.17244      0.548765       12.6290       16.5694       18.2247       19.0329       19.1235       18.3034       17.0386       15.3016       13.2301       11.2644       9.34936       7.68756       5.92515       4.60038       3.43173       2.45412       1.72809       1.19394
  24   5 1653.6944    0.2606  0.1896 10.0979 -0.0137  0.0118   0.0146   0.0324    0.0304   0.0000   440.9599      -1.50499       18.7011      0.425957     -0.980266      0.527444       1.27160     0.0443378     -0.258614      -1.36175      0.958343      0.223140     -0.716030     -0.246253      0.167054     0.0183911    -0.0712411    -0.0254132      0.809766      0.880686       1.03929       1.27308       1.11768       1.03282       1.06266      0.954471      0.812855      0.778330      0.646695      0.441058      0.393676      0.318366      0.244182      0.161346      0.112222     0.0919229
  24   7 1993.5677    0.6375  0.4497 10.3105 -0.0098  0.0154   0.0188   0.0361    0.0529   0.0000   440.2238      -1.30481       18.4613     -0.157030     -0.519126      -1.01794       3.59444      -2.51448     -0.806103       1.09038     0.0485728      0.880634     -0.877533     0.0563652     -0.584458      0.201322    -0.0239590    -0.0174167       1.07383       1.41821       1.59153       1.76171       1.66173       1.60628       1.57228       1.35040       1.06793      0.936213      0.792205      0.604331      0.465312      0.354486      0.282964      0.212625      0.143507      0.104583
  24   8 2156.7572    0.8852  0.7016 10.4701 -0.0032  0.0197   0.0201   0.0441    0.0746   0.0000   437.6377      0.258569       18.3896      -1.49221      -3.24136     -0.587666       1.43676      0.886312      0.792153      -1.53945      0.678649      0.455663      0.304844     -0.410742      0.100717      0.189337    -0.0397005     0.0637166       1.23833       1.67193       1.77083       1.90623       1.85012       1.70525       1.67046       1.44542       1.39851       1.15307       1.00509      0.771724      0.636449      0.505614      0.354298      0.266767      0.187006      0.130577
  24   9 2314.3048    1.2100  0.9007 11.0509 -0.0042  0.0212   0.0247   0.0535    0.0823   0.0000   439.1280      -2.74321       16.8921     -0.678170    -0.0940633      -2.49746       2.79181      -4.03056     -0.135645     -0.299336      0.772431     -0.252877     -0.269971      0.318082      0.395316     0.0890189      0.115512      0.143252       1.47032       1.91319       1.98347       2.10019       2.07383       2.01055       1.95912       1.73171       1.51178       1.28224       1.12933      0.900645      0.719250      0.565783      0.409512      0.301384      0.212322      0.147454
  24  10 2467.0481    1.6765  0.9972 11.2465 -0.0003  0.0226   0.0319   0.0540    0.1219   0.0000   440.6622       3.26032       16.1963       1.05671      -2.68105      -1.57100      -1.65160      0.925877       1.61217     -0.630773     -0.346168      0.410232      0.547230     0.0504133    -0.0576454      0.427573    -0.0932674      0.115944       1.61579       2.16934       2.42641       2.57249       2.54588       2.35098       2.08904       1.95013       1.70788       1.47269       1.17353       1.01511      0.793068      0.569946      0.439431      0.317605      0.215279      0.150984
  24  11 2617.6721    2.1736  1.0132 12.0448  0.0014  0.0227   0.0422   0.0582    0.1015   0.0000   440.8826       1.91334       17.7260       1.83381      -2.18858      -2.07170      -4.19081      0.710642       1.35636     -0.637921      -2.30483     -0.435027      0.247861      0.761839     -0.220335     0.0281552     -0.126969     -0.122948       1.62046       2.08804       2.33788       2.51556       2.43641       2.28905       2.15295       1.93113       1.66570       1.40621       1.18730      0.945913      0.734814      0.568478      0.429443      0.319932      0.228298      0.149636
  24  12 2767.7498    2.8053  0.9106 12.2457 -0.0025  0.0192   0.0555   0.0514    0.1067   0.0000   438.3075       4.60707       15.8231      -2.68146     -0.295442      -1.14979       1.20107      -3.12592     -0.363151      -1.35289     -0.109655     -0.578569     0.0101910     -0.546331     -0.332060      0.467230     -0.180512     -0.337117       1.34760       1.65216       1.72577       1.92398       1.86188       1.86073       1.72101       1.53300       1.35521       1.16239      0.959518      0.804332      0.640470      0.494102      0.366824      0.268037      0.187464      0.136876
  24  13 2917.0292    3.6166  0.8524 12.8727 -0.0005  0.0192   0.0722   0.0473    0.1104   0.0000   436.1018       5.20095       18.2902      -1.58634       1.29310      -3.85991      0.143622      -1.10305      -1.32745     -0.480059     -0.894733      0.397439      0.488682     -0.146003      0.158107     -0.258268     -0.231585     0.0690099       1.40442       1.81494       1.98385       2.07301       2.04836       1.94542       1.72506       1.62843       1.47756       1.24523       1.06941      0.845902      0.722662      0.528122      0.388727      0.270619      0.198600      0.136422
  24  14 3065.1114    3.9515  0.9364 13.2454  0.0010  0.0203   0.0774   0.0540    0.1025   0.0000   438.0534       5.17396       13.7154       5.12172       1.25445       2.05841       1.55745      -1.56815       2.04605      -1.15568     -0.629290     -0.437774       1.15309    -0.0504717     -0.440136     -0.241220    -0.0536030     0.0575002       1.46945       1.82275       2.05494       2.14698       2.03185       1.92729       1.89919       1.73828       1.47637       1.26392       1.05360      0.877011      0.705606      0.519326      0.394344      0.292459      0.212525      0.144061
  24  15 3212.1208    3.7801  1.3458 13.0180 -0.0036  0.0256   0.0637   0.0661    0.1120   0.0000   437.0278       6.96211       13.1332      0.293583       1.17148      -3.86652      0.617681      -3.70382     0.0982395     -0.124309     0.0970129      -1.76021     -0.502554       1.54084      0.855808      0.309111     -0.160281    -0.0100469       1.72234       2.29124       2.47322       2.63313       2.56997       2.53076       2.30387       2.06475       1.82463       1.55664       1.30097       1.08909      0.828479      0.655695      0.485308      0.361710      0.247649      0.179639
  24  16 3358.5182    3.4479  1.7021 12.9391 -0.0005  0.0289   0.0529   0.0780    0.0758   0.0000   439.0326       13.1567       15.8050       4.30433      -3.79163      -3.15336      -3.90881     -0.656196    -0.0853717      -2.45158     -0.117092     -0.694245     -0.504533      -1.07796       1.21146      0.566822      0.125707     0.0365220       1.92841       2.48600       2.69983       2.91938       2.83843       2.76930       2.55504       2.28621       2.03297       1.74919       1.47952       1.18198      0.927422      0.721816      0.551559      0.399967      0.292668      0.204901
  24  17 3504.9955    2.7596  2.7552 12.2535  0.0005  0.0380   0.0335   0.1032    0.0547   0.0000   439.8517       8.06073       14.3143      0.566282      -5.68932     -0.427036       10.0221      -1.98711      -2.87297      0.211514       2.21365      -2.37522     0.0356221       1.41858     -0.159607      0.370946    0.00308935      0.189476       2.59506       3.34602       3.65843       3.83613       3.69802       3.63869       3.36233       3.08147       2.73517       2.37494       1.96491       1.63514       1.25933      0.991903      0.733755      0.548448      0.395506      0.270177
  24  18 3651.1594    2.3014  3.8310 11.6795  0.0002  0.0467   0.0241   0.1229    0.0484   0.0000   441.0573       11.8811       13.3479       4.76015       1.97214      -2.03242      -2.32555       1.32045      -1.62393      -2.79550       1.08310       1.60882     -0.802094     -0.820793     -0.827193      0.568496     -0.519640     -0.139384       3.17154       4.08469       4.42436       4.67545       4.63723       4.47928       4.29559       3.74280       3.35109       2.84709       2.35668       1.95980       1.54388       1.20108      0.876562      0.681175      0.476518      0.336903
  24  19 3796.8780    1.8974  5.8590 11.0566  0.0002  0.0615   0.0166   0.1641    0.0440   0.0000   439.6025       7.51590       14.4304       4.02324      -8.14234      -2.90436      -9.95345       2.30975       8.57546       3.33670      -2.21609      -6.38441       1.49489      -1.96430      0.133348       1.93135     -0.676005     -0.422378       3.87862       5.33847       5.65756       5.96555       5.91886       5.77726       5.38110       4.84533       4.26008       3.72638       3.14107       2.56125       2.05052       1.56974       1.16844      0.858740      0.603101      0.422280
  24  20 3942.6986    1.5742  7.4734 10.8139 -0.0014  0.0741   0.0130   0.2020    0.0396   0.0000   435.1354       3.47343       29.4604       1.23027       3.68694      -10.4294     -0.214272      -2.25096      -1.26995      -4.94253       7.16441      -2.63083     0.0933204      0.895420     -0.288068      -2.51143      0.170680     0.0734207       4.85829       6.49309       7.17423       7.44165       7.45138       7.28691       6.59368       6.00775       5.33242       4.51930       3.85174       3.08710       2.46959       1.88587       1.43504       1.04103      0.737414      0.524046
  24  21 4088.4681    1.3169  9.8955 10.5047 -0.0006  0.0945   0.0101   0.2602    0.0371   0.0000   425.6601       20.6015       18.4800      -2.10547      -2.89052      -4.26788       16.3710      -10.0833    -0.0228296      -7.93456       5.96585     -0.302927      0.572851      -1.29819      -1.72475       1.23682      0.345677     -0.817676       6.16488       8.17299       8.77436       9.27578       9.36609       8.96612       8.34829       7.57454       6.73563       5.79918       4.81128       3.90957       3.06943       2.41857       1.81471       1.33942      0.982332      0.683858
  24  22 4234.0362    1.0963 12.0898 10.4886 -0.0005  0.1187   0.0085   0.3356    0.0321   0.0000   442.4727       24.0212       25.1011      -9.09263      -5.77387      -9.04410     -0.987243      -3.94831       6.27981     -0.337183      -2.03545      0.458620      -1.52496    -0.0204692      -4.21230     -0.531794     -0.298319      0.427388       7.76607       10.2859       11.1753       11.6308       11.5322       11.1759       10.4412       9.55866       8.52927       7.34439       6.06208       4.98279       3.89135       3.06816       2.34261       1.70598       1.23812      0.863150
  24  23 4379.7709    0.8962 14.8321 10.3589 -0.0007  0.1546   0.0068   0.4232    0.0293   0.0000   451.1981       13.8388       16.8533       10.5142       19.8808       18.9773      -2.75530       8.47488       9.77334      -5.80640       2.20064      -2.20937      -1.63975      -10.7409      -2.39972       1.01545     -0.168583      0.866532       10.1029       13.2582       14.5632       15.3294       15.1369       14.8760       13.8813       12.4943       10.8672       9.47977       7.77330       6.49518       5.08729       3.95817       3.00965       2.20648       1.57365       1.10016
  24  24 4524.7529    0.7290 16.9551 10.2882 -0.0001  0.1929   0.0060   0.5193    0.0262   0.0000   464.6123       24.1166       42.8592       26.3680       8.62784       14.2172       1.74971      -12.0784      -1.82715       15.3212       9.18390       4.84147       4.24227       8.41291       2.08282      -3.72682       2.78670    0.00700574       12.2544       16.2919       17.8814       19.1487       18.6666       18.2444       16.9056       15.4882       13.4081       11.6978       9.72883       8.01076       6.35685       4.97246       3.71415       2.73616       1.92326       1.35850
  25   5 1674.0536    0.2883  0.2415 10.0789 -0.0041  0.0172   0.0136   0.0308    0.0316   0.0000   438.9246      0.355260       18.2927      -2.66451      -6.01045      0.289408      0.821580      -1.75020     0.0946207      0.201732      -1.01815     -0.570079     -0.149152     -0.834967      0.431719      0.131290     -0.147024    -0.0221396       1.23480       1.47022       1.13429       1.50128       1.73228       1.75171       1.36868       1.07007       1.02412       1.11359      0.837563      0.639155      0.510981      0.431156      0.328782      0.225112      0.144252      0.125753
  25   6 1847.8314    0.4379  0.4404 10.0843 -0.0049  0.0176   0.0136   0.0429    0.0434   0.0000   438.1625      -1.20162       19.7342      0.992356      -3.21699     0.0437575      0.924981       1.16138     -0.435896      0.566270     -0.374053     -0.596119     -0.875603     -0.652265      0.485683    -0.0625971      0.164466     0.0783269       1.15094       1.62775       1.61718       1.68288       1.66829       1.69323       1.64529       1.41876       1.28622       1.06629      0.841901      0.730297      0.556216      0.438627      0.326332      0.244287      0.187076      0.131666
  25   7 2016.8879    0.6505  0.5973 10.2043 -0.0034  0.0180   0.0161   0.0435    0.0602   0.0000   440.8816     -0.521070       18.3507      -2.02344     -0.961451      -2.50644       1.77228      0.364302     0.0937652     -0.213841      0.637881      0.945515     -0.788917     -0.668923    -0.0367236      0.350757     0.0712138     -0.216903       1.17030       1.41291       1.66464       1.68929       1.73840       1.66139       1.54921       1.41319       1.26793       1.02627      0.890327      0.755006      0.584737      0.446565      0.354444      0.264649      0.186358      0.136225
  25   8 2181.6910    0.9259  0.8021 10.5567 -0.0024  0.0202   0.0195   0.0504    0.0770   0.0000   441.2663      0.613322       16.2353     -0.876684      -3.21390     -0.153269     -0.217434      0.158410    -0.0383141     -0.788132       1.12601    -0.0428431      0.850927      0.447905     0.0944486     -0.379441      0.184421      0.120368       1.27855       1.67428       1.76766       1.89074       1.94456       1.84610       1.75041       1.59760       1.35834       1.16936      0.993723      0.827882      0.628303      0.522314      0.381330      0.291902      0.209348      0.146914
  25   9 2340.5028    1.2836  0.9009 11.2239 -0.0035  0.0214   0.0267   0.0528    0.0840   0.0000   437.8995       1.31404       15.0117       1.55862      -2.24496     0.0471731      -5.54865      -4.04088       3.12286      0.560805      0.932740      0.761536      -1.58992     0.0356197     0.0149063     -0.573830     0.0755370     -0.106656       1.39148       1.77371       1.92776       2.11095       2.16909       1.98285       1.84705       1.68699       1.54950       1.24461       1.06550      0.892364      0.716963      0.546409      0.420831      0.311994      0.223133      0.159721
  25  10 2494.3841    1.7657  0.9465 11.5274 -0.0029  0.0205   0.0342   0.0505    0.0981   0.0000   439.5935      -1.08499       19.8377      -1.60941      -5.24828      -1.95465      -1.36903      -3.80129       1.90118      -1.03425       2.13306      0.519163      0.460815     -0.396012     -0.375291     -0.344509     0.0616565     -0.174709       1.34378       1.73612       1.84191       1.98702       1.92109       1.93370       1.81742       1.60188       1.49850       1.22770       1.09762      0.860888      0.713780      0.546365      0.416327      0.318362      0.227727      0.162496
  25  11 2646.2370    2.2590  1.0397 11.9060 -0.0035  0.0218   0.0423   0.0560    0.1156   0.0000   439.9970     -0.539326       20.5558       1.83805       2.00697      -1.08547       1.35509      0.654420     -0.195560       2.57281      0.804416      -2.25797      -1.49601      0.173085       1.13880      0.233775     -0.393176      0.269235       1.43455       1.90403       2.07557       2.24100       2.17852       2.15813       2.07299       1.79499       1.55120       1.32511       1.14046      0.954672      0.713995      0.576120      0.443144      0.318585      0.238844      0.170201
  25  12 2797.3705    2.8816  0.9668 12.4995 -0.0022  0.0207   0.0549   0.0525    0.1017   0.0000   439.4866       1.42983       14.8726       1.77585      -3.16529      -1.69711      0.740284      -2.83839      -2.26829      0.905827       1.38179     -0.718119     -0.459986     -0.188805     -0.126440     -0.338746     -0.123250     0.0977821       1.40812       1.80009       2.11857       2.27499       2.16911       2.16397       2.01734       1.77298       1.56030       1.29438       1.06416      0.848871      0.676175      0.544589      0.413214      0.301950      0.220657      0.156992
  25  13 2947.4581    3.6018  0.8974 12.8163  0.0019  0.0194   0.0694   0.0491    0.1079   0.0000   439.4599       5.91594       16.7536      0.209007      -3.31243       2.16811      -1.96124     -0.798735      0.900981     -0.644773      -1.22770      -2.16803     -0.358179    -0.0979722      0.197490     -0.255270     -0.344081     -0.198389       1.28407       1.62332       1.70714       1.86123       1.81858       1.82573       1.65257       1.56055       1.31294       1.21881       1.00945      0.858481      0.638389      0.520931      0.384029      0.298322      0.215960      0.164408
  25  14 3096.2396    4.0947  0.9100 13.3366 -0.0027  0.0199   0.0807   0.0503    0.1045   0.0000   439.5117       6.50928       16.6609      -2.63280      -3.21953      -1.45581       1.33162     -0.191953     -0.992798     -0.681125      0.930469      -2.34365      0.698740     -0.614841     -0.122212   -0.00198262     -0.308406     0.0476415       1.35787       1.80549       1.94569       2.10774       1.98851       1.82541       1.71532       1.57652       1.51757       1.29417       1.17194      0.989774      0.803458      0.605261      0.447230      0.327195      0.230543      0.159976
  25  15 3243.9263    3.7219  1.2230 13.4857 -0.0022  0.0261   0.0699   0.0659    0.0994   0.0000   440.7151       9.37900       12.1421       1.77682      0.870188       1.67391      -3.90981      -2.30292      0.474869     -0.985901      0.818147      -4.08431      -2.39005      -1.17741      0.212654      0.476830      0.347086     0.0372645       1.73527       2.32555       2.44138       2.48607       2.54269       2.33327       2.35793       1.99842       1.87841       1.62567       1.43924       1.23207      0.947323      0.729882      0.538480      0.408192      0.296881      0.205541
  25  16 3391.1377    3.2635  1.9049 12.8224 -0.0003  0.0314   0.0470   0.0821    0.0695   0.0000   439.7432       5.95090       7.42242      0.674829      -1.97167      -3.64799     0.0232991       3.42475      -2.31685     0.0267592       1.43752       1.70596       3.77515      0.388090    -0.0903628      0.466367      0.263746    -0.0552712       1.91005       2.58973       2.70153       2.92877       2.88816       2.77302       2.72397       2.42418       2.17331       1.89823       1.54225       1.35093       1.05626      0.827586      0.631963      0.471416      0.345897      0.238789
  25  17 3538.1448    2.6906  3.0074 12.0210 -0.0016  0.0385   0.0300   0.1025    0.0526   0.0000   438.3506       5.54464       17.0808       1.99079      -2.70518      -4.01439      -5.78379      -5.57985      -1.63845     -0.912722      -5.77600      -4.74852      -1.11863      -1.49543      0.374599      0.665625      0.366801     -0.396673       2.43392       3.20637       3.46209       3.67305       3.68279       3.54598       3.36614       3.06727       2.75148       2.37136       1.97801       1.61083       1.26105       1.00533      0.788222      0.603871      0.439083      0.307815
  25  18 3684.9291    2.2007  4.2081 11.6684 -0.0005  0.0486   0.0219   0.1298    0.0424   0.0000   434.1754       9.40552       15.4293       7.23557     -0.297446       1.18955      -3.54114      -4.36298       2.47381     -0.485343      -3.28317     -0.301574       2.72350      -1.28835     -0.852572       1.40979     -0.343489      0.348185       3.08502       4.02543       4.43908       4.65412       4.64319       4.55030       4.26319       3.84732       3.47164       2.91006       2.49069       2.03835       1.63318       1.28035      0.973717      0.751498      0.531942      0.387520
  25  19 3831.2977    1.8508  6.2626 10.9560  0.0000  0.0621   0.0154   0.1655    0.0440   0.0000   441.3237       8.89443       10.9944       2.00666       6.65316      -14.4233      -2.26104      -4.14570       1.29294      -9.64196       4.25001      0.700630      -1.73676       2.22526       1.20492      -1.34390     -0.848499       1.00369       4.14642       5.41439       5.95973       6.17423       6.18426       5.85594       5.57488       5.09891       4.57782       3.90453       3.40134       2.68477       2.17516       1.70360       1.31904      0.982947      0.694269      0.508343
  25  20 3977.6801    1.5195  8.2448 10.7285 -0.0004  0.0783   0.0120   0.2163    0.0384   0.0000   426.7969       26.8447       7.81389       14.0103      -6.05380      -11.0474      -11.3337       5.33648       2.64399      -2.90879      -10.1365       2.34258      0.771668      -4.64216      -2.86187      0.663897      0.334951     -0.845841       5.01140       6.42803       7.30828       7.55569       7.58311       7.25009       6.93761       6.17741       5.60756       4.82675       4.04334       3.33949       2.66958       2.11630       1.59320       1.20098      0.868534      0.620062
  25  21 4124.0100    1.2787 10.0374 10.5403 -0.0005  0.0949   0.0098   0.2646    0.0357   0.0000   428.2636       9.93573       9.18079    -0.0230309      -2.00539      -4.69048      -5.71065      -3.44314       9.50728      -1.21137      -12.5728      -4.03526       5.17089      -3.66030      -1.06045      0.441569      0.422715     0.0559811       6.02398       7.93703       8.75402       9.22716       9.19083       8.88932       8.23157       7.63060       6.80626       5.79495       4.92214       4.11115       3.29368       2.60402       1.95821       1.44420       1.04136      0.744280
  25  22 4269.8410    1.0473 13.4591 10.4525  0.0004  0.1315   0.0075   0.3659    0.0303   0.0000   446.8776       29.9228       25.4066      -5.39081      -19.4881      -6.08748      -9.68474      -5.41969      -2.45038     -0.736049     -0.201315      -2.15065     -0.158247      -1.42465       3.93109    -0.0656824      0.414932     -0.211408       8.10844       10.9075       11.8737       12.3918       12.6306       12.2611       11.4520       10.3980       9.27533       7.95586       6.75751       5.55006       4.42869       3.51840       2.67681       1.97455       1.45542       1.03005
  25  23 4416.2021    0.8500 15.0958 10.3386 -0.0024  0.1590   0.0063   0.4335    0.0278   0.0000   425.9710       9.88883       62.9277       24.1381       11.4197       15.7357      -4.71589      -36.4372      -15.6293       1.39415       15.8454       1.18607      -4.67263       4.04442      0.328045      -2.93868      0.656282     -0.414854       9.72193       12.9520       14.2005       15.0406       15.1574       14.5809       13.8008       12.6075       11.1222       9.50408       8.08257       6.70951       5.38969       4.21546       3.25563       2.41232       1.72305       1.22895
  26   6 1869.0252    0.4764  0.4605 10.0690 -0.0040  0.0164   0.0136   0.0383    0.0455   0.0000   441.5817      -1.56834       19.6618       3.07265      0.586083      0.755992       1.53980      -1.14247      -1.42082      -1.69068    -0.0873362     -0.784482      0.461118      0.309028      0.360007     0.0650984     0.0772898     0.0479922       1.14166       1.40147       1.43460       1.46554       1.51277       1.57009       1.36014       1.21655       1.18243       1.08911      0.895051      0.681630      0.597427      0.466184      0.380485      0.272082      0.219762      0.138672
  26   7 2039.6799    0.6746  0.7044 10.2562 -0.0019  0.0212   0.0153   0.0477    0.0654   0.0000   440.5524     -0.990949       21.1145       2.63056      -3.44067      -1.59395      -2.00084      0.843700     -0.665837     0.0314031     -0.187864      0.425991     0.0319604      0.244683     0.0256448      0.186120      0.198818      0.161327       1.60096       2.21920       2.62938       2.86693       2.87611       2.76382       2.56632       2.22409       1.86535       1.47458       1.17470      0.915248      0.677914      0.535291      0.411495      0.309206      0.232154      0.169594
  26   8 2206.0558    1.0287  0.7207 10.6237 -0.0071  0.0178   0.0227   0.0444    0.0762   0.0000   440.9490      0.325589       16.0563       3.95189      -2.96258      0.723983      0.871333       3.08502      -2.12698     -0.283228      -1.03600      0.485899      0.394644     -0.644829    -0.0611409    -0.0625672      0.553581      0.173699       1.07802       1.45105       1.48202       1.68125       1.62313       1.62323       1.48540       1.40072       1.23772       1.08682      0.884119      0.738566      0.598914      0.493609      0.361427      0.278115      0.208569      0.150011
  26   9 2366.1079    1.3530  0.9785 11.1781 -0.0079  0.0216   0.0260   0.0546    0.0875   0.0000   440.3362      0.276353       14.8765     -0.715106      -2.40729     -0.237096       1.05027     -0.212066       2.26240       1.04450       2.63134     -0.129441     -0.458608      0.866239     0.0613218     -0.312937      0.296750     0.0516222       1.32749       1.69300       1.84705       1.95126       1.90582       1.91190       1.83449       1.68344       1.53504       1.25020       1.07800      0.863976      0.719959      0.585078      0.451522      0.344877      0.251485      0.183346
  26  10 2521.2102    1.8409  1.0556 11.5568  0.0003  0.0216   0.0332   0.0542    0.1035   0.0000   441.2674       5.12569       17.2299     -0.777215      0.846222       2.95527       3.47463      -1.66296     -0.451492      0.551235      0.590295    -0.0560431      0.141387     -0.716699      0.159799    -0.0415286     -0.313538   -0.00687945       1.43833       1.87261       1.96900       2.09256       2.11256       2.02441       1.90143       1.73826       1.55086       1.40731       1.18161      0.984193      0.797556      0.648556      0.485121      0.360398      0.270979      0.191141
  26  11 2674.3986    2.4187  1.0320 12.2709 -0.0033  0.0212   0.0453   0.0572    0.1029   0.0000   438.6729       3.93959       12.8988     -0.998812      -2.12251      0.324483      -1.70879      -1.07149      -3.44293      -1.72186    -0.0778994      0.159767      0.680697     -0.203463      0.381140      0.302940     -0.255475      0.135365       1.36206       1.80565       1.85335       1.94187       1.97487       1.97223       1.88938       1.77053       1.54561       1.34522       1.10299      0.863670      0.750037      0.592084      0.479974      0.356180      0.255181      0.192700
  26  12 2826.5999    3.1524  0.9372 12.6138 -0.0010  0.0199   0.0587   0.0510    0.1043   0.0000   436.5076       1.57913       13.4225       2.63141      -1.25467    -0.0688815    -0.0405405      -1.32137     -0.407086      0.978914      0.781567     -0.442225      0.130727    -0.0440152      0.223065      0.245933     -0.241740    -0.0798591       1.24428       1.74055       1.82804       2.06126       1.92984       1.89184       1.71314       1.59874       1.41436       1.24540       1.08163      0.880000      0.694416      0.554225      0.414435      0.322002      0.233433      0.166372
  26  13 2977.4953    3.7661  0.9728 12.9354 -0.0024  0.0195   0.0695   0.0514    0.1053   0.0000   439.7946       3.41369       16.1684      0.290565      -2.24487      -1.31530     -0.679842      -2.88554      0.712017      0.606369      0.521634      0.839065      0.161726     0.0884692      0.270620      0.489064      0.117140    -0.0921871       1.27331       1.63744       1.77853       1.86808       1.79805       1.75167       1.66375       1.51354       1.44491       1.27176       1.04636      0.880294      0.713810      0.588655      0.429780      0.320658      0.238394      0.174473
  26  14 3126.9566    3.8103  1.0958 13.1951 -0.0013  0.0214   0.0686   0.0573    0.1075   0.0000   439.4448       3.59434       17.4950       3.18388     -0.655978      0.399669      -1.63381     -0.414928     -0.811286      0.314767      -1.36045     -0.328763      0.691120     -0.276234      0.544631     -0.679386      0.127985     0.0359109       1.39236       1.81875       2.06437       2.20158       2.12601       2.09631       1.95204       1.78865       1.58908       1.35930       1.12937      0.987021      0.780737      0.610043      0.472476      0.344685      0.258686      0.186447
  26  15 3275.4534    3.7169  1.4834 12.8551 -0.0020  0.0251   0.0573   0.0704    0.0960   0.0000   436.8834       4.11413       19.7502     -0.785430       1.47245     -0.636764      0.205213     -0.487741       2.60266      -3.52271      -1.47270      0.156428     -0.727897      -1.04309    -0.0302190      0.186417     -0.264672    -0.0587885       1.57613       2.02164       2.24113       2.28219       2.40912       2.22065       2.14371       2.00468       1.73064       1.54180       1.33865       1.10255      0.921321      0.711130      0.541744      0.415902      0.291561      0.225356
  26  16 3423.4178    3.1186  2.0960 12.6406 -0.0007  0.0313   0.0417   0.0872    0.0653   0.0000   442.0231       7.87827       12.4650       5.80078     -0.985713       1.47487      -1.79710      -4.83776      0.834500      0.303580      -1.57509     -0.473590     -0.469362    -0.0783856     -0.931136      0.488961      0.630771      0.147387       1.90050       2.57218       2.82034       2.96253       3.06594       2.83131       2.68697       2.48631       2.18792       1.93320       1.61808       1.34382       1.10022      0.848581      0.658280      0.495678      0.370774      0.263101
  26  17 3571.1059    2.5627  3.0862 12.0334 -0.0006  0.0397   0.0282   0.1020    0.0504   0.0000   440.4116       12.3721       7.68759     -0.278200       3.52225      -1.78576       6.48740      -5.83752      0.293809     -0.529679     -0.443503      0.684697      -1.40847      -1.03806      0.794402     -0.222839     -0.306891      0.194309       2.52868       3.28695       3.60577       3.77526       3.85584       3.58879       3.43627       3.09499       2.86504       2.50762       2.12875       1.75553       1.43832       1.11883      0.865556      0.663998      0.485294      0.345617
  26  18 3718.4801    2.1233  4.5576 11.4993 -0.0001  0.0487   0.0197   0.1371    0.0405   0.0000   438.0472       13.9073       10.1327      -6.69270      -4.03298     -0.388356      -4.43525      -5.07275       5.61657      -5.50210      -1.64135      0.556384       1.96791      0.123069      0.991079       1.21504      -1.14062      -1.53242       3.04194       3.93345       4.38939       4.71322       4.62985       4.57845       4.26299       3.87364       3.50325       2.93708       2.55535       2.11156       1.73101       1.36096       1.03303      0.793215      0.576378      0.415037
  26  19 3865.3781    1.7477  6.4034 11.0073 -0.0010  0.0631   0.0143   0.1739    0.0388   0.0000   433.4234       13.9940       12.8468       4.44795       8.98212       2.01211     -0.722357     -0.684778     -0.289507      -8.63314      -2.76497      -3.51580     -0.377986     -0.843774       1.75087       1.26690      0.542246       1.38410       3.83533       5.12413       5.53952       5.80876       5.82015       5.71862       5.36670       4.99527       4.52843       3.86394       3.27963       2.68886       2.24153       1.74033       1.35444       1.03673      0.774610      0.552926
  26  20 4012.2387    1.4539  8.7871 10.7184 -0.0005  0.0815   0.0110   0.2248    0.0351   0.0000   432.3849       8.03017       25.1490       5.26751      -21.3268      -9.91537       2.62752      -5.50112      -3.23021      -4.82228       1.93817     -0.166452      -1.95833       4.40772       2.43785       1.02843     -0.522753      0.811199       4.96454       6.58186       7.10983       7.48442       7.56297       7.38157       7.03417       6.39266       5.72196       4.98647       4.28246       3.50513       2.88022       2.29914       1.71996       1.33519      0.991542      0.713503
  26  21 4158.8607    1.1979 11.2503 10.5184 -0.0004  0.1062   0.0087   0.2930    0.0327   0.0000   437.2636       9.98729       8.02608       14.5952      -1.59566      0.762309      -1.38720      -16.8861       10.8449       7.60258       2.51893      -6.23214       3.58547     -0.905463       1.15200       2.03614      -1.68574     -0.100131       6.44288       8.54546       9.31611       9.96880       9.91874       9.41082       9.05020       8.34799       7.47048       6.48862       5.63021       4.70452       3.84201       3.01165       2.30402       1.74252       1.29437      0.918644
  26  22 4305.3700    0.9783 13.2496 10.4466 -0.0007  0.1341   0.0071   0.3634    0.0287   0.0000   450.1791       31.8959       36.4996      -12.6153       6.77448       4.79183      -5.06896       1.46302       3.54827      -5.02496       11.2537      -6.99562     -0.159835       6.17754       1.41717     -0.798956       1.75135      -1.18193       8.04850       10.5969       11.8326       12.3074       12.2641       12.1905       11.4667       10.4576       9.37693       8.15415       6.93232       5.79473       4.71326       3.76722       2.86453       2.21135       1.60207       1.14613
  26  23 4451.6342    0.8264 16.1863 10.2838  0.0014  0.1677   0.0059   0.4490    0.0264   0.0000   444.5143       39.8481       69.6294      -5.98119      -1.95750       21.4203       2.19647       1.86337      -9.55397      0.451097       3.27414      -14.9336       3.92334     -0.171933       1.17034      -1.52156       3.04718       1.34744       9.82736       13.0730       14.3589       15.3300       15.3430       14.9425       14.0432       12.9339       11.5869       10.1379       8.59174       7.20486       5.91710       4.62154       3.61727       2.71229       1.98728       1.42328
  27   5 1713.5671    0.3290  0.2587 10.1014 -0.0072  0.0130   0.0125   0.0282    0.0322   0.0000   440.0793     -0.419811       21.1821      -1.28197      -2.91588     -0.760581       1.88304      0.229640     -0.300387     -0.216081     0.0930119     0.0507065      0.299532      0.334720     -0.567692    -0.0695989      0.250131      0.291417      0.771170       1.07908       1.17123       1.29377       1.23616       1.21167       1.14106       1.00324      0.912147      0.801201      0.716458      0.625262      0.495430      0.390157      0.299620      0.220460      0.175704      0.119022
  27   6 1889.7849    0.5107  0.4305 10.1798 -0.0015  0.0146   0.0141   0.0356    0.0437   0.0000   440.8348      0.446107       20.7551       1.65861      -3.30241       2.38241     -0.347297     -0.917486      0.339456      0.382958     -0.651202     -0.161063      0.218388      0.588986    -0.0533576     0.0548014     -0.205182     0.0307777      0.877795       1.12144       1.22889       1.29863       1.29238       1.20692       1.24157       1.06272      0.986371      0.903419      0.816652      0.617593      0.492615      0.400372      0.314225      0.243507      0.199615      0.147687
  27   7 2062.0503    0.7198  0.6164 10.3510 -0.0074  0.0175   0.0173   0.0419    0.0593   0.0000   440.9731      -1.34836       18.5291     -0.317840      -4.49172      -1.63532      -1.01027       1.46309       1.84402     -0.227911     -0.419665      -2.08978      0.136727     -0.314674     -0.429090     -0.123247      0.342743    -0.0221133      0.949184       1.29829       1.39458       1.53597       1.51504       1.52487       1.46544       1.26625       1.14335      0.956973      0.896364      0.732103      0.619240      0.461609      0.358868      0.289936      0.197579      0.142863
  27   8 2229.7374    1.0164  0.8639 10.6852 -0.0087  0.0199   0.0203   0.0497    0.0809   0.0000   439.0328       1.68149       19.3695      0.285302     -0.872218      -3.96633       2.86490     0.0546514      -3.73877     -0.117508     -0.207701      0.263664      0.868317     -0.240725     0.0221829     -0.131729     -0.192305     -0.153033       1.09104       1.54031       1.59817       1.76548       1.78939       1.67351       1.63057       1.46758       1.37805       1.16429      0.975358      0.858709      0.692805      0.557424      0.446915      0.319579      0.232251      0.174448
  27   9 2391.0204    1.4582  0.9524 11.0899 -0.0019  0.0203   0.0265   0.0502    0.0962   0.0000   442.1592    -0.0407588       16.6565     -0.233662      -5.31181       1.00581      0.588929      -1.86174      0.629572      0.363405      0.940768     -0.320167     -0.599523      0.110138     0.0940947      0.102138      0.143031      0.400595       1.21922       1.58057       1.73158       1.74173       1.79395       1.75084       1.67335       1.52558       1.39056       1.27054       1.05815      0.903374      0.704907      0.591540      0.458895      0.369199      0.264497      0.201425
  27  10 2547.5710    1.9396  1.0480 11.7944 -0.0012  0.0215   0.0353   0.0549    0.1008   0.0000   439.4656      0.746521       19.2521      -2.27600      0.153738       1.10106       1.75835      -1.01358       2.60621      -2.02684       1.60890     -0.756987    -0.0395557     0.0372829      0.982209     -0.897870      0.467859    -0.0942887       1.39907       1.80060       1.95566       2.06468       2.06813       1.98060       1.96191       1.76189       1.55539       1.31913       1.17506      0.996514      0.808584      0.658281      0.525876      0.380391      0.287002      0.196967
  27  11 2702.1347    2.5790  1.0191 12.1409 -0.0003  0.0205   0.0462   0.0525    0.1053   0.0000   437.9725       1.64082       14.5622       2.86577      -4.16892       1.91957      0.334548      -2.20889       2.90618      0.939284      0.155753      -1.20949      0.223114      0.339335     -0.686653     -0.786779     -0.192280      0.343310       1.35592       1.74754       1.83762       1.91254       1.93747       1.88066       1.73641       1.64916       1.48267       1.38422       1.14239      0.955415      0.761923      0.618293      0.469563      0.367029      0.279201      0.208226
  27  12 2855.4116    3.2362  0.9733 12.6462 -0.0018  0.0197   0.0583   0.0499    0.1117   0.0000   437.9101       3.30681       11.3809       1.81822      0.185971     -0.968984     0.0463988      -3.28400       1.93640     0.0202628      0.904506     -0.192316     -0.153822      -1.05381      0.179266     -0.233291     -0.264545    -0.0693092       1.19337       1.53584       1.67819       1.78119       1.81878       1.72233       1.70507       1.58370       1.39360       1.20058       1.04703      0.828557      0.685539      0.574087      0.421973      0.343026      0.264586      0.199260
  27  13 3007.0822    3.8767  0.9670 12.8534 -0.0035  0.0193   0.0690   0.0491    0.1153   0.0000   439.8142       4.93732       14.9263       1.52108      0.211251      -1.30630      -3.83320      -3.41688      -1.93980      -1.29992     -0.193815      0.115676     -0.771171     -0.927568    0.00649384     -0.118373    -0.0646049     -0.418175       1.20373       1.60496       1.73480       1.82590       1.80102       1.80600       1.77649       1.58540       1.46545       1.24483       1.03829      0.800352      0.671208      0.534785      0.444990      0.336296      0.260384      0.191785
  27  14 3157.3077    3.8784  1.1764 13.2631  0.0003  0.0224   0.0671   0.0607    0.1063   0.0000   439.5591       5.39952       15.4344       3.82384      -1.76094      -1.23649     -0.356864      -5.03755       1.90238      -2.77234      -1.98434     -0.516417      0.301250     -0.303302      0.669477     -0.300111     -0.501014    -0.0804547       1.45310       1.89684       2.04272       2.11402       2.11060       2.02318       1.86797       1.76315       1.65401       1.46050       1.29288       1.05614      0.859149      0.672682      0.527170      0.428287      0.314825      0.235999
  27  15 3306.5454    3.6309  1.5815 12.9679  0.0018  0.0266   0.0541   0.0712    0.0858   0.0000   438.3692       6.29203       12.4730       2.92638      -1.08925      -1.41724      -1.73937      0.823920       2.50882      -1.89012      -2.12099      -1.49294     -0.565819     -0.173161     -0.880524     -0.231222     -0.685596      0.389870       1.58100       2.10688       2.26537       2.46492       2.33640       2.40544       2.23607       2.01743       1.83884       1.61130       1.40633       1.17640      0.944012      0.785848      0.583589      0.461778      0.342180      0.245003
  27  16 3455.3505    2.9919  2.2478 12.5844 -0.0009  0.0334   0.0389   0.0850    0.0638   0.0000   434.5659       11.5448       11.1758       4.76849      -3.08435      -6.54648      0.626470      -3.15653       5.41096      -3.96006      0.511253     -0.642640       1.56889      -1.18503      0.955653      -1.05471     -0.684852     -0.234154       2.08264       2.65882       2.94008       3.08818       3.11561       3.00703       2.95711       2.65183       2.42849       2.07957       1.78219       1.44030       1.19328      0.953646      0.750388      0.584126      0.440432      0.321887
  27  17 3603.6750    2.4530  3.6258 11.7761 -0.0008  0.0415   0.0246   0.1129    0.0483   0.0000   434.5261       10.5125       18.8408       9.20531       5.06008      -2.87867     -0.458556      -7.01875       5.56732      -2.32575      0.835472     -0.574393      -2.32365     -0.763091      0.928493    -0.0912393     -0.734175     -0.172009       2.46559       3.14380       3.52577       3.74333       3.85234       3.66186       3.47819       3.22283       2.90000       2.50657       2.14388       1.77834       1.45641       1.15509      0.916710      0.711467      0.523314      0.386898
  27  18 3751.6381    2.0571  5.1101 11.3513 -0.0001  0.0518   0.0177   0.1418    0.0403   0.0000   444.7350       1.13524       10.1735       1.38975      -4.39378     -0.807228      -2.57741       1.50426       3.48358      0.452494     -0.597467      -5.90740     -0.745842      0.691505      0.331203     -0.226882      0.401363     -0.523146       3.07046       4.04065       4.43085       4.68696       4.77858       4.54285       4.41293       3.99232       3.68516       3.13312       2.74874       2.30500       1.84406       1.51012       1.17168      0.891525      0.670358      0.491799
  27  19 3899.1863    1.6778  7.2267 10.8840  0.0002  0.0672   0.0126   0.1813    0.0368   0.0000   437.4502       5.59705       4.36103       13.3587       4.58860      -3.09071      -11.0229     -0.578570       4.41333      -2.57163     -0.311533      0.716683       1.02514      -2.17696     -0.100968      0.896632      0.780832      0.110123       3.90185       5.18127       5.66995       6.05501       6.06699       5.99846       5.65551       5.20194       4.70232       4.03833       3.51225       2.92540       2.44711       1.92122       1.52676       1.14619      0.844720      0.622656
  27  20 4046.3405    1.3580  9.3648 10.7457 -0.0008  0.0866   0.0101   0.2429    0.0329   0.0000   433.9820       8.22431       20.7316     0.0361704      0.115042      -21.6373       1.88767      -1.04254      -8.84608       7.44289      0.236167      0.609412      -2.94901       3.44977      -1.07043      0.737559      -1.55060       1.22785       5.05404       6.64705       7.31547       7.74345       7.79575       7.68894       7.28928       6.74766       6.00686       5.28881       4.55385       3.75603       3.09140       2.46486       1.92195       1.49921       1.12434      0.830890
  27  21 4193.9453    1.1638 11.9596 10.5172 -0.0011  0.1122   0.0080   0.3043    0.0313   0.0000   432.7431       6.68105       7.32182       6.92370       6.71880       6.67013       10.6346      -2.20082      -2.90446      -4.92596       6.89651      -12.2598      -6.21752      -1.08542      0.761293     -0.488838      0.151712     -0.794530       6.37711       8.57394       9.38206       10.1276       10.0851       9.87642       9.27089       8.71548       7.68046       6.84484       5.79133       4.89280       3.98487       3.19509       2.51880       1.92680       1.41215       1.02692
  27  23 4487.7584    0.7689 16.3105 10.3207 -0.0012  0.1754   0.0056   0.4613    0.0249   0.0000   429.2849     -0.771441       29.7280       52.8853       4.30966       4.46287       20.4231      -22.3050      -23.7453      -5.61155      -9.36600      -8.71040      -2.16869      -9.86531      -5.02247       3.28591    -0.0880912      -2.54739       10.0470       13.2335       14.6189       15.4665       15.9175       15.3642       14.6290       13.4775       12.2332       10.4736       9.10183       7.57946       6.25178       5.06785       3.92463       3.05912       2.19531       1.64642
  28   5 1732.7242    0.3317  0.2842 10.0991 -0.0054  0.0124   0.0115   0.0289    0.0325   0.0000   438.7526     0.0484138       20.5995      0.116347      -1.21534     -0.458193       1.75656    -0.0254733       1.68002     -0.844522      0.812506     -0.581830     -0.618042     -0.686640    -0.0529698     0.0114307     -0.100179    -0.0380779      0.732666      0.916320       1.02456       1.17246       1.13323       1.09844       1.01533      0.982227      0.924935      0.764146      0.620813      0.557059      0.499212      0.386341      0.320778      0.238926      0.156339      0.126909
  28   6 1910.1453    0.5160  0.4202 10.2139 -0.0004  0.0137   0.0141   0.0343    0.0418   0.0000   440.7717      -1.17081       19.2623      0.208306      -2.13947      -1.28040     -0.780401      0.503382     -0.586304     0.0543208      0.795813      0.296484     -0.533178     -0.187972      0.173291    -0.0475290     -0.161311    -0.0444989      0.819870       1.05402       1.12640       1.24298       1.22420       1.25602       1.12508       1.09440      0.980212      0.831135      0.705156      0.632523      0.484841      0.401657      0.302643      0.246584      0.185757      0.145379
  28   7 2083.8977    0.7861  0.6905 10.3725 -0.0000  0.0176   0.0170   0.0426    0.0645   0.0000   441.4092     -0.527785       16.6369       2.26129     -0.574337     -0.799183      -1.18006      -2.81236      0.239620     0.0767355      0.457807      0.839596     -0.370976     -0.378470      0.761711      0.206796     0.0846573     0.0562006      0.982316       1.27062       1.40894       1.50612       1.53784       1.42472       1.43122       1.27389       1.20712       1.01562      0.912176      0.783219      0.657589      0.511846      0.396173      0.309414      0.245347      0.177133
  28   8 2252.8003    1.1079  0.8841 10.6206 -0.0014  0.0194   0.0207   0.0494    0.0822   0.0000   441.0602       1.29064       19.7953      0.467637      -3.95513     -0.470841       2.15388       2.16680      0.691390      -1.58775      0.951931      0.109833      -1.40700     -0.592390      0.270132     -0.232874      0.184807      0.200063       1.04187       1.35847       1.55764       1.56491       1.67525       1.58818       1.49003       1.43560       1.21458       1.13734      0.982998      0.818893      0.707706      0.538693      0.456426      0.346546      0.243775      0.180817
  28   9 2415.3199    1.5641  1.0817 11.0794 -0.0014  0.0206   0.0267   0.0546    0.1080   0.0000   441.1568     -0.455844       15.5830      -2.45155      -2.55647      0.420804      -1.65295     -0.636036      0.442939      0.152816     -0.268812     -0.418393    -0.0679565      0.790441     -0.646602      0.207421     -0.630436      0.294295       1.23831       1.60362       1.78035       1.89948       1.92936       1.84732       1.76603       1.62865       1.46681       1.27188       1.11157      0.923927      0.754665      0.623747      0.501324      0.379500      0.283713      0.203176
  28  10 2573.3666    2.0252  1.1762 11.8991 -0.0010  0.0225   0.0343   0.0609    0.0947   0.0000   439.3357       2.30544       13.0573     -0.774461      -1.53653      -1.26453     -0.245767      0.256483       2.19936      -1.39495      0.547736      0.296879      0.246481     -0.333561     -0.190160    -0.0327809     0.0164540     -0.229017       1.35097       1.79604       1.97191       2.03061       1.92380       1.90762       1.78854       1.67023       1.55320       1.42190       1.28541       1.08416      0.934437      0.749557      0.577406      0.427630      0.333042      0.233026
  28  11 2729.3501    2.6889  0.9666 12.3280 -0.0051  0.0189   0.0483   0.0490    0.1040   0.0000   439.1429       3.50660       19.3535       1.60847      -3.05802      0.258684       4.45707     0.0389033     0.0577493      -1.29309      0.270570      0.396714     -0.882054      0.114756      0.159780     -0.278276     -0.421319     -0.215323       1.12457       1.44186       1.60668       1.72946       1.72758       1.68781       1.65290       1.49943       1.32662       1.20778      0.971941      0.874719      0.711182      0.575112      0.439743      0.363565      0.254977      0.197901
  28  12 2883.7514    3.3699  0.9025 12.9363 -0.0019  0.0186   0.0635   0.0501    0.0912   0.0000   438.8626       4.90753       19.1616   -0.00996653      -1.92531      -1.33763     -0.294998      -3.27595       1.47192      -2.85566      0.511790      0.108506    -0.0686446     -0.300816    -0.0900979      0.217241     -0.417789     -0.464787       1.24537       1.66143       1.92071       2.08409       2.10669       2.01545       1.89852       1.67634       1.49141       1.28019       1.08526      0.860470      0.708009      0.566158      0.442656      0.341728      0.251845      0.189177
  28  13 3036.2610    3.9918  0.9577 13.1953 -0.0042  0.0189   0.0722   0.0506    0.0983   0.0000   441.8123       4.39186       15.3417       1.82041      -1.41278     -0.501276       2.23412      -1.47753      0.206356      -2.75059       1.28185      0.884484      0.850917     -0.318123     -0.250194     -0.171953      0.180260      0.410220       1.13651       1.47077       1.61312       1.62162       1.69006       1.60751       1.60420       1.47371       1.35515       1.17846       1.04962      0.860668      0.688190      0.597817      0.448529      0.357882      0.264609      0.199211
  28  14 3187.3172    3.8454  1.1838 13.3474 -0.0065  0.0234   0.0683   0.0587    0.1125   0.0000   441.1647       3.57358       15.0534       1.00212       3.51046     -0.332718     -0.804607       2.90223       2.15982       1.27556       1.07078    -0.0482310      -2.54991      0.130740     -0.888938     -0.446865     -0.219104      0.687213       1.42188       1.84235       1.91177       2.13048       2.04020       2.02686       1.90536       1.77740       1.62359       1.44871       1.26229       1.07347      0.920751      0.764517      0.586732      0.437768      0.331185      0.244700
  28  15 3337.3159    3.4580  1.6969 13.0417 -0.0018  0.0271   0.0500   0.0746    0.0719   0.0000   438.4824       6.73574       11.8114       2.64334      0.312346      -2.13707      -2.31439      0.757408     -0.662244      -3.26627       3.11027      0.442643      0.359967     -0.410027      0.273634    -0.0937150     0.0797901     -0.319527       1.61806       2.13126       2.25015       2.48233       2.48398       2.47733       2.41813       2.12770       1.94013       1.68364       1.43661       1.17414      0.967934      0.783459      0.638306      0.486734      0.365774      0.274113
  28  16 3486.8495    2.9389  2.4681 12.4842 -0.0013  0.0339   0.0353   0.0905    0.0582   0.0000   438.3228       11.0045       15.2216     -0.790793      -3.43916      -3.28110      -3.03508     -0.710502      0.823359      0.398691       2.30796     -0.630520      0.802478     -0.723613      0.580492     -0.721613      0.598592      0.777212       1.94929       2.51265       2.77310       2.97431       3.07622       2.91091       2.86107       2.50162       2.35887       2.01054       1.76896       1.54346       1.23325      0.976925      0.808188      0.620180      0.449284      0.336343
  28  17 3635.8910    2.3412  3.7414 11.8141 -0.0003  0.0432   0.0233   0.1149    0.0464   0.0000   439.3130       8.30442       6.53516       2.39135     -0.557125       2.81036     -0.163293      -2.06774      0.626130      -1.61281      0.155360      0.861792       1.46501      0.749206    -0.0498770      0.931456      0.356006     -0.119281       2.45072       3.20693       3.54798       3.72376       3.88885       3.78611       3.61184       3.33484       2.96967       2.62307       2.30270       1.86673       1.57306       1.25127      0.990709      0.783518      0.588456      0.439883
  28  18 3784.3734    1.9218  5.5743 11.2657 -0.0011  0.0549   0.0158   0.1500    0.0375   0.0000   446.7934       11.4170       14.1913       7.74663      -6.19567      -3.99014      -5.83521      0.473992     -0.957589      -1.44631      -3.19473      0.683997       2.42048      -2.19929      -2.61126      0.460353       1.42736      -1.18668       3.09639       4.07414       4.46217       4.77645       4.89257       4.69027       4.56395       4.10579       3.78708       3.30915       2.84937       2.44325       2.01705       1.62819       1.27223       1.00411      0.731962      0.552163
  28  19 3932.6659    1.6095  7.6091 10.8344 -0.0003  0.0683   0.0117   0.1888    0.0351   0.0000   436.8075       13.1858       19.9942       10.4182      -12.6827       1.93918     -0.503838       6.92793      -5.32040       2.98803       2.06679      -3.51622      -2.61222      0.305895      -1.08901       1.04884     -0.656825      0.382180       3.85048       5.10277       5.54666       5.94187       6.10268       5.89327       5.68999       5.17550       4.78649       4.14164       3.57166       3.00690       2.50448       2.01250       1.62877       1.23583      0.914631      0.692196
  28  20 4080.5890    1.3256 10.3613 10.7190 -0.0005  0.0929   0.0093   0.2578    0.0309   0.0000   443.0074       3.39745       15.6335       8.91988      -3.80006      -12.3985      -5.54803      0.246490      -4.19288       1.85200       1.18883      -10.1932     -0.852364       5.36338      0.535602     -0.116135      -1.54493      -1.35303       5.17608       6.97329       7.58015       8.07907       8.25338       8.04043       7.58933       7.07359       6.46832       5.61013       4.85698       4.16072       3.43546       2.74242       2.17749       1.68709       1.25975      0.940073
  28  21 4228.4566    1.1035 12.4957 10.5601 -0.0000  0.1187   0.0075   0.3203    0.0289   0.0000   448.0744       5.65183       12.6641      -10.0837   -0.00708028       9.08216      -7.33077      -16.5265     -0.875669       5.21211       2.56239       7.56231      -5.19845      -2.76885      0.686178       5.97294      -3.62813      0.449906       6.55887       8.77301       9.71864       10.2255       10.4610       10.2584       9.77892       9.02089       8.14117       7.17816       6.20823       5.25390       4.35974       3.51274       2.77633       2.18372       1.59151       1.19332
  28  22 4375.8170    0.8764 14.4958 10.4811 -0.0026  0.1482   0.0061   0.4073    0.0255   0.0000   434.9407       15.2604      -6.58074       23.2524      -7.91878      -3.99913       1.28991      -6.75030      -1.12774      0.254329       8.38317       2.99380      -1.23481       7.63848      -2.81998       1.89159      -2.37744       1.20406       8.21427       10.9906       12.1546       12.6569       13.1348       12.6342       12.2825       11.1322       10.2190       8.91778       7.84377       6.59098       5.46153       4.45596       3.54830       2.71908       2.00103       1.48765
  29   6 1930.1799    0.5523  0.5449 10.1289 -0.0029  0.0168   0.0129   0.0375    0.0487   0.0000   440.7483      -2.28269       19.4427     -0.228746      -3.10015      -1.88630       1.42743     -0.503258     -0.547475       2.15635       1.71838      0.847237     -0.535576     -0.114191     0.0430069      0.339744      0.259600     0.0370000      0.919450       1.14840       1.28352       1.52707       1.44960       1.36372       1.37742       1.29862       1.13497      0.966564      0.864332      0.744336      0.595016      0.483100      0.375226      0.325893      0.215754      0.173224
  29   7 2105.3499    0.8169  0.7423 10.2313  0.0002  0.0175   0.0162   0.0436    0.0691   0.0000   439.5269     -0.918007       21.1225       2.79215      -1.10585       3.20880     -0.565676     -0.675905      -2.03416     -0.590864      0.387360     0.0896786    -0.0459378     -0.799905      0.146926     -0.273137      0.116527      0.139316      0.937268       1.28154       1.43210       1.51457       1.57500       1.45786       1.41238       1.26756       1.22698       1.03642      0.907328      0.774548      0.653383      0.519306      0.406667      0.334151      0.238438      0.175980
  29   8 2275.3728    1.1418  0.9757 10.8537 -0.0006  0.0206   0.0205   0.0505    0.0813   0.0000   440.5107      -1.33076       19.4820     -0.806536      -2.30745     -0.807135    -0.0203800      -1.06665       1.29674      0.191959    -0.0631999      0.139591       1.56670     -0.697846     -0.584216      0.201958      0.133836     -0.137352       1.13917       1.47806       1.64983       1.78174       1.79360       1.78710       1.64868       1.57208       1.44885       1.24999       1.03899      0.924247      0.736625      0.592966      0.495547      0.381908      0.284543      0.218512
  29   9 2439.0637    1.6105  1.0666 11.4043 -0.0016  0.0207   0.0275   0.0534    0.0908   0.0000   438.7113       2.23830       17.5297       4.55537     -0.806929      -3.45424    -0.0680010       1.54362    -0.0218733       1.83417      0.402302      0.114743     -0.272618     -0.440642      0.268711    -0.0834159     0.0257313     -0.150568       1.18973       1.52412       1.71643       1.82490       1.82295       1.85258       1.78378       1.58119       1.43709       1.31353       1.08114      0.917018      0.766709      0.619120      0.490324      0.387178      0.297090      0.230855
  29  10 2598.7026    2.1573  1.0399 12.0324  0.0002  0.0207   0.0371   0.0519    0.0896   0.0000   440.4516       3.10807       13.3866       5.70604      -2.26447     -0.352305       1.34710      -2.95142       2.27824      0.618318      -1.60474     -0.404014     -0.620346      0.435401     -0.482266      0.322586     -0.605172     -0.253410       1.14881       1.54986       1.68814       1.77758       1.76401       1.77068       1.70348       1.57498       1.46528       1.25951       1.11318      0.903790      0.774479      0.618089      0.504477      0.391863      0.299748      0.225987
  29  11 2756.2184    2.7840  0.9892 12.2846 -0.0038  0.0193   0.0483   0.0492    0.1081   0.0000   440.1656       2.89090       14.0886       1.23556     -0.768782     -0.801530       1.14073      -2.76144      -1.18577      -1.75548      0.950700     -0.117456     -0.534565      0.168584     -0.566060      0.308928    -0.0744128      0.499239       1.10333       1.37456       1.52367       1.62565       1.61987       1.66784       1.58613       1.44073       1.29126       1.19334       1.01542      0.880590      0.695495      0.591997      0.454443      0.364446      0.280836      0.214935
  29  12 2911.7431    3.4366  0.9323 12.8997 -0.0017  0.0180   0.0622   0.0489    0.0995   0.0000   440.5673       6.14770       15.5506     0.0646194      -1.03486      -1.24027    -0.0233095      -2.63796      0.361839       1.01451      0.388062      -1.12605      -1.02520      0.450591      0.457345     -0.443803     -0.201291     -0.159801       1.04884       1.32932       1.44992       1.60651       1.55151       1.55488       1.50346       1.38315       1.23493       1.11464      0.965128      0.846382      0.701523      0.542124      0.435653      0.350198      0.269719      0.204769
  29  13 3065.0012    3.9471  1.0185 13.3763 -0.0040  0.0203   0.0706   0.0521    0.0988   0.0000   438.7767       6.13326       16.2111      0.620510      -1.20046      -1.25788      -2.54718      0.511411     -0.415019      -1.77439      -2.02055       1.08224       2.17908      0.165190      0.200985      0.227972    -0.0984485      0.420429       1.21915       1.52243       1.61957       1.71245       1.76656       1.65300       1.64895       1.43407       1.40657       1.24590       1.10563      0.951872      0.837963      0.676046      0.531113      0.418915      0.316888      0.227494
  29  14 3216.8444    3.8495  1.2193 13.4650 -0.0022  0.0225   0.0651   0.0613    0.0906   0.0000   440.8478       2.39806       19.2250     -0.557602      -2.72935      -3.51600       1.43588      -7.00460       5.16559      -2.03697      0.441955      0.435174      0.561590     -0.164353     -0.139094     -0.525412     0.0837541      0.133249       1.26372       1.72998       1.87525       2.02724       2.03074       1.93227       1.85717       1.71422       1.60693       1.39275       1.24925       1.06334      0.916147      0.714685      0.561307      0.442819      0.345726      0.260332
  29  15 3367.6435    3.3904  1.9761 12.6336 -0.0005  0.0283   0.0421   0.0725    0.0658   0.0000   438.6025       8.86903       15.5655      0.711554      -4.15597       1.80089       2.39956      -1.80307     -0.132907      -2.28664     -0.817132      -1.00852     -0.343953      0.799277      0.598727      0.395517     -0.279001      0.670029       1.58038       2.01743       2.23869       2.31196       2.39365       2.38354       2.31379       2.15433       1.89495       1.69812       1.46701       1.25581       1.04225      0.849699      0.685215      0.535729      0.405281      0.306992
  29  16 3517.9770    2.7821  2.8315 12.2526 -0.0002  0.0359   0.0302   0.0936    0.0511   0.0000   438.9526       3.10169       14.2401       2.91886      -1.16653     -0.974898     -0.443143      -5.90022      -1.62844       2.80069      -1.27939       1.12383     -0.541300      -1.00009      0.413414     -0.721666     -0.556424     -0.279811       1.97019       2.72374       2.91469       3.18972       3.14348       3.12372       2.95341       2.70563       2.52087       2.22103       1.90927       1.65857       1.35181       1.09475      0.860683      0.683855      0.520407      0.390506
  29  17 3667.6839    2.2813  4.3220 11.5343 -0.0013  0.0456   0.0204   0.1202    0.0445   0.0000   440.6633       8.85405       9.80219      -2.77275      -2.79292      -2.83901      -2.24252      -4.48086       4.12287     -0.258597      -2.95710      -5.68462     -0.718358      -1.25963       1.47805      0.260502     -0.988841       1.07030       2.53804       3.40504       3.73729       3.98498       4.09046       3.80583       3.69670       3.40573       3.16076       2.80472       2.46429       2.12700       1.78234       1.44602       1.12413      0.890674      0.672552      0.498927
  29  18 3816.9005    1.8871  5.8905 11.1442  0.0001  0.0557   0.0147   0.1508    0.0373   0.0000   441.2337       10.5246       14.0008       3.70349       1.07171      -1.74292      -1.00019       1.80557      0.282453      -4.36376      -2.28902       1.83251      -1.59371      -1.76362      0.145328     -0.980163     -0.532392       1.17948       3.05532       4.05042       4.45108       4.75796       4.82411       4.70052       4.55238       4.18200       3.83258       3.44117       2.96988       2.53650       2.03973       1.70999       1.34046       1.06218      0.816705      0.620914
  29  19 3965.6755    1.5585  8.1183 10.7858 -0.0000  0.0714   0.0109   0.1943    0.0335   0.0000   441.2327       11.2470       16.4580      -5.90851      -2.96135      0.716255      -5.74088      -2.24323       5.16513      -8.21578      0.996091     -0.140862       2.18180       1.14173      -1.05995      -1.99164      0.187500     -0.580611       3.90554       5.20218       5.74118       6.03547       6.20754       5.98019       5.83761       5.32781       4.96722       4.34572       3.80730       3.21367       2.67760       2.17640       1.75703       1.35681       1.03895      0.783973
  29  20 4114.2997    1.2802 10.5284 10.6811 -0.0006  0.0944   0.0088   0.2655    0.0307   0.0000   435.7461      -6.54665       17.0928       8.98287       1.83746      -23.1827       11.2718       2.29490       6.39825      0.149260      -7.72089      -3.47723       5.89217      -1.75930       1.61105      0.276405      -2.11530     -0.413196       5.13396       6.76835       7.39787       7.94063       8.06617       7.98514       7.60671       7.07117       6.36964       5.73781       4.96318       4.27687       3.52608       2.89365       2.27769       1.82845       1.37428       1.00891
  29  21 4262.6667    1.0284 12.7603 10.6182  0.0003  0.1215   0.0072   0.3384    0.0271   0.0000   432.6994       12.0020       10.6166     -0.376277       16.1330       5.96029      -11.8211       10.5706      -4.11288      -16.6115     -0.404023     -0.513522      -3.25417       6.12427     -0.932323      -3.76507       2.61679      0.552303       6.61795       8.79814       9.64249       10.3810       10.5363       10.2622       9.73595       9.17529       8.27749       7.40322       6.50693       5.53117       4.58691       3.80039       2.96836       2.36532       1.76637       1.32777
  30   6 1949.9249    0.5805  0.5997 10.0675 -0.0034  0.0156   0.0132   0.0422    0.0521   0.0000   440.7363     -0.883465       21.3833      -1.76751      -2.22103     -0.461418       1.40251     -0.272607     0.0498717      0.110103      0.703743      0.462483       1.14238     -0.496601      0.401550     -0.132629    -0.0593974      0.407612      0.881262       1.12520       1.27420       1.36132       1.36377       1.28738       1.25109       1.15599       1.03314      0.947532      0.840240      0.742741      0.630893      0.512616      0.421779      0.320593      0.241108      0.181541
  30   7 2126.3805    0.8630  0.6845 10.5262 -0.0029  0.0170   0.0179   0.0392    0.0623   0.0000   441.0475       2.20910       20.8636     -0.242463      -4.32504       1.41426      0.657949      0.909343     -0.328543      -2.37213      0.567635    -0.0781213     -0.702858     -0.797785      0.309877      0.339254      0.158662     0.0423737      0.996685       1.28041       1.47913       1.62837       1.65482       1.62348       1.51852       1.39966       1.26998       1.06571      0.929278      0.813144      0.657362      0.546414      0.413886      0.335205      0.252970      0.198111
  30   8 2297.3658    1.2099  0.9332 11.0128 -0.0056  0.0192   0.0222   0.0503    0.0785   0.0000   440.8257      0.948763       18.5333     -0.739436      -1.17029      -2.61093      -1.54272     0.0436403      -1.00441      -2.18961       1.29975       1.21227      0.434608     -0.220983     -0.120769     -0.745140     -0.380726      0.669743       1.03029       1.37250       1.49165       1.64219       1.62141       1.59258       1.49077       1.43854       1.28746       1.14078       1.03380      0.903311      0.745928      0.607796      0.499418      0.379902      0.292310      0.235675
  30   9 2462.2830    1.6728  1.0623 11.5512 -0.0036  0.0208   0.0288   0.0543    0.0903   0.0000   438.9870     -0.237986       16.3303       5.09525      -1.18845      -2.38747      0.105827      -2.17610      0.803589      -2.60500      0.202862     -0.650705       1.72907      0.949998      0.136354      0.147844     -0.210419    -0.0905059       1.15236       1.44266       1.60581       1.81068       1.74924       1.75304       1.71453       1.52820       1.39628       1.23742       1.11456      0.945138      0.816165      0.652360      0.524384      0.404980      0.315499      0.237629
  30  10 2623.5311    2.2472  1.0670 12.0807  0.0002  0.0202   0.0377   0.0542    0.0883   0.0000   442.1933       4.27155       17.5887       1.52385       1.28821       1.14694       1.84467      -1.11987     -0.551528     -0.659434     -0.259084     0.0744473     -0.535622      0.199383      0.313222     -0.206722      0.150467      0.135574       1.05340       1.42769       1.54849       1.66003       1.71060       1.72656       1.57692       1.49378       1.39327       1.18853       1.07485      0.879629      0.739126      0.610679      0.497828      0.373899      0.294797      0.231020
  30  11 2782.5238    3.0081  0.9852 12.4512 -0.0022  0.0190   0.0520   0.0477    0.1025   0.0000   438.9396       3.76343       14.1745       1.53547      -1.23607      -1.40121     -0.263801      0.579997       1.23411      -1.92095      -1.02819     -0.539585      0.361277     -0.353951      0.824557      -1.13539     -0.184028     -0.146243       1.03050       1.34476       1.48683       1.63604       1.58527       1.58942       1.42874       1.40322       1.30079       1.14759       1.02381      0.865677      0.732346      0.609915      0.493775      0.378605      0.287242      0.226232
  30  12 2939.1575    3.5647  0.9208 13.0290 -0.0003  0.0186   0.0641   0.0467    0.0894   0.0000   439.8493       4.00968       18.0429       1.56902      -3.96789       1.50290       2.42933      -1.61684     -0.511273     -0.478874     -0.208144     -0.362076      0.671670      0.177024      0.893266     -0.113760     -0.225648      0.158026       1.16536       1.51390       1.70828       1.80533       1.81451       1.84921       1.71497       1.56345       1.41940       1.24922       1.09482      0.917567      0.777443      0.626887      0.487701      0.372829      0.283692      0.228729
  30  13 3093.4295    3.9370  0.9971 13.3592 -0.0071  0.0198   0.0694   0.0501    0.1012   0.0000   437.1779       7.17049       17.1058      -2.93044      -1.63521     -0.917863       1.77197      -3.09999      0.495451       1.55813      0.748809      -1.83501     -0.829970     -0.128762    -0.0724098     -0.596802     0.0651712      0.529027       1.06955       1.32329       1.51702       1.69295       1.67497       1.58395       1.57219       1.48777       1.29148       1.22479       1.05337      0.880642      0.737214      0.619408      0.499361      0.406949      0.296953      0.229559
  30  14 3246.0650    3.8147  1.4290 13.0941 -0.0003  0.0242   0.0565   0.0611    0.0891   0.0000   440.5538       9.54602       12.8854       3.35483      -5.48286      -3.65382      0.976949      0.587528      -1.48341      -2.13927       1.33379      -1.54629      0.296272     -0.577358       1.42550     -0.114529     -0.232779     -0.548630       1.29632       1.70389       1.85925       1.95616       2.00491       2.01146       1.97417       1.77444       1.63522       1.42731       1.30817       1.10949      0.946772      0.791354      0.630762      0.484016      0.375757      0.277710
  30  15 3397.7113    3.1955  1.9861 12.6658 -0.0007  0.0288   0.0398   0.0734    0.0595   0.0000   441.0092       8.55250       15.6712      -2.27946      0.398422       1.23935      -5.14966      -4.25027    -0.0767412     -0.537625      -1.02164      -2.96651     -0.585874      0.443276     -0.986100     -0.742554     -0.186141      0.168383       1.53349       2.04946       2.28748       2.47227       2.49579       2.48119       2.34850       2.23239       2.03878       1.75951       1.53811       1.28147       1.06449      0.885275      0.712826      0.557536      0.437131      0.339826
  30  16 3548.8407    2.6769  3.0289 12.1750 -0.0012  0.0361   0.0278   0.0977    0.0469   0.0000   437.6467       2.74704       16.6226      -4.09670      -1.49703      -1.06193       1.48753      -2.34081      0.421924      -5.60148     0.0264340     -0.418110      0.398821     -0.855557     -0.855876     -0.972333      0.800931   -0.00609400       1.95117       2.54526       2.88086       3.01712       3.03476       2.97797       2.94916       2.66187       2.49577       2.21801       1.93106       1.67578       1.36637       1.10721      0.903215      0.711693      0.560152      0.433110
  30  17 3699.2116    2.2038  4.6330 11.4325 -0.0003  0.0468   0.0188   0.1236    0.0423   0.0000   439.3902       10.0749       11.9397       1.37118    -0.0336428      0.506323       1.93824      -5.99899     0.0792255       1.06637     -0.968441     -0.354537      -2.52639      0.508209      -1.13679     -0.207586      0.879486       1.17996       2.49228       3.32114       3.64835       3.86916       3.91100       3.84307       3.73860       3.45872       3.20884       2.87991       2.50681       2.16254       1.78803       1.47834       1.18543      0.931923      0.721116      0.563190
  30  18 3849.0172    1.7990  6.5843 11.0055 -0.0004  0.0594   0.0133   0.1618    0.0355   0.0000   439.6618       12.8099       18.8205       2.77765      0.760645      -7.15471      0.382100      -1.74148       2.84304      -4.54804       2.13490      -2.04798     -0.994110      -1.33318       1.56724      -1.76792       1.38415      0.416494       3.14086       4.08332       4.54859       4.84120       4.96274       4.87814       4.75529       4.37059       4.00447       3.50045       3.15169       2.66613       2.26854       1.85739       1.50042       1.18535      0.902174      0.678481
  30  19 3998.4732    1.4478  8.6857 10.7856 -0.0005  0.0772   0.0100   0.2127    0.0312   0.0000   436.2317       12.9483       10.0458       4.47121      0.147403      0.314695       5.53310       11.1944    -0.0728086      -3.66934       3.06919      -3.31426      -1.75999     -0.214254      0.741924      -1.45342     -0.373380     -0.742678       3.96605       5.40901       5.85653       6.29765       6.45928       6.33532       6.09975       5.69667       5.22024       4.64889       4.03240       3.50928       2.91775       2.39218       1.92423       1.49700       1.17475      0.897407
  30  20 4147.5484    1.2303 11.0743 10.6295 -0.0011  0.1009   0.0082   0.2702    0.0300   0.0000   430.7697       7.49628       6.48331     -0.611914       4.41173      -3.99514       3.67235       6.10311       14.4220      -5.24266    -0.0285565      -2.46948      -8.22800    -0.0533109       1.82613      -3.79200      0.172239     -0.761303       5.27860       7.08736       7.77612       8.23678       8.44013       8.22834       8.02553       7.27458       6.88028       6.07693       5.40563       4.59933       3.91358       3.16242       2.55729       2.01917       1.54885       1.18402
  30  21 4296.1634    0.9857 13.7418 10.5666 -0.0003  0.1339   0.0066   0.3527    0.0260   0.0000   429.3056       17.0349       15.4716     -0.768085       3.75633      0.248190       1.50447      -11.3769      -6.32549      -4.46836      -13.5798      -9.73918       2.14053      -2.35285      -1.52899     -0.426494     -0.926722      -1.33827       6.91843       9.23306       10.3622       10.9493       11.2782       11.0896       10.4023       9.85644       8.97275       8.11599       7.06307       6.06862       5.13540       4.15789       3.40384       2.65506       2.02845       1.53836
  31   4 1599.3103    0.2302  0.2641 10.0129  0.0016  0.0138   0.0086   0.0326    0.0274   0.0000   441.6047      -1.29588       20.2436      0.399727      -1.90949      -2.44445      0.213981     -0.157394     -0.178920     -0.196202     0.0629295      0.333473     -0.526261      0.147086    -0.0547415      0.106295     -0.126308      0.168932      0.818607       1.19594       1.39274       1.50903       1.54050       1.51146       1.41131       1.23107       1.07852      0.950304      0.803545      0.674470      0.592989      0.485227      0.391659      0.295581      0.219859      0.157978
  31   5 1788.2232    0.3999  0.3442 10.0882 -0.0063  0.0131   0.0120   0.0293    0.0351   0.0000   439.8518      0.682557       19.5384      -2.39916      -3.85963      0.345988       1.18622      -1.38485      -1.15183     -0.130034     -0.767576     -0.246003      -1.07985      0.336056      0.136916     -0.403059     0.0363017    -0.0928092      0.649260      0.879927      0.919579       1.07320       1.03450       1.02732       1.01086      0.894353      0.892677      0.762060      0.699727      0.547120      0.503798      0.401357      0.336049      0.258680      0.203093      0.147458
  31   6 1969.4230    0.6064  0.6150 10.1235 -0.0014  0.0168   0.0132   0.0393    0.0528   0.0000   439.6792     -0.501861       20.6528     -0.157633      -2.19513      0.550193       2.46283       2.49169      -1.73260     -0.825038     -0.619210     -0.900173     -0.238185     -0.872148      0.445171     -0.394143    -0.0576987      0.133494      0.853616       1.18318       1.17338       1.30609       1.31394       1.32089       1.28413       1.22587       1.18832       1.05325      0.914008      0.746265      0.608462      0.482501      0.401378      0.344620      0.280846      0.232904
  31   7 2147.0003    0.8828  0.8129 10.4859 -0.0003  0.0181   0.0166   0.0437    0.0682   0.0000   441.7614       1.49603       19.9626    -0.0262598      -2.85682      0.854430       1.25773      -1.11536      0.491663       1.23135      0.516223     -0.681926     -0.541102     0.0463058     -0.241110     0.0567284     -0.209721     0.0294813      0.941123       1.19674       1.29204       1.42325       1.44501       1.38818       1.34291       1.29445       1.22371       1.05367      0.926502      0.792311      0.666674      0.555006      0.445766      0.358413      0.295490      0.221707
  31   8 2318.9684    1.2733  0.9725 11.0457  0.0009  0.0197   0.0220   0.0506    0.0788   0.0000   442.1123      0.482960       19.8347       1.21173      -1.15791      0.676701     -0.309953      -2.28419      0.327336    -0.0539529      0.542553     -0.806968      0.277288    0.00519569      0.711079     -0.301490     0.0973055    -0.0624864      0.988491       1.33858       1.37550       1.56143       1.49693       1.57074       1.47468       1.41553       1.32421       1.14674      0.997274      0.882525      0.723727      0.606178      0.469637      0.399682      0.304551      0.239096
  31   9 2485.0018    1.8040  1.0387 11.7200 -0.0051  0.0203   0.0311   0.0507    0.0914   0.0000   440.0643       1.05474       20.2354      0.508979      -2.40535     -0.637593       2.73661       3.04361      -1.14552      -1.37455       2.02025     -0.596289      0.904893     -0.386340     -0.212948      0.200421    -0.0955000      0.393326       1.11563       1.41615       1.54310       1.71776       1.69349       1.76827       1.66349       1.56292       1.38603       1.22721       1.08406      0.956196      0.802466      0.669298      0.532637      0.426568      0.326794      0.241630
  31  10 2647.8138    2.4070  0.9254 12.2745 -0.0009  0.0186   0.0425   0.0465    0.0866   0.0000   440.7126       3.83700       16.3670     -0.491530      -2.04350       2.26869      0.568191      -2.35985    -0.0666909     -0.360341      -1.41768       1.01556      0.708507      -1.41241      0.236491     -0.350209     -0.137173      0.291327       1.01268       1.30577       1.44366       1.60258       1.56968       1.54015       1.56358       1.39994       1.32055       1.17635       1.00291      0.827900      0.698005      0.618545      0.488655      0.382382      0.305532      0.232954
  31  11 2808.3729    3.0840  1.0291 12.5208 -0.0011  0.0182   0.0509   0.0507    0.0967   0.0000   440.0158       2.87330       15.3313       2.94761      -4.54755     -0.450003     -0.691365     -0.673451     0.0664134      -2.58539      -1.25662     0.0968928     -0.235416     -0.469185     -0.718455     0.0815030     -0.128082     -0.301434       1.00095       1.24351       1.38089       1.53922       1.55763       1.54516       1.43054       1.36583       1.25239       1.12809      0.973957      0.857565      0.703799      0.594622      0.464927      0.382271      0.290451      0.225261
  31  12 2966.2147    3.6650  0.9218 13.1688 -0.0001  0.0181   0.0646   0.0476    0.0866   0.0000   439.2286       5.26139       16.5111      0.136217      -2.14219      -2.13901      -2.66815     -0.742366     -0.142718      0.456972      0.448405      -1.24574     -0.188368     -0.105938     -0.297400     -0.367956      0.582676     -0.165212       1.01213       1.29930       1.35861       1.46019       1.48148       1.47052       1.46702       1.32732       1.21616       1.09300      0.991267      0.859800      0.738603      0.615754      0.481080      0.364088      0.302304      0.232548
  31  13 3121.3643    4.0270  1.1372 13.0203  0.0003  0.0214   0.0643   0.0521    0.1247   0.0000   439.2796       3.14240       17.9090     -0.150349      -1.19864       4.64949      -1.22967       1.06336      0.594835     -0.774639     0.0102618      -2.43759      0.274598      -1.53947      0.487349     0.0187406      0.237251     -0.262717       1.17391       1.58904       1.69626       1.79719       1.81405       1.83322       1.75894       1.68426       1.53740       1.36148       1.17384      0.979879      0.811102      0.673141      0.551487      0.427278      0.343938      0.258329
  31  14 3274.9018    3.7069  1.5268 13.0930 -0.0018  0.0244   0.0527   0.0661    0.0826   0.0000   439.6163       7.23790       14.5927       3.04681      -3.28316      -3.46037       1.32639      -1.68959      0.248617      -3.17969      -2.79445      0.417812     -0.727740      0.293960      0.835974     -0.571399     0.0681814     -0.183172       1.22954       1.65209       1.79286       1.94863       2.01362       1.95333       1.88062       1.77052       1.63281       1.46320       1.26620       1.10594      0.911939      0.778582      0.625979      0.486320      0.387484      0.300148
  31  15 3427.4107    3.1083  2.1704 12.7115  0.0005  0.0297   0.0373   0.0798    0.0548   0.0000   437.0490       6.39506       18.8954       3.53736      -3.11051      0.934035       1.98858     -0.837143      0.650439     -0.661067      -1.22276      -1.52099     -0.635885      -2.07778       1.38011      0.293507      -1.16195     -0.184173       1.55833       2.00807       2.25171       2.41086       2.51265       2.42158       2.34871       2.19213       1.99267       1.79952       1.60585       1.34681       1.11685      0.962465      0.769124      0.602187      0.475368      0.374367
  31  16 3579.3174    2.5790  3.2176 12.0589 -0.0005  0.0376   0.0255   0.0963    0.0451   0.0000   437.6221       7.97762       15.3619       3.99397      -8.27098    -0.0265712      -3.11488      -3.85015       2.47021       1.21931      0.634390      -3.04003       1.46951     -0.199897     -0.463238     -0.423879     -0.789788     -0.467792       1.97090       2.52886       2.85849       3.10225       3.11783       3.03922       2.96262       2.83180       2.54480       2.28101       2.00156       1.69646       1.45173       1.18085      0.949445      0.775202      0.604605      0.456320
  31  17 3730.5281    2.0961  4.7408 11.4559 -0.0003  0.0474   0.0178   0.1274    0.0399   0.0000   439.9523       7.10083       17.9452       12.7406      -5.54372       1.41799     -0.546202      -8.14878      -4.77800      -4.33482       1.72468      0.347809      0.678613      0.531941       1.17221      0.982744     -0.487072     -0.857019       2.46414       3.23517       3.54742       3.89153       3.87844       3.82615       3.73548       3.44842       3.16907       2.85457       2.56113       2.18072       1.84322       1.52923       1.25363      0.973372      0.767775      0.598455
  31  18 3880.8724    1.7098  7.1870 10.8888 -0.0012  0.0623   0.0120   0.1738    0.0344   0.0000   440.8134       9.21621       16.6982      -1.70148      -4.42196      -5.75306       6.49305       1.71718     -0.292624       5.42021       2.10857       1.18037      -2.07372      0.589255     -0.707645      0.693138       1.76635     -0.956404       3.20846       4.22234       4.63189       5.08158       5.14755       5.12319       4.91434       4.57927       4.21277       3.76214       3.30733       2.84546       2.38947       2.00531       1.59616       1.27868      0.991671      0.770141
  31  19 4030.8912    1.4173  9.0190 10.8008 -0.0014  0.0795   0.0097   0.2194    0.0300   0.0000   444.9369       10.9779       12.2634      -7.33446      -7.36882       6.17952       10.3681      -2.07786       12.0748      -6.55325       4.70398      -4.69666      -5.31518      -2.75529      -2.17132     -0.269092     -0.890037      0.472319       4.02711       5.36704       5.81959       6.26103       6.45212       6.48310       6.22232       5.70642       5.37510       4.73671       4.17418       3.62083       3.00900       2.51104       2.04815       1.65650       1.24129      0.974793
  31  20 4180.4932    1.1964 12.1854 10.5777  0.0008  0.1056   0.0074   0.2962    0.0287   0.0000   443.8306       2.72129       9.49781      -10.4190       10.9647       2.21086      -5.66176      -13.6326       9.70659       8.74182      -12.0202      -2.70767       4.46580      -4.17877       2.06027     -0.633331      0.868382       1.24101       5.35017       6.97121       7.76954       8.40001       8.46721       8.44290       8.09968       7.63659       7.07287       6.25386       5.62060       4.78204       4.01506       3.35810       2.73006       2.18837       1.68681       1.30464
  31  21 4329.6478    0.9508 14.6131 10.5109  0.0005  0.1403   0.0061   0.3711    0.0250   0.0000   436.9848       13.7457       7.36912      -18.8700      -14.6805      -2.12328      -1.20143       13.5826       23.2371       2.35310      -4.17715       2.72059       5.05115      -5.59947      -2.59459     -0.361392     -0.478434      -1.98302       6.94656       9.15987       10.2851       10.9563       11.3317       11.1813       10.6923       9.99174       9.33657       8.31665       7.33145       6.27504       5.38792       4.44182       3.54638       2.89974       2.20539       1.69080
  32   6 1988.6404    0.6290  0.5881 10.1813 -0.0024  0.0159   0.0136   0.0368    0.0518   0.0000   440.7572      -1.69997       19.0099      0.154338      -3.67414      -1.68931      0.584017       1.22906      0.397502    -0.0877244     -0.333795     -0.957317      0.510416     0.0291611      0.363001    0.00471544     -0.187912     0.0219162      0.770332       1.02124       1.13873       1.16992       1.22328       1.28362       1.18347       1.09319       1.01061      0.882215      0.823907      0.721988      0.620321      0.505550      0.415480      0.322261      0.251843      0.206812
  32   7 2167.3235    0.9292  0.9152 10.4385 -0.0008  0.0188   0.0163   0.0466    0.0771   0.0000   439.8941      0.291524       21.8066      0.742271     -0.307966      -1.25435       1.17999     -0.153165      0.866763     -0.416451     -0.590911      0.703169      0.131607     -0.126873      0.657758     -0.200536     -0.143173    -0.0251632      0.960607       1.23643       1.37337       1.46012       1.54467       1.50528       1.46765       1.34260       1.23197       1.13977       1.00422      0.856842      0.706544      0.583859      0.494012      0.388710      0.314674      0.239376
  32   8 2340.0703    1.3766  0.9820 11.1523 -0.0019  0.0196   0.0234   0.0488    0.0869   0.0000   439.7006       2.96145       18.2945      0.703991      -2.47577      -3.56682       1.26097     -0.156887      -2.08094      0.213154       1.19207    -0.0978654     -0.178904     -0.721329      0.406949     -0.681767      0.106005     -0.399530      0.989958       1.30571       1.38996       1.49551       1.57083       1.51406       1.58015       1.37781       1.25248       1.17619      0.997874      0.883266      0.758422      0.639095      0.512901      0.413269      0.322429      0.245200
  32   9 2507.2953    1.9041  1.0856 11.5753 -0.0023  0.0200   0.0305   0.0503    0.1012   0.0000   439.5747     -0.587340       18.8427       1.18003      -2.76212      0.778723    -0.0845615       1.57120      0.582994     -0.769482     -0.403886      0.455241      0.500040      0.545950       1.10676      0.298789      0.202720     0.0774977       1.00781       1.30329       1.43974       1.53111       1.57241       1.47543       1.56704       1.37265       1.30977       1.17800       1.06953      0.927335      0.755476      0.632675      0.550926      0.425197      0.325518      0.266381
  32  10 2671.6616    2.5353  0.9706 12.3720 -0.0012  0.0189   0.0427   0.0462    0.0858   0.0000   441.7030      0.699026       17.7204       2.65756      -3.41807     -0.631874      -1.52754      0.386515      -1.47639     -0.414144      -1.13217     -0.730913     -0.580460      0.856511     0.0123812      0.646746     -0.176289      0.322788      0.960537       1.28773       1.45237       1.53775       1.62049       1.59079       1.52383       1.39622       1.28220       1.15232       1.01104      0.875851      0.742282      0.596128      0.495525      0.394434      0.319072      0.238580
  32  11 2833.7439    3.2864  1.0092 12.4493 -0.0022  0.0185   0.0528   0.0462    0.1109   0.0000   440.7612       5.34501       14.6182       3.40607      -3.13312      -6.59340       1.87227     -0.291908      -1.05313      0.206617      -1.18451     -0.322248    -0.0999820      0.310845      0.399772      0.202561    -0.0284194     -0.591511       1.00588       1.32985       1.38558       1.44226       1.50564       1.55828       1.56196       1.41612       1.30909       1.14329      0.993430      0.865237      0.713426      0.575815      0.484345      0.389870      0.306137      0.251899
  32  12 2992.7745    3.8270  0.9345 13.5003 -0.0021  0.0191   0.0677   0.0476    0.0755   0.0000   437.6534       5.17015       16.4596       2.32627      0.168549      -3.11814      0.654715      -1.26445      0.134747      -1.49107      -1.38124     -0.385660      -1.06941     -0.559798      0.568024     -0.240036    -0.0962590     -0.227544       1.10739       1.45870       1.62461       1.71982       1.55550       1.52363       1.41289       1.32940       1.26345       1.26734       1.15541       1.01300      0.880198      0.727721      0.587553      0.460210      0.349425      0.267420
  32  13 3148.9283    3.9843  1.1697 13.4532  0.0011  0.0207   0.0654   0.0561    0.0985   0.0000   439.8740       3.64693       17.1663      -1.31885      -1.06049      -1.17049      -3.03297      -2.97414       1.01101     -0.318218       1.07646      -1.31833      0.390844       1.08930     -0.526356     -0.346332     -0.722963     0.0536238       1.08083       1.38793       1.53974       1.64297       1.71299       1.72739       1.63858       1.50472       1.43078       1.24324       1.10871      0.983020      0.794884      0.681307      0.564914      0.440950      0.346119      0.273672
  32  14 3303.4369    3.6931  1.6231 12.8877 -0.0009  0.0248   0.0492   0.0641    0.0815   0.0000   438.4824       7.21587       16.7320       4.37294      -3.67645      0.165890     -0.450566      -2.23369     -0.284177      -2.52180     -0.877107     -0.617441     -0.990319     -0.652381       1.01693      -1.13446     0.0530206      0.337606       1.19847       1.66596       1.80572       1.97353       1.94222       2.00086       1.92492       1.77662       1.64253       1.46726       1.26887       1.14395      0.968948      0.827605      0.655648      0.523626      0.407105      0.314959
  32  15 3456.7791    2.9924  2.5128 12.4383 -0.0011  0.0316   0.0323   0.0825    0.0489   0.0000   441.1793       9.43315       12.8814       3.98421       1.03482      -2.97209      0.569938       2.15401       3.32212      -3.81288    -0.0214176      -2.69103       1.54280      0.163826     -0.605723      -1.07808      0.394380    0.00917525       1.55840       2.06200       2.29133       2.44080       2.46138       2.50344       2.35408       2.26449       2.11673       1.85280       1.67637       1.43845       1.23086       1.01478      0.809020      0.668224      0.534014      0.407075
  32  16 3609.4775    2.4526  3.6074 11.8729 -0.0013  0.0392   0.0225   0.1048    0.0424   0.0000   439.5064       9.56634       17.7286      -1.54659      -3.81995       1.22528     -0.395433      -2.24901     -0.919582      -5.08102       1.11083      -2.39375     -0.836775      -3.52804     -0.733176       1.02005     -0.213786     -0.750714       1.93791       2.55283       2.82879       3.05872       3.05954       3.14061       2.96826       2.85114       2.53970       2.34263       2.04857       1.80527       1.52220       1.26701       1.02528      0.843031      0.649374      0.502744
  32  17 3761.2841    2.0091  5.2850 11.2956 -0.0004  0.0494   0.0156   0.1360    0.0371   0.0000   437.9649       12.9236       15.1641    -0.0218630      0.967959       2.26955       4.06515      -11.1090      -1.02705       3.08721      -5.17110      -1.15976     0.0468994     -0.288664     -0.206379      -1.07333      0.411584     -0.131259       2.44279       3.19654       3.53963       3.81846       3.91620       3.88221       3.72128       3.53158       3.20757       2.94390       2.63132       2.24672       1.92021       1.60933       1.32472       1.05973      0.820396      0.642815
  32  18 3912.6901    1.6869  7.4771 10.8313 -0.0001  0.0636   0.0114   0.1725    0.0343   0.0000   438.5777       2.00879       11.0960      0.752355      -2.95377      0.572100     -0.407277      -8.04675      -6.23742      -6.10669       4.28797      0.524544      -3.20484       1.25028      0.437351     -0.725962      -1.95440     -0.436470       3.20567       4.18555       4.59000       4.99302       5.12262       5.08432       4.94441       4.67299       4.27088       3.80513       3.40490       2.91393       2.46180       2.05154       1.70734       1.37199       1.06426      0.823654
  32  19 4063.2801    1.3931 10.0775 10.6916  0.0007  0.0845   0.0087   0.2324    0.0297   0.0000   440.1394       18.2528       18.0778      -6.72394      -9.12439      -1.52546      -3.25918      -6.11527      -4.40701     -0.970605      0.633715     -0.156732     -0.679307      0.206400       3.11906      -2.16420     -0.425518     -0.881544       4.20294       5.64474       6.17244       6.61767       6.81948       6.67610       6.52985       6.14952       5.68284       5.11214       4.50916       3.90090       3.34350       2.76838       2.27721       1.79986       1.43256       1.11372
  32  20 4213.3597    1.1284 12.1978 10.5704 -0.0004  0.1089   0.0069   0.2954    0.0275   0.0000   444.9690       9.84704       16.5192       12.1789       4.21922      -4.13773       1.32951      -7.08199      -8.13958     -0.165564       3.31334       3.20568       1.55092      -4.46979       2.58673       2.66509      -1.85794      0.516212       5.36794       7.06807       7.90290       8.41045       8.59554       8.54335       8.27882       7.85241       7.27098       6.36653       5.76819       5.02927       4.29346       3.60169       2.90223       2.34390       1.85195       1.42763
  32  21 4363.0326    0.9019 14.7312 10.5170 -0.0010  0.1424   0.0057   0.3798    0.0237   0.0000   443.1049       6.99207       2.19251     -0.966160      -4.23070      -1.19693      -3.55609      -17.4304      -4.88321       12.0177       11.1391       6.07828       5.37048      -3.45972     -0.149788       6.84773      0.639167       1.47185       6.70812       9.03907       10.2117       10.8662       11.1450       11.1615       10.6893       10.0768       9.30737       8.35946       7.38104       6.49531       5.44790       4.60770       3.72923       2.98333       2.32556       1.79640
  33   6 2007.5758    0.6484  0.6011 10.2876 -0.0034  0.0151   0.0140   0.0399    0.0500   0.0000   441.4526      -1.15739       21.0882      0.398674      -4.12362      0.693396     -0.586370    -0.0820709     0.0944760      -1.56744       1.96498     -0.492558       1.14459     -0.462554      0.140990     -0.471668     -0.100891     -0.222198      0.806941       1.08550       1.19948       1.29958       1.34472       1.33571       1.31220       1.25159       1.12771      0.993650      0.853856      0.719528      0.602068      0.486071      0.407539      0.321472      0.258208      0.205605
  33   7 2187.3458    0.9705  0.8712 10.5783 -0.0012  0.0188   0.0175   0.0459    0.0760   0.0000   440.5773      0.636413       23.3563     -0.264336     -0.812670      0.373193      0.341450     -0.554807     -0.159085      -1.18431      0.465200       1.65842      0.233363      -1.64691      0.952802      0.694978     -0.204576    -0.0299147      0.959180       1.30379       1.46637       1.62645       1.62039       1.66910       1.56203       1.45429       1.36553       1.13668       1.01708      0.898712      0.754495      0.629038      0.504867      0.398707      0.316681      0.248247
  33   8 2360.8045    1.4796  1.0612 11.0328  0.0011  0.0188   0.0236   0.0502    0.0913   0.0000   439.7784     -0.271839       21.7046      -1.00039      -2.35088      -1.45744      0.228187      -2.57045       3.02239     -0.227906      0.707694     0.0473626      -1.66864      0.580542     -0.512147      0.154853     -0.414425    -0.0338988      0.934994       1.23596       1.34017       1.46364       1.50982       1.49949       1.44861       1.37401       1.23108       1.12846      0.977014      0.905680      0.764817      0.660771      0.510564      0.420118      0.338006      0.262621
  33   9 2529.1816    1.9643  1.0868 11.6274 -0.0020  0.0191   0.0312   0.0527    0.0945   0.0000   441.4891       1.56796       18.9158      0.203244      -4.12026      -1.10271       2.50240      0.109161       2.04636     -0.803640       1.22058     -0.639782     -0.843038      0.144990     -0.321701    -0.0514582    -0.0208944     0.0988502      0.971606       1.26669       1.39694       1.53873       1.54342       1.49143       1.39849       1.33698       1.23206       1.14859       1.03344      0.932874      0.832670      0.690328      0.571592      0.451549      0.353941      0.277885
  33  10 2695.0807    2.5503  1.0454 12.2510 -0.0015  0.0194   0.0409   0.0491    0.0926   0.0000   441.1589       2.17620       17.1195      -2.20412      -3.86734     -0.589753       3.42109      -1.36591      -3.41762     -0.709986      0.738451     -0.619833     0.0259874      0.611381      0.904065    -0.0342377   -0.00783195      0.206745       1.05796       1.44870       1.65264       1.84222       1.87606       1.85684       1.80758       1.66956       1.53384       1.31802       1.14013      0.990819      0.802894      0.647657      0.511365      0.416059      0.331984      0.265231
  33  11 2858.6214    3.4860  0.9864 12.4190 -0.0018  0.0178   0.0552   0.0442    0.1165   0.0000   441.0226       2.92152       18.5256       3.97229      -1.98710      -1.86572      0.523671     -0.388878      0.660309    -0.0973496       1.27510      0.452450     -0.692155      -1.17482      0.709052       1.00267     -0.461250     -0.611405      0.853288       1.13580       1.22855       1.36985       1.36858       1.35308       1.35573       1.25238       1.16311       1.05438      0.919957      0.809952      0.682564      0.606359      0.481587      0.392644      0.296890      0.239270
  33  12 3018.8745    3.9846  1.0739 13.0019  0.0002  0.0183   0.0627   0.0488    0.1019   0.0000   441.1131       2.95799       17.7233       2.54276      -2.56867      -2.88199       1.79673     -0.523475       2.16711      -2.23833     -0.608813      -1.42098     -0.287162     -0.458574      0.429676     -0.384329     -0.429664      0.210312      0.911937       1.20586       1.30591       1.41823       1.42223       1.41107       1.38605       1.32441       1.19129       1.09177       1.00204      0.861548      0.740405      0.626439      0.509505      0.408865      0.327264      0.263332
  33  13 3176.1223    4.0645  1.1903 13.2362 -0.0017  0.0201   0.0626   0.0543    0.1036   0.0000   438.6443       3.28550       15.4127      0.609124      -2.38180    -0.0802869      0.899397      -1.49868    -0.0407177     0.0926106      0.463478      0.960160      -1.00726      0.411222      0.609722      0.396112      0.743371      0.191159       1.00479       1.33209       1.45229       1.66047       1.61447       1.61492       1.58416       1.50347       1.34036       1.22467       1.07355      0.957872      0.807486      0.675293      0.550361      0.443095      0.360910      0.278009
  33  14 3331.5626    3.5941  1.7028 12.8693 -0.0012  0.0248   0.0465   0.0653    0.0748   0.0000   436.9053       5.52560       15.1273       2.21417      -3.09807      -1.02565      -2.89902      -3.22458      0.512560     -0.790877       2.19019    -0.0665914      -2.11154     -0.146276      0.121918     -0.622035     -0.962752      0.285382       1.24561       1.65234       1.76846       1.88104       1.96205       1.92057       1.91332       1.79003       1.65973       1.47304       1.32148       1.18339       1.02139      0.850043      0.673542      0.547571      0.445843      0.354122
  33  15 3485.8764    2.9323  2.7781 12.1788 -0.0009  0.0325   0.0295   0.0855    0.0508   0.0000   439.3498       8.35190       11.0507     -0.114304      -1.44065     -0.804243      -2.28912      -7.48576     -0.464246      -1.45017       1.31123      -1.47474      -1.25833      -1.53723      0.640769      0.759580      -1.22906      0.180137       1.58046       2.12568       2.30528       2.49979       2.58156       2.50036       2.46152       2.32325       2.15456       1.94871       1.75312       1.47172       1.28296       1.08655      0.909982      0.726073      0.578229      0.447664
  33  16 3639.2916    2.3864  3.8009 11.7263 -0.0002  0.0399   0.0207   0.1038    0.0402   0.0000   443.8881       9.17855       13.0784       1.50890       3.62112      -5.37505      -4.29980      -6.41080      0.299294      -5.78204       1.03924      -2.87221      -1.68494      0.204439       1.16658      0.577331      0.409961     -0.231451       1.96082       2.60836       2.96396       3.27548       3.26004       3.25103       3.18305       2.97520       2.74292       2.38337       2.16252       1.83147       1.61242       1.34096       1.11003      0.872686      0.699622      0.536799
  33  17 3791.9453    1.9702  5.8339 11.2383 -0.0002  0.0523   0.0144   0.1413    0.0342   0.0000   439.2286       12.9016       15.2611      -2.30019      -5.56742      -1.79583      0.480708     -0.151317      -1.20191     -0.493696       1.60525      -3.17992     -0.807574      -1.26155      -1.18164      0.242512     -0.178813      0.715315       2.54703       3.31313       3.71541       3.90104       4.03953       3.97246       3.89588       3.65065       3.42226       3.11429       2.79500       2.43357       2.07467       1.77674       1.43959       1.19017      0.942210      0.729039
  33  18 3943.6953    1.5856  8.3503 10.7539 -0.0012  0.0697   0.0100   0.1882    0.0322   0.0000   442.9540       11.6717       20.6905       3.36390      -7.66587      -3.07029       6.39401      -13.1923      -10.0817      -3.20411       6.59757      -1.78204       2.40960      -1.99984      0.273655      -2.76329      0.830792     -0.105710       3.35831       4.48984       4.98950       5.39251       5.46919       5.39584       5.21416       4.94533       4.62629       4.15983       3.72788       3.27078       2.81360       2.34036       1.94479       1.58185       1.24984      0.956525
  33  19 4094.9442    1.2965  9.9417 10.7039 -0.0018  0.0854   0.0082   0.2385    0.0287   0.0000   444.2066       23.7484       11.1863      -11.7106       3.24710      -3.85651      -2.47761      -1.52439       12.7469      -2.63954      -1.30842      -12.8856      -3.41420      -6.68614      -3.10654      0.202257      0.523321    -0.0576740       4.17914       5.48637       6.16908       6.60272       6.78936       6.72995       6.39413       6.18525       5.67590       5.16678       4.62505       3.97699       3.40186       2.88332       2.38427       1.93595       1.52424       1.18266
  33  20 4245.7669    1.0887 13.5448 10.5295 -0.0005  0.1180   0.0062   0.3219    0.0264   0.0000   447.8741       4.95294       7.31046      -13.8852      -5.36096       5.17179      0.263021      -9.73127      -1.34000       9.58222       3.69942       2.29510      -3.53753     -0.176550       1.53616      0.621026      -2.11598       3.48319       5.62561       7.54485       8.37773       9.00295       9.23418       9.00525       8.80653       8.43784       7.67316       7.04636       6.24909       5.49381       4.72222       3.99162       3.26518       2.60225       2.07371       1.62714
  34   3 1441.1441    0.1404  0.1093 10.0688 -0.0246  0.0111   0.0096   0.0247    0.0224   0.0000   441.3576      0.245241       21.1468     -0.332567      -2.87797     -0.258869     -0.784281      0.440759      0.297587     -0.835934     -0.198556      0.330845     -0.226580     -0.390555    -0.0390944     0.0723875      0.284238     -0.128099      0.586128      0.785299      0.784839      0.824422      0.820745      0.798087      0.798751      0.922211      0.933352      0.769403      0.660954      0.483899      0.442635      0.347956      0.310123      0.269762      0.266038      0.198948
  34   5 1841.2618    0.4605  0.4295 10.0841 -0.0062  0.0145   0.0116   0.0301    0.0380   0.0000   439.6666     -0.428337       21.1337      -1.17801      -3.95650      0.727805       1.48283       1.19356      -1.17599       1.11589     -0.269202      0.192518      -1.16455     -0.324263     -0.589324    -0.0676230      0.317176      0.104892      0.705542      0.866841       1.00535       1.03304       1.10593       1.02199      0.965771      0.952199      0.885983      0.825235      0.727107      0.643921      0.613973      0.541064      0.458217      0.350439      0.278225      0.231840
  34   6 2026.3232    0.7033  0.6706 10.1419 -0.0013  0.0158   0.0137   0.0366    0.0577   0.0000   441.3082      0.293467       19.9850       1.79379      -1.08681     -0.772974      -1.40207      0.812948      0.308460     -0.306142       1.14534     -0.937315     -0.933495     0.0337600    -0.0663065      0.355654     -0.116443     0.0388252      0.747898      0.929952       1.11440       1.19811       1.15606       1.19429       1.12152       1.10026       1.00284      0.920082      0.829050      0.717966      0.595622      0.522129      0.419997      0.367315      0.280329      0.228940
  34   7 2207.0027    1.0222  0.8898 10.5851 -0.0022  0.0190   0.0177   0.0455    0.0725   0.0000   441.3878      -1.43422       19.4953    -0.0150998      -2.64298     -0.591183      -1.91647       1.99199      0.106425      0.575650      0.968816      -1.77212      0.381062    -0.0568271      0.931437      0.278868     -0.647633     0.0298076       1.09507       1.53254       1.85847       2.04513       2.12999       2.07756       1.94582       1.79966       1.61078       1.41514       1.19445       1.02389      0.848041      0.696176      0.546947      0.431950      0.338013      0.255603
  34   8 2381.2686    1.4864  1.0440 11.2665 -0.0018  0.0193   0.0242   0.0515    0.0855   0.0000   440.9694     0.0913830       22.8237     -0.993703      -4.27428       2.52736       2.28106       1.93407      -1.28798       2.00155       1.21956     -0.319110      -1.29859     -0.159483      0.496269    -0.0136392     -0.273481   -0.00311040      0.895707       1.21227       1.30564       1.45365       1.44171       1.51121       1.42273       1.34429       1.22266       1.14907       1.02059      0.884052      0.746453      0.625428      0.514783      0.413377      0.334329      0.272555
  34   9 2550.6320    2.0265  1.1867 11.7472  0.0016  0.0204   0.0309   0.0537    0.0938   0.0000   439.9635      -1.55123       19.0946     -0.952549      -4.44373      -2.49197      0.372950     -0.829890     -0.258159     -0.328657      -1.07257      0.395555     -0.805310      -1.02146      -2.02976      -1.06449     -0.550964      0.154635       1.01400       1.28517       1.48977       1.54021       1.54665       1.59839       1.52770       1.47464       1.37515       1.23427       1.07983      0.952125      0.811688      0.692976      0.590411      0.479567      0.379689      0.292244
  34  10 2718.0182    2.6494  1.0602 12.3206 -0.0019  0.0187   0.0418   0.0495    0.0946   0.0000   441.5981       4.13902       17.4407       1.71211      -1.70030      -1.26755      0.185832     -0.950960     0.0618514      -1.98170      0.575817     -0.622087     -0.226380      0.946677       1.45490      0.487550     -0.536469      0.418735      0.914123       1.20740       1.33912       1.44781       1.43360       1.44404       1.45952       1.34131       1.24210       1.14382       1.01081      0.891078      0.737572      0.617374      0.515550      0.424325      0.344560      0.265989
  34  11 2883.0170    3.5294  0.9721 12.7673 -0.0033  0.0171   0.0574   0.0452    0.0980   0.0000   441.2293       3.33017       18.4911       1.47462      -1.17643      -3.85944       2.20314      -3.95118      0.672669     -0.554741     -0.429348      0.378578      0.361983     -0.650765    -0.0625949     -0.676908      0.613340      0.545544      0.828619       1.09969       1.17826       1.25611       1.30737       1.30708       1.26607       1.17700       1.14681       1.02095      0.940611      0.809723      0.679583      0.564138      0.473509      0.381420      0.315987      0.249825
  34  12 3044.4629    4.0029  1.1397 13.1423 -0.0006  0.0200   0.0609   0.0514    0.1000   0.0000   439.5278       5.09732       19.2552      0.937183      -2.92552     -0.701072      0.475555      -2.69011       1.02094      -1.56309     -0.484872     -0.530890       1.24539      0.214672      0.264622    -0.0392602      0.813730     -0.196186       1.03498       1.35246       1.38663       1.42887       1.55202       1.58115       1.57540       1.46865       1.27535       1.19608       1.06426      0.974635      0.822472      0.693786      0.571813      0.449322      0.367824      0.293161
  34  13 3202.8885    3.8903  1.3190 13.2682 -0.0016  0.0216   0.0568   0.0559    0.0867   0.0000   440.9215       5.02614       17.9361       2.37647      0.983374     -0.435512     -0.750819      -2.68186      0.377362     -0.743613      -1.54766      -1.75957       1.96113     -0.629029      0.228693      0.422174     -0.481153    -0.0816030       1.06985       1.39968       1.54168       1.58662       1.65065       1.60766       1.64808       1.53350       1.45319       1.35659       1.15911       1.02442      0.859081      0.733018      0.607987      0.500844      0.405818      0.319932
  34  14 3359.3089    3.4239  1.8954 12.6862  0.0003  0.0258   0.0408   0.0666    0.0672   0.0000   442.1396       5.17078       13.8296       3.21741     -0.907832      -1.01382      -3.42241      -3.57211     -0.356488      -2.08872      -2.82826      -1.16419      0.313584     0.0420300     -0.201441     -0.514188      0.352254     -0.460373       1.26805       1.66500       1.84345       1.95174       1.93373       1.99516       1.93951       1.88961       1.73254       1.57482       1.40148       1.24001       1.02633      0.873874      0.723529      0.586506      0.489106      0.390709
  34  15 3514.4802    2.8262  2.9388 12.0813 -0.0002  0.0328   0.0272   0.0887    0.0504   0.0000   436.3534       6.65311       16.6860       2.63756      -1.16776      -1.30624     -0.837861     -0.345845     -0.304008      -1.13542     -0.886769      0.456146      -1.84482      -1.82713      0.339027     0.0909467    -0.0661950      0.734851       1.56834       2.09744       2.28984       2.50896       2.51538       2.58747       2.49138       2.36690       2.17413       1.92467       1.70426       1.54363       1.33018       1.14395      0.931523      0.750904      0.601835      0.475263
  34  16 3668.7270    2.2739  4.4714 11.5709 -0.0001  0.0422   0.0180   0.1147    0.0367   0.0000   439.0913       10.6409       11.7106       6.90173      -5.78676      -1.84747      -6.24704      0.957695      -2.77358      -2.46145     -0.449956      -1.17221   -0.00419704      0.120230   -0.00124721     -0.191940      0.209167      0.130285       2.03635       2.70050       2.99697       3.20238       3.33083       3.25691       3.17312       3.06568       2.82846       2.54646       2.27596       1.97221       1.71533       1.46994       1.18708      0.983282      0.791452      0.609812
  34  17 3822.0491    1.8638  6.3594 11.1434 -0.0007  0.0549   0.0128   0.1479    0.0320   0.0000   436.0604       14.0969       22.7090       4.03199      -7.71302      -6.83093      -10.9932      -2.06019      -3.28922      -9.73301     -0.639497       2.90498      -3.91950     -0.176440       2.60278      0.486315      0.586185     -0.207168       2.56570       3.38816       3.78006       4.08067       4.13445       4.13275       4.01707       3.85178       3.51865       3.25223       2.91983       2.57081       2.19333       1.87297       1.55941       1.27538      0.999419      0.800896
  34  18 3974.7350    1.5681  8.7519 10.7470 -0.0003  0.0710   0.0096   0.1951    0.0312   0.0000   449.2659       13.1929       5.26189       10.2670      -7.79555      0.796408       2.95488      -6.00018      -7.18977     0.0696081       2.91229      -3.53662      -1.03398      0.741406     -0.325530     -0.166022      -1.32640     0.0272860       3.32076       4.46594       4.95815       5.40130       5.55073       5.51371       5.35548       5.11874       4.68509       4.23981       3.81709       3.29355       2.82217       2.37534       1.99334       1.61375       1.28385       1.00624
  34  19 4126.4423    1.2857 11.1234 10.6662  0.0001  0.0944   0.0075   0.2569    0.0275   0.0000   435.9784       19.8895       16.8614      -7.64422      -2.18130      -3.84004       5.13436       3.41440      -2.29426      -6.08342      -10.2769       1.58009       2.63662     -0.212442      -1.84046       3.01042      -1.88464      0.244886       4.25517       5.80896       6.40179       6.84226       7.05168       7.04810       6.81036       6.53630       6.04248       5.56217       4.95856       4.34943       3.69695       3.18857       2.59288       2.16996       1.68145       1.33547
  34  20 4277.9524    1.0489 13.7256 10.5276  0.0008  0.1219   0.0060   0.3242    0.0257   0.0000   441.1182       17.2752       18.2504       2.38522       3.20384      -3.27191       17.3771      -7.90887      -2.13824      -4.66160      -4.98928       3.52482      0.911422       9.09675     -0.719424      -1.63171       2.51173      -4.23781       5.60192       7.56370       8.40624       9.15616       9.42912       9.37938       9.12040       8.67516       8.02622       7.31783       6.40597       5.67507       4.79657       4.06936       3.35440       2.75204       2.16641       1.71784
  35   4 1665.9484    0.2848  0.2159 10.0219 -0.0105  0.0108   0.0117   0.0241    0.0267   0.0000   440.7328     -0.777815       21.8025      -1.11792      -1.72238      -1.16319       1.30422       1.16373     -0.493906       1.11884     -0.722031     -0.529755     -0.532642     -0.146109      0.263529     0.0240935    -0.0542863     0.0411048      0.545074      0.635595      0.744846      0.782808      0.834141      0.837603      0.852729      0.813249      0.730700      0.768063      0.691786      0.480770      0.454873      0.396508      0.315769      0.281447      0.217629      0.173862
  35   5 1858.4402    0.4784  0.4480 10.0638 -0.0032  0.0131   0.0115   0.0320    0.0384   0.0000   440.7197     -0.745690       21.2998     -0.634876      -1.70746      0.533656     -0.525358     0.0215752     0.0198524      -1.09063      0.908884     -0.415183    -0.0330598     -0.108678     -0.565619      0.367902      0.225452     -0.708840      0.617901      0.809715      0.927834      0.975094      0.998045      0.986359      0.950781      0.913773      0.915387      0.815285      0.711966      0.607394      0.502328      0.447631      0.377761      0.296397      0.250915      0.203926
  35   6 2044.8221    0.7232  0.7083 10.2398 -0.0028  0.0162   0.0139   0.0409    0.0570   0.0000   441.6294       1.09888       21.2445     -0.969254      -2.97315       1.20636     -0.718111      -2.63332      -2.37499      0.181010      0.311795     -0.775213     -0.197754      0.324102    -0.0814190      0.673764      0.538478      0.231984      0.732431      0.999544       1.09874       1.19793       1.22481       1.18620       1.17816       1.08642       1.02240      0.932986      0.867808      0.766208      0.692128      0.580309      0.476528      0.373049      0.302507      0.244252
  35   7 2226.4062    1.0641  0.8788 10.8539 -0.0022  0.0174   0.0185   0.0456    0.0669   0.0000   440.7313       2.23349       23.4193     -0.192450      -1.71767      -1.71460     -0.884082       1.80760      0.485515     0.0376119     0.0876885      0.302267     -0.802410     -0.585969     -0.862613     -0.202785      0.115924     -0.393132      0.816343       1.03355       1.15046       1.21091       1.31292       1.25196       1.19691       1.10923       1.11954       1.04041      0.928166      0.807020      0.685117      0.580232      0.494125      0.419211      0.321130      0.256778
  35   8 2401.3212    1.5135  1.0825 11.3690 -0.0027  0.0195   0.0240   0.0494    0.0840   0.0000   441.3859       1.96671       21.4460      0.941999      -4.13764      0.374567       2.71154      -1.07453     -0.898816      -1.11180      -1.24290      -2.19825     -0.687663      0.340123      0.180875     -0.652955     -0.225087     0.0341588      0.927089       1.21354       1.36153       1.46499       1.51375       1.54583       1.45973       1.35559       1.26986       1.16075       1.05170      0.920181      0.800613      0.693592      0.586759      0.463547      0.387861      0.296986
  35   9 2571.8788    2.1771  1.1404 11.8325 -0.0004  0.0221   0.0328   0.0512    0.0926   0.0000   441.3851       1.99031       19.1733      -3.47563      -2.12603      -1.79463     -0.655748      0.843906       1.53775       1.08201      0.934570     -0.463005      0.278553     -0.860534      0.229884      0.249754    0.00778158      0.234927       1.23843       1.78042       2.17268       2.46320       2.55203       2.52357       2.47694       2.19460       1.97053       1.74082       1.48070       1.20717      0.969558      0.799550      0.627307      0.488985      0.378474      0.309585
  35  10 2740.5818    2.7615  1.1130 12.6938 -0.0052  0.0196   0.0433   0.0510    0.0804   0.0000   439.3088       2.57428       20.0116      0.247932      -1.74567      0.844016      0.578343      -2.17039     -0.469750      0.701225       1.74403     -0.343928     -0.839530      0.688374      -1.19588      0.194630      0.358096      0.109821      0.909505       1.19285       1.33481       1.46212       1.43645       1.48954       1.39564       1.32544       1.27380       1.14148       1.03628      0.897604      0.799150      0.673674      0.564831      0.458922      0.378289      0.303541
  35  11 2906.9066    3.5608  0.9662 13.1516  0.0008  0.0177   0.0574   0.0449    0.0804   0.0000   439.7907       4.40597       20.1471       1.13921      -1.35224      -1.33306       1.18969      -1.24792      0.478975       1.53759     -0.692822     -0.594500     -0.349872      0.207705     -0.637078     -0.231466     -0.160754     -0.137805      0.832850       1.07054       1.15310       1.28716       1.26499       1.25096       1.26901       1.17217       1.13537       1.03396      0.961463      0.796872      0.746242      0.614996      0.507248      0.416778      0.340007      0.269046
  35  12 3069.6531    4.0640  1.0850 13.2972 -0.0011  0.0183   0.0625   0.0505    0.0884   0.0000   439.9430       4.93192       15.6161     -0.476681     -0.911506     -0.843895     -0.278382     -0.803385      -1.31999     -0.332518      -2.42119     -0.515549      0.136840      0.820191     -0.213319     -0.728180    -0.0483953     -0.176999      0.842094       1.13334       1.23453       1.32839       1.31881       1.35672       1.29884       1.21803       1.15658       1.11478      0.964134      0.853572      0.746040      0.632854      0.525384      0.449679      0.353100      0.275928
  35  13 3229.2264    3.8355  1.3786 13.5036 -0.0001  0.0222   0.0553   0.0606    0.0706   0.0000   440.8715       4.73024       16.2048       2.06889      -3.59924      -4.88407      -2.59702      -1.26069      -1.17947      -2.91484     -0.549578       1.01674      -1.04295      0.390628     -0.297096    -0.0481471     -0.317630      0.120874       1.00891       1.34066       1.47654       1.67165       1.65239       1.61484       1.61918       1.54758       1.39530       1.30635       1.17840       1.03618      0.883262      0.747907      0.634098      0.504279      0.419737      0.327849
  35  14 3386.7296    3.3157  2.0324 12.7901 -0.0012  0.0270   0.0383   0.0696    0.0555   0.0000   440.4317       3.75758       15.2270       2.27099      -3.59904      -1.56746      -4.58797     -0.866186      0.293177      -2.14374      -1.77607       1.41663       1.58896     -0.476840     -0.762151       1.56919      0.487534      0.474982       1.26693       1.63305       1.87871       2.01300       2.03813       1.99072       1.99845       1.83543       1.76357       1.62270       1.43818       1.28859       1.11272      0.924900      0.771644      0.626239      0.516547      0.408517
  35  15 3542.8020    2.7208  3.2529 11.9918 -0.0009  0.0349   0.0246   0.0912    0.0454   0.0000   438.9171       5.50098       18.8104     -0.866522      -1.09221     -0.789353       4.51582      -2.12275      -3.83860      -2.52599      -3.94039      -2.11570      -1.17082     -0.186787    0.00408555    -0.0301476      0.375816      0.658102       1.57853       2.14293       2.32872       2.48789       2.53480       2.54779       2.48761       2.41813       2.22887       2.06292       1.85815       1.63063       1.36768       1.20656      0.973735      0.839248      0.657058      0.518940
  35  16 3697.9314    2.2069  4.7089 11.5220 -0.0009  0.0436   0.0171   0.1199    0.0359   0.0000   441.7606       8.00146       15.6993      0.220492      0.693338      -2.46600       8.31864      -4.04889      -3.76646      0.615413       8.95317     -0.332722     -0.220771      -1.55058       1.04903     -0.598364     -0.297298       1.23622       1.99257       2.67136       2.92191       3.21927       3.25529       3.29715       3.18020       3.05310       2.80617       2.59630       2.32973       2.07997       1.75638       1.48233       1.22840       1.02457      0.809662      0.656142
  35  17 3851.9634    1.7863  6.6541 11.0765 -0.0002  0.0562   0.0120   0.1537    0.0318   0.0000   442.4814       15.6370       15.0781       7.82519      -2.10837      -3.91363       1.97922      -1.95861      -5.39664       1.88824       1.28328       2.19758      0.276555      0.969222       1.39879     -0.909776      -1.43550     -0.397980       2.55740       3.37666       3.81037       4.07083       4.24607       4.18198       4.12089       3.90717       3.59173       3.29601       3.04353       2.61706       2.25918       1.92624       1.58164       1.31702       1.06496      0.838035
  35  18 4005.2322    1.4845  8.9454 10.7834 -0.0005  0.0742   0.0091   0.2000    0.0298   0.0000   435.7964       9.12174       8.95559      0.693949       12.3858       7.48244      -3.95405      -4.56901      0.129592      -5.90757      -5.46038      -4.55786       2.67874      -2.00279       3.30395      -1.26114    -0.0377772      0.457906       3.34517       4.43638       4.89273       5.38099       5.49753       5.43810       5.38596       5.11383       4.74412       4.34194       3.91240       3.40324       2.98318       2.50543       2.13841       1.74296       1.38408       1.10127
  35  19 4157.7838    1.2117 11.7783 10.6606 -0.0013  0.0995   0.0069   0.2735    0.0265   0.0000   439.1328       4.55573       11.3323       3.42200      -5.66316       4.76678     -0.818268      -6.66852       5.21404       1.27890       4.10205      -3.39250      -3.45032       2.38023      -2.69103      -2.75030      -3.24156     0.0810235       4.42873       5.91926       6.50748       7.07818       7.26426       7.25077       7.08041       6.71711       6.35514       5.79720       5.15047       4.61861       3.96562       3.38962       2.83522       2.32406       1.85334       1.48579
  35  20 4309.4476    0.9777 14.1303 10.5301 -0.0015  0.1265   0.0055   0.3464    0.0243   0.0000   444.3818       10.6019       20.5230       11.0981       5.90382      -1.01295      -10.7268      -6.88609      -4.43195      -25.8412       1.34365      -2.00138      -3.73307      -3.16459       1.41134       4.14878      -2.58148       3.68778       5.53691       7.49966       8.25766       8.93956       9.27275       9.12656       9.04503       8.53375       8.02208       7.35920       6.59433       5.75414       5.03701       4.29404       3.58749       2.96950       2.31806       1.84216
  36   4 1681.9075    0.3029  0.2915 10.0539 -0.0020  0.0122   0.0093   0.0277    0.0277   0.0000   440.8319      0.364989       21.8972      0.235479      -2.20007      0.891851      0.725744     -0.177585     -0.301417       1.07749       1.09026     -0.327754     0.0835631     0.0327641      0.209069    0.00941580     -0.229323      0.178345      0.576226      0.733910      0.818201      0.847484      0.949862      0.974693      0.946752      0.893796      0.767001      0.714784      0.675406      0.588517      0.508715      0.391349      0.341615      0.313963      0.246261      0.191176
  36   5 1875.4105    0.5206  0.4956 10.1019 -0.0048  0.0136   0.0119   0.0327    0.0420   0.0000   442.3221    0.00751227       21.2154      -1.72511      -3.30669      0.225152      -2.09687       1.13357      -1.54532     -0.699319      -1.53820       1.11075      0.394025      0.304794      0.494405     -0.261394     0.0825172      0.153410      0.597785      0.822466      0.862063       1.00608      0.967090       1.00879      0.983774      0.929848      0.859107      0.789455      0.705826      0.625176      0.555764      0.481106      0.396149      0.331113      0.263276      0.222539
  36   6 2063.1019    0.7480  0.6714 10.3590 -0.0012  0.0158   0.0142   0.0361    0.0559   0.0000   441.5571      -1.29740       20.7015       1.31345      -3.72943       1.21346     -0.434376      0.292495      -1.37426     0.0496597       1.60634     -0.314040     -0.278227     -0.181124     -0.651362     -0.179573    -0.0667803      0.132213      0.685221      0.944076       1.00345       1.11755       1.15533       1.16062       1.13312       1.03849      0.985922      0.900854      0.864083      0.729874      0.633998      0.526786      0.447900      0.376311      0.288415      0.244840
  36   7 2245.4985    1.0865  0.9619 10.8323 -0.0016  0.0178   0.0178   0.0474    0.0691   0.0000   440.3029      -1.02793       22.5745      -1.35297      -2.74111       3.42848      0.847358      -1.90405      -2.34212      0.146086     0.0929547      -1.08795     -0.484114     -0.525884     0.0355709     -0.581039     -0.271751     0.0817863      0.782249       1.03000       1.16346       1.24752       1.23539       1.25325       1.26828       1.17928       1.12720       1.00270      0.919999      0.807029      0.713629      0.610394      0.501317      0.431843      0.345841      0.271525
  36   8 2421.1970    1.5903  1.0994 11.3895 -0.0056  0.0196   0.0249   0.0503    0.0884   0.0000   440.3784       1.18090       21.3604      0.759805      -5.37838      -1.57088       3.28014      -2.40143     -0.445510      -2.05399     -0.988862     -0.747049      -1.80533      -1.99941     -0.979822     -0.134381     -0.146128      0.219767      0.933294       1.26180       1.42300       1.54600       1.58225       1.50826       1.48982       1.38434       1.29844       1.17724       1.06951      0.980984      0.867787      0.729697      0.608744      0.487671      0.388624      0.321395
  36   9 2592.8228    2.1892  1.1165 12.0662 -0.0038  0.0194   0.0334   0.0492    0.0886   0.0000   442.3105      0.998439       19.6558      0.383506     -0.643222      0.472902       2.32208      -1.38239     0.0997050     -0.533805      0.787838     -0.941478     -0.678160     -0.371141     -0.749699      0.132495      0.286434    -0.0732857      0.870143       1.11447       1.27063       1.36377       1.38664       1.40835       1.40339       1.34793       1.23701       1.12406       1.00845      0.901986      0.749286      0.667106      0.555887      0.440459      0.362010      0.306419
  36  10 2762.7431    2.8505  1.0607 12.6119  0.0003  0.0188   0.0437   0.0475    0.0842   0.0000   440.6442       3.43088       21.1780      0.851821      -1.72160      -2.09682      -1.53055    -0.0495073       3.20145      -1.23538     -0.331910     -0.574538     -0.828009      0.245487      0.237503      0.645280      0.318000      0.717623      0.888583       1.21347       1.37969       1.56313       1.60231       1.58374       1.55099       1.44606       1.32883       1.18907       1.06612      0.921422      0.794827      0.674813      0.567173      0.449666      0.367448      0.288143
  36  11 2930.3175    3.6653  1.0786 12.9515  0.0002  0.0180   0.0547   0.0474    0.0935   0.0000   439.7154       5.19686       17.2370     -0.381209      -3.24748     0.0642176      -2.41411      -1.26260      0.907420      0.146445     -0.502050       1.17390     -0.517107     -0.747119     -0.776817     -0.578851    -0.0823650      0.292119      0.826016       1.10620       1.20895       1.32333       1.30838       1.33314       1.29990       1.25566       1.18052       1.09317      0.987544      0.864928      0.742265      0.618345      0.510504      0.420275      0.350017      0.286346
  36  12 3094.3838    4.1246  1.1746 13.2633 -0.0006  0.0187   0.0612   0.0530    0.0966   0.0000   439.9583       5.53810       15.2047       6.68418      -2.60150      -1.13749       1.23007      -1.21560       2.97863      -1.88188       1.30016      -1.15914     -0.839830      -1.30887      0.508308     -0.283543     -0.610472      0.210101      0.900334       1.16610       1.26840       1.38507       1.44265       1.44009       1.40375       1.32209       1.20528       1.11725       1.02312      0.938706      0.809530      0.692883      0.564992      0.458555      0.377210      0.299644
  36  13 3255.1524    3.8740  1.3847 13.3458 -0.0021  0.0221   0.0538   0.0561    0.0735   0.0000   442.0768       4.98813       14.5166       1.77589      -1.58465       1.70662      -1.26261     -0.226484       2.17555      -4.07845      0.316363      0.214178    -0.0415691      -1.56297       1.58603     -0.356350      0.583235     -0.716900      0.985352       1.34440       1.40625       1.52280       1.58211       1.60593       1.57652       1.48511       1.39738       1.28109       1.17236       1.02097      0.878562      0.755450      0.639512      0.522225      0.419131      0.343010
  36  14 3413.6888    3.2291  2.2088 12.6214 -0.0016  0.0272   0.0349   0.0725    0.0520   0.0000   439.8597       4.67250       14.5100       2.67923    -0.0489006      -4.22628       1.46852      -5.21294       3.30942      -3.23219      0.661379     -0.175740      0.416277      -2.65772      0.192287     -0.120560       1.40281    -0.0957989       1.23158       1.59958       1.83385       2.02583       2.09464       2.06645       2.05255       1.91207       1.77318       1.64153       1.46113       1.27831       1.11819      0.935105      0.775609      0.643123      0.519965      0.423169
  36  15 3570.8023    2.5954  3.5828 11.9604 -0.0011  0.0358   0.0222   0.0990    0.0399   0.0000   436.1497       9.86080       15.7978       3.19045     -0.589870      -4.28652       3.49897      -2.99608      -1.21973      -4.45920      -2.43567      -1.72475      0.151608     -0.305895       1.90142      0.529299     -0.890589      0.123696       1.59545       2.11228       2.36082       2.48146       2.64840       2.61259       2.59603       2.51931       2.30895       2.06997       1.85822       1.65411       1.42741       1.23949       1.02439      0.831848      0.687901      0.541242
  36  16 3726.7632    2.1392  5.0936 11.4173 -0.0007  0.0453   0.0156   0.1223    0.0348   0.0000   440.5251       3.54544       17.2037       6.42581     -0.934755     -0.858090      0.727378      -5.12568      -2.92388      0.139593      -1.02979      -1.39025      -1.27705      -1.67450       2.59657      -1.70052      0.109989     -0.516030       2.01919       2.68762       3.01657       3.26068       3.30221       3.31955       3.30912       3.05029       2.94373       2.65409       2.43828       2.11825       1.83945       1.57236       1.31724       1.11110      0.888132      0.704582
  36  17 3881.5081    1.7249  7.2195 11.0573 -0.0008  0.0591   0.0111   0.1657    0.0300   0.0000   437.7547       12.4093       15.2654      -6.50228      -5.65222      -7.56632      -2.43153     -0.436662       3.41375      -6.70272      -1.03795      -1.55354      0.762407      0.248597     -0.712178     -0.576948       1.73918      0.264939       2.57065       3.44622       3.72151       4.09159       4.23007       4.20830       4.17373       3.98839       3.67670       3.37586       3.05688       2.74537       2.37375       2.03775       1.69454       1.43182       1.14158      0.914720
  36  18 4035.5434    1.4313  9.5485 10.8160 -0.0003  0.0778   0.0085   0.2122    0.0283   0.0000   433.2511       6.83003       16.7087       11.8878      -5.88612      -1.39238      -2.73460      -5.66460       7.82698      -7.41728      -8.32609      -1.98738       7.03828      -1.71649       3.11930     -0.551403      0.656049      0.343498       3.49135       4.55885       5.06400       5.54296       5.68519       5.78748       5.61834       5.30243       4.94853       4.64700       4.11476       3.65790       3.12502       2.71723       2.26332       1.87152       1.51895       1.22038
  36  19 4188.9355    1.1651 12.0533 10.7185  0.0004  0.1043   0.0066   0.2776    0.0252   0.0000   439.9701       10.2455       21.1635      -4.89622      -16.1731     -0.349039      -3.14242      -4.50740      -4.35174    -0.0618361      -10.3731       3.48903      0.166157       2.67736      -2.28328      -1.02574      0.116401     -0.195582       4.56864       6.00332       6.87573       7.36992       7.44197       7.63642       7.49726       7.11906       6.58635       6.12785       5.41892       4.85744       4.17618       3.61712       3.00610       2.49360       2.00451       1.60637
  37   4 1697.5650    0.3297  0.3191 10.0552 -0.0034  0.0116   0.0093   0.0271    0.0291   0.0000   441.6826    -0.0896871       20.7237     -0.601001      -2.16262      0.120311    -0.0764095     0.0431885     -0.236522      0.313764     -0.776277      0.590253     -0.970207     -0.337103      0.147079     -0.156819     0.0533674     0.0420797      0.513747      0.635378      0.708802      0.783061      0.823171      0.844662      0.805006      0.767422      0.729768      0.683172      0.597912      0.531218      0.448478      0.384158      0.348496      0.282076      0.227834      0.168310
  37   5 1892.2227    0.5146  0.5452 10.1434 -0.0011  0.0139   0.0111   0.0366    0.0410   0.0000   440.9319      -1.03698       22.6162      0.471312      -3.37238       1.93197      0.955942     -0.755478      0.113279      0.635993    -0.0327124     -0.596476     -0.461548      0.754800      0.641589     -0.458438     0.0829945     0.0735550      0.638125      0.829986      0.921259      0.966572      0.965296      0.967066      0.913193      0.942652      0.916994      0.832015      0.770313      0.646821      0.572900      0.477052      0.398230      0.333150      0.296555      0.248696
  37   6 2081.1360    0.7947  0.7264 10.4383 -0.0044  0.0153   0.0149   0.0404    0.0580   0.0000   440.5403      0.677230       21.2829      -1.10899      -3.88607      0.166231      -1.20940      -1.50204      0.557959     -0.997726      -1.08330     -0.563561      0.114359     -0.653776    -0.0808871     0.0606202      -1.10942     0.0392400      0.669890      0.902695      0.975844       1.03776       1.08499       1.11143       1.08988       1.02013      0.939431      0.865520      0.803951      0.722201      0.636896      0.551128      0.449383      0.362186      0.303597      0.245070
  37   7 2264.3047    1.1829  0.9893 10.7374  0.0015  0.0180   0.0182   0.0454    0.0810   0.0000   441.8649     -0.564996       21.0745      0.698331      -3.31886       1.36304      -2.03542     -0.944771       1.37519     -0.257580     -0.155065     -0.368903     -0.433122      0.375097     0.0954370     -0.104578     -0.474029     0.0310863      0.804545       1.01952       1.14634       1.25577       1.27175       1.28826       1.26123       1.14003       1.10974      0.996744      0.936063      0.853272      0.751413      0.654319      0.552950      0.452237      0.371401      0.303080
  37   8 2440.6947    1.6998  1.1286 11.5360 -0.0001  0.0188   0.0255   0.0515    0.0853   0.0000   442.6712       2.87763       20.5593     0.0143091      -2.72540       1.14157     -0.383095      -1.51230      0.316399     -0.465201      0.153700      0.246755      -1.02014     -0.582858     0.0242753     -0.121294     0.0167913     -0.134934      0.837032       1.06723       1.21394       1.27331       1.28647       1.34531       1.30949       1.24548       1.19924       1.08576      0.999835      0.861048      0.758480      0.643218      0.544629      0.460158      0.378678      0.304737
  37   9 2613.3945    2.2386  1.1750 12.2725  0.0010  0.0198   0.0340   0.0536    0.0788   0.0000   441.8619       2.09649       21.0077       1.73540      -3.78859     -0.318202      -3.89986      -1.13561     -0.566478      -2.16661      -1.00759      -2.46524     -0.225442   -0.00623206     -0.798907      0.272623      0.194260     -0.170841      0.891290       1.22456       1.37837       1.51856       1.60588       1.59529       1.56847       1.47249       1.37714       1.23414       1.08165      0.961062      0.815742      0.704009      0.567395      0.483199      0.395448      0.316261
  37  10 2784.5959    3.0303  1.0259 12.7178 -0.0029  0.0175   0.0462   0.0451    0.0824   0.0000   441.0030       2.47016       17.9775      0.775364      -5.64783      -1.20057     -0.455239      -2.14336      -2.34149     0.0630441     -0.505866      0.486690     -0.366987     0.0412619      0.318441     -0.120416     -0.453177      0.200639      0.802857       1.03613       1.15871       1.30014       1.31163       1.34183       1.31273       1.26493       1.15572       1.05364      0.937816      0.837436      0.709054      0.647802      0.522062      0.422470      0.344199      0.282026
  37  11 2953.3310    3.7660  1.1888 12.7662 -0.0004  0.0195   0.0533   0.0491    0.1162   0.0000   441.5952       3.27630       17.9721      0.134496      -2.81760      -2.96890       1.20730     -0.640035    0.00379568      -1.15248      0.607186      -1.10282      -1.44766       1.43696      0.370393     -0.425677     -0.312549     0.0727108      0.876448       1.20045       1.28129       1.40945       1.37528       1.37509       1.36607       1.27477       1.25480       1.13364       1.05913      0.928517      0.820376      0.688196      0.589924      0.484408      0.406189      0.325706
  37  12 3118.6226    3.9868  1.2826 13.4270 -0.0011  0.0202   0.0575   0.0555    0.0813   0.0000   441.8804       3.92205       18.8120      0.684123      -1.50069      0.235082     -0.779915      -1.74592     -0.253856      0.870277     -0.638092       1.68675   -0.00546928     -0.172715     -0.400725     -0.831875      0.161693      0.405789      0.928858       1.18954       1.35339       1.48076       1.55636       1.57366       1.49271       1.35956       1.28496       1.20264       1.08178      0.975468      0.847384      0.721642      0.595636      0.499189      0.408018      0.337036
  37  13 3280.6992    3.7323  1.7018 13.0816 -0.0014  0.0236   0.0453   0.0628    0.0629   0.0000   440.5112       5.23741       15.9473      0.619855      -1.08780      -3.85698      0.611586    -0.0588516       1.86782     -0.296997      -1.08184       1.13465     -0.412469     -0.970964    -0.0816162      -1.03956     -0.112644      0.207933       1.01168       1.34084       1.49603       1.63908       1.67110       1.69418       1.65279       1.54337       1.45276       1.34330       1.21431       1.07453      0.970395      0.838426      0.706576      0.598673      0.486300      0.380639
  37  14 3440.5158    3.0621  2.5219 12.5750 -0.0008  0.0293   0.0307   0.0787    0.0440   0.0000   439.1691       11.7932       15.1740       1.50135       1.02490      0.325074      0.150828      -4.65051      -1.34152      -3.40417       1.69163      -1.41175     -0.984849     -0.172173      -1.04286       1.00865     -0.506594    -0.0532457       1.25089       1.67597       1.80709       1.98424       2.07919       2.08615       2.05015       1.95928       1.82278       1.67580       1.51935       1.32922       1.19853       1.01207      0.883073      0.720641      0.591208      0.470174
  37  15 3598.5480    2.5173  3.8133 11.7955 -0.0001  0.0371   0.0204   0.0960    0.0406   0.0000   435.3434       10.9188       14.4264       3.19091       1.36362      0.813518      -2.52995     -0.716569       1.86869     -0.305742     -0.351227      -1.92925      0.410512     -0.366006     -0.585239      -1.16989     -0.760173      0.531514       1.64211       2.14291       2.39195       2.56907       2.59923       2.62185       2.57151       2.50114       2.34452       2.14398       1.98173       1.73010       1.54094       1.30986       1.11643      0.934118      0.766592      0.619381
  37  16 3755.2057    2.0068  5.5533 11.4117 -0.0006  0.0486   0.0142   0.1312    0.0316   0.0000   439.7830       3.26331       15.7153       2.70762      0.105182      -6.28313       8.12009      -2.98950      -7.55430      -7.96006      -4.46980      0.883751      0.816374     -0.709350      -1.18902       2.96952      0.207364     -0.604895       2.08592       2.76563       3.11715       3.35222       3.42871       3.47798       3.46342       3.24705       3.04354       2.82012       2.54881       2.24454       1.98963       1.69011       1.44288       1.18493      0.969452      0.789276
  37  17 3910.8204    1.6664  8.3386 10.9514 -0.0006  0.0652   0.0099   0.1819    0.0295   0.0000   439.2749       6.55524       13.9465       3.50350      0.120993       7.61803      -10.3324      -2.82159       1.95614      -2.76412      -3.36439      -5.58758      -2.04164       2.91768     -0.538062     -0.265693       1.36465      -1.46917       2.83939       3.70309       4.12018       4.46165       4.66107       4.62041       4.53572       4.31503       4.08467       3.74541       3.39388       3.06158       2.70469       2.31930       1.96297       1.61535       1.31909       1.07285
  37  18 4065.4989    1.3636 10.2822 10.8232 -0.0007  0.0840   0.0079   0.2339    0.0274   0.0000   432.3277       6.34202       12.4237       5.96509      -8.21238     -0.966649      -8.74420      -9.51879       5.18817      -10.6416      -10.2300      -2.49637      -2.57846       3.71217      -6.79087     -0.661714       2.22854      0.738236       3.58081       4.77979       5.34620       5.66082       5.93907       5.94626       5.84549       5.54990       5.23878       4.89926       4.37010       3.95235       3.40682       2.93962       2.47788       2.05656       1.68419       1.36686
  37  19 4219.2615    1.1192 13.4104 10.6838 -0.0002  0.1138   0.0059   0.3059    0.0241   0.0000   439.5962       12.4913       5.53774       4.47008      0.276115      -1.38442       12.0556       3.55614      0.590879      -3.32830       5.48781      -1.47702      -3.36327     -0.159960      0.906955     -0.421362       2.39133      -1.89957       4.77407       6.41739       7.20823       7.83555       8.02865       8.09036       7.91472       7.57526       7.09951       6.58873       5.93168       5.27056       4.59615       3.96869       3.33531       2.79088       2.24993       1.79220
  38   4 1713.0478    0.3359  0.2758 10.0741 -0.0056  0.0119   0.0114   0.0264    0.0282   0.0000   441.8144      -1.52784       20.8635      0.558504      -2.88127     -0.399293     -0.537684   -0.00713523      0.546040     -0.305475      0.612956       1.38652       1.20283     0.0811766    -0.0982142     -0.203843      0.204088     0.0156515      0.717420       1.05257       1.20076       1.14276       1.05957      0.891040      0.742639      0.720440      0.823148      0.795276      0.874738      0.866107      0.808910      0.624733      0.518511      0.388330      0.312410      0.225253
  38   5 1908.8107    0.5423  0.5498 10.1753 -0.0034  0.0147   0.0118   0.0356    0.0423   0.0000   441.0549      0.607549       22.2736      0.365871      -3.72589     -0.485687     -0.474594     -0.558134       1.08041    -0.0123170     -0.405242       1.07441     -0.156942       1.15823      0.605958     -0.372816      0.203654      0.136892      0.650202      0.809582      0.955217       1.03706       1.11011       1.12238       1.04437       1.02857      0.948705      0.862111      0.753821      0.666912      0.614592      0.533375      0.437981      0.356331      0.291266      0.227355
  38   6 2098.9771    0.8566  0.6811 10.5928 -0.0007  0.0149   0.0157   0.0361    0.0542   0.0000   441.7165    -0.0917075       22.3239     -0.448336      -5.50380     -0.325243       1.57632      0.260096     0.0433902      -1.67994      0.724965     -0.403836     -0.263532     -0.498246     -0.212699     -0.246189      0.734031     -0.168148      0.603752      0.793575      0.889052      0.988799       1.00338       1.01913       1.02333      0.948852      0.934865      0.802740      0.770255      0.677849      0.581421      0.497806      0.431689      0.357440      0.298041      0.233248
  38   7 2282.9454    1.1996  1.0120 10.9270  0.0001  0.0182   0.0185   0.0462    0.0748   0.0000   441.2221      -1.33165       19.3438      0.695772      -1.20600      -1.75423       1.23108     -0.393040     -0.702578     0.0562769     -0.670493     -0.405511     -0.920183     -0.535393      0.387940     -0.327643     -0.161461     0.0206385      0.753361      0.992921       1.07455       1.25280       1.21221       1.27006       1.23474       1.17797       1.12481       1.03207      0.917048      0.813997      0.723407      0.618110      0.510286      0.450809      0.356501      0.284042
  38   8 2460.0064    1.7246  1.1442 11.6447 -0.0006  0.0195   0.0255   0.0510    0.0794   0.0000   441.9922       3.85991       19.8933      -1.05877     -0.136777      -1.18801      0.947897      0.719157     -0.189311       1.11226      0.140998      0.902887     -0.978271       1.06527      0.583059     -0.615682     -0.172300    -0.0574391      0.821361       1.12277       1.20488       1.30549       1.31203       1.31070       1.30492       1.26233       1.20466       1.12809      0.987967      0.917352      0.789623      0.704707      0.590831      0.498433      0.413464      0.336474
  38   9 2633.7497    2.3644  1.1090 12.2290 -0.0005  0.0184   0.0349   0.0485    0.0814   0.0000   441.6965   0.000475113       18.6272       2.11884      -2.60008     -0.479279      0.625228      -1.06049      0.144376      -1.48819      0.295156      0.220336     -0.380374       1.17045      0.488111      0.429193     -0.703597     0.0691366      0.770529       1.02501       1.13636       1.23683       1.26710       1.28175       1.24347       1.19113       1.11326       1.04462      0.955117      0.843859      0.747262      0.666513      0.552308      0.472888      0.388629      0.318705
  38  10 2806.1257    3.1889  1.0339 12.6663  0.0009  0.0173   0.0470   0.0443    0.0884   0.0000   440.3799       3.04668       19.0020       1.16244      -3.16291      -1.86928      0.674485     -0.876969      0.648602    0.00714665     -0.946425     -0.180434     -0.455598     -0.587121     -0.328586    -0.0135148     -0.359926     -0.528716      0.770400       1.00594       1.08102       1.21324       1.17865       1.19880       1.19765       1.19896       1.11376       1.04431      0.916855      0.811689      0.693647      0.607609      0.516117      0.442435      0.362191      0.295433
  38  11 2975.9653    3.8485  1.0885 13.0600 -0.0002  0.0177   0.0560   0.0460    0.0911   0.0000   441.0377       3.58485       18.4319      -1.05370      -1.13886      -2.56129       2.30628     -0.777694      0.550078      -1.84387      0.912075     -0.452271     -0.698057     0.0547245      0.321276     -0.993378      0.211822     0.0617931      0.767860      0.973997       1.08053       1.20832       1.22102       1.19861       1.23139       1.16375       1.12543       1.03308      0.925651      0.801278      0.695926      0.627036      0.534218      0.467248      0.360901      0.296129
  38  12 3142.4123    4.1972  1.2893 13.1904 -0.0001  0.0196   0.0573   0.0509    0.0952   0.0000   441.3944       5.80225       16.1252     -0.321011      -2.38719    -0.0244579     -0.638384      -1.68990       1.01162      -2.05215    -0.0997088     -0.666136     -0.120536     -0.456396    -0.0458328     -0.144078     -0.259956     -0.282523      0.856463       1.14398       1.26295       1.35379       1.34084       1.35837       1.33466       1.30514       1.23474       1.14956       1.03253      0.950019      0.813198      0.734480      0.619105      0.518810      0.424761      0.340320
  38  13 3305.7790    3.7232  1.7230 13.0593 -0.0016  0.0236   0.0446   0.0617    0.0587   0.0000   441.8567       7.43203       18.4904      -2.05903     -0.336508      0.321503      0.512476      -2.60355       2.36582      -1.23506      -1.28513      -2.02369       1.27998      0.618313      -1.18662     -0.708668      0.609693    0.00294291       1.07062       1.44289       1.64244       1.81807       1.92343       1.88648       1.87941       1.74400       1.63255       1.46325       1.33488       1.15531      0.999607      0.859803      0.744998      0.613948      0.493076      0.399458
  38  14 3466.8001    3.0616  2.5834 12.4884  0.0006  0.0296   0.0297   0.0774    0.0439   0.0000   441.0125       6.58278       17.2878       2.99193      -3.71006     -0.765750      -1.15101     -0.490036      0.225372      0.304870       1.58887     -0.880816      0.106548     -0.351339       1.08335       1.64434    -0.0388586     -0.168161       1.27316       1.68674       1.81011       2.05482       2.09328       2.07869       1.99482       1.91486       1.88704       1.69165       1.53724       1.35987       1.23667       1.06428      0.900447      0.754227      0.630033      0.498944
  38  15 3625.8461    2.4433  4.0174 11.7478 -0.0008  0.0373   0.0192   0.1008    0.0377   0.0000   440.1775       6.72434       17.9808       3.63986       3.26288      -3.50335     -0.240609      -4.17226       6.81218      -2.11933      0.543391      -2.35345       1.42860      0.810785      0.609709     -0.295897     -0.239876    -0.0535759       1.60407       2.09495       2.35781       2.52454       2.62951       2.62664       2.61395       2.50729       2.32647       2.15970       1.98991       1.74602       1.52650       1.33135       1.14081      0.946905      0.768937      0.630524
  38  16 3783.4075    2.0122  6.0478 11.1316 -0.0007  0.0489   0.0130   0.1326    0.0329   0.0000   441.1441       2.77944       18.8768      -4.01364      -3.52372       1.24350      -2.72572      -2.88768       3.36327      -2.27060     -0.463955      -5.88169       1.47423      0.918325      -1.52926     -0.391966       2.01764      0.625336       2.11853       2.79999       3.12946       3.39564       3.56130       3.56526       3.49117       3.33909       3.12110       2.89565       2.63861       2.32562       2.02459       1.75974       1.48573       1.25083       1.01725      0.822922
  38  17 3939.7912    1.6367  8.3209 10.8580  0.0000  0.0659   0.0094   0.1770    0.0301   0.0000   438.2453       8.74090       21.9253      -7.57423      -5.89501      -6.29685      -5.99905      -3.32372      -3.16250       1.77762      -1.09159       3.94747      -4.34826     -0.952255       1.45098       1.59979     -0.292718      0.772048       2.73972       3.62523       4.05704       4.39433       4.55586       4.56480       4.47352       4.36368       4.11404       3.73587       3.42700       3.05033       2.67074       2.31437       1.98478       1.64632       1.35724       1.09550
  38  18 4095.2223    1.3208 11.2654 10.8191 -0.0006  0.0919   0.0071   0.2511    0.0258   0.0000   440.1577       10.8506       9.52914       6.63957      -1.65407      -2.73420      -9.61936      0.515456      -3.92426      -4.43366       3.76335       1.50016      -4.60861      -2.00826      -6.05386      0.981301     -0.647647    -0.0756397       3.81162       5.16036       5.69083       6.20156       6.41762       6.55146       6.38198       6.15744       5.68908       5.30059       4.81319       4.29611       3.75541       3.21636       2.74389       2.29636       1.87203       1.52130
  38  19 4249.6310    1.0816 13.6003 10.5876 -0.0012  0.1155   0.0056   0.3054    0.0240   0.0000   440.8270       8.95353       4.93085      -2.74249      -4.76623      -19.4055     -0.782047       4.71530       4.01542      -14.4041      -3.90449       5.30534      -1.49735       2.48631       3.91071       3.37090     -0.100784      0.604509       4.79263       6.37813       7.16565       7.65805       8.03107       8.04906       7.96681       7.54976       7.11778       6.65360       5.92338       5.42915       4.69501       4.14228       3.45829       2.95125       2.39348       1.92953
  39   4 1728.2522    0.3532  0.3429 10.0612 -0.0008  0.0122   0.0092   0.0258    0.0296   0.0000   442.7701     -0.924669       21.3406     0.0257073      -4.57867     -0.351808     -0.308428     -0.146821     -0.225916     -0.168101      0.919104     -0.775835      0.202379     -0.213031      0.192461      0.132846      0.224637     0.0421151      0.540753      0.722166      0.776689      0.829127      0.867449      0.891751      0.887755      0.844686      0.796054      0.695601      0.653483      0.585259      0.520042      0.470347      0.415644      0.346741      0.267089      0.211177
  39   5 1925.1495    0.5780  0.5796 10.0776 -0.0033  0.0173   0.0118   0.0365    0.0460   0.0000   441.0829      0.125126       21.7715     0.0764556      -3.33460     -0.355760       1.34483      -1.42904      0.799803      0.448935    -0.0499234     -0.861006     -0.142248     -0.386772      0.313851     -0.305662     0.0902975      0.178903      0.916167       1.29836       1.49635       1.54712       1.41831       1.14350      0.930478      0.863827      0.912476       1.09210       1.12820       1.12070       1.05434      0.890803      0.727982      0.557746      0.432449      0.340305
  39   6 2116.5525    0.8521  0.7809 10.5869 -0.0037  0.0162   0.0149   0.0404    0.0572   0.0000   441.0014       1.22790       20.5182       1.17018      -2.44818      -1.09183      0.169869     -0.987471     -0.469315      0.921877      0.862023       1.02554      -1.21472     -0.146561     -0.377725      0.402937     -0.638402     0.0159090      0.639441      0.836475      0.909795       1.05948       1.00905       1.03773       1.07624      0.975202      0.953326      0.855950      0.806581      0.705335      0.648451      0.581552      0.482304      0.409377      0.334893      0.270501
  39   7 2301.2470    1.2573  1.0256 10.9566 -0.0024  0.0182   0.0190   0.0440    0.0780   0.0000   440.5799       2.07480       21.3320      0.715478      -2.87097     -0.543638       1.42858     -0.396790     -0.955230      0.458535     -0.148409      -2.57442       1.09449      0.374498      0.488402     -0.647071     -0.142397     -0.175087      0.744019      0.953104       1.10029       1.20649       1.24289       1.24327       1.22129       1.19578       1.13162      0.997344      0.923924      0.875587      0.742120      0.677643      0.577290      0.476966      0.389031      0.318980
  39   8 2479.0524    1.7584  1.1769 11.5429 -0.0008  0.0189   0.0251   0.0494    0.0856   0.0000   441.4457     -0.576848       22.1444    -0.0521874      -4.32259      -1.01126       1.98613      -2.19584       1.49891      -2.18135      -2.15781     -0.800303     -0.488991      0.492026      0.454161     0.0322369      0.797550      0.365733      0.829497       1.06990       1.19165       1.29844       1.29882       1.31862       1.27009       1.23432       1.17158       1.12215       1.04878      0.943724      0.816537      0.694427      0.580653      0.488805      0.407490      0.355803
  39   9 2653.8598    2.5278  1.2825 11.7747 -0.0110  0.0188   0.0327   0.0495    0.0949   0.0000   440.5152       1.72581       19.0491       1.07137      -2.03148      -2.87481      -1.40711       1.58955     -0.361608      -1.42484       1.35212     -0.995467      0.417124      0.464749      0.332025      0.105961     -0.514948    -0.0404773      0.798009       1.05631       1.19317       1.29789       1.31244       1.35487       1.30541       1.24754       1.18336       1.09876       1.00181      0.909945      0.792360      0.700401      0.576394      0.483445      0.399330      0.324059
  39  10 2827.3246    3.1941  1.1170 12.8816 -0.0002  0.0185   0.0466   0.0470    0.0852   0.0000   441.2991       4.81471       20.6554       2.16351      -1.82419      -3.58027     -0.685813      -3.08043      0.472906      0.538983      0.431587      -1.65411     -0.556950      0.306534     -0.174010    -0.0456963     -0.731858     -0.310015      0.771329       1.07374       1.17640       1.29170       1.30451       1.31638       1.28386       1.22624       1.19346       1.06173      0.997400      0.882692      0.783126      0.679605      0.585307      0.475442      0.390944      0.331341
  39  11 2998.2077    3.9836  0.9998 13.2887  0.0008  0.0168   0.0596   0.0433    0.0795   0.0000   440.9891       3.67801       19.9852     -0.205167     -0.715915      -1.46566      -1.01196     -0.989975      0.216212     -0.261191     -0.969802      -1.00364     -0.287844     -0.851237     -0.882792      0.322982     -0.310605     -0.483025      0.720009      0.890873       1.00521       1.08671       1.13028       1.14188       1.16572       1.06269       1.02299      0.933010      0.882054      0.771448      0.706983      0.598015      0.509264      0.425401      0.349463      0.285694
  39  12 3165.7717    4.1110  1.2348 13.4961  0.0000  0.0192   0.0573   0.0514    0.0761   0.0000   441.4322       5.93212       18.1149       1.83864      -3.41865      -1.50495      0.506794     -0.817927       1.24348      -1.10251      0.327437       1.02510     -0.441955     -0.288454      0.310035     -0.420712     -0.547230      0.197163      0.817674       1.08138       1.19339       1.30336       1.37027       1.36625       1.38288       1.25535       1.20902       1.10885       1.03289      0.915924      0.803868      0.685901      0.585255      0.503784      0.407191      0.336593
  39  13 3330.4625    3.6293  1.8068 13.0443 -0.0006  0.0241   0.0422   0.0628    0.0575   0.0000   438.0561       4.59556       18.7473     -0.618536      -3.77039      -1.14548      0.628764      -1.31569       2.44794      -1.55604    -0.0852059      -1.36688       1.05906      -1.56332      0.936849     -0.952585      0.409107     -0.896313      0.995515       1.34145       1.45478       1.62678       1.66168       1.67384       1.63868       1.56405       1.49753       1.38741       1.26464       1.12567      0.992817      0.856218      0.729782      0.610975      0.505407      0.426446
  39  14 3492.6989    2.9113  2.9525 12.2608 -0.0005  0.0300   0.0257   0.0838    0.0397   0.0000   440.1775       8.66181       17.3525       5.78123      -5.87193      -5.52749      -2.58722       3.35099      0.653608      -4.55551      -1.77650     -0.797516      0.378875      -1.27847    -0.0646020     -0.628333      0.212423     -0.476092       1.25855       1.63165       1.81827       1.96517       2.05434       2.09409       2.04241       1.96086       1.88122       1.71942       1.57569       1.39702       1.22568       1.06287      0.910304      0.774481      0.622697      0.515085
  39  15 3652.9606    2.3721  4.5226 11.7030  0.0000  0.0401   0.0173   0.1078    0.0333   0.0000   440.2900       13.2248       18.3549      0.509911      -7.02466      -1.82639      -1.51878      -1.71829     -0.880364     -0.177065      -3.35381      -1.79072     -0.612244      -1.74187      -1.15487       1.06822      0.863798      0.612551       1.65192       2.18743       2.42888       2.63243       2.77270       2.70733       2.70939       2.57586       2.46126       2.27200       2.09490       1.87280       1.64990       1.45010       1.22160       1.02760      0.850493      0.700622
  39  16 3811.2442    1.8945  6.3160 11.2439 -0.0005  0.0517   0.0121   0.1408    0.0301   0.0000   434.7729       6.88189       14.1772       1.07061      -5.37300     -0.595256       6.75337     -0.702938       2.07742      -2.31810      -1.43988      0.301759       4.37136      -2.60021      0.165021     -0.451967      -1.23677      -1.27134       2.07298       2.75133       3.12890       3.37906       3.44332       3.51869       3.45967       3.28405       3.14177       2.90365       2.68777       2.41419       2.09918       1.81123       1.55883       1.31981       1.08190      0.879389
  39  17 3968.4526    1.5694  8.9560 10.9381 -0.0006  0.0698   0.0089   0.1939    0.0280   0.0000   436.4576       6.95115       12.7005       1.17769       4.47230       5.24647      -5.19217      -7.79577       4.70274      -4.63660     0.0858944      -4.21389     -0.614707      -7.16451       3.28876       2.91614      -1.84650      -1.73939       2.87242       3.77302       4.20334       4.53242       4.71533       4.83245       4.69623       4.54441       4.30404       3.98614       3.66237       3.21232       2.89229       2.48126       2.11952       1.78141       1.46321       1.20646
  39  18 4124.6359    1.2931 11.7381 10.8028  0.0004  0.0945   0.0067   0.2583    0.0253   0.0000   436.1652       11.2312       26.4846       2.90964      -8.15498      -6.46772      -2.60877       4.51165      -8.65264      0.759664       1.63304     -0.967547      -1.27981      0.635186      0.125990      -1.57513       1.57448     -0.251587       3.83209       5.13024       5.66933       6.11715       6.48448       6.51934       6.44190       6.17926       5.80140       5.41830       4.87002       4.36427       3.87469       3.35374       2.85846       2.40519       1.96282       1.62558
  40   4 1743.2091    0.3666  0.4012 10.0431 -0.0018  0.0128   0.0092   0.0311    0.0309   0.0000   441.3671      0.202598       21.3216       1.10166      -4.01695     -0.913217       2.26133     -0.573785      -1.45735      0.984602     0.0227889     -0.499823      0.226826      0.106462      0.241011     0.0644990     -0.219929   -0.00465963      0.502305      0.681975      0.741614      0.792979      0.821082      0.839781      0.819645      0.841369      0.742658      0.701890      0.650933      0.571412      0.519530      0.446213      0.400597      0.317082      0.271577      0.225412
  40   5 1941.4329    0.5809  0.5976 10.1578 -0.0024  0.0141   0.0113   0.0352    0.0456   0.0000   441.9266       1.02522       20.4853      -1.44584      -4.04465     -0.906620      0.692177       1.69451      -1.73138      0.139415       1.09988      0.466674     0.0319142     -0.683195      0.158386      0.187003  -7.69550e-06     -0.125013      0.569424      0.746709      0.838110      0.921862      0.955503      0.931419      0.964630      0.929252      0.873071      0.776964      0.744857      0.643108      0.588083      0.508582      0.423061      0.354295      0.298065      0.250304
  40   6 2133.9611    0.8897  0.7922 10.6107 -0.0039  0.0154   0.0151   0.0400    0.0574   0.0000   441.8141     -0.670287       23.2576      -1.33342      -1.76016     -0.947584       2.48826     -0.336723     -0.502413      0.343820      0.517362      -1.67883      0.244912      -1.36408     -0.292289    0.00368688     -0.346802     -0.524358      0.629771      0.870739      0.951479       1.07191       1.08393       1.11476       1.12377       1.05500      0.992735      0.922295      0.833415      0.738621      0.646178      0.570991      0.462211      0.403672      0.335291      0.270580
  40   7 2319.3263    1.2822  1.0599 11.2323 -0.0015  0.0185   0.0192   0.0479    0.0661   0.0000   440.2179     -0.547987       20.4646     -0.892364      -3.37876     -0.960029       1.53534     -0.402433     -0.465910     -0.323647     -0.456240      0.270772      -1.71628     0.0583066    0.00916031     -0.127303     -0.660041     -0.217215      0.733691      0.975096       1.11883       1.26431       1.22860       1.29154       1.21305       1.18556       1.11837       1.03135      0.947135      0.853525      0.752729      0.674937      0.565771      0.501051      0.398593      0.330056
  40   8 2497.9380    1.9099  1.2762 11.3986 -0.0008  0.0192   0.0256   0.0517    0.0918   0.0000   440.0623      0.324156       20.9893       1.56082      -2.98084      -2.88247      -2.33839     -0.760712      0.226469     -0.987618     -0.152822     -0.144766      -1.02942       1.57829     -0.162088     -0.284850    -0.0550236      0.102673      0.820739       1.08215       1.20015       1.30602       1.29848       1.30521       1.30865       1.27581       1.19144       1.12538       1.01663      0.921226      0.825893      0.739127      0.637298      0.541705      0.438534      0.358438
  40   9 2673.8140    2.5115  1.1981 12.3006 -0.0001  0.0187   0.0354   0.0511    0.0862   0.0000   441.5445       4.64538       21.4053      -1.27625      -1.95275      -1.68455     -0.890484      0.279591      0.999606     -0.232863     -0.320503      0.521967      0.160180      0.483249      0.392377     -0.147743     -0.855266      0.624738      0.786659       1.04636       1.16758       1.28930       1.31153       1.31549       1.28014       1.24134       1.15889       1.06767       1.03422      0.921249      0.828334      0.729792      0.585922      0.494942      0.417660      0.342587
  40  10 2848.2854    3.3613  1.0001 13.0970  0.0009  0.0170   0.0501   0.0429    0.0703   0.0000   440.1982       2.35535       21.3484       1.23043      -2.03600     -0.113525    -0.0412441     -0.860567       1.12699      0.176204      -1.24469     0.0334883    -0.0956434      0.209209      0.473563      0.132220     -0.687794     -0.151815      0.694106      0.945285       1.06495       1.16761       1.15778       1.22679       1.19222       1.14617       1.07339      0.968497      0.894493      0.800493      0.716306      0.622591      0.535277      0.447042      0.381940      0.314429
  40  11 3020.1255    3.9614  1.0420 13.3779 -0.0026  0.0170   0.0579   0.0445    0.0769   0.0000   441.3451       2.59876       20.2960     -0.331111      -1.43618     -0.784684      0.708594      -2.69647     -0.263079     -0.947599     -0.655112      -1.57680      -1.46971   -0.00784573    -0.0940947     0.0759146      0.681763     -0.227415      0.729540      0.928799       1.04154       1.11857       1.13166       1.15034       1.13728       1.10038       1.06182      0.976582      0.909330      0.830068      0.717662      0.609008      0.532584      0.452354      0.376582      0.304753
  40  12 3188.8087    4.1015  1.3180 13.5135 -0.0032  0.0207   0.0555   0.0525    0.0706   0.0000   441.2115       4.65609       18.2269       2.31726      -2.66584      -2.55593       2.52199      -1.31524       2.02545      -2.51230      0.212368   -0.00108528      0.409965      0.145359     -0.621025     -0.946258      0.627943     -0.390174      0.888756       1.23168       1.42571       1.58803       1.72489       1.72636       1.70568       1.63899       1.51516       1.40794       1.24387       1.06397      0.908437      0.778254      0.642907      0.541436      0.435218      0.356096
  40  13 3354.7218    3.5578  2.0360 12.7626 -0.0008  0.0250   0.0376   0.0653    0.0547   0.0000   440.4310       5.96279       20.3395       2.14254      -2.64635      -4.27677      0.578470      -2.30806     -0.162162      -1.57250     -0.411970     -0.979337      0.434976     -0.740714       1.27999     -0.362379     -0.434770     -0.143759       1.00752       1.37855       1.48538       1.67244       1.68084       1.69662       1.68445       1.65598       1.57780       1.42850       1.28810       1.16434       1.03577      0.879804      0.769692      0.641642      0.531549      0.431539
  40  14 3518.2646    2.8750  3.1533 12.1277 -0.0007  0.0318   0.0244   0.0838    0.0407   0.0000   440.1820       4.24440       16.4763       3.46566      -3.36439      0.375869      -1.30781      -2.20541     -0.118551      -3.35883      0.410401       1.50823      0.404528      -2.34448     -0.368378      -2.13664      -1.45358      0.310050       1.26420       1.71059       1.89596       2.05987       2.12675       2.15992       2.13075       2.07208       1.97143       1.83897       1.64247       1.46200       1.30169       1.14231      0.977293      0.831418      0.681254      0.559985
  40  15 3679.5402    2.2629  4.9443 11.5155 -0.0009  0.0418   0.0155   0.1132    0.0325   0.0000   440.3698       3.79475       15.5753      -1.09574     -0.732529      -4.58213       4.83434       1.49898      0.992584      -5.53536       1.30105       2.48285       3.30334      -2.30664      0.854946       1.74358      0.592164     -0.445610       1.70589       2.19258       2.49379       2.70434       2.81455       2.83743       2.79596       2.70308       2.52529       2.36361       2.17664       1.94032       1.73379       1.53142       1.29918       1.10993      0.922625      0.742808
  40  16 3838.7587    1.8637  7.1453 11.1198  0.0005  0.0557   0.0111   0.1507    0.0293   0.0000   441.5981       9.23369       17.0812      -1.29802      -3.84589      -1.42178      -1.12689      -2.49423       5.65340       1.37046      -3.15313       1.27260       3.83572      -2.70478      -1.19187      -1.10892      0.758276      -1.47023       2.26200       2.99546       3.35424       3.63558       3.72685       3.78213       3.75144       3.53675       3.40238       3.15531       2.91837       2.63246       2.33173       2.07310       1.71617       1.47849       1.22432       1.01893
  40  17 3996.7515    1.5071  9.5125 10.9620  0.0002  0.0760   0.0084   0.2049    0.0267   0.0000   437.4849       13.3047       19.0256       4.34702      -3.36850       9.98467     -0.528957      -5.55911      -5.87613       1.69478      -1.38085     -0.817378       2.62373      -1.97577      0.330937     -0.273012       1.43208      -1.34317       2.98313       3.97947       4.41281       4.82007       5.03521       4.99924       5.04645       4.80329       4.54039       4.27417       3.89246       3.53336       3.09722       2.71264       2.31673       1.97536       1.62677       1.33637
  40  18 4153.7487    1.2326 12.5902 10.7822 -0.0004  0.1013   0.0062   0.2779    0.0240   0.0000   440.6990       20.8009       15.9354       7.04960       9.54547      -5.35046       4.70537       4.79281       5.41677       3.92152     -0.964158      -3.84120      -5.06196      -3.98149       4.92353      0.632327       1.01675     -0.567216       3.99172       5.32553       5.99694       6.45688       6.79636       6.80104       6.77029       6.42295       6.18467       5.71121       5.23645       4.73461       4.16447       3.63522       3.09013       2.62737       2.19043       1.77441
  41   3 1544.3497    0.2210  0.1856 10.0536 -0.0048  0.0104   0.0080   0.0196    0.0227   0.0000   441.8418      -1.03352       21.0451     0.0143062      -2.93959     -0.494459     -0.980401     -0.940129     -0.363832     -0.293169     -0.233853     0.0293633     -0.676100     -0.237026    -0.0678023     -0.397109      0.306978     -0.253876      0.395466      0.548578      0.632721      0.701039      0.791631      0.730532      0.757582      0.697877      0.678927      0.600196      0.548299      0.473304      0.432661      0.368618      0.321728      0.268800      0.233427      0.183999
  41   4 1758.0534    0.3811  0.3766 10.0769 -0.0006  0.0114   0.0093   0.0284    0.0306   0.0000   441.3121     -0.499077       21.0145      0.190736      -2.92096     -0.751834     0.0426364     0.0736820     -0.304775     -0.125762      0.129951      0.113954    -0.0593333     -0.334938      0.147782      0.165345     0.0503308    -0.0948089      0.491083      0.624940      0.690360      0.737112      0.783102      0.769120      0.774383      0.771069      0.748118      0.706777      0.613135      0.578686      0.486582      0.405901      0.348155      0.304972      0.246912      0.218626
  41   5 1957.4696    0.6336  0.5706 10.2679 -0.0029  0.0131   0.0124   0.0332    0.0440   0.0000   440.8188      -1.10912       22.7924      -1.32292      -3.20144     -0.819240      -2.41868      0.957363      0.652382     -0.299990     -0.123911      0.399963      0.375275     -0.755189     -0.162623     0.0444920     -0.237810     -0.106750      0.512740      0.684337      0.779617      0.822754      0.855087      0.823651      0.881568      0.831614      0.782807      0.747145      0.677927      0.602327      0.527164      0.449642      0.399619      0.337024      0.295491      0.233412
  41   6 2151.1454    0.9120  0.7759 10.6684 -0.0053  0.0151   0.0155   0.0388    0.0558   0.0000   440.7893      0.722510       23.0668      0.314305      -2.73425     -0.336398      0.433631      -1.89132      0.918692      0.754663     -0.958658       1.38885      -1.12734     -0.276883     -0.447018     -0.601392      0.518173    -0.0338808      0.609739      0.813120      0.920491      0.969976      0.969768      0.941937      0.933491      0.906536      0.874708      0.836913      0.795401      0.712831      0.639267      0.569446      0.474216      0.414038      0.352889      0.281261
  41   7 2337.1528    1.3810  1.1435 11.0881 -0.0025  0.0185   0.0196   0.0487    0.0796   0.0000   441.4563       1.43556       23.1226     -0.193438      -1.95428       1.65676     -0.520879      0.314894      -1.55397     -0.100611      0.751984      -1.56155      0.430518      0.430175      0.279848      0.876817      0.411702     -0.304447      0.750717       1.00174       1.09126       1.20071       1.24770       1.22775       1.25524       1.18596       1.16613       1.04883      0.971538      0.896297      0.766878      0.665660      0.565874      0.493612      0.411371      0.338329
  41   8 2516.5814    1.9429  1.2211 11.8146 -0.0002  0.0189   0.0266   0.0509    0.0735   0.0000   442.0213     -0.904406       19.2422       1.76762      -3.05225     -0.938482      -2.17972     -0.323814    -0.0551795      -2.99978       1.36623     -0.375149     -0.799474     0.0872250      0.477255      -1.04638       1.00249     -0.456561      0.793794       1.00870       1.14522       1.25659       1.28618       1.30949       1.29210       1.29238       1.18706       1.09439      0.992261      0.902113      0.812277      0.706459      0.600066      0.524998      0.436553      0.358385
[truncated: 761,330 more chars]
