# Supplementary material for: Global-Mode Analysis of Full-Disk Data from the Michelson Doppler Imager and the Helioseismic and Magnetic Imager
Source: Sol Phys. 2018 Jan 31;293(2):29. doi: 10.1007/s11207-017-1201-5 (PMC6566312; doi:10.1007/s11207-017-1201-5)
Supplement: Supplementary file 2 — (TAR 362.4 MB) [file 11207_2017_1201_MOESM2_ESM.tar › HMI/hmivw72d.7984.36]

   0  14 2093.5090    0.8218  1.0718  4.9294  0.0000  0.1403   0.1182   0.4716  127.2013   0.0000    -0.0000       0.00000       0.00000       0.00000       0.00000       0.00000       0.00000       0.00000       0.00000       0.00000       0.00000       0.00000       0.00000       0.00000       0.00000       0.00000       0.00000       0.00000       0.00000       0.00000       0.00000       0.00000       0.00000       0.00000       0.00000       0.00000       0.00000       0.00000       0.00000       0.00000       0.00000       0.00000       0.00000       0.00000       0.00000       0.00000       0.00000       0.00000       0.00000       0.00000       0.00000       0.00000       0.00000       0.00000       0.00000       0.00000       0.00000       0.00000       0.00000       0.00000       0.00000       0.00000       0.00000       0.00000       0.00000       0.00000       0.00000       0.00000       0.00000       0.00000       0.00000       0.00000       0.00000       0.00000       0.00000       0.00000       0.00000       0.00000       0.00000       0.00000       0.00000       0.00000
   0  15 2228.9228    1.0188  0.4280 10.8567  0.0000  0.0848   0.2372   0.3712    0.4670   0.0000    -0.0000       0.00000       0.00000       0.00000       0.00000       0.00000       0.00000       0.00000       0.00000       0.00000       0.00000       0.00000       0.00000       0.00000       0.00000       0.00000       0.00000       0.00000       0.00000       0.00000       0.00000       0.00000       0.00000       0.00000       0.00000       0.00000       0.00000       0.00000       0.00000       0.00000       0.00000       0.00000       0.00000       0.00000       0.00000       0.00000       0.00000       0.00000       0.00000       0.00000       0.00000       0.00000       0.00000       0.00000       0.00000       0.00000       0.00000       0.00000       0.00000       0.00000       0.00000       0.00000       0.00000       0.00000       0.00000       0.00000       0.00000       0.00000       0.00000       0.00000       0.00000       0.00000       0.00000       0.00000       0.00000       0.00000       0.00000       0.00000       0.00000       0.00000       0.00000       0.00000
   0  24 3439.0834    2.5056  0.3905 14.0438  0.0000  0.1107   0.5743   0.2978    0.3267   0.0000    -0.0000       0.00000       0.00000       0.00000       0.00000       0.00000       0.00000       0.00000       0.00000       0.00000       0.00000       0.00000       0.00000       0.00000       0.00000       0.00000       0.00000       0.00000       0.00000       0.00000       0.00000       0.00000       0.00000       0.00000       0.00000       0.00000       0.00000       0.00000       0.00000       0.00000       0.00000       0.00000       0.00000       0.00000       0.00000       0.00000       0.00000       0.00000       0.00000       0.00000       0.00000       0.00000       0.00000       0.00000       0.00000       0.00000       0.00000       0.00000       0.00000       0.00000       0.00000       0.00000       0.00000       0.00000       0.00000       0.00000       0.00000       0.00000       0.00000       0.00000       0.00000       0.00000       0.00000       0.00000       0.00000       0.00000       0.00000       0.00000       0.00000       0.00000       0.00000       0.00000
   1  12 1885.0705    0.5243  0.2465  9.4957  0.0000  0.0818   0.0685   0.0832    0.1777   0.0000   484.8795       47.1633       0.00000       0.00000       0.00000       0.00000       0.00000       0.00000       0.00000       0.00000       0.00000       0.00000       0.00000       0.00000       0.00000       0.00000       0.00000       0.00000       0.00000       0.00000       0.00000       0.00000       0.00000       0.00000       0.00000       0.00000       0.00000       0.00000       0.00000       0.00000       0.00000       0.00000       0.00000       0.00000       0.00000       0.00000       55.6079       72.6528       0.00000       0.00000       0.00000       0.00000       0.00000       0.00000       0.00000       0.00000       0.00000       0.00000       0.00000       0.00000       0.00000       0.00000       0.00000       0.00000       0.00000       0.00000       0.00000       0.00000       0.00000       0.00000       0.00000       0.00000       0.00000       0.00000       0.00000       0.00000       0.00000       0.00000       0.00000       0.00000       0.00000       0.00000
   1  15 2291.8618    1.1503  0.8167 10.0696  0.0000  0.0742   0.1034   0.2650    0.5489   0.0000   246.7029       9.67488       0.00000       0.00000       0.00000       0.00000       0.00000       0.00000       0.00000       0.00000       0.00000       0.00000       0.00000       0.00000       0.00000       0.00000       0.00000       0.00000       0.00000       0.00000       0.00000       0.00000       0.00000       0.00000       0.00000       0.00000       0.00000       0.00000       0.00000       0.00000       0.00000       0.00000       0.00000       0.00000       0.00000       0.00000       99.7429       48.2886       0.00000       0.00000       0.00000       0.00000       0.00000       0.00000       0.00000       0.00000       0.00000       0.00000       0.00000       0.00000       0.00000       0.00000       0.00000       0.00000       0.00000       0.00000       0.00000       0.00000       0.00000       0.00000       0.00000       0.00000       0.00000       0.00000       0.00000       0.00000       0.00000       0.00000       0.00000       0.00000       0.00000       0.00000
   1  17 2559.1259    1.8702  1.3922 10.3270  0.0061  0.1074   0.1483   0.3724    1.4595   0.0000   524.0852       87.6578       0.00000       0.00000       0.00000       0.00000       0.00000       0.00000       0.00000       0.00000       0.00000       0.00000       0.00000       0.00000       0.00000       0.00000       0.00000       0.00000       0.00000       0.00000       0.00000       0.00000       0.00000       0.00000       0.00000       0.00000       0.00000       0.00000       0.00000       0.00000       0.00000       0.00000       0.00000       0.00000       0.00000       0.00000       126.021       72.7480       0.00000       0.00000       0.00000       0.00000       0.00000       0.00000       0.00000       0.00000       0.00000       0.00000       0.00000       0.00000       0.00000       0.00000       0.00000       0.00000       0.00000       0.00000       0.00000       0.00000       0.00000       0.00000       0.00000       0.00000       0.00000       0.00000       0.00000       0.00000       0.00000       0.00000       0.00000       0.00000       0.00000       0.00000
   1  18 2693.3744    2.3484  1.1736  7.9533  0.0000  0.0887   0.1808   0.3670   27.2276   0.0000   436.5445      -75.7388       0.00000       0.00000       0.00000       0.00000       0.00000       0.00000       0.00000       0.00000       0.00000       0.00000       0.00000       0.00000       0.00000       0.00000       0.00000       0.00000       0.00000       0.00000       0.00000       0.00000       0.00000       0.00000       0.00000       0.00000       0.00000       0.00000       0.00000       0.00000       0.00000       0.00000       0.00000       0.00000       0.00000       0.00000       108.939       58.6746       0.00000       0.00000       0.00000       0.00000       0.00000       0.00000       0.00000       0.00000       0.00000       0.00000       0.00000       0.00000       0.00000       0.00000       0.00000       0.00000       0.00000       0.00000       0.00000       0.00000       0.00000       0.00000       0.00000       0.00000       0.00000       0.00000       0.00000       0.00000       0.00000       0.00000       0.00000       0.00000       0.00000       0.00000
   1  19 2828.3673    3.1267  0.9603  2.6435  0.0000  0.0811   0.2587   0.2388 1000.0000   0.0000   375.6479       85.7511       0.00000       0.00000       0.00000       0.00000       0.00000       0.00000       0.00000       0.00000       0.00000       0.00000       0.00000       0.00000       0.00000       0.00000       0.00000       0.00000       0.00000       0.00000       0.00000       0.00000       0.00000       0.00000       0.00000       0.00000       0.00000       0.00000       0.00000       0.00000       0.00000       0.00000       0.00000       0.00000       0.00000       0.00000       103.469       59.7427       0.00000       0.00000       0.00000       0.00000       0.00000       0.00000       0.00000       0.00000       0.00000       0.00000       0.00000       0.00000       0.00000       0.00000       0.00000       0.00000       0.00000       0.00000       0.00000       0.00000       0.00000       0.00000       0.00000       0.00000       0.00000       0.00000       0.00000       0.00000       0.00000       0.00000       0.00000       0.00000       0.00000       0.00000
   1  21 3098.2981    3.8747  1.2221  4.4484  0.0000  0.0961   0.2852   0.2926 1000.0000   0.0000   543.8542      -105.608       0.00000       0.00000       0.00000       0.00000       0.00000       0.00000       0.00000       0.00000       0.00000       0.00000       0.00000       0.00000       0.00000       0.00000       0.00000       0.00000       0.00000       0.00000       0.00000       0.00000       0.00000       0.00000       0.00000       0.00000       0.00000       0.00000       0.00000       0.00000       0.00000       0.00000       0.00000       0.00000       0.00000       0.00000       127.468       66.6879       0.00000       0.00000       0.00000       0.00000       0.00000       0.00000       0.00000       0.00000       0.00000       0.00000       0.00000       0.00000       0.00000       0.00000       0.00000       0.00000       0.00000       0.00000       0.00000       0.00000       0.00000       0.00000       0.00000       0.00000       0.00000       0.00000       0.00000       0.00000       0.00000       0.00000       0.00000       0.00000       0.00000       0.00000
   1  22 3233.3575    3.5782  1.2745 11.3297  0.0000  0.0998   0.2742   0.3464    3.1470   0.0000   306.5206       40.9060       0.00000       0.00000       0.00000       0.00000       0.00000       0.00000       0.00000       0.00000       0.00000       0.00000       0.00000       0.00000       0.00000       0.00000       0.00000       0.00000       0.00000       0.00000       0.00000       0.00000       0.00000       0.00000       0.00000       0.00000       0.00000       0.00000       0.00000       0.00000       0.00000       0.00000       0.00000       0.00000       0.00000       0.00000       120.931       73.7284       0.00000       0.00000       0.00000       0.00000       0.00000       0.00000       0.00000       0.00000       0.00000       0.00000       0.00000       0.00000       0.00000       0.00000       0.00000       0.00000       0.00000       0.00000       0.00000       0.00000       0.00000       0.00000       0.00000       0.00000       0.00000       0.00000       0.00000       0.00000       0.00000       0.00000       0.00000       0.00000       0.00000       0.00000
   1  23 3368.6477    3.4046  2.2202 10.9777 -0.0045  0.1439   0.2073   0.5297    2.4344   0.0000   532.6716       217.203       0.00000       0.00000       0.00000       0.00000       0.00000       0.00000       0.00000       0.00000       0.00000       0.00000       0.00000       0.00000       0.00000       0.00000       0.00000       0.00000       0.00000       0.00000       0.00000       0.00000       0.00000       0.00000       0.00000       0.00000       0.00000       0.00000       0.00000       0.00000       0.00000       0.00000       0.00000       0.00000       0.00000       0.00000       176.822       104.745       0.00000       0.00000       0.00000       0.00000       0.00000       0.00000       0.00000       0.00000       0.00000       0.00000       0.00000       0.00000       0.00000       0.00000       0.00000       0.00000       0.00000       0.00000       0.00000       0.00000       0.00000       0.00000       0.00000       0.00000       0.00000       0.00000       0.00000       0.00000       0.00000       0.00000       0.00000       0.00000       0.00000       0.00000
   1  24 3504.4651    2.8469  2.6269 11.8403 -0.0218  0.1714   0.1817   0.5613    0.7504   0.0000   626.4974       213.751       0.00000       0.00000       0.00000       0.00000       0.00000       0.00000       0.00000       0.00000       0.00000       0.00000       0.00000       0.00000       0.00000       0.00000       0.00000       0.00000       0.00000       0.00000       0.00000       0.00000       0.00000       0.00000       0.00000       0.00000       0.00000       0.00000       0.00000       0.00000       0.00000       0.00000       0.00000       0.00000       0.00000       0.00000       174.739       122.445       0.00000       0.00000       0.00000       0.00000       0.00000       0.00000       0.00000       0.00000       0.00000       0.00000       0.00000       0.00000       0.00000       0.00000       0.00000       0.00000       0.00000       0.00000       0.00000       0.00000       0.00000       0.00000       0.00000       0.00000       0.00000       0.00000       0.00000       0.00000       0.00000       0.00000       0.00000       0.00000       0.00000       0.00000
   1  25 3640.3334    2.2741  3.4555 11.5714 -0.0183  0.1985   0.1697   0.7881    0.7398   0.0000   572.7876       312.983       0.00000       0.00000       0.00000       0.00000       0.00000       0.00000       0.00000       0.00000       0.00000       0.00000       0.00000       0.00000       0.00000       0.00000       0.00000       0.00000       0.00000       0.00000       0.00000       0.00000       0.00000       0.00000       0.00000       0.00000       0.00000       0.00000       0.00000       0.00000       0.00000       0.00000       0.00000       0.00000       0.00000       0.00000       271.092       137.460       0.00000       0.00000       0.00000       0.00000       0.00000       0.00000       0.00000       0.00000       0.00000       0.00000       0.00000       0.00000       0.00000       0.00000       0.00000       0.00000       0.00000       0.00000       0.00000       0.00000       0.00000       0.00000       0.00000       0.00000       0.00000       0.00000       0.00000       0.00000       0.00000       0.00000       0.00000       0.00000       0.00000       0.00000
   1  27 3914.0505    1.7288  6.7046  9.2100 -0.0020  0.3410   0.0581   1.0148    1.2242   0.0000  -555.1218       33.9280       0.00000       0.00000       0.00000       0.00000       0.00000       0.00000       0.00000       0.00000       0.00000       0.00000       0.00000       0.00000       0.00000       0.00000       0.00000       0.00000       0.00000       0.00000       0.00000       0.00000       0.00000       0.00000       0.00000       0.00000       0.00000       0.00000       0.00000       0.00000       0.00000       0.00000       0.00000       0.00000       0.00000       0.00000       402.528       257.962       0.00000       0.00000       0.00000       0.00000       0.00000       0.00000       0.00000       0.00000       0.00000       0.00000       0.00000       0.00000       0.00000       0.00000       0.00000       0.00000       0.00000       0.00000       0.00000       0.00000       0.00000       0.00000       0.00000       0.00000       0.00000       0.00000       0.00000       0.00000       0.00000       0.00000       0.00000       0.00000       0.00000       0.00000
   2  12 1945.7727    0.5636  0.3908  9.6223  0.0000  0.0492   0.0591   0.1271    0.2112   0.0000   427.0188      -15.2326       17.4740       6.85608       0.00000       0.00000       0.00000       0.00000       0.00000       0.00000       0.00000       0.00000       0.00000       0.00000       0.00000       0.00000       0.00000       0.00000       0.00000       0.00000       0.00000       0.00000       0.00000       0.00000       0.00000       0.00000       0.00000       0.00000       0.00000       0.00000       0.00000       0.00000       0.00000       0.00000       0.00000       0.00000       33.1811       30.0166       18.7214       6.71766       0.00000       0.00000       0.00000       0.00000       0.00000       0.00000       0.00000       0.00000       0.00000       0.00000       0.00000       0.00000       0.00000       0.00000       0.00000       0.00000       0.00000       0.00000       0.00000       0.00000       0.00000       0.00000       0.00000       0.00000       0.00000       0.00000       0.00000       0.00000       0.00000       0.00000       0.00000       0.00000
   2  13 2082.1084    0.7474  0.4450  9.7456  0.0000  0.0403   0.0659   0.1247    0.2330   0.0000   420.7334      -13.9030       11.4981      -7.71503       0.00000       0.00000       0.00000       0.00000       0.00000       0.00000       0.00000       0.00000       0.00000       0.00000       0.00000       0.00000       0.00000       0.00000       0.00000       0.00000       0.00000       0.00000       0.00000       0.00000       0.00000       0.00000       0.00000       0.00000       0.00000       0.00000       0.00000       0.00000       0.00000       0.00000       0.00000       0.00000       28.4192       25.1972       12.6549       5.20898       0.00000       0.00000       0.00000       0.00000       0.00000       0.00000       0.00000       0.00000       0.00000       0.00000       0.00000       0.00000       0.00000       0.00000       0.00000       0.00000       0.00000       0.00000       0.00000       0.00000       0.00000       0.00000       0.00000       0.00000       0.00000       0.00000       0.00000       0.00000       0.00000       0.00000       0.00000       0.00000
   2  14 2217.6462    0.9697  0.5964 10.2462  0.0000  0.0609   0.0862   0.1894    0.2657   0.0000   444.9907      -29.5260     -0.752569       2.76926       0.00000       0.00000       0.00000       0.00000       0.00000       0.00000       0.00000       0.00000       0.00000       0.00000       0.00000       0.00000       0.00000       0.00000       0.00000       0.00000       0.00000       0.00000       0.00000       0.00000       0.00000       0.00000       0.00000       0.00000       0.00000       0.00000       0.00000       0.00000       0.00000       0.00000       0.00000       0.00000       41.6550       35.9714       22.8001       7.38913       0.00000       0.00000       0.00000       0.00000       0.00000       0.00000       0.00000       0.00000       0.00000       0.00000       0.00000       0.00000       0.00000       0.00000       0.00000       0.00000       0.00000       0.00000       0.00000       0.00000       0.00000       0.00000       0.00000       0.00000       0.00000       0.00000       0.00000       0.00000       0.00000       0.00000       0.00000       0.00000
   2  15 2352.1635    1.3308  1.0232  8.1268  0.0000  0.0664   0.0751   0.1815    3.3802   0.0000   517.8984      -4.98517       1.27814       6.77421       0.00000       0.00000       0.00000       0.00000       0.00000       0.00000       0.00000       0.00000       0.00000       0.00000       0.00000       0.00000       0.00000       0.00000       0.00000       0.00000       0.00000       0.00000       0.00000       0.00000       0.00000       0.00000       0.00000       0.00000       0.00000       0.00000       0.00000       0.00000       0.00000       0.00000       0.00000       0.00000       39.0376       40.9894       19.7544       10.5267       0.00000       0.00000       0.00000       0.00000       0.00000       0.00000       0.00000       0.00000       0.00000       0.00000       0.00000       0.00000       0.00000       0.00000       0.00000       0.00000       0.00000       0.00000       0.00000       0.00000       0.00000       0.00000       0.00000       0.00000       0.00000       0.00000       0.00000       0.00000       0.00000       0.00000       0.00000       0.00000
   2  16 2485.8881    1.7661  1.2061  8.7175  0.0000  0.0676   0.0982   0.2344    4.3243   0.0000   516.0591       6.03237      -36.8774       2.22973       0.00000       0.00000       0.00000       0.00000       0.00000       0.00000       0.00000       0.00000       0.00000       0.00000       0.00000       0.00000       0.00000       0.00000       0.00000       0.00000       0.00000       0.00000       0.00000       0.00000       0.00000       0.00000       0.00000       0.00000       0.00000       0.00000       0.00000       0.00000       0.00000       0.00000       0.00000       0.00000       51.6448       41.5867       23.3853       8.22725       0.00000       0.00000       0.00000       0.00000       0.00000       0.00000       0.00000       0.00000       0.00000       0.00000       0.00000       0.00000       0.00000       0.00000       0.00000       0.00000       0.00000       0.00000       0.00000       0.00000       0.00000       0.00000       0.00000       0.00000       0.00000       0.00000       0.00000       0.00000       0.00000       0.00000       0.00000       0.00000
   2  17 2619.7797    2.2904  0.8569 10.4389  0.0028  0.0607   0.1424   0.1601    1.1338   0.0000   430.1420       41.1588       13.3858      -5.42905       0.00000       0.00000       0.00000       0.00000       0.00000       0.00000       0.00000       0.00000       0.00000       0.00000       0.00000       0.00000       0.00000       0.00000       0.00000       0.00000       0.00000       0.00000       0.00000       0.00000       0.00000       0.00000       0.00000       0.00000       0.00000       0.00000       0.00000       0.00000       0.00000       0.00000       0.00000       0.00000       48.5804       37.5765       20.3517       6.86987       0.00000       0.00000       0.00000       0.00000       0.00000       0.00000       0.00000       0.00000       0.00000       0.00000       0.00000       0.00000       0.00000       0.00000       0.00000       0.00000       0.00000       0.00000       0.00000       0.00000       0.00000       0.00000       0.00000       0.00000       0.00000       0.00000       0.00000       0.00000       0.00000       0.00000       0.00000       0.00000
   2  18 2754.6312    2.6892  0.9147 11.2022  0.0000  0.0963   0.1599   0.1600    0.7580   0.0000   434.1839      -2.05413       47.6121       1.91100       0.00000       0.00000       0.00000       0.00000       0.00000       0.00000       0.00000       0.00000       0.00000       0.00000       0.00000       0.00000       0.00000       0.00000       0.00000       0.00000       0.00000       0.00000       0.00000       0.00000       0.00000       0.00000       0.00000       0.00000       0.00000       0.00000       0.00000       0.00000       0.00000       0.00000       0.00000       0.00000       57.3196       46.6433       43.1896       13.9194       0.00000       0.00000       0.00000       0.00000       0.00000       0.00000       0.00000       0.00000       0.00000       0.00000       0.00000       0.00000       0.00000       0.00000       0.00000       0.00000       0.00000       0.00000       0.00000       0.00000       0.00000       0.00000       0.00000       0.00000       0.00000       0.00000       0.00000       0.00000       0.00000       0.00000       0.00000       0.00000
   2  19 2889.6790    3.2221  1.0307 11.6056  0.0000  0.0675   0.1910   0.1860    0.8983   0.0000   422.1994       10.9827       7.96109     -0.676587       0.00000       0.00000       0.00000       0.00000       0.00000       0.00000       0.00000       0.00000       0.00000       0.00000       0.00000       0.00000       0.00000       0.00000       0.00000       0.00000       0.00000       0.00000       0.00000       0.00000       0.00000       0.00000       0.00000       0.00000       0.00000       0.00000       0.00000       0.00000       0.00000       0.00000       0.00000       0.00000       47.4746       40.8050       24.3974       9.23656       0.00000       0.00000       0.00000       0.00000       0.00000       0.00000       0.00000       0.00000       0.00000       0.00000       0.00000       0.00000       0.00000       0.00000       0.00000       0.00000       0.00000       0.00000       0.00000       0.00000       0.00000       0.00000       0.00000       0.00000       0.00000       0.00000       0.00000       0.00000       0.00000       0.00000       0.00000       0.00000
   2  20 3024.8251    4.1069  1.0031  5.8040  0.0000  0.0644   0.2403   0.1581  363.4248   0.0000   436.7960       30.2990       11.9170       1.75800       0.00000       0.00000       0.00000       0.00000       0.00000       0.00000       0.00000       0.00000       0.00000       0.00000       0.00000       0.00000       0.00000       0.00000       0.00000       0.00000       0.00000       0.00000       0.00000       0.00000       0.00000       0.00000       0.00000       0.00000       0.00000       0.00000       0.00000       0.00000       0.00000       0.00000       0.00000       0.00000       48.5107       42.9408       19.9053       8.99455       0.00000       0.00000       0.00000       0.00000       0.00000       0.00000       0.00000       0.00000       0.00000       0.00000       0.00000       0.00000       0.00000       0.00000       0.00000       0.00000       0.00000       0.00000       0.00000       0.00000       0.00000       0.00000       0.00000       0.00000       0.00000       0.00000       0.00000       0.00000       0.00000       0.00000       0.00000       0.00000
   2  21 3160.0924    3.7080  1.0689 12.6066  0.0000  0.0701   0.2328   0.2168    0.6293   0.0000   476.1785       74.8430      0.574371       31.4338       0.00000       0.00000       0.00000       0.00000       0.00000       0.00000       0.00000       0.00000       0.00000       0.00000       0.00000       0.00000       0.00000       0.00000       0.00000       0.00000       0.00000       0.00000       0.00000       0.00000       0.00000       0.00000       0.00000       0.00000       0.00000       0.00000       0.00000       0.00000       0.00000       0.00000       0.00000       0.00000       50.9177       42.9324       23.8291       9.16828       0.00000       0.00000       0.00000       0.00000       0.00000       0.00000       0.00000       0.00000       0.00000       0.00000       0.00000       0.00000       0.00000       0.00000       0.00000       0.00000       0.00000       0.00000       0.00000       0.00000       0.00000       0.00000       0.00000       0.00000       0.00000       0.00000       0.00000       0.00000       0.00000       0.00000       0.00000       0.00000
   2  22 3295.1238    3.1846  1.2086 13.3261 -0.0028  0.0921   0.2378   0.2605    0.3833   0.0000   481.5670       100.570       41.6525       8.44725       0.00000       0.00000       0.00000       0.00000       0.00000       0.00000       0.00000       0.00000       0.00000       0.00000       0.00000       0.00000       0.00000       0.00000       0.00000       0.00000       0.00000       0.00000       0.00000       0.00000       0.00000       0.00000       0.00000       0.00000       0.00000       0.00000       0.00000       0.00000       0.00000       0.00000       0.00000       0.00000       63.5192       58.9316       29.6102       13.4150       0.00000       0.00000       0.00000       0.00000       0.00000       0.00000       0.00000       0.00000       0.00000       0.00000       0.00000       0.00000       0.00000       0.00000       0.00000       0.00000       0.00000       0.00000       0.00000       0.00000       0.00000       0.00000       0.00000       0.00000       0.00000       0.00000       0.00000       0.00000       0.00000       0.00000       0.00000       0.00000
   2  23 3431.0226    2.9899  2.2814 12.1219  0.0000  0.1241   0.1449   0.2835    0.3430   0.0000   387.8945       39.5779       22.1700       17.7607       0.00000       0.00000       0.00000       0.00000       0.00000       0.00000       0.00000       0.00000       0.00000       0.00000       0.00000       0.00000       0.00000       0.00000       0.00000       0.00000       0.00000       0.00000       0.00000       0.00000       0.00000       0.00000       0.00000       0.00000       0.00000       0.00000       0.00000       0.00000       0.00000       0.00000       0.00000       0.00000       81.6050       74.2233       42.4510       17.5959       0.00000       0.00000       0.00000       0.00000       0.00000       0.00000       0.00000       0.00000       0.00000       0.00000       0.00000       0.00000       0.00000       0.00000       0.00000       0.00000       0.00000       0.00000       0.00000       0.00000       0.00000       0.00000       0.00000       0.00000       0.00000       0.00000       0.00000       0.00000       0.00000       0.00000       0.00000       0.00000
   2  24 3567.1686    2.6275  3.2096  9.9221  0.0000  0.1198   0.0954   0.3578    1.3257   0.0000   530.9205      -57.2292       39.2455       23.6219       0.00000       0.00000       0.00000       0.00000       0.00000       0.00000       0.00000       0.00000       0.00000       0.00000       0.00000       0.00000       0.00000       0.00000       0.00000       0.00000       0.00000       0.00000       0.00000       0.00000       0.00000       0.00000       0.00000       0.00000       0.00000       0.00000       0.00000       0.00000       0.00000       0.00000       0.00000       0.00000       81.5148       72.4273       41.9841       17.0564       0.00000       0.00000       0.00000       0.00000       0.00000       0.00000       0.00000       0.00000       0.00000       0.00000       0.00000       0.00000       0.00000       0.00000       0.00000       0.00000       0.00000       0.00000       0.00000       0.00000       0.00000       0.00000       0.00000       0.00000       0.00000       0.00000       0.00000       0.00000       0.00000       0.00000       0.00000       0.00000
   3  12 2001.1969    0.6303  0.3330  9.9135  0.0000  0.0592   0.0495   0.0897    0.1485   0.0000   409.2146      -24.4310      0.835052       2.89893      -4.13172      -2.36324       0.00000       0.00000       0.00000       0.00000       0.00000       0.00000       0.00000       0.00000       0.00000       0.00000       0.00000       0.00000       0.00000       0.00000       0.00000       0.00000       0.00000       0.00000       0.00000       0.00000       0.00000       0.00000       0.00000       0.00000       0.00000       0.00000       0.00000       0.00000       0.00000       0.00000       39.1353       36.8298       21.7738       10.2893       3.60434       1.06822       0.00000       0.00000       0.00000       0.00000       0.00000       0.00000       0.00000       0.00000       0.00000       0.00000       0.00000       0.00000       0.00000       0.00000       0.00000       0.00000       0.00000       0.00000       0.00000       0.00000       0.00000       0.00000       0.00000       0.00000       0.00000       0.00000       0.00000       0.00000       0.00000       0.00000
   3  13 2137.7330    0.8401  0.4199 10.2853  0.0000  0.0573   0.0648   0.0807    0.1899   0.0000   422.6761       58.2633       17.0443      -8.77044       2.69400       2.23117       0.00000       0.00000       0.00000       0.00000       0.00000       0.00000       0.00000       0.00000       0.00000       0.00000       0.00000       0.00000       0.00000       0.00000       0.00000       0.00000       0.00000       0.00000       0.00000       0.00000       0.00000       0.00000       0.00000       0.00000       0.00000       0.00000       0.00000       0.00000       0.00000       0.00000       20.7903       25.6979       22.7890       9.09981       7.35980       2.08737       0.00000       0.00000       0.00000       0.00000       0.00000       0.00000       0.00000       0.00000       0.00000       0.00000       0.00000       0.00000       0.00000       0.00000       0.00000       0.00000       0.00000       0.00000       0.00000       0.00000       0.00000       0.00000       0.00000       0.00000       0.00000       0.00000       0.00000       0.00000       0.00000       0.00000
   3  14 2273.4070    1.0279  0.7641 10.6566  0.0000  0.0594   0.0627   0.1304    0.2293   0.0000   427.0408       15.4672      -11.0475      -1.92998       1.47627       1.37125       0.00000       0.00000       0.00000       0.00000       0.00000       0.00000       0.00000       0.00000       0.00000       0.00000       0.00000       0.00000       0.00000       0.00000       0.00000       0.00000       0.00000       0.00000       0.00000       0.00000       0.00000       0.00000       0.00000       0.00000       0.00000       0.00000       0.00000       0.00000       0.00000       0.00000       27.5926       23.4745       20.8736       14.4048       5.76776       1.55619       0.00000       0.00000       0.00000       0.00000       0.00000       0.00000       0.00000       0.00000       0.00000       0.00000       0.00000       0.00000       0.00000       0.00000       0.00000       0.00000       0.00000       0.00000       0.00000       0.00000       0.00000       0.00000       0.00000       0.00000       0.00000       0.00000       0.00000       0.00000       0.00000       0.00000
   3  15 2407.7019    1.4820  0.7613  9.9984  0.0000  0.0563   0.0849   0.1078    0.7125   0.0000   403.7216      -34.2514       22.1799       8.01942     -0.269902      -1.39325       0.00000       0.00000       0.00000       0.00000       0.00000       0.00000       0.00000       0.00000       0.00000       0.00000       0.00000       0.00000       0.00000       0.00000       0.00000       0.00000       0.00000       0.00000       0.00000       0.00000       0.00000       0.00000       0.00000       0.00000       0.00000       0.00000       0.00000       0.00000       0.00000       0.00000       29.7409       28.7481       19.8346       12.9845       5.05318       1.72591       0.00000       0.00000       0.00000       0.00000       0.00000       0.00000       0.00000       0.00000       0.00000       0.00000       0.00000       0.00000       0.00000       0.00000       0.00000       0.00000       0.00000       0.00000       0.00000       0.00000       0.00000       0.00000       0.00000       0.00000       0.00000       0.00000       0.00000       0.00000       0.00000       0.00000
   3  16 2541.6213    1.9008  1.1609  9.7129  0.0000  0.0858   0.1018   0.1870    2.1704   0.0000   432.6719       27.9220     -0.521131       7.31701      -7.81954      -1.49637       0.00000       0.00000       0.00000       0.00000       0.00000       0.00000       0.00000       0.00000       0.00000       0.00000       0.00000       0.00000       0.00000       0.00000       0.00000       0.00000       0.00000       0.00000       0.00000       0.00000       0.00000       0.00000       0.00000       0.00000       0.00000       0.00000       0.00000       0.00000       0.00000       0.00000       33.5375       38.4633       33.2751       13.1491       10.7113       2.87099       0.00000       0.00000       0.00000       0.00000       0.00000       0.00000       0.00000       0.00000       0.00000       0.00000       0.00000       0.00000       0.00000       0.00000       0.00000       0.00000       0.00000       0.00000       0.00000       0.00000       0.00000       0.00000       0.00000       0.00000       0.00000       0.00000       0.00000       0.00000       0.00000       0.00000
   3  17 2676.2485    2.2565  0.8863 11.2081  0.0000  0.1697   0.1352   0.1562    0.7859   0.0000   461.0776       57.8065       7.44112      -10.3534       1.94586       1.58463       0.00000       0.00000       0.00000       0.00000       0.00000       0.00000       0.00000       0.00000       0.00000       0.00000       0.00000       0.00000       0.00000       0.00000       0.00000       0.00000       0.00000       0.00000       0.00000       0.00000       0.00000       0.00000       0.00000       0.00000       0.00000       0.00000       0.00000       0.00000       0.00000       0.00000       124.351       116.530       64.1848       25.2737       6.28952       1.64623       0.00000       0.00000       0.00000       0.00000       0.00000       0.00000       0.00000       0.00000       0.00000       0.00000       0.00000       0.00000       0.00000       0.00000       0.00000       0.00000       0.00000       0.00000       0.00000       0.00000       0.00000       0.00000       0.00000       0.00000       0.00000       0.00000       0.00000       0.00000       0.00000       0.00000
   3  18 2811.5098    2.8482  0.7994 12.3090  0.0000  0.0607   0.1562   0.1355    0.3712   0.0000   457.2253       31.1257       12.4141       10.3104      -8.35521       2.85553       0.00000       0.00000       0.00000       0.00000       0.00000       0.00000       0.00000       0.00000       0.00000       0.00000       0.00000       0.00000       0.00000       0.00000       0.00000       0.00000       0.00000       0.00000       0.00000       0.00000       0.00000       0.00000       0.00000       0.00000       0.00000       0.00000       0.00000       0.00000       0.00000       0.00000       27.4540       26.2088       24.5872       12.4214       7.36891       1.83541       0.00000       0.00000       0.00000       0.00000       0.00000       0.00000       0.00000       0.00000       0.00000       0.00000       0.00000       0.00000       0.00000       0.00000       0.00000       0.00000       0.00000       0.00000       0.00000       0.00000       0.00000       0.00000       0.00000       0.00000       0.00000       0.00000       0.00000       0.00000       0.00000       0.00000
   3  19 2946.9598    3.4350  1.0288 11.7360  0.0000  0.0574   0.1839   0.1492    0.8056   0.0000   399.3133       16.1843      -69.1043      -17.0498       6.77052      -2.73990       0.00000       0.00000       0.00000       0.00000       0.00000       0.00000       0.00000       0.00000       0.00000       0.00000       0.00000       0.00000       0.00000       0.00000       0.00000       0.00000       0.00000       0.00000       0.00000       0.00000       0.00000       0.00000       0.00000       0.00000       0.00000       0.00000       0.00000       0.00000       0.00000       0.00000       28.6410       28.8659       20.7395       12.1965       5.41755       1.78034       0.00000       0.00000       0.00000       0.00000       0.00000       0.00000       0.00000       0.00000       0.00000       0.00000       0.00000       0.00000       0.00000       0.00000       0.00000       0.00000       0.00000       0.00000       0.00000       0.00000       0.00000       0.00000       0.00000       0.00000       0.00000       0.00000       0.00000       0.00000       0.00000       0.00000
   3  20 3082.4249    3.8286  1.0565 11.1690  0.0000  0.0538   0.1925   0.1570    1.5239   0.0000   461.8779       59.9943       22.4355       15.9226     -0.673925      -1.66043       0.00000       0.00000       0.00000       0.00000       0.00000       0.00000       0.00000       0.00000       0.00000       0.00000       0.00000       0.00000       0.00000       0.00000       0.00000       0.00000       0.00000       0.00000       0.00000       0.00000       0.00000       0.00000       0.00000       0.00000       0.00000       0.00000       0.00000       0.00000       0.00000       0.00000       30.2110       28.5983       20.1871       9.72837       4.99079       1.39062       0.00000       0.00000       0.00000       0.00000       0.00000       0.00000       0.00000       0.00000       0.00000       0.00000       0.00000       0.00000       0.00000       0.00000       0.00000       0.00000       0.00000       0.00000       0.00000       0.00000       0.00000       0.00000       0.00000       0.00000       0.00000       0.00000       0.00000       0.00000       0.00000       0.00000
   3  21 3217.8865    3.5059  1.0700 13.2079  0.0000  0.0775   0.1912   0.1568    0.2926   0.0000   480.3971       90.0613       16.2119      -7.70940      -2.00621     -0.134085       0.00000       0.00000       0.00000       0.00000       0.00000       0.00000       0.00000       0.00000       0.00000       0.00000       0.00000       0.00000       0.00000       0.00000       0.00000       0.00000       0.00000       0.00000       0.00000       0.00000       0.00000       0.00000       0.00000       0.00000       0.00000       0.00000       0.00000       0.00000       0.00000       0.00000       43.8023       42.8869       28.3612       14.3043       6.59558       2.11829       0.00000       0.00000       0.00000       0.00000       0.00000       0.00000       0.00000       0.00000       0.00000       0.00000       0.00000       0.00000       0.00000       0.00000       0.00000       0.00000       0.00000       0.00000       0.00000       0.00000       0.00000       0.00000       0.00000       0.00000       0.00000       0.00000       0.00000       0.00000       0.00000       0.00000
   3  22 3353.6728    3.1090  1.9797 12.3902 -0.0008  0.0998   0.1279   0.2345    0.2430   0.0000   416.2935       59.6898      0.139337       23.2394       5.35860       3.92834       0.00000       0.00000       0.00000       0.00000       0.00000       0.00000       0.00000       0.00000       0.00000       0.00000       0.00000       0.00000       0.00000       0.00000       0.00000       0.00000       0.00000       0.00000       0.00000       0.00000       0.00000       0.00000       0.00000       0.00000       0.00000       0.00000       0.00000       0.00000       0.00000       0.00000       48.4995       54.1725       32.6978       21.6838       8.11655       3.45547       0.00000       0.00000       0.00000       0.00000       0.00000       0.00000       0.00000       0.00000       0.00000       0.00000       0.00000       0.00000       0.00000       0.00000       0.00000       0.00000       0.00000       0.00000       0.00000       0.00000       0.00000       0.00000       0.00000       0.00000       0.00000       0.00000       0.00000       0.00000       0.00000       0.00000
   3  23 3489.6656    2.7710  2.1535 12.0944  0.0000  0.0952   0.1099   0.2436    0.2525   0.0000   402.6822       77.6303       27.5406      -4.71115      -8.02801      0.267129       0.00000       0.00000       0.00000       0.00000       0.00000       0.00000       0.00000       0.00000       0.00000       0.00000       0.00000       0.00000       0.00000       0.00000       0.00000       0.00000       0.00000       0.00000       0.00000       0.00000       0.00000       0.00000       0.00000       0.00000       0.00000       0.00000       0.00000       0.00000       0.00000       0.00000       43.6645       43.4744       34.4416       20.6661       9.84089       2.99555       0.00000       0.00000       0.00000       0.00000       0.00000       0.00000       0.00000       0.00000       0.00000       0.00000       0.00000       0.00000       0.00000       0.00000       0.00000       0.00000       0.00000       0.00000       0.00000       0.00000       0.00000       0.00000       0.00000       0.00000       0.00000       0.00000       0.00000       0.00000       0.00000       0.00000
   3  24 3626.1998    2.3703  3.7362 11.2886  0.0000  0.1273   0.0727   0.3518    0.2177   0.0000   419.5472       31.9378       34.6287       31.9035      -1.92303     -0.104966       0.00000       0.00000       0.00000       0.00000       0.00000       0.00000       0.00000       0.00000       0.00000       0.00000       0.00000       0.00000       0.00000       0.00000       0.00000       0.00000       0.00000       0.00000       0.00000       0.00000       0.00000       0.00000       0.00000       0.00000       0.00000       0.00000       0.00000       0.00000       0.00000       0.00000       65.7463       66.5118       45.7688       26.9954       11.5542       3.83540       0.00000       0.00000       0.00000       0.00000       0.00000       0.00000       0.00000       0.00000       0.00000       0.00000       0.00000       0.00000       0.00000       0.00000       0.00000       0.00000       0.00000       0.00000       0.00000       0.00000       0.00000       0.00000       0.00000       0.00000       0.00000       0.00000       0.00000       0.00000       0.00000       0.00000
   4  11 1914.7315    0.4068  0.3610 10.0198 -0.0067  0.0449   0.0327   0.0974    0.0914   0.0000   422.3648       12.5019       3.97230      -13.0943      -4.06248      0.490772      0.636079     0.0640242       0.00000       0.00000       0.00000       0.00000       0.00000       0.00000       0.00000       0.00000       0.00000       0.00000       0.00000       0.00000       0.00000       0.00000       0.00000       0.00000       0.00000       0.00000       0.00000       0.00000       0.00000       0.00000       0.00000       0.00000       0.00000       0.00000       0.00000       0.00000       15.3100       19.1872       13.9918       9.08481       5.87222       2.30395       1.21442      0.361455       0.00000       0.00000       0.00000       0.00000       0.00000       0.00000       0.00000       0.00000       0.00000       0.00000       0.00000       0.00000       0.00000       0.00000       0.00000       0.00000       0.00000       0.00000       0.00000       0.00000       0.00000       0.00000       0.00000       0.00000       0.00000       0.00000       0.00000       0.00000
   4  12 2051.6509    0.6245  0.4839 10.1342 -0.0051  0.0471   0.0428   0.0974    0.1257   0.0000   447.9082       13.0404       23.2966      -9.34500       6.03439      -3.54115      -1.84430      0.545163       0.00000       0.00000       0.00000       0.00000       0.00000       0.00000       0.00000       0.00000       0.00000       0.00000       0.00000       0.00000       0.00000       0.00000       0.00000       0.00000       0.00000       0.00000       0.00000       0.00000       0.00000       0.00000       0.00000       0.00000       0.00000       0.00000       0.00000       0.00000       18.3436       21.6006       16.2021       9.90503       6.22338       2.23670       1.25147      0.336961       0.00000       0.00000       0.00000       0.00000       0.00000       0.00000       0.00000       0.00000       0.00000       0.00000       0.00000       0.00000       0.00000       0.00000       0.00000       0.00000       0.00000       0.00000       0.00000       0.00000       0.00000       0.00000       0.00000       0.00000       0.00000       0.00000       0.00000       0.00000
   4  13 2188.3226    0.9415  0.7719  9.9131 -0.0022  0.0492   0.0482   0.1241    0.3346   0.0000   438.6952       16.7602      -8.02107      -5.22245       3.74814       8.59767      0.290496     -0.544295       0.00000       0.00000       0.00000       0.00000       0.00000       0.00000       0.00000       0.00000       0.00000       0.00000       0.00000       0.00000       0.00000       0.00000       0.00000       0.00000       0.00000       0.00000       0.00000       0.00000       0.00000       0.00000       0.00000       0.00000       0.00000       0.00000       0.00000       0.00000       16.4364       18.3644       15.4201       10.7742       7.51550       2.99420       1.42723      0.369527       0.00000       0.00000       0.00000       0.00000       0.00000       0.00000       0.00000       0.00000       0.00000       0.00000       0.00000       0.00000       0.00000       0.00000       0.00000       0.00000       0.00000       0.00000       0.00000       0.00000       0.00000       0.00000       0.00000       0.00000       0.00000       0.00000       0.00000       0.00000
   4  14 2324.1850    1.2932  0.5911 10.2377 -0.0067  0.0640   0.0704   0.0993    0.4674   0.0000   458.0799       1.82919      -10.0311       11.3415       2.23951       4.31363     -0.440986     -0.369121       0.00000       0.00000       0.00000       0.00000       0.00000       0.00000       0.00000       0.00000       0.00000       0.00000       0.00000       0.00000       0.00000       0.00000       0.00000       0.00000       0.00000       0.00000       0.00000       0.00000       0.00000       0.00000       0.00000       0.00000       0.00000       0.00000       0.00000       0.00000       17.9730       23.1445       19.0544       11.1707       9.38989       3.06738       1.89366      0.503167       0.00000       0.00000       0.00000       0.00000       0.00000       0.00000       0.00000       0.00000       0.00000       0.00000       0.00000       0.00000       0.00000       0.00000       0.00000       0.00000       0.00000       0.00000       0.00000       0.00000       0.00000       0.00000       0.00000       0.00000       0.00000       0.00000       0.00000       0.00000
   4  16 2593.1012    1.9906  0.8840 11.6044 -0.0018  0.0630   0.1001   0.1442    0.4836   0.0000   439.2505       30.2229       1.34630       15.6153      -2.07931      -3.36108      -2.88258     -0.392549       0.00000       0.00000       0.00000       0.00000       0.00000       0.00000       0.00000       0.00000       0.00000       0.00000       0.00000       0.00000       0.00000       0.00000       0.00000       0.00000       0.00000       0.00000       0.00000       0.00000       0.00000       0.00000       0.00000       0.00000       0.00000       0.00000       0.00000       0.00000       19.1653       24.0622       19.0978       15.0472       9.85515       4.53602       1.99969      0.537474       0.00000       0.00000       0.00000       0.00000       0.00000       0.00000       0.00000       0.00000       0.00000       0.00000       0.00000       0.00000       0.00000       0.00000       0.00000       0.00000       0.00000       0.00000       0.00000       0.00000       0.00000       0.00000       0.00000       0.00000       0.00000       0.00000       0.00000       0.00000
   4  18 2864.3771    3.0753  0.8424 12.1837 -0.0028  0.0771   0.1492   0.1108    0.4422   0.0000   466.1997       39.5167       33.7205       14.5760       3.81525      0.742521      0.808214     -0.206835       0.00000       0.00000       0.00000       0.00000       0.00000       0.00000       0.00000       0.00000       0.00000       0.00000       0.00000       0.00000       0.00000       0.00000       0.00000       0.00000       0.00000       0.00000       0.00000       0.00000       0.00000       0.00000       0.00000       0.00000       0.00000       0.00000       0.00000       0.00000       17.0233       32.9575       15.6691       20.9589       7.15602       6.49605       1.35392      0.825786       0.00000       0.00000       0.00000       0.00000       0.00000       0.00000       0.00000       0.00000       0.00000       0.00000       0.00000       0.00000       0.00000       0.00000       0.00000       0.00000       0.00000       0.00000       0.00000       0.00000       0.00000       0.00000       0.00000       0.00000       0.00000       0.00000       0.00000       0.00000
   4  19 3000.2891    3.8266  0.8057 12.0836 -0.0001  0.0446   0.1987   0.1183    0.6515   0.0000   432.3075       40.5374       45.9783      -13.8299      -2.62357      -1.95002    -0.0759971    -0.0208311       0.00000       0.00000       0.00000       0.00000       0.00000       0.00000       0.00000       0.00000       0.00000       0.00000       0.00000       0.00000       0.00000       0.00000       0.00000       0.00000       0.00000       0.00000       0.00000       0.00000       0.00000       0.00000       0.00000       0.00000       0.00000       0.00000       0.00000       0.00000       17.0585       17.8652       14.2342       10.9333       6.23372       3.28723       1.16010      0.347219       0.00000       0.00000       0.00000       0.00000       0.00000       0.00000       0.00000       0.00000       0.00000       0.00000       0.00000       0.00000       0.00000       0.00000       0.00000       0.00000       0.00000       0.00000       0.00000       0.00000       0.00000       0.00000       0.00000       0.00000       0.00000       0.00000       0.00000       0.00000
   4  21 3271.9092    3.5242  1.6286 11.5602 -0.0004  0.0709   0.1421   0.2053    0.9741   0.0000   426.0491       84.1629       50.1893      -19.6052      -7.37702       1.59714     -0.100174    -0.0580973       0.00000       0.00000       0.00000       0.00000       0.00000       0.00000       0.00000       0.00000       0.00000       0.00000       0.00000       0.00000       0.00000       0.00000       0.00000       0.00000       0.00000       0.00000       0.00000       0.00000       0.00000       0.00000       0.00000       0.00000       0.00000       0.00000       0.00000       0.00000       23.5177       25.1778       22.5309       18.5345       9.82629       6.18485       1.95669      0.527379       0.00000       0.00000       0.00000       0.00000       0.00000       0.00000       0.00000       0.00000       0.00000       0.00000       0.00000       0.00000       0.00000       0.00000       0.00000       0.00000       0.00000       0.00000       0.00000       0.00000       0.00000       0.00000       0.00000       0.00000       0.00000       0.00000       0.00000       0.00000
   4  22 3408.2392    3.1771  2.1118 11.4193 -0.0028  0.0801   0.1084   0.2015    0.5774   0.0000   417.8087       30.6274      -8.90021      -12.2113       5.17775       12.2742       1.45216     -0.933537       0.00000       0.00000       0.00000       0.00000       0.00000       0.00000       0.00000       0.00000       0.00000       0.00000       0.00000       0.00000       0.00000       0.00000       0.00000       0.00000       0.00000       0.00000       0.00000       0.00000       0.00000       0.00000       0.00000       0.00000       0.00000       0.00000       0.00000       0.00000       29.3030       30.9405       26.8867       19.5517       13.1965       5.78684       2.36204      0.573922       0.00000       0.00000       0.00000       0.00000       0.00000       0.00000       0.00000       0.00000       0.00000       0.00000       0.00000       0.00000       0.00000       0.00000       0.00000       0.00000       0.00000       0.00000       0.00000       0.00000       0.00000       0.00000       0.00000       0.00000       0.00000       0.00000       0.00000       0.00000
   4  23 3544.7963    2.7165  2.6344 11.8127 -0.0085  0.0926   0.0874   0.2489    0.2622   0.0000   362.0134       112.595       45.7750      -9.35816      -4.62445      -3.73126       2.59310      0.693058       0.00000       0.00000       0.00000       0.00000       0.00000       0.00000       0.00000       0.00000       0.00000       0.00000       0.00000       0.00000       0.00000       0.00000       0.00000       0.00000       0.00000       0.00000       0.00000       0.00000       0.00000       0.00000       0.00000       0.00000       0.00000       0.00000       0.00000       0.00000       33.6394       36.5032       30.2318       22.4843       13.5923       6.55375       2.54992      0.679793       0.00000       0.00000       0.00000       0.00000       0.00000       0.00000       0.00000       0.00000       0.00000       0.00000       0.00000       0.00000       0.00000       0.00000       0.00000       0.00000       0.00000       0.00000       0.00000       0.00000       0.00000       0.00000       0.00000       0.00000       0.00000       0.00000       0.00000       0.00000
   5  11 1960.6145    0.4918  0.4151  9.9565 -0.0001  0.0357   0.0318   0.0846    0.0960   0.0000   444.5678      -2.71192       5.41443      -4.03960      -9.32161      -1.35848      0.711887     -0.131008     -0.220284     0.0275185       0.00000       0.00000       0.00000       0.00000       0.00000       0.00000       0.00000       0.00000       0.00000       0.00000       0.00000       0.00000       0.00000       0.00000       0.00000       0.00000       0.00000       0.00000       0.00000       0.00000       0.00000       0.00000       0.00000       0.00000       0.00000       0.00000       12.0895       13.4091       11.8247       8.23770       5.76637       3.11890       1.52058      0.634184      0.236778     0.0512184       0.00000       0.00000       0.00000       0.00000       0.00000       0.00000       0.00000       0.00000       0.00000       0.00000       0.00000       0.00000       0.00000       0.00000       0.00000       0.00000       0.00000       0.00000       0.00000       0.00000       0.00000       0.00000       0.00000       0.00000       0.00000       0.00000
   5  12 2098.3555    0.7017  0.5617 10.0108 -0.0041  0.0496   0.0403   0.0931    0.1344   0.0000   463.2384      -2.12036      -27.8223       8.33489     -0.422035      0.560404     -0.353487      0.541912     -0.214427      0.120945       0.00000       0.00000       0.00000       0.00000       0.00000       0.00000       0.00000       0.00000       0.00000       0.00000       0.00000       0.00000       0.00000       0.00000       0.00000       0.00000       0.00000       0.00000       0.00000       0.00000       0.00000       0.00000       0.00000       0.00000       0.00000       0.00000       12.3284       15.2740       13.8878       10.1745       7.47873       4.21283       2.38264      0.991443      0.395482     0.0888823       0.00000       0.00000       0.00000       0.00000       0.00000       0.00000       0.00000       0.00000       0.00000       0.00000       0.00000       0.00000       0.00000       0.00000       0.00000       0.00000       0.00000       0.00000       0.00000       0.00000       0.00000       0.00000       0.00000       0.00000       0.00000       0.00000
   5  13 2235.3677    0.9674  0.7091 10.4281 -0.0030  0.0432   0.0484   0.1077    0.1557   0.0000   431.6587       10.8601       4.39023      -4.82649       2.66942      -2.58980      0.536483      0.527962      0.364596    -0.0202592       0.00000       0.00000       0.00000       0.00000       0.00000       0.00000       0.00000       0.00000       0.00000       0.00000       0.00000       0.00000       0.00000       0.00000       0.00000       0.00000       0.00000       0.00000       0.00000       0.00000       0.00000       0.00000       0.00000       0.00000       0.00000       0.00000       14.3128       15.0747       12.8672       10.1741       7.30023       4.16602       1.94578      0.805567      0.279765     0.0638487       0.00000       0.00000       0.00000       0.00000       0.00000       0.00000       0.00000       0.00000       0.00000       0.00000       0.00000       0.00000       0.00000       0.00000       0.00000       0.00000       0.00000       0.00000       0.00000       0.00000       0.00000       0.00000       0.00000       0.00000       0.00000       0.00000
   5  14 2371.1395    1.3974  0.8139 10.5447  0.0054  0.0502   0.0626   0.1004    0.2283   0.0000   426.3211       14.4199       15.3064       1.62701      -5.20939       3.31905       3.42521     -0.645254     -0.393052     0.0570644       0.00000       0.00000       0.00000       0.00000       0.00000       0.00000       0.00000       0.00000       0.00000       0.00000       0.00000       0.00000       0.00000       0.00000       0.00000       0.00000       0.00000       0.00000       0.00000       0.00000       0.00000       0.00000       0.00000       0.00000       0.00000       0.00000       14.5571       18.4138       14.2333       11.7316       7.40555       4.36490       2.18114      0.937409      0.311097     0.0908126       0.00000       0.00000       0.00000       0.00000       0.00000       0.00000       0.00000       0.00000       0.00000       0.00000       0.00000       0.00000       0.00000       0.00000       0.00000       0.00000       0.00000       0.00000       0.00000       0.00000       0.00000       0.00000       0.00000       0.00000       0.00000       0.00000
   5  15 2506.1177    1.7268  0.9702 10.7210 -0.0050  0.0541   0.0730   0.1113    0.4087   0.0000   447.1666       10.7657       12.2757      -11.2655      -14.9523      -6.80716      0.144837       1.06029      0.163967     0.0531855       0.00000       0.00000       0.00000       0.00000       0.00000       0.00000       0.00000       0.00000       0.00000       0.00000       0.00000       0.00000       0.00000       0.00000       0.00000       0.00000       0.00000       0.00000       0.00000       0.00000       0.00000       0.00000       0.00000       0.00000       0.00000       0.00000       13.9579       17.9580       13.9684       13.2003       7.96072       5.79547       2.33707       1.32079      0.361937      0.109320       0.00000       0.00000       0.00000       0.00000       0.00000       0.00000       0.00000       0.00000       0.00000       0.00000       0.00000       0.00000       0.00000       0.00000       0.00000       0.00000       0.00000       0.00000       0.00000       0.00000       0.00000       0.00000       0.00000       0.00000       0.00000       0.00000
   5  16 2641.2288    2.1697  1.1105 10.7332 -0.0353  0.0537   0.0912   0.1178    1.6869   0.0000   426.8474       4.49529       23.0088       14.3894      -4.22884       5.74076       1.77133      0.479699     -0.601862    -0.0329267       0.00000       0.00000       0.00000       0.00000       0.00000       0.00000       0.00000       0.00000       0.00000       0.00000       0.00000       0.00000       0.00000       0.00000       0.00000       0.00000       0.00000       0.00000       0.00000       0.00000       0.00000       0.00000       0.00000       0.00000       0.00000       0.00000       16.7587       19.4168       16.1833       12.8965       8.58576       5.28750       2.36674       1.10905      0.377183     0.0919258       0.00000       0.00000       0.00000       0.00000       0.00000       0.00000       0.00000       0.00000       0.00000       0.00000       0.00000       0.00000       0.00000       0.00000       0.00000       0.00000       0.00000       0.00000       0.00000       0.00000       0.00000       0.00000       0.00000       0.00000       0.00000       0.00000
   5  19 3050.0249    4.0662  0.9982  8.2102  0.0113  0.0628   0.1785   0.1401   12.3283   0.0000   458.8066       29.8921      0.686803     -0.864499      -16.7833      -3.82691       3.38780     -0.777341     -0.283717      0.165810       0.00000       0.00000       0.00000       0.00000       0.00000       0.00000       0.00000       0.00000       0.00000       0.00000       0.00000       0.00000       0.00000       0.00000       0.00000       0.00000       0.00000       0.00000       0.00000       0.00000       0.00000       0.00000       0.00000       0.00000       0.00000       0.00000       16.1781       22.3675       18.8031       16.3257       10.3948       7.54113       2.54796       1.86326      0.511903      0.136929       0.00000       0.00000       0.00000       0.00000       0.00000       0.00000       0.00000       0.00000       0.00000       0.00000       0.00000       0.00000       0.00000       0.00000       0.00000       0.00000       0.00000       0.00000       0.00000       0.00000       0.00000       0.00000       0.00000       0.00000       0.00000       0.00000
   5  22 3459.6759    2.9694  2.1209 11.8501 -0.0140  0.0835   0.1010   0.2255    0.6099   0.0000   461.8397       72.3164       19.4912       76.1908       4.35748      -6.66084      -2.64775       5.71567      0.585335    -0.0775039       0.00000       0.00000       0.00000       0.00000       0.00000       0.00000       0.00000       0.00000       0.00000       0.00000       0.00000       0.00000       0.00000       0.00000       0.00000       0.00000       0.00000       0.00000       0.00000       0.00000       0.00000       0.00000       0.00000       0.00000       0.00000       0.00000       23.8629       29.7037       24.4802       22.2771       13.6168       9.86520       4.14834       2.30849      0.604012      0.164711       0.00000       0.00000       0.00000       0.00000       0.00000       0.00000       0.00000       0.00000       0.00000       0.00000       0.00000       0.00000       0.00000       0.00000       0.00000       0.00000       0.00000       0.00000       0.00000       0.00000       0.00000       0.00000       0.00000       0.00000       0.00000       0.00000
   5  23 3596.8181    2.3701  3.4183 11.5058 -0.0142  0.1141   0.0665   0.3017    0.3311   0.0000   455.9928       35.2538       14.8198      -24.7121       21.9806       27.7884      -4.83201      -3.34306     -0.805443      0.253107       0.00000       0.00000       0.00000       0.00000       0.00000       0.00000       0.00000       0.00000       0.00000       0.00000       0.00000       0.00000       0.00000       0.00000       0.00000       0.00000       0.00000       0.00000       0.00000       0.00000       0.00000       0.00000       0.00000       0.00000       0.00000       0.00000       30.6374       38.0499       35.1467       27.3825       19.9695       11.5727       6.69384       2.79408       1.00293      0.216814       0.00000       0.00000       0.00000       0.00000       0.00000       0.00000       0.00000       0.00000       0.00000       0.00000       0.00000       0.00000       0.00000       0.00000       0.00000       0.00000       0.00000       0.00000       0.00000       0.00000       0.00000       0.00000       0.00000       0.00000       0.00000       0.00000
   6  12 2142.4549    0.8092  0.6257  9.9443  0.0075  0.0376   0.0372   0.0815    0.1369   0.0000   440.6940      -15.8278       6.79316       5.19914       9.13367      -3.19641     -0.866420       1.37465     -0.917184     -0.452684    -0.0210196   -0.00975263       0.00000       0.00000       0.00000       0.00000       0.00000       0.00000       0.00000       0.00000       0.00000       0.00000       0.00000       0.00000       0.00000       0.00000       0.00000       0.00000       0.00000       0.00000       0.00000       0.00000       0.00000       0.00000       0.00000       0.00000       9.42336       10.9578       9.15298       8.60002       6.35761       5.06590       2.46818       1.54861      0.547442      0.273244     0.0643427     0.0162188       0.00000       0.00000       0.00000       0.00000       0.00000       0.00000       0.00000       0.00000       0.00000       0.00000       0.00000       0.00000       0.00000       0.00000       0.00000       0.00000       0.00000       0.00000       0.00000       0.00000       0.00000       0.00000       0.00000       0.00000
   6  13 2279.7800    1.0768  0.7722 10.5631 -0.0115  0.0393   0.0476   0.0982    0.1587   0.0000   421.8583       15.9638       6.19710      -2.06127       7.57779     -0.634649       5.41748     -0.698050      0.398152      0.358553      0.128765   -0.00307834       0.00000       0.00000       0.00000       0.00000       0.00000       0.00000       0.00000       0.00000       0.00000       0.00000       0.00000       0.00000       0.00000       0.00000       0.00000       0.00000       0.00000       0.00000       0.00000       0.00000       0.00000       0.00000       0.00000       0.00000       10.4654       11.9593       10.8971       9.23124       6.91588       4.62744       2.77262       1.36766      0.618721      0.247201     0.0714960     0.0155478       0.00000       0.00000       0.00000       0.00000       0.00000       0.00000       0.00000       0.00000       0.00000       0.00000       0.00000       0.00000       0.00000       0.00000       0.00000       0.00000       0.00000       0.00000       0.00000       0.00000       0.00000       0.00000       0.00000       0.00000
   6  14 2415.6126    1.3717  0.9824 10.4575  0.0005  0.0421   0.0534   0.1165    0.2173   0.0000   449.5548       5.28210       24.4486      -7.87578      -2.08598      -2.66204      -3.14238     -0.571433      0.519580      0.293751     0.0201800    0.00866341       0.00000       0.00000       0.00000       0.00000       0.00000       0.00000       0.00000       0.00000       0.00000       0.00000       0.00000       0.00000       0.00000       0.00000       0.00000       0.00000       0.00000       0.00000       0.00000       0.00000       0.00000       0.00000       0.00000       0.00000       11.2682       13.6269       12.3343       9.51851       6.88618       4.39931       2.50213       1.38933      0.577541      0.245821     0.0762419     0.0164513       0.00000       0.00000       0.00000       0.00000       0.00000       0.00000       0.00000       0.00000       0.00000       0.00000       0.00000       0.00000       0.00000       0.00000       0.00000       0.00000       0.00000       0.00000       0.00000       0.00000       0.00000       0.00000       0.00000       0.00000
   6  15 2551.1115    1.8396  0.8537 11.7835 -0.0041  0.0467   0.0775   0.1006    0.1652   0.0000   434.9555       25.2827       1.69275      -13.6634       8.93143       3.03251      -2.00297     -0.682322      0.599055    0.00478093    0.00163925    -0.0110992       0.00000       0.00000       0.00000       0.00000       0.00000       0.00000       0.00000       0.00000       0.00000       0.00000       0.00000       0.00000       0.00000       0.00000       0.00000       0.00000       0.00000       0.00000       0.00000       0.00000       0.00000       0.00000       0.00000       0.00000       13.8594       15.7516       13.8673       11.9844       7.93437       5.22567       2.94543       1.66055      0.686045      0.276339     0.0703621     0.0170145       0.00000       0.00000       0.00000       0.00000       0.00000       0.00000       0.00000       0.00000       0.00000       0.00000       0.00000       0.00000       0.00000       0.00000       0.00000       0.00000       0.00000       0.00000       0.00000       0.00000       0.00000       0.00000       0.00000       0.00000
   6  16 2687.1459    2.3763  0.8719 11.8942 -0.0069  0.0399   0.0976   0.0999    0.1991   0.0000   436.4716       16.9661       20.6870      -9.34365      -4.72976      -1.40037      0.338322      -2.76233       1.10293     -0.201005     0.0821425     0.0253699       0.00000       0.00000       0.00000       0.00000       0.00000       0.00000       0.00000       0.00000       0.00000       0.00000       0.00000       0.00000       0.00000       0.00000       0.00000       0.00000       0.00000       0.00000       0.00000       0.00000       0.00000       0.00000       0.00000       0.00000       10.1682       11.5413       11.2352       8.77564       6.60905       4.33741       2.53697       1.47478      0.612832      0.252242     0.0763021     0.0152507       0.00000       0.00000       0.00000       0.00000       0.00000       0.00000       0.00000       0.00000       0.00000       0.00000       0.00000       0.00000       0.00000       0.00000       0.00000       0.00000       0.00000       0.00000       0.00000       0.00000       0.00000       0.00000       0.00000       0.00000
   6  17 2823.7241    3.0497  0.8511 11.8808 -0.0066  0.0402   0.1209   0.0897    0.3260   0.0000   432.5807       26.0097       21.8859       13.8295      -1.49756     -0.690671       4.81279     -0.254823     -0.403313      0.147279     0.0952029    -0.0336713       0.00000       0.00000       0.00000       0.00000       0.00000       0.00000       0.00000       0.00000       0.00000       0.00000       0.00000       0.00000       0.00000       0.00000       0.00000       0.00000       0.00000       0.00000       0.00000       0.00000       0.00000       0.00000       0.00000       0.00000       11.3115       12.8738       11.6967       9.77297       6.92953       4.18432       2.75392       1.31168      0.636758      0.213483     0.0708559     0.0147715       0.00000       0.00000       0.00000       0.00000       0.00000       0.00000       0.00000       0.00000       0.00000       0.00000       0.00000       0.00000       0.00000       0.00000       0.00000       0.00000       0.00000       0.00000       0.00000       0.00000       0.00000       0.00000       0.00000       0.00000
   6  18 2960.7379    3.2461  1.1686 11.3807 -0.0380  0.0446   0.1107   0.1143    2.1214   0.0000   430.7752       17.5525       24.5247       12.1287      -7.42412      -5.68641       1.40839       1.54339     -0.670833      0.155514     -0.158144    -0.0338856       0.00000       0.00000       0.00000       0.00000       0.00000       0.00000       0.00000       0.00000       0.00000       0.00000       0.00000       0.00000       0.00000       0.00000       0.00000       0.00000       0.00000       0.00000       0.00000       0.00000       0.00000       0.00000       0.00000       0.00000       11.5015       13.1513       12.6524       10.0165       7.15022       5.11943       2.96957       1.33693      0.762771      0.274633     0.0815454     0.0171237       0.00000       0.00000       0.00000       0.00000       0.00000       0.00000       0.00000       0.00000       0.00000       0.00000       0.00000       0.00000       0.00000       0.00000       0.00000       0.00000       0.00000       0.00000       0.00000       0.00000       0.00000       0.00000       0.00000       0.00000
   6  19 3097.4473    3.9678  0.9727 11.7686  0.0007  0.0461   0.1474   0.1032    0.6497   0.0000   433.6562       49.8081       13.2458       21.0084       5.40827       1.13603       1.11119     -0.708261       1.21191    -0.0830783     0.0160858    -0.0120105       0.00000       0.00000       0.00000       0.00000       0.00000       0.00000       0.00000       0.00000       0.00000       0.00000       0.00000       0.00000       0.00000       0.00000       0.00000       0.00000       0.00000       0.00000       0.00000       0.00000       0.00000       0.00000       0.00000       0.00000       12.6827       12.1444       12.2740       11.5418       7.91846       4.44806       3.36056       1.92584      0.818887      0.252231     0.0780527     0.0149473       0.00000       0.00000       0.00000       0.00000       0.00000       0.00000       0.00000       0.00000       0.00000       0.00000       0.00000       0.00000       0.00000       0.00000       0.00000       0.00000       0.00000       0.00000       0.00000       0.00000       0.00000       0.00000       0.00000       0.00000
   6  20 3234.1138    3.6895  1.2634 12.2109 -0.0064  0.0623   0.1337   0.1386    0.5639   0.0000   444.4181       36.9773     -0.260317      -17.5474      -4.04106      -9.83398      -5.04722      -2.24929     -0.880623     0.0626060    -0.0991115    -0.0393002       0.00000       0.00000       0.00000       0.00000       0.00000       0.00000       0.00000       0.00000       0.00000       0.00000       0.00000       0.00000       0.00000       0.00000       0.00000       0.00000       0.00000       0.00000       0.00000       0.00000       0.00000       0.00000       0.00000       0.00000       19.8329       24.3687       21.3041       16.0293       10.5628       6.49234       3.53989       1.74289      0.825462      0.315838     0.0997735     0.0228063       0.00000       0.00000       0.00000       0.00000       0.00000       0.00000       0.00000       0.00000       0.00000       0.00000       0.00000       0.00000       0.00000       0.00000       0.00000       0.00000       0.00000       0.00000       0.00000       0.00000       0.00000       0.00000       0.00000       0.00000
   6  21 3371.0480    3.4764  2.2677 10.0875  0.0005  0.0694   0.0854   0.1952    1.3251   0.0000   428.6295       29.9857       17.1888       12.2842       7.64753      -20.7829      -7.04196       1.42459      0.642916     -0.511452     -0.240200     0.0311489       0.00000       0.00000       0.00000       0.00000       0.00000       0.00000       0.00000       0.00000       0.00000       0.00000       0.00000       0.00000       0.00000       0.00000       0.00000       0.00000       0.00000       0.00000       0.00000       0.00000       0.00000       0.00000       0.00000       0.00000       18.8979       20.4904       19.5783       16.4549       12.6114       8.44018       5.13633       2.50571       1.25573      0.442352      0.135441     0.0253791       0.00000       0.00000       0.00000       0.00000       0.00000       0.00000       0.00000       0.00000       0.00000       0.00000       0.00000       0.00000       0.00000       0.00000       0.00000       0.00000       0.00000       0.00000       0.00000       0.00000       0.00000       0.00000       0.00000       0.00000
   6  22 3508.4715    2.8261  2.6272 11.7105 -0.0137  0.0900   0.0751   0.2378    0.3407   0.0000   399.6768       10.2458       5.94110       16.4961       17.1486     -0.718331      -9.34583      -6.74933      -1.56018     -0.833504      0.115591    -0.0736534       0.00000       0.00000       0.00000       0.00000       0.00000       0.00000       0.00000       0.00000       0.00000       0.00000       0.00000       0.00000       0.00000       0.00000       0.00000       0.00000       0.00000       0.00000       0.00000       0.00000       0.00000       0.00000       0.00000       0.00000       22.6021       26.6398       25.1570       22.2400       15.6429       10.8780       6.77266       3.63150       1.72957      0.649292      0.183445     0.0385554       0.00000       0.00000       0.00000       0.00000       0.00000       0.00000       0.00000       0.00000       0.00000       0.00000       0.00000       0.00000       0.00000       0.00000       0.00000       0.00000       0.00000       0.00000       0.00000       0.00000       0.00000       0.00000       0.00000       0.00000
   7  12 2184.5444    0.9189  0.6916 10.0324  0.0032  0.0376   0.0372   0.0821    0.1442   0.0000   439.5448       11.7075       6.70595      -4.55270       4.47034      -5.88592      -3.67023     -0.936757      0.836596     -0.275115     -0.155751    -0.0237502     0.0243518    0.00181763       0.00000       0.00000       0.00000       0.00000       0.00000       0.00000       0.00000       0.00000       0.00000       0.00000       0.00000       0.00000       0.00000       0.00000       0.00000       0.00000       0.00000       0.00000       0.00000       0.00000       0.00000       0.00000       6.91338       9.98189       8.47826       9.04537       5.37991       5.47787       2.67922       2.23877      0.759103      0.629617      0.170961     0.0935352     0.0168307    0.00491286       0.00000       0.00000       0.00000       0.00000       0.00000       0.00000       0.00000       0.00000       0.00000       0.00000       0.00000       0.00000       0.00000       0.00000       0.00000       0.00000       0.00000       0.00000       0.00000       0.00000       0.00000       0.00000
   7  13 2322.2342    1.1701  0.7467 10.6174 -0.0097  0.0420   0.0482   0.0800    0.1543   0.0000   433.9450      -6.42443       7.76314      -2.44206      -1.33965       7.58880      -8.81738     -0.423687       1.38926      0.614714    -0.0261597      0.173247    -0.0118236    0.00546183       0.00000       0.00000       0.00000       0.00000       0.00000       0.00000       0.00000       0.00000       0.00000       0.00000       0.00000       0.00000       0.00000       0.00000       0.00000       0.00000       0.00000       0.00000       0.00000       0.00000       0.00000       0.00000       9.34362       9.51458       10.1846       8.24952       6.88000       5.40790       3.61468       1.99714       1.01279      0.524349      0.202991     0.0787755     0.0188000    0.00324676       0.00000       0.00000       0.00000       0.00000       0.00000       0.00000       0.00000       0.00000       0.00000       0.00000       0.00000       0.00000       0.00000       0.00000       0.00000       0.00000       0.00000       0.00000       0.00000       0.00000       0.00000       0.00000
   7  14 2458.1258    1.5920  1.2249  9.9433 -0.0099  0.0445   0.0495   0.1136    0.3355   0.0000   436.5507       4.26298       5.36082       15.6913      -3.28816       8.81879      -6.66580      0.782581      0.423206      0.474849     0.0626305      0.120498    0.00107197    0.00204546       0.00000       0.00000       0.00000       0.00000       0.00000       0.00000       0.00000       0.00000       0.00000       0.00000       0.00000       0.00000       0.00000       0.00000       0.00000       0.00000       0.00000       0.00000       0.00000       0.00000       0.00000       0.00000       9.36714       11.6758       10.8464       9.59502       7.31752       5.31625       3.46912       2.10347       1.02002      0.554474      0.205752     0.0802507     0.0209386    0.00451383       0.00000       0.00000       0.00000       0.00000       0.00000       0.00000       0.00000       0.00000       0.00000       0.00000       0.00000       0.00000       0.00000       0.00000       0.00000       0.00000       0.00000       0.00000       0.00000       0.00000       0.00000       0.00000
   7  15 2594.3574    1.9091  0.9002 11.1138 -0.0009  0.0410   0.0664   0.0876    0.2093   0.0000   437.8875       8.87955      -14.8049       17.4058     -0.281684      -3.51252       2.89082      -1.24511      0.245544      0.130643    -0.0795333   -0.00387419     0.0175360  -0.000389840       0.00000       0.00000       0.00000       0.00000       0.00000       0.00000       0.00000       0.00000       0.00000       0.00000       0.00000       0.00000       0.00000       0.00000       0.00000       0.00000       0.00000       0.00000       0.00000       0.00000       0.00000       0.00000       8.36111       10.4434       9.24299       8.52357       6.77146       4.87724       3.52209       1.84213       1.05792      0.490979      0.219694     0.0654349     0.0211004    0.00433019       0.00000       0.00000       0.00000       0.00000       0.00000       0.00000       0.00000       0.00000       0.00000       0.00000       0.00000       0.00000       0.00000       0.00000       0.00000       0.00000       0.00000       0.00000       0.00000       0.00000       0.00000       0.00000
   7  16 2731.2998    2.6018  0.8650 11.9989  0.0007  0.0382   0.0975   0.0981    0.1747   0.0000   425.6905       22.5198      -8.80671       16.5815      -6.61514      0.527017       1.55353       1.44078     0.0493729      0.326337      0.257716    -0.0227936   -0.00224571  -0.000393390       0.00000       0.00000       0.00000       0.00000       0.00000       0.00000       0.00000       0.00000       0.00000       0.00000       0.00000       0.00000       0.00000       0.00000       0.00000       0.00000       0.00000       0.00000       0.00000       0.00000       0.00000       0.00000       8.87358       10.4085       9.14486       8.13439       6.66180       5.02419       3.39645       1.81122      0.861836      0.463609      0.177936     0.0605690     0.0168880    0.00358909       0.00000       0.00000       0.00000       0.00000       0.00000       0.00000       0.00000       0.00000       0.00000       0.00000       0.00000       0.00000       0.00000       0.00000       0.00000       0.00000       0.00000       0.00000       0.00000       0.00000       0.00000       0.00000
   7  17 2868.4676    3.1870  0.8051 12.5350 -0.0197  0.0398   0.1222   0.0843    0.1723   0.0000   433.9293     -0.345742       4.18864       9.62013      -17.4149      -9.63961      -2.67255     -0.931832       1.91139     -0.724421     -0.340289     0.0320030     0.0522855   -0.00530688       0.00000       0.00000       0.00000       0.00000       0.00000       0.00000       0.00000       0.00000       0.00000       0.00000       0.00000       0.00000       0.00000       0.00000       0.00000       0.00000       0.00000       0.00000       0.00000       0.00000       0.00000       0.00000       9.33259       9.69346       9.70870       9.09689       7.13572       4.37725       2.91724       2.10969       1.13673      0.530205      0.181869     0.0653609     0.0180233    0.00321762       0.00000       0.00000       0.00000       0.00000       0.00000       0.00000       0.00000       0.00000       0.00000       0.00000       0.00000       0.00000       0.00000       0.00000       0.00000       0.00000       0.00000       0.00000       0.00000       0.00000       0.00000       0.00000
   7  18 3005.7810    3.6913  0.6906 13.0160 -0.0049  0.0419   0.1708   0.0810    0.1458   0.0000   424.1288       21.1568       2.85163       1.80810       2.47255       5.95227       1.24325      -1.13638       1.35271     -0.378662      0.139374     0.0281719   -0.00554637    0.00525879       0.00000       0.00000       0.00000       0.00000       0.00000       0.00000       0.00000       0.00000       0.00000       0.00000       0.00000       0.00000       0.00000       0.00000       0.00000       0.00000       0.00000       0.00000       0.00000       0.00000       0.00000       0.00000       7.79311       10.2796       9.58419       8.49017       7.05321       4.57100       3.57704       1.93006       1.03402      0.562559      0.223422     0.0678869     0.0258922    0.00502761       0.00000       0.00000       0.00000       0.00000       0.00000       0.00000       0.00000       0.00000       0.00000       0.00000       0.00000       0.00000       0.00000       0.00000       0.00000       0.00000       0.00000       0.00000       0.00000       0.00000       0.00000       0.00000
   7  19 3142.8884    3.8464  1.1280 11.9704 -0.0066  0.0529   0.1361   0.0999    0.3993   0.0000   435.6152       17.4817       18.2033       17.2663       6.50878      -12.7224       3.91166      -3.90965       1.68828     -0.779299      0.344634    -0.0566465   -0.00539217   -0.00498302       0.00000       0.00000       0.00000       0.00000       0.00000       0.00000       0.00000       0.00000       0.00000       0.00000       0.00000       0.00000       0.00000       0.00000       0.00000       0.00000       0.00000       0.00000       0.00000       0.00000       0.00000       0.00000       13.0248       13.4479       11.4361       9.65905       10.1225       8.03507       4.97243       2.82650       1.32259      0.519879      0.225884     0.0881511     0.0236250    0.00413536       0.00000       0.00000       0.00000       0.00000       0.00000       0.00000       0.00000       0.00000       0.00000       0.00000       0.00000       0.00000       0.00000       0.00000       0.00000       0.00000       0.00000       0.00000       0.00000       0.00000       0.00000       0.00000
   7  20 3280.1213    3.8735  1.3895 10.7435 -0.0006  0.0495   0.1188   0.1098    0.8618   0.0000   439.6059       26.7434      0.681993       13.7317       3.30977       9.95305      -4.98663       2.33826      0.737787     -0.514664      0.136862    -0.0653706    -0.0600584   -0.00726069       0.00000       0.00000       0.00000       0.00000       0.00000       0.00000       0.00000       0.00000       0.00000       0.00000       0.00000       0.00000       0.00000       0.00000       0.00000       0.00000       0.00000       0.00000       0.00000       0.00000       0.00000       0.00000       12.5259       15.5126       15.0442       11.6931       8.84341       5.87818       3.83599       2.04350       1.07485      0.528990      0.226625     0.0783318     0.0249750    0.00430896       0.00000       0.00000       0.00000       0.00000       0.00000       0.00000       0.00000       0.00000       0.00000       0.00000       0.00000       0.00000       0.00000       0.00000       0.00000       0.00000       0.00000       0.00000       0.00000       0.00000       0.00000       0.00000
   7  21 3417.5976    3.2249  2.2969 11.4236 -0.0058  0.0619   0.0764   0.1701    0.2934   0.0000   458.4459       41.6982      -3.25006       5.85480       33.2364      -6.37562     0.0466956     -0.434508      0.782114     -0.879431     -0.176901      0.104316    -0.0509249   -0.00481053       0.00000       0.00000       0.00000       0.00000       0.00000       0.00000       0.00000       0.00000       0.00000       0.00000       0.00000       0.00000       0.00000       0.00000       0.00000       0.00000       0.00000       0.00000       0.00000       0.00000       0.00000       0.00000       13.3267       16.4154       15.7133       13.2665       10.2231       7.78213       4.72760       2.88232       1.52567      0.696103      0.310147      0.115972     0.0305982    0.00613896       0.00000       0.00000       0.00000       0.00000       0.00000       0.00000       0.00000       0.00000       0.00000       0.00000       0.00000       0.00000       0.00000       0.00000       0.00000       0.00000       0.00000       0.00000       0.00000       0.00000       0.00000       0.00000
   7  22 3555.5254    2.6791  3.2211 10.8032 -0.0039  0.0814   0.0532   0.1945    0.3336   0.0000   443.9399       18.8828       1.97447       27.0389      -15.4918       6.58077       2.02314      -9.85927     -0.477383      0.180594      0.260310    -0.0853371    0.00266313   -0.00837052       0.00000       0.00000       0.00000       0.00000       0.00000       0.00000       0.00000       0.00000       0.00000       0.00000       0.00000       0.00000       0.00000       0.00000       0.00000       0.00000       0.00000       0.00000       0.00000       0.00000       0.00000       0.00000       17.3962       22.0374       20.2538       17.8990       14.1503       10.1465       6.67829       4.08448       2.11289       1.05693      0.426652      0.153263     0.0431283    0.00848626       0.00000       0.00000       0.00000       0.00000       0.00000       0.00000       0.00000       0.00000       0.00000       0.00000       0.00000       0.00000       0.00000       0.00000       0.00000       0.00000       0.00000       0.00000       0.00000       0.00000       0.00000       0.00000
   7  23 3693.7515    2.1899  4.3672 10.8038  0.0002  0.1073   0.0399   0.2572    0.1976   0.0000   436.0964       33.6751       5.55795       9.14416      -22.1216       11.4725      -4.31343      -3.03143      -5.48080     -0.152096      0.621772     -0.161424    -0.0965560     0.0142793       0.00000       0.00000       0.00000       0.00000       0.00000       0.00000       0.00000       0.00000       0.00000       0.00000       0.00000       0.00000       0.00000       0.00000       0.00000       0.00000       0.00000       0.00000       0.00000       0.00000       0.00000       0.00000       21.5881       28.9649       26.4218       23.7456       18.6225       13.7851       8.85494       5.64901       3.08432       1.46455      0.605073      0.221297     0.0609026     0.0121367       0.00000       0.00000       0.00000       0.00000       0.00000       0.00000       0.00000       0.00000       0.00000       0.00000       0.00000       0.00000       0.00000       0.00000       0.00000       0.00000       0.00000       0.00000       0.00000       0.00000       0.00000       0.00000
   7  26 4109.8342    1.2514  9.0957 10.3166 -0.0065  0.1881   0.0213   0.5346    0.0965   0.0000   434.9875       19.6039      -28.5044      -39.9199       9.92086       4.22861       26.0095       6.88434      -12.7936      -5.54153       2.31705      0.546994    -0.0963429     0.0188630       0.00000       0.00000       0.00000       0.00000       0.00000       0.00000       0.00000       0.00000       0.00000       0.00000       0.00000       0.00000       0.00000       0.00000       0.00000       0.00000       0.00000       0.00000       0.00000       0.00000       0.00000       0.00000       39.6501       47.3550       48.1942       41.8388       34.0851       25.3615       17.0225       10.7731       6.07620       2.91995       1.23952      0.433430      0.110665     0.0187591       0.00000       0.00000       0.00000       0.00000       0.00000       0.00000       0.00000       0.00000       0.00000       0.00000       0.00000       0.00000       0.00000       0.00000       0.00000       0.00000       0.00000       0.00000       0.00000       0.00000       0.00000       0.00000
   8  11 2086.1085    0.7074  0.4828 10.1615  0.0016  0.0310   0.0345   0.0716    0.0938   0.0000   438.7946      -5.16937       28.1080       3.43879       9.14799       2.01443       2.53948      -2.96508       1.20802      0.984809     0.0707541    -0.0950138    0.00523160    0.00537118   -0.00418575  -0.000632069       0.00000       0.00000       0.00000       0.00000       0.00000       0.00000       0.00000       0.00000       0.00000       0.00000       0.00000       0.00000       0.00000       0.00000       0.00000       0.00000       0.00000       0.00000       0.00000       0.00000       5.59463       7.52259       6.92297       6.48476       4.81752       3.84303       2.67460       1.57609       1.08159      0.539568      0.282402      0.120453     0.0531289     0.0146977    0.00393166   0.000781379       0.00000       0.00000       0.00000       0.00000       0.00000       0.00000       0.00000       0.00000       0.00000       0.00000       0.00000       0.00000       0.00000       0.00000       0.00000       0.00000       0.00000       0.00000       0.00000       0.00000
   8  12 2225.1751    0.9802  0.7506 10.3092 -0.0068  0.0424   0.0380   0.0819    0.1428   0.0000   436.5408       7.85733       12.8079      -2.04201      -6.14718       2.11648     -0.181204       3.45347      0.245468      0.283965      0.368471      0.188422     0.0403565    -0.0125501   -0.00257075   -0.00115896       0.00000       0.00000       0.00000       0.00000       0.00000       0.00000       0.00000       0.00000       0.00000       0.00000       0.00000       0.00000       0.00000       0.00000       0.00000       0.00000       0.00000       0.00000       0.00000       0.00000       8.28330       9.06647       9.82470       9.25080       6.46052       4.77745       4.01072       2.49330       1.10674      0.712633      0.439205      0.186826     0.0636704     0.0191921    0.00480062   0.000891887       0.00000       0.00000       0.00000       0.00000       0.00000       0.00000       0.00000       0.00000       0.00000       0.00000       0.00000       0.00000       0.00000       0.00000       0.00000       0.00000       0.00000       0.00000       0.00000       0.00000
   8  13 2362.8973    1.2933  0.9471 10.2084 -0.0040  0.0376   0.0425   0.0863    0.1936   0.0000   433.1953       10.8321       5.72768      -3.30746       4.76272       2.41364      -1.55051       1.78818     -0.591382      0.418471     -0.342777     0.0172826     0.0245738    -0.0195110    0.00275794  -0.000688562       0.00000       0.00000       0.00000       0.00000       0.00000       0.00000       0.00000       0.00000       0.00000       0.00000       0.00000       0.00000       0.00000       0.00000       0.00000       0.00000       0.00000       0.00000       0.00000       0.00000       7.12688       8.52943       8.63517       7.48406       6.20206       4.64363       3.35249       2.10977       1.22203      0.702126      0.310166      0.155492     0.0557604     0.0186783    0.00481870   0.000823012       0.00000       0.00000       0.00000       0.00000       0.00000       0.00000       0.00000       0.00000       0.00000       0.00000       0.00000       0.00000       0.00000       0.00000       0.00000       0.00000       0.00000       0.00000       0.00000       0.00000
   8  14 2499.4699    1.7029  0.9726 10.7822 -0.0008  0.0442   0.0564   0.0894    0.2316   0.0000   430.1293       11.6350       1.67387       12.2609       4.32935      -5.66618      -3.37746    -0.0880008       1.63757     -0.947374      0.261514    -0.0810704    -0.0652300   -0.00816906    0.00719988  -0.000399561       0.00000       0.00000       0.00000       0.00000       0.00000       0.00000       0.00000       0.00000       0.00000       0.00000       0.00000       0.00000       0.00000       0.00000       0.00000       0.00000       0.00000       0.00000       0.00000       0.00000       9.48571       11.2251       11.5465       9.96396       7.48307       5.20597       4.09700       2.30963       1.25008      0.732451      0.370224      0.179897     0.0629325     0.0188306    0.00553388   0.000901883       0.00000       0.00000       0.00000       0.00000       0.00000       0.00000       0.00000       0.00000       0.00000       0.00000       0.00000       0.00000       0.00000       0.00000       0.00000       0.00000       0.00000       0.00000       0.00000       0.00000
   8  15 2636.2399    2.2627  0.9437 11.0239 -0.0073  0.0378   0.0748   0.0817    0.2670   0.0000   420.1079       5.94858       22.7662       8.50679      -2.31668     -0.449267       4.12464      0.734176    -0.0899843      0.396969     -0.174878     -0.169725      0.103542    -0.0270849    0.00489320   -0.00117571       0.00000       0.00000       0.00000       0.00000       0.00000       0.00000       0.00000       0.00000       0.00000       0.00000       0.00000       0.00000       0.00000       0.00000       0.00000       0.00000       0.00000       0.00000       0.00000       0.00000       8.19505       8.96740       9.18889       8.15268       6.68543       4.92672       3.49124       2.18376       1.29813      0.711567      0.331985      0.148502     0.0569133     0.0169898    0.00429216   0.000714060       0.00000       0.00000       0.00000       0.00000       0.00000       0.00000       0.00000       0.00000       0.00000       0.00000       0.00000       0.00000       0.00000       0.00000       0.00000       0.00000       0.00000       0.00000       0.00000       0.00000
   8  16 2773.8191    2.8358  0.8379 11.2777 -0.0086  0.0313   0.1055   0.0884    0.2875   0.0000   444.5626       20.1481       1.26747      -5.20008      -13.2101       1.88365       1.31243    -0.0455179      -3.03318     -0.185162     -0.535326     -0.189039     0.0308523   -0.00668762    0.00224608   0.000160983       0.00000       0.00000       0.00000       0.00000       0.00000       0.00000       0.00000       0.00000       0.00000       0.00000       0.00000       0.00000       0.00000       0.00000       0.00000       0.00000       0.00000       0.00000       0.00000       0.00000       5.98731       7.33508       6.84654       6.29929       5.17891       4.18090       2.89031       1.88773       1.06299      0.566338      0.292012      0.125665     0.0455287     0.0156035    0.00410022   0.000750020       0.00000       0.00000       0.00000       0.00000       0.00000       0.00000       0.00000       0.00000       0.00000       0.00000       0.00000       0.00000       0.00000       0.00000       0.00000       0.00000       0.00000       0.00000       0.00000       0.00000
   8  17 2911.6214    3.1971  0.8073 12.3697 -0.0041  0.0352   0.1086   0.0832    0.1769   0.0000   440.4392       9.73408       9.21980      -4.03880       5.04431       1.14821       4.00494       2.27534      0.770592     -0.679412     -0.150838    -0.0515601    -0.0361685    0.00143240    0.00280757  -0.000603810       0.00000       0.00000       0.00000       0.00000       0.00000       0.00000       0.00000       0.00000       0.00000       0.00000       0.00000       0.00000       0.00000       0.00000       0.00000       0.00000       0.00000       0.00000       0.00000       0.00000       6.85194       8.15848       7.77432       7.70331       5.37049       4.42972       3.07969       2.00400       1.03108      0.644088      0.302698      0.146005     0.0482527     0.0160546    0.00352827   0.000846391       0.00000       0.00000       0.00000       0.00000       0.00000       0.00000       0.00000       0.00000       0.00000       0.00000       0.00000       0.00000       0.00000       0.00000       0.00000       0.00000       0.00000       0.00000       0.00000       0.00000
   8  18 3049.4005    3.7232  0.9978 13.1842 -0.0088  0.0438   0.1252   0.1047    0.1628   0.0000   446.2111       11.6102      0.575873       13.8738       1.27643      -7.83398       3.24399      0.442208     0.0722773     -0.538869      0.304517     -0.156476      0.157751    0.00546497    0.00753971   0.000686019       0.00000       0.00000       0.00000       0.00000       0.00000       0.00000       0.00000       0.00000       0.00000       0.00000       0.00000       0.00000       0.00000       0.00000       0.00000       0.00000       0.00000       0.00000       0.00000       0.00000       7.87970       10.2530       9.36956       8.75118       6.78246       5.74625       3.69537       2.57349       1.41892      0.797060      0.383357      0.172183     0.0662269     0.0232721    0.00537700    0.00114282       0.00000       0.00000       0.00000       0.00000       0.00000       0.00000       0.00000       0.00000       0.00000       0.00000       0.00000       0.00000       0.00000       0.00000       0.00000       0.00000       0.00000       0.00000       0.00000       0.00000
   8  19 3186.8571    3.6920  1.0645 13.1724 -0.0054  0.0495   0.1201   0.1053    0.1536   0.0000   414.4828       12.2383       23.6394       8.91920      -11.5233      -4.06643       2.12688      -2.04174      0.761186      0.990453     0.0663694     -0.195473    -0.0398046     0.0219180   -0.00439413  -5.51394e-05       0.00000       0.00000       0.00000       0.00000       0.00000       0.00000       0.00000       0.00000       0.00000       0.00000       0.00000       0.00000       0.00000       0.00000       0.00000       0.00000       0.00000       0.00000       0.00000       0.00000       10.0623       12.6677       12.8385       10.6264       8.61829       6.56159       4.00855       2.71013       1.70551      0.827688      0.432304      0.164543     0.0763776     0.0253913    0.00627884    0.00111058       0.00000       0.00000       0.00000       0.00000       0.00000       0.00000       0.00000       0.00000       0.00000       0.00000       0.00000       0.00000       0.00000       0.00000       0.00000       0.00000       0.00000       0.00000       0.00000       0.00000
   8  20 3324.5659    3.4811  1.5243 12.8412  0.0026  0.0534   0.0969   0.1294    0.1350   0.0000   431.8800       17.5083       7.01593       5.87429      -1.90131       1.70787     -0.105365       1.20254       1.16520      0.244403    -0.0626538     -0.357440   -0.00870665   -0.00936145    0.00952141   0.000154534       0.00000       0.00000       0.00000       0.00000       0.00000       0.00000       0.00000       0.00000       0.00000       0.00000       0.00000       0.00000       0.00000       0.00000       0.00000       0.00000       0.00000       0.00000       0.00000       0.00000       10.4956       12.8489       12.0107       10.6780       9.13054       7.15592       5.03861       3.27196       1.82114      0.987418      0.478824      0.214177     0.0800744     0.0267464    0.00702620    0.00127475       0.00000       0.00000       0.00000       0.00000       0.00000       0.00000       0.00000       0.00000       0.00000       0.00000       0.00000       0.00000       0.00000       0.00000       0.00000       0.00000       0.00000       0.00000       0.00000       0.00000
   8  21 3462.6049    2.8244  2.2632 11.9737 -0.0069  0.0645   0.0637   0.1596    0.1333   0.0000   435.6236       40.9938      0.351794       23.7496     -0.367917      -5.84114       10.8625      -2.81701      -2.50700      0.757226     -0.594715     0.0428638    -0.0346305    -0.0341559    0.00566107   -0.00171717       0.00000       0.00000       0.00000       0.00000       0.00000       0.00000       0.00000       0.00000       0.00000       0.00000       0.00000       0.00000       0.00000       0.00000       0.00000       0.00000       0.00000       0.00000       0.00000       0.00000       11.4883       14.9037       13.7857       12.9602       10.5639       8.33250       6.22538       3.76938       2.28959       1.23653      0.606366      0.276443      0.106431     0.0329359    0.00880290    0.00168466       0.00000       0.00000       0.00000       0.00000       0.00000       0.00000       0.00000       0.00000       0.00000       0.00000       0.00000       0.00000       0.00000       0.00000       0.00000       0.00000       0.00000       0.00000       0.00000       0.00000
   8  22 3601.1416    2.2863  3.3173 11.6400 -0.0070  0.0874   0.0450   0.2104    0.1166   0.0000   439.5586       34.2166      -38.4637       10.3795       35.5375      -7.61231       8.18848      -1.03528      -3.11863     -0.526357       2.20600     -0.174745     -0.455833     0.0297505    0.00304843    0.00456462       0.00000       0.00000       0.00000       0.00000       0.00000       0.00000       0.00000       0.00000       0.00000       0.00000       0.00000       0.00000       0.00000       0.00000       0.00000       0.00000       0.00000       0.00000       0.00000       0.00000       14.8896       19.5512       19.0183       17.9935       13.4088       12.1875       7.50642       5.41896       3.02077       1.84211      0.776928      0.409395      0.148040     0.0543321     0.0115194    0.00241945       0.00000       0.00000       0.00000       0.00000       0.00000       0.00000       0.00000       0.00000       0.00000       0.00000       0.00000       0.00000       0.00000       0.00000       0.00000       0.00000       0.00000       0.00000       0.00000       0.00000
   8  23 3739.6708    1.9843  4.7609 11.1709 -0.0013  0.1078   0.0336   0.2717    0.1079   0.0000   457.9233       46.0745       34.3159       9.15497      -5.44362       21.0524      -17.0467      -14.4462       2.20055       2.44470      -1.24303      -1.12893     0.0830841     0.0345054   -0.00418627   -0.00264837       0.00000       0.00000       0.00000       0.00000       0.00000       0.00000       0.00000       0.00000       0.00000       0.00000       0.00000       0.00000       0.00000       0.00000       0.00000       0.00000       0.00000       0.00000       0.00000       0.00000       19.9581       23.9188       24.6854       22.0619       18.1845       14.0086       9.92370       6.65523       3.83030       2.25200       1.04816      0.507543      0.181665     0.0611461     0.0151030    0.00257218       0.00000       0.00000       0.00000       0.00000       0.00000       0.00000       0.00000       0.00000       0.00000       0.00000       0.00000       0.00000       0.00000       0.00000       0.00000       0.00000       0.00000       0.00000       0.00000       0.00000
   8  25 4017.6506    1.3757  7.8554 10.5646 -0.0002  0.1572   0.0217   0.4408    0.0854   0.0000   490.2447       85.6540      -27.0340      -4.73171     -0.806007       2.96777       4.12070      -12.9802       3.46945     -0.265529      -3.22643     -0.862321      0.228611      0.121985     0.0273179    0.00235557       0.00000       0.00000       0.00000       0.00000       0.00000       0.00000       0.00000       0.00000       0.00000       0.00000       0.00000       0.00000       0.00000       0.00000       0.00000       0.00000       0.00000       0.00000       0.00000       0.00000       28.3638       35.3975       36.2168       32.3768       26.8505       21.8392       14.8344       10.4800       6.27696       3.48370       1.81363      0.768853      0.303049     0.0992758     0.0226701    0.00393471       0.00000       0.00000       0.00000       0.00000       0.00000       0.00000       0.00000       0.00000       0.00000       0.00000       0.00000       0.00000       0.00000       0.00000       0.00000       0.00000       0.00000       0.00000       0.00000       0.00000
   9  11 2125.0728    0.7639  0.6474 10.1324 -0.0109  0.0327   0.0304   0.0737    0.1379   0.0000   441.4936       8.74164       17.9138      0.831732      -4.10931      -2.03264      -1.20504       6.01329       1.38706    -0.0995645      -1.01099      0.137234      0.143020      0.112408     0.0107800    0.00326777   0.000651021  -4.77579e-06       0.00000       0.00000       0.00000       0.00000       0.00000       0.00000       0.00000       0.00000       0.00000       0.00000       0.00000       0.00000       0.00000       0.00000       0.00000       0.00000       0.00000       0.00000       6.02061       7.08161       7.14461       6.47202       5.56283       4.14214       3.08429       2.36042       1.28567      0.738308      0.429013      0.229777     0.0996103     0.0381601     0.0125627    0.00430136   0.000995159   0.000160540       0.00000       0.00000       0.00000       0.00000       0.00000       0.00000       0.00000       0.00000       0.00000       0.00000       0.00000       0.00000       0.00000       0.00000       0.00000       0.00000       0.00000       0.00000
   9  12 2264.5315    1.0423  0.7721 10.3623 -0.0022  0.0352   0.0387   0.0761    0.1488   0.0000   425.8433       3.24665       14.0975       2.50901      0.254314     -0.451790      -4.24580      -3.87435      -1.78563      0.725144     -0.747299     -0.142828     0.0921595     0.0770168    -0.0149599    0.00190060   -0.00115236   5.29445e-05       0.00000       0.00000       0.00000       0.00000       0.00000       0.00000       0.00000       0.00000       0.00000       0.00000       0.00000       0.00000       0.00000       0.00000       0.00000       0.00000       0.00000       0.00000       6.00157       6.96567       7.14814       6.60511       5.59262       4.52106       3.11246       2.31546       1.37550      0.892553      0.453420      0.235947      0.100221     0.0433366     0.0141491    0.00495786    0.00103800   0.000187227       0.00000       0.00000       0.00000       0.00000       0.00000       0.00000       0.00000       0.00000       0.00000       0.00000       0.00000       0.00000       0.00000       0.00000       0.00000       0.00000       0.00000       0.00000
   9  13 2402.2931    1.3996  0.7689 11.0051 -0.0034  0.0380   0.0488   0.0758    0.1249   0.0000   431.7384       10.2145       3.55462      -18.5020       1.52567     -0.662315      -5.42277      -2.50709       1.22392      -1.05641     -0.341129      0.465851      0.147266    -0.0839203   0.000296930    0.00860806   0.000368099  -0.000107371       0.00000       0.00000       0.00000       0.00000       0.00000       0.00000       0.00000       0.00000       0.00000       0.00000       0.00000       0.00000       0.00000       0.00000       0.00000       0.00000       0.00000       0.00000       7.65042       8.05558       6.82565       6.17925       6.15141       5.72096       4.44143       3.09638       1.83067      0.986457      0.507120      0.252431      0.104637     0.0414442     0.0147475    0.00426715   0.000967724   0.000168312       0.00000       0.00000       0.00000       0.00000       0.00000       0.00000       0.00000       0.00000       0.00000       0.00000       0.00000       0.00000       0.00000       0.00000       0.00000       0.00000       0.00000       0.00000
   9  14 2539.5496    1.8695  0.7769 11.2733 -0.0075  0.0387   0.0651   0.0690    0.1673   0.0000   439.9880       5.96415       6.61927      -15.4175      -3.98878      -1.54649      -3.04094      -2.74073     -0.549696     -0.346035     -0.292420     0.0950664     -0.156827    0.00449616   -0.00238045   -0.00295912   0.000805220   0.000367748       0.00000       0.00000       0.00000       0.00000       0.00000       0.00000       0.00000       0.00000       0.00000       0.00000       0.00000       0.00000       0.00000       0.00000       0.00000       0.00000       0.00000       0.00000       5.53774       7.70641       7.80699       6.86460       6.00453       4.40190       3.55114       2.26274       1.61211      0.803967      0.479181      0.291391      0.104011     0.0512966     0.0189961    0.00518611    0.00146851   0.000240006       0.00000       0.00000       0.00000       0.00000       0.00000       0.00000       0.00000       0.00000       0.00000       0.00000       0.00000       0.00000       0.00000       0.00000       0.00000       0.00000       0.00000       0.00000
   9  15 2677.0602    2.2775  0.9993 11.3923 -0.0091  0.0376   0.0698   0.0898    0.2098   0.0000   437.7561       9.81353       10.9767       1.56647      -4.99865     -0.734026      -1.39490       1.63369      -1.27546     -0.773085      0.814029     -0.352185     -0.157372    -0.0321971     0.0148551    0.00151062   -0.00135011   0.000207670       0.00000       0.00000       0.00000       0.00000       0.00000       0.00000       0.00000       0.00000       0.00000       0.00000       0.00000       0.00000       0.00000       0.00000       0.00000       0.00000       0.00000       0.00000       6.34561       8.04344       8.12105       6.90991       6.24843       4.59725       3.75932       2.29428       1.53773      0.921363      0.474623      0.242179      0.109904     0.0492652     0.0167778    0.00491233    0.00137610   0.000205153       0.00000       0.00000       0.00000       0.00000       0.00000       0.00000       0.00000       0.00000       0.00000       0.00000       0.00000       0.00000       0.00000       0.00000       0.00000       0.00000       0.00000       0.00000
   9  16 2815.3216    2.8899  0.7983 11.9632 -0.0124  0.0313   0.0980   0.0762    0.1812   0.0000   445.2029       18.9631       16.7732      -3.34676       3.81063       7.11506       6.21374      0.412576      -1.92952     -0.442709     -0.158985     -0.245704    -0.0111353    -0.0509366    -0.0156687    0.00832832  -0.000769090  -0.000213608       0.00000       0.00000       0.00000       0.00000       0.00000       0.00000       0.00000       0.00000       0.00000       0.00000       0.00000       0.00000       0.00000       0.00000       0.00000       0.00000       0.00000       0.00000       5.87594       7.41931       7.21373       6.61790       5.35943       4.15378       3.02020       1.93296       1.31882      0.691946      0.399830      0.190718     0.0859536     0.0338416     0.0135092    0.00371331   0.000980609   0.000171423       0.00000       0.00000       0.00000       0.00000       0.00000       0.00000       0.00000       0.00000       0.00000       0.00000       0.00000       0.00000       0.00000       0.00000       0.00000       0.00000       0.00000       0.00000
   9  17 2953.7332    3.4983  1.0328 11.4204 -0.0012  0.0335   0.1060   0.0926    0.3453   0.0000   432.2014       14.5988       11.7385       9.40985      -8.48270      -1.03368       1.70877    -0.0716507     -0.766465     -0.455135     -0.177058      0.234414    -0.0833134    -0.0163077    0.00466909   -0.00141190   0.000438295   0.000138021       0.00000       0.00000       0.00000       0.00000       0.00000       0.00000       0.00000       0.00000       0.00000       0.00000       0.00000       0.00000       0.00000       0.00000       0.00000       0.00000       0.00000       0.00000       6.15112       7.73429       7.36390       6.65115       5.77072       4.25224       3.33413       2.12275       1.36495      0.792468      0.419806      0.215934     0.0935877     0.0389764     0.0131485    0.00406665    0.00110094   0.000181446       0.00000       0.00000       0.00000       0.00000       0.00000       0.00000       0.00000       0.00000       0.00000       0.00000       0.00000       0.00000       0.00000       0.00000       0.00000       0.00000       0.00000       0.00000
   9  18 3091.7657    3.6752  1.1448 12.1704 -0.0045  0.0415   0.1098   0.0960    0.2625   0.0000   446.9564       30.2490       18.9607       10.2661       4.97169       6.44255      -3.39740      -3.40198     -0.591895      -1.92762     -0.482695     -0.738563     0.0898463   -0.00670020     0.0185525   0.000586796   -0.00310344   0.000236121       0.00000       0.00000       0.00000       0.00000       0.00000       0.00000       0.00000       0.00000       0.00000       0.00000       0.00000       0.00000       0.00000       0.00000       0.00000       0.00000       0.00000       0.00000       8.02209       9.05437       7.95875       7.88070       7.28585       5.75525       4.37394       2.90141       1.95658       1.18861      0.585680      0.283143      0.115450     0.0481091     0.0163703    0.00466472    0.00129701   0.000218040       0.00000       0.00000       0.00000       0.00000       0.00000       0.00000       0.00000       0.00000       0.00000       0.00000       0.00000       0.00000       0.00000       0.00000       0.00000       0.00000       0.00000       0.00000
   9  19 3229.7056    3.5350  1.3952 12.9726 -0.0073  0.0501   0.0988   0.1170    0.1371   0.0000   434.6114       17.1952       10.0576       6.13084       12.8824      -3.78411       2.10342       4.71613     -0.347405     -0.158852    -0.0871691     -0.395684      0.287726    -0.0270772   -0.00588371   -0.00644023   0.000488377   0.000162604       0.00000       0.00000       0.00000       0.00000       0.00000       0.00000       0.00000       0.00000       0.00000       0.00000       0.00000       0.00000       0.00000       0.00000       0.00000       0.00000       0.00000       0.00000       7.93224       10.7598       9.82718       9.41738       7.85280       6.63575       4.52519       3.29222       2.06925       1.19864      0.640831      0.332896      0.140049     0.0604815     0.0223654    0.00719636    0.00168135   0.000324403       0.00000       0.00000       0.00000       0.00000       0.00000       0.00000       0.00000       0.00000       0.00000       0.00000       0.00000       0.00000       0.00000       0.00000       0.00000       0.00000       0.00000       0.00000
   9  20 3368.0921    3.0281  1.7758 12.8113 -0.0053  0.0559   0.0751   0.1530    0.0976   0.0000   429.9203       29.8111       15.7912     -0.382491      -8.14455       7.86219      -4.11771      -15.6503       4.84546       1.51152     -0.903698     -0.747101      0.122933    -0.0581576   -0.00545710   0.000149085  -0.000366335   0.000105288       0.00000       0.00000       0.00000       0.00000       0.00000       0.00000       0.00000       0.00000       0.00000       0.00000       0.00000       0.00000       0.00000       0.00000       0.00000       0.00000       0.00000       0.00000       9.35283       11.6528       11.6951       10.8496       8.79135       7.26518       5.18208       3.69239       2.29216       1.31880      0.742735      0.370694      0.172412     0.0691652     0.0260540    0.00765993    0.00178767   0.000322644       0.00000       0.00000       0.00000       0.00000       0.00000       0.00000       0.00000       0.00000       0.00000       0.00000       0.00000       0.00000       0.00000       0.00000       0.00000       0.00000       0.00000       0.00000
   9  21 3506.5009    2.6460  2.4932 12.2676 -0.0037  0.0714   0.0610   0.1709    0.0930   0.0000   446.2068       38.5128       30.7775       1.54113      -1.48243       26.6688      -10.8417      -10.5717     0.0884086       1.61004      0.825037     0.0345888      0.104759    0.00612784      0.111249   -0.00687275   -0.00696349   0.000118597       0.00000       0.00000       0.00000       0.00000       0.00000       0.00000       0.00000       0.00000       0.00000       0.00000       0.00000       0.00000       0.00000       0.00000       0.00000       0.00000       0.00000       0.00000       13.0739       16.7985       16.7642       14.4579       12.3769       9.75864       7.01725       4.78826       2.99231       1.76560      0.936665      0.483001      0.210302     0.0924230     0.0335286     0.0102322    0.00245166   0.000397399       0.00000       0.00000       0.00000       0.00000       0.00000       0.00000       0.00000       0.00000       0.00000       0.00000       0.00000       0.00000       0.00000       0.00000       0.00000       0.00000       0.00000       0.00000
   9  22 3645.3582    2.1320  3.4246 11.8799 -0.0053  0.0858   0.0431   0.2162    0.0839   0.0000   445.2008       52.0465      -16.4086      -20.9371       5.50106       11.9448       5.31024      -4.40506     -0.754889      -5.36461    -0.0398193      0.775952      0.336081     -0.212984     0.0652983     0.0179180   -0.00458363  -0.000220056       0.00000       0.00000       0.00000       0.00000       0.00000       0.00000       0.00000       0.00000       0.00000       0.00000       0.00000       0.00000       0.00000       0.00000       0.00000       0.00000       0.00000       0.00000       14.2809       17.3025       18.0296       15.8978       13.7999       11.7388       8.44076       5.96707       3.89984       2.24668       1.23969      0.667766      0.280307      0.122547     0.0448189     0.0133601    0.00299541   0.000484667       0.00000       0.00000       0.00000       0.00000       0.00000       0.00000       0.00000       0.00000       0.00000       0.00000       0.00000       0.00000       0.00000       0.00000       0.00000       0.00000       0.00000       0.00000
   9  23 3784.2748    1.8625  4.7202 11.3969 -0.0053  0.1028   0.0320   0.2632    0.0825   0.0000   430.9655       32.4932       1.70479      -5.69051       14.4308       2.09307      -14.3534       9.07988       3.31276      -3.03442     -0.799166      0.437358     -0.540472     -0.272973    0.00236655     0.0301853   0.000477156  -0.000460184       0.00000       0.00000       0.00000       0.00000       0.00000       0.00000       0.00000       0.00000       0.00000       0.00000       0.00000       0.00000       0.00000       0.00000       0.00000       0.00000       0.00000       0.00000       16.7263       20.9613       20.4553       20.3080       16.5076       14.0215       9.96937       7.04996       4.64619       3.00784       1.51192      0.846740      0.339197      0.161199     0.0519241     0.0161482    0.00355912   0.000648701       0.00000       0.00000       0.00000       0.00000       0.00000       0.00000       0.00000       0.00000       0.00000       0.00000       0.00000       0.00000       0.00000       0.00000       0.00000       0.00000       0.00000       0.00000
   9  25 4063.4881    1.2386  8.0238 10.7234  0.0024  0.1623   0.0210   0.4317    0.0710   0.0000   416.5606       26.7629       32.8931       9.97569      -1.89253      -27.0532       6.98821    -0.0681785      -10.4300     -0.156037       3.92236      0.465358      0.137955     -0.484601     0.0142627     0.0721964   -0.00659547  -0.000259426       0.00000       0.00000       0.00000       0.00000       0.00000       0.00000       0.00000       0.00000       0.00000       0.00000       0.00000       0.00000       0.00000       0.00000       0.00000       0.00000       0.00000       0.00000       26.7262       33.0991       33.4463       31.0796       27.6690       21.4686       16.6047       11.5741       7.60509       4.62047       2.57741       1.31645      0.599813      0.245104     0.0858104     0.0256120    0.00618277   0.000953919       0.00000       0.00000       0.00000       0.00000       0.00000       0.00000       0.00000       0.00000       0.00000       0.00000       0.00000       0.00000       0.00000       0.00000       0.00000       0.00000       0.00000       0.00000
   9  26 4202.9748    1.1004  9.5175 10.4197 -0.0038  0.1812   0.0181   0.5135    0.0709   0.0000   502.2579       113.336       23.0686       8.09964      -21.6917      -15.8235       15.4740       11.6952      -10.3150       9.26077       5.49741     -0.899962      -1.53466      0.450186     -0.107512    -0.0308026     0.0108832   -0.00109634       0.00000       0.00000       0.00000       0.00000       0.00000       0.00000       0.00000       0.00000       0.00000       0.00000       0.00000       0.00000       0.00000       0.00000       0.00000       0.00000       0.00000       0.00000       29.6472       37.4249       36.6243       35.2623       30.1989       25.2344       18.6368       13.2799       8.82386       5.20305       3.03360       1.47380      0.714661      0.277106      0.102580     0.0294483    0.00676577    0.00113206       0.00000       0.00000       0.00000       0.00000       0.00000       0.00000       0.00000       0.00000       0.00000       0.00000       0.00000       0.00000       0.00000       0.00000       0.00000       0.00000       0.00000       0.00000
  10  11 2162.9225    0.8717  0.6203 10.1795 -0.0009  0.0395   0.0348   0.0675    0.1718   0.0000   432.7307      -1.60507       4.17978      -1.83680       7.97899      -1.09758       1.55857       2.67614     -0.524101     -0.564280     0.0835906      0.533497    -0.0300813     0.0213196    -0.0189951    -0.0125781    0.00192888  -3.23696e-05   9.68499e-05   5.25848e-05       0.00000       0.00000       0.00000       0.00000       0.00000       0.00000       0.00000       0.00000       0.00000       0.00000       0.00000       0.00000       0.00000       0.00000       0.00000       0.00000       7.38549       7.43759       6.53443       7.18849       7.54598       5.72050       3.32745       2.35611       1.83453       1.49076      0.914578      0.461044      0.201212     0.0761685     0.0326910     0.0106060    0.00348743    0.00118122   0.000253727   3.88190e-05       0.00000       0.00000       0.00000       0.00000       0.00000       0.00000       0.00000       0.00000       0.00000       0.00000       0.00000       0.00000       0.00000       0.00000       0.00000       0.00000
  10  12 2302.8484    1.1359  0.9301 10.3541 -0.0077  0.0421   0.0358   0.0892    0.2498   0.0000   435.0332       5.70366       11.5685      -4.82714      -9.88340       2.41822       3.07508      -4.08424     -0.855713     -0.272846     -0.295975      0.100796     0.0773501     -0.133173   -0.00768443     0.0249343   -0.00328906  -0.000372306   0.000183651   5.23339e-05       0.00000       0.00000       0.00000       0.00000       0.00000       0.00000       0.00000       0.00000       0.00000       0.00000       0.00000       0.00000       0.00000       0.00000       0.00000       0.00000       5.07040       7.83065       6.90571       7.13633       6.31224       4.37885       4.26009       2.34446       2.12931       1.12870      0.716500      0.459537      0.172718      0.126660     0.0329741     0.0192980    0.00572185    0.00135311   0.000451194   6.87935e-05       0.00000       0.00000       0.00000       0.00000       0.00000       0.00000       0.00000       0.00000       0.00000       0.00000       0.00000       0.00000       0.00000       0.00000       0.00000       0.00000
  10  13 2440.8077    1.5617  0.7433 11.2776 -0.0065  0.0332   0.0559   0.0745    0.1549   0.0000   430.4554       4.35403       4.76764       10.9827      -3.55656      0.518989      -3.45712       1.32264       2.70903      0.208733     -0.963483     -0.425162     0.0380800     0.0144984    -0.0335270    0.00428981    0.00721731   6.27270e-05   0.000379027   8.13498e-05       0.00000       0.00000       0.00000       0.00000       0.00000       0.00000       0.00000       0.00000       0.00000       0.00000       0.00000       0.00000       0.00000       0.00000       0.00000       0.00000       5.45649       6.86552       7.27747       6.50164       5.48064       4.38875       3.11285       2.38463       1.39763      0.958324      0.546509      0.293661      0.153501     0.0710043     0.0323752     0.0120067    0.00410569    0.00131400   0.000255338   4.25948e-05       0.00000       0.00000       0.00000       0.00000       0.00000       0.00000       0.00000       0.00000       0.00000       0.00000       0.00000       0.00000       0.00000       0.00000       0.00000       0.00000
  10  14 2578.7695    1.9317  0.8463 11.6096 -0.0101  0.0415   0.0654   0.0805    0.1479   0.0000   433.6161       10.3009      0.620261      -8.56352       4.98316      0.111718       1.78184       2.47408      -1.73745     -0.797334      0.132991      0.217196     -0.161998    -0.0823814      0.107330     0.0199550   -0.00232408  -0.000278607   0.000372093   7.09457e-05       0.00000       0.00000       0.00000       0.00000       0.00000       0.00000       0.00000       0.00000       0.00000       0.00000       0.00000       0.00000       0.00000       0.00000       0.00000       0.00000       7.57467       7.78578       6.80454       7.38446       7.55089       6.10646       3.71298       2.44074       2.07808       1.52697      0.925555      0.485232      0.208663     0.0824182     0.0341920     0.0130007    0.00418416    0.00111305   0.000252041   4.10727e-05       0.00000       0.00000       0.00000       0.00000       0.00000       0.00000       0.00000       0.00000       0.00000       0.00000       0.00000       0.00000       0.00000       0.00000       0.00000       0.00000
  10  15 2717.0790    2.4978  0.9434 11.4021 -0.0054  0.0323   0.0773   0.0824    0.2040   0.0000   436.2698       11.8058       17.3758       10.0221      -1.08332       1.46151      -5.59670       2.92798      0.238771      0.173961      0.281972    -0.0740025    -0.0367018    -0.0169843     0.0520586   -0.00838861   0.000605902  -0.000874015   0.000353512   1.76955e-05       0.00000       0.00000       0.00000       0.00000       0.00000       0.00000       0.00000       0.00000       0.00000       0.00000       0.00000       0.00000       0.00000       0.00000       0.00000       0.00000       4.96268       5.64594       6.11463       5.67482       5.00116       4.19715       2.99881       2.24015       1.55314      0.943226      0.593446      0.326035      0.159714     0.0818032     0.0306899     0.0122931    0.00443913    0.00120860   0.000256649   3.98790e-05       0.00000       0.00000       0.00000       0.00000       0.00000       0.00000       0.00000       0.00000       0.00000       0.00000       0.00000       0.00000       0.00000       0.00000       0.00000       0.00000
  10  16 2855.7446    3.1739  0.9492 11.4543  0.0163  0.0336   0.0986   0.0852    0.2661   0.0000   442.1265       21.4104       11.3355       4.29240      -1.06555       4.05062      -2.14912      -4.49371       3.45255     -0.299327     -0.665126     -0.294356      0.147286      0.100038    -0.0476828    -0.0225813     0.0125139    0.00117758  -0.000415609   8.86915e-05       0.00000       0.00000       0.00000       0.00000       0.00000       0.00000       0.00000       0.00000       0.00000       0.00000       0.00000       0.00000       0.00000       0.00000       0.00000       0.00000       5.03282       6.16960       6.67940       5.90193       4.83165       4.61842       3.15203       2.23702       1.70584      0.911495      0.568560      0.311526      0.164586     0.0672750     0.0311888     0.0128993    0.00518230    0.00124801   0.000258673   4.54568e-05       0.00000       0.00000       0.00000       0.00000       0.00000       0.00000       0.00000       0.00000       0.00000       0.00000       0.00000       0.00000       0.00000       0.00000       0.00000       0.00000
  10  17 2994.6119    3.3253  1.0465 12.0775 -0.0120  0.0413   0.1000   0.0856    0.2292   0.0000   434.7237       26.7642       15.4965       9.70145      0.429999       2.21152     -0.315530      -4.15342       2.91217      -1.25516      0.679439    -0.0187340     -0.235640    -0.0214244     0.0588377    0.00286325    0.00399415   -0.00197362  -0.000398032   6.50868e-05       0.00000       0.00000       0.00000       0.00000       0.00000       0.00000       0.00000       0.00000       0.00000       0.00000       0.00000       0.00000       0.00000       0.00000       0.00000       0.00000       5.76466       7.57425       7.94434       6.63287       7.00803       4.41389       4.30088       2.89785       1.90708       1.30032      0.630727      0.416956      0.212753     0.0913001     0.0424015     0.0168761    0.00486839    0.00172389   0.000452158   5.39450e-05       0.00000       0.00000       0.00000       0.00000       0.00000       0.00000       0.00000       0.00000       0.00000       0.00000       0.00000       0.00000       0.00000       0.00000       0.00000       0.00000
  10  18 3133.0366    3.8366  1.0979 12.4546 -0.0023  0.0398   0.1105   0.0852    0.2163   0.0000   441.8792       33.4313       8.75443       14.4981       6.86238       8.00249      -7.09465      -4.92947     -0.357645      -2.29459      0.224061      0.331229      0.333977     0.0581970   -0.00206278   -0.00304579    0.00160072    0.00131207  -0.000551575   5.26340e-05       0.00000       0.00000       0.00000       0.00000       0.00000       0.00000       0.00000       0.00000       0.00000       0.00000       0.00000       0.00000       0.00000       0.00000       0.00000       0.00000       5.88640       7.45244       8.17012       7.11662       6.48081       4.85083       3.89155       2.66413       1.76328       1.14475      0.668907      0.370334      0.177085     0.0950371     0.0376066     0.0156136    0.00516017    0.00155016   0.000375655   5.15592e-05       0.00000       0.00000       0.00000       0.00000       0.00000       0.00000       0.00000       0.00000       0.00000       0.00000       0.00000       0.00000       0.00000       0.00000       0.00000       0.00000
  10  19 3271.5148    3.5974  1.5759 11.7108 -0.0048  0.0447   0.0848   0.1074    0.2153   0.0000   456.9516       34.4011       2.26884      0.457964     -0.618603       1.45527      -7.71748     0.0475232       1.47412     -0.264662     -0.487729     -0.887874    -0.0889721    -0.0758076     0.0137311   -0.00101604   -0.00829243  -0.000308729  -0.000495412  -1.81465e-05       0.00000       0.00000       0.00000       0.00000       0.00000       0.00000       0.00000       0.00000       0.00000       0.00000       0.00000       0.00000       0.00000       0.00000       0.00000       0.00000       6.82967       8.84416       8.09190       8.30826       7.06850       5.56968       4.75229       3.17582       2.26409       1.30137      0.760376      0.451383      0.214014      0.108877     0.0408085     0.0170898    0.00542042    0.00146553   0.000416076   6.87583e-05       0.00000       0.00000       0.00000       0.00000       0.00000       0.00000       0.00000       0.00000       0.00000       0.00000       0.00000       0.00000       0.00000       0.00000       0.00000       0.00000
  10  20 3410.2738    3.1491  1.9322 12.3961 -0.0118  0.0510   0.0723   0.1300    0.1060   0.0000   445.4554       50.3461       35.0553       17.3631       4.54984      -4.26663       1.38438      -4.08337      -1.76478      -2.07150      -1.53995      -1.86990      0.242492      0.201911    -0.0757087    -0.0156422    0.00592712    0.00208279  -0.000339834   7.68365e-05       0.00000       0.00000       0.00000       0.00000       0.00000       0.00000       0.00000       0.00000       0.00000       0.00000       0.00000       0.00000       0.00000       0.00000       0.00000       0.00000       8.03179       9.81296       10.1107       9.49578       8.08069       6.68898       5.44422       3.77171       2.55322       1.63813      0.953864      0.533464      0.268317      0.128508     0.0565181     0.0217162    0.00704204    0.00194071   0.000456530   6.98195e-05       0.00000       0.00000       0.00000       0.00000       0.00000       0.00000       0.00000       0.00000       0.00000       0.00000       0.00000       0.00000       0.00000       0.00000       0.00000       0.00000
  10  21 3549.3051    2.5704  2.7990 12.0528 -0.0054  0.0660   0.0511   0.1729    0.0877   0.0000   443.2057       41.5661       16.2048     -0.854344       3.51542     -0.323711      -10.2088      -8.99818     -0.293456       2.08653      -1.30311      -1.16062     0.0614516     -0.231152    -0.0980034     0.0250042   -0.00983023   -0.00469557   0.000169729   1.81660e-05       0.00000       0.00000       0.00000       0.00000       0.00000       0.00000       0.00000       0.00000       0.00000       0.00000       0.00000       0.00000       0.00000       0.00000       0.00000       0.00000       10.1213       12.6712       12.8617       11.9003       10.5961       8.54729       6.76517       4.95254       3.34964       2.02148       1.24710      0.695029      0.349113      0.174716     0.0702687     0.0273420    0.00937522    0.00262971   0.000608045   9.19205e-05       0.00000       0.00000       0.00000       0.00000       0.00000       0.00000       0.00000       0.00000       0.00000       0.00000       0.00000       0.00000       0.00000       0.00000       0.00000       0.00000
  10  22 3688.5821    2.0975  4.2103 11.5127 -0.0027  0.0877   0.0364   0.2255    0.0821   0.0000   435.4699       41.4320       12.2134       19.5142       8.13830      -14.1591       3.07713      -10.9200     -0.914163      0.999285      0.369037      -1.09222     -0.533573    0.00865878     0.0799799    -0.0235242   -0.00165448   0.000191353    0.00109644   2.45432e-05       0.00000       0.00000       0.00000       0.00000       0.00000       0.00000       0.00000       0.00000       0.00000       0.00000       0.00000       0.00000       0.00000       0.00000       0.00000       0.00000       13.1919       16.8705       16.5015       15.9203       13.8359       11.3114       9.01996       6.66709       4.48279       2.73783       1.65343      0.925320      0.478695      0.228625     0.0963237     0.0365105     0.0123410    0.00349235   0.000805501   0.000129123       0.00000       0.00000       0.00000       0.00000       0.00000       0.00000       0.00000       0.00000       0.00000       0.00000       0.00000       0.00000       0.00000       0.00000       0.00000       0.00000
  10  23 3828.3542    1.7568  5.5369 11.1993 -0.0034  0.1060   0.0287   0.2829    0.0768   0.0000   474.5371       62.6914      -14.6312       14.0837      -11.8225      -7.41116       6.66780     -0.584386     -0.129126      -8.86158      -3.17268       2.38329       1.21387     -0.688578     -0.127416     0.0258614   -0.00210553   -0.00212170   0.000128319  -0.000239546       0.00000       0.00000       0.00000       0.00000       0.00000       0.00000       0.00000       0.00000       0.00000       0.00000       0.00000       0.00000       0.00000       0.00000       0.00000       0.00000       15.5769       20.2736       20.5597       19.5989       16.8644       13.8731       10.7513       7.71335       5.31887       3.40433       2.08084       1.11003      0.620064      0.267753      0.127149     0.0451648     0.0159209    0.00435873    0.00100153   0.000159122       0.00000       0.00000       0.00000       0.00000       0.00000       0.00000       0.00000       0.00000       0.00000       0.00000       0.00000       0.00000       0.00000       0.00000       0.00000       0.00000
  10  24 3968.0107    1.5104  7.7068 10.6465 -0.0021  0.1279   0.0216   0.3723    0.0798   0.0000   443.7730       16.6377       27.0869       34.6837       26.8027      -8.79876      -15.5918      -22.1229       7.54684       5.01627       3.62320      -2.19144     -0.396291     -0.355890   -0.00698412     0.0106184    -0.0252646    0.00174983  -0.000519673   2.60856e-05       0.00000       0.00000       0.00000       0.00000       0.00000       0.00000       0.00000       0.00000       0.00000       0.00000       0.00000       0.00000       0.00000       0.00000       0.00000       0.00000       19.1893       24.0391       24.1945       23.2422       20.8333       16.8841       13.2992       9.54929       6.60545       4.24282       2.57949       1.42925      0.711275      0.354581      0.143676     0.0564033     0.0186581    0.00526852    0.00122039   0.000184940       0.00000       0.00000       0.00000       0.00000       0.00000       0.00000       0.00000       0.00000       0.00000       0.00000       0.00000       0.00000       0.00000       0.00000       0.00000       0.00000
  11   8 1772.1601    0.3416  0.2646  9.8906 -0.0101  0.0284   0.0208   0.0491    0.0507   0.0000   438.0021      -10.8759       5.15480     -0.271208      0.476991      -1.09511      -1.55447      -1.29571     0.0512069      0.507775      0.736929     -0.748752     -0.130988    -0.0171017     0.0203096     0.0123549    0.00353883   -0.00280295   0.000322233  -0.000336229  -3.94232e-05   1.31637e-06       0.00000       0.00000       0.00000       0.00000       0.00000       0.00000       0.00000       0.00000       0.00000       0.00000       0.00000       0.00000       0.00000       0.00000       4.49781       5.61531       6.21155       5.83711       4.69240       4.06842       2.38392       2.10573       1.39241      0.833416      0.504643      0.371955      0.172810      0.104424     0.0471614     0.0200907    0.00672763    0.00321772    0.00101790   0.000286505   4.18409e-05   8.72296e-06       0.00000       0.00000       0.00000       0.00000       0.00000       0.00000       0.00000       0.00000       0.00000       0.00000       0.00000       0.00000       0.00000       0.00000
  11  10 2057.9168    0.6535  0.6230  9.9389  0.0048  0.0287   0.0257   0.0769    0.0866   0.0000   426.9323       5.24772       23.8808      -1.44566      -6.77063      -4.08529       5.35122     0.0135870     -0.724183     0.0127661      0.441010     -0.370576    -0.0222245    -0.0853050    0.00532458     0.0448825    0.00955115    0.00176486   0.000544923  -0.000510963   4.27828e-06  -6.12609e-06       0.00000       0.00000       0.00000       0.00000       0.00000       0.00000       0.00000       0.00000       0.00000       0.00000       0.00000       0.00000       0.00000       0.00000       3.76498       4.97857       4.91631       4.55191       4.33916       3.51929       2.72901       1.98869       1.40208      0.956633      0.553859      0.353549      0.189055     0.0972990     0.0470641     0.0190282    0.00796111    0.00303767   0.000929223   0.000275431   6.28579e-05   9.56010e-06       0.00000       0.00000       0.00000       0.00000       0.00000       0.00000       0.00000       0.00000       0.00000       0.00000       0.00000       0.00000       0.00000       0.00000
  11  11 2199.8549    0.8210  0.8203 10.1363  0.0033  0.0382   0.0276   0.0770    0.1579   0.0000   443.7343       4.83919       13.3983       3.72989      -10.0549      0.269074       3.91680      -2.80688      -3.49122       1.90040      0.639566     -0.308909     -0.140039     0.0293585     0.0790364    -0.0112109    -0.0107745    0.00505109  -0.000729194  -0.000122210   0.000118146  -2.95299e-05       0.00000       0.00000       0.00000       0.00000       0.00000       0.00000       0.00000       0.00000       0.00000       0.00000       0.00000       0.00000       0.00000       0.00000       5.25547       6.75958       7.17524       6.79655       5.70712       4.95405       3.66084       2.80649       1.89718       1.21486      0.842864      0.485182      0.241931      0.127638     0.0698350     0.0290845     0.0116443    0.00428957    0.00143059   0.000370208   7.61846e-05   1.30484e-05       0.00000       0.00000       0.00000       0.00000       0.00000       0.00000       0.00000       0.00000       0.00000       0.00000       0.00000       0.00000       0.00000       0.00000
  11  12 2340.0414    1.2375  0.8378 10.4347 -0.0085  0.0352   0.0409   0.0807    0.2971   0.0000   440.6239     -0.550311       16.9831       4.82565      -15.3370      -1.23551      -4.59702      0.104118       1.97884      -1.03598     -0.430509      0.223028     0.0472499     -0.192413     0.0480946    0.00838838    0.00668076   -0.00357334  -0.000871837  -0.000332567  -3.16645e-05  -7.52603e-06       0.00000       0.00000       0.00000       0.00000       0.00000       0.00000       0.00000       0.00000       0.00000       0.00000       0.00000       0.00000       0.00000       0.00000       4.47580       5.85006       6.27277       5.61703       5.33984       4.14428       3.36358       2.31237       1.66049       1.19881      0.727227      0.432588      0.242559      0.123379     0.0578022     0.0263108     0.0113115    0.00398928    0.00122246   0.000361432   8.29210e-05   1.13658e-05       0.00000       0.00000       0.00000       0.00000       0.00000       0.00000       0.00000       0.00000       0.00000       0.00000       0.00000       0.00000       0.00000       0.00000
  11  13 2478.5728    1.7652  0.9018 10.2575 -0.0025  0.0365   0.0528   0.0715    0.5031   0.0000   440.2486      -1.54811       15.6029       4.79495       3.44416       6.02559      -3.07932      -2.01538      -1.93205       1.32438    -0.0614212      0.164921      0.172554     -0.170825    -0.0345909     0.0204479    0.00586728   -0.00126653  -0.000392351  -0.000450917   1.33750e-05  -1.04195e-05       0.00000       0.00000       0.00000       0.00000       0.00000       0.00000       0.00000       0.00000       0.00000       0.00000       0.00000       0.00000       0.00000       0.00000       4.46818       5.80684       6.64872       5.66661       5.34055       4.49072       3.48783       2.66395       1.96621       1.20904      0.770745      0.524820      0.243215      0.133445     0.0774595     0.0267417     0.0119465    0.00492260    0.00152132   0.000405855   8.75920e-05   1.16743e-05       0.00000       0.00000       0.00000       0.00000       0.00000       0.00000       0.00000       0.00000       0.00000       0.00000       0.00000       0.00000       0.00000       0.00000
  11  14 2616.9950    2.0402  1.0758 11.5242  0.0013  0.0410   0.0602   0.0910    0.2037   0.0000   435.8098      0.783904       10.0349       6.18561       1.49798      -5.52572      0.676413     0.0573616      -2.47370      -1.83003     -0.103160     -0.707082    0.00438124     -0.159326    -0.0825438     0.0228881    0.00446541    0.00811353    0.00168933  -0.000284387  -2.98000e-05   5.76263e-07       0.00000       0.00000       0.00000       0.00000       0.00000       0.00000       0.00000       0.00000       0.00000       0.00000       0.00000       0.00000       0.00000       0.00000       5.10837       7.30844       6.03465       7.30866       5.45865       5.53862       3.59374       3.20670       1.91955       1.59244      0.822520      0.592659      0.280212      0.169811     0.0639338     0.0354410     0.0117345    0.00526468    0.00128199   0.000464763   7.22748e-05   1.87343e-05       0.00000       0.00000       0.00000       0.00000       0.00000       0.00000       0.00000       0.00000       0.00000       0.00000       0.00000       0.00000       0.00000       0.00000
  11  15 2756.1913    2.6968  0.8866 11.9713  0.0054  0.0327   0.0837   0.0803    0.1597   0.0000   443.1924       7.44561       16.3861       3.14964      -2.63833      -6.36398     -0.603351      -2.56941       1.65727      0.535514      -1.21688     0.0704350     0.0173867    -0.0366344   -0.00268299  -0.000847298    0.00415339   -0.00236494  -0.000693728  -2.22452e-05  -5.02944e-05   1.02568e-05       0.00000       0.00000       0.00000       0.00000       0.00000       0.00000       0.00000       0.00000       0.00000       0.00000       0.00000       0.00000       0.00000       0.00000       4.83020       6.23880       5.88263       5.61497       5.05164       4.09967       3.48497       2.80072       1.75608       1.21872      0.663112      0.430016      0.205475      0.120824     0.0534852     0.0257817    0.00908439    0.00369367   0.000965478   0.000340665   7.13629e-05   1.13101e-05       0.00000       0.00000       0.00000       0.00000       0.00000       0.00000       0.00000       0.00000       0.00000       0.00000       0.00000       0.00000       0.00000       0.00000
  11  16 2895.4995    3.2997  0.8812 12.4948  0.0002  0.0308   0.1043   0.0823    0.1451   0.0000   438.6828       15.0527       13.4134      -2.38624       6.16815       4.24354     0.0980774      -2.01420      -2.56996     -0.911583     -0.738827     -0.362466      0.205892     -0.118957     0.0849086     0.0161582   -0.00676606    0.00197921    0.00157591  -0.000722684   8.68620e-05   3.59219e-06       0.00000       0.00000       0.00000       0.00000       0.00000       0.00000       0.00000       0.00000       0.00000       0.00000       0.00000       0.00000       0.00000       0.00000       5.05943       6.57026       6.78783       6.35011       5.37563       4.42516       3.12153       2.35657       1.62681       1.02409      0.639064      0.373736      0.206151      0.108375     0.0482688     0.0219833    0.00821108    0.00313916    0.00105084   0.000287711   5.87894e-05   9.91565e-06       0.00000       0.00000       0.00000       0.00000       0.00000       0.00000       0.00000       0.00000       0.00000       0.00000       0.00000       0.00000       0.00000       0.00000
  11  17 3034.7137    3.7000  1.0292 12.1309 -0.0067  0.0358   0.1025   0.0781    0.2372   0.0000   436.5852       21.6043       16.0083      -2.72398     -0.376384    0.00803390      -3.09883       3.28586      -1.56042      -1.75466      0.558705      0.208641     -0.130810    -0.0832382   -0.00662236     0.0129683    -0.0112917   0.000654187  -0.000215064   0.000421935   6.66054e-05   1.47076e-06       0.00000       0.00000       0.00000       0.00000       0.00000       0.00000       0.00000       0.00000       0.00000       0.00000       0.00000       0.00000       0.00000       0.00000       6.04197       7.11246       6.75675       6.08645       5.33489       4.97759       4.26025       3.30877       2.13749       1.41477      0.843748      0.454367      0.238281      0.122564     0.0556177     0.0279057     0.0105596    0.00359329    0.00109647   0.000307145   5.96938e-05   9.83873e-06       0.00000       0.00000       0.00000       0.00000       0.00000       0.00000       0.00000       0.00000       0.00000       0.00000       0.00000       0.00000       0.00000       0.00000
  11  18 3173.6328    3.9200  1.1251 12.6233 -0.0020  0.0333   0.1056   0.0957    0.1802   0.0000   440.6577       17.4128      -1.71678      0.688287       8.57402     -0.822941      -4.90866      0.519526       2.70759     -0.759337     -0.393723     -0.656368     -0.101139      0.204918    -0.0426442   -0.00876593    0.00348228    0.00650760    0.00120238   0.000356050   0.000124037  -9.13166e-06       0.00000       0.00000       0.00000       0.00000       0.00000       0.00000       0.00000       0.00000       0.00000       0.00000       0.00000       0.00000       0.00000       0.00000       4.58545       5.67253       5.91042       5.57362       5.06243       4.08112       3.41160       2.42973       1.80215       1.15162      0.704950      0.416904      0.240455      0.124742     0.0570434     0.0259540     0.0104771    0.00383714    0.00121697   0.000320162   7.63960e-05   1.07056e-05       0.00000       0.00000       0.00000       0.00000       0.00000       0.00000       0.00000       0.00000       0.00000       0.00000       0.00000       0.00000       0.00000       0.00000
  11  19 3312.6533    3.5136  1.5462 12.0101 -0.0026  0.0424   0.0785   0.0975    0.1615   0.0000   435.8721       6.37740       11.7767       11.7986       1.11714       5.07074      -1.95931     -0.832769      0.145935     -0.529677      0.148399     -0.916149      0.596068      0.193668    -0.0878166    -0.0144431    -0.0116423    0.00709469    0.00247994  -0.000376335   1.57342e-05  -1.81983e-05       0.00000       0.00000       0.00000       0.00000       0.00000       0.00000       0.00000       0.00000       0.00000       0.00000       0.00000       0.00000       0.00000       0.00000       5.84205       7.64178       7.42141       7.47612       6.50603       5.37666       4.42797       3.25182       2.37781       1.52013      0.934329      0.565303      0.323622      0.170548     0.0785687     0.0354699     0.0139011    0.00515390    0.00159339   0.000428323   0.000101175   1.57270e-05       0.00000       0.00000       0.00000       0.00000       0.00000       0.00000       0.00000       0.00000       0.00000       0.00000       0.00000       0.00000       0.00000       0.00000
  11  20 3451.8097    3.0158  2.3892 11.6854 -0.0049  0.0519   0.0574   0.1338    0.1142   0.0000   455.4580       22.9082       16.9583       7.55268     -0.489802      -12.6271     -0.583857       1.63719      -6.56470     -0.657165      0.378682     -0.412304     0.0928548     -0.134464    -0.0799768     0.0175224    0.00812471   -0.00545444   -0.00332073   0.000387327   1.04818e-05   7.56587e-06       0.00000       0.00000       0.00000       0.00000       0.00000       0.00000       0.00000       0.00000       0.00000       0.00000       0.00000       0.00000       0.00000       0.00000       7.12579       8.78864       8.75212       8.62395       7.87476       6.64843       5.20464       3.94596       2.90292       1.80862       1.22230      0.676856      0.391756      0.189276     0.0969405     0.0385755     0.0166858    0.00560447    0.00204229   0.000517507   0.000117842   1.78200e-05       0.00000       0.00000       0.00000       0.00000       0.00000       0.00000       0.00000       0.00000       0.00000       0.00000       0.00000       0.00000       0.00000       0.00000
  11  21 3591.4485    2.4185  3.3729 11.5618 -0.0020  0.0663   0.0416   0.1725    0.0880   0.0000   439.6821       29.9139       28.0450       13.1717      -6.62032      -8.86752       2.32414      -9.35331      -2.48581     -0.676222    -0.0180870     -0.929788     -0.600371    -0.0688187     0.0353169    -0.0332972   0.000562674   -0.00117307  -0.000431237   0.000367318  -1.52166e-05  -1.55600e-05       0.00000       0.00000       0.00000       0.00000       0.00000       0.00000       0.00000       0.00000       0.00000       0.00000       0.00000       0.00000       0.00000       0.00000       9.56948       11.8881       12.1655       11.9741       10.4893       8.68179       6.94916       5.21125       3.52722       2.46486       1.53100      0.927887      0.488495      0.251376      0.128776     0.0536818     0.0222928    0.00803153    0.00244895   0.000704533   0.000148880   2.24818e-05       0.00000       0.00000       0.00000       0.00000       0.00000       0.00000       0.00000       0.00000       0.00000       0.00000       0.00000       0.00000       0.00000       0.00000
  11  22 3731.0826    2.0197  4.6683 11.1664 -0.0019  0.0833   0.0311   0.2212    0.0823   0.0000   454.0257       28.1266      -5.03517       22.0021      0.143335       8.80573       3.16656      -13.4075       10.3665      0.839036       1.57381      0.346320      0.194393     -0.300624     -0.189534     0.0521380     0.0201536    -0.0246514   -0.00145794   0.000117358  -0.000131187   5.74720e-05       0.00000       0.00000       0.00000       0.00000       0.00000       0.00000       0.00000       0.00000       0.00000       0.00000       0.00000       0.00000       0.00000       0.00000       11.2943       14.4026       15.0993       14.2059       12.8844       10.6301       8.45304       6.50374       4.49058       3.05177       1.96757       1.16269      0.649533      0.350498      0.163763     0.0772931     0.0295300     0.0107643    0.00341280   0.000927017   0.000194132   2.84637e-05       0.00000       0.00000       0.00000       0.00000       0.00000       0.00000       0.00000       0.00000       0.00000       0.00000       0.00000       0.00000       0.00000       0.00000
  11  23 3871.2936    1.6333  5.8831 11.0005 -0.0064  0.1071   0.0255   0.2847    0.0773   0.0000   424.6739       50.2030       11.8325      -6.48307      -17.7079      -1.23402       19.6692      -7.34829      -7.33765       1.06251       6.89260      -3.70256      -1.20489      0.537017     0.0142337     -0.150517    -0.0100375     0.0123521   -0.00578019    0.00152862   0.000250510   2.66727e-05       0.00000       0.00000       0.00000       0.00000       0.00000       0.00000       0.00000       0.00000       0.00000       0.00000       0.00000       0.00000       0.00000       0.00000       14.1000       18.5224       19.1378       17.6329       17.0241       13.4388       11.1159       8.07598       6.02297       3.97280       2.53971       1.57882      0.849180      0.446342      0.224117     0.0933979     0.0380747     0.0143883    0.00448502    0.00122057   0.000278436   3.71992e-05       0.00000       0.00000       0.00000       0.00000       0.00000       0.00000       0.00000       0.00000       0.00000       0.00000       0.00000       0.00000       0.00000       0.00000
  11  24 4011.1461    1.4010  7.6054 10.7739 -0.0005  0.1282   0.0206   0.3557    0.0684   0.0000   431.7852       48.0815      -1.95810      -17.1268      -17.3326       5.47322       1.39514       1.26798      -17.0926       7.48755       3.76605       2.57586       1.10156      0.223340      0.146004      0.156953   0.000988327    -0.0227864   -0.00631606    0.00188565  -0.000140183  -4.16895e-05       0.00000       0.00000       0.00000       0.00000       0.00000       0.00000       0.00000       0.00000       0.00000       0.00000       0.00000       0.00000       0.00000       0.00000       17.1804       22.0192       22.7400       21.3078       19.5926       16.7788       13.4607       10.3216       7.28964       5.00588       3.12351       1.90273       1.05096      0.537160      0.275887      0.115027     0.0486977     0.0173892    0.00547126    0.00150844   0.000311551   4.54872e-05       0.00000       0.00000       0.00000       0.00000       0.00000       0.00000       0.00000       0.00000       0.00000       0.00000       0.00000       0.00000       0.00000       0.00000
  11  25 4151.6489    1.1546  9.2062 10.5342  0.0004  0.1585   0.0178   0.4372    0.0657   0.0000   453.8105       72.1693      -48.2649      0.740181       66.0759       31.7728      0.934241      -8.27839      -10.1155       3.96670       1.83469      -3.14721       1.09495     -0.799459      0.577184    -0.0567012     -0.111132     0.0153465     0.0112363    0.00217815  -0.000615673  -2.87061e-05       0.00000       0.00000       0.00000       0.00000       0.00000       0.00000       0.00000       0.00000       0.00000       0.00000       0.00000       0.00000       0.00000       0.00000       21.1425       26.5234       28.6679       26.2960       23.8004       21.1209       16.1812       12.7744       8.97844       6.17639       3.91876       2.42321       1.32295      0.695280      0.355998      0.149269     0.0621653     0.0227844    0.00714723    0.00190316   0.000371217   5.47033e-05       0.00000       0.00000       0.00000       0.00000       0.00000       0.00000       0.00000       0.00000       0.00000       0.00000       0.00000       0.00000       0.00000       0.00000
  12   9 1949.9980    0.5148  0.4308  9.8732 -0.0057  0.0295   0.0223   0.0592    0.0693   0.0000   442.7508      -1.18170       14.0453       5.90975      -4.56419      -1.68502      -2.18704      0.501161     -0.515582     -0.323238     -0.519170     0.0973922    -0.0291788    -0.0773166     0.0570914    -0.0228992    -0.0135438    0.00147197  -0.000834268   0.000568002   0.000464260   4.97312e-05   6.51944e-06  -1.69859e-06       0.00000       0.00000       0.00000       0.00000       0.00000       0.00000       0.00000       0.00000       0.00000       0.00000       0.00000       0.00000       3.68007       5.01760       4.83690       4.74304       4.16057       3.50452       3.05992       2.31298       1.79452       1.03096      0.765307      0.458306      0.245345      0.147523     0.0671118     0.0408337     0.0162298    0.00785746    0.00225146    0.00101303   0.000304894   7.03652e-05   1.76332e-05   2.61812e-06       0.00000       0.00000       0.00000       0.00000       0.00000       0.00000       0.00000       0.00000       0.00000       0.00000       0.00000       0.00000
  12  11 2235.8813    1.0251  0.7203 10.2384 -0.0039  0.0343   0.0349   0.0703    0.1248   0.0000   433.9257     -0.713707       4.57163       2.29616       6.15216      -4.78525      -2.91448      -1.44085      -1.08461      0.413826      0.661397     -0.390258     -0.268283      0.154640    -0.0171165    -0.0392301   -0.00807611   -0.00209877  -7.15489e-05   0.000182003   0.000138334  -4.64753e-05  -7.66566e-06   1.29162e-06       0.00000       0.00000       0.00000       0.00000       0.00000       0.00000       0.00000       0.00000       0.00000       0.00000       0.00000       0.00000       5.33167       7.53376       7.78388       7.38238       6.55679       4.94577       3.80460       2.51230       1.72386       1.29304      0.736826      0.545851      0.262127      0.164968     0.0804724     0.0341723     0.0193342    0.00637730    0.00270229    0.00104138   0.000250551   8.60794e-05   1.91260e-05   2.68423e-06       0.00000       0.00000       0.00000       0.00000       0.00000       0.00000       0.00000       0.00000       0.00000       0.00000       0.00000       0.00000
  12  12 2376.3914    1.3206  0.8545 10.9003 -0.0086  0.0336   0.0428   0.0763    0.1716   0.0000   436.6301       3.85271       13.4660       9.83264       7.70842      -7.20566       2.74417      -1.57165       2.57658      -1.92306      -1.58255     -0.457658     0.0593804    0.00877062    -0.0863457    -0.0132001    -0.0221493     0.0148332   -0.00190433  -0.000970175  -6.54422e-06  -7.06665e-05  -1.59289e-05  -6.31214e-07       0.00000       0.00000       0.00000       0.00000       0.00000       0.00000       0.00000       0.00000       0.00000       0.00000       0.00000       0.00000       4.28600       5.33415       4.99099       5.58541       5.08330       4.02162       3.56871       2.59521       1.95386       1.27957      0.995748      0.592041      0.344201      0.181250      0.100888     0.0481548     0.0222171    0.00901427    0.00326899    0.00106447   0.000340343   8.08703e-05   2.04339e-05   2.92217e-06       0.00000       0.00000       0.00000       0.00000       0.00000       0.00000       0.00000       0.00000       0.00000       0.00000       0.00000       0.00000
  12  13 2515.4634    1.8482  0.9672 10.3698  0.0038  0.0321   0.0582   0.0807    0.5983   0.0000   439.1772       8.03896       11.3657      -2.84728      -4.42217     -0.875434       5.17936      -1.03650     -0.888237      -2.63466      0.507499     -0.580548      0.154347     -0.142464     0.0706889    -0.0130753     0.0184970   -0.00903199   -0.00218191   0.000780129   0.000610749  -3.28867e-05   2.96208e-05  -5.10576e-06       0.00000       0.00000       0.00000       0.00000       0.00000       0.00000       0.00000       0.00000       0.00000       0.00000       0.00000       0.00000       3.93888       5.39107       5.42997       5.02350       4.88541       3.84309       3.50562       2.48775       1.87054       1.32352      0.828421      0.548300      0.299455      0.167130     0.0887411     0.0423335     0.0203670    0.00798933    0.00326534    0.00117017   0.000333578   9.35275e-05   2.08942e-05   2.74895e-06       0.00000       0.00000       0.00000       0.00000       0.00000       0.00000       0.00000       0.00000       0.00000       0.00000       0.00000       0.00000
  12  14 2654.5940    2.3404  0.9944 11.0071 -0.0022  0.0323   0.0649   0.0830    0.5347   0.0000   441.5297       17.9303       9.73206      -1.09086      -3.92751      -4.29131      -4.05261       2.40235      0.983409     -0.811641      -2.58184     -0.374393      0.180447      0.229101     -0.163204    -0.0470486    -0.0305984    -0.0131725    0.00183801    0.00135404   0.000537574   5.15140e-05  -1.11836e-05   3.64467e-06       0.00000       0.00000       0.00000       0.00000       0.00000       0.00000       0.00000       0.00000       0.00000       0.00000       0.00000       0.00000       4.26435       5.29634       5.45162       5.38399       4.96284       4.02160       3.21328       2.52874       1.77706       1.30544      0.829072      0.516956      0.301410      0.183217     0.0920730     0.0428250     0.0206023    0.00839856    0.00304929    0.00109278   0.000311629   8.81871e-05   1.75675e-05   2.65007e-06       0.00000       0.00000       0.00000       0.00000       0.00000       0.00000       0.00000       0.00000       0.00000       0.00000       0.00000       0.00000
  12  15 2794.6235    2.7077  1.0386 12.2158 -0.0001  0.0330   0.0759   0.0876    0.1946   0.0000   439.4577       10.4447       16.1413       13.4302      -1.56378       1.74285      -5.30304      -5.12939       1.53613      0.237688      0.918940     -0.486591     -0.131718     0.0321304     0.0122593    0.00265261     0.0442423    0.00652323   -0.00254734  -0.000194107   0.000128354   0.000133120   1.05919e-05  -1.19484e-07       0.00000       0.00000       0.00000       0.00000       0.00000       0.00000       0.00000       0.00000       0.00000       0.00000       0.00000       0.00000       4.58864       5.41963       5.54232       5.63355       4.99797       4.41278       3.44437       2.63264       1.82930       1.44325      0.868516      0.565254      0.330734      0.197142     0.0941552     0.0445494     0.0202920    0.00881848    0.00327806    0.00114134   0.000297814   8.90653e-05   1.61859e-05   2.60547e-06       0.00000       0.00000       0.00000       0.00000       0.00000       0.00000       0.00000       0.00000       0.00000       0.00000       0.00000       0.00000
  12  17 3074.0019    3.6095  1.0457 12.6801 -0.0137  0.0390   0.1037   0.0796    0.1827   0.0000   432.7108       19.7118       15.6125       9.27287      -7.50974       1.51580       6.71427      -1.32221      -1.96164      -1.42212      0.639902     -0.613107     -0.258941     -0.373844      0.199982     0.0845632    -0.0228779    0.00186158  -0.000140658    0.00101726   0.000825404  -3.77813e-05   1.46643e-05   1.07794e-06       0.00000       0.00000       0.00000       0.00000       0.00000       0.00000       0.00000       0.00000       0.00000       0.00000       0.00000       0.00000       5.98731       7.02431       6.62397       5.71916       5.11971       5.03363       4.94569       3.82989       2.87409       1.82209       1.14418      0.643336      0.351389      0.196046     0.0973902     0.0466586     0.0217767    0.00931995    0.00340177    0.00119551   0.000356843   7.86356e-05   1.94635e-05   2.59156e-06       0.00000       0.00000       0.00000       0.00000       0.00000       0.00000       0.00000       0.00000       0.00000       0.00000       0.00000       0.00000
  12  18 3213.4362    3.7515  1.2662 12.4058  0.0001  0.0363   0.0930   0.0889    0.1810   0.0000   436.5582       20.5927       16.2043       10.4381      -5.65374       3.24049      -8.35037      -2.58618       1.16235      -1.27835     -0.907213      0.229584     -0.203465    -0.0536868     -0.128490     0.0347548     0.0403218    0.00126423   0.000440893   7.06538e-05  -4.49427e-05  -2.91115e-06   5.03895e-06  -1.65324e-06       0.00000       0.00000       0.00000       0.00000       0.00000       0.00000       0.00000       0.00000       0.00000       0.00000       0.00000       0.00000       4.82217       6.46752       6.31151       6.26452       5.43993       4.79066       3.76721       3.03365       2.15482       1.44962      0.958437      0.568884      0.341464      0.186395     0.0993878     0.0479397     0.0220572    0.00894790    0.00344115    0.00117134   0.000380658   9.68327e-05   2.01334e-05   3.29738e-06       0.00000       0.00000       0.00000       0.00000       0.00000       0.00000       0.00000       0.00000       0.00000       0.00000       0.00000       0.00000
  12  19 3352.8961    3.2355  1.7136 12.1571 -0.0027  0.0450   0.0713   0.1058    0.1275   0.0000   447.4021       23.0579       17.5135      -5.88836      0.806587       13.4288      -2.38493      -3.35383       2.37600      -3.60998      -2.68846     0.0301259      0.157272     -0.452065     -0.181846     0.0283635    -0.0435508    0.00405666    0.00250904   0.000412179   0.000543134   0.000215533  -1.19304e-05  -1.02097e-05       0.00000       0.00000       0.00000       0.00000       0.00000       0.00000       0.00000       0.00000       0.00000       0.00000       0.00000       0.00000       5.29235       7.44137       6.84156       7.44642       6.24936       5.76680       4.48230       3.64599       2.64826       1.83321       1.24272      0.753397      0.468673      0.241274      0.138789     0.0628539     0.0308495     0.0117546    0.00500223    0.00157852   0.000526595   0.000130543   2.72251e-05   4.72102e-06       0.00000       0.00000       0.00000       0.00000       0.00000       0.00000       0.00000       0.00000       0.00000       0.00000       0.00000       0.00000
  12  20 3492.6828    2.8140  2.7845 11.6517 -0.0037  0.0583   0.0486   0.1361    0.0963   0.0000   430.3089       33.8911       12.9468      -11.3023       5.99538       5.65411       3.69178       2.11328      -2.81438     -0.598208      -2.70104     -0.505243      0.518493     -0.217501    -0.0174154      0.185966    -0.0343469    -0.0169783    0.00889877    0.00195793  -0.000135480  -3.23092e-05  -2.51159e-05  -4.19405e-06       0.00000       0.00000       0.00000       0.00000       0.00000       0.00000       0.00000       0.00000       0.00000       0.00000       0.00000       0.00000       6.86694       9.66178       9.16437       9.62751       8.45343       7.31442       5.97372       4.66199       3.35513       2.42972       1.58958       1.00473      0.593239      0.345938      0.169559     0.0907540     0.0373816     0.0177244    0.00620639    0.00224190   0.000658771   0.000176559   3.71516e-05   5.83514e-06       0.00000       0.00000       0.00000       0.00000       0.00000       0.00000       0.00000       0.00000       0.00000       0.00000       0.00000       0.00000
  12  21 3632.6434    2.2820  3.7398 11.3990 -0.0019  0.0675   0.0359   0.1741    0.0821   0.0000   430.7199       25.4180      -1.96776      -10.0683      0.785422      -9.21615      -3.84666      -11.0279     -0.987803      0.909543      0.803596     -0.727980     -0.120553      0.902249     -0.120815     0.0531773    0.00346953    0.00413153   -0.00632050  -0.000964393   0.000656322  -0.000525688   2.75229e-05   1.17993e-05       0.00000       0.00000       0.00000       0.00000       0.00000       0.00000       0.00000       0.00000       0.00000       0.00000       0.00000       0.00000       8.80369       10.4473       11.2291       10.8098       9.73838       8.64925       7.08713       5.67947       4.07101       2.80660       1.90494       1.20693      0.678544      0.393244      0.199615      0.101742     0.0460539     0.0196398    0.00721875    0.00257036   0.000756422   0.000192660   3.76109e-05   5.34744e-06       0.00000       0.00000       0.00000       0.00000       0.00000       0.00000       0.00000       0.00000       0.00000       0.00000       0.00000       0.00000
  12  22 3772.9115    1.8649  4.9522 11.1386 -0.0086  0.0850   0.0282   0.2251    0.0800   0.0000   440.2608       29.8873       29.5806       30.5532      -16.7222      -20.1623      -10.3083      -6.48166      0.586905      -11.3030       4.37712       1.36967      0.638180     -0.800624      0.655782      0.105780   -0.00559434    -0.0304115    0.00809888  -0.000119861  -0.000254288  -0.000119873   3.85179e-06   1.84865e-05       0.00000       0.00000       0.00000       0.00000       0.00000       0.00000       0.00000       0.00000       0.00000       0.00000       0.00000       0.00000       10.1063       13.4340       13.9950       13.6944       12.1963       10.8958       8.52884       7.10136       4.99705       3.54684       2.34354       1.44271      0.869495      0.483961      0.257271      0.126430     0.0578556     0.0242910    0.00940550    0.00324278    0.00102672   0.000267063   5.18667e-05   7.86322e-06       0.00000       0.00000       0.00000       0.00000       0.00000       0.00000       0.00000       0.00000       0.00000       0.00000       0.00000       0.00000
  12  23 3912.9052    1.5827  6.7200 10.8662 -0.0032  0.1058   0.0230   0.2908    0.0780   0.0000   464.7864       59.8044       29.0783      -6.03517      -8.63976       13.9931      -1.09897       1.36629      -6.32654      0.959217      -1.86666       1.65758      0.761416      -1.10618      0.111007     0.0123951   -0.00521597     0.0392908    0.00368016   -0.00183162    0.00160073   0.000307942  -8.33889e-05   1.45886e-05       0.00000       0.00000       0.00000       0.00000       0.00000       0.00000       0.00000       0.00000       0.00000       0.00000       0.00000       0.00000       13.6099       17.4287       18.4049       17.4486       15.8502       13.9585       11.0684       8.68237       6.45895       4.43160       2.98439       1.87744       1.12415      0.625002      0.332685      0.163175     0.0747128     0.0309209     0.0121483    0.00416345    0.00127092   0.000313010   6.24357e-05   8.90230e-06       0.00000       0.00000       0.00000       0.00000       0.00000       0.00000       0.00000       0.00000       0.00000       0.00000       0.00000       0.00000
  12  24 4053.6717    1.2943  8.2311 10.7472 -0.0019  0.1322   0.0191   0.3716    0.0655   0.0000   437.2793       38.8301       25.6137       44.8967     -0.127213      -15.3839      -8.45028       14.7716      -12.9921      -3.09691       3.24925       5.81543      0.494883      -2.13742      0.461761      0.245136     0.0264069    0.00591366    -0.0104101   -0.00421980   0.000321293   0.000454132  -8.54252e-05  -1.13290e-05       0.00000       0.00000       0.00000       0.00000       0.00000       0.00000       0.00000       0.00000       0.00000       0.00000       0.00000       0.00000       16.3743       21.0562       21.6246       21.8664       19.2430       16.9493       13.8392       10.9265       7.73260       5.70446       3.81336       2.40503       1.44285      0.831491      0.421937      0.220169     0.0960977     0.0434896     0.0156849    0.00536925    0.00158062   0.000405155   7.91438e-05   1.18972e-05       0.00000       0.00000       0.00000       0.00000       0.00000       0.00000       0.00000       0.00000       0.00000       0.00000       0.00000       0.00000
  12  28 4617.3569    0.5540 15.4068 10.2910  0.0014  0.3712   0.0124   1.0093    0.0438   0.0000   513.6184       77.2244       19.8842      -3.71783      -39.2173      -8.81101       39.6648      -7.13606       14.2836      -16.9495      -10.4010      -21.3076       6.81742      0.573900      0.783193     -0.855412    -0.0751452      0.149345     0.0221496    0.00310288   -0.00364565  -0.000399060  -0.000186971  -9.81344e-06       0.00000       0.00000       0.00000       0.00000       0.00000       0.00000       0.00000       0.00000       0.00000       0.00000       0.00000       0.00000       44.6771       57.4310       59.9430       60.0241       55.6592       46.8041       39.4074       30.8003       23.1741       16.7170       11.1521       7.14750       4.47738       2.55040       1.36729      0.698228      0.305763      0.133267     0.0494726     0.0162996    0.00473287    0.00117807   0.000238514   3.26889e-05       0.00000       0.00000       0.00000       0.00000       0.00000       0.00000       0.00000       0.00000       0.00000       0.00000       0.00000       0.00000
  13  11 2271.1121    1.1143  0.8057 10.1981 -0.0054  0.0288   0.0336   0.0678    0.1412   0.0000   442.0488       3.37309       15.5668      -4.42022      -2.10318       1.68182       1.41130      0.357775       1.33205       2.59872      0.149747      0.876035     -0.468873      0.232693    -0.0219903     0.0183021    -0.0402697   -0.00510544   -0.00592741    0.00104391    0.00101536  -6.28506e-05  -0.000141077  -8.61910e-06   4.57296e-06  -4.32325e-08       0.00000       0.00000       0.00000       0.00000       0.00000       0.00000       0.00000       0.00000       0.00000       0.00000       3.31394       4.23212       4.45069       4.45231       3.77749       3.63173       2.89445       2.13024       1.75456       1.28556      0.824765      0.538082      0.361957      0.201663      0.118785     0.0608259     0.0314344     0.0127858    0.00615654    0.00245686   0.000993474   0.000294664   8.42498e-05   1.91669e-05   3.99713e-06   6.05944e-07       0.00000       0.00000       0.00000       0.00000       0.00000       0.00000       0.00000       0.00000       0.00000       0.00000
  13  12 2411.8352    1.3660  1.0064 10.8475 -0.0174  0.0342   0.0399   0.0787    0.1669   0.0000   434.9070       1.70324       10.9229      -1.39955       6.29762      -1.16821      -5.82750      -2.51023       1.89014      0.913926      -1.48856     -0.874612      0.885323      0.683084     0.0766645     -0.154519     0.0313306    0.00778308    0.00144110   -0.00130523   0.000922461   0.000469263   3.61657e-05  -1.64875e-05   2.71855e-06   2.07981e-06       0.00000       0.00000       0.00000       0.00000       0.00000       0.00000       0.00000       0.00000       0.00000       0.00000       4.54453       5.97293       6.33462       6.17997       5.38246       4.50987       3.74431       2.91340       2.15385       1.44433       1.00454      0.650388      0.407431      0.225556      0.122240     0.0690206     0.0343393     0.0158744    0.00667653    0.00269345   0.000978994   0.000319347   9.41191e-05   2.26757e-05   4.69542e-06   6.75422e-07       0.00000       0.00000       0.00000       0.00000       0.00000       0.00000       0.00000       0.00000       0.00000       0.00000
  13  13 2551.7538    1.8559  0.9670 11.1423 -0.0076  0.0326   0.0535   0.0741    0.2955   0.0000   437.2039       4.39718       7.68029       5.15910      -4.06805       1.37709      0.100464      -2.76881       2.36845      -2.44670      -1.11323      0.335385     -0.984231      0.191487    0.00585860    0.00563593    -0.0422181     0.0156196    0.00739924   0.000401916   0.000454581   3.53494e-05   0.000112876   8.77222e-07  -3.49349e-07   5.24367e-07       0.00000       0.00000       0.00000       0.00000       0.00000       0.00000       0.00000       0.00000       0.00000       0.00000       3.96834       5.35847       5.28049       5.21296       4.62742       4.12738       3.27278       2.77431       1.97377       1.44974      0.947092      0.619728      0.382416      0.216435      0.124015     0.0620422     0.0327440     0.0142698    0.00658172    0.00237896   0.000930541   0.000294980   9.01671e-05   2.32648e-05   4.28413e-06   7.07971e-07       0.00000       0.00000       0.00000       0.00000       0.00000       0.00000       0.00000       0.00000       0.00000       0.00000
  13  14 2691.7913    2.3224  0.9898 11.4993 -0.0093  0.0337   0.0665   0.0823    0.4245   0.0000   430.7156       3.54944       12.9155      -3.35344      -4.86317      -5.52258      -1.54813      0.508914       3.39014      -1.73958     -0.456684     -0.294492     -0.221162    -0.0150220      0.242646    -0.0285080    -0.0170622     0.0214741    0.00369206   -0.00354604   -0.00137349  -2.17067e-05   6.30572e-05  -1.00371e-05  -4.41689e-06  -8.23575e-07       0.00000       0.00000       0.00000       0.00000       0.00000       0.00000       0.00000       0.00000       0.00000       0.00000       3.92720       5.35835       5.61956       5.07244       5.25143       3.96833       3.74994       2.56622       2.19364       1.52733      0.920674      0.689403      0.362515      0.249018      0.128305     0.0694676     0.0356315     0.0147483    0.00722651    0.00261174    0.00102090   0.000381324   8.89619e-05   2.67586e-05   5.95562e-06   6.52378e-07       0.00000       0.00000       0.00000       0.00000       0.00000       0.00000       0.00000       0.00000       0.00000       0.00000
  13  15 2832.2552    2.9385  0.8644 12.0597 -0.0014  0.0317   0.0895   0.0724    0.3359   0.0000   440.7282       17.7158       4.78404       9.45738       4.11096     -0.242276      -1.10738      -3.60774       3.99581       2.15178     -0.593402      -1.25950   -0.00509862     -0.106898      0.213975    -0.0359203    -0.0114239   -0.00678994    0.00303801  -0.000790528  -0.000738531  -6.17072e-05  -3.35649e-06   8.27804e-06  -9.24280e-06   1.05300e-06       0.00000       0.00000       0.00000       0.00000       0.00000       0.00000       0.00000       0.00000       0.00000       0.00000       3.85319       4.41282       4.96354       5.17388       4.47950       3.64400       3.18385       2.63994       1.92264       1.29205      0.861468      0.653642      0.389236      0.202187      0.112887     0.0673459     0.0360915     0.0165512    0.00652274    0.00264162   0.000919621   0.000294615   7.75233e-05   2.07433e-05   4.25055e-06   5.69842e-07       0.00000       0.00000       0.00000       0.00000       0.00000       0.00000       0.00000       0.00000       0.00000       0.00000
  13  16 2972.7064    3.4363  0.8676 12.7747 -0.0050  0.0349   0.0991   0.0724    0.1937   0.0000   438.5858       5.70717       19.2420       3.78357      -1.40282       5.55370       4.80151      -5.74724       1.69212      -1.80841     -0.399955     -0.327463      0.107846    -0.0905081    -0.0133323     0.0298638     0.0153725   0.000561893    -0.0141291    0.00373825    0.00157836  -0.000210295   7.62162e-05   6.67605e-06  -5.56589e-06  -4.61114e-07       0.00000       0.00000       0.00000       0.00000       0.00000       0.00000       0.00000       0.00000       0.00000       0.00000       4.60793       5.02114       4.61811       5.49786       5.45197       4.43008       3.05379       2.71446       2.53926       1.77294      0.979172      0.587551      0.404390      0.280127      0.178870     0.0875628     0.0412557     0.0161453    0.00680158    0.00226166   0.000990699   0.000304022   8.51424e-05   1.93958e-05   4.29858e-06   6.43481e-07       0.00000       0.00000       0.00000       0.00000       0.00000       0.00000       0.00000       0.00000       0.00000       0.00000
  13  17 3112.6677    3.7822  1.0790 12.7552 -0.0131  0.0338   0.1011   0.0786    0.1927   0.0000   440.3024       24.3909       12.7827       1.58213      -2.93284      -3.72665     -0.141702      -2.67093     -0.600671     -0.700012      0.747657     -0.583181     -0.227289     -0.630273      0.107290    0.00569101     0.0208822    0.00833310   -0.00324372    0.00130453   4.30031e-05  -0.000710100  -2.16731e-05   4.01975e-06   4.58222e-06   5.89065e-07       0.00000       0.00000       0.00000       0.00000       0.00000       0.00000       0.00000       0.00000       0.00000       0.00000       4.52960       5.61977       5.32818       4.91488       4.51024       4.23712       3.82977       3.14666       2.43272       1.71738       1.11801      0.683754      0.416212      0.241952      0.129070     0.0687691     0.0329774     0.0151480    0.00634804    0.00265814   0.000950738   0.000312701   9.00189e-05   2.15461e-05   4.54685e-06   6.41408e-07       0.00000       0.00000       0.00000       0.00000       0.00000       0.00000       0.00000       0.00000       0.00000       0.00000
  13  18 3252.4959    3.8090  1.3059 12.6448 -0.0045  0.0357   0.0948   0.0917    0.1624   0.0000   439.0325       28.9204       18.4420       8.28809      -2.46863      -9.66420      -3.77695       1.93945      -5.92102       1.24799      0.186707      0.442828     -0.682936      0.436743     -0.130902    0.00198525    0.00297369     0.0415470   0.000951739   -0.00239115   -0.00225018  -0.000389424   0.000133050   1.61400e-05  -5.28380e-06  -1.26203e-07       0.00000       0.00000       0.00000       0.00000       0.00000       0.00000       0.00000       0.00000       0.00000       0.00000       4.37787       5.42711       5.68455       5.65808       5.05868       4.40362       3.77902       3.02418       2.23017       1.62155       1.06880      0.727793      0.450124      0.249079      0.138255     0.0760989     0.0369027     0.0185474    0.00712621    0.00308185    0.00111466   0.000351749   9.98938e-05   2.63613e-05   5.00394e-06   7.18303e-07       0.00000       0.00000       0.00000       0.00000       0.00000       0.00000       0.00000       0.00000       0.00000       0.00000
  13  19 3392.4715    3.1029  1.9221 12.1329 -0.0056  0.0464   0.0627   0.1109    0.1223   0.0000   439.0029       23.9736       11.6671       5.24598      -2.34354       4.26412      -1.18653      -6.95527       3.87049       1.25281      0.685549      0.730591      0.260511      0.371884    -0.0107106     -0.146054    -0.0374547  -0.000457615  -0.000447555   -0.00161146  -0.000670204   0.000455119   0.000208935   1.90579e-05   9.92516e-06   1.36227e-06       0.00000       0.00000       0.00000       0.00000       0.00000       0.00000       0.00000       0.00000       0.00000       0.00000       5.27664       7.53493       7.32448       7.68512       6.41817       6.00690       4.80130       4.00586       2.88692       2.16401       1.43294      0.898875      0.558806      0.334408      0.190405     0.0948072     0.0482940     0.0216629     0.0100945    0.00394195    0.00150291   0.000481206   0.000146544   3.72400e-05   7.01675e-06   1.14021e-06       0.00000       0.00000       0.00000       0.00000       0.00000       0.00000       0.00000       0.00000       0.00000       0.00000
  13  20 3532.8621    2.5640  2.7859 11.8544 -0.0047  0.0559   0.0449   0.1390    0.0857   0.0000   430.5664       12.2144       20.2199      0.792572       9.78085       7.95562       3.46320      -4.35248      -3.47557     -0.359865      -2.32470      -1.25095      0.756416      0.460517      0.416395    -0.0499988    -0.0153328    -0.0414227    0.00618439    -0.0103511    0.00141893   0.000711227  -1.11157e-05  -9.14830e-05   3.99589e-06   7.51309e-07       0.00000       0.00000       0.00000       0.00000       0.00000       0.00000       0.00000       0.00000       0.00000       0.00000       6.74895       8.63448       8.65554       8.94478       8.16029       7.42153       5.81945       4.51871       3.36182       2.46918       1.79367       1.18269      0.755632      0.439964      0.243246      0.124832     0.0629033     0.0276535     0.0125598    0.00492791    0.00182832   0.000597824   0.000176424   4.17025e-05   8.21784e-06   1.21735e-06       0.00000       0.00000       0.00000       0.00000       0.00000       0.00000       0.00000       0.00000       0.00000       0.00000
  13  21 3673.2920    2.1883  4.4750 11.2094 -0.0045  0.0711   0.0313   0.1856    0.0823   0.0000   431.8683       22.2669       9.88603      -15.6240      -5.99755      0.437726     -0.505049      -1.62821      0.747030     -0.326177      -1.33260       1.17924      -1.76298     -0.374504      0.667784    0.00619752    -0.0875828     0.0463994    -0.0137198   -0.00765340    0.00182867   0.000178899  -0.000252061   2.95979e-05   5.29703e-06  -1.42027e-06       0.00000       0.00000       0.00000       0.00000       0.00000       0.00000       0.00000       0.00000       0.00000       0.00000       8.34053       10.9332       11.4332       10.9773       10.3695       8.85131       7.60570       5.98065       4.54953       3.31293       2.27058       1.48215      0.932117      0.555388      0.311409      0.168805     0.0816547     0.0401835     0.0165402    0.00693372    0.00244278   0.000813013   0.000232523   5.72548e-05   1.14525e-05   1.48664e-06       0.00000       0.00000       0.00000       0.00000       0.00000       0.00000       0.00000       0.00000       0.00000       0.00000
  13  22 3813.9530    1.7736  5.4841 11.1159 -0.0037  0.0853   0.0254   0.2320    0.0722   0.0000   463.9309       61.1625       27.2189      -12.4774      -18.2335       16.3822      -7.06027     -0.988865      -8.27032       2.00462     -0.559465      0.771680      -2.15240     -0.582925      0.814407    -0.0912587     -0.221384     0.0447333    -0.0298487   -0.00759240    0.00432517   0.000742414  -0.000227175   0.000104493  -1.31160e-05  -4.19564e-07       0.00000       0.00000       0.00000       0.00000       0.00000       0.00000       0.00000       0.00000       0.00000       0.00000       9.83268       12.7947       13.6695       13.1849       12.5844       10.7950       8.86440       6.97296       5.35934       3.80261       2.69794       1.78925       1.11597      0.670508      0.381493      0.196344      0.102491     0.0452411     0.0207557    0.00779559    0.00298771   0.000978185   0.000285211   6.88269e-05   1.35376e-05   1.76670e-06       0.00000       0.00000       0.00000       0.00000       0.00000       0.00000       0.00000       0.00000       0.00000       0.00000
  13  23 3954.6431    1.4950  7.3375 10.8302 -0.0061  0.1101   0.0211   0.3109    0.0737   0.0000   455.0820       42.2712      -15.0783      -1.12032      -5.39030      -2.41337      -4.57041      -20.1593     -0.819878      -9.08506      -2.01470       4.25171       1.73686      -2.36930     0.0487776     -0.128501     0.0994907     0.0179131    -0.0474191   -0.00648131    0.00348531    0.00105837  -0.000680414  -5.15645e-05  -1.81409e-05   2.00267e-06       0.00000       0.00000       0.00000       0.00000       0.00000       0.00000       0.00000       0.00000       0.00000       0.00000       12.4188       15.9648       17.2618       15.9163       15.7969       13.4548       11.4522       9.35962       7.05481       5.23411       3.51558       2.31385       1.45971      0.883047      0.500103      0.267616      0.130984     0.0624600     0.0266697     0.0109517    0.00394749    0.00128943   0.000373720   9.31481e-05   1.75908e-05   2.19503e-06       0.00000       0.00000       0.00000       0.00000       0.00000       0.00000       0.00000       0.00000       0.00000       0.00000
  13  25 4236.7236    1.0240 10.8377 10.5282 -0.0105  0.1712   0.0161   0.4878    0.0589   0.0000   450.3532       96.2267       2.24373       24.3380       45.1956      -11.6224       6.97588       14.0165       7.02630       2.27679      -8.88852      -4.52788      -1.62071      -1.47238    -0.0371593      0.839328     -0.233203     -0.138293   -0.00204055    -0.0219278   -0.00304876  -0.000657514  -0.000227888  -2.55399e-05  -3.22338e-05   3.34940e-06       0.00000       0.00000       0.00000       0.00000       0.00000       0.00000       0.00000       0.00000       0.00000       0.00000       19.4208       25.7083       26.5126       27.0230       24.3548       21.5978       17.9082       14.4565       10.8403       7.90630       5.52782       3.71317       2.36123       1.38747      0.785344      0.424508      0.219375     0.0992868     0.0440695     0.0172266    0.00632205    0.00203522   0.000579488   0.000139449   2.72325e-05   3.84124e-06       0.00000       0.00000       0.00000       0.00000       0.00000       0.00000       0.00000       0.00000       0.00000       0.00000
  14  10 2162.5175    0.9047  0.6118 10.1799 -0.0092  0.0243   0.0315   0.0546    0.0940   0.0000   434.6874       6.83607       14.7018      -3.53128      -2.43128       5.84070       1.88332       1.42072      -1.12156       1.31898      0.296406     -0.702030     -0.613864     0.0428982     -0.154176     -0.127340   -0.00407153    -0.0105113    0.00833996   -0.00707495    0.00151670    0.00121479   0.000347016   3.36493e-05   1.54621e-05  -7.92736e-08   4.40153e-07   1.50937e-07       0.00000       0.00000       0.00000       0.00000       0.00000       0.00000       0.00000       0.00000       2.82656       3.48116       3.58832       3.67554       3.41353       3.05633       2.45640       2.03770       1.46499       1.11048      0.752730      0.562952      0.366274      0.220589      0.118593     0.0711653     0.0365648     0.0187799    0.00872442    0.00365278    0.00149631   0.000596241   0.000191663   6.50512e-05   1.72529e-05   4.40804e-06   7.62302e-07   1.16771e-07       0.00000       0.00000       0.00000       0.00000       0.00000       0.00000       0.00000       0.00000
  14  11 2305.7697    1.2029  0.7366 10.3952 -0.0040  0.0336   0.0367   0.0553    0.1197   0.0000   434.7933       2.35457       16.0189       2.83787     -0.556825       5.34380     -0.196606       3.05465      -3.54128      0.187636      0.593634     0.0356342    -0.0999421     -0.400773     -0.188192    -0.0266307    -0.0484648   9.67226e-05   -0.00124664   -0.00312430   -0.00407194   7.48179e-05   0.000227760  -8.97833e-05   2.01786e-05   9.82431e-06  -7.70463e-07  -1.19883e-08       0.00000       0.00000       0.00000       0.00000       0.00000       0.00000       0.00000       0.00000       4.26781       5.53576       5.22579       4.36139       3.83391       3.86460       3.67478       3.44677       2.79411       2.02629       1.33773      0.763355      0.485212      0.264880      0.150660     0.0849574     0.0431892     0.0205000     0.0108786    0.00401625    0.00199295   0.000727552   0.000236177   7.41006e-05   2.49119e-05   5.54318e-06   1.04879e-06   1.57030e-07       0.00000       0.00000       0.00000       0.00000       0.00000       0.00000       0.00000       0.00000
  14  12 2446.7973    1.5442  0.9336 10.7247  0.0052  0.0322   0.0412   0.0720    0.1482   0.0000   440.0738       9.22195       4.37731       1.69688     -0.251027      -4.39797      0.136513       2.13061      -1.17808      -2.02519     0.0223210       1.04842     -0.676301     -0.396528    -0.0332327     0.0503786     0.0567270   -0.00902620    -0.0102629    0.00376562    0.00334394   0.000425674  -0.000125190  -4.57835e-05  -8.55959e-06  -3.67803e-06   1.51507e-06  -7.93060e-08       0.00000       0.00000       0.00000       0.00000       0.00000       0.00000       0.00000       0.00000       3.40232       4.39314       4.43714       4.49392       4.16518       3.72312       3.20639       2.60496       2.12126       1.45746       1.04709      0.725661      0.494105      0.275388      0.161985     0.0913041     0.0480203     0.0250566     0.0122236    0.00505773    0.00204288   0.000805174   0.000285203   8.71125e-05   2.46792e-05   5.73378e-06   1.22197e-06   1.69306e-07       0.00000       0.00000       0.00000       0.00000       0.00000       0.00000       0.00000       0.00000
  14  13 2587.3560    2.0248  1.1114 11.2131 -0.0071  0.0327   0.0512   0.0816    0.2066   0.0000   434.1055       7.07092       14.8940       4.31297      -2.81995       3.56884       4.06344      -3.71839     -0.821885      -1.29948      0.141430     -0.240719      -1.66398     0.0513325      0.253166     0.0413909    -0.0798513    -0.0508565    -0.0195388    0.00293142    0.00304807  -0.000713445  -0.000505735  -9.01733e-05  -1.68778e-06  -1.81753e-06   6.53893e-07  -8.71856e-08       0.00000       0.00000       0.00000       0.00000       0.00000       0.00000       0.00000       0.00000       3.86578       5.13252       5.12282       5.29497       4.90284       4.42471       3.40447       2.66795       2.09780       1.52257       1.09430      0.717996      0.484544      0.300626      0.179183      0.100306     0.0526021     0.0247398     0.0120716    0.00473760    0.00213753   0.000777958   0.000282032   9.19462e-05   2.59281e-05   5.80740e-06   1.16223e-06   1.73185e-07       0.00000       0.00000       0.00000       0.00000       0.00000       0.00000       0.00000       0.00000
  14  14 2728.3111    2.4791  0.9546 11.9486 -0.0231  0.0323   0.0696   0.0695    0.2947   0.0000   437.4046       5.19992       11.7932       12.3584      -2.17702      -2.28259       3.29983     -0.286627      0.290084      -1.24514     0.0217938      0.849229      0.631424    -0.0182334     -0.201662   -0.00542332     0.0403921    -0.0336790    -0.0136345   -0.00458235   -0.00125613   0.000700408   4.29287e-05  -9.49229e-05  -6.82137e-06  -1.13506e-05  -1.25266e-06   1.21513e-08       0.00000       0.00000       0.00000       0.00000       0.00000       0.00000       0.00000       0.00000       3.42531       4.72173       4.64053       4.48619       4.33763       3.80143       3.40034       2.61358       2.03649       1.50859       1.13057      0.733907      0.523001      0.284583      0.195743     0.0893784     0.0561770     0.0234809     0.0132785    0.00503143    0.00253734   0.000800051   0.000354375   9.00773e-05   2.90979e-05   6.23300e-06   1.30279e-06   1.67593e-07       0.00000       0.00000       0.00000       0.00000       0.00000       0.00000       0.00000       0.00000
  14  15 2869.2839    3.2051  1.0825 10.6733 -0.0084  0.0339   0.0883   0.0830    2.7162   0.0000   428.8258       7.25360       17.0469       12.7224      -1.08656       1.68541      -1.42834      -2.42787       1.93159      0.263699      0.175196       1.20188      0.435416     -0.471700     -0.301029     0.0687949   -0.00644392    -0.0303131    -0.0128207    0.00730345    0.00375105   0.000679430   0.000222723   6.11147e-05  -3.98195e-05   6.22339e-06   1.74571e-06  -2.24149e-07       0.00000       0.00000       0.00000       0.00000       0.00000       0.00000       0.00000       0.00000       3.86154       4.98627       5.38107       4.86220       4.71996       3.92547       3.72231       2.81753       2.38946       1.63253       1.21343      0.765148      0.463124      0.309328      0.168139     0.0981258     0.0511052     0.0261394     0.0118462    0.00564005    0.00235592   0.000888513   0.000295749   0.000106255   2.69701e-05   6.29736e-06   1.42563e-06   1.50338e-07       0.00000       0.00000       0.00000       0.00000       0.00000       0.00000       0.00000       0.00000
  14  16 3010.3123    3.8979  0.9822 11.7060 -0.0014  0.0333   0.1063   0.0729    0.8389   0.0000   429.1604       16.2321       9.34030       4.96734       1.96604      -5.60278       2.02256      0.307318       2.70256     -0.560301       2.52921      0.637991      0.299139     -0.199011     0.0522276    -0.0917817    -0.0133558     0.0172611    0.00201475   -0.00418429   -0.00131103   0.000133423   0.000133339   6.88153e-05   9.69492e-06  -5.57934e-06  -1.55539e-06   6.32862e-08       0.00000       0.00000       0.00000       0.00000       0.00000       0.00000       0.00000       0.00000       4.39706       5.17227       5.27708       5.48967       5.06823       4.31855       3.52768       2.79285       2.34920       1.76337       1.19375      0.687634      0.431579      0.285657      0.191693      0.108254     0.0525021     0.0251416     0.0118003    0.00501439    0.00200177   0.000763637   0.000257742   7.59013e-05   2.09367e-05   4.66587e-06   9.72222e-07   1.33230e-07       0.00000       0.00000       0.00000       0.00000       0.00000       0.00000       0.00000       0.00000
  14  17 3150.6699    3.6380  1.1265 13.0538 -0.0203  0.0498   0.0989   0.0848    0.2217   0.0000   436.9774       14.8962       21.0845      -2.98640      0.203773       1.57881     -0.138463      -2.31495       5.94141      -4.73326      -3.60306     -0.394350     0.0415032     -0.576808      0.209394    -0.0501798    -0.0707297     0.0207975     0.0232471   0.000508385  -0.000351578  -0.000515158  -0.000143402  -2.77247e-05   2.16654e-06   2.39801e-06   2.06367e-07   2.82698e-07       0.00000       0.00000       0.00000       0.00000       0.00000       0.00000       0.00000       0.00000       4.24256       6.59163       7.64519       5.23611       8.14699       4.55293       5.47173       4.15498       2.53543       2.83648       1.18525       1.27195      0.709396      0.393777      0.323054      0.107432     0.0898915     0.0424154     0.0146200     0.0104988    0.00308457    0.00124684   0.000616005   0.000121947   4.19053e-05   1.54120e-05   2.60031e-06   2.10779e-07       0.00000       0.00000       0.00000       0.00000       0.00000       0.00000       0.00000       0.00000
  14  18 3291.0757    3.3426  1.2914 13.2251 -0.0151  0.0418   0.0894   0.0959    0.1368   0.0000   439.2130       21.1272       7.11663       1.58094       11.5288       2.57166      -5.11678     -0.322994      -1.55439      -1.16110      -1.30782      0.864383      -1.23950    0.00414255     0.0779481    -0.0893625   -0.00228812     0.0205240   -0.00294597    0.00374864   0.000993219  -0.000577400  -0.000180607  -8.46382e-05   2.54718e-05   6.39005e-06   2.96032e-07   3.81900e-07       0.00000       0.00000       0.00000       0.00000       0.00000       0.00000       0.00000       0.00000       4.46642       5.83560       6.26448       5.74678       5.69833       4.82843       4.05996       3.66130       2.51620       1.97836       1.39676      0.900852      0.649955      0.365973      0.205706      0.128565     0.0609961     0.0339713     0.0158410    0.00697003    0.00281925    0.00120230   0.000353402   0.000119129   3.74938e-05   8.90753e-06   1.46277e-06   1.99003e-07       0.00000       0.00000       0.00000       0.00000       0.00000       0.00000       0.00000       0.00000
  14  19 3431.6646    2.8133  2.1279 12.3449 -0.0094  0.0479   0.0556   0.1182    0.1021   0.0000   442.2183       17.6523       18.4823       6.34219       8.09136       4.40926      0.799838      -8.47740      -1.68274      0.271279     -0.376629     -0.732393     -0.302242     -0.367458    -0.0359676     -0.161899     -0.163173     0.0189288     0.0403515     0.0185585    0.00309042    0.00203722  -9.43444e-05   0.000176555  -1.21363e-06  -2.65586e-06  -3.37284e-06   1.78115e-08       0.00000       0.00000       0.00000       0.00000       0.00000       0.00000       0.00000       0.00000       5.15965       6.63973       7.37684       7.12888       6.44545       5.86221       4.92280       3.91552       3.11077       2.25356       1.58602       1.09152      0.699888      0.434641      0.255930      0.147902     0.0779139     0.0412823     0.0183398    0.00898245    0.00344277    0.00143719   0.000481462   0.000153412   4.06293e-05   9.36801e-06   1.79117e-06   2.33628e-07       0.00000       0.00000       0.00000       0.00000       0.00000       0.00000       0.00000       0.00000
  14  20 3572.4735    2.4675  3.1941 11.6818 -0.0046  0.0574   0.0390   0.1446    0.0866   0.0000   433.6666       24.2561       21.9235       20.8784       1.11935     -0.910288    -0.0535312      -4.43666      -7.07406      0.355489       4.23469       2.67844      -1.17793     0.0544732     -0.469277      0.383704     0.0366362    0.00813874    -0.0352517     0.0228116    0.00613005   -0.00169204   0.000489552   5.52513e-05  -1.63026e-05  -6.72075e-06  -1.06768e-06  -2.87465e-07       0.00000       0.00000       0.00000       0.00000       0.00000       0.00000       0.00000       0.00000       6.20328       8.31063       8.69737       8.76257       8.04825       7.04891       6.19218       4.70876       3.76460       2.72567       2.02156       1.33908      0.887814      0.549651      0.328999      0.184901     0.0965900     0.0502451     0.0226899     0.0109626    0.00433653    0.00174126   0.000589776   0.000183748   5.16225e-05   1.17298e-05   2.36547e-06   3.00879e-07       0.00000       0.00000       0.00000       0.00000       0.00000       0.00000       0.00000       0.00000
  14  21 3713.3789    2.0388  4.6272 11.1391 -0.0055  0.0732   0.0283   0.1881    0.0843   0.0000   445.6983       28.9722       13.8731      -2.13638      -1.37550       9.04612      -8.59803      -7.33701     -0.663687      -3.70200       5.19762      0.813716       1.30794     -0.131357      0.523003      0.237570     -0.255432    0.00622368     0.0392039    -0.0242606  -0.000953126    0.00350484    0.00117126  -0.000235125  -0.000141246  -6.55098e-06   7.31282e-07   4.31940e-07       0.00000       0.00000       0.00000       0.00000       0.00000       0.00000       0.00000       0.00000       7.89723       10.3760       11.5484       10.8276       10.2527       9.20564       7.44122       6.36638       4.80568       3.53211       2.56218       1.70246       1.11125      0.690055      0.403453      0.229311      0.123326     0.0621158     0.0303227     0.0131337    0.00560997    0.00209859   0.000743847   0.000242500   6.95508e-05   1.58715e-05   2.82167e-06   3.68824e-07       0.00000       0.00000       0.00000       0.00000       0.00000       0.00000       0.00000       0.00000
  14  22 3854.4497    1.7089  6.2753 10.8831 -0.0013  0.0896   0.0225   0.2363    0.0763   0.0000   435.8451       26.2371       10.0442      -10.2002       5.71839       3.84958      -8.46336       5.45486       6.71894     -0.605591      -4.14095     -0.629796      0.390910      -1.03616    -0.0910109     -0.643568      0.134132     0.0513981     0.0206480    -0.0203051    0.00364554    0.00411584   0.000157412  -0.000253433  -2.81361e-05   4.07832e-05  -2.42388e-06   2.15157e-07       0.00000       0.00000       0.00000       0.00000       0.00000       0.00000       0.00000       0.00000       9.73828       12.5972       13.4158       13.6955       12.2928       11.3685       9.24687       7.69658       5.90610       4.36138       3.15810       2.19197       1.40319      0.884209      0.523687      0.301074      0.154146     0.0819767     0.0379893     0.0176347    0.00687953    0.00276292   0.000935243   0.000305692   8.15072e-05   1.86742e-05   3.40466e-06   4.79591e-07       0.00000       0.00000       0.00000       0.00000       0.00000       0.00000       0.00000       0.00000
  14  23 3995.6889    1.3548  8.2391 10.7473 -0.0029  0.1186   0.0193   0.3301    0.0709   0.0000   436.1685       46.8307     -0.779490      -2.79493       9.66211       14.5896      -8.97124      -5.01395       1.21620       5.09898      -2.47402      -4.92041      -1.32661       1.11934     -0.310506     -0.125472   -0.00382189      0.168241    -0.0386719    0.00987560    0.00333333   -0.00649297   -0.00110976  -0.000108644   4.55884e-05   2.66336e-05  -1.14449e-06   6.25379e-08       0.00000       0.00000       0.00000       0.00000       0.00000       0.00000       0.00000       0.00000       12.2612       16.4423       17.6349       17.0949       16.2724       14.6531       12.3780       10.0792       7.89001       5.80535       4.23211       2.85759       1.88620       1.19400      0.693105      0.385693      0.214689      0.105762     0.0491136     0.0224666    0.00946241    0.00361869    0.00128853   0.000410697   0.000113492   2.60041e-05   4.93619e-06   6.30298e-07       0.00000       0.00000       0.00000       0.00000       0.00000       0.00000       0.00000       0.00000
  14  24 4136.8307    1.1266  9.4349 10.6675 -0.0049  0.1407   0.0176   0.4035    0.0639   0.0000   437.0028      -5.32699      -37.0484       31.9814       33.7610      -20.0230      -29.8575       12.5203       23.8587      -1.34070      -7.68570      -4.01631       3.86425       1.22802      0.581998     -0.178173      0.212068    -0.0175184    -0.0251951   0.000264054     0.0176163   -0.00733968  -9.04902e-05   0.000293071   1.50235e-05  -1.15563e-05  -1.44543e-05   2.83878e-08       0.00000       0.00000       0.00000       0.00000       0.00000       0.00000       0.00000       0.00000       15.2430       19.4329       20.2599       20.8770       19.0178       17.4236       14.5586       12.2568       9.25192       7.03100       5.01801       3.46625       2.33839       1.42438      0.848823      0.484641      0.262462      0.134542     0.0640854     0.0282946     0.0117606    0.00449361    0.00153572   0.000468201   0.000129339   2.95762e-05   5.31750e-06   7.49237e-07       0.00000       0.00000       0.00000       0.00000       0.00000       0.00000       0.00000       0.00000
  14  25 4278.6799    0.9252 11.3956 10.5871 -0.0061  0.1840   0.0158   0.5257    0.0536   0.0000   424.2302       44.8446       1.50045       39.3861       44.5093      -14.4542      -7.17631      -4.33523       3.30482      -14.1327      -19.3368      -3.78230       7.71956      -1.43168     0.0447278      0.283154     -0.217661     -0.264069     -0.111512     0.0344051    0.00277414   -0.00895588   0.000642410   -0.00113582   9.33424e-06   2.00924e-05  -8.51068e-06  -4.74653e-07       0.00000       0.00000       0.00000       0.00000       0.00000       0.00000       0.00000       0.00000       19.3362       24.9545       27.1965       26.8017       25.1794       21.9378       19.1924       15.8798       12.2833       9.11331       6.61912       4.51367       3.03286       1.87168       1.11329      0.650830      0.349487      0.182897     0.0876112     0.0388493     0.0158565    0.00615885    0.00205238   0.000640220   0.000175322   4.00253e-05   7.49102e-06   9.41729e-07       0.00000       0.00000       0.00000       0.00000       0.00000       0.00000       0.00000       0.00000
  15   8 1902.3497    0.4719  0.3433  9.9279 -0.0135  0.0237   0.0287   0.0424    0.0574   0.0000   437.5700      -2.82505       11.9895       3.75986      -5.72228      -1.02953       1.75322      0.870244     -0.888823      -1.62734     -0.800153       1.18562     -0.212920     -0.399258     -0.266665    -0.0923445     0.0322331    0.00400191     0.0118275   -0.00571097   -0.00343819   -0.00144451  -0.000261800   0.000101926  -7.74954e-06  -5.09461e-06   7.50106e-08  -1.05775e-06  -1.08890e-07  -2.27259e-08       0.00000       0.00000       0.00000       0.00000       0.00000       0.00000       2.35787       3.06874       2.94251       3.16103       3.17500       2.68652       2.41366       1.86416       1.42900       1.15488      0.740462      0.624325      0.427104      0.306893      0.161733     0.0880555     0.0468533     0.0317762     0.0136194    0.00645737    0.00272221    0.00114770   0.000433249   0.000169472   5.13078e-05   1.75366e-05   4.18993e-06   1.25651e-06   2.17780e-07   3.05080e-08       0.00000       0.00000       0.00000       0.00000       0.00000       0.00000
  15   9 2049.6127    0.6880  0.4852 10.1190  0.0035  0.0243   0.0251   0.0540    0.0779   0.0000   440.7271       1.84930       15.5896      -2.34730      -2.36319       2.26942      0.531367      -2.84781      0.374958       3.19531      0.202423     -0.484947      0.244784     -0.254773    0.00168482     0.0389107     0.0303967    0.00892637    -0.0104037   -0.00557419    0.00245313   0.000494757  -0.000510809  -0.000175199   4.62377e-05   1.50167e-05   1.36646e-06  -4.35199e-07   1.14382e-07   1.80635e-08       0.00000       0.00000       0.00000       0.00000       0.00000       0.00000       2.62971       3.41756       3.48082       3.69039       3.17434       2.79538       2.66401       1.93837       1.69427       1.28922      0.937207      0.540058      0.369213      0.267800      0.136625     0.0867641     0.0489545     0.0289466     0.0131548    0.00566776    0.00284866    0.00128931   0.000531901   0.000186708   5.17563e-05   1.79333e-05   4.14416e-06   9.44069e-07   2.35961e-07   2.91545e-08       0.00000       0.00000       0.00000       0.00000       0.00000       0.00000
  15  11 2339.5038    1.2628  0.9010 10.4875 -0.0072  0.0339   0.0334   0.0695    0.1282   0.0000   443.5271       5.13382       10.3626    -0.0623066       1.15860       1.50784    -0.0193266      -3.44766      -2.55166      -1.39592     -0.424772     -0.626150     -0.574334     -0.531679      0.154707     -0.162147     0.0195276     0.0216045    0.00592953    -0.0241163    0.00199256    0.00165891   0.000149469  -0.000142980  -6.25321e-05   2.44594e-05  -3.29961e-06  -1.10898e-06   2.43269e-07  -7.88102e-09       0.00000       0.00000       0.00000       0.00000       0.00000       0.00000       3.37217       4.07263       4.24697       4.74671       4.56467       3.64612       3.00237       2.72882       2.33121       1.48410       1.00648      0.847801      0.565571      0.387448      0.200633      0.121266     0.0696827     0.0452391     0.0226881     0.0104849    0.00481067    0.00175416   0.000662590   0.000249906   8.35638e-05   2.78884e-05   6.35762e-06   1.64850e-06   3.17951e-07   4.02512e-08       0.00000       0.00000       0.00000       0.00000       0.00000       0.00000
  15  12 2481.0461    1.6491  1.1131 10.3070 -0.0008  0.0368   0.0378   0.0696    0.2167   0.0000   431.1219       9.40907       22.8392       4.61973      -2.29871      -5.32694       2.02312     -0.457628      -2.00403      -2.60473      0.418145     -0.991320     0.0535260    -0.0409829      0.200219    -0.0747304    -0.0233242     0.0661033   -0.00904908  -0.000708992    0.00425193    0.00124457   -0.00102987  -0.000133835  -1.08588e-05  -1.63704e-05  -2.47347e-06  -3.40119e-06  -3.87870e-07   2.23957e-08       0.00000       0.00000       0.00000       0.00000       0.00000       0.00000       3.27209       5.09831       4.45291       5.61554       4.20617       4.53873       3.24101       3.22625       2.03989       1.85145       1.14024      0.975803      0.491875      0.408240      0.204488      0.159300     0.0664294     0.0467217     0.0180780     0.0119175    0.00423626    0.00233886   0.000684111   0.000335374   7.94224e-05   3.36706e-05   6.37067e-06   2.18086e-06   2.96286e-07   6.48568e-08       0.00000       0.00000       0.00000       0.00000       0.00000       0.00000
  15  13 2622.4333    2.0838  0.9227 11.7767  0.0032  0.0327   0.0579   0.0760    0.1236   0.0000   431.9858       6.48119       12.2668       3.41086      -9.14536      -3.36567       1.63735      -3.11288      -1.61784      -1.59224      0.907919     -0.413477     -0.284107     -0.270813      0.249737    -0.0949643    -0.0925764     0.0302290    -0.0138871   -0.00710972    0.00402245    0.00101625  -0.000356493  -0.000237733   7.57245e-05   2.82336e-06  -1.48752e-05  -1.26995e-06   2.67725e-07   4.93198e-08       0.00000       0.00000       0.00000       0.00000       0.00000       0.00000       2.88772       4.25096       3.94664       4.40119       4.17341       3.47942       3.25884       2.39539       2.17549       1.38157       1.16727      0.738291      0.559394      0.344307      0.212788      0.119377     0.0712701     0.0392015     0.0184842     0.0102863    0.00347991    0.00195866   0.000643783   0.000264625   8.49805e-05   2.66651e-05   7.80959e-06   1.55919e-06   3.77192e-07   4.67182e-08       0.00000       0.00000       0.00000       0.00000       0.00000       0.00000
  15  14 2764.2248    2.8085  0.8724 11.6936 -0.0041  0.0304   0.0784   0.0649    0.2221   0.0000   441.7313       14.9316       13.7963       5.28649       2.29289     0.0663239      0.539167      -5.78652       3.91119      -2.40639     -0.360770      0.591186      0.150020     0.0741433     0.0574985    -0.0822768     -0.127578     0.0187884    0.00757610     0.0156503   -0.00661412  -0.000492180   0.000220067   4.26589e-06   9.89069e-05   1.19461e-05  -7.46866e-06   3.13573e-07  -3.98848e-07  -4.72174e-08       0.00000       0.00000       0.00000       0.00000       0.00000       0.00000       3.68990       4.87972       5.36258       5.18110       4.82470       4.21239       3.30662       2.68814       2.09614       1.63814       1.12494      0.671778      0.451589      0.284508      0.182755      0.121192     0.0646005     0.0323089     0.0160071    0.00785637    0.00319876    0.00143854   0.000591822   0.000220717   6.89915e-05   2.15331e-05   6.02373e-06   1.30942e-06   2.37630e-07   2.88261e-08       0.00000       0.00000       0.00000       0.00000       0.00000       0.00000
  15  15 2905.9282    3.2513  0.9303 12.0467 -0.0164  0.0270   0.0868   0.0704    0.4045   0.0000   439.0180       9.97593       14.5262       7.64652      -5.39247      -4.06655     -0.587383      -2.13873       1.24711      -1.56761      -1.60374     -0.296364      0.244037     -0.367044     -0.298722    -0.0952850     0.0933487     0.0704387    0.00704438    -0.0190058    0.00120777   2.35446e-05   0.000473236   2.86598e-06  -8.99252e-05  -1.93398e-05  -3.38398e-06   1.74660e-07   2.11944e-07   2.54177e-08       0.00000       0.00000       0.00000       0.00000       0.00000       0.00000       2.84353       3.64719       3.69490       3.67985       3.67013       3.25903       2.70254       2.33194       1.73033       1.42524      0.999204      0.666133      0.479566      0.293831      0.180688      0.113156     0.0592590     0.0338381     0.0158022    0.00751269    0.00339628    0.00135320   0.000562890   0.000224362   6.62837e-05   2.10361e-05   6.12191e-06   1.41001e-06   2.41995e-07   3.29767e-08       0.00000       0.00000       0.00000       0.00000       0.00000       0.00000
  15  16 3047.1636    3.8561  0.9733 12.3975 -0.0130  0.0326   0.1106   0.0725    0.5699   0.0000   439.4934       17.2995       15.9446      0.980400    -0.0276506      0.449802       5.95510      -3.94462      0.167685       2.94321     -0.805242      -1.82221      0.202098    -0.0497878     -0.105295     -0.185346     0.0925628  -0.000223421   -0.00870939   -0.00598197   -0.00247025    0.00182107   0.000305611  -0.000172185   4.24886e-05  -2.97417e-05   3.61209e-06  -1.42828e-06   8.52380e-08   4.76596e-08       0.00000       0.00000       0.00000       0.00000       0.00000       0.00000       3.05499       4.35895       4.33886       4.28511       4.16298       3.37656       3.35064       2.54919       2.02791       1.64102       1.02985      0.844781      0.515565      0.343192      0.216826      0.113752     0.0733373     0.0376400     0.0188427     0.0101469    0.00370329    0.00200885   0.000681569   0.000261793   9.68525e-05   2.50613e-05   6.34060e-06   1.81864e-06   3.29648e-07   4.17384e-08       0.00000       0.00000       0.00000       0.00000       0.00000       0.00000
  15  17 3188.1878    3.8875  1.2694 11.5634 -0.0022  0.0329   0.0996   0.0881    0.8753   0.0000   434.0217       23.1787       10.3308      -2.68020      -3.52728      0.433383       4.68373      -1.78221       5.88559      -2.16460    -0.0776632       1.95657     -0.408947     -0.611638     0.0611574      0.187799    0.00626027    -0.0202001    0.00699286     0.0349811    0.00288601   -0.00344841   0.000953700   3.58376e-05  -0.000114600  -1.27390e-05   4.76266e-06  -2.43579e-07   4.24852e-07   2.68797e-08       0.00000       0.00000       0.00000       0.00000       0.00000       0.00000       3.42610       4.37415       4.44145       4.52029       4.40982       3.91645       3.37305       2.66545       2.17708       1.63240       1.17854      0.831168      0.568518      0.366234      0.231629      0.127941     0.0788007     0.0401302     0.0202174     0.0103225    0.00398743    0.00197311   0.000736588   0.000262206   9.41929e-05   2.58680e-05   7.20626e-06   1.61648e-06   3.10049e-07   3.98502e-08       0.00000       0.00000       0.00000       0.00000       0.00000       0.00000
  15  18 3329.1627    3.2916  1.4710 13.0835 -0.0147  0.0406   0.0806   0.0992    0.1562   0.0000   436.2843       14.5114       15.0687       15.0142      -2.66221       4.18119       9.44091     -0.518139      -2.33320    -0.0557182       1.64327      0.587476      -1.36684     -0.313051      0.419657      0.161912   -0.00389987    -0.0959322    -0.0142969    -0.0252856   -0.00220446   0.000435864   4.08006e-05  -0.000261598   0.000157847   1.17847e-05  -6.09476e-06  -1.12435e-06  -2.36360e-08   3.03606e-09       0.00000       0.00000       0.00000       0.00000       0.00000       0.00000       4.00854       5.25306       5.86009       5.28309       5.51635       4.84972       4.00256       3.33584       2.62270       1.98861       1.46846       1.02242      0.667513      0.464042      0.270003      0.166826     0.0971707     0.0485796     0.0253211     0.0128790    0.00496037    0.00242215   0.000937976   0.000330404   0.000116167   3.74962e-05   9.70420e-06   2.25579e-06   3.89700e-07   4.61088e-08       0.00000       0.00000       0.00000       0.00000       0.00000       0.00000
  15  19 3470.2072    2.6767  2.3773 12.3857 -0.0096  0.0500   0.0505   0.1260    0.1003   0.0000   437.5054       12.4838       7.98208       15.6169       5.30389      -1.87697      0.377798      -6.66350      -2.79556       3.86253      0.497548      -1.90546      0.851285     -0.644295     -0.668523  -0.000596657      0.186750     0.0212176    0.00428802    -0.0251325   -0.00866588    0.00472239  -0.000786796  -0.000149979   2.81321e-05   5.04307e-05  -2.52529e-06  -5.10202e-06  -3.77436e-07   1.07318e-07       0.00000       0.00000       0.00000       0.00000       0.00000       0.00000       5.11217       6.79181       6.98945       7.08574       6.74045       5.99347       5.24345       4.13395       3.33081       2.52391       1.89213       1.27606      0.879065      0.563727      0.354539      0.208004      0.115560     0.0619590     0.0307466     0.0145745    0.00680293    0.00286605    0.00115801   0.000428678   0.000142117   4.30087e-05   1.17281e-05   2.59890e-06   5.10788e-07   6.41964e-08       0.00000       0.00000       0.00000       0.00000       0.00000       0.00000
  15  20 3611.5451    2.2882  3.4342 11.8523 -0.0032  0.0625   0.0368   0.1531    0.0834   0.0000   437.8039       9.85840       32.4064      -1.62276       8.91372      -2.23182      -5.85780       1.05367      0.218582      -6.67156     0.0277196     -0.153901      0.389926      0.577311      0.645964     -0.120760     0.0899048    0.00856842     0.0162583     0.0126311   -0.00861398   -0.00220886    0.00187962   0.000854158  -0.000442577   6.99588e-05   2.15675e-06  -1.28012e-06   7.46492e-07   3.50528e-08       0.00000       0.00000       0.00000       0.00000       0.00000       0.00000       6.27101       7.97854       8.82587       8.59830       8.29083       7.38086       6.39283       5.36422       4.04418       3.25817       2.29649       1.65138       1.11913      0.728677      0.445738      0.277375      0.148846     0.0811198     0.0420312     0.0202745    0.00949686    0.00388310    0.00159878   0.000590320   0.000188650   5.70986e-05   1.49561e-05   3.57900e-06   6.04406e-07   7.47451e-08       0.00000       0.00000       0.00000       0.00000       0.00000       0.00000
  15  21 3752.9180    1.9782  4.8391 11.2288 -0.0046  0.0730   0.0268   0.1939    0.0781   0.0000   439.8023       18.3216       20.2452       6.94588      -9.50730       8.89236     -0.499343      -8.99715       5.79036      -6.42531      -2.14786      -4.46077      0.623404     -0.202037    -0.0513349     -0.146274     -0.202172    -0.0101468     0.0144556    0.00585071    -0.0178882   0.000652637   0.000695159   -0.00101442   0.000171627   0.000201054  -1.19637e-05   1.04701e-06   1.85088e-06   1.28512e-07       0.00000       0.00000       0.00000       0.00000       0.00000       0.00000       7.37038       9.56727       9.99121       10.0271       9.85754       8.57111       7.56259       6.04692       5.01378       3.94069       2.79900       1.96619       1.29274      0.860395      0.535126      0.323198      0.183304      0.100312     0.0488433     0.0244615     0.0104549    0.00480865    0.00179551   0.000684040   0.000224458   6.77294e-05   1.73958e-05   4.13455e-06   7.64994e-07   9.10054e-08       0.00000       0.00000       0.00000       0.00000       0.00000       0.00000
  15  22 3894.5128    1.5699  6.8901 10.8974 -0.0046  0.0938   0.0208   0.2635    0.0708   0.0000   452.2221       19.0058       1.15533       1.04798       1.22598       18.5203      -19.3390       7.14266       7.92484      -3.13552       4.19855      -1.15475      -2.95895     -0.610297     -0.958257     -0.521163    -0.0602482      0.167210    -0.0445094    0.00368858    -0.0107042   -0.00253362    0.00376214   -0.00100973  -0.000323487   0.000105135  -5.56865e-06  -4.44899e-06  -1.79834e-06   1.16172e-07       0.00000       0.00000       0.00000       0.00000       0.00000       0.00000       9.66469       12.2854       13.0701       13.2853       12.5523       11.4205       9.70493       7.92924       6.35998       4.87705       3.56081       2.58630       1.66703       1.13127      0.708834      0.421213      0.238034      0.132001     0.0662558     0.0316701     0.0150644    0.00626908    0.00244934   0.000893764   0.000299546   9.01014e-05   2.23372e-05   5.09148e-06   9.07199e-07   1.17008e-07       0.00000       0.00000       0.00000       0.00000       0.00000       0.00000
  15  23 4035.9023    1.2717  8.0365 10.8603 -0.0105  0.1141   0.0186   0.3322    0.0612   0.0000   451.5167       26.0046       5.56050      -19.5975      -16.6401       9.54985       17.4813      -22.9703      -19.9213    -0.0499192       8.50813       2.92705      -2.69423      -1.78218      0.724952      0.929413     -0.378183     -0.151201     0.0553634     0.0636734    -0.0213547   -0.00841405    0.00367241    0.00146241   0.000477442   0.000116439   1.45537e-05  -5.98316e-06   2.52312e-06  -2.36528e-09       0.00000       0.00000       0.00000       0.00000       0.00000       0.00000       11.3868       14.6258       16.2974       15.8019       15.0528       13.8238       11.7049       9.69865       7.86390       5.89579       4.31923       3.13903       2.06654       1.36801      0.859341      0.509406      0.290535      0.158666     0.0795444     0.0402023     0.0175097    0.00784794    0.00296952    0.00111855   0.000378431   0.000113465   2.87451e-05   6.39716e-06   1.13523e-06   1.40357e-07       0.00000       0.00000       0.00000       0.00000       0.00000       0.00000
  15  24 4177.7859    1.0419  9.8678 10.7231 -0.0125  0.1464   0.0168   0.4298    0.0563   0.0000   418.8520       35.0989       29.6771       27.1504       23.4580       21.4979       11.4538      -36.7210       7.54967      -9.86141      -6.03147       6.92613     -0.923557     -0.758441      0.612243      0.876666      0.417794    -0.0438176    -0.0500928    -0.0752438     0.0173264    0.00151463   -0.00762167    0.00194706   0.000750455  -0.000543875   2.61249e-05   7.12704e-06   2.94476e-06  -1.18590e-07       0.00000       0.00000       0.00000       0.00000       0.00000       0.00000       14.6437       18.8385       20.0486       20.4215       19.3055       17.2508       15.2480       12.4679       9.94577       7.70245       5.66723       4.02500       2.71967       1.81899       1.12731      0.677765      0.394822      0.210882      0.109172     0.0550856     0.0237305     0.0106663    0.00410643    0.00146590   0.000485387   0.000143117   3.63314e-05   8.23854e-06   1.49879e-06   1.85685e-07       0.00000       0.00000       0.00000       0.00000       0.00000       0.00000
  15  25 4319.7456    0.8567 12.0478 10.6560 -0.0098  0.1951   0.0159   0.5850    0.0491   0.0000   429.6424       27.2911      -4.08123      0.500087       1.34237       6.77397       19.9612       19.0810       14.4587      -25.3309     -0.998656       3.70676      -11.1009      -3.98278       2.67263      0.712497     -0.344764     -0.283062     -0.143326      0.117874     0.0343236    -0.0183297   -0.00477081   0.000985552    0.00129869  -2.68669e-05  -9.62621e-05   1.25094e-05  -2.75773e-06  -2.94420e-07       0.00000       0.00000       0.00000       0.00000       0.00000       0.00000       19.0908       24.7917       26.4732       26.7259       25.2382       22.5150       20.2106       16.5470       13.4025       10.2414       7.55343       5.41096       3.68109       2.44295       1.52989      0.914431      0.541548      0.289455      0.152825     0.0758909     0.0336038     0.0146943    0.00575024    0.00203668   0.000678962   0.000195592   4.97354e-05   1.10491e-05   2.02522e-06   2.49240e-07       0.00000       0.00000       0.00000       0.00000       0.00000       0.00000
  15  27 4603.4509    0.5810 15.1503 10.3866 -0.0150  0.3171   0.0112   0.8145    0.0364   0.0000   402.8233       131.886       74.2523       22.1980      -29.5644      -49.7146      -50.1872       21.4797       13.0045      -3.35326      -9.65873      -5.01955       6.18817      -2.03534       3.73151     -0.243009      0.766649     -0.252679     -0.280253      0.102011      0.110989     0.0221428    -0.0159204   -0.00873798    0.00121996  -0.000459379   3.63797e-05   4.03605e-05   1.47343e-06  -3.48508e-07       0.00000       0.00000       0.00000       0.00000       0.00000       0.00000       31.0165       40.3744       43.3097       44.4930       42.1953       37.1258       32.7305       26.6703       21.7456       16.6989       12.2767       8.82542       5.97055       4.03983       2.53544       1.55296      0.926906      0.494845      0.272349      0.128784     0.0611210     0.0248951     0.0101759    0.00343112    0.00114057   0.000326355   8.12706e-05   1.83362e-05   3.32150e-06   4.08045e-07       0.00000       0.00000       0.00000       0.00000       0.00000       0.00000
  16  10 2228.4053    1.0144  0.7123 10.4154  0.0049  0.0323   0.0295   0.0596    0.1137   0.0000   433.1149      -4.55916       13.4396       2.13681      -7.36461      0.751395      -1.10606      -1.48045       2.60390      0.437121       1.54606     -0.409097     -0.393352      0.164155     -0.125213      0.144607     0.0828099     0.0280138    0.00760162    0.00454738    0.00908949   0.000120785   0.000579049  -0.000269074   0.000152852  -2.86587e-05  -2.41069e-05  -8.01176e-06   2.35128e-07  -2.11306e-07  -8.13573e-09   5.69371e-09       0.00000       0.00000       0.00000       0.00000       3.12760       4.02432       3.78886       4.12492       3.19225       3.53412       3.00322       2.73125       2.33042       1.87728       1.30223      0.955441      0.579203      0.390460      0.247264      0.152077     0.0741964     0.0540084     0.0260736     0.0135502    0.00555292    0.00332291    0.00123243   0.000549613   0.000176373   8.06934e-05   2.18222e-05   6.88183e-06   1.47817e-06   3.78359e-07   6.40502e-08   1.09458e-08       0.00000       0.00000       0.00000       0.00000
  16  11 2372.5682    1.3437  0.8476 10.8507 -0.0188  0.0294   0.0393   0.0622    0.1115   0.0000   438.3173       13.2716       1.45231      -3.10088       3.19777     -0.159124      0.745951      -1.57153      0.757333     -0.483712      0.224324      0.334911      0.288793       1.08878      0.772643    -0.0888012    -0.0150536     0.0957063     0.0528241    -0.0327116   2.80230e-06    0.00499522    0.00104024  -7.26744e-06   0.000178241   6.16865e-05   2.15487e-05  -1.71465e-05  -5.30591e-06  -3.24034e-07  -1.02830e-07  -2.01505e-08       0.00000       0.00000       0.00000       0.00000       3.15161       3.72139       3.95097       4.48938       4.00596       3.49804       3.00398       2.75446       1.86084       1.45322       1.09444      0.888583      0.545629      0.371672      0.234932      0.165508     0.0869420     0.0480096     0.0223967     0.0135327    0.00687154    0.00338223    0.00137850   0.000534674   0.000179723   6.65025e-05   1.83084e-05   6.10821e-06   1.46775e-06   3.64978e-07   5.37947e-08   8.77741e-09       0.00000       0.00000       0.00000       0.00000
  16  12 2514.9439    1.7802  1.0763 10.8643 -0.0071  0.0315   0.0425   0.0758    0.1600   0.0000   441.3740       6.37587       16.0601       3.72329      -9.30171      -2.66619       2.79727       3.49965      -4.92505       2.09531      0.989423       1.02147      -1.33890     -0.360514      0.469790     0.0636535     -0.156885     -0.103265    0.00667548    -0.0146870    0.00844046   -0.00332867   -0.00170996   0.000622291   0.000126699  -6.87247e-05  -1.42450e-05  -2.02470e-06   2.52486e-06   3.44533e-07  -7.12408e-08   2.30866e-09       0.00000       0.00000       0.00000       0.00000       3.03267       3.91874       3.63711       4.07033       3.87903       3.60635       3.21331       2.46495       2.08573       1.57409       1.24776      0.869357      0.600211      0.393426      0.267031      0.163218     0.0955589     0.0547595     0.0276912     0.0141657    0.00645922    0.00318774    0.00135882   0.000561633   0.000198830   7.46409e-05   2.29690e-05   6.62333e-06   1.68955e-06   3.61441e-07   7.78183e-08   1.01419e-08       0.00000       0.00000       0.00000       0.00000
  16  13 2656.9864    2.2486  0.9739 11.2382 -0.0047  0.0276   0.0557   0.0650    0.1844   0.0000   437.3621       6.75040       6.29332       5.88063       4.36685      -4.59222     -0.436253      -5.06076      -1.84646      0.280850      -1.39737     -0.580568      0.627740     0.0573149      0.176948     -0.305971     0.0851087    0.00141427    -0.0371403  -0.000456216    0.00785706   -0.00505085   0.000453640   0.000531059  -0.000123094  -7.58619e-05  -7.54448e-07  -2.24216e-07   4.16953e-07   4.41124e-08   1.13012e-07   5.40620e-09       0.00000       0.00000       0.00000       0.00000       2.78964       3.63457       3.74887       3.78406       3.60623       3.25086       2.85131       2.40644       1.84767       1.43975       1.10425      0.740275      0.534784      0.341667      0.219075      0.136058     0.0765669     0.0430019     0.0236651     0.0111324    0.00566269    0.00254225    0.00114349   0.000444444   0.000180025   6.03609e-05   1.90729e-05   5.70794e-06   1.58978e-06   3.39726e-07   6.40524e-08   8.20344e-09       0.00000       0.00000       0.00000       0.00000
  16  14 2799.5884    2.8591  0.9615 11.8663 -0.0003  0.0287   0.0679   0.0656    0.1723   0.0000   438.1035       11.5619       14.7016       5.25396      -1.67675       4.07758       2.01992     -0.408145      -1.27122      0.641611      0.701704     -0.239345     0.0570581    -0.0848638     -0.217345     0.0754257     0.0714859   -0.00590718  -5.62424e-05     0.0207099   -0.00799205    0.00258367    0.00194406   5.41565e-05  -1.16259e-05   1.50586e-06  -2.56786e-05  -1.65431e-06  -1.75982e-07  -5.28172e-07   4.98585e-08   2.80804e-09       0.00000       0.00000       0.00000       0.00000       2.75405       3.44393       4.02204       3.89400       3.51287       3.45378       2.90628       2.34726       1.83198       1.53215       1.06058      0.761078      0.555449      0.371886      0.205507      0.151420     0.0848431     0.0466602     0.0223511     0.0141378    0.00626866    0.00290062    0.00114075   0.000575942   0.000213690   8.02442e-05   2.23508e-05   7.16034e-06   1.68692e-06   3.83743e-07   6.14836e-08   8.28831e-09       0.00000       0.00000       0.00000       0.00000
  16  16 3083.6370    3.7748  1.1882 12.4972 -0.0052  0.0318   0.0933   0.0860    0.3628   0.0000   434.8227       14.5674       13.5695       3.61348      -6.55365      0.961906      -7.28769      -4.74094      -1.18460      0.311770     -0.429631     -0.553798      0.390923     -0.647375      0.149593     0.0895839     0.0242820    -0.0281646     0.0234880    -0.0177089    0.00427114   -0.00152692   -0.00100148   0.000171331   0.000393093  -0.000199394   1.27073e-05   1.35009e-06  -3.13678e-06  -5.91075e-08   1.57224e-07  -4.80015e-09       0.00000       0.00000       0.00000       0.00000       3.07210       3.76778       4.24925       4.16898       4.02089       3.72409       2.98335       2.63113       2.24645       1.56853       1.19015      0.861664      0.617570      0.399451      0.262863      0.148999     0.0920615     0.0527571     0.0290814     0.0152897    0.00718426    0.00340165    0.00138476   0.000573809   0.000211273   7.95100e-05   2.68563e-05   7.61851e-06   1.97804e-06   3.90149e-07   7.24012e-08   8.77154e-09       0.00000       0.00000       0.00000       0.00000
  16  17 3225.1885    3.9585  1.3927 10.6836 -0.0083  0.0344   0.0959   0.0885    5.0483   0.0000   434.6649       29.9067       10.2237       7.50047      -5.51164      -2.07550     -0.727130       3.63488      -2.05515      0.906210      0.723487     -0.365679     -0.337236     -0.125887      0.385501    0.00665169    -0.0575947      0.122532     0.0392734   -0.00815148   0.000327745   -0.00122957    0.00101795   1.27809e-05  -0.000339329  -7.85868e-05   5.38460e-05   9.19798e-06  -5.24844e-06  -2.42938e-07   5.84020e-09  -5.97671e-09       0.00000       0.00000       0.00000       0.00000       3.45915       4.46955       4.44661       4.40087       4.38355       4.13963       3.60191       2.85754       2.29996       1.75194       1.39093      0.955592      0.682686      0.464820      0.293499      0.182645      0.107286     0.0588673     0.0311049     0.0156780    0.00703854    0.00353913    0.00137037   0.000636134   0.000234539   8.26804e-05   2.61421e-05   7.95245e-06   2.05104e-06   4.34046e-07   8.10436e-08   1.01265e-08       0.00000       0.00000       0.00000       0.00000
  16  18 3366.5364    3.1789  1.7729 12.6149 -0.0157  0.0430   0.0701   0.1124    0.2066   0.0000   440.3494       23.6652       8.54153       3.97222       4.14310     -0.443863      -3.12411      -4.73127      -2.07675      0.941475      -1.01360      -2.64620      0.342321     -0.362882      0.270454      0.225316    -0.0378754    0.00468073     0.0281452   -0.00775000    -0.0245647    0.00337535    0.00220827   0.000626069  -0.000392453   7.75959e-05  -5.32313e-05   4.10889e-06   1.32436e-06  -7.17715e-07   1.48478e-07   5.91728e-10       0.00000       0.00000       0.00000       0.00000       4.12610       5.03083       5.76599       5.63208       5.07240       4.90580       4.44738       3.53136       2.83130       2.37254       1.60921       1.20744      0.888908      0.589763      0.343919      0.226760      0.137410     0.0700290     0.0373506     0.0215630     0.0104230    0.00443323    0.00189550   0.000878540   0.000349529   0.000120360   3.68045e-05   1.00775e-05   2.56063e-06   6.01447e-07   9.86668e-08   1.22531e-08       0.00000       0.00000       0.00000       0.00000
  16  19 3508.0951    2.7454  2.4581 12.1602 -0.0157  0.0503   0.0500   0.1253    0.1333   0.0000   431.8210       26.8831       13.5707       4.95382       4.97232     -0.610610      -4.80595      -2.97637       2.38583      -1.47247      -2.65629      -3.72420     -0.221438      0.711445      0.211416     -0.171597     -0.435761     -0.234639    -0.0636494    -0.0137978   0.000757896  -0.000888327   0.000717597  -0.000295787   0.000425932  -0.000262459  -1.96939e-05   5.18828e-06   1.57436e-06  -8.03203e-07  -1.06807e-07  -3.50254e-09       0.00000       0.00000       0.00000       0.00000       4.66755       6.57857       6.75190       6.75779       6.39670       5.65049       5.19045       4.22252       3.57376       2.66426       2.04848       1.40251       1.01748      0.636780      0.418065      0.254602      0.149031     0.0867633     0.0457334     0.0242320     0.0116087    0.00547009    0.00234992   0.000978945   0.000370281   0.000135404   4.18379e-05   1.22754e-05   3.28801e-06   6.98025e-07   1.38208e-07   1.63612e-08       0.00000       0.00000       0.00000       0.00000
  16  20 3649.9520    2.2006  4.2705 11.3914 -0.0032  0.0620   0.0301   0.1750    0.0922   0.0000   439.0585       22.9502       5.44269     0.0321187      -10.1212      0.279831      -2.13392      -1.62292      0.858488      -5.26283       3.73515      -1.06684      0.615094     -0.367981     -0.165236      0.358306     0.0469081     -0.145632    0.00937419     0.0247172   -0.00785868   -0.00684494   0.000362775    0.00182447  -0.000107736  -1.49865e-05  -3.98858e-05  -6.08838e-06  -6.50467e-06  -3.62779e-07  -1.57824e-07   1.70089e-08       0.00000       0.00000       0.00000       0.00000       6.14294       7.70829       8.65969       8.46090       8.19087       7.28676       6.53019       5.34188       4.27662       3.39513       2.49593       1.76067       1.26714      0.837999      0.532826      0.327259      0.190320      0.111238     0.0598543     0.0305420     0.0150094    0.00678392    0.00306292    0.00123595   0.000483101   0.000169493   5.31072e-05   1.56219e-05   4.01345e-06   8.69133e-07   1.50860e-07   1.69336e-08       0.00000       0.00000       0.00000       0.00000
  16  21 3791.7391    1.8741  5.9070 10.8376 -0.0001  0.0787   0.0229   0.2125    0.0861   0.0000   424.4680       25.3613     -0.676092       2.57278      -10.4775       11.0386       4.13613      -11.4034      -2.03734       1.65917      -3.75845     -0.354611     -0.296221      0.661155     -0.214389    -0.0750776      0.167393     -0.210372     0.0341162   -0.00434280   0.000784027   -0.00611539  -0.000200082  -0.000251400    0.00140749  -0.000107961  -4.10336e-05  -4.06028e-06   3.11212e-06  -1.02328e-06   8.15925e-09  -1.45647e-08       0.00000       0.00000       0.00000       0.00000       7.20598       9.95202       10.1194       10.7726       9.81304       9.38659       7.91185       6.75283       5.35801       4.31705       3.11458       2.34608       1.54995       1.08515      0.680682      0.425630      0.252477      0.143011     0.0763462     0.0394130     0.0191566    0.00877286    0.00389362    0.00160885   0.000620004   0.000218607   7.18452e-05   2.11030e-05   5.12799e-06   1.18938e-06   2.00987e-07   2.76789e-08       0.00000       0.00000       0.00000       0.00000
  16  22 3933.9538    1.4953  6.9363 10.8071 -0.0073  0.0951   0.0193   0.2568    0.0701   0.0000   442.0956       8.84018       5.98441       18.8016       4.25429       3.22399      -7.83968      -7.41342       6.15752       1.67895      -3.26318     -0.234303      -1.17609     -0.525997       1.33902     -0.142949      0.258752     -0.101843     -0.159768    -0.0209968     0.0653092    -0.0339066   -0.00577485    0.00619220   0.000785682  -7.98338e-05  -0.000122178  -2.69144e-05   2.77830e-06   1.71552e-07  -1.58893e-07   3.20432e-09       0.00000       0.00000       0.00000       0.00000       8.78463       11.5674       12.6499       12.2998       12.2083       10.8982       9.66552       8.21305       6.39619       5.07566       3.83671       2.75750       1.95610       1.30526      0.848118      0.514559      0.311697      0.175406     0.0932513     0.0496633     0.0241048     0.0111774    0.00493640    0.00207325   0.000766264   0.000272902   8.81215e-05   2.53104e-05   6.64408e-06   1.43256e-06   2.43730e-07   2.86291e-08       0.00000       0.00000       0.00000       0.00000
  16  23 4076.1053    1.2248  8.8517 10.7853 -0.0064  0.1206   0.0178   0.3519    0.0591   0.0000   460.7290       21.8851       6.05738      -3.96002      -2.04182      -8.26753       2.23421       4.06707      -4.52022       4.72733      -6.19587       2.78790      0.823223     -0.210580      0.971504      -1.22132     -0.202065     -0.109635     0.0840470     0.0327472     0.0232910   -0.00713957    -0.0196954    0.00361664    0.00174307   0.000247127  -1.01409e-05  -4.91250e-05  -5.23498e-06   1.95181e-06   9.85496e-08  -2.44754e-08       0.00000       0.00000       0.00000       0.00000       11.2049       14.7617       16.3065       16.1683       15.3978       13.7473       12.5688       10.1781       8.50695       6.42865       4.97130       3.55864       2.42482       1.68977       1.06854      0.671629      0.403155      0.229105      0.126385     0.0649927     0.0323672     0.0150638    0.00670275    0.00275501    0.00105847   0.000361586   0.000116309   3.34266e-05   8.06451e-06   1.76528e-06   3.21435e-07   3.64417e-08       0.00000       0.00000       0.00000       0.00000
  16  24 4217.9683    0.9581 10.2043 10.7421 -0.0083  0.1509   0.0166   0.4641    0.0522   0.0000   464.5975       39.0835       1.17125      -3.37307       31.8675       9.72386       20.4458      -18.6733       1.25552      -1.98992       5.91569      -7.74260     -0.244672       2.45426     -0.439162       1.44206     -0.516482     -0.182470      0.172371    -0.0916086    -0.0473573  -0.000819924     0.0254380   -0.00780673  -0.000866917   0.000259464   9.36704e-05   2.46963e-05  -9.20622e-06  -1.14663e-06   2.20198e-07   5.40957e-08       0.00000       0.00000       0.00000       0.00000       14.1911       18.0047       20.0739       19.6530       19.1670       17.6195       15.2452       13.0546       10.4068       8.23098       6.17464       4.49220       3.14566       2.12717       1.37937      0.851130      0.518016      0.289360      0.160583     0.0825470     0.0410223     0.0189474    0.00833748    0.00341997    0.00130284   0.000450039   0.000146629   4.12503e-05   1.04361e-05   2.22431e-06   3.71431e-07   4.47961e-08       0.00000       0.00000       0.00000       0.00000
  16  27 4645.6176    0.5113 15.7087 10.3761 -0.0281  0.3779   0.0095   0.8744    0.0311   0.0000   402.9715       1.78696       92.8064       29.1476       2.06849      -44.7522       74.0974       2.03098       15.4559      -43.0558      -11.4922      -7.03560      -2.41944       5.36803       4.21540      -1.86454      -1.20866     -0.548371      0.905674     -0.435806     -0.181203     -0.142637   -0.00261610     0.0241412  -0.000278069   -0.00178844  -0.000293147   0.000178725   9.61370e-06  -4.18845e-06  -5.97826e-07   1.71338e-08       0.00000       0.00000       0.00000       0.00000       34.5783       44.9244       48.7543       50.3487       46.8996       44.2338       37.8132       32.1860       26.2656       20.7001       15.6675       11.3143       8.05821       5.51006       3.56839       2.24863       1.37323      0.804276      0.434797      0.240599      0.113782     0.0561693     0.0230391     0.0100540    0.00352680    0.00125001   0.000382863   0.000108398   2.65774e-05   5.58111e-06   9.63902e-07   1.22545e-07       0.00000       0.00000       0.00000       0.00000
  17  10 2260.3807    1.0487  0.7447 10.3563 -0.0079  0.0249   0.0298   0.0607    0.1438   0.0000   439.8004      0.159614       17.3321      -2.81815       4.69908      -1.14771       1.92827    -0.0703683       1.95413      0.425830       1.40287      0.906904     -0.391839      0.197439      0.209666    -0.0853446      0.101415     0.0352080     0.0633446    0.00583370    0.00256745  -0.000490121    0.00167259   0.000904725  -0.000661754   2.33135e-05   5.77265e-05   1.57905e-05  -2.89717e-06  -2.66327e-06   1.84269e-09   1.32228e-08  -1.86231e-08   4.46804e-09       0.00000       0.00000       2.30979       3.00306       3.19390       3.21816       3.03202       2.85315       2.53308       2.14609       1.71510       1.32452       1.03152      0.734051      0.554006      0.364686      0.249325      0.149973     0.0895792     0.0535908     0.0298018     0.0160339    0.00812501    0.00410002    0.00172923   0.000907284   0.000348039   0.000144172   5.14762e-05   1.81840e-05   5.40651e-06   1.55831e-06   4.10982e-07   8.11590e-08   1.47433e-08   1.87987e-09       0.00000       0.00000
  17  11 2405.0173    1.4575  0.9012 10.8254 -0.0137  0.0299   0.0368   0.0584    0.1444   0.0000   437.5153       7.36217       16.0638     -0.729179      -1.28285      -1.07532       3.89545      -3.69403      -2.39817     -0.454267      -1.29772      0.676656      0.488337     -0.575094      0.361060     -0.151095      0.182694    -0.0105485   0.000397260     0.0234905    0.00421147   -0.00226260   0.000399918  -0.000842154  -0.000106579  -0.000127326   8.90791e-05  -1.18016e-05   6.65940e-06  -1.78929e-06  -3.26630e-07   5.97691e-08  -3.64171e-09  -2.27548e-09       0.00000       0.00000       2.58705       3.38444       3.56778       3.72997       3.55790       3.46403       2.67860       2.40265       2.08387       1.50586       1.12943      0.881678      0.606548      0.435072      0.301621      0.171688      0.110233     0.0659202     0.0387292     0.0197441     0.0116249    0.00510610    0.00234607    0.00108284   0.000458500   0.000156029   6.44246e-05   2.21106e-05   7.66676e-06   1.98000e-06   4.83018e-07   9.86534e-08   1.72751e-08   2.39174e-09       0.00000       0.00000
  17  12 2548.1525    1.8817  1.0410 11.0084  0.0000  0.0286   0.0429   0.0670    0.1622   0.0000   444.8456       2.12907       2.72996       4.79464      -1.29776      -4.08764      0.838921      -2.72576      -2.57925       1.44004     -0.648941     -0.745554     -0.952113    -0.0802678     0.0705834    -0.0300230     0.0553707     0.0487161    -0.0827094    0.00412152   -0.00523393   0.000539283    0.00337637   -0.00150958   0.000527469  -0.000363383   1.50467e-05   4.64094e-06   9.80414e-06  -2.08873e-06   3.36103e-08   7.63959e-08  -1.26581e-08   2.81211e-09       0.00000       0.00000       2.72761       3.28348       3.39007       3.54324       3.45076       3.16323       2.83323       2.42671       1.91056       1.45687       1.13517      0.844233      0.607260      0.439612      0.296994      0.172881      0.103048     0.0593867     0.0364692     0.0191814    0.00934032    0.00455331    0.00220484   0.000985437   0.000401961   0.000157211   5.46752e-05   1.80987e-05   6.03613e-06   1.60875e-06   4.07488e-07   8.71377e-08   1.53797e-08   1.91568e-09       0.00000       0.00000
  17  13 2691.1151    2.4641  0.9944 11.4764 -0.0043  0.0298   0.0590   0.0652    0.1595   0.0000   435.1788      0.224705       14.4889       3.41040      -4.80015      -2.71275       1.71921      -1.53183      -1.26118       2.12650     -0.385853      -2.72573     -0.240131      0.123740     -0.313281     -0.215911     -0.198354    -0.0801650    0.00260910     0.0254458     0.0159356   -0.00894675    0.00427548   0.000191122  -1.84978e-05  -0.000136368  -2.99142e-06   2.44721e-05  -7.83736e-06  -3.23375e-06   4.27723e-07  -6.94797e-08   5.20017e-09  -2.01841e-09       0.00000       0.00000       2.65974       3.43143       3.57732       3.53679       3.77594       3.22345       2.81511       2.40925       2.03597       1.55203       1.15489      0.869238      0.593932      0.464051      0.283294      0.167253      0.113731     0.0571523     0.0385450     0.0201876     0.0104707    0.00515036    0.00229496   0.000982193   0.000396833   0.000171814   5.98675e-05   1.78642e-05   7.21100e-06   1.92311e-06   4.75418e-07   1.07404e-07   1.83752e-08   2.08563e-09       0.00000       0.00000
  17  14 2834.4239    2.9508  0.9324 11.9887 -0.0029  0.0299   0.0735   0.0643    0.1654   0.0000   437.1557       6.67510       5.25490       5.26978      -5.39295       1.74898      0.271858      -1.21922     -0.141438      0.343232     0.0956939      0.525600    -0.0645823     -0.508502    -0.0387530      0.190540     0.0546005     -0.100917    -0.0385641     0.0177486     0.0209734    0.00451440   -0.00184211  -0.000754055  -0.000201189  -0.000121424   0.000106918  -1.66610e-05   6.01404e-07   1.93700e-06  -6.01564e-07  -1.16129e-07  -2.80334e-09   2.19382e-09       0.00000       0.00000       2.70932       4.04488       3.90410       4.50633       3.87553       3.66249       2.91706       2.73002       1.95494       1.67888       1.10697      0.917087      0.560372      0.456334      0.249104      0.190014     0.0862298     0.0676345     0.0314315     0.0213149    0.00878733    0.00534845    0.00207030    0.00113841   0.000381174   0.000181543   5.25098e-05   2.39109e-05   5.19945e-06   2.17254e-06   4.00668e-07   1.17357e-07   1.69252e-08   3.01614e-09       0.00000       0.00000
  17  15 2977.3570    3.6876  0.9783 12.2974 -0.0026  0.0270   0.0855   0.0620    0.1894   0.0000   434.7941       4.62903       10.9946       5.15916      -3.60818     -0.317099       2.31856      -1.33899      0.138434      0.949020      -1.00017      0.716164     -0.655857      0.426505    -0.0291412     0.0310253     0.0610857     0.0347852    -0.0415847    -0.0173716    0.00794891   -0.00224676   -0.00132384   0.000986887   3.21665e-05   7.90675e-05  -6.26199e-05   2.43733e-06   5.22648e-06  -5.79413e-07  -6.34744e-07  -6.48091e-08   2.48556e-09  -6.92742e-11       0.00000       0.00000       2.43872       3.29757       3.33253       3.42437       3.21796       3.11198       2.71313       2.33238       1.83416       1.39350       1.14538      0.780413      0.603243      0.397143      0.266985      0.162679     0.0997553     0.0557367     0.0314460     0.0172793    0.00836264    0.00424784    0.00205195   0.000872972   0.000378505   0.000155055   5.43320e-05   1.85126e-05   5.80778e-06   1.68209e-06   4.62851e-07   8.79328e-08   1.68117e-08   2.18334e-09       0.00000       0.00000
  17  16 3119.6013    3.6965  1.0957 12.9838 -0.0053  0.0309   0.0890   0.0776    0.1806   0.0000   438.1453       13.2317       18.3724       7.67404      -5.25277     -0.976862      -1.63564      -2.46496      -2.44137      -2.03256      -1.88268      0.547302      0.845294     -0.433619     -0.340473     -0.160843     0.0796071    -0.0992182     0.0130561     0.0307006   -0.00329907   -0.00456881    0.00164012  -0.000357507  -6.80555e-05  -0.000173873  -3.65641e-06   1.24904e-05  -1.89607e-06  -2.42712e-06   6.14237e-07  -6.44424e-08   1.90624e-08   1.64458e-09       0.00000       0.00000       2.80224       3.69482       4.06985       3.65074       3.88124       3.34205       3.07573       2.62538       2.26112       1.76697       1.34750      0.988073      0.613733      0.483844      0.276465      0.179648      0.117500     0.0609259     0.0395641     0.0201504     0.0101207    0.00522228    0.00229767    0.00107598   0.000417114   0.000188647   6.44453e-05   1.98359e-05   7.68679e-06   2.14284e-06   4.95095e-07   1.21298e-07   2.01851e-08   2.06905e-09       0.00000       0.00000
  17  17 3261.5397    3.5943  1.5353 11.5936 -0.0088  0.0358   0.0749   0.0860    0.6503   0.0000   434.3969       14.1232       12.9875       2.82735      -2.71236       7.62019      -1.51609     -0.603224      -1.31720      -3.49339     -0.515223      -2.13251     -0.212958     -0.528593      0.330803     -0.233752     0.0153570    -0.0811971     0.0432919    0.00170452   -0.00883391   -0.00353300   -0.00193597   -0.00127688   0.000393349  -0.000325228   2.28867e-05   4.51594e-05   2.40178e-06   2.32416e-08  -3.34382e-08  -5.80499e-08   1.69265e-08   5.70357e-10       0.00000       0.00000       3.09299       4.25875       4.56167       4.36596       4.60019       3.88701       3.62258       3.06615       2.30994       1.96664       1.37442       1.08404      0.786900      0.497363      0.368436      0.211767      0.136385     0.0803305     0.0418275     0.0254236     0.0117670    0.00620420    0.00297695    0.00124433   0.000549064   0.000221804   7.33455e-05   2.90692e-05   8.36957e-06   2.18085e-06   6.57365e-07   1.43873e-07   2.30660e-08   2.61947e-09       0.00000       0.00000
  17  18 3403.5769    3.1457  2.3147 11.5321 -0.0037  0.0404   0.0542   0.1201    0.3270   0.0000   445.0393       25.6068      -5.41059       6.24415       5.10081      -1.82917      -9.03386       3.00698      -1.39998      -2.37139      0.436430     -0.239203     -0.237168      0.906002     -0.316174      0.342900      0.162683    -0.0256244     0.0395217     0.0697235   -0.00566197   -0.00908992    0.00161010    0.00145990  -0.000430296  -0.000226447   0.000289230  -2.94800e-05   2.11509e-06  -1.58414e-06   1.46959e-07  -1.20023e-08  -4.67392e-08  -4.27140e-09       0.00000       0.00000       3.72659       4.79138       5.14931       5.16338       4.93197       4.68865       4.10625       3.55344       2.82823       2.18725       1.67160       1.26133      0.911768      0.639123      0.412411      0.264624      0.161013     0.0925494     0.0530118     0.0278283     0.0153179    0.00711414    0.00358867    0.00147540   0.000675697   0.000243976   9.89760e-05   3.16703e-05   1.01236e-05   2.80705e-06   6.88289e-07   1.44234e-07   2.44967e-08   3.05870e-09       0.00000       0.00000
  17  19 3545.7014    2.4934  3.2499 11.7395 -0.0066  0.0517   0.0383   0.1470    0.1286   0.0000   438.3273       18.1764       15.1692      0.472966       2.86105      -1.94122      0.545205      -3.01845      -1.02842      0.470566      -1.17497      -2.65681     -0.151360       1.10245     -0.235222     -0.451642     0.0705674    -0.0502984     0.0698841    -0.0879719    0.00283796   0.000487138    0.00394398  -0.000960982  -0.000417139  -2.19297e-05   0.000129072   1.48318e-05   8.94351e-06   7.03801e-06  -7.95094e-07   2.65352e-08  -9.34736e-09   5.75370e-09       0.00000       0.00000       4.68309       6.03322       6.52671       6.66664       6.48989       5.78411       5.24434       4.35116       3.66728       2.89097       2.20022       1.65307       1.11485      0.787932      0.519386      0.330655      0.205400      0.120562     0.0694873     0.0371111     0.0193326    0.00944941    0.00447349    0.00200424   0.000843270   0.000328304   0.000121795   4.12080e-05   1.32271e-05   3.65067e-06   8.80099e-07   1.95206e-07   3.35894e-08   3.79873e-09       0.00000       0.00000
  17  20 3687.9634    2.0749  4.4394 11.4227 -0.0043  0.0659   0.0283   0.1764    0.0866   0.0000   429.2847       31.2868       2.52669       2.97065       3.94788       6.20069      -4.90450      -4.20862       13.1409       5.49923      0.731912      0.476604      -2.19900     -0.242930    -0.0169265     -0.337928      0.117139      0.158851     0.0404049     -0.107252    -0.0242635   -0.00973439   -0.00379578   2.75642e-05   0.000879488   0.000624238   0.000248014   6.55743e-06  -8.16604e-06   1.93593e-06   2.39147e-07   4.47501e-07  -1.28945e-09   4.59584e-09       0.00000       0.00000       5.85439       7.67388       8.06321       8.38808       7.97539       7.42886       6.70693       5.52930       4.56385       3.64505       2.77257       2.08597       1.44539       1.03136      0.672394      0.434503      0.272077      0.157834     0.0897611     0.0476607     0.0250665     0.0124626    0.00562493    0.00266257    0.00108340   0.000441679   0.000160698   5.36568e-05   1.70441e-05   4.66433e-06   1.11515e-06   2.49345e-07   4.27343e-08   5.16567e-09       0.00000       0.00000
  17  21 3830.2174    1.7136  5.8851 11.0728 -0.0067  0.0799   0.0215   0.2143    0.0701   0.0000   445.4096       30.0692       8.07692       5.28529      -4.95615       4.36888      -8.57715       4.18364       6.00670       2.88847     -0.703014      0.281175       1.37042      -1.29753     0.0550333      0.871745     0.0880019     -0.329517   -0.00294780      0.152264    -0.0218536    -0.0482742     0.0119327    0.00162424   -0.00471872   0.000655027   4.34079e-05  -7.27425e-05   1.42777e-06  -1.11384e-05   2.12718e-06  -1.91809e-07  -1.65873e-08   9.17697e-09       0.00000       0.00000       7.14071       9.53470       10.3808       10.6329       10.2466       9.11458       8.29483       6.73339       5.61244       4.42796       3.32208       2.49056       1.76895       1.22749      0.821926      0.515213      0.318050      0.191230      0.106831     0.0585414     0.0310013     0.0151888    0.00709497    0.00320434    0.00137203   0.000532169   0.000196050   6.74856e-05   2.07373e-05   5.73627e-06   1.41458e-06   3.05245e-07   5.33449e-08   6.08787e-09       0.00000       0.00000
  17  22 3972.6359    1.4323  8.0046 10.7199 -0.0049  0.0963   0.0173   0.2832    0.0638   0.0000   443.3765       31.0058       8.78259       11.9134       30.8494      -18.1428      -7.87509       12.5940       10.3042       8.46463       3.82139      -3.18245      -3.49797     -0.773227     0.0409457     -0.165436     -0.158127     0.0958611      0.171426    -0.0592672    -0.0894845    -0.0117805    0.00708339   -0.00478783   0.000552881    0.00148920   0.000369127  -0.000130619   1.53715e-05  -1.70388e-06   7.46068e-07  -2.87349e-07   1.82083e-08  -7.43610e-09       0.00000       0.00000       8.60950       10.9272       11.9916       12.0882       11.5104       11.0118       9.59576       8.04677       6.77612       5.30465       4.18340       3.00501       2.18615       1.49345       1.01397      0.640108      0.403747      0.241382      0.136594     0.0746391     0.0393807     0.0195571    0.00897686    0.00418646    0.00173304   0.000693897   0.000250077   8.54113e-05   2.62620e-05   7.13170e-06   1.74022e-06   3.43060e-07   6.02302e-08   7.17424e-09       0.00000       0.00000
  17  23 4115.4255    1.1527  8.7687 10.7922 -0.0126  0.1201   0.0165   0.3421    0.0543   0.0000   459.5011      -6.80210       14.6676       6.13553      -3.08600       23.5548      -1.31226      -30.8175       1.30744     0.0915540       6.78247       3.23939     -0.272243      -1.62179   -0.00831029     -0.213566     -0.780523      0.132169    -0.0763620     -0.230775     0.0169931     0.0159885     0.0208839  -0.000292893  -0.000549844  -0.000107169   0.000144319  -0.000174938  -3.80895e-05   5.70772e-06  -1.56311e-06   4.13751e-07  -6.94098e-08   3.00163e-09       0.00000       0.00000       10.3680       13.5893       15.0263       14.8325       14.7678       13.1415       12.0921       10.1595       8.31629       6.79759       5.11046       3.79887       2.69746       1.88295       1.27077      0.794075      0.494049      0.301302      0.166909     0.0938588     0.0487146     0.0239315     0.0113655    0.00503733    0.00219138   0.000851324   0.000307687   0.000107477   3.24730e-05   8.99498e-06   2.23235e-06   4.79631e-07   7.96257e-08   8.86525e-09       0.00000       0.00000
  17  24 4257.7715    0.8999 10.6425 10.7839 -0.0217  0.1597   0.0155   0.4720    0.0463   0.0000   431.1399       33.2891       50.4141      -4.06608      -10.6100       20.6401      -5.22438   -0.00688556      -14.2229       6.16423      -1.10277      -2.70412       4.86427      -1.47629      0.307946       1.58092     -0.526714    -0.0964870    -0.0154155     0.0835375     0.0848043    -0.0379638   -0.00294377     0.0108189   0.000663119   -0.00176630   0.000709449   0.000391966  -1.24603e-06  -1.81402e-05   4.52342e-07  -3.50844e-07  -5.44860e-08  -5.87040e-09       0.00000       0.00000       13.7321       18.0587       20.0444       19.5080       19.6081       17.4621       16.1358       13.5061       11.0865       9.00476       6.73963       5.17435       3.61457       2.58445       1.72333       1.09427      0.694517      0.412506      0.239451      0.131198     0.0710517     0.0345440     0.0170943    0.00733772    0.00324778    0.00121995   0.000449303   0.000147736   4.59574e-05   1.23190e-05   2.98281e-06   6.48608e-07   1.05428e-07   1.17087e-08       0.00000       0.00000
  17  26 4543.2538    0.5870 13.7606 10.5401 -0.0141  0.2782   0.0124   0.7503    0.0370   0.0000   464.4930       2.88688       26.2749       6.18216       6.24951      -1.20372      -48.4784      -14.8638      -12.2958      -11.2251       19.9938      -17.4951       2.09481       2.84284       4.17892      0.667694      -1.72801      -1.51336      0.484912      0.442968      0.226598     -0.112515     0.0111238     0.0184009    0.00208430   -0.00240070   0.000668618  -0.000284227   0.000116752  -5.67813e-06  -1.35255e-06   7.13971e-07  -1.07542e-07  -2.78584e-08       0.00000       0.00000       24.3860       31.7421       35.5442       34.8286       33.9464       31.4593       28.0364       23.7059       19.6318       15.8330       12.0488       9.04178       6.35230       4.49785       2.98934       1.93826       1.22399      0.735277      0.420761      0.235690      0.122972     0.0632306     0.0292405     0.0135914    0.00552626    0.00224618   0.000790105   0.000266073   8.09794e-05   2.18577e-05   5.17528e-06   1.09458e-06   1.78379e-07   2.06137e-08       0.00000       0.00000
  18  12 2580.8968    2.0057  1.0226 11.2071 -0.0038  0.0287   0.0449   0.0628    0.1553   0.0000   437.0993       5.16967       15.8977       2.24799      -2.61824      -1.70431       1.53972       1.55272     -0.843602      -1.31179      0.479660     -0.893833      0.607900     -0.347812      0.192495   -0.00487601    -0.0880729     0.0839125     0.0208909   -0.00817314    0.00988333   -0.00652739   -0.00296266   0.000994589   0.000492869   0.000287231   2.54583e-05  -6.36300e-05   1.42158e-05  -6.44785e-06  -7.19893e-07   8.84982e-07   1.72375e-07  -9.19272e-09   7.61139e-09  -3.67471e-10       2.68658       3.66169       4.02407       4.13171       3.95934       3.65649       3.00464       2.53476       2.01696       1.55263       1.22062      0.856665      0.643902      0.440986      0.287813      0.194480      0.127589     0.0732091     0.0456393     0.0244441     0.0136555    0.00689407    0.00353793    0.00164849   0.000736740   0.000309421   0.000128095   4.98078e-05   1.81437e-05   5.56392e-06   1.83088e-06   5.10865e-07   1.23726e-07   2.34018e-08   4.13764e-09   5.17650e-10
  18  13 2724.7936    2.6773  0.8592 11.7876 -0.0107  0.0283   0.0665   0.0591    0.1535   0.0000   442.1478       8.29917       12.4998       4.49237       2.48241       5.97769       2.24891      -1.44177       1.31360       2.13069     -0.273049     -0.573450     -0.396259     -0.862170    -0.0857643     -0.350742     0.0246762    -0.0450694    0.00416968    -0.0251062   -0.00606083     0.0107630  -0.000711495  -0.000207932  -0.000926727  -0.000471009   0.000160126  -6.18050e-06   4.93217e-05  -4.32142e-06  -8.08068e-08   7.19947e-07   8.35140e-09  -9.46110e-09   3.81396e-09  -3.76522e-13       2.50568       3.00912       3.37337       3.49015       3.72594       3.01613       2.56713       2.38956       1.98656       1.60926       1.07956      0.847585      0.675882      0.440786      0.299612      0.197436      0.123583     0.0770707     0.0433761     0.0255163     0.0151070    0.00755374    0.00406669    0.00189926   0.000747674   0.000323097   0.000125356   4.46928e-05   1.78567e-05   5.73920e-06   1.64812e-06   4.83144e-07   1.26647e-07   2.60993e-08   4.01958e-09   4.34371e-10
  18  14 2868.7651    3.3342  0.9538 11.6956 -0.0027  0.0262   0.0752   0.0612    0.2080   0.0000   436.7180       10.7408       10.7550      0.564228      -4.79668      -1.51590      -1.10842      -1.19184     -0.164036       1.42532      0.193132      -1.08534      0.523320     0.0100782     0.0885184    -0.0503364    0.00235010     0.0657602    -0.0515124     0.0117694  -0.000519649    0.00368868    0.00233904  -0.000593320  -0.000731058   5.12032e-05  -8.56548e-05  -4.96159e-06  -3.72457e-05   3.62820e-06  -3.44984e-06   4.85642e-07   1.82212e-07  -2.14156e-08  -1.22754e-08  -5.78719e-10       2.31602       3.07036       3.16694       3.22713       2.94578       2.82499       2.52244       2.26014       1.96055       1.51005       1.23995      0.894543      0.600185      0.454385      0.294109      0.180307      0.118446     0.0707061     0.0403345     0.0239470     0.0133262    0.00615006    0.00339150    0.00155662   0.000668796   0.000306569   0.000133058   4.51692e-05   1.61244e-05   5.40125e-06   1.78244e-06   4.71296e-07   1.06262e-07   2.23039e-08   4.09038e-09   4.89559e-10
  18  15 3012.2846    3.7307  0.9806 12.4863 -0.0087  0.0268   0.0861   0.0611    0.1643   0.0000   436.9435       13.4465       14.2817       1.68754      -2.51138       2.72815       2.97911      -6.83069      -1.09524      0.190884      0.590869     -0.605332      0.264741     0.0662685      0.187615     -0.272080    -0.0286768     0.0817020    0.00934788    -0.0296094     0.0100524    0.00508919   -0.00319893   0.000785360   0.000565242  -6.95214e-05  -5.77834e-05   7.25814e-05   2.98012e-05   1.38655e-05  -5.90821e-07  -2.19624e-07  -1.99314e-08   2.73118e-09  -3.42569e-09   4.86545e-10       2.30813       3.08718       3.09021       3.28615       3.04983       2.85354       2.53826       2.28210       1.89381       1.52802       1.19994      0.823965      0.635081      0.433642      0.299710      0.183289      0.117978     0.0687388     0.0426148     0.0236071     0.0135559    0.00668056    0.00336469    0.00157687   0.000675853   0.000306107   0.000123550   4.67442e-05   1.69875e-05   5.27395e-06   1.64564e-06   4.34468e-07   1.14837e-07   2.18794e-08   4.15473e-09   5.21371e-10
  18  16 3155.0304    3.8629  1.1024 12.8056 -0.0111  0.0327   0.0865   0.0692    0.1801   0.0000   436.2189       11.3695       15.4034     -0.195950      -1.78945       8.18260      -1.93486      -3.09399       3.42400       1.25493      0.157414     -0.707451      0.348343      0.202091      0.244950     -0.208269     -0.250848     0.0543822    -0.0651727    -0.0199997   -0.00643318    0.00274186    0.00202137   -0.00219657  -1.97297e-05  -0.000149741  -0.000187024   1.95215e-05  -1.68474e-05   1.25356e-06   1.48044e-06  -1.48448e-06   1.11248e-07   3.23733e-09  -2.74031e-09  -3.93696e-10       2.70247       3.99476       3.54285       4.12013       3.39637       3.61658       3.04487       2.92719       2.22864       1.90251       1.37852       1.08437      0.783069      0.546711      0.380182      0.234598      0.155775     0.0844371     0.0559580     0.0273081     0.0171872    0.00759724    0.00470587    0.00168163    0.00106449   0.000317974   0.000179919   5.15781e-05   2.36843e-05   6.18786e-06   2.25381e-06   5.28939e-07   1.43934e-07   3.06291e-08   4.95170e-09   7.93594e-10
  18  17 3297.5822    3.4220  1.5866 12.5797 -0.0108  0.0356   0.0681   0.0880    0.1845   0.0000   440.6437       14.2927       14.3066       4.03620      -8.75987      -5.68538       2.50698      -1.04986     0.0265536      0.225484     -0.825958     -0.737859       1.87097       1.09254      0.313260     0.0355429     -0.201364     0.0225126     0.0560698     0.0297857   -0.00510920   -0.00590877    0.00825657  -0.000186323  -0.000965184  -0.000315504   3.71656e-05  -4.69979e-06   2.07391e-05   9.78845e-06   1.20666e-06  -4.22145e-08   1.59956e-07  -1.64347e-08   7.64541e-10   6.53179e-10       2.93632       4.02191       3.94850       4.50042       4.09620       3.86676       3.37517       2.92982       2.49330       1.98830       1.54905       1.11781      0.832478      0.599819      0.399952      0.264850      0.157570      0.102443     0.0584202     0.0349495     0.0190527    0.00956414    0.00502015    0.00219163    0.00106689   0.000424576   0.000188964   6.60609e-05   2.44934e-05   7.98452e-06   2.27670e-06   6.67655e-07   1.55578e-07   3.34351e-08   6.00690e-09   7.60113e-10
  18  18 3440.1339    2.9277  2.4638 11.7560 -0.0136  0.0419   0.0479   0.1187    0.2197   0.0000   441.8906       14.8601       20.3138       8.40879       5.57253      -9.18503      -2.43274     -0.331166      0.335060      -2.78433     -0.811582     -0.827195     -0.683541     -0.583338      0.468431     -0.113388     -0.153417      0.209037      0.124736    -0.0461680    -0.0169905   -0.00759261   -0.00780245    0.00382920   0.000856676   -0.00101657   7.60577e-05  -6.78573e-05  -2.98551e-05  -1.12793e-05   9.39074e-07   1.47024e-06  -1.49058e-07  -6.36336e-08   5.79958e-09   3.48701e-10       3.75901       4.87596       5.19141       5.14968       5.11769       4.66213       4.30010       3.63620       3.02315       2.46147       1.82329       1.40260       1.02067      0.737647      0.500653      0.323365      0.196140      0.120286     0.0701130     0.0405702     0.0220752     0.0111731    0.00565521    0.00264781    0.00119771   0.000512968   0.000211275   7.96447e-05   2.89923e-05   9.57791e-06   2.80922e-06   7.72867e-07   1.85754e-07   4.04441e-08   6.54522e-09   7.22480e-10
  18  19 3582.8139    2.3913  3.5906 11.4701 -0.0028  0.0534   0.0342   0.1495    0.1289   0.0000   442.0770       26.5215       19.4526       4.62188      -10.6807      -13.9304       6.57668       3.33558      -1.35154     -0.450722       1.56377     0.0310654      -3.30263      0.408221       1.36530    -0.0886222     -0.305371      0.345115     0.0152304    -0.0219821   -0.00307491    0.00976002   -0.00208951   -0.00358270  -0.000600330   -0.00141257   0.000100296  -9.52829e-05   4.86041e-05   1.64916e-05  -1.28547e-07  -1.79614e-06  -3.19757e-07   7.41900e-08  -9.66351e-09   4.39236e-10       4.48249       5.90926       6.50085       6.40952       6.36624       5.86485       5.17837       4.58531       3.84931       3.05673       2.40680       1.78817       1.30392      0.898023      0.607765      0.405868      0.252247      0.160582     0.0905401     0.0527119     0.0281154     0.0148613    0.00749655    0.00342287    0.00163400   0.000664805   0.000279751   0.000104755   3.80515e-05   1.29395e-05   3.84039e-06   1.09552e-06   2.57238e-07   5.26897e-08   8.76396e-09   9.75322e-10
  18  20 3725.4504    1.9806  5.0616 11.0265 -0.0015  0.0641   0.0242   0.1877    0.0940   0.0000   436.9733       20.4626       12.5878       16.3106      -27.0198      -16.6717       2.89069      -5.08294       1.27018       3.41992       4.37563      -2.19460      -1.20703      -1.44445     0.0341856      0.281734      0.164776    -0.0206446    -0.0335463    -0.0441408   -0.00107421     0.0422863   -0.00131014   -0.00865093   0.000382583    0.00103778   0.000364962  -0.000204050  -3.82923e-06   1.12553e-05  -5.45475e-06   2.16944e-06  -2.34823e-07  -7.13338e-08   1.96934e-09   4.47362e-11       5.64749       7.33921       8.13066       8.21722       8.00370       7.30582       6.43681       5.60209       4.63712       3.67220       2.87211       2.18353       1.54680       1.09148      0.741037      0.484550      0.313612      0.194751      0.112015     0.0636970     0.0353141     0.0181737    0.00931910    0.00443497    0.00198836   0.000864869   0.000353271   0.000129263   4.67417e-05   1.55422e-05   4.72012e-06   1.27492e-06   2.99810e-07   6.17413e-08   1.00505e-08   1.13532e-09
  18  21 3868.3468    1.6683  6.0859 10.9968 -0.0071  0.0789   0.0209   0.2170    0.0714   0.0000   423.3498       12.4169       25.9105       13.2679      -10.1075      -16.0372      -7.85400      -5.60158       3.24836      -7.54727       4.63276      -4.16952      -1.27645       2.34268      0.934886      -1.50949      0.624812    -0.0110986     -0.138997   -0.00404789    -0.0223378    -0.0244418    -0.0197489    0.00572488   -0.00190121    0.00206291   0.000760031  -0.000394821   4.16247e-06   2.87027e-06  -5.43721e-06   2.95701e-06  -7.72101e-07  -4.67199e-08   7.41667e-10   1.26142e-10       6.56551       8.73242       9.43547       9.43380       9.18719       8.69126       7.56913       6.67201       5.60580       4.50316       3.56889       2.66362       1.91618       1.34837      0.922880      0.606749      0.393578      0.243923      0.142299     0.0821356     0.0444756     0.0238301     0.0119858    0.00571270    0.00263767    0.00112442   0.000459720   0.000172570   6.02773e-05   2.03704e-05   6.11585e-06   1.65149e-06   3.86105e-07   7.65100e-08   1.26579e-08   1.48265e-09
  18  22 4011.3445    1.3195  7.9606 10.7522 -0.0042  0.0980   0.0165   0.2824    0.0575   0.0000   429.5618       12.0860       13.0387       25.0705      0.706824      -13.9597      -14.3341      0.877714       8.13089      -4.22872       10.3307      -1.57284      -2.83517      -2.46247      0.510925      0.127954     -0.357501     -0.274691      0.111641     0.0185543    -0.0834432    -0.0318322     0.0308634     0.0141975    0.00286767   -0.00431203  -0.000323457   0.000574532   2.85606e-05   6.40374e-06  -2.24694e-05  -2.46015e-06   1.74356e-06   1.10311e-07  -2.52886e-08  -1.36941e-09       8.22815       10.7344       11.6536       11.9999       11.4666       10.8428       9.66544       8.36845       6.97880       5.56036       4.36177       3.29656       2.39919       1.72957       1.16807      0.769527      0.495626      0.303451      0.178072      0.102963     0.0562189     0.0294296     0.0147000    0.00730048    0.00309785    0.00143010   0.000560132   0.000218316   7.53814e-05   2.50225e-05   7.48368e-06   2.01251e-06   4.71538e-07   9.56927e-08   1.58613e-08   1.84896e-09
  18  23 4154.1502    1.0709  9.8874 10.7856 -0.0126  0.1281   0.0155   0.3908    0.0477   0.0000   421.0848       16.6615       50.1507       1.75413      -5.76018       30.8715       3.92983      -17.6039       13.5691       8.72659     -0.635334      0.743782      0.158313       1.71649     -0.932698      -1.20920      0.407970      0.975087     0.0953873     -0.112602   -0.00149487     0.0656880     0.0317145     0.0150987   -0.00650669   -0.00294033    0.00138432  -0.000248131  -0.000158533   0.000107125  -1.62346e-05  -5.96740e-06  -5.03692e-07  -7.13238e-08  -3.43004e-08  -1.48635e-09       10.5397       13.9054       14.9348       15.6077       14.5378       14.2160       12.3278       10.8644       9.00173       7.42374       5.54636       4.46648       3.12745       2.23524       1.54765       1.01460      0.658362      0.405937      0.242056      0.136546     0.0752157     0.0405226     0.0200163    0.00969670    0.00441041    0.00192141   0.000753088   0.000291140   0.000102796   3.41555e-05   1.02128e-05   2.61332e-06   6.14691e-07   1.29759e-07   2.01994e-08   2.54721e-09
  18  24 4297.2756    0.8368 10.9468 10.7686 -0.0143  0.1653   0.0155   0.5027    0.0434   0.0000   408.6936       15.2178       29.7096       39.3881       44.7503       24.3174      -5.85752      -1.60449       2.45879      -12.1776      -4.00596       10.2269       3.00745      -2.55958      -4.52067       2.07433     -0.780958      0.295883    -0.0253674    -0.0592023     0.0566794     0.0295601     0.0195772    0.00985985    -0.0153376   -0.00234588    0.00175581   0.000217682  -0.000483724  -1.42947e-07   3.51348e-05  -7.17518e-08   3.33214e-07   1.40619e-07   3.70931e-09   5.70154e-09       13.7723       17.7521       19.9100       20.2591       19.0795       18.3193       16.3327       13.9283       11.7786       9.67812       7.38319       5.60504       4.14638       2.91859       2.00400       1.33160      0.851841      0.526116      0.313887      0.185593     0.0975663     0.0551153     0.0261028     0.0131074    0.00582788    0.00257936    0.00100122   0.000407680   0.000136109   4.56127e-05   1.29758e-05   3.45007e-06   8.07556e-07   1.62819e-07   2.65254e-08   3.06991e-09
  18  26 4583.4184    0.5559 14.5101 10.5206 -0.0150  0.2982   0.0108   0.7688    0.0297   0.0000   450.1095       45.3949       18.7363      -65.7058       4.80034       16.1451      -13.9046      -14.3092      -34.9000      -32.6764      -20.3781       12.8338       7.45519       4.66354      -5.90711     -0.275725     -0.813833      0.100197       1.12681      0.441023     -0.249677     -0.223394     0.0401083     0.0746941   -0.00186877   -0.00650300   -0.00180925  -3.50754e-05  -0.000137541   9.24227e-05  -2.61892e-05  -2.66688e-06  -8.69972e-07  -3.45086e-07   2.30257e-08   2.52738e-09       24.4536       31.5385       34.9755       35.5700       34.4647       32.5102       28.7840       24.9877       21.2228       16.9954       13.3381       9.99618       7.41033       5.39976       3.69982       2.44518       1.57501      0.995911      0.598976      0.347373      0.196434      0.106778     0.0529852     0.0261978     0.0116293    0.00520049    0.00203544   0.000774674   0.000264204   8.46938e-05   2.45512e-05   6.48004e-06   1.48930e-06   2.96562e-07   4.87537e-08   5.53406e-09
  19   9 2173.8069    0.8525  0.7948 10.2501 -0.0072  0.0297   0.0230   0.0574    0.0869   0.0000   440.4067      -1.44356       14.0587      -2.73246       1.48589      -1.79823       3.17620     -0.229017      0.107540       1.52320      -2.18243      -1.04509     -0.530196      0.241841      0.252789     -0.207792     -0.155461     0.0237180    -0.0595114    -0.0435005    0.00361079  -0.000253992    0.00561024    0.00157985   1.21686e-05  -0.000499567  -7.41547e-05   0.000241504   2.89239e-05   1.53037e-05   1.09264e-05   1.60355e-06  -1.73242e-07  -5.20552e-08   2.23007e-08   1.76470e-09       2.32420       3.36540       3.56475       3.77461       3.35403       3.35615       2.89638       2.50123       2.09308       1.66614       1.39493      0.910280      0.760558      0.496723      0.362007      0.220680      0.163371     0.0801489     0.0568371     0.0322392     0.0186572    0.00963835    0.00523981    0.00253093    0.00128775   0.000587473   0.000241144   0.000104082   4.47568e-05   1.61753e-05   5.45506e-06   1.70296e-06   5.31839e-07   1.35614e-07   3.42351e-08   5.99249e-09
  19  10 2322.3068    1.2430  0.8943 10.3210  0.0038  0.0252   0.0288   0.0602    0.1220   0.0000   442.9932       4.40628       8.93301      0.242257       2.81655       2.95525      -8.23256       1.71187    -0.0282306      -1.38511      0.110631      0.149542     -0.464279      0.120695      0.400823     -0.130153     -0.256003     -0.102298     0.0291356   -0.00500204   -0.00115900    0.00806092   -0.00540160    0.00278653   0.000581909  -0.000205304   0.000135824  -5.41761e-05  -5.27119e-05  -5.31972e-07   5.81188e-06   1.19116e-06   7.05493e-07  -8.74132e-08  -3.53441e-08  -6.44015e-10       2.19528       2.67343       3.11006       3.16049       3.06930       2.79044       2.62067       2.18018       1.76114       1.43974       1.13962      0.879260      0.627888      0.449674      0.323182      0.210644      0.138585     0.0867028     0.0563516     0.0293294     0.0164207    0.00963878    0.00506542    0.00229517    0.00112721   0.000536303   0.000256188   9.78433e-05   3.89998e-05   1.41495e-05   4.89365e-06   1.49218e-06   4.63347e-07   1.15786e-07   2.78589e-08   5.98599e-09
  19  12 2613.1357    2.1473  0.9761 11.5221 -0.0051  0.0284   0.0507   0.0621    0.1762   0.0000   435.7868       3.66097       8.35155       1.96845      -5.40249      -2.69530       2.23547      -2.49788      -1.29016      -2.41939       2.19654     -0.486215     -0.755260     -0.560350     0.0186040     -0.237302     -0.415486     0.0350983      0.101366    -0.0279266    -0.0252212   0.000808457   0.000917080  -0.000389201   0.000629713  -0.000588111   3.11801e-05   0.000175941  -1.33253e-05  -5.22467e-06   8.21833e-06   3.02079e-06  -5.99819e-07  -1.02046e-07  -1.38412e-08  -3.15403e-09       2.35127       3.13679       3.19474       3.17981       3.29468       3.13534       2.80164       2.52457       1.95451       1.58066       1.23264      0.965783      0.741693      0.532968      0.378077      0.258201      0.173758      0.101091     0.0636502     0.0366579     0.0196664     0.0116126    0.00533892    0.00301250    0.00134919   0.000656025   0.000277754   0.000117463   4.16357e-05   1.77398e-05   5.49672e-06   1.88018e-06   5.51822e-07   1.48022e-07   3.65015e-08   6.93860e-09
  19  13 2758.0090    2.7908  1.0360 11.2383  0.0003  0.0257   0.0608   0.0658    0.2221   0.0000   436.7508       10.7678       17.6937      0.759344       5.30369       5.04317       1.01923      0.271208       1.68650     -0.237599     -0.388938      0.761382    -0.0414007     -0.317536     -0.516847    -0.0816977      0.147992     -0.179543    -0.0398903     0.0282666    -0.0117149    0.00816826    0.00247160    0.00339513   4.34099e-05  -0.000478810   0.000460001   7.87667e-05   3.26193e-05  -1.85527e-05   8.74457e-07   2.99652e-06  -7.44566e-07  -3.31910e-07   2.93281e-08  -8.04832e-09       2.17296       2.96337       3.15892       3.35132       3.25999       2.87325       2.65601       2.13043       1.80015       1.46440       1.12550      0.818998      0.629983      0.424826      0.309722      0.195806      0.131227     0.0825559     0.0500824     0.0289054     0.0164115    0.00923623    0.00458009    0.00238929    0.00112638   0.000477613   0.000231320   9.21051e-05   3.60029e-05   1.37119e-05   4.67409e-06   1.46418e-06   4.32393e-07   1.06311e-07   2.86567e-08   5.70792e-09
  19  14 2902.6522    3.2677  0.9575 12.2009 -0.0021  0.0254   0.0733   0.0609    0.1526   0.0000   436.5823       9.97474       10.3054       1.70912       1.08980       1.91508      -2.43242      -2.43859       2.98109     -0.759888       1.21792     -0.273401     -0.879161     0.0353959     -0.374253     -0.125683    -0.0331700      0.140305   -0.00992064    0.00716067    -0.0302082     0.0135484  -0.000620917  -0.000910778   0.000295690   -0.00121701   0.000328232   8.76218e-05   4.64299e-05  -8.57428e-06  -5.19967e-06   1.03332e-07  -1.83686e-07   9.17959e-08   5.54900e-09  -5.60861e-09       2.16257       2.84331       3.19325       3.17765       3.15727       2.86182       2.60498       2.17005       1.76593       1.48191       1.08394      0.842003      0.619285      0.446661      0.313498      0.212549      0.133480     0.0839518     0.0506147     0.0301226     0.0170292    0.00939646    0.00452524    0.00246506    0.00106721   0.000552065   0.000216402   0.000100311   3.56391e-05   1.47533e-05   4.86250e-06   1.58186e-06   4.35579e-07   1.18642e-07   2.86663e-08   6.12518e-09
  19  15 3046.6926    3.7922  1.1775 11.9921 -0.0051  0.0293   0.0772   0.0676    0.2563   0.0000   440.3701       9.77625       7.84485       3.94450      -5.00199      -1.51509       1.67666       2.54228      -3.32679      -2.38968      -2.44706     0.0221261     -0.525870      0.193337     -0.768019     0.0254710     -0.134968    -0.0980239    -0.0145725    -0.0106241    -0.0120899     0.0272209    0.00365902  -0.000911209   0.000535322  -4.37695e-06  -0.000175782   7.14751e-05   7.30007e-05  -3.47706e-05   8.13053e-07   1.04791e-06   2.70200e-07  -2.29353e-08   1.01180e-08  -8.40107e-10       2.56706       3.38309       3.52188       3.59699       3.52025       3.37215       2.91262       2.51102       2.11642       1.69143       1.40761       1.03836      0.733783      0.529712      0.368159      0.243128      0.160651     0.0985565     0.0598154     0.0366667     0.0198627     0.0108172    0.00517935    0.00268288    0.00125900   0.000570952   0.000253558   0.000105418   4.15962e-05   1.56783e-05   5.09175e-06   1.76858e-06   5.29982e-07   1.38916e-07   3.17005e-08   6.37336e-09
  19  16 3190.0454    3.7626  1.4216 12.3117 -0.0023  0.0319   0.0708   0.0769    0.1598   0.0000   439.6925       18.0995       10.3504       4.98128      0.624062      -2.86346     0.0752207       2.57474       1.46341      -2.52346      -3.03605     -0.331347      0.784646      0.228846     -0.481289      0.208701      0.100926     0.0653233    -0.0380011    0.00206937     0.0194443    0.00760895   -0.00519386  -0.000989476    0.00138518  -0.000481260   3.57340e-05  -3.63680e-05   1.99203e-05   1.39504e-05   1.77437e-05   7.15055e-07  -8.91873e-07  -4.19208e-08   1.28698e-08   1.89606e-09       2.69401       3.38427       3.61091       3.67050       3.57797       3.50394       3.06906       2.59360       2.26338       1.84957       1.50215       1.16246      0.822277      0.577172      0.388286      0.270113      0.182022      0.118988     0.0682435     0.0420965     0.0231399     0.0119372    0.00606197    0.00313916    0.00158198   0.000632124   0.000307472   0.000119652   5.00557e-05   1.77388e-05   6.37248e-06   2.13633e-06   6.01382e-07   1.57481e-07   3.48339e-08   7.32684e-09
  19  17 3333.0751    3.4278  1.8405 12.3799 -0.0107  0.0354   0.0585   0.0913    0.1339   0.0000   443.4480       17.5711       11.3960       6.10054      -2.12047      -1.91086       5.85919       1.02044      -2.01992      -1.33878      0.226394      -1.60977     -0.487920      0.338416      0.852361      0.190948     -0.271814     -0.142914     0.0825582    -0.0101964    -0.0361355    -0.0187505     0.0144751    0.00448522   -0.00348144  -0.000946648   0.000287798   6.25101e-05  -2.31222e-05   8.80840e-06  -9.14724e-07   3.36027e-06  -1.45559e-06  -2.40019e-07  -3.21733e-08  -5.34755e-09       3.05553       3.90567       4.24637       4.15444       4.28861       3.82903       3.49228       3.03707       2.45594       2.11926       1.67502       1.23287      0.953251      0.624772      0.439827      0.291414      0.196933      0.128427     0.0766958     0.0452417     0.0243112     0.0140553    0.00709588    0.00368425    0.00171810   0.000785166   0.000346197   0.000142585   5.56573e-05   2.13632e-05   6.94082e-06   2.28127e-06   6.25531e-07   1.73842e-07   4.42913e-08   8.12956e-09
  19  18 3476.4665    2.7831  2.6868 11.8842 -0.0016  0.0460   0.0412   0.1131    0.1251   0.0000   439.5998       20.7402       15.9575       1.66757      -5.45263      -1.03734       1.31209      -1.01755       1.20651      -2.58656      0.832015       2.26952      -1.86301      -2.14153    0.00923743      0.656195     -0.133413     0.0260284      0.125405    -0.0225565     0.0200994    -0.0154142    0.00494670    0.00370549    0.00208334  -0.000286308  -0.000387236  -5.89121e-05   5.04803e-05  -1.79140e-05  -1.80080e-05   7.39074e-07  -8.31890e-07   1.52326e-07  -3.85574e-08  -5.10718e-09       3.71564       4.87484       5.16463       5.36835       5.11276       5.00350       4.47217       3.92121       3.26877       2.62325       2.05457       1.56227       1.22253      0.887489      0.594976      0.410438      0.271291      0.171060     0.0978640     0.0615232     0.0319575     0.0186335    0.00941937    0.00504728    0.00235210    0.00111307   0.000455731   0.000199907   7.73988e-05   3.03175e-05   9.57033e-06   3.34186e-06   8.99123e-07   2.50035e-07   5.52673e-08   1.12586e-08
  19  19 3619.4620    2.2960  3.8700 11.4068 -0.0043  0.0534   0.0306   0.1511    0.1134   0.0000   441.4751       31.6991       12.2659      -4.56675      -3.84339       6.90951       12.7025      -3.06108      -1.33573      -2.29931      0.573651      -3.38062       1.55687     -0.971543       1.04595     -0.164703      0.411612    -0.0809800    -0.0759854    -0.0193519     0.0103744     0.0208092     0.0142251   -0.00406434   -0.00245328   -0.00183347   0.000370447  -0.000147336  -9.17236e-05   1.02529e-05   6.48589e-07   9.47899e-07  -1.45132e-07  -5.67786e-08  -5.09184e-08  -6.49240e-09       4.49511       5.89376       6.43008       6.51028       6.33375       5.81756       5.40176       4.61690       3.92839       3.19543       2.47060       1.92414       1.41789       1.01441      0.698115      0.477628      0.302712      0.196759      0.116204     0.0691222     0.0392947     0.0213522     0.0110677    0.00573164    0.00274369    0.00124483   0.000550095   0.000230619   8.98811e-05   3.35384e-05   1.16557e-05   3.74480e-06   1.04536e-06   2.83551e-07   6.44520e-08   1.33942e-08
  19  20 3762.6637    1.8894  5.2747 11.2025 -0.0057  0.0683   0.0232   0.1918    0.0772   0.0000   448.7660       17.9718      -5.53238       15.0307       9.00565      -10.1468     -0.836344       1.57325      -4.04609      -1.73738       1.64603      -2.33349      -1.19942      0.800377      0.985854     -0.324891     -0.160025     -0.193461    -0.0603469      0.167419    -0.0209189    -0.0160219     0.0127307    -0.0137507    0.00193875   0.000817550  -0.000638875  -5.75866e-05   2.96224e-05  -7.41581e-05   3.57697e-06   2.85841e-06  -1.34512e-06  -6.55102e-08   6.52029e-08   4.60866e-08       5.48604       7.12938       7.98168       8.13894       7.59751       7.70141       6.49750       5.75159       4.87170       3.92025       3.11948       2.39920       1.75920       1.28906      0.876044      0.603229      0.394972      0.246714      0.150658     0.0892251     0.0503081     0.0274739     0.0140818    0.00737328    0.00349068    0.00162689   0.000696777   0.000299014   0.000115422   4.43418e-05   1.51439e-05   4.91586e-06   1.44475e-06   3.78751e-07   8.26483e-08   1.60925e-08
  19  21 3906.1482    1.5388  6.9677 10.8329 -0.0025  0.0816   0.0178   0.2401    0.0637   0.0000   448.9605       23.3575       13.0637       23.7404       2.00788      -14.6391      -4.63768      -8.50779       3.43995      -3.84736       9.47053     -0.761949      -1.09340     -0.167500      -1.97008       1.23179      0.351048     -0.264871     -0.210229      0.130603     0.0807579    -0.0411108    -0.0268501     0.0114325   0.000471807   0.000464187  -0.000593427  -4.37999e-05  -6.63586e-05  -3.63972e-05  -4.63427e-05  -3.85075e-06  -2.03017e-07  -4.56733e-07   6.81302e-08  -1.14008e-08       6.55915       8.64283       9.52983       9.61337       9.47622       8.78612       7.91473       7.00443       5.88534       4.80413       3.73946       2.88681       2.16262       1.55674       1.07652      0.726782      0.482660      0.299126      0.184755      0.108522     0.0610546     0.0343664     0.0177151    0.00938059    0.00430278    0.00211080   0.000857964   0.000381020   0.000141773   5.54593e-05   1.84362e-05   6.00459e-06   1.74755e-06   4.55390e-07   1.05954e-07   2.09974e-08
  19  22 4049.4462    1.2384  8.5675 10.7497 -0.0073  0.1033   0.0158   0.3061    0.0542   0.0000   436.2182       24.2420       10.0386       16.4487       6.60927       14.6604      -7.33262      -8.57673      0.801585     -0.395919       5.77382       4.06935       1.97983      -5.65885      -1.58640       1.59303      0.419344     -0.645246     -0.198001      0.223351   -0.00884611    -0.0138137    -0.0154889   -0.00489345    0.00815744    0.00202178   -0.00175658  -7.43204e-05   0.000379736   7.61325e-05   9.22686e-06  -2.57177e-06  -1.44349e-06   7.67108e-07  -6.94977e-08   1.77960e-08       8.29961       10.8756       12.1910       12.0724       11.8153       10.9630       10.0742       8.75512       7.47594       6.14793       4.84086       3.69771       2.77441       1.95689       1.38405      0.939328      0.598966      0.381393      0.234885      0.137761     0.0804197     0.0436845     0.0227688     0.0118231    0.00569860    0.00262272    0.00116974   0.000486243   0.000187312   7.05553e-05   2.46471e-05   7.69274e-06   2.20611e-06   5.79040e-07   1.34530e-07   2.63571e-08
  19  23 4192.7660    1.0101 10.0076 10.7518 -0.0057  0.1279   0.0151   0.3930    0.0463   0.0000   456.7474       33.8781      -2.74354       11.8664      -5.15541      -20.5212      -16.7848      -4.19831       1.50646       4.50679      -3.93138       2.20826       2.98008       4.01483      0.131937     -0.952443       1.59682    0.00447824      0.363266     -0.182720     -0.264550     0.0167699     0.0143924   -0.00223350   0.000828773   0.000742059   -0.00150301  -0.000142609  -0.000192530   0.000126591   7.14853e-05   5.22033e-06  -3.49059e-06  -1.43465e-06   5.35380e-08   5.12973e-08       10.2469       13.4339       14.7683       15.0920       14.6545       13.6480       12.4417       10.9505       9.20946       7.50580       5.91270       4.53930       3.41363       2.44965       1.74434       1.14351      0.760626      0.486892      0.290840      0.174481     0.0991617     0.0549096     0.0292742     0.0148185    0.00720707    0.00328891    0.00146309   0.000607962   0.000240181   8.66873e-05   2.99072e-05   9.65072e-06   2.73415e-06   7.13144e-07   1.66635e-07   3.26176e-08
  19  24 4336.3715    0.8037 10.6288 10.7754 -0.0215  0.1588   0.0145   0.4856    0.0394   0.0000   423.2659       64.5664       52.9168       7.79580       46.1162       19.7705       7.66603      -31.3417      -7.37576       20.9201       16.1781      -6.11841      0.919410       6.55185       2.03257      -3.03610     0.0921498       1.26887      0.303598     0.0460291      0.141241     -0.179293     0.0530586     0.0323498    -0.0165108    -0.0124924    0.00344908   7.33641e-06  -0.000823067  -0.000160258   5.00069e-05   7.71263e-06  -4.79913e-07  -8.74212e-07  -2.08303e-07   4.98841e-08       12.3853       16.4715       17.9581       18.2387       18.0766       16.9488       15.3660       13.4617       11.1855       9.17433       7.40171       5.58498       4.22547       3.03779       2.18570       1.46329      0.969782      0.619777      0.387524      0.225062      0.133657     0.0724998     0.0387921     0.0197951    0.00953258    0.00447570    0.00196132   0.000832499   0.000318646   0.000116254   4.00849e-05   1.22954e-05   3.60351e-06   9.17413e-07   2.12890e-07   4.10955e-08
  20   7 1893.8812    0.4539  0.4076  9.9665 -0.0141  0.0215   0.0167   0.0436    0.0467   0.0000   438.5406      0.734624       16.9568       1.65215      0.637837       5.52650      -3.21321      -1.89505      -1.86426     -0.978286     -0.929420     -0.591791       1.43365      0.329242    -0.0459988      0.140431      0.134953     0.0450780    -0.0303208     0.0560216    0.00814444   -0.00109161    0.00340260  -0.000953734   -0.00174124  -0.000126146  -0.000461627  -0.000110559  -6.51246e-05  -1.28267e-05   6.66497e-06  -5.18174e-06  -8.31118e-07   5.51138e-07  -8.64452e-09  -3.03282e-08       1.53420       1.98167       2.19341       2.29556       2.24544       2.06104       1.82850       1.55210       1.37012       1.12075      0.904694      0.707922      0.498208      0.359426      0.276441      0.175343      0.126276     0.0741571     0.0459022     0.0326503     0.0169930     0.0112306    0.00551492    0.00284082    0.00151640   0.000694104   0.000332354   0.000149826   6.14841e-05   2.32757e-05   1.00431e-05   3.37189e-06   1.04703e-06   4.27115e-07   9.58903e-08   2.63535e-08
  20   9 2203.1511    0.9278  0.7260 10.4029 -0.0045  0.0254   0.0234   0.0536    0.0869   0.0000   440.7692      0.641081       19.5087       2.33564      -4.31672      -2.69973      -3.51305       1.03178      0.942518     -0.782135      -2.10948      -2.04754      0.578924     0.0884596      0.439512     -0.467418    0.00272304     0.0218296     0.0335630    0.00969329    0.00541016    0.00468984  -0.000642949   8.31782e-05  -0.000157418    0.00111307  -0.000132224   2.69539e-05  -1.99226e-06  -3.66677e-05   7.12158e-07  -3.33753e-06   8.10216e-07   1.63317e-07  -4.38060e-08  -1.27195e-08       2.04556       2.58544       2.72619       2.63091       2.60339       2.57574       2.54732       2.22226       1.83161       1.29573       1.06559      0.847352      0.665019      0.507715      0.392697      0.270336      0.171464      0.107917     0.0621911     0.0376234     0.0210026     0.0124414    0.00582248    0.00339931    0.00165706   0.000857902   0.000375118   0.000179151   7.61365e-05   3.03176e-05   1.09011e-05   4.15033e-06   1.31255e-06   4.53347e-07   1.21042e-07   3.16629e-08
  20  10 2352.4590    1.2764  0.8640 10.7277 -0.0074  0.0259   0.0301   0.0587    0.1055   0.0000   439.7772       3.24635       17.9176     -0.451582      -4.01257       1.43636       3.62552     -0.719515      -1.96854      -1.21760      0.643791     -0.996729     -0.896697     -0.194734     -0.326622     -0.280027     0.0704471     0.0665715    -0.0670836     0.0453802    0.00474792    -0.0149784   -0.00503037   -0.00132022    0.00124730   0.000902784  -0.000418580  -0.000246700   3.40832e-05   4.21415e-05  -9.62672e-06   4.95012e-06   2.15878e-06  -9.05092e-08   3.27249e-08  -4.33807e-09       1.91146       2.67613       2.66998       2.92242       2.87108       2.69064       2.46293       2.06929       1.76657       1.41313       1.10047      0.829859      0.668029      0.489975      0.344354      0.240282      0.156154      0.106226     0.0659349     0.0368395     0.0232570     0.0124722    0.00713318    0.00366747    0.00199688   0.000917517   0.000406143   0.000189230   7.82977e-05   3.27280e-05   1.22392e-05   4.35844e-06   1.61023e-06   4.25565e-07   1.31921e-07   3.32056e-08
  20  11 2498.9620    1.7522  1.0455 10.7746 -0.0075  0.0297   0.0380   0.0626    0.2128   0.0000   441.1567       9.09809       10.9865     -0.633049       1.33415      -1.78309       1.97537       1.06391       2.44007      0.448535      0.855676      -1.25742     -0.658437      0.158801     0.0572711    -0.0609058     0.0353166    -0.0649232     -0.123484     0.0536165   -0.00949968   -0.00385546  -0.000400323   -0.00198924   -0.00346702   0.000333015   0.000420352   0.000181673   3.11706e-05  -2.42060e-05  -1.00062e-05  -3.34944e-06   7.48347e-07  -4.93486e-07   1.39076e-08  -1.47209e-08       2.41058       3.22621       3.20838       3.07454       3.40352       3.05090       2.84119       2.41153       2.04247       1.80516       1.49100       1.21021      0.841239      0.579129      0.377848      0.267617      0.185881      0.124968     0.0836295     0.0475148     0.0298805     0.0146743    0.00829953    0.00413337    0.00210146    0.00101488   0.000486733   0.000209625   8.62341e-05   3.83649e-05   1.35033e-05   4.77098e-06   1.93488e-06   4.58481e-07   1.59973e-07   4.16639e-08
  20  12 2644.9217    2.3224  1.0170 11.4498 -0.0098  0.0295   0.0510   0.0606    0.2474   0.0000   438.0583       11.2796       12.9664      -1.47728      0.173949       1.63748      -1.96134      -1.46640      -1.00752      -4.44300       1.60246     0.0551409     -0.892984    -0.0335553      0.490854     -0.340978     0.0705875     0.0975692    -0.0209754    -0.0264269   -0.00832605     0.0277707   0.000232747   -0.00123280  -0.000665539   -0.00133485   0.000272365   0.000367078   7.72482e-05   1.73840e-06  -6.25569e-06  -1.94882e-06   2.28978e-06  -3.85491e-07   7.94902e-08   4.98520e-08       2.18716       2.97083       2.96577       3.23224       3.09614       2.87210       2.68137       2.27189       1.91237       1.77807       1.38705       1.00509      0.766917      0.556884      0.423728      0.268571      0.185474      0.116234     0.0690001     0.0463846     0.0266080     0.0165885    0.00794579    0.00448159    0.00212904    0.00105459   0.000445025   0.000213330   8.88039e-05   3.94633e-05   1.37679e-05   5.37457e-06   1.54965e-06   5.37953e-07   1.27330e-07   3.63098e-08
  20  13 2790.8163    2.8394  0.8581 12.2696 -0.0058  0.0240   0.0700   0.0578    0.1206   0.0000   436.1856       9.13950       13.7933       5.76329       2.44091      -3.73307      0.218503       1.02390     0.0740055     -0.774374      0.696677     -0.492015     -0.613249      0.178111     -0.104179     -0.328276     -0.199588     -0.276092    -0.0746392   -0.00296227     0.0137717   -0.00869599   -0.00145195    0.00391999   -0.00231269   0.000317598   7.54594e-05   0.000398039   2.33585e-05  -1.60352e-05  -3.26852e-05   9.23259e-07  -5.27595e-07   8.94048e-08  -1.07674e-07  -9.95614e-09       2.06663       2.53904       2.55623       2.58525       2.78673       2.60703       2.39222       1.99915       1.63125       1.41076       1.21816      0.948957      0.675843      0.468332      0.328156      0.237349      0.156784      0.110621     0.0689292     0.0417662     0.0245318     0.0130669    0.00729017    0.00353568    0.00171185   0.000867415   0.000378880   0.000197801   7.05891e-05   3.16627e-05   1.09432e-05   3.90966e-06   1.36763e-06   3.92905e-07   1.16197e-07   3.14255e-08
  20  14 2936.0690    3.6333  0.9690 11.9329 -0.0006  0.0245   0.0776   0.0579    0.2050   0.0000   439.6843       6.63511       12.7560      0.334474      -3.88908      -2.22165     -0.879193      0.350029     -0.661354      -1.39980      -1.31465     -0.470340      0.841547      -1.19847     -0.694999      0.147059    -0.0107493     -0.137898    -0.0446507    -0.0575073    -0.0109361     0.0134819     0.0145980  -0.000456245   -0.00119983   -0.00103864   2.14769e-05   0.000139907   1.92076e-05   5.75271e-05   1.86927e-05  -2.83971e-06   4.16376e-07   3.92850e-07   8.06070e-08   4.78437e-08       2.01597       2.56355       2.76860       2.77852       2.82015       2.49649       2.50070       2.14321       1.70192       1.45938       1.10341      0.855656      0.664117      0.503060      0.362214      0.251051      0.159314      0.105254     0.0620528     0.0380762     0.0219625     0.0120634    0.00689634    0.00344416    0.00175162   0.000858011   0.000386238   0.000181578   7.52206e-05   3.08680e-05   1.17845e-05   4.05123e-06   1.33246e-06   3.98882e-07   1.09391e-07   3.07612e-08
  20  15 3080.6117    3.8713  1.0272 12.3951 -0.0035  0.0261   0.0820   0.0613    0.1743   0.0000   437.4467       13.5179       7.58019       3.90911       1.50071      -3.76339      -2.57868      -4.13372       2.89894      -2.98494       1.87986       1.13763    -0.0671624     0.0122806     -0.412605     -0.350746      0.157478     0.0831076    0.00805667    -0.0282507     0.0323255    0.00877690   -0.00787857    0.00756197    0.00115908  -0.000732000  -0.000316945  -5.28979e-05   0.000115181   9.61928e-06  -2.51781e-06  -6.78621e-06   2.63301e-07   1.48028e-07  -2.64551e-08   7.30583e-08       2.17401       2.65647       2.89502       3.08785       2.82840       2.55756       2.41971       2.34714       1.92772       1.58467       1.24956       1.03771      0.729176      0.534757      0.368116      0.256298      0.170827      0.103854     0.0645715     0.0389258     0.0234409     0.0130404    0.00666231    0.00357998    0.00194238   0.000956427   0.000457647   0.000194689   8.55607e-05   3.16704e-05   1.20954e-05   4.25957e-06   1.39511e-06   4.39065e-07   1.30035e-07   3.12488e-08
  20  16 3224.6034    3.7591  1.4890 12.4380  0.0017  0.0338   0.0678   0.0782    0.1234   0.0000   439.5332       17.0054       5.61377       11.3393     -0.486493      -3.10768      -3.36764      -1.94281       1.78900      -1.52114     -0.224137      -1.50550       1.01248    0.00316421     -0.120723     -0.314205     -0.143430     -0.125587      0.164048     0.0120451    -0.0518785     0.0183895     0.0218419    0.00669479   -0.00272237    0.00138902   8.25882e-05   0.000132463   7.51104e-05  -4.99356e-05   1.28600e-05   4.96160e-06   1.99469e-06  -3.23003e-07  -2.77168e-07   2.41833e-08       2.73200       3.71461       3.86191       4.08034       3.60732       3.43446       3.11271       3.00025       2.50762       2.29509       1.71751       1.43503      0.959848      0.735779      0.472632      0.342287      0.205619      0.142212     0.0833366     0.0525027     0.0300876     0.0178772    0.00911097    0.00504685    0.00247270    0.00124354   0.000568739   0.000257730   0.000111991   4.48199e-05   1.65947e-05   6.06089e-06   2.01897e-06   6.31726e-07   1.69207e-07   4.52377e-08
  20  17 3368.2092    3.2335  1.8480 12.3812 -0.0017  0.0370   0.0546   0.0895    0.1057   0.0000   443.6658       16.5919       7.41772       2.37342      -5.49111      -7.76569      -1.30126      -1.81898      0.703790      -5.35668      0.557294      -3.17607     -0.874109     -0.145591     -0.106864     0.0304823    -0.0920073     -0.156378    -0.0381839    -0.0509294     0.0341032    -0.0233815    0.00280121    -0.0109858    0.00204923   0.000875279  -0.000138972  -2.28517e-05   7.89289e-05  -2.15721e-07  -1.64513e-05  -1.09980e-05   6.76819e-07   1.00029e-06   3.89687e-07   1.65139e-08       2.79086       3.86980       4.16699       4.30436       4.34131       3.89136       3.57389       3.03764       2.59977       2.15145       1.70369       1.35277      0.921731      0.727733      0.505606      0.347373      0.234451      0.146170     0.0939920     0.0571041     0.0351715     0.0192592     0.0108550    0.00578294    0.00275241    0.00137332   0.000669057   0.000273651   0.000125973   4.95560e-05   1.88392e-05   6.61396e-06   2.23121e-06   7.05404e-07   2.09524e-07   5.06832e-08
  20  18 3512.0766    2.5928  2.8521 12.0607 -0.0101  0.0468   0.0390   0.1172    0.0965   0.0000   434.4792       21.2340       11.8360       12.4034       5.94189      0.360151     -0.720408     -0.244507      0.452678      -2.70639     -0.695506     -0.269403      -1.14031     -0.735597     -0.376947      0.485627     -0.365673     0.0969766   -0.00950449     0.0387135     0.0143519     0.0426939   -0.00799351    0.00285086   -0.00333871  -0.000605740  -0.000130397  -0.000327364  -0.000387998   7.19328e-05  -2.85431e-06  -1.04409e-05  -2.53785e-07  -1.58318e-06   2.42996e-07   6.88376e-08       3.68757       4.75730       5.31335       5.29102       5.30676       5.12446       4.47792       4.05691       3.34246       2.74383       2.18411       1.71470       1.28074      0.957519      0.691944      0.469905      0.316300      0.204640      0.128463     0.0781737     0.0449621     0.0264011     0.0141306    0.00745560    0.00388145    0.00177732   0.000889358   0.000366400   0.000172407   6.34166e-05   2.53656e-05   8.94218e-06   2.99643e-06   9.56667e-07   2.68283e-07   6.88249e-08
  20  19 3655.7551    2.1930  4.2894 11.3471 -0.0051  0.0583   0.0276   0.1566    0.0943   0.0000   433.4989       19.4070       16.7717       5.58455      -3.32601       4.29197      -6.14100      -4.96598       7.73063      -2.20204       1.06103      -1.51040     -0.536096       1.03650       1.03638     -0.660150     -0.365346      0.463682    -0.0676187     -0.108920     0.0732437    -0.0386553     0.0232202   -0.00478077   -0.00423692   -0.00182256    0.00176331   0.000210201  -1.65604e-05  -2.93669e-05  -3.90121e-06   9.19062e-06   4.05867e-06   4.27129e-07   4.97595e-07   1.55058e-07       4.37305       5.79165       6.33567       6.55313       6.36128       6.09531       5.41486       4.94913       4.08452       3.35875       2.74012       2.09442       1.56152       1.20585      0.837271      0.583657      0.396317      0.246568      0.157317     0.0960738     0.0565889     0.0327327     0.0176127    0.00917710    0.00482011    0.00232910    0.00106309   0.000494330   0.000204636   8.36610e-05   3.21111e-05   1.14130e-05   3.67903e-06   1.17301e-06   3.43879e-07   8.66146e-08
  20  20 3799.5594    1.7904  5.9774 10.9639 -0.0057  0.0712   0.0201   0.1970    0.0726   0.0000   434.7273       14.9555       20.7789       12.6777       3.14988      -5.48381      -6.26536      -1.37325       4.80970      -3.42997      -9.13274       1.06688       3.13725      -6.45803      -1.05111       1.98004      0.835553     -0.588633     -0.101118      0.185511   -0.00945672    -0.0456558     0.0478104    0.00728828   -0.00144770   -0.00267185   -0.00212130  -0.000467345   0.000194828  -5.48003e-05   4.38161e-05  -2.09020e-05  -2.01049e-06  -4.87125e-07   1.05247e-08   4.34482e-08       5.57172       7.13058       8.14873       8.06852       8.13805       7.74002       6.87315       5.98227       5.08364       4.17299       3.45433       2.61105       2.00843       1.44219       1.01591      0.727879      0.472410      0.317263      0.196618      0.121945     0.0723921     0.0403271     0.0223252     0.0114160    0.00585063    0.00286028    0.00130069   0.000606112   0.000245299   0.000103707   3.90730e-05   1.40756e-05   4.86483e-06   1.46644e-06   4.14218e-07   1.10497e-07
  20  21 3943.2682    1.4875  7.7437 10.8149 -0.0020  0.0883   0.0169   0.2484    0.0573   0.0000   430.9154       27.9140       13.1093       11.4263       5.38438      -9.79048       1.75916       1.76950       1.29977      -12.0340      0.624362      0.178379       1.66579       2.27420     -0.923363     -0.379704     0.0384116     0.0553325      0.169459     0.0227753    -0.0494619   -0.00610704     0.0210182     0.0113041    0.00995597   -0.00353591   -0.00416317   0.000316661   0.000310261  -0.000249271  -4.04473e-05   1.76854e-05   2.10198e-07   9.90849e-07   2.60360e-07  -2.52867e-07       6.74241       8.57224       9.72934       10.0176       9.49975       9.38548       8.36000       7.49399       6.24183       5.17902       4.15069       3.19359       2.47139       1.80279       1.31140      0.892001      0.615712      0.389234      0.245595      0.150068     0.0885452     0.0505946     0.0274323     0.0144199    0.00749287    0.00371084    0.00164291   0.000789903   0.000314196   0.000134015   5.01295e-05   1.82079e-05   5.95549e-06   1.87620e-06   5.18244e-07   1.31100e-07
  20  24 4374.8074    0.7284 10.7658 10.7980 -0.0268  0.1740   0.0144   0.5191    0.0362   0.0000   443.0289      -20.8955       28.1511       54.0826      -7.78630      -27.0720      0.728024      -7.95974      -12.6030      -8.93262       15.3116      -6.35243      -4.76467      -5.64955     -0.476146       5.68882       1.83137     -0.890825     -0.752058      0.547980      0.375089     -0.247735     -0.140455     0.0330738     0.0171539   -0.00553507  -0.000124621   -0.00206420   -0.00128562   0.000448880   0.000284620  -1.19620e-05  -7.93697e-06  -2.25484e-06   2.83095e-07   1.94185e-07       12.6482       16.6184       18.8454       18.8306       19.1184       17.8386       16.2918       14.2513       12.2406       10.1828       8.24140       6.33817       4.87850       3.58139       2.57169       1.79571       1.22034      0.786296      0.509369      0.312551      0.187157      0.107847     0.0604103     0.0318755     0.0165903    0.00808737    0.00381385    0.00171886   0.000728154   0.000290837   0.000112207   3.91325e-05   1.29221e-05   3.90177e-06   1.08543e-06   2.74863e-07
  20  25 4518.7024    0.5739 12.4284 10.6874 -0.0100  0.2467   0.0121   0.6724    0.0273   0.0000   453.3448      -30.6340       52.2537       39.4431      -19.7327      -3.32163       7.93544       17.7720      -15.8596      -9.04817       8.02083     -0.625816       1.48528       8.15072      -4.92389      -2.86343     -0.974389     -0.403124      0.979191     -0.357573     -0.269318      0.215910    -0.0512009    -0.0609764   -0.00466067   0.000469643     0.0106208   0.000127380   -0.00240067  -0.000248655   0.000405236  -0.000107846  -3.13893e-05   3.54665e-06  -9.50444e-07  -6.68056e-07       18.1243       23.1285       26.6037       26.7708       26.5728       25.4869       22.9333       19.8631       17.4763       14.4624       11.3562       8.93806       7.00430       4.97745       3.67558       2.54850       1.71111       1.12734      0.730816      0.442053      0.266638      0.156629     0.0855518     0.0460839     0.0245484     0.0115856    0.00557808    0.00243097    0.00108175   0.000410145   0.000160673   5.73213e-05   1.88893e-05   5.66146e-06   1.50775e-06   3.83217e-07
  21   7 1919.8218    0.5266  0.4509  9.9975 -0.0042  0.0218   0.0178   0.0436    0.0488   0.0000   440.1704      0.175956       15.4940      -1.72586      -4.59493       1.76014       2.56394       1.93426      0.712987    -0.0768788     -0.372560      0.230255     -0.911169     -0.308034      0.315967      0.156650   -0.00559928    -0.0574423     -0.113226    -0.0530468    -0.0265305    -0.0162992     0.0144405    0.00194913   0.000728710    0.00162606  -0.000264999  -0.000236298   1.34614e-05   2.43700e-05  -6.35440e-06   3.46422e-06  -5.96197e-06   2.35668e-07   2.48148e-07   1.57981e-07       1.55473       2.02273       2.17425       2.21363       2.22043       1.90906       1.96815       1.72180       1.45640       1.18969       1.00602      0.788931      0.574110      0.459852      0.291189      0.228816      0.142093     0.0929921     0.0675062     0.0375137     0.0232018     0.0120476    0.00755585    0.00416727    0.00212158    0.00108039   0.000505269   0.000270215   0.000117748   5.14354e-05   2.18940e-05   7.57411e-06   3.13431e-06   1.06772e-06   3.00729e-07   9.14969e-08
  21   9 2231.9234    0.9901  0.9125 10.1123 -0.0145  0.0284   0.0226   0.0608    0.1384   0.0000   439.6051       2.41420       15.3974     -0.288107      -2.21220       3.57207       2.61822      -1.44103     -0.531532       1.78408      0.822648      0.406718      0.898578     -0.173270      0.232272     -0.423498     -0.494615     0.0296806    0.00410878     0.0383528    -0.0171738    0.00963741     0.0146413   -0.00333182   -0.00210830    0.00163754   0.000437026  -4.64799e-05   8.53342e-06  -5.30855e-05  -1.48462e-05   1.30801e-05  -5.95769e-06  -9.29598e-07   4.42667e-07  -1.78131e-07       1.91202       2.77495       3.12013       3.06318       3.07808       2.94774       2.58115       2.35463       1.83872       1.61785       1.26878      0.978587      0.783904      0.536198      0.405031      0.282377      0.172322      0.134086     0.0822433     0.0454344     0.0335607     0.0175340    0.00930918    0.00597890    0.00287868    0.00141149   0.000771714   0.000354189   0.000140951   7.07109e-05   3.10189e-05   1.10814e-05   3.97084e-06   1.53397e-06   5.20087e-07   1.47302e-07
  21  10 2381.9952    1.3988  0.9738 10.7122 -0.0064  0.0284   0.0297   0.0594    0.1197   0.0000   436.1830       2.31520       11.2695     -0.303731      -1.82226       1.44149       2.61987      -2.74103      0.163391      -3.59209      0.954045      -1.32383       1.02240     -0.957307     -0.355583     -0.573301      0.221653      0.150148     0.0765261     0.0144184    0.00607610    -0.0185572   -0.00708917   -0.00153779    0.00335678   -0.00231566   0.000202890   3.65500e-05  -0.000140953   2.02222e-05  -3.12071e-06   6.72213e-06  -1.04005e-09   8.34461e-07   3.90498e-07   7.50213e-08       1.84326       2.63559       2.69611       2.95527       2.79847       2.59400       2.43736       2.24047       1.82033       1.60263       1.25983       1.02473      0.771796      0.573035      0.453511      0.271971      0.217502      0.130215     0.0906565     0.0486648     0.0354363     0.0174199     0.0117422    0.00522943    0.00344455    0.00154697   0.000824302   0.000382970   0.000158151   7.91777e-05   3.08981e-05   1.24412e-05   4.49910e-06   1.38915e-06   5.12223e-07   1.37194e-07
  21  11 2529.3243    1.8089  1.1161 11.2049 -0.0076  0.0273   0.0385   0.0673    0.1297   0.0000   439.8113     0.0876206       11.9049       1.84731       3.09173      -2.35804       1.11350       1.16243      -2.49481      -2.81104       2.19158     -0.701751      0.827462     -0.434221      0.382482      0.235727      0.234331     0.0264394    -0.0597947     0.0233179    -0.0168552     0.0215656    0.00765666   -0.00645684  -0.000510987   -0.00194589   0.000466874   0.000568386  -0.000297819  -8.02671e-05   1.97679e-05  -4.21460e-06  -7.47082e-06  -1.49716e-07   5.90368e-07   4.52011e-08       2.14838       2.88713       3.02335       3.15480       2.90429       2.78620       2.59832       2.41723       1.95136       1.76127       1.39633       1.09737      0.827776      0.608199      0.418280      0.309345      0.193735      0.131902     0.0824459     0.0525839     0.0300424     0.0179981    0.00985776    0.00554533    0.00275609    0.00144517   0.000678914   0.000343667   0.000150966   6.92411e-05   2.61512e-05   1.08799e-05   3.93421e-06   1.44179e-06   4.14557e-07   1.23630e-07
  21  12 2676.2765    2.4617  1.0279 11.4887 -0.0136  0.0269   0.0535   0.0610    0.2501   0.0000   435.7162       10.8965       9.07704       1.81404      -1.40932      -2.57951       1.65256      -2.86480      -1.22064      -3.19490     -0.404537       2.02056       2.40865      0.115017     -0.238025    -0.0324500     -0.134873     -0.103189    -0.0882964    0.00754759     0.0356480    -0.0138057    -0.0107857   -0.00137613   0.000394571   0.000419217   0.000524980   1.41713e-06   0.000112251   5.94066e-05  -2.34928e-05   1.38375e-05   8.32613e-06  -1.25985e-06  -1.74126e-07   2.18748e-08       2.23463       2.80212       2.61275       2.81196       3.01700       3.06924       2.70750       2.23344       1.76360       1.54051       1.32201       1.06991      0.821462      0.582247      0.398193      0.270785      0.203944      0.144492     0.0980953     0.0613332     0.0363994     0.0210828     0.0113243    0.00583154    0.00310897    0.00152544   0.000703809   0.000333717   0.000135513   6.58142e-05   2.48874e-05   1.01537e-05   3.83665e-06   1.26474e-06   3.96031e-07   1.25799e-07
  21  13 2823.0164    3.0984  0.9849 12.0645  0.0006  0.0246   0.0648   0.0591    0.1914   0.0000   440.6183       5.77369       12.0943       2.99922      -1.13963     -0.728979      -1.56859      -1.53265      0.941530       3.19464     -0.552431     -0.586973      0.435018     -0.659672      0.312742      0.284834      0.123434     0.0244762     0.0292337     0.0402270    -0.0376704     0.0171072   -0.00227783    0.00389670   -0.00455985    0.00162244   0.000167589   8.36727e-05  -2.84134e-05   2.78250e-05   2.09305e-05  -2.32211e-06   8.84624e-07  -7.58116e-07   1.16708e-07   6.18916e-08       1.84283       2.43723       2.51927       2.67183       2.54855       2.50540       2.25517       2.11041       1.72866       1.46846       1.16525      0.933508      0.700060      0.550575      0.381509      0.274186      0.191197      0.122009     0.0782548     0.0470998     0.0298768     0.0165776    0.00965787    0.00498874    0.00276765    0.00136055   0.000694511   0.000317152   0.000143507   6.10028e-05   2.61526e-05   1.01220e-05   3.80244e-06   1.27019e-06   4.12087e-07   1.22803e-07
  21  14 2969.0431    3.6310  0.9587 12.3505 -0.0062  0.0248   0.0771   0.0574    0.1590   0.0000   440.6909       6.48866       15.3328      -1.96484      -2.46236     -0.322538      0.258358      -1.95629      -1.42974      -2.07097     -0.385155     0.0991989     -0.183803     -0.967566     -0.254063    -0.0173854     -0.188021      0.161157     0.0876244    -0.0523190   -0.00182527    -0.0160375   -0.00197939   -0.00119357    0.00273460   -0.00225362   -0.00156529  -0.000209861   5.25545e-05   9.75206e-05   5.49137e-05  -5.33791e-06   2.54884e-06   1.67327e-06  -3.62451e-07  -1.27708e-08       2.03824       2.48952       2.78302       3.11748       2.93886       2.47512       2.53044       2.27000       1.79911       1.45967       1.27161      0.962860      0.684412      0.540831      0.385563      0.266966      0.168966      0.120077     0.0764880     0.0478478     0.0275664     0.0164167    0.00946563    0.00533990    0.00284283    0.00137821   0.000688450   0.000338034   0.000151810   7.20766e-05   2.82419e-05   1.07323e-05   3.62025e-06   1.21408e-06   3.53829e-07   1.11324e-07
  21  15 3114.1430    3.8794  1.1759 12.4664 -0.0037  0.0286   0.0755   0.0643    0.1881   0.0000   435.2188       9.86411       14.2871       3.37197      -5.51100      0.416072       1.63856      -4.34239       1.01817      -4.74440       3.07571      -1.84461     0.0736153      0.687442      0.147056     0.0475277     -0.363506     0.0179675    -0.0853122    -0.0158628    -0.0193903     0.0155807   -0.00724698   -0.00252261   -0.00113413   -0.00138676  -0.000374605  -8.63524e-05   4.59875e-05  -3.21689e-05  -7.83841e-06   1.62389e-06   4.00686e-07  -1.40820e-06  -7.43006e-07  -2.17608e-08       2.04092       2.58957       2.98137       3.02455       2.99431       2.86793       2.51621       2.35639       2.02317       1.54759       1.37800       1.05571      0.777868      0.603036      0.418485      0.315568      0.210160      0.133196     0.0871657     0.0570924     0.0321430     0.0200300     0.0113472    0.00607035    0.00319274    0.00168356   0.000810894   0.000404828   0.000192268   8.15966e-05   3.07432e-05   1.32822e-05   4.75768e-06   1.58606e-06   5.32897e-07   1.80178e-07
  21  16 3258.6710    3.7049  1.5401 12.2564 -0.0057  0.0303   0.0625   0.0740    0.1408   0.0000   437.4005       14.7860       7.65270       7.40228       1.87243      -1.78504      -1.65487      0.969623      0.956890      0.173078     -0.498509      0.333459      0.451395     -0.649667     0.0498629     0.0306354      0.288649      0.153364    -0.0224768    -0.0552012   -0.00874416    -0.0195562   -0.00361543    0.00101161   -0.00248515   -0.00268886    0.00144104   0.000614149  -0.000234083   0.000132373   8.62529e-05  -2.76345e-07  -2.56759e-06   4.22154e-06   1.10679e-06  -3.42806e-07       2.26691       2.97030       3.19349       3.38986       3.19111       3.19249       2.80867       2.50968       2.18570       1.81553       1.42413       1.16195      0.906440      0.631045      0.471298      0.330084      0.226023      0.147375     0.0976459     0.0599904     0.0362000     0.0211868     0.0123079    0.00620548    0.00354032    0.00176329   0.000877139   0.000403879   0.000190418   8.00628e-05   3.19289e-05   1.20891e-05   4.86233e-06   1.65706e-06   5.67622e-07   1.63407e-07
  21  17 3403.0260    3.1245  2.0439 12.3532 -0.0023  0.0368   0.0486   0.0929    0.0887   0.0000   439.1608       14.0263       4.22937       2.82338       2.53089       10.6382      -2.26975      -5.45782      0.585673       3.58881      0.985782      -3.61989      0.296676      0.679570     -0.673830      0.312499      0.236179     0.0605192     -0.425850    0.00319243    0.00233810    0.00496693   -0.00629394   -0.00186910    0.00150518   -0.00382450  -0.000555543   0.000361223  -0.000192099  -0.000103841   6.52856e-05   7.54348e-06   2.00576e-06  -3.58586e-06  -8.91097e-07   3.77560e-07       2.74747       3.48055       4.04757       4.00847       4.09380       3.73229       3.46833       3.12054       2.64752       2.11870       1.75795       1.38043       1.04972      0.794959      0.565577      0.405789      0.279250      0.180447      0.119197     0.0725804     0.0451595     0.0254758     0.0151672    0.00793991    0.00440371    0.00223096    0.00112062   0.000526291   0.000246017   0.000102021   4.32198e-05   1.63824e-05   6.18663e-06   2.08559e-06   6.86989e-07   2.04692e-07
  21  18 3547.3910    2.5048  3.0446 12.0270 -0.0090  0.0458   0.0348   0.1211    0.0754   0.0000   435.0738       17.6949       28.2840       16.7356       2.02879      -4.90767    -0.0774590      -2.67659      -1.13280      -6.31535      -1.67624      -3.71520     -0.300262     -0.942042    -0.0203800     -0.709648     -0.205573     0.0337547      0.323839     -0.120846     0.0933045     0.0627832    0.00650987   0.000273187    0.00443369    0.00291755    0.00177321   -0.00124423   0.000459208   0.000251305   1.89217e-05  -3.52234e-05   1.05626e-06   1.74885e-06   1.92124e-07   1.79647e-07       3.49391       4.42551       5.00428       4.98711       4.91820       4.57843       4.22469       3.85688       3.31357       2.82723       2.30496       1.81947       1.38528       1.02610      0.720569      0.507254      0.349274      0.229863      0.148014     0.0929337     0.0569966     0.0330631     0.0190926     0.0101932    0.00550299    0.00286508    0.00138439   0.000676825   0.000295449   0.000132114   5.19968e-05   2.13202e-05   7.76017e-06   2.64893e-06   8.51770e-07   2.55554e-07
  21  19 3691.7804    2.0587  4.4029 11.3353 -0.0052  0.0568   0.0254   0.1558    0.0828   0.0000   450.2687       24.4657       15.6298       3.47627       4.18312      -6.35175      -1.40417      -3.28852      -3.70088      -15.3725      -1.87506       2.15621       1.72893      -1.90723      -1.33552     -0.698163     -0.268039      0.413202    -0.0598759   -0.00419640      0.166545    0.00679202     0.0125318     0.0103542    -0.0117092   -0.00646272    0.00163744   -0.00108065  -0.000501871   0.000347736   0.000163481  -1.22605e-05   4.36473e-06  -3.74138e-06  -2.08886e-06   5.00606e-07       4.15151       5.44040       6.08949       6.10797       6.08347       5.85727       5.30689       4.65438       4.10007       3.40138       2.71684       2.19259       1.62535       1.26154      0.884808      0.632432      0.429770      0.289624      0.184428      0.116462     0.0710201     0.0415084     0.0234110     0.0131081    0.00688428    0.00348886    0.00174703   0.000816302   0.000367638   0.000158491   6.67713e-05   2.58764e-05   9.63450e-06   3.36963e-06   1.10303e-06   3.36582e-07
  21  20 3835.9288    1.6962  6.3879 11.0180 -0.0021  0.0725   0.0186   0.2104    0.0602   0.0000   442.6685       22.8085       39.8749       13.6736      -16.4863      -2.13717       5.03882      -3.91840       4.38431      -2.65301     -0.188492      -1.02296       2.11585      -1.24157     -0.655019      0.987609       1.45542    -0.0871140     -0.421791    -0.0395666     0.0548503     0.0909742  -0.000184880     0.0184063     0.0155126    0.00445018   -0.00285032  -1.04025e-05   0.000674385  -9.63790e-05  -2.64893e-06   7.81197e-07  -2.00897e-05  -4.59969e-06   5.73544e-07  -2.44011e-07       5.18830       6.95585       7.66876       7.85335       7.67416       7.43077       6.72948       6.00444       5.15370       4.28937       3.58512       2.74492       2.14599       1.57138       1.16100      0.811543      0.559002      0.366939      0.243856      0.147839     0.0919386     0.0539035     0.0309660     0.0166860    0.00892736    0.00464767    0.00222444    0.00105389   0.000489115   0.000212508   8.70179e-05   3.43096e-05   1.26504e-05   4.47258e-06   1.40522e-06   4.26652e-07
  21  21 3980.1599    1.3694  8.0535 10.8837 -0.0077  0.0907   0.0158   0.2644    0.0503   0.0000   432.4827       27.6355       28.1020       11.8417       23.5915       10.4676       1.08147      -8.31961       1.68387      0.723208     -0.442488     -0.778813      -2.29108      -1.44046       1.77649      0.617221       1.40272      -1.14838     -0.797102     -0.319587      0.165556    -0.0248144    -0.0126843     0.0292948   0.000401032   -0.00207217   0.000475010   -0.00173556   0.000600443   0.000377308  -8.93959e-05  -2.13132e-05   2.77886e-05  -8.26625e-08  -3.23188e-06  -1.23218e-06       6.65711       8.75854       9.63643       9.72443       9.96881       9.15757       8.61508       7.50293       6.57752       5.46569       4.43900       3.50539       2.71052       1.99567       1.45970       1.04128      0.696680      0.473118      0.305750      0.191152      0.116460     0.0689654     0.0387875     0.0218708     0.0114553    0.00587516    0.00286383    0.00140837   0.000599371   0.000278186   0.000108410   4.34191e-05   1.57898e-05   5.65847e-06   1.75345e-06   5.29990e-07
  21  22 4124.4076    1.0885  9.1782 10.8543 -0.0035  0.1138   0.0149   0.3313    0.0433   0.0000   421.4132       35.8504       30.8332      -23.1350      -21.1718       24.3150      -13.0140      -7.73387       10.7856      -11.3611       1.05135      -4.04082       1.56164       2.34227       2.95957       2.26787      0.340292      -1.78297      0.246724      0.227611     -0.112167      0.163278     0.0761279   -0.00359280    -0.0161048    -0.0211734   -0.00278265    0.00602356   6.20298e-05  -0.000470798  -4.00281e-05   2.21365e-05   1.30266e-05  -3.17831e-06   8.29868e-07   3.40367e-07       8.05362       10.7856       11.9376       12.0961       12.1002       11.4166       10.5453       9.28353       8.06413       6.83159       5.50145       4.39468       3.35498       2.51654       1.81357       1.29064      0.873201      0.600497      0.385367      0.245800      0.149674     0.0877648     0.0500695     0.0285953     0.0149668    0.00758837    0.00383147    0.00182588   0.000815394   0.000354874   0.000148395   5.74191e-05   2.11038e-05   7.42117e-06   2.31326e-06   6.96226e-07
  22   8 2104.7738    0.7607  0.6663 10.1479  0.0024  0.0210   0.0197   0.0504    0.0685   0.0000   437.9868      -1.22861       13.7208       2.33562      -3.54850       2.32910      -2.00680      -1.17581     -0.476339      0.201352      -1.20664     -0.774061      -1.11590      0.209615      0.183428    0.00979130      0.217743    -0.0781502     0.0142496    -0.0202968    -0.0200588    0.00688783   -0.00773789    0.00470638   -0.00270378   0.000458354   0.000350056  -0.000995582   0.000319307   2.21926e-05  -3.41996e-05  -8.65395e-06   6.83366e-06  -2.10640e-06   1.27162e-06  -6.49304e-07       1.58823       1.97883       2.10843       2.12571       2.19068       2.09275       1.92911       1.69400       1.47137       1.21046       1.03630      0.848012      0.629902      0.472553      0.344323      0.244359      0.179588      0.113792     0.0791193     0.0473565     0.0305771     0.0191540     0.0110796    0.00585538    0.00314905    0.00168439   0.000836426   0.000437413   0.000197511   9.07181e-05   4.03191e-05   1.73575e-05   6.22434e-06   2.52447e-06   8.87781e-07   2.99014e-07
  22   9 2259.9859    1.0265  0.8552 10.5049 -0.0036  0.0251   0.0237   0.0584    0.0913   0.0000   439.8200       7.11498       13.3003       2.52745       2.23255   -0.00668363       2.52637       1.64750       1.93887       1.37332       1.07185       1.11629    -0.0966374     -0.141300      0.545972     -0.113596     0.0527181     -0.183919     0.0968485      0.128508    -0.0365490    -0.0171240     0.0151727    -0.0127722   -0.00177857    0.00222506  -0.000775666  -0.000893428   0.000103055   1.71634e-05   4.41572e-05  -2.31728e-05   8.01230e-06   1.51380e-06  -7.80552e-07   5.22293e-07       1.88425       2.59392       2.69208       2.68445       2.63946       2.57019       2.32828       2.13019       1.81986       1.54069       1.30385       1.03797      0.780818      0.595603      0.413785      0.296643      0.205311      0.139888     0.0881756     0.0602249     0.0340014     0.0216035     0.0121052    0.00657881    0.00363928    0.00186565   0.000942657   0.000478427   0.000218889   0.000101371   4.28287e-05   1.90739e-05   7.07057e-06   2.84805e-06   1.00883e-06   3.23999e-07
  22  10 2410.8924    1.5074  0.9608 10.6689  0.0014  0.0242   0.0310   0.0584    0.1557   0.0000   437.0755       3.14513       17.5426     -0.305494     -0.243164      -1.25104     -0.346032      -2.46501       1.09882       1.23841     -0.527869      -1.48308     -0.250461     -0.108469     -0.102969     -0.202513    -0.0163888    -0.0150017    -0.0195060    -0.0518608   -0.00215689    0.00756123    0.00639064    -0.0135477    0.00250314   0.000100291   -0.00192298  -0.000342772   0.000378492   7.82178e-05  -5.13763e-05   1.11567e-06   6.86429e-06   6.24216e-06  -2.21795e-06  -3.27968e-07       1.66024       2.22205       2.43882       2.53471       2.53271       2.40315       2.03289       1.96374       1.63552       1.43886       1.11888      0.901337      0.689457      0.533869      0.373935      0.275387      0.185536      0.128727     0.0817794     0.0533180     0.0327256     0.0198879     0.0117355    0.00681691    0.00359436    0.00201182    0.00103469   0.000497632   0.000237421   0.000109254   4.61186e-05   1.90231e-05   7.88645e-06   2.97251e-06   1.06152e-06   3.56363e-07
  22  11 2559.2661    2.0005  1.0698 11.0812  0.0022  0.0270   0.0398   0.0595    0.1467   0.0000   437.9542       3.50919       14.2688       3.90516     -0.997982      0.973650      0.274808      -1.91045       2.10909       1.10584       2.46505      -1.30975     0.0752535      -1.55521      0.557135     -0.211921     -0.102871     -0.117493      0.228328    -0.0214651   -0.00498565   -0.00864509    0.00379327    0.00155488   -0.00629377   0.000592304  -0.000820080   0.000319584  -0.000228044  -0.000243602   6.87408e-05   4.62976e-05  -1.38937e-05  -6.07443e-07   4.49925e-07  -2.31267e-07       2.01931       2.52305       2.79462       3.02728       2.97591       2.66962       2.60223       2.24651       1.92955       1.64499       1.37439      0.956154      0.794276      0.636166      0.462845      0.307993      0.213835      0.153710      0.102785     0.0619384     0.0373252     0.0238165     0.0135058    0.00753886    0.00441089    0.00239037    0.00126486   0.000604747   0.000258999   0.000124842   5.44428e-05   2.55025e-05   9.44822e-06   3.73992e-06   1.25838e-06   4.17798e-07
  22  12 2707.1419    2.5213  0.9914 11.7462 -0.0069  0.0237   0.0542   0.0629    0.1631   0.0000   437.5195       1.70788       16.4314       2.51809     -0.392827       3.21087       1.58569      0.803471      0.487268     0.0583000     -0.597334      -2.55469     0.0278883      0.103546      0.381973    -0.0654308      0.287127      0.103176    -0.0496365     0.0227503   -0.00877265    -0.0509827    0.00296751    0.00108387    0.00406699  -0.000796227   0.000460220  -0.000660599   5.73154e-05   3.91078e-05  -4.32563e-05   4.92569e-05   1.69940e-05  -2.28230e-06  -2.13610e-06  -4.89900e-07       1.77631       2.21678       2.39876       2.57626       2.67962       2.37948       2.20330       1.99437       1.70931       1.39931       1.10666      0.939697      0.695827      0.526041      0.389969      0.274858      0.198431      0.126586     0.0875615     0.0566672     0.0350779     0.0204463     0.0120699    0.00703682    0.00395082    0.00198103    0.00102760   0.000510644   0.000252171   0.000113563   4.94372e-05   1.98908e-05   7.90214e-06   2.83311e-06   1.01745e-06   3.37547e-07
  22  13 2854.8773    3.2715  0.9339 12.0168 -0.0023  0.0251   0.0697   0.0558    0.2369   0.0000   439.5440       9.21018       11.0069       5.32245      -4.16489       1.33997      -1.59293      0.519397      0.118765       1.46310      0.928995      -1.09780      0.923892     -0.109708     -0.868751     -0.299827    -0.0207518    -0.0614480    -0.0348489  -3.20219e-06    -0.0294236   -0.00239553     0.0240591   0.000658849  -0.000437578  -0.000449912   0.000546023   0.000264844   0.000346718  -5.85825e-05  -4.24171e-05   2.95759e-05  -4.23222e-06  -1.47558e-06   8.93044e-07   4.61990e-07       1.96079       2.47088       2.55237       2.62245       2.76635       2.74569       2.63616       2.12592       1.70386       1.39808       1.19243       1.04900      0.787637      0.596948      0.372443      0.273962      0.194989      0.144524      0.104051     0.0663372     0.0413866     0.0245036     0.0131450    0.00718766    0.00367580    0.00196372    0.00103374   0.000488705   0.000234909   0.000108110   4.78585e-05   1.97504e-05   8.24980e-06   2.92517e-06   1.12170e-06   3.71600e-07
  22  14 3001.5705    3.6203  0.9552 12.5757 -0.0034  0.0232   0.0772   0.0567    0.1466   0.0000   437.6637       11.5605       13.6605       3.17164      0.151014       1.72461      -2.11420     -0.371573      0.951748    -0.0278335     0.0565147      0.532264      0.671010   -0.00147739      0.320039    -0.0387536    -0.0723155     0.0788972      0.187836    -0.0126771    -0.0274642     0.0119421     0.0142717   -0.00909127   -0.00271070    0.00388113    0.00264754  -7.81669e-05   0.000214402   0.000106307   8.56352e-05  -2.29224e-06  -3.64928e-06   8.11107e-06   8.56814e-07  -3.61445e-07       1.66339       2.19585       2.35332       2.48485       2.53109       2.26576       2.22366       1.88436       1.63785       1.35336       1.14318      0.885582      0.695731      0.503923      0.389526      0.270301      0.194330      0.128214     0.0840858     0.0558959     0.0320856     0.0209674     0.0121340    0.00670025    0.00362517    0.00196769    0.00101483   0.000467578   0.000232698   0.000103671   4.96493e-05   1.88591e-05   7.71142e-06   3.01011e-06   1.05665e-06   3.38465e-07
  22  15 3147.1938    3.9391  1.1775 12.5776 -0.0226  0.0256   0.0764   0.0664    0.1697   0.0000   442.1956       14.3484       12.4944       4.61658      -6.24766      -2.95499      0.522467      -7.75828       2.43734      -1.20211      -3.08949     -0.809223      0.951644     -0.676346     -0.834959      0.571238      0.202241     -0.114688    -0.0432925     0.0195834     0.0260803     0.0118363    -0.0178521   -0.00355839   -0.00526342   0.000307353   -0.00138585  -8.47807e-05   4.39248e-05   0.000122182   7.40593e-06   9.69887e-06  -2.15672e-07   2.04383e-06   6.00552e-07  -5.36723e-07       1.99456       2.57717       2.77556       2.94994       2.88004       2.69383       2.47005       2.21761       1.86323       1.63923       1.34289       1.02323      0.769452      0.601943      0.433817      0.315336      0.211822      0.142473     0.0909339     0.0573678     0.0368736     0.0221378     0.0129924    0.00762255    0.00413090    0.00215244    0.00109674   0.000526064   0.000254488   0.000111116   4.99458e-05   2.07600e-05   8.82363e-06   3.21916e-06   1.13851e-06   3.73377e-07
  22  16 3292.4130    3.6907  1.5990 12.0633 -0.0008  0.0295   0.0594   0.0754    0.1439   0.0000   442.5365       10.8651       12.0633       4.68179     -0.544427      -2.41119      -1.05805      -2.39212     -0.983312     0.0176663    -0.0536762      0.841484      0.405728      0.780056     -0.652010     -0.245353      0.336259      0.304899     -0.127074    -0.0937066   -0.00113623     0.0262418    -0.0161029    0.00598530    0.00167095   -0.00413326  -0.000930184  -0.000336144  -8.05670e-05  -0.000100073   1.50115e-06  -2.34480e-05   3.98589e-06   2.79662e-06   1.39158e-06   3.31839e-07       2.12244       2.77113       2.98384       3.09058       3.09619       3.00412       2.73653       2.43624       2.03798       1.76657       1.44794       1.11246      0.877728      0.670123      0.502750      0.352846      0.246342      0.172981      0.107553     0.0723775     0.0447828     0.0263235     0.0154335    0.00905576    0.00493590    0.00258192    0.00127384   0.000649311   0.000301961   0.000136859   5.86030e-05   2.58181e-05   1.04622e-05   4.07283e-06   1.36541e-06   4.67977e-07
  22  17 3437.4792    2.9436  2.3751 11.9843 -0.0022  0.0381   0.0404   0.0965    0.0846   0.0000   445.3264       14.4875    -0.0198324       7.79724       2.15026      -8.66602      -4.85218      -6.36853       5.20897      0.894602       3.43593      0.150809      -2.17343      0.418431       1.09203     -0.949850      0.429739     -0.120878     0.0150174    -0.0552052     0.0517211     0.0211031    -0.0141973   -0.00578186    0.00711287  -0.000621746  -0.000555527  -0.000412356   0.000485394   0.000164138  -2.34915e-05   2.89451e-05   2.03822e-05   1.86189e-06  -2.40008e-06   2.28458e-07       2.73730       3.58241       3.81998       4.03213       4.12083       3.80241       3.40955       3.24485       2.72698       2.29639       1.81533       1.47327       1.18164      0.876232      0.633722      0.466633      0.323497      0.223532      0.142837     0.0907197     0.0584137     0.0344013     0.0210815     0.0111956    0.00629058    0.00336718    0.00181337   0.000865790   0.000434515   0.000184362   8.53839e-05   3.25636e-05   1.38059e-05   4.99267e-06   1.76616e-06   5.90897e-07
  22  18 3582.3169    2.4144  3.6758 11.5541 -0.0031  0.0476   0.0290   0.1313    0.0765   0.0000   447.9106       18.6167       12.7828       7.51958     -0.998462      -3.51531       9.45856       1.10734       2.22176      -2.43217       2.68684     -0.305195       1.59637     0.0112676      0.337161      0.849298      0.433188     -0.201139      0.362409   -0.00570369    -0.0310221     0.0965484    -0.0112012    -0.0395732   -0.00200455    0.00181654   0.000313849   0.000158374  -0.000138495  -0.000325680   0.000291926   8.86686e-05  -8.58693e-06  -2.37394e-06   1.73766e-06   9.41506e-07       3.39070       4.45187       5.04070       5.07642       5.09403       4.77392       4.47838       3.91666       3.39741       2.94814       2.33514       1.90420       1.45500       1.10947      0.812795      0.569070      0.399212      0.269770      0.179227      0.115556     0.0706342     0.0422723     0.0253281     0.0140822    0.00794768    0.00420993    0.00214456    0.00105420   0.000504263   0.000224653   0.000103987   4.17983e-05   1.73509e-05   6.64329e-06   2.37794e-06   8.01177e-07
  22  19 3726.9912    2.0101  5.2873 11.1179 -0.0003  0.0597   0.0218   0.1695    0.0719   0.0000   445.3643       25.3876       23.0000       15.6847      -9.12932      -10.9101       2.34230       7.33452      0.103170     -0.324265       1.32320      -2.12095      -1.09576      0.719818      0.199739      -1.87557      0.218260     -0.623655     -0.253044     0.0248642    -0.0144767    -0.0612139  -0.000499637   -0.00325826    0.00150931    0.00375743   -0.00342755    0.00118871   0.000649256   0.000397532   1.40379e-05  -2.00754e-05  -2.63186e-05  -1.67593e-06  -4.97267e-07   4.11329e-07       4.25150       5.36828       6.11188       6.14346       6.27349       5.97770       5.44625       4.83527       4.33375       3.59856       2.94750       2.32444       1.83781       1.39404       1.02460      0.754742      0.504681      0.355325      0.230307      0.147496     0.0917834     0.0560802     0.0326873     0.0186642     0.0105614    0.00547943    0.00286267    0.00139093   0.000681259   0.000288613   0.000137640   5.44660e-05   2.28180e-05   8.29739e-06   3.10813e-06   1.04615e-06
  22  20 3871.7881    1.6064  6.6404 10.9765 -0.0015  0.0728   0.0179   0.2158    0.0584   0.0000   446.1952       26.8900       18.7386       4.35660      -17.3559      -4.74307      -1.11283      -2.18292       4.62656      -4.10959       4.44097      -1.36564       1.50096      0.544121      0.228379       1.26092      0.483433     -0.304375      0.205234      0.236852     0.0198012     0.0562808   0.000892185    -0.0415801    -0.0141562    -0.0118918   -0.00763923   0.000676963  -7.10739e-05   0.000282880  -0.000446423  -9.94907e-05   1.26530e-05   1.11089e-05   1.84894e-06   5.85618e-07       5.08716       6.68753       7.44244       7.68890       7.61942       7.28304       6.66283       5.95209       5.21088       4.36933       3.62389       2.86705       2.23325       1.70539       1.23231      0.888649      0.614867      0.431320      0.278204      0.178734      0.113767     0.0687720     0.0405282     0.0228195     0.0125622    0.00672243    0.00354701    0.00171122   0.000830027   0.000370953   0.000166986   6.89297e-05   2.86552e-05   1.06240e-05   3.71779e-06   1.26768e-06
  22  21 4016.6579    1.3052  8.4809 10.8528 -0.0021  0.0939   0.0152   0.2826    0.0468   0.0000   441.7006       24.8128       22.3577       20.2328       2.10684      -4.29973      -17.5763      -5.40083       4.09395       5.78693     -0.486247      -5.41001      -6.71266       1.92548       2.34966      -2.22497     -0.436638      0.998866      0.102134    -0.0666596     0.0836599    -0.0263064   -0.00614247    -0.0250706    -0.0354346    0.00933665    0.00321435   -0.00449489   0.000662070   0.000193944  -0.000428546   5.19465e-05   1.03185e-05   1.13718e-05  -4.66404e-07   3.82919e-07       6.48538       8.85641       9.60377       9.97750       9.83754       9.47136       8.79880       7.77023       6.79829       5.74050       4.54358       3.67882       2.84505       2.22073       1.63087       1.18293      0.820854      0.565342      0.365220      0.240897      0.145462     0.0896413     0.0530537     0.0298308     0.0168291    0.00908272    0.00459842    0.00234272    0.00109958   0.000500770   0.000224426   9.37183e-05   3.67460e-05   1.45583e-05   4.91101e-06   1.67226e-06
  22  22 4161.4838    1.0347  9.7843 10.8791 -0.0076  0.1177   0.0146   0.3643    0.0392   0.0000   444.0399       4.56618       24.0049      -2.87076       24.9875      -17.5343       1.33932      -4.93031       3.92720      -14.3543      -1.47124      -9.50702      -3.01603       7.28877     0.0664864      -1.90525      0.767559      0.253422     -0.344199     -0.127279      0.386066     0.0975239    -0.0456884    -0.0355766    -0.0388116    0.00737903   -0.00195256    0.00472930   -0.00148444   -0.00176175   0.000209105   0.000111832  -1.88024e-05  -1.88571e-05  -9.38616e-06   1.16429e-06       8.11455       10.4504       11.9772       12.2679       12.2253       11.4590       10.8984       9.56681       8.36065       7.07678       5.75459       4.61615       3.58572       2.73724       2.04987       1.48318       1.02672      0.699859      0.469831      0.298238      0.187207      0.115210     0.0684073     0.0388997     0.0218452     0.0116733    0.00614266    0.00299764    0.00145465   0.000673011   0.000298471   0.000125434   5.00686e-05   1.86478e-05   6.64261e-06   2.22111e-06
  22  23 4306.3014    0.8095 10.9336 10.8552 -0.0118  0.1553   0.0142   0.4742    0.0338   0.0000   432.9132      -18.5953       32.1453      0.960053      -21.1835       18.8174       7.01862       15.8369      -3.49980      -6.98747       3.76863      0.458727       1.88420       2.30970      -6.28508      -1.98746    0.00773007      -1.50106     -0.707670      0.615801     -0.161473     0.0470016    -0.0120926    -0.0258989    0.00811438     0.0245989   -0.00399762   -0.00715548   0.000777826    0.00187486  -0.000125869  -6.95115e-06  -2.31002e-06   1.49426e-05   1.45396e-05  -4.98139e-06       10.5118       13.7457       15.5328       15.8830       15.9434       15.0463       14.0730       12.7475       10.9192       9.27187       7.54214       6.02607       4.72576       3.65485       2.69308       1.96332       1.37197      0.940141      0.620260      0.404874      0.251539      0.154488     0.0912697     0.0527597     0.0297503     0.0158890    0.00836398    0.00420662    0.00199764   0.000951619   0.000400819   0.000177048   6.77442e-05   2.61841e-05   8.78091e-06   2.92722e-06
  22  24 4450.4271    0.5276  9.5511 10.9208 -0.0494  0.2053   0.0190   0.7322    0.0375   0.0000   395.2855       40.8433       27.4089     -0.997294       3.56700      -15.1712       4.30526      -6.35423      -8.86041      -1.24343      -6.04033      -16.2848       2.89385      0.476896       4.48287      -1.02406       2.37233      -1.31163      0.237174      0.527810      0.269476     -0.295409      0.217669      0.129741    -0.0495382    -0.0791602    0.00362025    0.00508858    0.00619333  -9.71462e-05  -0.000187660  -0.000135188  -0.000101896   5.41255e-05   1.76723e-05  -2.99369e-06       13.6248       17.8192       20.0399       21.3435       20.5905       20.0270       18.2450       16.3885       14.5141       12.3452       10.0559       8.10257       6.35163       4.87947       3.55608       2.62924       1.81393       1.25048      0.843208      0.547736      0.342613      0.212161      0.128649     0.0736462     0.0413980     0.0232156     0.0119947    0.00604214    0.00297800    0.00132238   0.000618470   0.000243195   9.84921e-05   3.70802e-05   1.24089e-05   4.16879e-06
  23   7 1969.6406    0.5590  0.5103 10.1205 -0.0165  0.0275   0.0181   0.0435    0.0526   0.0000   437.3094      0.686096       15.9687       5.84103      -2.86384     -0.108291      0.231332       1.91334       1.59291     -0.372869      0.416790      -1.65566    -0.0780320      0.697408      0.219638    -0.0323516      0.232225     0.0485209     -0.106326   -0.00641158     0.0289433     0.0229314   -0.00850023   -0.00775344    -0.0105925    0.00271300    0.00412302  -0.000157057   0.000293460  -9.18902e-05  -7.03679e-05   5.81086e-06   2.43188e-06  -6.88274e-06   3.12566e-07  -8.58414e-07       1.61512       2.69295       2.45510       2.76566       2.29827       2.31428       1.92481       2.01842       1.73117       1.60663       1.31303       1.10919      0.790217      0.636460      0.438436      0.315780      0.213298      0.144874     0.0900609     0.0637264     0.0349391     0.0237189     0.0137054    0.00842400    0.00450051    0.00255800    0.00148974   0.000725804   0.000398327   0.000157045   9.98297e-05   3.27137e-05   1.81336e-05   5.99566e-06   2.54005e-06   8.69854e-07
  23   8 2131.1069    0.8232  0.6996 10.2751 -0.0064  0.0242   0.0216   0.0542    0.0701   0.0000   439.9150       1.95980       20.2253       2.27928      -2.58812      0.772944       3.02913      -2.35716      -3.33414      -1.81742       1.72112      0.561729      0.454150     -0.198931      0.318887     -0.217757      0.168260   -0.00614059    -0.0211474     0.0236778     0.0749208    0.00672674    0.00817134     0.0167076    0.00270752  -0.000808636   -0.00124345   0.000275918   0.000859017   0.000245057  -0.000254593   2.82076e-05   4.88999e-05   3.39015e-06  -1.52521e-06  -5.81655e-07       1.46917       2.11250       2.21678       2.24487       2.48740       1.98273       2.15514       1.71365       1.60582       1.31075       1.06707      0.919016      0.635411      0.557835      0.362974      0.292936      0.187983      0.133852     0.0959863     0.0554547     0.0390996     0.0225182     0.0143280    0.00793684    0.00446966    0.00254635    0.00131045   0.000743217   0.000346013   0.000166299   8.10417e-05   3.19824e-05   1.63459e-05   5.66450e-06   2.25933e-06   8.08053e-07
  23   9 2287.5138    1.1464  0.9436 10.3914 -0.0096  0.0249   0.0246   0.0570    0.1151   0.0000   438.8497       4.39722       19.2855       1.57877      -1.79746       2.91656       2.31212      -1.47527     -0.554002       2.19693      0.974630     -0.174407     -0.377274     -0.412877     -0.348784      0.299624    -0.0977120     -0.247691     0.0656270     0.0362856    -0.0179322    -0.0550858    -0.0320178     0.0166911    0.00271723   -0.00973926   -0.00151258   0.000254198  -0.000103522  -0.000188178  -6.03177e-05  -2.94387e-05   1.42305e-05   6.81064e-06  -1.01898e-05  -6.01630e-07       1.72886       2.27155       2.43395       2.44895       2.60100       2.38289       2.29305       2.03811       1.68519       1.52617       1.27107      0.960934      0.782036      0.569148      0.469699      0.322178      0.230124      0.166631      0.100208     0.0702770     0.0428602     0.0269757     0.0172161    0.00953705    0.00530773    0.00313202    0.00153805   0.000798702   0.000410879   0.000173409   8.90919e-05   3.78308e-05   1.67430e-05   6.80611e-06   2.84752e-06   9.54126e-07
  23  10 2439.2087    1.6094  1.0513 10.7592 -0.0073  0.0271   0.0334   0.0625    0.1746   0.0000   437.4838       4.17801       14.5572       3.31830      -1.32868      0.276189      -2.79528      0.959177      0.440469       1.28844       2.36180      0.115199      -1.28398     -0.289231      0.785169     -0.158546     -0.178335     0.0220675      0.197440    -0.0197417    -0.0393669     0.0287625    -0.0124329    -0.0241676    0.00552423   0.000237433   -0.00169112   0.000118925  -0.000697501   0.000142738  -8.58121e-05  -3.72760e-05  -8.65240e-06   1.40028e-06   1.19311e-06   1.48251e-06       1.97534       2.42550       2.54958       3.04028       2.81156       2.66044       2.39883       2.42481       1.87629       1.58534       1.33464       1.18059      0.887814      0.625882      0.470506      0.359743      0.258372      0.161856      0.112994     0.0799927     0.0512241     0.0302725     0.0171835     0.0105547    0.00650961    0.00329234    0.00159546   0.000846438   0.000450311   0.000231915   0.000122210   4.57655e-05   2.18297e-05   7.39614e-06   2.93855e-06   1.08255e-06
  23  11 2588.6755    2.0906  1.0645 10.9850 -0.0152  0.0249   0.0413   0.0601    0.1789   0.0000   437.5129       6.21483       17.1249       1.91705       1.02918     -0.773643     -0.620719      -4.67291     -0.923455       2.30332       1.57845     -0.940789      0.227837     0.0233001      0.570168    -0.0951424    -0.0505726    -0.0980270    -0.0321471    -0.0463090    -0.0495149     0.0267030     0.0146513    -0.0196818   -0.00871312   -0.00140197    0.00170456   0.000572930  -0.000362699  -5.45769e-05   0.000197981   5.97238e-05   7.15840e-06  -4.12560e-06   1.51718e-06  -1.93871e-06       1.86397       2.47976       2.69382       2.95449       2.88962       2.74558       2.46594       2.16610       1.83335       1.58635       1.27609       1.02488      0.714581      0.576551      0.452616      0.318841      0.229579      0.152248      0.100936     0.0633623     0.0411847     0.0263571     0.0158213    0.00988697    0.00539566    0.00299767    0.00161023   0.000790883   0.000392559   0.000181707   8.80638e-05   3.83728e-05   1.62983e-05   6.73955e-06   2.57222e-06   8.92006e-07
  23  12 2737.6746    2.6352  0.9478 11.8396 -0.0068  0.0234   0.0547   0.0586    0.1292   0.0000   440.9922       10.5651       20.2235      -1.20585      -1.13083       2.54003      -2.25270      -1.88184     -0.317474      -3.99504      0.393176      0.875749     -0.202734     -0.920976      0.330709      0.279437     0.0995132     -0.172395     0.0643008     0.0689318     0.0626518    -0.0238068    -0.0148664   -0.00401751   -0.00301111    0.00793947    0.00360498  -0.000464922  -0.000240940   3.90843e-05   7.43466e-06  -2.91798e-05  -2.62291e-05   1.10858e-05   3.50945e-06   3.34077e-07       1.59243       2.11075       2.24319       2.30116       2.27740       2.13115       2.25582       1.79900       1.71699       1.43880       1.16268      0.933514      0.688667      0.588184      0.413116      0.336081      0.223636      0.157932      0.100554     0.0657008     0.0409723     0.0244907     0.0163724    0.00881899    0.00499287    0.00282971    0.00145814   0.000747690   0.000354223   0.000168397   7.87560e-05   3.64799e-05   1.59906e-05   6.09203e-06   2.58356e-06   9.75796e-07
  23  13 2886.2102    3.2558  1.0632 12.0203 -0.0122  0.0255   0.0652   0.0604    0.2553   0.0000   440.3489       4.67977       12.5349       6.09025      -2.70346      0.854912       3.87150      -1.33998     -0.604535       1.48608       1.03352      -1.08144      0.723894      0.224193      0.110386     -0.288264     0.0613286      0.183521     0.0470497     0.0596096     0.0103442   -0.00942785     0.0337346   -0.00720040   -0.00450860   0.000189304    0.00169027   0.000589843  -1.52020e-05   9.74844e-05  -0.000159274   7.25008e-06   2.81502e-05  -1.16534e-05  -1.72528e-06   1.25152e-06       1.75637       2.13837       2.37597       2.65538       2.51975       2.30212       2.31758       2.14862       1.72447       1.48420       1.28484       1.02600      0.736392      0.597504      0.499164      0.327861      0.217326      0.168215      0.112943     0.0720478     0.0430213     0.0275104     0.0177357    0.00958636    0.00529090    0.00307689    0.00173731   0.000883243   0.000408503   0.000185198   9.15603e-05   4.47269e-05   1.99322e-05   8.04468e-06   3.07764e-06   1.03816e-06
  23  14 3033.5792    3.8133  1.0879 12.3134 -0.0038  0.0249   0.0754   0.0647    0.2504   0.0000   438.8868       10.5954       19.4663       1.87128      -5.24794       6.00543       1.05889     -0.681017       1.94341     0.0578657      -2.16954      -1.07511     -0.669593      0.133326      0.420687     -0.459180      0.106393     -0.155441      0.126968    -0.0818315     0.0612241    -0.0112845     0.0116465   -0.00846540   -0.00272160    0.00800858   -0.00231400  -0.000914557  -5.19553e-05   0.000457549  -4.07624e-05   3.48322e-05   2.66340e-06  -8.53316e-06   2.39912e-06   5.98050e-07       1.64902       2.23821       2.37756       2.53459       2.53040       2.37372       2.23801       1.84579       1.76160       1.47378       1.24207      0.954297      0.773583      0.566565      0.441210      0.316020      0.214002      0.150065      0.105333     0.0655913     0.0420855     0.0267918     0.0155871    0.00965685    0.00523887    0.00320509    0.00153969   0.000873851   0.000389687   0.000195816   8.33996e-05   3.95076e-05   1.69149e-05   7.09414e-06   2.44231e-06   9.92138e-07
  23  15 3179.8788    3.8074  1.1708 13.0456 -0.0072  0.0271   0.0752   0.0707    0.1267   0.0000   438.9208       13.7200       18.0930       7.43199       1.04478      -2.88363      -2.32714      0.745093       1.02664      -2.80509      0.696534      -1.55303      0.476851    -0.0897018      0.150526      0.583986     -0.415730    -0.0169113      0.148741    -0.0829951    -0.0350236     0.0190318   0.000483676    0.00299235    0.00289416    0.00555393   -0.00308852   -0.00104763   0.000163811  -0.000115561  -3.96160e-05   1.26032e-05   7.29828e-06   3.77695e-06  -7.87936e-07  -1.04901e-06       1.71047       2.41655       2.61423       2.57958       2.76596       2.43368       2.48350       2.07151       1.86463       1.53789       1.28923       1.06032      0.823275      0.634339      0.459309      0.351147      0.228272      0.175373      0.109213     0.0759983     0.0490119     0.0282505     0.0179800    0.00959814    0.00604765    0.00302912    0.00165851   0.000848452   0.000406753   0.000206159   9.40462e-05   4.06539e-05   1.80917e-05   7.51620e-06   2.78392e-06   1.04293e-06
  23  16 3325.7545    3.4849  1.6260 12.5251 -0.0053  0.0320   0.0583   0.0742    0.1107   0.0000   441.8123       10.2757       12.7591       3.15850      -2.16629      -5.82132       9.16678      -5.14274      0.277128     -0.274372       2.60004     -0.646717     -0.521083     -0.171670    -0.0312551      0.193810    -0.0199359    0.00827609     -0.119352      0.104890    -0.0102766   -0.00713349    0.00156985   -0.00118415    0.00192042    0.00134186   0.000876993  -0.000551008  -0.000295676  -0.000172488   1.42629e-05   2.14150e-05   1.74610e-05  -3.16714e-06  -4.86825e-07  -2.14680e-06       2.16124       2.92092       3.06600       3.28300       3.20607       3.00082       3.00615       2.58842       2.33967       1.89076       1.59945       1.25107      0.981304      0.772257      0.590536      0.432590      0.306296      0.207258      0.141931     0.0904367     0.0570732     0.0342599     0.0212043     0.0123033    0.00687042    0.00387453    0.00208552    0.00104854   0.000524244   0.000249498   0.000115344   5.38995e-05   2.17447e-05   9.17344e-06   3.47746e-06   1.30119e-06
  23  17 3471.3781    2.7586  2.6669 12.0687 -0.0031  0.0405   0.0357   0.1001    0.0682   0.0000   439.6766       14.8155       7.60658       12.6947       3.81568       3.53791      0.166581     -0.749978      -1.16691      -4.93409       2.00408       2.17617      0.632656      -1.98670     -0.868229     -0.572648      0.120112      0.403918    -0.0511591    -0.0553095    -0.0513553    -0.0581100    -0.0125225     0.0243995    -0.0190409    -0.0137789    0.00182321    0.00257112   0.000385858  -4.02403e-05  -0.000100815  -2.06698e-05   4.82937e-06   2.89156e-06   2.20056e-06  -7.19004e-07       2.66798       3.56103       3.87891       3.97479       4.04672       3.87841       3.47779       3.22889       2.77027       2.45181       2.04055       1.64164       1.29026      0.980798      0.732265      0.534361      0.370393      0.261720      0.175880      0.112145     0.0738856     0.0458015     0.0279856     0.0166329    0.00917844    0.00506192    0.00279477    0.00139070   0.000703089   0.000324059   0.000158991   6.68852e-05   3.00804e-05   1.18166e-05   4.57451e-06   1.62734e-06
  23  18 3616.9098    2.2752  3.7189 11.6165 -0.0037  0.0479   0.0272   0.1286    0.0677   0.0000   432.3730       14.9489       20.6726       2.06794      -3.63940      -1.40254       8.66197      0.352156      -5.36898      -3.01909      -1.00359     -0.321473     -0.868234      0.529508      0.679064     -0.845401      0.466343     0.0170456     -0.200485      0.134015    -0.0513375     0.0260502     0.0446298    0.00100333    -0.0126691    0.00782642    0.00405968    0.00101138  -0.000951846  -0.000592236  -0.000541213   0.000117592   4.69951e-05  -1.76810e-05  -1.33900e-06   2.29301e-06       3.28877       4.30188       4.76272       4.73969       4.92250       4.69702       4.41350       3.90875       3.45595       2.91574       2.38129       1.92498       1.54038       1.17362      0.879915      0.645512      0.457636      0.320179      0.214964      0.139277     0.0904379     0.0562557     0.0330570     0.0202087     0.0109220    0.00611387    0.00332554    0.00166344   0.000855944   0.000403416   0.000187553   8.41676e-05   3.44946e-05   1.46910e-05   5.48430e-06   2.02148e-06
  23  19 3762.3269    1.8381  5.3292 11.3415 -0.0016  0.0628   0.0212   0.1755    0.0591   0.0000   437.9299       15.6771       11.4706       6.99623      -5.44729      -1.55508      -9.18338      -3.25800      0.872312       6.26158      -1.27211      0.217998      0.814682     -0.797202     -0.173080      0.659310      0.337232     -0.920947     -0.333635   -0.00237790     0.0220835    -0.0515437    -0.0400721     0.0102089   -0.00422451    -0.0186784    0.00712158   0.000844362  -0.000375274   0.000442575  -1.71815e-05  -4.36655e-05   4.31326e-05  -3.18364e-05   5.21936e-06  -9.85979e-07       4.13699       5.46032       6.07256       6.35095       6.23179       5.98461       5.60494       4.99554       4.38784       3.82929       3.14864       2.53580       1.98255       1.54205       1.13397      0.849854      0.579842      0.415132      0.273305      0.183087      0.114674     0.0718645     0.0438743     0.0258633     0.0144369    0.00815607    0.00437391    0.00222408    0.00112355   0.000529173   0.000247362   0.000113065   4.72766e-05   1.95264e-05   7.55189e-06   2.77076e-06
  23  20 3907.5510    1.5177  6.9703 11.0644 -0.0039  0.0780   0.0172   0.2184    0.0516   0.0000   446.4417       26.7126       19.6751       8.03651      -12.9548      -14.5356      -3.10608       2.24196       4.70606      -9.51447      -2.27514      -2.68174     -0.255162      -1.25577       4.43111      -2.39082      -1.69997      0.917698     -0.498670     -0.329286      0.170674     0.0130989     0.0697994    -0.0230565    -0.0167282    0.00755840   -0.00237064    0.00404687   -0.00164043  -0.000148768   0.000400482  -2.46038e-05   6.47378e-06   2.33567e-06   4.89815e-06   4.81114e-06       5.05275       6.75111       7.49885       7.76364       7.82576       7.46453       6.86874       6.37899       5.40523       4.72366       3.88856       3.12706       2.47781       1.92244       1.41563       1.05309      0.741221      0.520166      0.347982      0.231148      0.148136     0.0914858     0.0564179     0.0326359     0.0188387     0.0103288    0.00559967    0.00287501    0.00145521   0.000698996   0.000321908   0.000146030   6.13118e-05   2.52462e-05   9.55254e-06   3.54856e-06
  23  22 4197.6273    0.9536  9.9945 10.9581 -0.0203  0.1259   0.0148   0.3924    0.0366   0.0000   436.2785       17.5301       10.6497       29.1389      -6.40218      0.206443       10.4728      -10.8692       16.2609       8.01820      -8.58812      -12.2181       1.57710      -1.78482       1.70054       2.11252      -2.18566      0.574932      0.360495     -0.692393    -0.0774233    -0.0864035    -0.0573388    -0.0769289    -0.0228545    0.00833768    0.00541558  -0.000131500  -0.000629764    0.00182049   0.000400981  -0.000568302   8.15158e-05   9.02091e-05  -7.15617e-06  -1.59314e-07       8.21755       10.8671       12.1817       12.7114       12.4945       12.1084       11.2690       9.95915       9.03684       7.57598       6.27747       5.14382       3.99288       3.13637       2.30678       1.70966       1.21979      0.847934      0.568869      0.386532      0.244535      0.153519     0.0927116     0.0571619     0.0315591     0.0182280    0.00979528    0.00509378    0.00253750    0.00125725   0.000574385   0.000266312   0.000107402   4.55588e-05   1.66276e-05   6.22053e-06
  23  23 4343.0924    0.7307 10.4331 10.9357 -0.0127  0.1652   0.0136   0.4970    0.0281   0.0000   437.5373       16.7739       15.1132      -21.3954      -14.5663       16.0424       16.9747       6.69459       24.0638       4.95393      -15.7953      -9.55554      -1.93020      -3.19510      0.285027       2.27880      -1.29505     0.0840929      0.824667     -0.452524      0.632921     -0.119462    -0.0177925     0.0160314     0.0356625     0.0436311   -0.00282674    -0.0101557   0.000488803    0.00258601   0.000350553   0.000305799   0.000149667  -1.15599e-05   2.44246e-05   1.04821e-06       10.4196       13.8804       15.8194       16.2856       16.1203       15.5765       14.7513       12.9203       11.4253       9.79627       8.05447       6.46087       5.22260       3.93791       3.03634       2.18459       1.58338       1.08536      0.747771      0.503492      0.313489      0.201926      0.122599     0.0726776     0.0416533     0.0238464     0.0128081    0.00671492    0.00335700    0.00164352   0.000763096   0.000352243   0.000146715   6.00355e-05   2.19441e-05   8.41707e-06
  24   6 1826.2888    0.4266  0.3139  9.9367 -0.0224  0.0163   0.0182   0.0351    0.0409   0.0000   441.7199       2.64027       15.1592       4.39919      -2.94828      -1.30564       1.45131      0.142241      -2.22186       2.80337       1.53003      -1.89947      0.204256      0.222214     -0.535623    -0.0894835      0.226254    -0.0546748     0.0158763    -0.0883112    -0.0217156    -0.0232577   -0.00666040     0.0196598   -0.00441015   -0.00722269   0.000891692   0.000981379  -0.000745992   0.000191555  -6.21755e-05  -6.89027e-05   3.22970e-06   2.06736e-05   2.31162e-06   6.23042e-07       1.19142       1.51662       1.73820       1.80107       1.76127       1.80302       1.62872       1.33452       1.31011       1.07635      0.833245      0.738079      0.540414      0.403999      0.320270      0.218740      0.153398      0.119722     0.0746116     0.0498349     0.0360161     0.0218335     0.0125507    0.00863680    0.00516245    0.00246703    0.00154378   0.000881789   0.000413558   0.000183397   0.000109580   4.76039e-05   1.86736e-05   8.95814e-06   4.54183e-06   1.53429e-06
  24   7 1993.6009    0.6355  0.5666 10.0073 -0.0094  0.0200   0.0179   0.0441    0.0580   0.0000   440.1434      0.290785       16.8357     -0.187637      -4.54829       1.61330       2.78577      -1.05474      -1.24847     -0.800160     0.0695313     -0.987482    -0.0422527     -0.216797      0.455586     -0.293028    -0.0432816    -0.0357128     0.0584852    -0.0353294     0.0473829    -0.0272264     0.0187537    0.00143051   -0.00571081    0.00191676   -0.00100645   0.000693950   0.000151093  -0.000131586  -2.33963e-06   1.59631e-05  -1.50378e-06  -5.10584e-06  -1.99639e-06   1.09316e-06       1.21189       1.55927       1.71678       1.79615       1.88488       1.70473       1.70925       1.48088       1.28825       1.10585      0.905352      0.768625      0.629708      0.451459      0.361116      0.255628      0.194563      0.131914     0.0871657     0.0667467     0.0400894     0.0262912     0.0159700    0.00978251    0.00537514    0.00313770    0.00181607   0.000854001   0.000483048   0.000244678   0.000119875   5.51646e-05   2.73872e-05   1.12028e-05   4.16595e-06   1.81198e-06
  24   9 2314.3507    1.1972  1.0192 10.2948 -0.0077  0.0239   0.0239   0.0582    0.1162   0.0000   438.5592      0.124488       19.8459       1.86019      0.346917       2.63751     -0.615935       1.17071      0.718886      -1.67583      0.276250     -0.305260       1.34301     -0.929774      0.545479     -0.853642    0.00519655      0.290988     -0.171322    -0.0716001    -0.0231895    -0.0437046    -0.0110992    0.00343048    0.00721340    0.00617953   -0.00227642    0.00299018    0.00140830  -0.000458784   1.46547e-05   5.47572e-05  -3.03397e-05  -5.42702e-06  -8.88380e-07   6.55337e-07       1.59893       2.11459       2.13054       2.24638       2.25061       2.15922       2.05131       1.92712       1.63480       1.46965       1.23736      0.979766      0.789927      0.619872      0.476729      0.349422      0.251723      0.172812      0.120568     0.0798549     0.0517542     0.0327980     0.0191089     0.0122306    0.00683056    0.00401730    0.00223218    0.00116563   0.000618176   0.000289027   0.000143419   6.79053e-05   2.92488e-05   1.31375e-05   5.19413e-06   2.13774e-06
  24  10 2467.1147    1.5802  1.0732 11.0237 -0.0014  0.0256   0.0313   0.0650    0.1382   0.0000   442.1496       2.59503       11.5747       4.41616     -0.117876      0.762717     -0.640229       2.84518       1.41972     -0.505703       1.14184      -1.16293     -0.114885      0.162335      0.594689     -0.911726      0.191128      0.183116    -0.0453905    -0.0532397    0.00107352     0.0425469    -0.0184934   -0.00410332   -0.00577186   -0.00171667    0.00271194   -0.00219952  -3.45411e-06   5.10995e-05   9.90657e-05  -4.67612e-05   4.27336e-05   1.14034e-05   1.33325e-07  -2.31611e-06       1.66522       2.22217       2.39373       2.41906       2.61058       2.38559       2.24533       2.00934       1.78317       1.54364       1.27419       1.05571      0.858206      0.639164      0.484955      0.357607      0.248275      0.176718      0.120473     0.0855506     0.0523476     0.0358344     0.0202617     0.0125081    0.00734071    0.00411195    0.00231610    0.00119565   0.000630160   0.000315025   0.000151407   7.00371e-05   3.18710e-05   1.34183e-05   5.28440e-06   2.05587e-06
  24  11 2617.7189    2.1804  1.0568 11.3251 -0.0051  0.0232   0.0420   0.0595    0.1735   0.0000   438.6329       4.06082       13.6367      -1.65859      -2.54900     -0.521374       4.26720      -3.08237      -2.40975      0.651245      -1.27006     -0.853588    -0.0159355     -0.960386      0.136319     -0.319459      0.178801      0.172747      0.175415      0.132593    -0.0119343    -0.0182368    0.00570687   -0.00851810   -0.00610160  -0.000675158   9.53791e-05  -0.000322706  -8.20882e-05   7.40223e-05  -5.86487e-05   5.17731e-06   3.54982e-05  -6.54850e-06  -3.19409e-06   8.78922e-07       1.52459       2.02521       2.13994       2.31307       2.27009       2.20687       2.08854       1.81685       1.63506       1.41741       1.17150      0.936641      0.741272      0.594631      0.437628      0.329097      0.235853      0.164679      0.113409     0.0754421     0.0490364     0.0309805     0.0193026     0.0113982    0.00681787    0.00390967    0.00209159    0.00116885   0.000580111   0.000297638   0.000139542   6.57590e-05   2.87130e-05   1.27426e-05   5.15275e-06   2.05326e-06
  24  12 2767.7869    2.8958  1.0836 11.3669 -0.0007  0.0259   0.0530   0.0558    0.2031   0.0000   440.0182       9.40240       9.33506       4.61366     -0.276508      -1.12667      0.839587      -4.15535     -0.642457      -1.01985     -0.444314      -1.18893      -1.05171      -1.23053     -0.257896     -0.340695      0.151529      0.122904     -0.144593    -0.0497170     0.0579747    0.00557774    -0.0230313    -0.0118082    0.00326656    0.00165280  -0.000627741  -0.000727445   0.000284049  -0.000155991  -0.000103853  -8.79681e-05   1.31837e-05  -4.72727e-07  -5.92736e-06  -7.68276e-07       1.57110       2.38601       2.29462       2.67258       2.39562       2.41451       2.09175       2.03600       1.73350       1.57401       1.30014       1.05281      0.847188      0.625710      0.494121      0.340654      0.245450      0.168784      0.117620     0.0761813     0.0528760     0.0307049     0.0206364     0.0110444    0.00727680    0.00384048    0.00229588    0.00113429   0.000626475   0.000298908   0.000150776   6.54132e-05   3.16430e-05   1.25420e-05   5.47281e-06   2.04901e-06
  24  13 2917.0960    3.4903  0.9285 12.4547 -0.0050  0.0217   0.0715   0.0530    0.1496   0.0000   439.4795       3.92926       14.0603       3.91583     -0.638380    -0.0373022     -0.794774    -0.0229036      -1.13829      -1.73683      0.314422      -1.29956       1.16437      0.409359     -0.289076      0.192384    -0.0591965      0.127654    -0.0385335    -0.0381074   -0.00835824     0.0315031     0.0333166    0.00714373    0.00345051   -0.00457377    0.00401207   -0.00162292  -0.000503340  -0.000162819   1.15051e-05   4.55919e-05   3.54174e-05  -1.36962e-05  -3.12252e-06   1.69921e-06       1.52402       1.86956       2.00723       2.23135       2.29702       2.15359       1.99738       1.82816       1.49558       1.27464       1.14137      0.925341      0.702808      0.516680      0.408439      0.317796      0.218370      0.154042      0.107971     0.0703793     0.0460889     0.0294083     0.0193572     0.0117446    0.00677634    0.00366430    0.00211824    0.00109143   0.000562746   0.000255798   0.000133233   6.09767e-05   2.91184e-05   1.23069e-05   5.41107e-06   1.94520e-06
  24  14 3065.1693    3.8587  1.0468 12.7508 -0.0122  0.0245   0.0802   0.0608    0.2066   0.0000   441.4611       7.88891       19.0228       5.20793       6.21638     -0.852574       2.69153      0.485616       3.01285      -3.25218       1.28183     -0.531746    -0.0524032      0.586430      0.232954      0.483021     -0.232371     -0.108659      0.262946    -0.0111741     0.0771402     0.0186214    0.00507545     0.0127998    0.00996808   -0.00556004   -0.00153373    0.00103186  -0.000896991  -0.000463271  -0.000188869   9.25931e-05   4.51073e-05  -8.31920e-06  -1.14041e-05  -2.02920e-07       1.60480       2.15709       2.38211       2.48639       2.43242       2.38345       2.23024       1.99966       1.71099       1.45374       1.20112      0.993232      0.788658      0.609940      0.454182      0.330427      0.231596      0.166993      0.117275     0.0786604     0.0513933     0.0322766     0.0199932     0.0115603    0.00668563    0.00397850    0.00204238    0.00111956   0.000578219   0.000299483   0.000139796   6.73234e-05   2.96513e-05   1.35259e-05   5.36708e-06   2.17040e-06
  24  15 3212.1527    3.7193  1.3596 12.5774 -0.0029  0.0276   0.0656   0.0697    0.1637   0.0000   439.5535       11.3694       13.2240       2.56212     -0.369165      -4.61784     0.0784839       2.46493      -1.27169     -0.609746     -0.140548     -0.535862     -0.924929      -1.27271     -0.559057     0.0980513      0.624705     0.0195632    -0.0845295     0.0645851    -0.0106643     0.0892383    -0.0193337   -0.00874513   -0.00735339    0.00599800  -0.000814657   0.000527803   0.000182762  -0.000474212   6.72914e-05   2.68721e-05  -1.67480e-05   8.91386e-06   1.03902e-06  -8.46248e-07       1.80321       2.38731       2.35845       2.76934       2.66115       2.64536       2.32681       2.18741       1.87926       1.64254       1.34922       1.12648      0.848163      0.685768      0.515201      0.392162      0.276793      0.194215      0.136071     0.0889208     0.0565540     0.0372583     0.0230772     0.0139786    0.00816811    0.00464199    0.00255747    0.00139516   0.000706114   0.000354375   0.000164740   7.80330e-05   3.47116e-05   1.52399e-05   6.19086e-06   2.36887e-06
  24  16 3358.6597    3.3644  1.8567 12.2783 -0.0015  0.0315   0.0498   0.0824    0.0947   0.0000   441.1594       14.7263       10.8667      0.420522       5.57154     -0.388927      -2.39427       1.65080      -3.80121      -4.33520       2.46819     -0.539601     -0.607397     -0.446187     -0.227941     -0.980503      0.114817      0.103372    -0.0681672      0.103759    -0.0109948   -0.00688645    -0.0138851     0.0183705   6.91700e-05   -0.00191948   0.000948125  -0.000249201   0.000451821  -7.77072e-05   0.000322795  -9.29587e-05  -3.17890e-05   1.45812e-05   6.43966e-06   1.01677e-06       2.00599       2.75021       3.02537       3.09276       3.08058       2.92132       2.66089       2.50982       2.20624       1.95329       1.63377       1.33821       1.04896      0.833123      0.608536      0.445544      0.321772      0.222678      0.150250      0.100980     0.0657526     0.0418461     0.0253086     0.0157219    0.00899571    0.00523677    0.00296066    0.00151456   0.000814031   0.000420485   0.000195187   9.04918e-05   4.28469e-05   1.73560e-05   7.19302e-06   2.93114e-06
  24  17 3505.1049    2.6854  2.9068 11.8055 -0.0020  0.0410   0.0323   0.1033    0.0729   0.0000   440.3648       23.6185       5.50576      0.245242       8.95641       5.85555      -5.90210      -7.41526      -1.05441      -5.04900      -2.23390     -0.442494      -2.08093      0.871433     -0.758909     -0.681234      0.395039     0.0717693     -0.196446    -0.0967052     0.0991355     -0.153406    -0.0743285   -0.00562379     0.0193841   -0.00760884    0.00118993   -0.00111090   -0.00136060  -0.000130199   0.000151529   8.38370e-05  -9.57701e-05  -4.31366e-05   1.13589e-05   8.18111e-06       2.68441       3.49513       3.92330       3.92602       4.08765       3.99556       3.70110       3.26429       2.80748       2.48998       2.08419       1.67581       1.33853       1.01036      0.774148      0.586462      0.423245      0.301197      0.201177      0.131568     0.0878247     0.0559165     0.0357876     0.0216028     0.0123998    0.00708627    0.00381318    0.00201375    0.00103578   0.000525033   0.000249508   0.000113403   5.39766e-05   2.23996e-05   9.35488e-06   3.79224e-06
  24  18 3651.1339    2.1575  4.3105 11.5055 -0.0038  0.0511   0.0238   0.1399    0.0604   0.0000   441.5299       17.2209       4.88926       3.46251       5.68109       4.41911      -5.69876      0.112909       2.07541     -0.251465      -4.06207     -0.322905     -0.633182      -1.18237       1.40144     -0.133989      0.510316     -0.243825      0.104109    -0.0887145     0.0658905    -0.0822271    -0.0242331    -0.0107816    -0.0272902    -0.0137325   -0.00689488  -0.000919876  -0.000453735   0.000237792  -0.000174289   5.11645e-05   7.48403e-07  -3.07928e-05  -9.58046e-06   5.29567e-06       3.28651       4.36069       4.77081       5.00898       4.96390       4.78269       4.55634       4.12156       3.59041       3.12474       2.49708       2.08070       1.63564       1.30431      0.986440      0.724997      0.547842      0.374396      0.262561      0.169578      0.109465     0.0715133     0.0433450     0.0266553     0.0151494    0.00859550    0.00471760    0.00256142    0.00134420   0.000673856   0.000326764   0.000156372   6.67872e-05   3.06077e-05   1.20002e-05   4.90607e-06
  24  19 3796.9619    1.7929  5.9939 11.0689 -0.0045  0.0637   0.0191   0.1812    0.0634   0.0000   434.7338       18.1748       21.4449       9.36713      0.300191       2.25752      -11.0053       8.40373      -4.06580      -9.51691      -3.44021      -2.97007      0.885137      0.984469      0.885372      0.328964     -0.985223     -0.493769      0.795641    -0.0736631      0.223994     0.0676309    -0.0704106     0.0304929    0.00264680    0.00105448     0.0117929    0.00187869   -0.00233347   0.000414787  -0.000803258  -0.000312276  -5.00000e-05   6.35053e-07  -1.75905e-05   4.09798e-06       4.11067       5.48128       6.03866       6.35247       6.27539       6.18046       5.69217       5.19662       4.54976       3.82651       3.26587       2.64438       2.06305       1.63941       1.22451      0.928580      0.665599      0.474612      0.317650      0.220398      0.138578     0.0891535     0.0565476     0.0336017     0.0195973     0.0112438    0.00613664    0.00330022    0.00171533   0.000850339   0.000411045   0.000198297   8.74548e-05   3.93551e-05   1.51778e-05   6.19367e-06
  24  20 3942.6720    1.4373  7.5637 10.9949 -0.0032  0.0795   0.0161   0.2402    0.0493   0.0000   431.4351       25.7162       23.8965       2.54321      -3.31541      0.327271      -8.08371      0.949301      -5.04400      -2.95862      0.976322       2.07009      -2.73628     0.0109987       1.01063     -0.227347      0.495885     -0.212822      0.475107      0.242113     0.0747108     -0.162548     0.0973222   -0.00326209    -0.0224717    -0.0172144  -0.000685002    0.00113979   -0.00322222  -0.000765671   0.000744935   0.000349092   0.000161785  -1.16764e-05  -6.51691e-06   9.73890e-06       4.92595       6.64565       7.37675       7.57897       7.59337       7.43282       6.90041       6.32090       5.50447       4.74800       4.00483       3.31839       2.60150       2.05531       1.53988       1.14141      0.831215      0.589654      0.398081      0.271423      0.181465      0.111758     0.0710339     0.0425873     0.0247525     0.0143746    0.00781015    0.00418473    0.00219892    0.00108458   0.000547613   0.000250274   0.000117572   4.87372e-05   2.00000e-05   7.95455e-06
  24  21 4088.7428    1.1181  8.7978 11.0373 -0.0114  0.1014   0.0154   0.3136    0.0395   0.0000   428.2736       18.1078       29.0351      -10.1956       2.18701      0.615874      -5.75994      -10.8279      -2.96620       2.30745       3.97517     -0.358243       4.54495      -1.15921      -2.22923      0.713995      -1.54392      0.423344     -0.136062      0.310573      0.301108      0.124142     0.0647715     0.0275165     0.0100361    0.00709837   -0.00948088   -0.00587888    0.00484882  -0.000995075   0.000773398   0.000115290   0.000462239   3.83344e-05  -3.61284e-05  -1.50768e-05       6.38412       8.25542       9.38930       9.75469       9.77498       9.50916       8.72439       8.14033       7.03277       6.08871       5.08550       4.13130       3.30413       2.56636       2.01537       1.43591       1.07398      0.757128      0.526027      0.345933      0.227487      0.147533     0.0922366     0.0557584     0.0329609     0.0184496     0.0105042    0.00565558    0.00300963    0.00147700   0.000743092   0.000341811   0.000153727   6.75307e-05   2.74728e-05   1.06937e-05
  24  23 4379.9587    0.6618 10.4101 10.9990 -0.0253  0.1767   0.0150   0.5610    0.0268   0.0000   431.7791       31.3641       33.7469       35.1441      -14.2826      -21.5722      -26.3604      -25.0996      -1.48115       5.06617      -15.0436      0.413449      -3.58270       12.6086      -1.86967     -0.166847       4.60494      -1.46546      0.404589    -0.0851673     -0.539261     -0.145241    0.00591115     0.0102408     0.0484346   -0.00851729    -0.0129267     0.0176637   0.000549504   -0.00577445    0.00202195   0.000487346   0.000120476  -9.59011e-05   1.51985e-05   4.19093e-05       10.8462       14.0859       16.2500       16.7274       16.5657       16.3253       14.9972       13.4712       12.2954       10.5496       8.73737       7.33481       5.78813       4.49017       3.49759       2.54494       1.82341       1.30198      0.915299      0.612293      0.407022      0.262158      0.161352     0.0979989     0.0598054     0.0343507     0.0192769     0.0105071    0.00544507    0.00276809    0.00135628   0.000647393   0.000287280   0.000128347   4.87719e-05   1.94054e-05
  25   7 2016.8953    0.6408  0.6117  9.9684 -0.0039  0.0232   0.0166   0.0447    0.0600   0.0000   440.2661     -0.302754       13.3519      0.933046       1.69536      -1.57352       1.74933     -0.671707      -1.09394     -0.437628       1.58926   0.000630539     -0.401186      0.103454     -0.698902     -0.259971      0.212203     -0.231327      0.154161     0.0620363     0.0238570     0.0699162    0.00886242   -0.00964647   -0.00496758    0.00650232   -0.00386757   -0.00227769    0.00135096  -1.43995e-05   0.000144307  -8.54914e-05  -4.58858e-06   1.76948e-05  -1.34111e-05  -1.18414e-06       1.56812       2.06588       1.89508       2.09580       2.30164       2.40607       2.23074       1.63522       1.52766       1.30992       1.33972       1.04161      0.795552      0.521609      0.411351      0.356480      0.281826      0.203765      0.123548     0.0749689     0.0467042     0.0353950     0.0248007     0.0166567     0.0105189    0.00603916    0.00326071    0.00158032   0.000801453   0.000377156   0.000180805   8.81325e-05   4.11097e-05   1.76232e-05   8.08266e-06   3.22671e-06
  25   8 2181.7801    0.8946  0.7644 10.4327 -0.0045  0.0219   0.0201   0.0494    0.0703   0.0000   439.5310       1.77759       15.0541       3.41298     -0.238170      -1.64485      0.264675      -2.67315    -0.0230769     -0.113220      0.609972      0.132465      0.382810      -1.24485      0.614316      0.548099     -0.156786    -0.0424496    -0.0480663    -0.0102621     0.0142586   0.000475872   -0.00146860  -0.000595609   -0.00683936    0.00269991    0.00111578   0.000899428   0.000841775   4.25949e-05  -0.000134904   7.46745e-06  -4.91819e-05  -1.78192e-05   1.25567e-06  -1.22257e-07       1.29745       1.75184       1.89134       1.94289       2.01304       1.94532       1.79971       1.68729       1.44265       1.27882       1.08389      0.864588      0.670778      0.555416      0.413921      0.337633      0.237485      0.167634      0.117855     0.0807173     0.0514058     0.0339856     0.0203797     0.0135421    0.00796732    0.00459159    0.00267236    0.00150356   0.000798217   0.000401407   0.000197311   9.49704e-05   4.76505e-05   2.09985e-05   9.21841e-06   3.85666e-06
  25   9 2340.5042    1.3308  0.8748 10.6103 -0.0007  0.0221   0.0277   0.0511    0.1019   0.0000   436.6254       3.00389       16.9832      0.833256      -3.72962       1.49645       4.18633      -1.27352     -0.804100     -0.560232       2.08233       2.27337      -1.36071   -0.00344041      0.116399    -0.0309105      0.133220     -0.212855    -0.0571769    -0.0650954     0.0522528    -0.0290696    -0.0213559    -0.0147040  -0.000993222    0.00200397   -0.00341548   -0.00229966   -0.00157149  -0.000401151  -0.000172324  -5.96867e-05   0.000130790   1.32899e-05   5.26553e-06  -1.12156e-05       1.38712       1.83406       1.99915       2.07006       2.08735       1.96113       1.93202       1.60796       1.53074       1.34400       1.13891      0.952032      0.765277      0.584518      0.456808      0.331751      0.227677      0.168004      0.114393     0.0805551     0.0553476     0.0333354     0.0222192     0.0127903    0.00824097    0.00452144    0.00270575    0.00152814   0.000812785   0.000432564   0.000192224   0.000105063   4.55896e-05   2.17621e-05   9.29296e-06   3.91075e-06
  25  10 2494.4222    1.7675  1.1182 10.6840 -0.0112  0.0241   0.0320   0.0594    0.1824   0.0000   441.7537       4.51469       19.2853    -0.0525500      -3.15292       2.63594       3.86324      0.121466      -2.09702     -0.923968      -1.58347     -0.778220      0.514584     -0.720226     -0.475970     -0.134840    -0.0677557     0.0699319     0.0219947    -0.0714696    -0.0221987     0.0363788     0.0170194   -0.00176198   -0.00139817    0.00968790    0.00588346   -0.00452183  -0.000763555    0.00129259  -0.000171454  -6.65298e-05   5.27558e-05  -1.30092e-05  -3.20784e-07  -4.10049e-06       1.53512       1.95540       2.14898       2.38177       2.26194       2.24723       2.04320       1.98332       1.65314       1.40050       1.23035       1.05077      0.793606      0.621735      0.492816      0.360639      0.261947      0.186877      0.131445     0.0907214     0.0586423     0.0388336     0.0250098     0.0154289    0.00903875    0.00534523    0.00308253    0.00165481   0.000875876   0.000465365   0.000228683   0.000114247   5.28527e-05   2.55226e-05   1.11340e-05   4.66473e-06
  25  11 2646.2806    2.3383  1.0981 11.1349  0.0025  0.0267   0.0448   0.0606    0.2142   0.0000   438.6973       9.52915       13.7053      -1.52205      -1.72986      0.152300      -4.10518       1.65425     0.0955341     -0.455724      0.673340     -0.755264     -0.708601      0.747932     0.0296436     0.0624616     -0.210148     0.0963091    0.00615520     -0.120486     0.0762157    -0.0433349    -0.0220216    -0.0261157     0.0205318  -0.000262890   -0.00420062    0.00163801  -0.000908910   0.000309110   0.000222171   0.000111917  -2.81339e-06   7.22445e-06  -1.12549e-06  -2.74686e-06       1.76960       2.50348       2.49324       2.75023       2.52656       2.58828       2.36127       2.23956       1.96227       1.62168       1.45014       1.18886       1.02761      0.746231      0.593520      0.394317      0.301374      0.189430      0.152564     0.0987795     0.0681589     0.0439820     0.0269721     0.0160269    0.00930126    0.00537929    0.00290533    0.00165305   0.000853483   0.000450549   0.000226628   0.000112411   5.00253e-05   2.35497e-05   1.00177e-05   4.55035e-06
  25  12 2797.4498    2.9951  0.9623 11.6663 -0.0046  0.0235   0.0596   0.0513    0.1678   0.0000   437.1493       8.12147       15.1563     -0.165849      0.195546       1.63571      -3.33253      -3.26067      -3.68394      -4.00487       3.00046      -2.13069      0.136495      0.796212      0.799067     -0.450623     -0.730890     -0.134620     -0.105786    -0.0401233     0.0102965   -0.00791667     0.0340706    -0.0260593   -0.00595338   0.000591784    0.00211012   -0.00134812   -0.00233749  -0.000856797   5.80508e-05   0.000203966   3.20064e-05  -2.31370e-05  -1.38433e-05   1.44934e-06       1.76758       2.29557       2.46210       2.60824       2.49426       2.14224       1.89035       1.95282       1.93470       1.78278       1.45246       1.23326      0.995526      0.784660      0.556391      0.389389      0.284416      0.198624      0.137877     0.0822652     0.0511086     0.0332325     0.0232302     0.0146916    0.00833825    0.00436436    0.00247232    0.00148982   0.000886181   0.000478879   0.000236678   0.000113159   5.07352e-05   2.20411e-05   9.68645e-06   3.77816e-06
  25  13 2947.5119    3.7083  0.8934 12.5006  0.0006  0.0230   0.0717   0.0485    0.1236   0.0000   440.8777       10.1537       17.2138       2.08412      -1.01364      -2.87890     0.0121455      -1.18050     -0.295742      -1.89405     -0.233120      0.271532     0.0513885     -0.672128    -0.0677518     -0.368470      0.131095      0.179046     0.0554741     0.0361132   -0.00443638    -0.0367734     0.0110307    0.00702167   -0.00843469   0.000821150    0.00104525   0.000996180   0.000176002   0.000262003   0.000105636  -0.000201722  -2.46619e-05   7.52897e-06   1.30209e-06   5.85480e-06       1.74340       2.23827       2.40775       2.46813       2.39038       2.15386       1.87809       1.77978       1.75282       1.71013       1.49255       1.18616      0.944046      0.740470      0.570311      0.403233      0.267296      0.175244      0.121823     0.0871668     0.0583448     0.0344621     0.0207588     0.0129853    0.00796526    0.00486804    0.00292792    0.00168340   0.000935788   0.000433613   0.000209362   0.000100817   4.74198e-05   2.07268e-05   9.17149e-06   3.83461e-06
  25  14 3096.2736    3.8915  1.0867 12.8749 -0.0051  0.0260   0.0758   0.0603    0.1683   0.0000   439.0484       10.8908       12.5153       8.80904      -2.60621      -5.57449      -2.08021   -0.00929393     -0.705002      0.327343      0.358740      -1.22475       1.09071     -0.426951     -0.976948     -0.295592      0.226185     0.0430041   -0.00959901   -0.00246852    -0.0592323    -0.0527115    0.00567518    0.00338432    0.00996434   -0.00174730   0.000733340    0.00370344   0.000383308  -0.000534848   3.48554e-05   7.66000e-05   6.85375e-05   2.39572e-05  -8.62913e-06  -8.38673e-06       1.65403       2.16272       2.40031       2.48583       2.44400       2.44399       2.12149       1.95469       1.77106       1.66724       1.39589       1.08008      0.901725      0.699349      0.535010      0.409221      0.273079      0.196873      0.134663     0.0952105     0.0638542     0.0390626     0.0256665     0.0147668    0.00920540    0.00589805    0.00320171    0.00187975   0.000995945   0.000499268   0.000241868   0.000124679   5.44562e-05   2.43934e-05   1.08132e-05   4.61468e-06
  25  15 3244.0500    3.7258  1.3162 12.7116 -0.0038  0.0267   0.0705   0.0694    0.1632   0.0000   439.3770       9.97479       10.4393     -0.163642      -1.80836      -2.78240      -5.68085      -2.71472       2.32233      -2.94213       1.50426     -0.196379      -1.60283     -0.529247      0.439422     -0.365584      0.508736    -0.0847972     -0.305884     -0.130445     0.0367821     0.0884556    0.00361940   -0.00705262     0.0134881    0.00487367    0.00411537   -0.00149375   -0.00136213    0.00136228   6.58985e-05  -0.000286473  -1.48377e-05  -4.46271e-06  -3.29147e-06   7.49911e-06       1.71645       2.33391       2.49402       2.64358       2.64065       2.46343       2.31682       2.16277       1.86100       1.70115       1.41417       1.19987      0.952858      0.744433      0.547739      0.424401      0.290953      0.215474      0.149066     0.0989377     0.0637570     0.0442948     0.0271403     0.0166955    0.00988343    0.00606435    0.00338257    0.00182406   0.000966201   0.000546092   0.000267814   0.000130100   5.98193e-05   2.64226e-05   1.24155e-05   4.98026e-06
  25  16 3391.2926    3.0636  1.9055 12.7340 -0.0018  0.0325   0.0477   0.0884    0.0770   0.0000   441.6304       18.9596       10.9320       5.54872       1.50634     -0.384683      -1.08979      -4.68015    -0.0229991      0.658450       1.60176      -3.34922      -2.46387       1.29213     -0.111069     -0.558677    -0.0832176     0.0746042      0.210472     0.0415335     0.0747887    -0.0315567     0.0450580    -0.0161612    -0.0153723   -0.00122017   -0.00367023   0.000710052    0.00167898  -3.95208e-05  -3.28063e-06  -0.000178202  -0.000110266  -2.94731e-05   3.34525e-05   6.92989e-06       2.10552       2.65849       2.98192       3.11813       3.19835       3.05677       2.85346       2.65113       2.26782       1.98742       1.65979       1.37544       1.07634      0.851276      0.662270      0.505384      0.368318      0.269445      0.186683      0.124501     0.0819478     0.0518958     0.0348320     0.0215464     0.0129966    0.00740940    0.00413700    0.00234798    0.00130439   0.000649631   0.000322697   0.000161457   7.47446e-05   3.41734e-05   1.49916e-05   6.46172e-06
  25  17 3538.1969    2.4740  3.0651 12.0181 -0.0052  0.0418   0.0307   0.1146    0.0613   0.0000   440.6374       21.4859       13.8546      -1.76066      -5.34566       5.25185     -0.644364      -5.33271    -0.0972752      -5.38706       2.32484       2.96115     -0.568519     -0.427123     -0.946738      0.298685    -0.0156878      0.244942     0.0268861     -0.157422    -0.0524909     -0.244795    -0.0338421     0.0273834    -0.0172039    0.00526785    0.00901047    0.00276781   -0.00175220  -0.000167262  -0.000449016   3.41199e-07  -4.97164e-05   5.60236e-06  -9.44770e-06  -2.04387e-05       2.52921       3.44280       3.83055       3.93004       4.09704       3.88825       3.62025       3.27031       2.93016       2.51222       2.14250       1.68273       1.41160       1.06215      0.840726      0.633812      0.453499      0.327799      0.226978      0.155708      0.103408     0.0669174     0.0428646     0.0260973     0.0156847    0.00936241    0.00527577    0.00291726    0.00161080   0.000804194   0.000417924   0.000200119   9.47548e-05   4.35667e-05   1.83334e-05   7.84580e-06
  25  18 3685.0944    2.0885  4.6405 11.3925 -0.0035  0.0535   0.0222   0.1433    0.0598   0.0000   435.3963       10.1696       16.4265       9.37687       5.03538       2.99578      -7.22725      -10.2883       6.35196      0.642975       1.33064      -1.78153      -2.08247      -1.71713      0.332856       1.49537     -0.526756     0.0973703     -0.337967    -0.0975683     0.0680237     -0.149838     -0.103005     0.0442635     0.0222647    -0.0382032   0.000974276    0.00709471   -0.00130515   1.73785e-05  -0.000407962  -0.000222265  -5.96777e-06  -1.22318e-05  -3.52893e-05   1.61311e-05       3.20670       4.32036       4.91604       4.93967       5.07287       4.77328       4.52923       4.19633       3.67294       3.23647       2.73588       2.24180       1.83283       1.40096       1.09827      0.813765      0.595488      0.430335      0.296012      0.198580      0.133546     0.0864789     0.0546713     0.0340088     0.0206100     0.0119079    0.00681414    0.00375989    0.00200989    0.00105560   0.000528441   0.000264585   0.000123349   5.70146e-05   2.39016e-05   1.03899e-05
  25  19 3831.3879    1.6584  5.9282 11.2628 -0.0014  0.0660   0.0188   0.1883    0.0522   0.0000   440.3238       24.4060       12.7230       14.0399       12.4183      -13.0973      -2.60170       1.01761       6.96439      -3.62225       7.75501      -2.72833     -0.702123       1.32369       1.41282       1.04097    -0.0632800     0.0530487      0.924793     -0.280227     -0.170064    -0.0817135     0.0955646     0.0405966     0.0309110    0.00540487   -0.00935167   -0.00951222   -0.00145275    0.00253318   0.000721552   8.34603e-05  -0.000203016   7.53876e-05   6.13090e-05  -1.43869e-08       3.98741       5.40542       5.95473       6.25322       6.22562       6.07716       5.71350       5.13758       4.64032       3.91129       3.46798       2.76306       2.24669       1.75166       1.35672       1.02097      0.736324      0.529778      0.374629      0.252983      0.169101      0.110822     0.0704051     0.0432711     0.0261189     0.0153655    0.00876594    0.00479753    0.00263641    0.00134233   0.000678784   0.000335559   0.000157450   7.09354e-05   3.13407e-05   1.31904e-05
  25  20 3977.9341    1.3255  7.9115 11.0201 -0.0011  0.0842   0.0162   0.2555    0.0472   0.0000   431.1841       27.0994       17.9523       4.56790       16.6876      -2.44473      -7.16724     -0.574210     -0.397693      -5.62446       5.32627      -2.68570      -1.87770       1.00873      -1.99751      0.986425     -0.641502      -1.06285     0.0504522      0.579461     0.0798169     -0.257528      0.119374     0.0388783    -0.0310352   -0.00876687    0.00599524     0.0174117   -0.00296361   -0.00343236   0.000595528  -8.11983e-05  -0.000170556   0.000257659   6.76271e-06   2.51203e-05       5.04079       6.72494       7.67752       7.75414       7.90270       7.79869       7.19817       6.55105       5.81631       5.03646       4.28104       3.58170       2.84258       2.25469       1.71031       1.29283      0.949414      0.681499      0.476210      0.328144      0.218796      0.142777     0.0915196     0.0573543     0.0342434     0.0200427     0.0115612    0.00636935    0.00342636    0.00183578   0.000891055   0.000456798   0.000210478   9.83704e-05   4.02374e-05   1.70165e-05
  25  21 4123.9782    1.0302  8.6458 11.1123 -0.0126  0.1051   0.0155   0.3301    0.0364   0.0000   434.5786       32.8468       17.4457      -15.8737       4.32149       14.5108       23.3983      -1.44445      -11.6498     -0.945178      -1.96068      -11.4895       3.90415      -1.18604       2.05629       1.14757     -0.142472     -0.172542     0.0892372     -0.337476     -0.160513      0.223480      0.158022      0.118201    -0.0976914    0.00204246     0.0178445  -0.000920478   -0.00713125   -0.00157927    0.00499440   0.000157773  -0.000527060  -2.76502e-05   4.13319e-05   4.64050e-06       6.28373       8.30380       9.36376       9.52153       9.53861       9.56889       8.92380       8.12814       7.33482       6.23912       5.35254       4.44720       3.59592       2.81533       2.17596       1.66423       1.20153      0.882258      0.614677      0.421074      0.282645      0.183294      0.117758     0.0735876     0.0440795     0.0258683     0.0148107    0.00827505    0.00454872    0.00234787    0.00120862   0.000595572   0.000279404   0.000133663   5.24168e-05   2.29753e-05
  25  22 4270.1851    0.7872  9.6299 11.0707 -0.0227  0.1375   0.0163   0.4659    0.0322   0.0000   447.0273       50.1741       3.13126       3.72419       14.6457       18.0678      -3.87565      -19.6919      -16.5263       1.94730      -3.32274      -4.97542      -4.42675      -5.07998       4.85627     -0.917267      -1.83965       1.17352     -0.167694      0.390376     -0.701835    -0.0229244      0.334670      0.118456     -0.100266    -0.0817949     0.0164121    0.00884233    -0.0116866  -0.000585076    0.00537784   0.000703649   -0.00108211  -0.000406387   5.78160e-05   7.40405e-05       8.32485       10.8070       12.1913       12.7408       12.5242       12.6618       11.7434       10.7875       9.58184       8.14719       6.92851       5.82317       4.70396       3.73578       2.83210       2.15156       1.58056       1.13760      0.809076      0.550512      0.377297      0.246343      0.157264     0.0971315     0.0587170     0.0343805     0.0198312     0.0109549    0.00607102    0.00311110    0.00162871   0.000798947   0.000382205   0.000177286   7.19917e-05   3.10222e-05
[truncated: 1,372,133 more chars]
