# Supplementary material for: Global-Mode Analysis of Full-Disk Data from the Michelson Doppler Imager and the Helioseismic and Magnetic Imager
Source: Sol Phys. 2018 Jan 31;293(2):29. doi: 10.1007/s11207-017-1201-5 (PMC6566312; doi:10.1007/s11207-017-1201-5)
Supplement: Supplementary file 2 — (TAR 362.4 MB) [file 11207_2017_1201_MOESM2_ESM.tar › HMI/hmiv72dasym.7480.36]

   0  14 2093.6811    0.9025  0.4672  7.3020  0.0000       10.7714  0.1091   0.2154   0.3211    8.4841   0.0000       6.30063    -0.0000       0.00000       0.00000       0.00000       0.00000       0.00000       0.00000       0.00000       0.00000       0.00000       0.00000       0.00000       0.00000       0.00000       0.00000       0.00000       0.00000       0.00000       0.00000       0.00000       0.00000       0.00000       0.00000       0.00000       0.00000       0.00000       0.00000       0.00000       0.00000       0.00000       0.00000       0.00000       0.00000       0.00000       0.00000       0.00000       0.00000       0.00000       0.00000       0.00000       0.00000       0.00000       0.00000       0.00000       0.00000       0.00000       0.00000       0.00000       0.00000       0.00000       0.00000       0.00000       0.00000       0.00000       0.00000       0.00000       0.00000       0.00000       0.00000       0.00000       0.00000       0.00000       0.00000       0.00000       0.00000       0.00000       0.00000       0.00000       0.00000       0.00000       0.00000       0.00000
   0  15 2228.9513    1.1108  0.6591 10.2564  0.0000       2.53182  0.1437   0.1722   0.2965    1.0578   0.0000       4.73081    -0.0000       0.00000       0.00000       0.00000       0.00000       0.00000       0.00000       0.00000       0.00000       0.00000       0.00000       0.00000       0.00000       0.00000       0.00000       0.00000       0.00000       0.00000       0.00000       0.00000       0.00000       0.00000       0.00000       0.00000       0.00000       0.00000       0.00000       0.00000       0.00000       0.00000       0.00000       0.00000       0.00000       0.00000       0.00000       0.00000       0.00000       0.00000       0.00000       0.00000       0.00000       0.00000       0.00000       0.00000       0.00000       0.00000       0.00000       0.00000       0.00000       0.00000       0.00000       0.00000       0.00000       0.00000       0.00000       0.00000       0.00000       0.00000       0.00000       0.00000       0.00000       0.00000       0.00000       0.00000       0.00000       0.00000       0.00000       0.00000       0.00000       0.00000       0.00000       0.00000
   1  12 1885.0617    0.4598  0.5213  9.7494  0.0000       13.6042  0.0877   0.0515   0.1774    0.2446   0.0000       7.56174   447.6204      -17.9049       0.00000       0.00000       0.00000       0.00000       0.00000       0.00000       0.00000       0.00000       0.00000       0.00000       0.00000       0.00000       0.00000       0.00000       0.00000       0.00000       0.00000       0.00000       0.00000       0.00000       0.00000       0.00000       0.00000       0.00000       0.00000       0.00000       0.00000       0.00000       0.00000       0.00000       0.00000       0.00000       0.00000       0.00000       85.8892       50.0249       0.00000       0.00000       0.00000       0.00000       0.00000       0.00000       0.00000       0.00000       0.00000       0.00000       0.00000       0.00000       0.00000       0.00000       0.00000       0.00000       0.00000       0.00000       0.00000       0.00000       0.00000       0.00000       0.00000       0.00000       0.00000       0.00000       0.00000       0.00000       0.00000       0.00000       0.00000       0.00000       0.00000       0.00000
   1  13 2020.6999    0.6238  0.3084 10.4029  0.0000       13.7306  0.0916   0.1035   0.1327    0.2196   0.0000       8.68047   370.9744      -113.239       0.00000       0.00000       0.00000       0.00000       0.00000       0.00000       0.00000       0.00000       0.00000       0.00000       0.00000       0.00000       0.00000       0.00000       0.00000       0.00000       0.00000       0.00000       0.00000       0.00000       0.00000       0.00000       0.00000       0.00000       0.00000       0.00000       0.00000       0.00000       0.00000       0.00000       0.00000       0.00000       0.00000       0.00000       78.6627       44.9816       0.00000       0.00000       0.00000       0.00000       0.00000       0.00000       0.00000       0.00000       0.00000       0.00000       0.00000       0.00000       0.00000       0.00000       0.00000       0.00000       0.00000       0.00000       0.00000       0.00000       0.00000       0.00000       0.00000       0.00000       0.00000       0.00000       0.00000       0.00000       0.00000       0.00000       0.00000       0.00000       0.00000       0.00000
   1  14 2156.8333    0.9283  0.4842 10.2552  0.0000       11.0846  0.0903   0.0984   0.1699    0.3290   0.0000       4.67770   380.6954      -48.0310       0.00000       0.00000       0.00000       0.00000       0.00000       0.00000       0.00000       0.00000       0.00000       0.00000       0.00000       0.00000       0.00000       0.00000       0.00000       0.00000       0.00000       0.00000       0.00000       0.00000       0.00000       0.00000       0.00000       0.00000       0.00000       0.00000       0.00000       0.00000       0.00000       0.00000       0.00000       0.00000       0.00000       0.00000       105.214       46.1930       0.00000       0.00000       0.00000       0.00000       0.00000       0.00000       0.00000       0.00000       0.00000       0.00000       0.00000       0.00000       0.00000       0.00000       0.00000       0.00000       0.00000       0.00000       0.00000       0.00000       0.00000       0.00000       0.00000       0.00000       0.00000       0.00000       0.00000       0.00000       0.00000       0.00000       0.00000       0.00000       0.00000       0.00000
   1  15 2291.9274    1.0027  0.5497 10.6674  0.0000       1.72664  0.1138   0.1025   0.1835    0.5062   0.0000       3.49927   409.7583       82.1316       0.00000       0.00000       0.00000       0.00000       0.00000       0.00000       0.00000       0.00000       0.00000       0.00000       0.00000       0.00000       0.00000       0.00000       0.00000       0.00000       0.00000       0.00000       0.00000       0.00000       0.00000       0.00000       0.00000       0.00000       0.00000       0.00000       0.00000       0.00000       0.00000       0.00000       0.00000       0.00000       0.00000       0.00000       127.243       58.3860       0.00000       0.00000       0.00000       0.00000       0.00000       0.00000       0.00000       0.00000       0.00000       0.00000       0.00000       0.00000       0.00000       0.00000       0.00000       0.00000       0.00000       0.00000       0.00000       0.00000       0.00000       0.00000       0.00000       0.00000       0.00000       0.00000       0.00000       0.00000       0.00000       0.00000       0.00000       0.00000       0.00000       0.00000
   1  16 2425.8335    1.5234  0.8424  4.2645  0.0000       3.85546  0.1193   0.1193   0.1825  466.1012   0.0000       2.91722   402.8095      -48.3786       0.00000       0.00000       0.00000       0.00000       0.00000       0.00000       0.00000       0.00000       0.00000       0.00000       0.00000       0.00000       0.00000       0.00000       0.00000       0.00000       0.00000       0.00000       0.00000       0.00000       0.00000       0.00000       0.00000       0.00000       0.00000       0.00000       0.00000       0.00000       0.00000       0.00000       0.00000       0.00000       0.00000       0.00000       100.774       51.8185       0.00000       0.00000       0.00000       0.00000       0.00000       0.00000       0.00000       0.00000       0.00000       0.00000       0.00000       0.00000       0.00000       0.00000       0.00000       0.00000       0.00000       0.00000       0.00000       0.00000       0.00000       0.00000       0.00000       0.00000       0.00000       0.00000       0.00000       0.00000       0.00000       0.00000       0.00000       0.00000       0.00000       0.00000
   1  23 3368.8232    3.2631  2.1369  6.4463 -0.0018       2.05753  0.2037   0.2143   0.3932   31.7657   0.0000       1.34725   467.1419       62.9230       0.00000       0.00000       0.00000       0.00000       0.00000       0.00000       0.00000       0.00000       0.00000       0.00000       0.00000       0.00000       0.00000       0.00000       0.00000       0.00000       0.00000       0.00000       0.00000       0.00000       0.00000       0.00000       0.00000       0.00000       0.00000       0.00000       0.00000       0.00000       0.00000       0.00000       0.00000       0.00000       0.00000       0.00000       150.514       94.2449       0.00000       0.00000       0.00000       0.00000       0.00000       0.00000       0.00000       0.00000       0.00000       0.00000       0.00000       0.00000       0.00000       0.00000       0.00000       0.00000       0.00000       0.00000       0.00000       0.00000       0.00000       0.00000       0.00000       0.00000       0.00000       0.00000       0.00000       0.00000       0.00000       0.00000       0.00000       0.00000       0.00000       0.00000
   2  12 1945.8783    0.4523  0.4163  9.7232  0.0000       12.7543  0.0734   0.0446   0.1230    0.2277   0.0000       5.94518   481.9368       58.1384       15.5941      -7.41871       0.00000       0.00000       0.00000       0.00000       0.00000       0.00000       0.00000       0.00000       0.00000       0.00000       0.00000       0.00000       0.00000       0.00000       0.00000       0.00000       0.00000       0.00000       0.00000       0.00000       0.00000       0.00000       0.00000       0.00000       0.00000       0.00000       0.00000       0.00000       0.00000       0.00000       0.00000       0.00000       52.8198       47.6785       16.8768       6.79758       0.00000       0.00000       0.00000       0.00000       0.00000       0.00000       0.00000       0.00000       0.00000       0.00000       0.00000       0.00000       0.00000       0.00000       0.00000       0.00000       0.00000       0.00000       0.00000       0.00000       0.00000       0.00000       0.00000       0.00000       0.00000       0.00000       0.00000       0.00000       0.00000       0.00000       0.00000       0.00000
   2  13 2082.0015    0.6010  0.5899 10.4859  0.0000       8.57005  0.0915   0.0469   0.1459    0.1947   0.0000       5.42011   522.6095      -41.2371       21.6270      -3.06017       0.00000       0.00000       0.00000       0.00000       0.00000       0.00000       0.00000       0.00000       0.00000       0.00000       0.00000       0.00000       0.00000       0.00000       0.00000       0.00000       0.00000       0.00000       0.00000       0.00000       0.00000       0.00000       0.00000       0.00000       0.00000       0.00000       0.00000       0.00000       0.00000       0.00000       0.00000       0.00000       51.1168       41.7828       23.4257       8.64551       0.00000       0.00000       0.00000       0.00000       0.00000       0.00000       0.00000       0.00000       0.00000       0.00000       0.00000       0.00000       0.00000       0.00000       0.00000       0.00000       0.00000       0.00000       0.00000       0.00000       0.00000       0.00000       0.00000       0.00000       0.00000       0.00000       0.00000       0.00000       0.00000       0.00000       0.00000       0.00000
   2  14 2217.6992    0.9420  0.4738 10.3346  0.0000       3.86178  0.0680   0.0741   0.0957    0.2854   0.0000       2.61998   472.2932     -0.719798       31.5860       2.84872       0.00000       0.00000       0.00000       0.00000       0.00000       0.00000       0.00000       0.00000       0.00000       0.00000       0.00000       0.00000       0.00000       0.00000       0.00000       0.00000       0.00000       0.00000       0.00000       0.00000       0.00000       0.00000       0.00000       0.00000       0.00000       0.00000       0.00000       0.00000       0.00000       0.00000       0.00000       0.00000       31.0726       37.8582       14.9030       9.58253       0.00000       0.00000       0.00000       0.00000       0.00000       0.00000       0.00000       0.00000       0.00000       0.00000       0.00000       0.00000       0.00000       0.00000       0.00000       0.00000       0.00000       0.00000       0.00000       0.00000       0.00000       0.00000       0.00000       0.00000       0.00000       0.00000       0.00000       0.00000       0.00000       0.00000       0.00000       0.00000
   2  15 2352.3164    1.3943  0.7711 10.2249 -0.0035       5.20090  0.0788   0.0888   0.1479    0.7022   0.0000       1.87484   397.5963      -1.81828       3.94897     -0.461835       0.00000       0.00000       0.00000       0.00000       0.00000       0.00000       0.00000       0.00000       0.00000       0.00000       0.00000       0.00000       0.00000       0.00000       0.00000       0.00000       0.00000       0.00000       0.00000       0.00000       0.00000       0.00000       0.00000       0.00000       0.00000       0.00000       0.00000       0.00000       0.00000       0.00000       0.00000       0.00000       42.8601       33.4089       22.0517       7.70943       0.00000       0.00000       0.00000       0.00000       0.00000       0.00000       0.00000       0.00000       0.00000       0.00000       0.00000       0.00000       0.00000       0.00000       0.00000       0.00000       0.00000       0.00000       0.00000       0.00000       0.00000       0.00000       0.00000       0.00000       0.00000       0.00000       0.00000       0.00000       0.00000       0.00000       0.00000       0.00000
   2  17 2619.8066    2.4854  0.8899  1.8127  0.0038       2.90760  0.0726   0.1503   0.1709  114.8551   0.0000       1.30611   378.6962       59.3053      -10.4987       14.0206       0.00000       0.00000       0.00000       0.00000       0.00000       0.00000       0.00000       0.00000       0.00000       0.00000       0.00000       0.00000       0.00000       0.00000       0.00000       0.00000       0.00000       0.00000       0.00000       0.00000       0.00000       0.00000       0.00000       0.00000       0.00000       0.00000       0.00000       0.00000       0.00000       0.00000       0.00000       0.00000       40.2805       35.4121       17.9768       7.71897       0.00000       0.00000       0.00000       0.00000       0.00000       0.00000       0.00000       0.00000       0.00000       0.00000       0.00000       0.00000       0.00000       0.00000       0.00000       0.00000       0.00000       0.00000       0.00000       0.00000       0.00000       0.00000       0.00000       0.00000       0.00000       0.00000       0.00000       0.00000       0.00000       0.00000       0.00000       0.00000
   2  19 2889.6781    3.2614  0.9306  5.1946  0.0000      0.215740  0.0923   0.2037   0.1538  944.6811   0.0000       1.37683   480.1047      -9.27682      -10.7232       3.75238       0.00000       0.00000       0.00000       0.00000       0.00000       0.00000       0.00000       0.00000       0.00000       0.00000       0.00000       0.00000       0.00000       0.00000       0.00000       0.00000       0.00000       0.00000       0.00000       0.00000       0.00000       0.00000       0.00000       0.00000       0.00000       0.00000       0.00000       0.00000       0.00000       0.00000       0.00000       0.00000       43.2158       40.2586       21.0366       9.85806       0.00000       0.00000       0.00000       0.00000       0.00000       0.00000       0.00000       0.00000       0.00000       0.00000       0.00000       0.00000       0.00000       0.00000       0.00000       0.00000       0.00000       0.00000       0.00000       0.00000       0.00000       0.00000       0.00000       0.00000       0.00000       0.00000       0.00000       0.00000       0.00000       0.00000       0.00000       0.00000
   2  22 3295.5581    3.5875  1.0327 13.3126  0.0000       6.85334  0.1110   0.2365   0.2247    0.4802   0.0000       3.00766   503.4393       158.801       16.7187       19.0468       0.00000       0.00000       0.00000       0.00000       0.00000       0.00000       0.00000       0.00000       0.00000       0.00000       0.00000       0.00000       0.00000       0.00000       0.00000       0.00000       0.00000       0.00000       0.00000       0.00000       0.00000       0.00000       0.00000       0.00000       0.00000       0.00000       0.00000       0.00000       0.00000       0.00000       0.00000       0.00000       62.5819       52.0520       24.8387       8.59310       0.00000       0.00000       0.00000       0.00000       0.00000       0.00000       0.00000       0.00000       0.00000       0.00000       0.00000       0.00000       0.00000       0.00000       0.00000       0.00000       0.00000       0.00000       0.00000       0.00000       0.00000       0.00000       0.00000       0.00000       0.00000       0.00000       0.00000       0.00000       0.00000       0.00000       0.00000       0.00000
   2  23 3430.8333    3.2545  2.3160 11.4319  0.0000      0.310415  0.1473   0.1460   0.3301    1.0763   0.0000      0.757927   455.7889       7.10470      -34.1739       3.24801       0.00000       0.00000       0.00000       0.00000       0.00000       0.00000       0.00000       0.00000       0.00000       0.00000       0.00000       0.00000       0.00000       0.00000       0.00000       0.00000       0.00000       0.00000       0.00000       0.00000       0.00000       0.00000       0.00000       0.00000       0.00000       0.00000       0.00000       0.00000       0.00000       0.00000       0.00000       0.00000       75.9007       58.6463       36.1080       11.9898       0.00000       0.00000       0.00000       0.00000       0.00000       0.00000       0.00000       0.00000       0.00000       0.00000       0.00000       0.00000       0.00000       0.00000       0.00000       0.00000       0.00000       0.00000       0.00000       0.00000       0.00000       0.00000       0.00000       0.00000       0.00000       0.00000       0.00000       0.00000       0.00000       0.00000       0.00000       0.00000
   3  13 2137.8350    0.8534  0.4159 10.3973  0.0000       6.05147  0.0434   0.0658   0.1005    0.1919   0.0000       3.03797   414.9843      -15.7888       6.38882      -1.55934      -3.42154       1.02592       0.00000       0.00000       0.00000       0.00000       0.00000       0.00000       0.00000       0.00000       0.00000       0.00000       0.00000       0.00000       0.00000       0.00000       0.00000       0.00000       0.00000       0.00000       0.00000       0.00000       0.00000       0.00000       0.00000       0.00000       0.00000       0.00000       0.00000       0.00000       0.00000       0.00000       17.4768       17.3493       13.4248       7.56338       3.83413       1.10336       0.00000       0.00000       0.00000       0.00000       0.00000       0.00000       0.00000       0.00000       0.00000       0.00000       0.00000       0.00000       0.00000       0.00000       0.00000       0.00000       0.00000       0.00000       0.00000       0.00000       0.00000       0.00000       0.00000       0.00000       0.00000       0.00000       0.00000       0.00000       0.00000       0.00000
   3  15 2407.6865    1.2913  0.9759 10.4384  0.0000       2.10916  0.0739   0.0692   0.1677    0.5660   0.0000       1.71472   472.7809       22.9632      -16.5213       1.06184      -1.78630      0.779012       0.00000       0.00000       0.00000       0.00000       0.00000       0.00000       0.00000       0.00000       0.00000       0.00000       0.00000       0.00000       0.00000       0.00000       0.00000       0.00000       0.00000       0.00000       0.00000       0.00000       0.00000       0.00000       0.00000       0.00000       0.00000       0.00000       0.00000       0.00000       0.00000       0.00000       28.8242       27.2158       19.0851       11.2306       4.96457       1.60823       0.00000       0.00000       0.00000       0.00000       0.00000       0.00000       0.00000       0.00000       0.00000       0.00000       0.00000       0.00000       0.00000       0.00000       0.00000       0.00000       0.00000       0.00000       0.00000       0.00000       0.00000       0.00000       0.00000       0.00000       0.00000       0.00000       0.00000       0.00000       0.00000       0.00000
   3  17 2676.1587    2.3747  1.1514 10.4608  0.0000     -0.446785  0.0939   0.1155   0.1645    1.8386   0.0000       1.08539   450.7636       60.7092      -11.5764      -14.5287       6.90601      0.470236       0.00000       0.00000       0.00000       0.00000       0.00000       0.00000       0.00000       0.00000       0.00000       0.00000       0.00000       0.00000       0.00000       0.00000       0.00000       0.00000       0.00000       0.00000       0.00000       0.00000       0.00000       0.00000       0.00000       0.00000       0.00000       0.00000       0.00000       0.00000       0.00000       0.00000       33.0940       33.8288       22.1660       12.6798       5.26966       1.83844       0.00000       0.00000       0.00000       0.00000       0.00000       0.00000       0.00000       0.00000       0.00000       0.00000       0.00000       0.00000       0.00000       0.00000       0.00000       0.00000       0.00000       0.00000       0.00000       0.00000       0.00000       0.00000       0.00000       0.00000       0.00000       0.00000       0.00000       0.00000       0.00000       0.00000
   3  18 2811.3110    3.2355  0.7167  2.6972  0.0000      0.258215  0.0547   0.1708   0.1058 1000.0000   0.0000      0.864114   403.2046       36.9080       41.6628       12.3709      -3.39247     -0.334248       0.00000       0.00000       0.00000       0.00000       0.00000       0.00000       0.00000       0.00000       0.00000       0.00000       0.00000       0.00000       0.00000       0.00000       0.00000       0.00000       0.00000       0.00000       0.00000       0.00000       0.00000       0.00000       0.00000       0.00000       0.00000       0.00000       0.00000       0.00000       0.00000       0.00000       19.7953       19.1974       15.8936       9.79737       4.54186       1.34646       0.00000       0.00000       0.00000       0.00000       0.00000       0.00000       0.00000       0.00000       0.00000       0.00000       0.00000       0.00000       0.00000       0.00000       0.00000       0.00000       0.00000       0.00000       0.00000       0.00000       0.00000       0.00000       0.00000       0.00000       0.00000       0.00000       0.00000       0.00000       0.00000       0.00000
   3  19 2947.2257    3.6014  0.9704 12.2477  0.0000       3.30098  0.0800   0.1775   0.1488    0.5558   0.0000       1.25721   376.1939       37.1978       61.4417       15.2070      -6.16789      0.723106       0.00000       0.00000       0.00000       0.00000       0.00000       0.00000       0.00000       0.00000       0.00000       0.00000       0.00000       0.00000       0.00000       0.00000       0.00000       0.00000       0.00000       0.00000       0.00000       0.00000       0.00000       0.00000       0.00000       0.00000       0.00000       0.00000       0.00000       0.00000       0.00000       0.00000       27.5308       27.8977       21.9841       10.0401       6.19751       1.67420       0.00000       0.00000       0.00000       0.00000       0.00000       0.00000       0.00000       0.00000       0.00000       0.00000       0.00000       0.00000       0.00000       0.00000       0.00000       0.00000       0.00000       0.00000       0.00000       0.00000       0.00000       0.00000       0.00000       0.00000       0.00000       0.00000       0.00000       0.00000       0.00000       0.00000
   3  20 3082.2409    3.8613  0.9921 11.1411 -0.0014      -1.48466  0.0660   0.1917   0.1657    2.3179   0.0000       1.30387   346.1681       22.6364      -30.0737       13.8041      -1.29415      0.549776       0.00000       0.00000       0.00000       0.00000       0.00000       0.00000       0.00000       0.00000       0.00000       0.00000       0.00000       0.00000       0.00000       0.00000       0.00000       0.00000       0.00000       0.00000       0.00000       0.00000       0.00000       0.00000       0.00000       0.00000       0.00000       0.00000       0.00000       0.00000       0.00000       0.00000       24.5142       23.7231       17.7760       9.86597       5.00721       1.44269       0.00000       0.00000       0.00000       0.00000       0.00000       0.00000       0.00000       0.00000       0.00000       0.00000       0.00000       0.00000       0.00000       0.00000       0.00000       0.00000       0.00000       0.00000       0.00000       0.00000       0.00000       0.00000       0.00000       0.00000       0.00000       0.00000       0.00000       0.00000       0.00000       0.00000
   3  21 3217.9000    3.7553  1.2581 12.4929  0.0000       2.04171  0.0953   0.1824   0.1931    0.7229   0.0000       1.75193   383.6947       52.8523       18.8015       5.45933      -6.44189       1.87291       0.00000       0.00000       0.00000       0.00000       0.00000       0.00000       0.00000       0.00000       0.00000       0.00000       0.00000       0.00000       0.00000       0.00000       0.00000       0.00000       0.00000       0.00000       0.00000       0.00000       0.00000       0.00000       0.00000       0.00000       0.00000       0.00000       0.00000       0.00000       0.00000       0.00000       34.5286       34.6122       23.0059       13.1804       5.21763       1.85852       0.00000       0.00000       0.00000       0.00000       0.00000       0.00000       0.00000       0.00000       0.00000       0.00000       0.00000       0.00000       0.00000       0.00000       0.00000       0.00000       0.00000       0.00000       0.00000       0.00000       0.00000       0.00000       0.00000       0.00000       0.00000       0.00000       0.00000       0.00000       0.00000       0.00000
   3  22 3353.7003    3.5627  1.8752  9.7412 -0.0008       2.06986  0.1156   0.1288   0.1935    3.0407   0.0000      0.854257   485.2617       103.298      -27.0885       23.4710      -14.5415       2.73123       0.00000       0.00000       0.00000       0.00000       0.00000       0.00000       0.00000       0.00000       0.00000       0.00000       0.00000       0.00000       0.00000       0.00000       0.00000       0.00000       0.00000       0.00000       0.00000       0.00000       0.00000       0.00000       0.00000       0.00000       0.00000       0.00000       0.00000       0.00000       0.00000       0.00000       37.2232       34.0719       26.3816       16.2642       6.93968       2.05084       0.00000       0.00000       0.00000       0.00000       0.00000       0.00000       0.00000       0.00000       0.00000       0.00000       0.00000       0.00000       0.00000       0.00000       0.00000       0.00000       0.00000       0.00000       0.00000       0.00000       0.00000       0.00000       0.00000       0.00000       0.00000       0.00000       0.00000       0.00000       0.00000       0.00000
   3  23 3489.6330    2.8465  2.6640 11.4168 -0.0004      0.486954  0.1302   0.0899   0.2639    0.3815   0.0000      0.492014   485.2066       39.2864       40.1077       5.13039      -3.28557     0.0700299       0.00000       0.00000       0.00000       0.00000       0.00000       0.00000       0.00000       0.00000       0.00000       0.00000       0.00000       0.00000       0.00000       0.00000       0.00000       0.00000       0.00000       0.00000       0.00000       0.00000       0.00000       0.00000       0.00000       0.00000       0.00000       0.00000       0.00000       0.00000       0.00000       0.00000       44.7971       45.8680       32.5497       18.2286       8.83607       2.75242       0.00000       0.00000       0.00000       0.00000       0.00000       0.00000       0.00000       0.00000       0.00000       0.00000       0.00000       0.00000       0.00000       0.00000       0.00000       0.00000       0.00000       0.00000       0.00000       0.00000       0.00000       0.00000       0.00000       0.00000       0.00000       0.00000       0.00000       0.00000       0.00000       0.00000
   3  24 3626.4503    2.3688  3.9277 11.1138  0.0000      0.936024  0.1801   0.0669   0.3330    0.2569   0.0000      0.339215   424.3932      -6.16003      -91.9336       35.7650       5.17826     -0.699995       0.00000       0.00000       0.00000       0.00000       0.00000       0.00000       0.00000       0.00000       0.00000       0.00000       0.00000       0.00000       0.00000       0.00000       0.00000       0.00000       0.00000       0.00000       0.00000       0.00000       0.00000       0.00000       0.00000       0.00000       0.00000       0.00000       0.00000       0.00000       0.00000       0.00000       58.5996       58.3435       43.3384       24.7941       11.6381       3.57084       0.00000       0.00000       0.00000       0.00000       0.00000       0.00000       0.00000       0.00000       0.00000       0.00000       0.00000       0.00000       0.00000       0.00000       0.00000       0.00000       0.00000       0.00000       0.00000       0.00000       0.00000       0.00000       0.00000       0.00000       0.00000       0.00000       0.00000       0.00000       0.00000       0.00000
   4  12 2051.7380    0.6392  0.5191  9.9066 -0.0075       4.15464  0.0461   0.0389   0.1009    0.1868   0.0000       2.47396   438.1246       6.72407       7.77624      -7.53984       2.81105     -0.586747      -1.10429      0.510453       0.00000       0.00000       0.00000       0.00000       0.00000       0.00000       0.00000       0.00000       0.00000       0.00000       0.00000       0.00000       0.00000       0.00000       0.00000       0.00000       0.00000       0.00000       0.00000       0.00000       0.00000       0.00000       0.00000       0.00000       0.00000       0.00000       0.00000       0.00000       18.7566       19.6189       14.9950       9.51380       5.05344       2.29367      0.886392      0.219905       0.00000       0.00000       0.00000       0.00000       0.00000       0.00000       0.00000       0.00000       0.00000       0.00000       0.00000       0.00000       0.00000       0.00000       0.00000       0.00000       0.00000       0.00000       0.00000       0.00000       0.00000       0.00000       0.00000       0.00000       0.00000       0.00000       0.00000       0.00000
   4  13 2188.4340    0.8719  0.6505 10.1419 -0.0000       5.56034  0.0556   0.0466   0.1191    0.2800   0.0000       2.08583   435.1814      -14.1236       4.18431     -0.767934       3.73254      0.762772     -0.869827      0.354786       0.00000       0.00000       0.00000       0.00000       0.00000       0.00000       0.00000       0.00000       0.00000       0.00000       0.00000       0.00000       0.00000       0.00000       0.00000       0.00000       0.00000       0.00000       0.00000       0.00000       0.00000       0.00000       0.00000       0.00000       0.00000       0.00000       0.00000       0.00000       17.7042       16.3930       15.3503       9.86513       5.47216       3.33578       1.16244      0.262168       0.00000       0.00000       0.00000       0.00000       0.00000       0.00000       0.00000       0.00000       0.00000       0.00000       0.00000       0.00000       0.00000       0.00000       0.00000       0.00000       0.00000       0.00000       0.00000       0.00000       0.00000       0.00000       0.00000       0.00000       0.00000       0.00000       0.00000       0.00000
   4  14 2324.1982    1.2906  0.6488 10.4124 -0.0022       5.11892  0.0650   0.0762   0.1090    0.4036   0.0000       1.79853   436.9835       4.91664      -11.3898       1.56388       1.82997       1.46016      0.196774     -0.461306       0.00000       0.00000       0.00000       0.00000       0.00000       0.00000       0.00000       0.00000       0.00000       0.00000       0.00000       0.00000       0.00000       0.00000       0.00000       0.00000       0.00000       0.00000       0.00000       0.00000       0.00000       0.00000       0.00000       0.00000       0.00000       0.00000       0.00000       0.00000       17.1052       17.7175       17.6109       10.2143       7.24709       3.55629       1.52825      0.366905       0.00000       0.00000       0.00000       0.00000       0.00000       0.00000       0.00000       0.00000       0.00000       0.00000       0.00000       0.00000       0.00000       0.00000       0.00000       0.00000       0.00000       0.00000       0.00000       0.00000       0.00000       0.00000       0.00000       0.00000       0.00000       0.00000       0.00000       0.00000
   4  15 2458.6029    1.5628  1.0530  9.6971 -0.0176       1.51203  0.0832   0.0814   0.1446    4.6004   0.0000       1.37875   415.8163      -21.5688       4.44520       12.2087      -18.8563      -3.44561      -3.81187      0.315192       0.00000       0.00000       0.00000       0.00000       0.00000       0.00000       0.00000       0.00000       0.00000       0.00000       0.00000       0.00000       0.00000       0.00000       0.00000       0.00000       0.00000       0.00000       0.00000       0.00000       0.00000       0.00000       0.00000       0.00000       0.00000       0.00000       0.00000       0.00000       21.2713       21.0683       20.6494       13.5944       7.41009       4.85243       1.75881      0.390673       0.00000       0.00000       0.00000       0.00000       0.00000       0.00000       0.00000       0.00000       0.00000       0.00000       0.00000       0.00000       0.00000       0.00000       0.00000       0.00000       0.00000       0.00000       0.00000       0.00000       0.00000       0.00000       0.00000       0.00000       0.00000       0.00000       0.00000       0.00000
   4  17 2728.4032    2.6012  1.0174  6.1985  0.0007      0.605067  0.0941   0.1280   0.1211   36.4604   0.0000       1.36405   450.2105     -0.352546       30.3434      -3.34481      0.461882      0.253371      0.885168    -0.0637155       0.00000       0.00000       0.00000       0.00000       0.00000       0.00000       0.00000       0.00000       0.00000       0.00000       0.00000       0.00000       0.00000       0.00000       0.00000       0.00000       0.00000       0.00000       0.00000       0.00000       0.00000       0.00000       0.00000       0.00000       0.00000       0.00000       0.00000       0.00000       29.5360       33.0086       23.9892       14.4657       7.07424       3.32589       1.34425      0.329133       0.00000       0.00000       0.00000       0.00000       0.00000       0.00000       0.00000       0.00000       0.00000       0.00000       0.00000       0.00000       0.00000       0.00000       0.00000       0.00000       0.00000       0.00000       0.00000       0.00000       0.00000       0.00000       0.00000       0.00000       0.00000       0.00000       0.00000       0.00000
   4  18 2864.3305    3.3435  0.8162 11.8618  0.0030       2.21829  0.1224   0.1695   0.1139    0.7859   0.0000       1.86220   467.3359       2.27292       7.60997      -7.38272     -0.755063     -0.983697     -0.549169      0.207618       0.00000       0.00000       0.00000       0.00000       0.00000       0.00000       0.00000       0.00000       0.00000       0.00000       0.00000       0.00000       0.00000       0.00000       0.00000       0.00000       0.00000       0.00000       0.00000       0.00000       0.00000       0.00000       0.00000       0.00000       0.00000       0.00000       0.00000       0.00000       45.4258       50.7839       35.7390       18.5673       9.57860       3.25522       1.00748      0.260194       0.00000       0.00000       0.00000       0.00000       0.00000       0.00000       0.00000       0.00000       0.00000       0.00000       0.00000       0.00000       0.00000       0.00000       0.00000       0.00000       0.00000       0.00000       0.00000       0.00000       0.00000       0.00000       0.00000       0.00000       0.00000       0.00000       0.00000       0.00000
   4  19 3000.1588    3.7227  0.9140 11.7051  0.0039      0.126683  0.0573   0.1802   0.1359    1.0266   0.0000       1.28399   427.7603       39.2961       14.7488       16.8423       1.15689      -4.88398     0.0339709     -0.446707       0.00000       0.00000       0.00000       0.00000       0.00000       0.00000       0.00000       0.00000       0.00000       0.00000       0.00000       0.00000       0.00000       0.00000       0.00000       0.00000       0.00000       0.00000       0.00000       0.00000       0.00000       0.00000       0.00000       0.00000       0.00000       0.00000       0.00000       0.00000       16.7916       18.2558       14.6931       9.71646       5.48772       3.05372       1.08462      0.283204       0.00000       0.00000       0.00000       0.00000       0.00000       0.00000       0.00000       0.00000       0.00000       0.00000       0.00000       0.00000       0.00000       0.00000       0.00000       0.00000       0.00000       0.00000       0.00000       0.00000       0.00000       0.00000       0.00000       0.00000       0.00000       0.00000       0.00000       0.00000
   4  20 3136.1361    4.0015  1.1265  2.0889  0.0000       2.13487  0.0676   0.1692   0.1446 1000.0000   0.0000      0.909740   414.4082       15.8169       16.4136      -11.3601      -5.91026      -1.85479       0.00000       0.00000       0.00000       0.00000       0.00000       0.00000       0.00000       0.00000       0.00000       0.00000       0.00000       0.00000       0.00000       0.00000       0.00000       0.00000       0.00000       0.00000       0.00000       0.00000       0.00000       0.00000       0.00000       0.00000       0.00000       0.00000       0.00000       0.00000       0.00000       0.00000       17.3602       18.6415       15.2903       11.2956       6.40993       3.42853       1.18601      0.335916       0.00000       0.00000       0.00000       0.00000       0.00000       0.00000       0.00000       0.00000       0.00000       0.00000       0.00000       0.00000       0.00000       0.00000       0.00000       0.00000       0.00000       0.00000       0.00000       0.00000       0.00000       0.00000       0.00000       0.00000       0.00000       0.00000       0.00000       0.00000
   4  21 3271.8690    3.5834  1.6185 11.8514 -0.0096       1.76893  0.0934   0.1393   0.1785    0.8218   0.0000      0.869604   470.5456       54.6595      -9.71534      -23.8038      -11.5196     -0.552252      -2.83818     -0.337847       0.00000       0.00000       0.00000       0.00000       0.00000       0.00000       0.00000       0.00000       0.00000       0.00000       0.00000       0.00000       0.00000       0.00000       0.00000       0.00000       0.00000       0.00000       0.00000       0.00000       0.00000       0.00000       0.00000       0.00000       0.00000       0.00000       0.00000       0.00000       25.2356       24.0337       21.2937       15.3884       9.52175       4.43263       1.70082      0.394916       0.00000       0.00000       0.00000       0.00000       0.00000       0.00000       0.00000       0.00000       0.00000       0.00000       0.00000       0.00000       0.00000       0.00000       0.00000       0.00000       0.00000       0.00000       0.00000       0.00000       0.00000       0.00000       0.00000       0.00000       0.00000       0.00000       0.00000       0.00000
   4  22 3408.3583    3.1446  2.1258 12.0206  0.0026       1.59094  0.1310   0.1076   0.1937    0.3692   0.0000      0.728329   413.4046       27.2668       22.3645      -1.27757       7.33868       2.36292      -2.18673    -0.0202598       0.00000       0.00000       0.00000       0.00000       0.00000       0.00000       0.00000       0.00000       0.00000       0.00000       0.00000       0.00000       0.00000       0.00000       0.00000       0.00000       0.00000       0.00000       0.00000       0.00000       0.00000       0.00000       0.00000       0.00000       0.00000       0.00000       0.00000       0.00000       29.6595       31.9853       26.2427       21.3685       11.5836       6.57856       2.15476      0.657951       0.00000       0.00000       0.00000       0.00000       0.00000       0.00000       0.00000       0.00000       0.00000       0.00000       0.00000       0.00000       0.00000       0.00000       0.00000       0.00000       0.00000       0.00000       0.00000       0.00000       0.00000       0.00000       0.00000       0.00000       0.00000       0.00000       0.00000       0.00000
   4  23 3544.8105    2.6823  3.2371 11.2562  0.0104      0.462724  0.1431   0.0782   0.2509    0.3196   0.0000      0.401690   405.6554       81.8599       9.66780      -5.22478      -6.67776       5.89183       1.20117      -1.47959       0.00000       0.00000       0.00000       0.00000       0.00000       0.00000       0.00000       0.00000       0.00000       0.00000       0.00000       0.00000       0.00000       0.00000       0.00000       0.00000       0.00000       0.00000       0.00000       0.00000       0.00000       0.00000       0.00000       0.00000       0.00000       0.00000       0.00000       0.00000       35.0726       36.3154       31.6415       21.9350       13.4558       6.49433       2.57851      0.645348       0.00000       0.00000       0.00000       0.00000       0.00000       0.00000       0.00000       0.00000       0.00000       0.00000       0.00000       0.00000       0.00000       0.00000       0.00000       0.00000       0.00000       0.00000       0.00000       0.00000       0.00000       0.00000       0.00000       0.00000       0.00000       0.00000       0.00000       0.00000
   4  24 3681.6930    2.3536  4.0709 10.7980 -0.0019      0.457206  0.1595   0.0588   0.2851    0.3218   0.0000      0.247023   547.9363      0.750561       9.35049       6.90419      -3.69965      -5.85664      0.814783      0.815070       0.00000       0.00000       0.00000       0.00000       0.00000       0.00000       0.00000       0.00000       0.00000       0.00000       0.00000       0.00000       0.00000       0.00000       0.00000       0.00000       0.00000       0.00000       0.00000       0.00000       0.00000       0.00000       0.00000       0.00000       0.00000       0.00000       0.00000       0.00000       40.3617       41.8313       33.4922       25.1871       14.8746       6.90717       2.59250      0.711995       0.00000       0.00000       0.00000       0.00000       0.00000       0.00000       0.00000       0.00000       0.00000       0.00000       0.00000       0.00000       0.00000       0.00000       0.00000       0.00000       0.00000       0.00000       0.00000       0.00000       0.00000       0.00000       0.00000       0.00000       0.00000       0.00000       0.00000       0.00000
   4  25 3819.3625    1.8837  5.6654 10.8440 -0.0007      0.827305  0.2001   0.0437   0.3907    0.1770   0.0000      0.204060   348.0529      -18.9208       50.2638       19.1986      0.755836       5.67814       5.78059     -0.252917       0.00000       0.00000       0.00000       0.00000       0.00000       0.00000       0.00000       0.00000       0.00000       0.00000       0.00000       0.00000       0.00000       0.00000       0.00000       0.00000       0.00000       0.00000       0.00000       0.00000       0.00000       0.00000       0.00000       0.00000       0.00000       0.00000       0.00000       0.00000       47.6364       49.6904       43.6413       30.7966       19.2975       9.07640       3.75109      0.936741       0.00000       0.00000       0.00000       0.00000       0.00000       0.00000       0.00000       0.00000       0.00000       0.00000       0.00000       0.00000       0.00000       0.00000       0.00000       0.00000       0.00000       0.00000       0.00000       0.00000       0.00000       0.00000       0.00000       0.00000       0.00000       0.00000       0.00000       0.00000
   5  11 1960.7298    0.4734  0.3376 10.1126 -0.0153       18.1748  0.0338   0.0328   0.0727    0.1094   0.0000       4.81549   433.0135      -8.01850       4.49999      -15.2838      -7.03226       1.04329       2.20929     -0.417803      0.200540    -0.0389612       0.00000       0.00000       0.00000       0.00000       0.00000       0.00000       0.00000       0.00000       0.00000       0.00000       0.00000       0.00000       0.00000       0.00000       0.00000       0.00000       0.00000       0.00000       0.00000       0.00000       0.00000       0.00000       0.00000       0.00000       0.00000       0.00000       8.82327       9.02165       8.83739       6.41747       4.93328       2.86976       1.40081      0.619729      0.219074     0.0438457       0.00000       0.00000       0.00000       0.00000       0.00000       0.00000       0.00000       0.00000       0.00000       0.00000       0.00000       0.00000       0.00000       0.00000       0.00000       0.00000       0.00000       0.00000       0.00000       0.00000       0.00000       0.00000       0.00000       0.00000       0.00000       0.00000
   5  12 2098.4755    0.7553  0.4915  9.9119 -0.0112       7.02915  0.0532   0.0503   0.0871    0.1763   0.0000       2.05513   427.7585       20.0227       10.9473      -9.62379       1.85845      -1.46548     -0.979145     -0.400272      0.258972    -0.0440493       0.00000       0.00000       0.00000       0.00000       0.00000       0.00000       0.00000       0.00000       0.00000       0.00000       0.00000       0.00000       0.00000       0.00000       0.00000       0.00000       0.00000       0.00000       0.00000       0.00000       0.00000       0.00000       0.00000       0.00000       0.00000       0.00000       12.4865       11.0969       14.0078       10.4339       5.24204       3.75679       3.07985       1.12763      0.319174     0.0651396       0.00000       0.00000       0.00000       0.00000       0.00000       0.00000       0.00000       0.00000       0.00000       0.00000       0.00000       0.00000       0.00000       0.00000       0.00000       0.00000       0.00000       0.00000       0.00000       0.00000       0.00000       0.00000       0.00000       0.00000       0.00000       0.00000
   5  13 2235.5501    1.0135  0.7499 10.2468 -0.0065       6.90970  0.0556   0.0494   0.1178    0.2543   0.0000       1.62134   458.9529      -15.6477      -5.41655      -1.34745       5.83538      -1.27395      -1.95292     -0.179208     -0.486637    -0.0458394       0.00000       0.00000       0.00000       0.00000       0.00000       0.00000       0.00000       0.00000       0.00000       0.00000       0.00000       0.00000       0.00000       0.00000       0.00000       0.00000       0.00000       0.00000       0.00000       0.00000       0.00000       0.00000       0.00000       0.00000       0.00000       0.00000       16.4395       17.3405       16.0985       10.7583       7.17608       3.77178       2.04599      0.839756      0.281398     0.0549784       0.00000       0.00000       0.00000       0.00000       0.00000       0.00000       0.00000       0.00000       0.00000       0.00000       0.00000       0.00000       0.00000       0.00000       0.00000       0.00000       0.00000       0.00000       0.00000       0.00000       0.00000       0.00000       0.00000       0.00000       0.00000       0.00000
   5  14 2371.2058    1.4587  0.5239 10.9527 -0.0076       2.35127  0.0566   0.0793   0.0693    0.2127   0.0000       1.74720   441.7442      -1.73925       22.7562       2.32260       11.5983       1.28385      0.453523      0.170273      0.287668    -0.0341575       0.00000       0.00000       0.00000       0.00000       0.00000       0.00000       0.00000       0.00000       0.00000       0.00000       0.00000       0.00000       0.00000       0.00000       0.00000       0.00000       0.00000       0.00000       0.00000       0.00000       0.00000       0.00000       0.00000       0.00000       0.00000       0.00000       15.3074       14.5931       14.8714       11.1178       6.45419       3.95329       2.48710      0.927519      0.279030     0.0502226       0.00000       0.00000       0.00000       0.00000       0.00000       0.00000       0.00000       0.00000       0.00000       0.00000       0.00000       0.00000       0.00000       0.00000       0.00000       0.00000       0.00000       0.00000       0.00000       0.00000       0.00000       0.00000       0.00000       0.00000       0.00000       0.00000
   5  16 2641.3103    2.2420  0.9459  7.4964  0.0065      0.972614  0.0558   0.0901   0.1067    3.4992   0.0000      0.993490   420.7723       9.97312       15.7502      -4.69542      -13.1254      -4.03328      0.678147      -1.66181      0.122128      0.105169       0.00000       0.00000       0.00000       0.00000       0.00000       0.00000       0.00000       0.00000       0.00000       0.00000       0.00000       0.00000       0.00000       0.00000       0.00000       0.00000       0.00000       0.00000       0.00000       0.00000       0.00000       0.00000       0.00000       0.00000       0.00000       0.00000       12.4778       13.2911       11.7455       9.65937       6.54625       4.11004       1.90905      0.874028      0.269170     0.0672182       0.00000       0.00000       0.00000       0.00000       0.00000       0.00000       0.00000       0.00000       0.00000       0.00000       0.00000       0.00000       0.00000       0.00000       0.00000       0.00000       0.00000       0.00000       0.00000       0.00000       0.00000       0.00000       0.00000       0.00000       0.00000       0.00000
   5  17 2777.4071    2.5050  1.0377 11.6856  0.0041       3.84827  0.0795   0.1015   0.1223    0.4495   0.0000       1.33336   453.0040       22.2655      -3.43455      -14.8697       9.25928       2.83743      -3.73520     -0.134866      0.227286    -0.0248048       0.00000       0.00000       0.00000       0.00000       0.00000       0.00000       0.00000       0.00000       0.00000       0.00000       0.00000       0.00000       0.00000       0.00000       0.00000       0.00000       0.00000       0.00000       0.00000       0.00000       0.00000       0.00000       0.00000       0.00000       0.00000       0.00000       18.6716       18.1917       13.8762       13.7253       10.8354       5.99950       2.74055      0.992612      0.323398     0.0741899       0.00000       0.00000       0.00000       0.00000       0.00000       0.00000       0.00000       0.00000       0.00000       0.00000       0.00000       0.00000       0.00000       0.00000       0.00000       0.00000       0.00000       0.00000       0.00000       0.00000       0.00000       0.00000       0.00000       0.00000       0.00000       0.00000
   5  18 2913.8209    3.7764  0.8578  6.1810  0.0000       2.29239  0.0855   0.2827   0.1549  182.2659   0.0000       1.13313   435.2820       16.4980       8.58800       1.88100     -0.101000     -0.829000       0.00000       0.00000       0.00000       0.00000       0.00000       0.00000       0.00000       0.00000       0.00000       0.00000       0.00000       0.00000       0.00000       0.00000       0.00000       0.00000       0.00000       0.00000       0.00000       0.00000       0.00000       0.00000       0.00000       0.00000       0.00000       0.00000       0.00000       0.00000       0.00000       0.00000       16.6721       16.5710       12.7343       12.1019       9.53101       5.57081       2.38661      0.923531      0.303918     0.0764838       0.00000       0.00000       0.00000       0.00000       0.00000       0.00000       0.00000       0.00000       0.00000       0.00000       0.00000       0.00000       0.00000       0.00000       0.00000       0.00000       0.00000       0.00000       0.00000       0.00000       0.00000       0.00000       0.00000       0.00000       0.00000       0.00000
   5  19 3050.1547    3.6743  0.8744 12.8372 -0.0198       3.68302  0.0627   0.1858   0.1288    0.6121   0.0000       1.72427   410.9118       18.8902      0.747218      -17.6500       14.3676      -7.46262      -2.89561       1.73692      0.180606     -0.102084       0.00000       0.00000       0.00000       0.00000       0.00000       0.00000       0.00000       0.00000       0.00000       0.00000       0.00000       0.00000       0.00000       0.00000       0.00000       0.00000       0.00000       0.00000       0.00000       0.00000       0.00000       0.00000       0.00000       0.00000       0.00000       0.00000       13.5992       13.9211       13.6316       10.1255       7.33958       4.23506       2.33310      0.946286      0.332653     0.0688330       0.00000       0.00000       0.00000       0.00000       0.00000       0.00000       0.00000       0.00000       0.00000       0.00000       0.00000       0.00000       0.00000       0.00000       0.00000       0.00000       0.00000       0.00000       0.00000       0.00000       0.00000       0.00000       0.00000       0.00000       0.00000       0.00000
   5  22 3459.5916    3.0477  2.4804 10.4910  0.0011      0.629309  0.1055   0.0849   0.2102    1.1599   0.0000      0.439817   435.4945       73.3428       5.78087       17.5864     -0.953651      -1.86477      -2.07969     -0.459715      0.841070     0.0314434       0.00000       0.00000       0.00000       0.00000       0.00000       0.00000       0.00000       0.00000       0.00000       0.00000       0.00000       0.00000       0.00000       0.00000       0.00000       0.00000       0.00000       0.00000       0.00000       0.00000       0.00000       0.00000       0.00000       0.00000       0.00000       0.00000       22.0868       24.9767       22.4550       16.5127       11.2061       6.64027       3.42076       1.46412      0.526534      0.115887       0.00000       0.00000       0.00000       0.00000       0.00000       0.00000       0.00000       0.00000       0.00000       0.00000       0.00000       0.00000       0.00000       0.00000       0.00000       0.00000       0.00000       0.00000       0.00000       0.00000       0.00000       0.00000       0.00000       0.00000       0.00000       0.00000
   5  23 3596.7402    2.5214  3.5001 11.0358 -0.0014      0.475068  0.1357   0.0629   0.2460    0.3531   0.0000      0.274395   406.7678       39.3061       37.6063       9.71631      -7.31197      -1.04809      -5.57354       1.47776      0.417023     -0.124207       0.00000       0.00000       0.00000       0.00000       0.00000       0.00000       0.00000       0.00000       0.00000       0.00000       0.00000       0.00000       0.00000       0.00000       0.00000       0.00000       0.00000       0.00000       0.00000       0.00000       0.00000       0.00000       0.00000       0.00000       0.00000       0.00000       26.7579       31.5361       26.6281       21.7219       15.2125       8.78804       4.63629       1.87752      0.673053      0.165522       0.00000       0.00000       0.00000       0.00000       0.00000       0.00000       0.00000       0.00000       0.00000       0.00000       0.00000       0.00000       0.00000       0.00000       0.00000       0.00000       0.00000       0.00000       0.00000       0.00000       0.00000       0.00000       0.00000       0.00000       0.00000       0.00000
   5  24 3734.3876    2.0466  4.4917 11.0334 -0.0053      0.717768  0.1680   0.0493   0.3017    0.2163   0.0000      0.232288   448.0532       81.9446       48.0970       16.4101       15.0007     -0.789388      -9.39068      -5.53847      0.233847   -0.00223899       0.00000       0.00000       0.00000       0.00000       0.00000       0.00000       0.00000       0.00000       0.00000       0.00000       0.00000       0.00000       0.00000       0.00000       0.00000       0.00000       0.00000       0.00000       0.00000       0.00000       0.00000       0.00000       0.00000       0.00000       0.00000       0.00000       33.4329       37.6467       34.0552       26.3870       18.1100       10.7061       5.70233       2.39385      0.835843      0.187713       0.00000       0.00000       0.00000       0.00000       0.00000       0.00000       0.00000       0.00000       0.00000       0.00000       0.00000       0.00000       0.00000       0.00000       0.00000       0.00000       0.00000       0.00000       0.00000       0.00000       0.00000       0.00000       0.00000       0.00000       0.00000       0.00000
   5  25 3871.9707    1.7981  6.4935 10.5613 -0.0000      0.276177  0.2032   0.0348   0.3698    0.1556   0.0000      0.138870   456.3905       72.2077       17.7512     -0.334442       37.8965       9.86007       1.85272      -1.58930      0.334048     -0.210881       0.00000       0.00000       0.00000       0.00000       0.00000       0.00000       0.00000       0.00000       0.00000       0.00000       0.00000       0.00000       0.00000       0.00000       0.00000       0.00000       0.00000       0.00000       0.00000       0.00000       0.00000       0.00000       0.00000       0.00000       0.00000       0.00000       39.8937       48.1867       41.2697       32.3847       21.8066       12.7135       6.88429       2.86293       1.02631      0.253926       0.00000       0.00000       0.00000       0.00000       0.00000       0.00000       0.00000       0.00000       0.00000       0.00000       0.00000       0.00000       0.00000       0.00000       0.00000       0.00000       0.00000       0.00000       0.00000       0.00000       0.00000       0.00000       0.00000       0.00000       0.00000       0.00000
   6  10 1866.1192    0.4126  0.2893 10.0940 -0.0038       14.5409  0.0546   0.0324   0.0646    0.0867   0.0000       6.28786   429.9623       5.27424       2.03545      -1.64834      -2.20632      0.930978      -4.88750      -1.68726      0.311502     -0.279109    -0.0324580    0.00424655       0.00000       0.00000       0.00000       0.00000       0.00000       0.00000       0.00000       0.00000       0.00000       0.00000       0.00000       0.00000       0.00000       0.00000       0.00000       0.00000       0.00000       0.00000       0.00000       0.00000       0.00000       0.00000       0.00000       0.00000       10.8682       13.4843       14.6796       8.59668       6.52003       3.76589       2.51672      0.825872      0.557653      0.211499     0.0857395     0.0171019       0.00000       0.00000       0.00000       0.00000       0.00000       0.00000       0.00000       0.00000       0.00000       0.00000       0.00000       0.00000       0.00000       0.00000       0.00000       0.00000       0.00000       0.00000       0.00000       0.00000       0.00000       0.00000       0.00000       0.00000
   6  11 2004.1779    0.4958  0.3908  9.9772 -0.0098       15.7405  0.0455   0.0310   0.0727    0.1193   0.0000       3.97511   441.6852      -5.32468       19.7636       1.61299       2.11670      -3.32823       2.20022       3.32289      0.199679     -0.284996    -0.0498322   0.000901824       0.00000       0.00000       0.00000       0.00000       0.00000       0.00000       0.00000       0.00000       0.00000       0.00000       0.00000       0.00000       0.00000       0.00000       0.00000       0.00000       0.00000       0.00000       0.00000       0.00000       0.00000       0.00000       0.00000       0.00000       10.1605       10.1940       8.96670       7.23307       7.01723       4.44789       2.47629       1.34335      0.436363      0.186760     0.0645461     0.0108724       0.00000       0.00000       0.00000       0.00000       0.00000       0.00000       0.00000       0.00000       0.00000       0.00000       0.00000       0.00000       0.00000       0.00000       0.00000       0.00000       0.00000       0.00000       0.00000       0.00000       0.00000       0.00000       0.00000       0.00000
   6  12 2142.5909    0.7525  0.6170  9.9964 -0.0037       9.19149  0.0492   0.0356   0.0809    0.1645   0.0000       2.01358   421.2618       12.3820       2.99067       4.29342       3.46711     -0.841336       1.19637       3.97849      0.647670     -0.182390    -0.0693624   -0.00619473       0.00000       0.00000       0.00000       0.00000       0.00000       0.00000       0.00000       0.00000       0.00000       0.00000       0.00000       0.00000       0.00000       0.00000       0.00000       0.00000       0.00000       0.00000       0.00000       0.00000       0.00000       0.00000       0.00000       0.00000       9.01623       11.9286       11.1414       8.14969       6.75557       4.51723       2.18999       1.74916      0.466618      0.295580     0.0860154     0.0170521       0.00000       0.00000       0.00000       0.00000       0.00000       0.00000       0.00000       0.00000       0.00000       0.00000       0.00000       0.00000       0.00000       0.00000       0.00000       0.00000       0.00000       0.00000       0.00000       0.00000       0.00000       0.00000       0.00000       0.00000
   6  13 2279.9111    1.0427  0.7430 10.6181 -0.0081       4.31778  0.0534   0.0462   0.0922    0.1934   0.0000       1.50799   443.2932       13.2446      -7.21758       8.51318       9.40771     0.0322544       3.83693     -0.788304      0.360346     0.0318689    -0.0755257   -0.00518485       0.00000       0.00000       0.00000       0.00000       0.00000       0.00000       0.00000       0.00000       0.00000       0.00000       0.00000       0.00000       0.00000       0.00000       0.00000       0.00000       0.00000       0.00000       0.00000       0.00000       0.00000       0.00000       0.00000       0.00000       10.0602       11.7327       11.5327       9.72237       5.93094       5.01791       2.56788       1.49818      0.677847      0.307411     0.0714625     0.0175023       0.00000       0.00000       0.00000       0.00000       0.00000       0.00000       0.00000       0.00000       0.00000       0.00000       0.00000       0.00000       0.00000       0.00000       0.00000       0.00000       0.00000       0.00000       0.00000       0.00000       0.00000       0.00000       0.00000       0.00000
   6  14 2415.6486    1.3741  1.0381 10.6258 -0.0015       2.12630  0.0684   0.0517   0.1143    0.3012   0.0000       1.23373   433.5849      -9.55302       4.78929      -1.71658      -2.42498      -1.99177      -3.07103       3.22009      0.489711      0.268573    -0.0690050    -0.0202458       0.00000       0.00000       0.00000       0.00000       0.00000       0.00000       0.00000       0.00000       0.00000       0.00000       0.00000       0.00000       0.00000       0.00000       0.00000       0.00000       0.00000       0.00000       0.00000       0.00000       0.00000       0.00000       0.00000       0.00000       12.2612       14.7771       12.3736       10.6789       8.49786       5.19919       3.32774       1.47486      0.763564      0.241766     0.0917528     0.0205847       0.00000       0.00000       0.00000       0.00000       0.00000       0.00000       0.00000       0.00000       0.00000       0.00000       0.00000       0.00000       0.00000       0.00000       0.00000       0.00000       0.00000       0.00000       0.00000       0.00000       0.00000       0.00000       0.00000       0.00000
   6  15 2551.1844    1.9406  0.7679 11.5335  0.0027       2.78932  0.0621   0.0793   0.0816    0.2230   0.0000       1.30452   411.0673       22.0693       10.0301       3.19923      0.490804      -8.67317       3.39257       2.63975      0.280511     -0.193664     0.0269281    0.00779082       0.00000       0.00000       0.00000       0.00000       0.00000       0.00000       0.00000       0.00000       0.00000       0.00000       0.00000       0.00000       0.00000       0.00000       0.00000       0.00000       0.00000       0.00000       0.00000       0.00000       0.00000       0.00000       0.00000       0.00000       12.3965       13.3945       14.5285       9.77714       6.72561       5.06768       2.67286       1.34887      0.725405      0.297526     0.0792683     0.0130947       0.00000       0.00000       0.00000       0.00000       0.00000       0.00000       0.00000       0.00000       0.00000       0.00000       0.00000       0.00000       0.00000       0.00000       0.00000       0.00000       0.00000       0.00000       0.00000       0.00000       0.00000       0.00000       0.00000       0.00000
   6  16 2687.2869    2.3455  1.0153 11.4305  0.0064       5.05202  0.0600   0.0893   0.1155    0.3208   0.0000       1.27157   441.9361      -11.0885       21.0639       18.0251       4.01470       2.19299      -1.99185       1.15469     -0.555978     -0.440676    -0.0359691     0.0145776       0.00000       0.00000       0.00000       0.00000       0.00000       0.00000       0.00000       0.00000       0.00000       0.00000       0.00000       0.00000       0.00000       0.00000       0.00000       0.00000       0.00000       0.00000       0.00000       0.00000       0.00000       0.00000       0.00000       0.00000       10.5214       11.0420       12.0839       9.18357       7.14768       4.51159       2.77814       1.51045      0.710168      0.276124     0.0871752     0.0148860       0.00000       0.00000       0.00000       0.00000       0.00000       0.00000       0.00000       0.00000       0.00000       0.00000       0.00000       0.00000       0.00000       0.00000       0.00000       0.00000       0.00000       0.00000       0.00000       0.00000       0.00000       0.00000       0.00000       0.00000
   6  18 2960.7774    3.5888  0.8347 12.6546 -0.0113       2.93940  0.0581   0.1497   0.0948    0.3166   0.0000       1.20396   436.2349       17.0553       6.28839       14.7971       1.32097      -4.78622      -1.30488      -3.23665      0.493493     -0.115940    0.00275078    -0.0114556       0.00000       0.00000       0.00000       0.00000       0.00000       0.00000       0.00000       0.00000       0.00000       0.00000       0.00000       0.00000       0.00000       0.00000       0.00000       0.00000       0.00000       0.00000       0.00000       0.00000       0.00000       0.00000       0.00000       0.00000       14.2066       17.4668       15.5181       11.6677       7.09963       4.28076       2.44368       1.23271      0.593142      0.218439     0.0673125     0.0148803       0.00000       0.00000       0.00000       0.00000       0.00000       0.00000       0.00000       0.00000       0.00000       0.00000       0.00000       0.00000       0.00000       0.00000       0.00000       0.00000       0.00000       0.00000       0.00000       0.00000       0.00000       0.00000       0.00000       0.00000
   6  19 3097.4067    3.8226  0.8566 13.0382 -0.0047      0.804479  0.0488   0.1528   0.1018    0.2724   0.0000       1.30929   423.8540       20.2981       19.0365       7.15144       4.59625     -0.136217      0.836103      0.703949       1.17894      0.112270     0.0100273     0.0161558       0.00000       0.00000       0.00000       0.00000       0.00000       0.00000       0.00000       0.00000       0.00000       0.00000       0.00000       0.00000       0.00000       0.00000       0.00000       0.00000       0.00000       0.00000       0.00000       0.00000       0.00000       0.00000       0.00000       0.00000       9.05401       11.3139       10.1252       8.58895       5.96305       4.08998       2.30436       1.30286      0.564484      0.235451     0.0687408     0.0166881       0.00000       0.00000       0.00000       0.00000       0.00000       0.00000       0.00000       0.00000       0.00000       0.00000       0.00000       0.00000       0.00000       0.00000       0.00000       0.00000       0.00000       0.00000       0.00000       0.00000       0.00000       0.00000       0.00000       0.00000
   6  20 3234.0784    3.7969  1.2969 11.9886 -0.0043      0.620807  0.0843   0.1358   0.1186    0.7594   0.0000      0.978400   444.3390       35.6483       1.41466       10.7646      -5.52976      -9.96838       3.32063      -2.18721      0.420868     -0.421173     0.0812429    -0.0254008       0.00000       0.00000       0.00000       0.00000       0.00000       0.00000       0.00000       0.00000       0.00000       0.00000       0.00000       0.00000       0.00000       0.00000       0.00000       0.00000       0.00000       0.00000       0.00000       0.00000       0.00000       0.00000       0.00000       0.00000       13.9986       14.8765       13.2078       11.5873       9.46011       6.87551       3.77066       1.72616      0.824724      0.313699     0.0895940     0.0192575       0.00000       0.00000       0.00000       0.00000       0.00000       0.00000       0.00000       0.00000       0.00000       0.00000       0.00000       0.00000       0.00000       0.00000       0.00000       0.00000       0.00000       0.00000       0.00000       0.00000       0.00000       0.00000       0.00000       0.00000
   6  22 3508.4901    2.8894  2.5695 11.5370  0.0026     -0.508624  0.1042   0.0726   0.1980    0.3433   0.0000      0.271456   413.8825       6.03259       14.0752      0.190303       6.16131      -11.3125      -2.61066       1.32463      0.579733     -0.515552     -0.109280    -0.0409926       0.00000       0.00000       0.00000       0.00000       0.00000       0.00000       0.00000       0.00000       0.00000       0.00000       0.00000       0.00000       0.00000       0.00000       0.00000       0.00000       0.00000       0.00000       0.00000       0.00000       0.00000       0.00000       0.00000       0.00000       17.1696       21.4651       19.7633       16.7538       11.7745       8.24974       4.86575       2.39599       1.25518      0.478540      0.146972     0.0330295       0.00000       0.00000       0.00000       0.00000       0.00000       0.00000       0.00000       0.00000       0.00000       0.00000       0.00000       0.00000       0.00000       0.00000       0.00000       0.00000       0.00000       0.00000       0.00000       0.00000       0.00000       0.00000       0.00000       0.00000
   6  23 3646.3815    2.4055  4.2244 10.8861 -0.0020      0.516355  0.1330   0.0470   0.2559    0.2215   0.0000      0.166403   438.1718       42.6723      -13.3590      -4.28263       3.67474      -2.29730      -1.51233      -4.88922       1.05526     0.0465223     -0.149272    -0.0245322       0.00000       0.00000       0.00000       0.00000       0.00000       0.00000       0.00000       0.00000       0.00000       0.00000       0.00000       0.00000       0.00000       0.00000       0.00000       0.00000       0.00000       0.00000       0.00000       0.00000       0.00000       0.00000       0.00000       0.00000       22.4406       26.8165       23.8876       20.9544       15.3301       10.2853       6.10413       3.20677       1.45045      0.557746      0.175609     0.0389853       0.00000       0.00000       0.00000       0.00000       0.00000       0.00000       0.00000       0.00000       0.00000       0.00000       0.00000       0.00000       0.00000       0.00000       0.00000       0.00000       0.00000       0.00000       0.00000       0.00000       0.00000       0.00000       0.00000       0.00000
   6  24 3784.4682    2.0054  5.8422 10.6272 -0.0008      0.628128  0.1751   0.0353   0.3117    0.1499   0.0000      0.147376   450.8014       29.4262       11.7201      -34.2625       3.08083       15.7513       14.1708      -2.25595      -3.09360      0.296483      0.634418    -0.0915244       0.00000       0.00000       0.00000       0.00000       0.00000       0.00000       0.00000       0.00000       0.00000       0.00000       0.00000       0.00000       0.00000       0.00000       0.00000       0.00000       0.00000       0.00000       0.00000       0.00000       0.00000       0.00000       0.00000       0.00000       29.4099       35.5235       31.4463       27.5551       19.8486       13.2926       7.70798       4.21725       1.81984      0.727354      0.225890     0.0507584       0.00000       0.00000       0.00000       0.00000       0.00000       0.00000       0.00000       0.00000       0.00000       0.00000       0.00000       0.00000       0.00000       0.00000       0.00000       0.00000       0.00000       0.00000       0.00000       0.00000       0.00000       0.00000       0.00000       0.00000
   6  25 3922.3752    1.6961  8.4165 10.3783 -0.0003      0.201932  0.2164   0.0259   0.4178    0.1020   0.0000      0.106192   463.7468       29.2189       62.2553      -25.6117      -1.06844      -4.26145      -7.23410      -9.23532      -4.62965     -0.977064      0.194768    -0.0265099       0.00000       0.00000       0.00000       0.00000       0.00000       0.00000       0.00000       0.00000       0.00000       0.00000       0.00000       0.00000       0.00000       0.00000       0.00000       0.00000       0.00000       0.00000       0.00000       0.00000       0.00000       0.00000       0.00000       0.00000       34.8907       40.2805       38.2141       31.7965       23.7924       16.3354       9.53673       5.01491       2.31773      0.917004      0.279051     0.0575300       0.00000       0.00000       0.00000       0.00000       0.00000       0.00000       0.00000       0.00000       0.00000       0.00000       0.00000       0.00000       0.00000       0.00000       0.00000       0.00000       0.00000       0.00000       0.00000       0.00000       0.00000       0.00000       0.00000       0.00000
   7  10 1906.9084    0.4643  0.3666  9.8412 -0.0025       7.52751  0.0390   0.0257   0.0624    0.1012   0.0000       3.12375   444.8655      -11.4330       5.78548      0.313563      -3.71513      -2.09489      0.361011     -0.503089    -0.0214399     -0.168929    -0.0486366    -0.0289157    0.00656285    0.00187716       0.00000       0.00000       0.00000       0.00000       0.00000       0.00000       0.00000       0.00000       0.00000       0.00000       0.00000       0.00000       0.00000       0.00000       0.00000       0.00000       0.00000       0.00000       0.00000       0.00000       0.00000       0.00000       8.46203       9.19789       8.25378       6.49200       5.91221       4.93205       2.94073       1.61272      0.762362      0.329246      0.149265     0.0573053     0.0143463    0.00262064       0.00000       0.00000       0.00000       0.00000       0.00000       0.00000       0.00000       0.00000       0.00000       0.00000       0.00000       0.00000       0.00000       0.00000       0.00000       0.00000       0.00000       0.00000       0.00000       0.00000       0.00000       0.00000
   7  13 2322.2725    1.2099  0.7216 10.4047 -0.0105       3.35291  0.0421   0.0476   0.0783    0.2360   0.0000       1.08034   437.7736       8.36740       10.2729      -7.17186       2.70323      -1.02805      0.551304      0.886683     -0.246294      0.105310    -0.0741414    -0.0717272    -0.0162621   -0.00340456       0.00000       0.00000       0.00000       0.00000       0.00000       0.00000       0.00000       0.00000       0.00000       0.00000       0.00000       0.00000       0.00000       0.00000       0.00000       0.00000       0.00000       0.00000       0.00000       0.00000       0.00000       0.00000       7.81676       9.05925       8.56052       7.88844       5.54387       4.03461       2.44397       1.59959      0.822920      0.413182      0.154439     0.0572919     0.0137926    0.00322037       0.00000       0.00000       0.00000       0.00000       0.00000       0.00000       0.00000       0.00000       0.00000       0.00000       0.00000       0.00000       0.00000       0.00000       0.00000       0.00000       0.00000       0.00000       0.00000       0.00000       0.00000       0.00000
   7  14 2458.2825    1.6030  0.8325 11.1907 -0.0008       3.89850  0.0524   0.0599   0.0873    0.2060   0.0000       1.19798   433.1908       2.56462       23.1563      -1.39147       1.60852      -8.42721       3.69777      -1.65753      0.235486     -0.348965     -0.226096     0.0448725  -0.000330556  -0.000133391       0.00000       0.00000       0.00000       0.00000       0.00000       0.00000       0.00000       0.00000       0.00000       0.00000       0.00000       0.00000       0.00000       0.00000       0.00000       0.00000       0.00000       0.00000       0.00000       0.00000       0.00000       0.00000       8.48548       9.85438       10.3875       7.96355       6.70732       4.82739       2.89532       1.83830       1.07901      0.406743      0.210863     0.0763088     0.0210570    0.00360034       0.00000       0.00000       0.00000       0.00000       0.00000       0.00000       0.00000       0.00000       0.00000       0.00000       0.00000       0.00000       0.00000       0.00000       0.00000       0.00000       0.00000       0.00000       0.00000       0.00000       0.00000       0.00000
   7  15 2594.4217    2.0269  0.8906 11.3061  0.0015       3.71198  0.0583   0.0729   0.0929    0.2876   0.0000       1.18902   453.8992       1.77012       4.10645       15.7651      0.813458       9.25615     -0.232195      0.617420     -0.779650      0.450307    -0.0455564    -0.0956450   -0.00355278    0.00250704       0.00000       0.00000       0.00000       0.00000       0.00000       0.00000       0.00000       0.00000       0.00000       0.00000       0.00000       0.00000       0.00000       0.00000       0.00000       0.00000       0.00000       0.00000       0.00000       0.00000       0.00000       0.00000       10.6075       11.9489       10.5497       8.96024       7.54280       5.60441       3.64954       1.91452      0.889623      0.465854      0.165147     0.0603468     0.0173340    0.00335237       0.00000       0.00000       0.00000       0.00000       0.00000       0.00000       0.00000       0.00000       0.00000       0.00000       0.00000       0.00000       0.00000       0.00000       0.00000       0.00000       0.00000       0.00000       0.00000       0.00000       0.00000       0.00000
   7  16 2731.2483    2.6420  0.8331 11.8433 -0.0034       3.41496  0.0539   0.0975   0.0846    0.2451   0.0000       1.25370   448.8214       7.71014       13.2042       5.75441    -0.0894555       3.23684     -0.579477      -1.71189      0.717478     -0.223443      0.243798     0.0961815    0.00407736   -0.00185889       0.00000       0.00000       0.00000       0.00000       0.00000       0.00000       0.00000       0.00000       0.00000       0.00000       0.00000       0.00000       0.00000       0.00000       0.00000       0.00000       0.00000       0.00000       0.00000       0.00000       0.00000       0.00000       8.75088       10.3483       8.56693       9.06921       6.62393       5.37991       2.98412       2.18106      0.959494      0.522784      0.164751     0.0746119     0.0159656    0.00438773       0.00000       0.00000       0.00000       0.00000       0.00000       0.00000       0.00000       0.00000       0.00000       0.00000       0.00000       0.00000       0.00000       0.00000       0.00000       0.00000       0.00000       0.00000       0.00000       0.00000       0.00000       0.00000
   7  17 2868.3795    3.1405  0.7945 12.6493 -0.0100       1.11111  0.0486   0.1234   0.0810    0.2248   0.0000       1.19110   443.0974       12.9973       26.7448      -3.84003       3.65526      -4.13026      0.195581      -1.00626     -0.777442     -0.409808     -0.347257    -0.0789736     0.0118683    0.00359336       0.00000       0.00000       0.00000       0.00000       0.00000       0.00000       0.00000       0.00000       0.00000       0.00000       0.00000       0.00000       0.00000       0.00000       0.00000       0.00000       0.00000       0.00000       0.00000       0.00000       0.00000       0.00000       8.01391       8.85056       8.68021       7.39162       6.31435       4.32004       2.89139       1.75898      0.934926      0.415513      0.172210     0.0611777     0.0178076    0.00316670       0.00000       0.00000       0.00000       0.00000       0.00000       0.00000       0.00000       0.00000       0.00000       0.00000       0.00000       0.00000       0.00000       0.00000       0.00000       0.00000       0.00000       0.00000       0.00000       0.00000       0.00000       0.00000
   7  18 3005.7568    3.9170  0.8624 12.8643 -0.0047       1.40502  0.0456   0.1476   0.0899    0.2512   0.0000       1.15415   433.4922       11.1173       5.64409      -4.70272       4.34549       1.77796      -3.71663      -2.48275     -0.980157      0.575524      0.192072    -0.0487315    0.00747271   0.000254174       0.00000       0.00000       0.00000       0.00000       0.00000       0.00000       0.00000       0.00000       0.00000       0.00000       0.00000       0.00000       0.00000       0.00000       0.00000       0.00000       0.00000       0.00000       0.00000       0.00000       0.00000       0.00000       8.24985       8.75892       8.46349       8.34013       5.85156       4.03194       2.74908       1.72506      0.960340      0.458386      0.176495     0.0564634     0.0146894    0.00323868       0.00000       0.00000       0.00000       0.00000       0.00000       0.00000       0.00000       0.00000       0.00000       0.00000       0.00000       0.00000       0.00000       0.00000       0.00000       0.00000       0.00000       0.00000       0.00000       0.00000       0.00000       0.00000
   7  19 3142.7989    3.9701  1.0899 12.2838 -0.0009    -0.0250247  0.0687   0.1315   0.0968    0.4309   0.0000       1.07582   449.1514       16.6629      -2.06744       6.19453      -3.21378      -6.84939      -4.08331      -1.81364      -1.05190      0.175791      0.123271   -0.00706703   -0.00994462   0.000856928       0.00000       0.00000       0.00000       0.00000       0.00000       0.00000       0.00000       0.00000       0.00000       0.00000       0.00000       0.00000       0.00000       0.00000       0.00000       0.00000       0.00000       0.00000       0.00000       0.00000       0.00000       0.00000       13.7656       16.1059       15.1276       11.8462       9.34410       6.17268       3.90182       2.18002       1.05803      0.470316      0.188654     0.0662860     0.0202020    0.00339763       0.00000       0.00000       0.00000       0.00000       0.00000       0.00000       0.00000       0.00000       0.00000       0.00000       0.00000       0.00000       0.00000       0.00000       0.00000       0.00000       0.00000       0.00000       0.00000       0.00000       0.00000       0.00000
   7  20 3279.9640    3.7206  1.4042 12.7005 -0.0028      0.577531  0.0704   0.1185   0.1250    0.2879   0.0000      0.801200   435.8765       20.9656       19.4712      -2.33236      -4.90700      -6.92478      0.396700      0.231311      -1.54227     -0.188823    -0.0927628     0.0446645     0.0143784   -0.00240952       0.00000       0.00000       0.00000       0.00000       0.00000       0.00000       0.00000       0.00000       0.00000       0.00000       0.00000       0.00000       0.00000       0.00000       0.00000       0.00000       0.00000       0.00000       0.00000       0.00000       0.00000       0.00000       10.1555       11.9899       11.6744       10.2316       7.78828       5.66274       3.88280       2.11252       1.14153      0.588672      0.240598     0.0801822     0.0233279    0.00461193       0.00000       0.00000       0.00000       0.00000       0.00000       0.00000       0.00000       0.00000       0.00000       0.00000       0.00000       0.00000       0.00000       0.00000       0.00000       0.00000       0.00000       0.00000       0.00000       0.00000       0.00000       0.00000
   7  21 3417.6242    3.2533  1.7958 12.4215 -0.0107      0.668742  0.0862   0.0936   0.1437    0.2281   0.0000      0.598677   461.4788      0.606376       24.4200       13.8794      -5.52989       2.94995       3.29852      -1.50074      -1.13689      -1.11472      0.702868    -0.0107929    -0.0167065    0.00182699       0.00000       0.00000       0.00000       0.00000       0.00000       0.00000       0.00000       0.00000       0.00000       0.00000       0.00000       0.00000       0.00000       0.00000       0.00000       0.00000       0.00000       0.00000       0.00000       0.00000       0.00000       0.00000       12.9197       15.3673       13.8246       13.2375       9.61804       6.93964       4.51547       2.78356       1.45927      0.710036      0.282997     0.0949303     0.0257601    0.00579906       0.00000       0.00000       0.00000       0.00000       0.00000       0.00000       0.00000       0.00000       0.00000       0.00000       0.00000       0.00000       0.00000       0.00000       0.00000       0.00000       0.00000       0.00000       0.00000       0.00000       0.00000       0.00000
   7  22 3555.6082    2.7017  3.3289 11.1660 -0.0045      0.882843  0.1087   0.0517   0.1900    0.2142   0.0000      0.256998   458.4393       6.34586      -4.49338       10.5228      -2.71837       5.67536      -1.50367       1.61783     -0.422145       1.39217      0.189111    -0.0394031    -0.0634049    0.00841082       0.00000       0.00000       0.00000       0.00000       0.00000       0.00000       0.00000       0.00000       0.00000       0.00000       0.00000       0.00000       0.00000       0.00000       0.00000       0.00000       0.00000       0.00000       0.00000       0.00000       0.00000       0.00000       16.8259       19.8726       19.1560       16.1189       12.4653       8.98180       5.54437       3.47110       1.73549      0.880881      0.337009      0.131135     0.0347833    0.00677765       0.00000       0.00000       0.00000       0.00000       0.00000       0.00000       0.00000       0.00000       0.00000       0.00000       0.00000       0.00000       0.00000       0.00000       0.00000       0.00000       0.00000       0.00000       0.00000       0.00000       0.00000       0.00000
   7  23 3693.8500    2.2698  4.2048 10.8693 -0.0014      0.431752  0.1245   0.0399   0.2261    0.1767   0.0000      0.201004   437.3740       33.1820       22.8550       7.70728       2.68691      -11.0995      0.927626      -1.74797      -1.92411      0.625578    -0.0258840    -0.0780904   -0.00387691    0.00219374       0.00000       0.00000       0.00000       0.00000       0.00000       0.00000       0.00000       0.00000       0.00000       0.00000       0.00000       0.00000       0.00000       0.00000       0.00000       0.00000       0.00000       0.00000       0.00000       0.00000       0.00000       0.00000       18.1545       20.1601       20.6438       18.4829       14.2794       9.83262       6.81635       4.07079       2.21021       1.10743      0.436666      0.149345     0.0428225    0.00784379       0.00000       0.00000       0.00000       0.00000       0.00000       0.00000       0.00000       0.00000       0.00000       0.00000       0.00000       0.00000       0.00000       0.00000       0.00000       0.00000       0.00000       0.00000       0.00000       0.00000       0.00000       0.00000
   7  24 3832.4725    1.9122  7.1112 10.3535  0.0019      0.369931  0.1715   0.0271   0.3147    0.1172   0.0000      0.100808   414.9345       51.3117       46.9740      -15.4021       10.9836      -3.32453      -2.31616       2.31616       1.01893       2.11168      0.985141     -0.343090    -0.0925708     0.0190515       0.00000       0.00000       0.00000       0.00000       0.00000       0.00000       0.00000       0.00000       0.00000       0.00000       0.00000       0.00000       0.00000       0.00000       0.00000       0.00000       0.00000       0.00000       0.00000       0.00000       0.00000       0.00000       24.7421       30.3524       28.4961       25.2568       19.8398       14.7987       9.30780       5.57228       2.90632       1.38144      0.585590      0.216863     0.0599860     0.0119742       0.00000       0.00000       0.00000       0.00000       0.00000       0.00000       0.00000       0.00000       0.00000       0.00000       0.00000       0.00000       0.00000       0.00000       0.00000       0.00000       0.00000       0.00000       0.00000       0.00000       0.00000       0.00000
   7  25 3971.0672    1.6318  7.9858 10.3394 -0.0009      0.283492  0.1911   0.0238   0.3786    0.0994   0.0000     0.0983589   398.1607      -39.2129       6.99788       29.8802      -12.4604      -6.95810      -2.54812      -2.59411       3.71273      -1.26743      0.217661     -0.176549    -0.0447961     0.0101059       0.00000       0.00000       0.00000       0.00000       0.00000       0.00000       0.00000       0.00000       0.00000       0.00000       0.00000       0.00000       0.00000       0.00000       0.00000       0.00000       0.00000       0.00000       0.00000       0.00000       0.00000       0.00000       27.9271       34.2931       32.7709       27.9402       21.9500       15.5932       10.2989       6.00961       3.06728       1.59549      0.634123      0.230839     0.0669278     0.0128944       0.00000       0.00000       0.00000       0.00000       0.00000       0.00000       0.00000       0.00000       0.00000       0.00000       0.00000       0.00000       0.00000       0.00000       0.00000       0.00000       0.00000       0.00000       0.00000       0.00000       0.00000       0.00000
   8  10 1946.1112    0.5032  0.3442 10.0570 -0.0114       16.2772  0.0534   0.0317   0.0640    0.0899   0.0000       3.60581   436.0491       3.03023       10.4707      -8.35153       2.77833       4.63592      -2.54140      -1.12216     -0.198091     -0.460030     -0.130569     0.0705999    -0.0369246   -0.00908729    0.00242301    0.00112161       0.00000       0.00000       0.00000       0.00000       0.00000       0.00000       0.00000       0.00000       0.00000       0.00000       0.00000       0.00000       0.00000       0.00000       0.00000       0.00000       0.00000       0.00000       0.00000       0.00000       7.09979       11.2327       9.22727       10.4741       6.80896       4.87774       3.62107       1.90597       1.39452      0.522991      0.430685      0.109287     0.0690577     0.0146966    0.00551274    0.00149610       0.00000       0.00000       0.00000       0.00000       0.00000       0.00000       0.00000       0.00000       0.00000       0.00000       0.00000       0.00000       0.00000       0.00000       0.00000       0.00000       0.00000       0.00000       0.00000       0.00000
   8  12 2225.2111    0.9820  0.6637 10.3512 -0.0041       4.93391  0.0390   0.0406   0.0790    0.1610   0.0000       1.40103   440.6398      0.177946       7.74378       7.10790       11.1548      -5.14363      0.129117       2.57680     -0.560767     -0.420866      0.314469     0.0947694     0.0100643   -0.00338416  -0.000947572    0.00102494       0.00000       0.00000       0.00000       0.00000       0.00000       0.00000       0.00000       0.00000       0.00000       0.00000       0.00000       0.00000       0.00000       0.00000       0.00000       0.00000       0.00000       0.00000       0.00000       0.00000       6.25064       6.64820       6.29485       6.14412       5.09226       3.97742       2.98736       1.89703       1.04233      0.562762      0.295453      0.117637     0.0424992     0.0138014    0.00348568   0.000655688       0.00000       0.00000       0.00000       0.00000       0.00000       0.00000       0.00000       0.00000       0.00000       0.00000       0.00000       0.00000       0.00000       0.00000       0.00000       0.00000       0.00000       0.00000       0.00000       0.00000
   8  13 2362.8821    1.3723  0.8099 10.3669  0.0036       1.07400  0.0478   0.0504   0.0839    0.2565   0.0000       1.06162   441.2652       2.40631       17.8010       7.56049      -3.45079      0.294525      -6.01965      -1.70875      0.801576    -0.0370923     -0.208869    -0.0236492     0.0404776    -0.0192325   -0.00742970   -0.00182438       0.00000       0.00000       0.00000       0.00000       0.00000       0.00000       0.00000       0.00000       0.00000       0.00000       0.00000       0.00000       0.00000       0.00000       0.00000       0.00000       0.00000       0.00000       0.00000       0.00000       9.24687       11.7734       11.3561       9.54588       6.93145       4.64645       3.00744       1.79215       1.00575      0.526104      0.265775      0.111302     0.0429084     0.0137558    0.00360206   0.000689971       0.00000       0.00000       0.00000       0.00000       0.00000       0.00000       0.00000       0.00000       0.00000       0.00000       0.00000       0.00000       0.00000       0.00000       0.00000       0.00000       0.00000       0.00000       0.00000       0.00000
   8  14 2499.4782    1.7012  0.8045 11.4945 -0.0055       2.33988  0.0604   0.0628   0.0862    0.1833   0.0000       1.06657   424.3652       10.8170       21.7772       2.77843      -5.00956     0.0587482       1.45781      -2.24437    -0.0140035    -0.0922569      0.474836     0.0460175    -0.0269664   -0.00318328   -0.00383466   0.000137693       0.00000       0.00000       0.00000       0.00000       0.00000       0.00000       0.00000       0.00000       0.00000       0.00000       0.00000       0.00000       0.00000       0.00000       0.00000       0.00000       0.00000       0.00000       0.00000       0.00000       12.5190       16.6702       15.4617       12.7401       9.34363       6.00067       3.82893       2.12461       1.16924      0.593270      0.275476      0.122507     0.0457039     0.0143283    0.00418731   0.000804594       0.00000       0.00000       0.00000       0.00000       0.00000       0.00000       0.00000       0.00000       0.00000       0.00000       0.00000       0.00000       0.00000       0.00000       0.00000       0.00000       0.00000       0.00000       0.00000       0.00000
   8  15 2636.3256    2.1608  0.9032 11.5987 -0.0073       3.94214  0.0506   0.0732   0.0881    0.2460   0.0000       1.04510   442.7804       5.57407       10.6732       7.59679      0.581959      -3.98678     -0.309118       2.85663     -0.835734     -0.862321     0.0495767     0.0172330     0.0258222    -0.0107076   -0.00484498  -0.000677254       0.00000       0.00000       0.00000       0.00000       0.00000       0.00000       0.00000       0.00000       0.00000       0.00000       0.00000       0.00000       0.00000       0.00000       0.00000       0.00000       0.00000       0.00000       0.00000       0.00000       6.83798       8.20996       8.55383       7.00253       6.44281       4.41012       3.27729       2.15045       1.22550      0.661197      0.357268      0.139289     0.0555352     0.0194124    0.00540227   0.000849231       0.00000       0.00000       0.00000       0.00000       0.00000       0.00000       0.00000       0.00000       0.00000       0.00000       0.00000       0.00000       0.00000       0.00000       0.00000       0.00000       0.00000       0.00000       0.00000       0.00000
   8  16 2773.8368    2.7652  0.8569 11.8545  0.0012       2.47279  0.0452   0.0945   0.0844    0.2534   0.0000       1.05207   440.6651       2.86022       9.19948       10.0347      -3.55488      -1.43625      0.430743     -0.608436      0.128556     -0.603491      0.277237     0.0308918     0.0450592     0.0359426   -0.00147044  -0.000467393       0.00000       0.00000       0.00000       0.00000       0.00000       0.00000       0.00000       0.00000       0.00000       0.00000       0.00000       0.00000       0.00000       0.00000       0.00000       0.00000       0.00000       0.00000       0.00000       0.00000       6.88738       7.87089       7.73706       6.78123       5.94967       4.12548       2.93190       1.95194       1.11333      0.620858      0.285165      0.124622     0.0426110     0.0157448    0.00417428   0.000664519       0.00000       0.00000       0.00000       0.00000       0.00000       0.00000       0.00000       0.00000       0.00000       0.00000       0.00000       0.00000       0.00000       0.00000       0.00000       0.00000       0.00000       0.00000       0.00000       0.00000
   8  17 2911.6843    3.4208  0.9693 12.1811 -0.0067       1.19258  0.0490   0.1136   0.0901    0.3420   0.0000      0.772452   443.4494       15.3038      -5.45607       4.43485     -0.709151      -1.95087       2.93762      -3.50786    -0.0447516     -0.272278     -0.187481     -0.105171     0.0634026   -0.00993517    0.00558288   0.000907440       0.00000       0.00000       0.00000       0.00000       0.00000       0.00000       0.00000       0.00000       0.00000       0.00000       0.00000       0.00000       0.00000       0.00000       0.00000       0.00000       0.00000       0.00000       0.00000       0.00000       6.71526       8.02054       8.01099       7.31959       5.54689       4.82889       2.99834       2.11669       1.16940      0.669736      0.299508      0.145072     0.0549853     0.0193675    0.00418293   0.000883110       0.00000       0.00000       0.00000       0.00000       0.00000       0.00000       0.00000       0.00000       0.00000       0.00000       0.00000       0.00000       0.00000       0.00000       0.00000       0.00000       0.00000       0.00000       0.00000       0.00000
   8  18 3049.2142    3.9836  0.8460 12.7306 -0.0111     -0.836931  0.0445   0.1380   0.0828    0.2445   0.0000      0.952994   435.8462       7.39444       15.3471      -12.7846       2.10968      -2.71854      0.847158       1.74474      0.209447     -0.581319    -0.0139900     -0.122628   -0.00798748     0.0126742   -0.00507549  -0.000138810       0.00000       0.00000       0.00000       0.00000       0.00000       0.00000       0.00000       0.00000       0.00000       0.00000       0.00000       0.00000       0.00000       0.00000       0.00000       0.00000       0.00000       0.00000       0.00000       0.00000       6.56016       8.08228       7.73406       6.94867       5.33637       4.34882       2.73248       1.89564       1.03497      0.576892      0.266241      0.123382     0.0458784     0.0164261    0.00368367   0.000776267       0.00000       0.00000       0.00000       0.00000       0.00000       0.00000       0.00000       0.00000       0.00000       0.00000       0.00000       0.00000       0.00000       0.00000       0.00000       0.00000       0.00000       0.00000       0.00000       0.00000
   8  19 3186.8511    3.7336  1.2098 12.7750  0.0001      0.931743  0.0604   0.1166   0.1085    0.2670   0.0000      0.969082   435.5712      -7.21992       9.41564       2.51754       2.83653       6.44603       1.24395     -0.736191       1.70192     -0.456518      0.339848     -0.156018     0.0910351    -0.0157990   0.000838820  -0.000620144       0.00000       0.00000       0.00000       0.00000       0.00000       0.00000       0.00000       0.00000       0.00000       0.00000       0.00000       0.00000       0.00000       0.00000       0.00000       0.00000       0.00000       0.00000       0.00000       0.00000       8.51022       9.49767       9.72430       8.88514       6.73151       5.29949       4.00320       2.52724       1.24910      0.715597      0.411900      0.172674     0.0608966     0.0195381    0.00476933   0.000867538       0.00000       0.00000       0.00000       0.00000       0.00000       0.00000       0.00000       0.00000       0.00000       0.00000       0.00000       0.00000       0.00000       0.00000       0.00000       0.00000       0.00000       0.00000       0.00000       0.00000
   8  20 3324.3844    3.4561  1.4626 12.6697 -0.0043     -0.677487  0.0695   0.0990   0.1178    0.2087   0.0000      0.577022   422.3428       47.9869       39.9028      -23.2897       4.59037      -2.28433       1.71402    -0.0923491     -0.574358      -1.08286      0.531384      0.104421    0.00757133    -0.0353292   -0.00207112   0.000772490       0.00000       0.00000       0.00000       0.00000       0.00000       0.00000       0.00000       0.00000       0.00000       0.00000       0.00000       0.00000       0.00000       0.00000       0.00000       0.00000       0.00000       0.00000       0.00000       0.00000       8.63300       10.1691       10.3600       9.17323       7.44190       5.70779       4.16425       2.54990       1.54254      0.813572      0.413901      0.182005     0.0720131     0.0222026    0.00594048    0.00103536       0.00000       0.00000       0.00000       0.00000       0.00000       0.00000       0.00000       0.00000       0.00000       0.00000       0.00000       0.00000       0.00000       0.00000       0.00000       0.00000       0.00000       0.00000       0.00000       0.00000
   8  21 3462.5651    3.0397  2.2570 11.7873 -0.0041      0.393479  0.0846   0.0705   0.1427    0.2149   0.0000      0.314150   452.5592       21.2742       28.4228       16.3357      -2.01025      -1.01825      -8.00656     0.0623935     -0.563518      -1.51888     -0.201200     0.0341055    -0.0218347     0.0742872    0.00598703   -0.00258278       0.00000       0.00000       0.00000       0.00000       0.00000       0.00000       0.00000       0.00000       0.00000       0.00000       0.00000       0.00000       0.00000       0.00000       0.00000       0.00000       0.00000       0.00000       0.00000       0.00000       11.2941       13.0634       12.3477       11.7529       9.72465       7.65470       5.01840       3.30195       2.01957       1.06865      0.500579      0.213674     0.0841670     0.0274126    0.00661171    0.00133368       0.00000       0.00000       0.00000       0.00000       0.00000       0.00000       0.00000       0.00000       0.00000       0.00000       0.00000       0.00000       0.00000       0.00000       0.00000       0.00000       0.00000       0.00000       0.00000       0.00000
   8  22 3601.2292    2.5557  3.0671 11.3405 -0.0028      0.692021  0.1008   0.0512   0.1661    0.1775   0.0000      0.262327   454.4075       25.2688     -0.711199       3.51004       7.77261      -15.9054      -3.42351      -3.80704     -0.469225    -0.0344002     -0.987723     0.0792209     -0.122790    -0.0294911   -0.00662000   -0.00144245       0.00000       0.00000       0.00000       0.00000       0.00000       0.00000       0.00000       0.00000       0.00000       0.00000       0.00000       0.00000       0.00000       0.00000       0.00000       0.00000       0.00000       0.00000       0.00000       0.00000       13.2601       16.0445       15.4360       14.2537       11.3975       8.39442       6.01898       3.71467       2.29344       1.20450      0.604415      0.258573      0.101984     0.0306853    0.00857514    0.00158577       0.00000       0.00000       0.00000       0.00000       0.00000       0.00000       0.00000       0.00000       0.00000       0.00000       0.00000       0.00000       0.00000       0.00000       0.00000       0.00000       0.00000       0.00000       0.00000       0.00000
   8  23 3739.6588    2.0929  4.9469 10.9931 -0.0011      0.492299  0.1310   0.0350   0.2441    0.1258   0.0000      0.162206   435.9010       44.4739       12.7774      -12.3744    -0.0501193       11.5724      -7.23598      -6.32418       1.85351       1.75631       1.24993     -0.234486     -0.157937    -0.0744190    -0.0104006    0.00255994       0.00000       0.00000       0.00000       0.00000       0.00000       0.00000       0.00000       0.00000       0.00000       0.00000       0.00000       0.00000       0.00000       0.00000       0.00000       0.00000       0.00000       0.00000       0.00000       0.00000       17.6600       21.9057       21.1093       19.0060       15.0109       11.4291       7.95961       4.96134       2.93195       1.51450      0.790334      0.326902      0.133998     0.0423769     0.0114452    0.00213433       0.00000       0.00000       0.00000       0.00000       0.00000       0.00000       0.00000       0.00000       0.00000       0.00000       0.00000       0.00000       0.00000       0.00000       0.00000       0.00000       0.00000       0.00000       0.00000       0.00000
   8  24 3878.7958    1.8177  7.1866 10.2772 -0.0004      0.251155  0.1632   0.0242   0.2957    0.1081   0.0000     0.0971819   460.1000       34.5324       4.48394      -2.24610       17.4244      -33.2642      -2.46416      -3.26693       4.19773      -1.37461     -0.558514      0.215499    -0.0337185    -0.0577723   -0.00558029    0.00337135       0.00000       0.00000       0.00000       0.00000       0.00000       0.00000       0.00000       0.00000       0.00000       0.00000       0.00000       0.00000       0.00000       0.00000       0.00000       0.00000       0.00000       0.00000       0.00000       0.00000       21.6524       25.7568       24.7121       22.5530       18.7021       14.2949       9.77679       6.38300       3.80705       2.04146      0.977225      0.424169      0.162965     0.0533671     0.0137745    0.00251203       0.00000       0.00000       0.00000       0.00000       0.00000       0.00000       0.00000       0.00000       0.00000       0.00000       0.00000       0.00000       0.00000       0.00000       0.00000       0.00000       0.00000       0.00000       0.00000       0.00000
   8  25 4017.6413    1.5304  9.3640 10.2187 -0.0023      0.102638  0.2057   0.0198   0.3806    0.0794   0.0000     0.0802382   420.2140       64.1231       18.1927       11.4062      -4.68159      -13.5537      -6.14402       3.29997     -0.484131      0.116552      -2.84598      0.559707     0.0307507     -0.132536    -0.0116438    0.00714069       0.00000       0.00000       0.00000       0.00000       0.00000       0.00000       0.00000       0.00000       0.00000       0.00000       0.00000       0.00000       0.00000       0.00000       0.00000       0.00000       0.00000       0.00000       0.00000       0.00000       25.3295       31.0117       29.8633       27.4778       23.1006       17.2465       12.1968       7.82317       4.86050       2.56759       1.27375      0.539136      0.214010     0.0684593     0.0186612    0.00330126       0.00000       0.00000       0.00000       0.00000       0.00000       0.00000       0.00000       0.00000       0.00000       0.00000       0.00000       0.00000       0.00000       0.00000       0.00000       0.00000       0.00000       0.00000       0.00000       0.00000
   9  10 1984.2548    0.5824  0.3676 10.0326 -0.0166       10.6072  0.0374   0.0358   0.0615    0.0945   0.0000       2.27900   446.1988       8.98296       13.6977      -7.95228      -4.38537      0.647501       2.15052     -0.862896      0.932541     -0.244952     -0.428694      0.143956     -0.160392    -0.0910942    -0.0128861  -0.000138898   0.000274533   0.000139161       0.00000       0.00000       0.00000       0.00000       0.00000       0.00000       0.00000       0.00000       0.00000       0.00000       0.00000       0.00000       0.00000       0.00000       0.00000       0.00000       0.00000       0.00000       7.60321       9.71614       9.93192       8.69818       6.35661       4.25743       2.67008       1.53859      0.975890      0.519308      0.274689      0.134475     0.0678721     0.0288547    0.00974723    0.00286395   0.000784101   0.000131179       0.00000       0.00000       0.00000       0.00000       0.00000       0.00000       0.00000       0.00000       0.00000       0.00000       0.00000       0.00000       0.00000       0.00000       0.00000       0.00000       0.00000       0.00000
   9  11 2125.2386    0.7924  0.4801 10.0445 -0.0084       10.7218  0.0321   0.0385   0.0603    0.1358   0.0000       1.77042   443.6661      -1.48868       13.1988     -0.183109      -7.34090       4.57482      0.672722       1.87027     -0.127436     -0.371651      0.440411      0.142469      0.148572    -0.0175404    0.00695459    0.00227274   0.000258987   0.000172657       0.00000       0.00000       0.00000       0.00000       0.00000       0.00000       0.00000       0.00000       0.00000       0.00000       0.00000       0.00000       0.00000       0.00000       0.00000       0.00000       0.00000       0.00000       4.66226       5.44511       5.79438       5.28497       4.11853       3.33294       2.69745       1.44363       1.12845      0.697156      0.337969      0.173008     0.0801557     0.0377243     0.0123723    0.00310929   0.000846548   0.000155638       0.00000       0.00000       0.00000       0.00000       0.00000       0.00000       0.00000       0.00000       0.00000       0.00000       0.00000       0.00000       0.00000       0.00000       0.00000       0.00000       0.00000       0.00000
   9  12 2264.5570    1.0659  0.6354 10.6059 -0.0047       4.11318  0.0350   0.0421   0.0730    0.1388   0.0000       1.21119   442.4459       7.85012       16.3531       4.63588      -1.41946      -7.13581       1.19655      -2.36551      -1.53487     0.0719425      0.170333     0.0838850     0.0179582    -0.0205070   -0.00707118    0.00287404   0.000576896   5.19260e-05       0.00000       0.00000       0.00000       0.00000       0.00000       0.00000       0.00000       0.00000       0.00000       0.00000       0.00000       0.00000       0.00000       0.00000       0.00000       0.00000       0.00000       0.00000       5.51167       6.03720       6.00948       5.46996       4.64106       3.91075       2.82791       2.04220       1.22775      0.698443      0.380843      0.184792     0.0838483     0.0329592     0.0120679    0.00364071   0.000811289   0.000137395       0.00000       0.00000       0.00000       0.00000       0.00000       0.00000       0.00000       0.00000       0.00000       0.00000       0.00000       0.00000       0.00000       0.00000       0.00000       0.00000       0.00000       0.00000
   9  13 2402.4148    1.3985  0.9455 10.8493 -0.0039       3.39843  0.0581   0.0468   0.0915    0.1976   0.0000       1.09846   434.4072       2.07680     -0.753812      -11.1178      0.306045       8.42090      -3.37173       4.77831     -0.982814      0.739595     -0.391984     0.0864802     0.0535302   -0.00610420   -0.00225905    0.00327357   5.49754e-05  -0.000247911       0.00000       0.00000       0.00000       0.00000       0.00000       0.00000       0.00000       0.00000       0.00000       0.00000       0.00000       0.00000       0.00000       0.00000       0.00000       0.00000       0.00000       0.00000       10.0545       12.4502       13.0286       11.1650       8.50724       6.15677       3.83605       2.59128       1.53731      0.883961      0.500610      0.217413      0.115845     0.0411172     0.0163949    0.00488258    0.00113114   0.000186069       0.00000       0.00000       0.00000       0.00000       0.00000       0.00000       0.00000       0.00000       0.00000       0.00000       0.00000       0.00000       0.00000       0.00000       0.00000       0.00000       0.00000       0.00000
   9  14 2539.5869    1.8373  0.8630 11.3593 -0.0014       2.59217  0.0467   0.0607   0.0809    0.1960   0.0000       1.03110   439.9954       9.51642       1.33866       4.14889       5.89206       3.83601       1.51677      0.455834    -0.0590656     -0.748369     -0.380662     0.0943726  -0.000610753    -0.0712465  -0.000163232    0.00621657  -0.000187676  -6.58723e-05       0.00000       0.00000       0.00000       0.00000       0.00000       0.00000       0.00000       0.00000       0.00000       0.00000       0.00000       0.00000       0.00000       0.00000       0.00000       0.00000       0.00000       0.00000       6.54702       7.62629       7.46590       6.96122       5.84864       4.50973       3.05403       2.03478       1.46908      0.842937      0.466569      0.212738     0.0926539     0.0369116     0.0138606    0.00378607   0.000943588   0.000170260       0.00000       0.00000       0.00000       0.00000       0.00000       0.00000       0.00000       0.00000       0.00000       0.00000       0.00000       0.00000       0.00000       0.00000       0.00000       0.00000       0.00000       0.00000
   9  15 2677.1947    2.4026  0.8668 11.6092  0.0037       3.77583  0.0449   0.0794   0.0785    0.1996   0.0000       1.12229   432.2488       5.71542       18.1743      0.923890     -0.608239      0.215365       3.05984     -0.286826     -0.803751     -0.528413      0.192323     -0.101136     0.0995064  -0.000139630     0.0239773   -0.00176658   -0.00168028   0.000467068       0.00000       0.00000       0.00000       0.00000       0.00000       0.00000       0.00000       0.00000       0.00000       0.00000       0.00000       0.00000       0.00000       0.00000       0.00000       0.00000       0.00000       0.00000       5.87855       6.83269       7.31514       6.64847       5.33978       4.10115       2.97709       2.04255       1.24068      0.764766      0.418668      0.206633      0.100077     0.0391065     0.0136294    0.00414521   0.000960917   0.000163382       0.00000       0.00000       0.00000       0.00000       0.00000       0.00000       0.00000       0.00000       0.00000       0.00000       0.00000       0.00000       0.00000       0.00000       0.00000       0.00000       0.00000       0.00000
   9  16 2815.2670    3.1471  0.7156 12.0830 -0.0037       1.15091  0.0480   0.1125   0.0696    0.2218   0.0000      0.959757   436.7735       12.8599       7.31089       4.04542      -3.53354     0.0515887       4.82840     -0.666030       1.95565     -0.377512     -0.326376    -0.0176403     -0.249407    -0.0452863   -0.00692989   -0.00172210   0.000699071   2.55212e-05       0.00000       0.00000       0.00000       0.00000       0.00000       0.00000       0.00000       0.00000       0.00000       0.00000       0.00000       0.00000       0.00000       0.00000       0.00000       0.00000       0.00000       0.00000       5.82412       6.31998       7.40427       7.42348       4.74512       4.39732       3.67015       2.03523       1.42882      0.921555      0.460351      0.209803      0.132300     0.0531970     0.0179451    0.00424065    0.00105812   0.000194830       0.00000       0.00000       0.00000       0.00000       0.00000       0.00000       0.00000       0.00000       0.00000       0.00000       0.00000       0.00000       0.00000       0.00000       0.00000       0.00000       0.00000       0.00000
   9  17 2953.7291    3.5354  0.8308 12.7125 -0.0130       4.42772  0.0420   0.1167   0.0767    0.2137   0.0000       1.00185   457.5270       12.6224       14.1183      -12.0138      -4.49353      -1.37235      -5.85646      -3.21656     -0.405423      0.188254      0.633538     0.0842510     -0.111339    -0.0280322     0.0350045  -0.000290518   0.000551096  -0.000187008       0.00000       0.00000       0.00000       0.00000       0.00000       0.00000       0.00000       0.00000       0.00000       0.00000       0.00000       0.00000       0.00000       0.00000       0.00000       0.00000       0.00000       0.00000       6.35987       7.88500       7.64886       6.79452       5.41756       4.50537       3.05021       2.10049       1.28807      0.697347      0.384628      0.195618     0.0791542     0.0342920     0.0132726    0.00394873   0.000849988   0.000164506       0.00000       0.00000       0.00000       0.00000       0.00000       0.00000       0.00000       0.00000       0.00000       0.00000       0.00000       0.00000       0.00000       0.00000       0.00000       0.00000       0.00000       0.00000
   9  18 3091.5993    3.8409  0.8832 13.0151 -0.0103      0.649696  0.0456   0.1324   0.0810    0.2149   0.0000       1.46628   447.6754       19.4002       9.47379       7.20081      -2.44227       2.96237      -6.01839      -1.92053     -0.479241     -0.657200      0.455243      0.111376     0.0572590    -0.0587748    -0.0175115  -0.000598998   -0.00225835   0.000224059       0.00000       0.00000       0.00000       0.00000       0.00000       0.00000       0.00000       0.00000       0.00000       0.00000       0.00000       0.00000       0.00000       0.00000       0.00000       0.00000       0.00000       0.00000       6.65371       7.62714       7.16081       6.76326       5.61821       4.74471       3.50691       2.32506       1.44073      0.852447      0.433973      0.212889     0.0925328     0.0395117     0.0130601    0.00391474   0.000900680   0.000163842       0.00000       0.00000       0.00000       0.00000       0.00000       0.00000       0.00000       0.00000       0.00000       0.00000       0.00000       0.00000       0.00000       0.00000       0.00000       0.00000       0.00000       0.00000
   9  19 3229.5001    3.9147  1.2365 12.6889 -0.0094      -1.11391  0.0638   0.1142   0.0997    0.2767   0.0000      0.978120   433.6280       4.76927       20.8638       3.45203      -1.16290       2.25590      -7.34015     0.0513295       1.97722      -1.45214     -0.108563     -0.149149     0.0105256    -0.0484721    -0.0122008   -0.00222269  -0.000640329   0.000131108       0.00000       0.00000       0.00000       0.00000       0.00000       0.00000       0.00000       0.00000       0.00000       0.00000       0.00000       0.00000       0.00000       0.00000       0.00000       0.00000       0.00000       0.00000       8.47982       9.64836       8.48577       7.34860       7.09354       6.32049       4.93749       3.31703       1.97631       1.00198      0.534689      0.267257      0.108883     0.0444406     0.0168622    0.00484452    0.00129040   0.000203266       0.00000       0.00000       0.00000       0.00000       0.00000       0.00000       0.00000       0.00000       0.00000       0.00000       0.00000       0.00000       0.00000       0.00000       0.00000       0.00000       0.00000       0.00000
   9  20 3367.7590    3.2535  1.7108 12.6405 -0.0104     0.0304915  0.0709   0.0857   0.1251    0.1554   0.0000      0.482486   439.0122       29.2636       18.0172       1.13347      -2.45104      -2.97736       3.81946      -5.71701     -0.717317      -2.42046      0.186314     -0.100911      0.205152    -0.0293326     0.0536525  -0.000460667   0.000564588  -4.26791e-05       0.00000       0.00000       0.00000       0.00000       0.00000       0.00000       0.00000       0.00000       0.00000       0.00000       0.00000       0.00000       0.00000       0.00000       0.00000       0.00000       0.00000       0.00000       8.15270       10.1489       10.0214       9.03423       8.10684       5.92047       4.91077       3.21632       2.00385       1.14200      0.616695      0.336572      0.140246     0.0610239     0.0214604    0.00633289    0.00175717   0.000280668       0.00000       0.00000       0.00000       0.00000       0.00000       0.00000       0.00000       0.00000       0.00000       0.00000       0.00000       0.00000       0.00000       0.00000       0.00000       0.00000       0.00000       0.00000
   9  21 3506.4779    2.7764  2.6144 11.8463 -0.0016      0.876790  0.0877   0.0554   0.1495    0.1252   0.0000      0.312185   427.4250       25.4093       24.6341      -3.17122      -4.44225      -2.37586       4.01969       4.49357    -0.0151064     -0.987971     -0.503939    -0.0701966     -0.135793    -0.0458154    -0.0111447  -0.000174700   -0.00257852   0.000666330       0.00000       0.00000       0.00000       0.00000       0.00000       0.00000       0.00000       0.00000       0.00000       0.00000       0.00000       0.00000       0.00000       0.00000       0.00000       0.00000       0.00000       0.00000       10.1309       12.1574       12.4358       10.9420       9.64962       7.60646       5.65577       3.89432       2.45518       1.41892      0.793414      0.387675      0.181852     0.0719351     0.0266556    0.00815309    0.00200825   0.000323848       0.00000       0.00000       0.00000       0.00000       0.00000       0.00000       0.00000       0.00000       0.00000       0.00000       0.00000       0.00000       0.00000       0.00000       0.00000       0.00000       0.00000       0.00000
   9  22 3645.4972    2.3537  3.8157 11.2465  0.0007      0.507592  0.1052   0.0397   0.1900    0.1113   0.0000      0.218279   432.7553       12.2653      -26.7916       7.43347      -15.8035      -8.87219      0.565631     -0.824229      -2.76679       1.80704       1.24991     -0.612948     -0.406168     0.0118171    0.00225595    -0.0170755  -0.000928035  -0.000363332       0.00000       0.00000       0.00000       0.00000       0.00000       0.00000       0.00000       0.00000       0.00000       0.00000       0.00000       0.00000       0.00000       0.00000       0.00000       0.00000       0.00000       0.00000       12.5689       15.0981       14.8582       13.3593       11.3980       9.31834       6.89183       4.66835       2.87408       1.67567      0.889885      0.434524      0.201756     0.0823644     0.0292971    0.00908335    0.00220097   0.000373717       0.00000       0.00000       0.00000       0.00000       0.00000       0.00000       0.00000       0.00000       0.00000       0.00000       0.00000       0.00000       0.00000       0.00000       0.00000       0.00000       0.00000       0.00000
   9  23 3784.6586    1.9399  5.2893 11.0786 -0.0018      0.533414  0.1300   0.0302   0.2451    0.0861   0.0000      0.148510   423.8870       29.2763       5.26793      -20.5041      -2.08474       12.2031       9.58981      -6.08051       4.18755      -3.70984     -0.467340      -1.12226     -0.343962     0.0648714     0.0308307    0.00454296    0.00294123  -0.000248975       0.00000       0.00000       0.00000       0.00000       0.00000       0.00000       0.00000       0.00000       0.00000       0.00000       0.00000       0.00000       0.00000       0.00000       0.00000       0.00000       0.00000       0.00000       15.1718       17.8022       17.7463       16.7911       13.9584       11.3702       8.29843       5.66571       3.62532       2.12092       1.16325      0.565760      0.263938      0.104544     0.0382311     0.0113061    0.00272147   0.000476556       0.00000       0.00000       0.00000       0.00000       0.00000       0.00000       0.00000       0.00000       0.00000       0.00000       0.00000       0.00000       0.00000       0.00000       0.00000       0.00000       0.00000       0.00000
   9  24 3923.9192    1.6249  7.6412 10.5655 -0.0017      0.327584  0.1683   0.0211   0.3216    0.0704   0.0000      0.106076   392.7627       40.8782       20.7509      -7.49195       10.1030      -11.6858       4.47609      -6.34117       2.52107      -5.56418      -1.00968     -0.750924      0.127423     -0.211477     0.0540399     0.0110978    0.00460694   0.000733491       0.00000       0.00000       0.00000       0.00000       0.00000       0.00000       0.00000       0.00000       0.00000       0.00000       0.00000       0.00000       0.00000       0.00000       0.00000       0.00000       0.00000       0.00000       18.7004       23.1091       23.4961       21.4341       17.8599       14.1848       10.6347       6.99819       4.54829       2.70192       1.45776      0.719544      0.339753      0.141207     0.0508645     0.0151359    0.00378215   0.000621160       0.00000       0.00000       0.00000       0.00000       0.00000       0.00000       0.00000       0.00000       0.00000       0.00000       0.00000       0.00000       0.00000       0.00000       0.00000       0.00000       0.00000       0.00000
   9  25 4063.3024    1.4207 10.1305 10.3113 -0.0025      0.113687  0.2193   0.0178   0.3937    0.0659   0.0000     0.0823859   409.7289      -4.65040       11.3309       29.3433      -11.9906      0.169980       4.51211      -8.73434      -7.00310       2.57181      -3.51984      -1.05091    -0.0454603    -0.0603194    -0.0266705    0.00597525    0.00499469  -0.000524387       0.00000       0.00000       0.00000       0.00000       0.00000       0.00000       0.00000       0.00000       0.00000       0.00000       0.00000       0.00000       0.00000       0.00000       0.00000       0.00000       0.00000       0.00000       23.3298       28.9292       28.3125       27.0413       22.7634       18.1129       13.2217       9.13855       5.82677       3.44475       1.89011      0.935068      0.425126      0.172991     0.0628707     0.0193441    0.00476303   0.000823982       0.00000       0.00000       0.00000       0.00000       0.00000       0.00000       0.00000       0.00000       0.00000       0.00000       0.00000       0.00000       0.00000       0.00000       0.00000       0.00000       0.00000       0.00000
   9  28 4482.6211    0.8246 17.4247 10.1502 -0.0065     -0.189298  0.5048   0.0117   0.8154    0.0477   0.0000      0.108550   394.3370       27.9546       33.4468      -13.5284      -23.9045       22.2575      -28.5441      -35.9423      -2.02096      -17.2002       2.05938       1.92264      0.385497      0.537440      0.288964     0.0166465     0.0140695  -0.000257658       0.00000       0.00000       0.00000       0.00000       0.00000       0.00000       0.00000       0.00000       0.00000       0.00000       0.00000       0.00000       0.00000       0.00000       0.00000       0.00000       0.00000       0.00000       42.2243       52.8899       53.3746       49.5282       41.7900       34.0542       24.7403       17.6304       11.0452       6.70675       3.67894       1.85762      0.861796      0.351586      0.125675     0.0390908    0.00907577    0.00151985       0.00000       0.00000       0.00000       0.00000       0.00000       0.00000       0.00000       0.00000       0.00000       0.00000       0.00000       0.00000       0.00000       0.00000       0.00000       0.00000       0.00000       0.00000
   9  29 4622.0353    0.7212 21.5661 10.0739  0.0079     -0.383053  0.6948   0.0104   1.0280    0.0408   0.0000      0.106276   373.6690       18.1814       104.340      -9.31788      -9.96615       29.5913      -1.03868      -8.95384       3.12973      -6.23117      -4.63539     -0.115424      0.563542     -0.451648      0.179821    -0.0227332   -0.00574089  -7.50767e-05       0.00000       0.00000       0.00000       0.00000       0.00000       0.00000       0.00000       0.00000       0.00000       0.00000       0.00000       0.00000       0.00000       0.00000       0.00000       0.00000       0.00000       0.00000       54.4738       68.5540       70.0634       64.2768       54.4070       45.2257       33.0878       23.1894       15.0735       8.90091       5.04386       2.47063       1.18654      0.472967      0.176967     0.0526321     0.0121786    0.00200979       0.00000       0.00000       0.00000       0.00000       0.00000       0.00000       0.00000       0.00000       0.00000       0.00000       0.00000       0.00000       0.00000       0.00000       0.00000       0.00000       0.00000       0.00000
  10  11 2163.0500    0.8199  0.6580 10.1922 -0.0086       7.44145  0.0353   0.0298   0.0706    0.1382   0.0000       1.40668   437.9736      -2.47006       10.6020      -4.67041      -7.31365      -7.54306       2.18202      0.621209     -0.620910       1.22401     -0.413963      0.479024    -0.0554733    -0.0101607    0.00864731     0.0137079   -0.00124689   -0.00161154  -0.000188889   8.03662e-06       0.00000       0.00000       0.00000       0.00000       0.00000       0.00000       0.00000       0.00000       0.00000       0.00000       0.00000       0.00000       0.00000       0.00000       0.00000       0.00000       4.65426       5.64993       5.90925       5.37236       4.51523       3.70099       2.81722       1.89492       1.35364      0.805434      0.468612      0.265267      0.133207     0.0609257     0.0260341     0.0104403    0.00354965   0.000926931   0.000221091   3.44787e-05       0.00000       0.00000       0.00000       0.00000       0.00000       0.00000       0.00000       0.00000       0.00000       0.00000       0.00000       0.00000       0.00000       0.00000       0.00000       0.00000
  10  12 2302.8947    1.1661  0.7683 10.5319 -0.0035       3.12636  0.0445   0.0389   0.0760    0.1778   0.0000       1.16766   437.2568       4.83428       14.9432     -0.270592      -1.18301      -3.84374       1.49078     -0.393000     -0.520144      0.353482      0.283527      0.163967     -0.123480     0.0534648    0.00947827   -0.00477131    0.00384069  -0.000450264  -2.16570e-05  -1.28369e-05       0.00000       0.00000       0.00000       0.00000       0.00000       0.00000       0.00000       0.00000       0.00000       0.00000       0.00000       0.00000       0.00000       0.00000       0.00000       0.00000       5.01549       5.86414       6.15629       6.25109       5.03417       4.61222       3.20305       2.31165       1.57281       1.07999      0.644075      0.346974      0.163170     0.0868393     0.0340281     0.0140174    0.00451277    0.00129555   0.000265256   4.84757e-05       0.00000       0.00000       0.00000       0.00000       0.00000       0.00000       0.00000       0.00000       0.00000       0.00000       0.00000       0.00000       0.00000       0.00000       0.00000       0.00000
  10  13 2440.8781    1.4731  0.9342 10.9939 -0.0065       2.31214  0.0462   0.0469   0.0861    0.1962   0.0000      0.993811   448.4608       10.0956       25.1541      -10.1757      -2.30815      0.590516      -2.05001      -6.44292      -1.45006     0.0905056      0.458913     -0.291017     -0.152397   3.71485e-05    -0.0660623  -0.000630969  -0.000697786  -0.000973286  -0.000306970  -2.19986e-05       0.00000       0.00000       0.00000       0.00000       0.00000       0.00000       0.00000       0.00000       0.00000       0.00000       0.00000       0.00000       0.00000       0.00000       0.00000       0.00000       5.37735       7.32333       7.25449       6.65632       5.49520       4.51433       3.48443       2.30139       1.64430      0.915436      0.570885      0.295902      0.149257     0.0733170     0.0307509     0.0124814    0.00455258    0.00119899   0.000306503   5.03899e-05       0.00000       0.00000       0.00000       0.00000       0.00000       0.00000       0.00000       0.00000       0.00000       0.00000       0.00000       0.00000       0.00000       0.00000       0.00000       0.00000
  10  14 2578.8190    1.9822  0.8412 11.5878 -0.0072       2.99553  0.0431   0.0612   0.0698    0.1791   0.0000      0.993835   435.3584      -6.91685       18.8482      -4.35339      -5.30424       1.51351      -4.23889      -1.38309       1.35579       1.39903     -0.347166    -0.0268813      0.119210     0.0781663     0.0206962     0.0103050   -0.00364215   -0.00116480  -0.000164972   2.31729e-05       0.00000       0.00000       0.00000       0.00000       0.00000       0.00000       0.00000       0.00000       0.00000       0.00000       0.00000       0.00000       0.00000       0.00000       0.00000       0.00000       5.09880       6.12921       6.11850       5.86815       5.24470       4.08751       3.00878       2.15622       1.48324      0.937512      0.566529      0.303150      0.150944     0.0702971     0.0279961     0.0106115    0.00374318    0.00107919   0.000250379   4.03861e-05       0.00000       0.00000       0.00000       0.00000       0.00000       0.00000       0.00000       0.00000       0.00000       0.00000       0.00000       0.00000       0.00000       0.00000       0.00000       0.00000
  10  15 2717.0819    2.3837  0.9084 12.0007 -0.0156       2.12597  0.0439   0.0765   0.0851    0.1882   0.0000      0.850373   439.6842       10.9713       10.0325       12.5854       7.76543       2.80629      -1.93675       3.57815      0.909967      -1.08641      0.102030     -0.509696     -0.273051   -0.00233670     0.0588812    -0.0216797   -0.00193832  -0.000672367  -0.000210547  -5.47849e-05       0.00000       0.00000       0.00000       0.00000       0.00000       0.00000       0.00000       0.00000       0.00000       0.00000       0.00000       0.00000       0.00000       0.00000       0.00000       0.00000       5.31226       5.97054       6.30323       6.11078       4.95128       4.17586       3.60541       2.32395       1.54016       1.03172      0.635238      0.305843      0.151946     0.0825146     0.0358442     0.0128563    0.00404852    0.00104054   0.000264939   4.14434e-05       0.00000       0.00000       0.00000       0.00000       0.00000       0.00000       0.00000       0.00000       0.00000       0.00000       0.00000       0.00000       0.00000       0.00000       0.00000       0.00000
  10  16 2855.6746    3.0168  0.7872 12.5371 -0.0039      -1.54565  0.0400   0.0978   0.0746    0.1667   0.0000      0.936572   441.8392       20.3544       10.8221      -8.06649       2.92649     0.0261671       2.74419     -0.666152      0.596233     -0.615359     -0.709723    -0.0369419    -0.0143737     0.0129846    0.00895384     0.0160606    0.00250439    0.00118319   0.000140083  -3.80665e-05       0.00000       0.00000       0.00000       0.00000       0.00000       0.00000       0.00000       0.00000       0.00000       0.00000       0.00000       0.00000       0.00000       0.00000       0.00000       0.00000       4.32998       6.19824       5.32238       5.58154       4.71463       3.98951       2.95958       2.27942       1.44418      0.936488      0.522397      0.303141      0.159865     0.0698614     0.0311071     0.0118080    0.00383631    0.00122950   0.000277967   5.27415e-05       0.00000       0.00000       0.00000       0.00000       0.00000       0.00000       0.00000       0.00000       0.00000       0.00000       0.00000       0.00000       0.00000       0.00000       0.00000       0.00000
  10  17 2994.6403    3.5575  0.8898 12.9643 -0.0108       2.43276  0.0498   0.1143   0.0777    0.1769   0.0000       1.16976   448.1442       18.8743       9.02598      -2.54832      0.600500      -2.79330      -5.36735      -2.95600       1.44048      0.453950      0.294848     -0.255919     -0.102438     0.0392196     0.0412717   -0.00941096    0.00303206  -0.000256211   7.34236e-05  -5.42314e-07       0.00000       0.00000       0.00000       0.00000       0.00000       0.00000       0.00000       0.00000       0.00000       0.00000       0.00000       0.00000       0.00000       0.00000       0.00000       0.00000       6.14337       6.02875       6.36203       7.20052       5.93685       4.00584       3.55943       2.87867       1.85851      0.934036      0.597069      0.389397      0.219663     0.0983267     0.0367316     0.0115542    0.00385224    0.00106031   0.000248672   3.75719e-05       0.00000       0.00000       0.00000       0.00000       0.00000       0.00000       0.00000       0.00000       0.00000       0.00000       0.00000       0.00000       0.00000       0.00000       0.00000       0.00000
  10  19 3271.4825    3.8854  1.3215 12.5870 -0.0017       1.71134  0.0592   0.0993   0.0940    0.2114   0.0000      0.783339   445.4866       29.4681       19.4903       8.66431      -6.52397      -6.62983       2.37074       1.95107      -2.37278      -1.88717    -0.0481321     -0.274315      0.103191    -0.0420947     0.0376991    0.00724425   -0.00421281  -0.000669986   8.40947e-07   2.19532e-05       0.00000       0.00000       0.00000       0.00000       0.00000       0.00000       0.00000       0.00000       0.00000       0.00000       0.00000       0.00000       0.00000       0.00000       0.00000       0.00000       6.16959       7.86283       8.20967       7.22461       6.54720       4.99592       3.77650       2.66566       1.79739       1.11344      0.672579      0.358420      0.182555     0.0871205     0.0366656     0.0138841    0.00491949    0.00143672   0.000340958   5.00779e-05       0.00000       0.00000       0.00000       0.00000       0.00000       0.00000       0.00000       0.00000       0.00000       0.00000       0.00000       0.00000       0.00000       0.00000       0.00000       0.00000
  10  20 3410.4842    3.1368  2.0548 12.2045 -0.0031       1.54308  0.0715   0.0666   0.1259    0.1391   0.0000      0.428176   425.6030       12.1989       14.4002      -3.16430     -0.770090     -0.444946      -10.3598       1.09294      -2.51762      0.391259       1.29914     -0.431310     -0.199369     -0.157637     0.0153356     0.0161830   0.000658904   -0.00195616  -7.39278e-05  -1.46459e-05       0.00000       0.00000       0.00000       0.00000       0.00000       0.00000       0.00000       0.00000       0.00000       0.00000       0.00000       0.00000       0.00000       0.00000       0.00000       0.00000       7.82258       9.30074       9.14953       8.99198       7.71082       6.33184       4.86010       3.53492       2.41470       1.43893      0.839868      0.479594      0.243060      0.110122     0.0452580     0.0175098    0.00590418    0.00167813   0.000388337   6.53869e-05       0.00000       0.00000       0.00000       0.00000       0.00000       0.00000       0.00000       0.00000       0.00000       0.00000       0.00000       0.00000       0.00000       0.00000       0.00000       0.00000
  10  21 3549.5696    2.6771  3.0318 11.8781 -0.0014       1.41790  0.0918   0.0490   0.1641    0.0978   0.0000      0.290271   440.7588       13.4239       30.2410       7.70088      -9.23462       11.2332      -8.91343      -2.73734      -6.41768      0.925658      0.334402       1.41442     0.0698866     -0.281136    -0.0314143   -0.00881873  -0.000513177   -0.00568630   -0.00104706   5.75754e-05       0.00000       0.00000       0.00000       0.00000       0.00000       0.00000       0.00000       0.00000       0.00000       0.00000       0.00000       0.00000       0.00000       0.00000       0.00000       0.00000       10.1502       12.6655       12.5814       11.9933       9.93104       8.01590       6.35937       4.35827       2.93043       1.78790       1.04530      0.571861      0.289513      0.140682     0.0592779     0.0228241    0.00741627    0.00206254   0.000504083   8.39370e-05       0.00000       0.00000       0.00000       0.00000       0.00000       0.00000       0.00000       0.00000       0.00000       0.00000       0.00000       0.00000       0.00000       0.00000       0.00000       0.00000
  10  22 3688.7866    2.1924  4.2212 11.4369  0.0003      0.788568  0.1144   0.0352   0.1971    0.0800   0.0000      0.209996   426.3229     0.0131042       10.3722      -9.36716      -32.8191      0.254420       3.34861      -2.00228       8.76049      -1.51173     -0.150625      -1.09864      0.401577    -0.0114761     0.0657910    -0.0496210    0.00726576   -0.00510823  -0.000518985  -1.62506e-05       0.00000       0.00000       0.00000       0.00000       0.00000       0.00000       0.00000       0.00000       0.00000       0.00000       0.00000       0.00000       0.00000       0.00000       0.00000       0.00000       11.8707       14.6304       15.0392       14.1445       12.0115       9.79593       7.29094       5.18753       3.52143       2.21331       1.31432      0.719772      0.364711      0.171057     0.0729081     0.0280837    0.00952666    0.00270859   0.000620788   0.000101532       0.00000       0.00000       0.00000       0.00000       0.00000       0.00000       0.00000       0.00000       0.00000       0.00000       0.00000       0.00000       0.00000       0.00000       0.00000       0.00000
  10  23 3828.4314    1.8580  5.9042 10.9769 -0.0022      0.376462  0.1376   0.0263   0.2422    0.0761   0.0000      0.128901   429.1788       12.0099       12.9319       29.8454      -16.6337      -4.07428       1.47207      -4.03341      0.460726      0.805814       1.63318    0.00851445     -0.871066     -0.211492      0.201371    -0.0507994   -0.00107938   -0.00268811    0.00123280  -6.70857e-05       0.00000       0.00000       0.00000       0.00000       0.00000       0.00000       0.00000       0.00000       0.00000       0.00000       0.00000       0.00000       0.00000       0.00000       0.00000       0.00000       14.1064       17.7935       17.4527       16.9020       14.6526       11.9413       8.88060       6.49176       4.27758       2.80906       1.61772      0.909487      0.448837      0.212988     0.0882822     0.0345445     0.0111694    0.00341089   0.000788677   0.000133348       0.00000       0.00000       0.00000       0.00000       0.00000       0.00000       0.00000       0.00000       0.00000       0.00000       0.00000       0.00000       0.00000       0.00000       0.00000       0.00000
  10  24 3968.1814    1.5787  7.7321 10.5897 -0.0023      0.311981  0.1640   0.0200   0.3010    0.0660   0.0000     0.0929912   426.1546       3.21248       28.0057       5.95740      -36.7306       7.70671       12.7309      -7.69762      -5.27211      -1.05794      -2.65505      -1.63444    -0.0781596      0.485977     -0.117703     0.0157463    0.00354146   -0.00172924   -0.00139743   1.51109e-05       0.00000       0.00000       0.00000       0.00000       0.00000       0.00000       0.00000       0.00000       0.00000       0.00000       0.00000       0.00000       0.00000       0.00000       0.00000       0.00000       16.5685       21.0491       20.8947       20.5277       17.3153       14.0119       10.7300       7.74422       5.27595       3.20500       1.98258       1.05517      0.562584      0.254224      0.111906     0.0405750     0.0145250    0.00400913   0.000954740   0.000158902       0.00000       0.00000       0.00000       0.00000       0.00000       0.00000       0.00000       0.00000       0.00000       0.00000       0.00000       0.00000       0.00000       0.00000       0.00000       0.00000
  10  27 4387.3133    0.9212 16.4901 10.2347  0.0002     -0.270248  0.4219   0.0121   0.7121    0.0453   0.0000     0.0959699   428.3843      -41.6469       80.9442      -78.7353      -8.47171       12.6159      -33.4204      -6.97152      -20.4154      -1.44850      -6.21134      -2.96287     -0.142536     -0.156067      0.199485      0.152856    -0.0201231  -0.000418318  -0.000254504  -0.000283755       0.00000       0.00000       0.00000       0.00000       0.00000       0.00000       0.00000       0.00000       0.00000       0.00000       0.00000       0.00000       0.00000       0.00000       0.00000       0.00000       33.0260       41.0314       41.7932       40.3305       34.9915       29.0697       22.6213       16.3804       11.1742       7.17322       4.29062       2.37508       1.20291      0.584002      0.246193     0.0953718     0.0320048    0.00909730    0.00204650   0.000322141       0.00000       0.00000       0.00000       0.00000       0.00000       0.00000       0.00000       0.00000       0.00000       0.00000       0.00000       0.00000       0.00000       0.00000       0.00000       0.00000
  11   9 1915.4719    0.4660  0.3514  9.9553 -0.0042       10.7202  0.0308   0.0216   0.0458    0.0735   0.0000       2.88275   436.3317       11.7683       7.04297       5.38064      -4.42393       2.95905      -1.54789      0.479075       2.37436    0.00858092     -0.272001      0.300913      0.124673     0.0947949    -0.0447717    0.00492538   -0.00135638    0.00150493   0.000561686  -0.000119908  -9.47324e-05  -5.12333e-06       0.00000       0.00000       0.00000       0.00000       0.00000       0.00000       0.00000       0.00000       0.00000       0.00000       0.00000       0.00000       0.00000       0.00000       4.09878       5.87230       5.76075       5.82610       4.39897       3.69453       2.52279       1.87316       1.10292      0.770199      0.479779      0.292996      0.138743     0.0791934     0.0390871     0.0186980    0.00674494    0.00257902   0.000778966   0.000232507   4.48686e-05   9.92576e-06       0.00000       0.00000       0.00000       0.00000       0.00000       0.00000       0.00000       0.00000       0.00000       0.00000       0.00000       0.00000       0.00000       0.00000
  11  11 2199.9031    0.9168  0.6387 10.2724 -0.0008       4.31999  0.0342   0.0334   0.0699    0.1369   0.0000       1.24086   432.5150      0.450799       13.1318       6.26534     -0.108754      -3.85376      -4.01964       1.01081      0.513994      0.763951     0.0960367     -0.542680      0.378815     0.0536885    -0.0326989    -0.0149267  -0.000639491  -0.000229416  -0.000462299  -0.000194680  -1.88166e-05   2.12916e-05       0.00000       0.00000       0.00000       0.00000       0.00000       0.00000       0.00000       0.00000       0.00000       0.00000       0.00000       0.00000       0.00000       0.00000       4.15060       4.72740       4.71803       4.93620       4.02677       3.36092       2.89593       2.18353       1.41715      0.932887      0.616298      0.347587      0.179081     0.0924413     0.0503718     0.0210792    0.00825116    0.00267118   0.000845817   0.000228341   4.96963e-05   8.66105e-06       0.00000       0.00000       0.00000       0.00000       0.00000       0.00000       0.00000       0.00000       0.00000       0.00000       0.00000       0.00000       0.00000       0.00000
  11  13 2478.5939    1.7102  0.9609 10.8587 -0.0013       2.19561  0.0448   0.0504   0.0806    0.2385   0.0000      0.960078   434.6347       1.03831       21.0742      -2.85653       5.67695      -4.04720       4.99281       1.25989     -0.580140     -0.854798      0.211861     -0.366378     -0.189857      0.160676    -0.0509761    -0.0126755     0.0152740    0.00189344   6.66940e-05  -3.57853e-06  -2.48427e-05   5.58198e-06       0.00000       0.00000       0.00000       0.00000       0.00000       0.00000       0.00000       0.00000       0.00000       0.00000       0.00000       0.00000       0.00000       0.00000       5.06624       5.84605       5.76480       5.36928       4.66426       4.06097       3.76345       2.76767       1.84578       1.21463      0.722024      0.413435      0.203533      0.109077     0.0565397     0.0248885    0.00971369    0.00336419   0.000968033   0.000279722   6.31660e-05   8.86355e-06       0.00000       0.00000       0.00000       0.00000       0.00000       0.00000       0.00000       0.00000       0.00000       0.00000       0.00000       0.00000       0.00000       0.00000
  11  14 2617.0784    2.1894  0.8462 11.6074 -0.0020       1.98755  0.0393   0.0668   0.0712    0.1970   0.0000      0.862531   441.9279       3.18845       13.7555      -2.10329       4.21464      -1.29801      0.598009      0.907143      -1.44038     -0.848548     0.0949461      0.130943    -0.0115106     -0.193967    -0.0279161     0.0233962    0.00591006  -0.000688510   0.000578667   0.000157231   6.80029e-05  -2.11854e-06       0.00000       0.00000       0.00000       0.00000       0.00000       0.00000       0.00000       0.00000       0.00000       0.00000       0.00000       0.00000       0.00000       0.00000       4.52472       5.46344       5.49943       5.50645       5.01698       3.71911       3.00375       2.31419       1.67333       1.03215      0.596036      0.377251      0.227609      0.121484     0.0539402     0.0223665    0.00864692    0.00310716   0.000955590   0.000275930   6.39753e-05   9.27929e-06       0.00000       0.00000       0.00000       0.00000       0.00000       0.00000       0.00000       0.00000       0.00000       0.00000       0.00000       0.00000       0.00000       0.00000
  11  15 2756.2990    2.8621  0.8060 12.2322 -0.0034       2.99682  0.0350   0.0896   0.0725    0.1572   0.0000      0.877116   435.7204      -2.74132       12.8930      -2.46015       2.80261       1.07569     -0.148664     -0.182057       2.39187      0.630411    -0.0253324     -0.158380      0.337997     0.0442672     0.0716415     0.0150495    0.00525825    0.00137214   0.000236692   0.000147850  -6.12767e-05   2.55592e-06       0.00000       0.00000       0.00000       0.00000       0.00000       0.00000       0.00000       0.00000       0.00000       0.00000       0.00000       0.00000       0.00000       0.00000       4.15631       4.60141       4.69647       4.58072       4.06348       3.54930       2.72975       1.91153       1.39372      0.988861      0.606310      0.354254      0.198317     0.0943777     0.0436654     0.0192785    0.00823767    0.00288538   0.000873438   0.000230360   4.81312e-05   7.32376e-06       0.00000       0.00000       0.00000       0.00000       0.00000       0.00000       0.00000       0.00000       0.00000       0.00000       0.00000       0.00000       0.00000       0.00000
  11  16 2895.5451    3.3041  0.8608 12.6854 -0.0162       4.37945  0.0412   0.1042   0.0714    0.1772   0.0000       1.10713   430.5281       15.6097       14.3655       12.7920       2.31084     0.0570494       3.64741      -6.21009      0.444174     -0.641403     -0.607429    -0.0562903    -0.0157885    -0.0312752     0.0296813    -0.0106949     0.0107059   -0.00553987   0.000978224   0.000100417  -0.000159454   3.09844e-05       0.00000       0.00000       0.00000       0.00000       0.00000       0.00000       0.00000       0.00000       0.00000       0.00000       0.00000       0.00000       0.00000       0.00000       4.43774       5.06731       5.17531       5.52266       4.58710       3.73839       2.94947       2.31588       1.50153       1.02122      0.660910      0.378922      0.217361      0.110662     0.0550385     0.0240105    0.00915642    0.00298106   0.000961825   0.000261832   5.50683e-05   9.75525e-06       0.00000       0.00000       0.00000       0.00000       0.00000       0.00000       0.00000       0.00000       0.00000       0.00000       0.00000       0.00000       0.00000       0.00000
  11  17 3034.6400    3.6938  0.8209 13.1721 -0.0087      0.799132  0.0416   0.1163   0.0724    0.1448   0.0000       1.04959   439.4691       20.5217       17.5357       6.02965      -4.69558      -4.54359      0.905927      -1.52256      0.884617     -0.798818      0.428742     -0.291245    -0.0392100      0.236416     0.0818958    -0.0230740    0.00335617    0.00561859  -5.14236e-05  -0.000454304   0.000124095  -1.63180e-05       0.00000       0.00000       0.00000       0.00000       0.00000       0.00000       0.00000       0.00000       0.00000       0.00000       0.00000       0.00000       0.00000       0.00000       4.48014       5.61153       4.90579       5.30675       4.97472       4.20485       3.01850       2.05206       1.64243       1.13877      0.733611      0.459513      0.223798      0.122609     0.0491842     0.0237064    0.00788785    0.00354962    0.00100618   0.000285672   6.84378e-05   1.15920e-05       0.00000       0.00000       0.00000       0.00000       0.00000       0.00000       0.00000       0.00000       0.00000       0.00000       0.00000       0.00000       0.00000       0.00000
  11  18 3173.5984    3.8898  0.9672 13.2674 -0.0059       1.43424  0.0467   0.1192   0.0838    0.1588   0.0000       1.04542   438.1115       17.3378       10.7285      -5.74620      -8.09129      -12.2149      -2.63757     -0.931652       4.22386      -1.78806     -0.937891     -0.178130     0.0241219      0.118503    -0.0759193    -0.0473439   -0.00415135  -0.000771901   0.000266194   0.000598651  -4.30343e-05   2.68093e-06       0.00000       0.00000       0.00000       0.00000       0.00000       0.00000       0.00000       0.00000       0.00000       0.00000       0.00000       0.00000       0.00000       0.00000       5.29026       6.74969       6.32367       5.89736       5.57860       4.64500       3.65381       2.59231       1.91584       1.23874      0.785935      0.443899      0.231608      0.108502     0.0557541     0.0214050    0.00938471    0.00324312    0.00111755   0.000305855   7.21410e-05   1.10085e-05       0.00000       0.00000       0.00000       0.00000       0.00000       0.00000       0.00000       0.00000       0.00000       0.00000       0.00000       0.00000       0.00000       0.00000
  11  19 3312.4307    3.5331  1.4525 12.7372 -0.0080    0.00549194  0.0617   0.0850   0.1046    0.1567   0.0000      0.679587   440.0037       27.5669      -3.84968       2.97583      0.720179      -1.72780      -9.20137       4.95835       1.56876      -1.63257       1.65663     -0.428227     -0.165739     -0.130523    -0.0213914   -0.00203452     0.0109958   -0.00343007   -0.00132693   0.000720701   6.57161e-05   4.13120e-06       0.00000       0.00000       0.00000       0.00000       0.00000       0.00000       0.00000       0.00000       0.00000       0.00000       0.00000       0.00000       0.00000       0.00000       5.78639       7.90464       7.62114       6.99221       6.81691       5.06623       4.75814       3.20066       2.24116       1.57600      0.856849      0.547701      0.288996      0.138953     0.0752513     0.0271479     0.0133276    0.00469281    0.00130542   0.000444698   0.000112699   1.55084e-05       0.00000       0.00000       0.00000       0.00000       0.00000       0.00000       0.00000       0.00000       0.00000       0.00000       0.00000       0.00000       0.00000       0.00000
  11  20 3451.9591    3.1318  2.2846 11.9890 -0.0036      0.896132  0.0730   0.0602   0.1217    0.1264   0.0000      0.308450   439.9456       6.34125       13.1527       7.54583      -1.86110      -4.83266      -5.86716      -8.99892       3.56024     -0.590905      -2.47020     0.0664363     -0.315140      0.279205    -0.0200841    -0.0122512    -0.0148561   -0.00646971    0.00283801   0.000260553   9.30566e-06  -1.92544e-05       0.00000       0.00000       0.00000       0.00000       0.00000       0.00000       0.00000       0.00000       0.00000       0.00000       0.00000       0.00000       0.00000       0.00000       7.35982       8.99294       9.18918       8.57576       7.91932       6.14123       5.30450       3.84284       2.72884       1.73131       1.06602      0.642589      0.334225      0.176843     0.0873805     0.0363134     0.0144628    0.00537380    0.00162568   0.000458066   0.000112560   1.51159e-05       0.00000       0.00000       0.00000       0.00000       0.00000       0.00000       0.00000       0.00000       0.00000       0.00000       0.00000       0.00000       0.00000       0.00000
  11  21 3591.5393    2.5198  3.3138 11.6888 -0.0028      0.965924  0.0903   0.0417   0.1588    0.0886   0.0000      0.229448   447.8014       18.3905      -3.85561       3.69626       4.02581      -4.71791       4.82846      0.307896       8.49939     -0.567046       1.65188     -0.624448    -0.0655872    -0.0969051      0.141163    -0.0661377     0.0333068   0.000565808  -0.000841833  -3.28073e-05  -0.000166628  -8.19956e-06       0.00000       0.00000       0.00000       0.00000       0.00000       0.00000       0.00000       0.00000       0.00000       0.00000       0.00000       0.00000       0.00000       0.00000       8.88115       10.4465       11.2665       10.8155       9.34891       7.76795       6.07730       4.74253       3.26057       2.03911       1.35406      0.763748      0.427500      0.225540      0.110399     0.0491635     0.0188293    0.00663667    0.00226071   0.000587351   0.000123042   1.88137e-05       0.00000       0.00000       0.00000       0.00000       0.00000       0.00000       0.00000       0.00000       0.00000       0.00000       0.00000       0.00000       0.00000       0.00000
  11  22 3731.1827    2.1580  4.7938 11.1054 -0.0031      0.538619  0.1117   0.0311   0.1986    0.0834   0.0000      0.149028   422.1525       12.9992       14.4659      0.563589       15.9608      -6.30502      -15.8016      -2.62841       6.61387      -4.16055      0.255176       1.53855     -0.798817     -0.546168     0.0299121   -0.00937179     0.0129124   -0.00208585    0.00188592  -0.000430395   0.000185542  -4.16838e-06       0.00000       0.00000       0.00000       0.00000       0.00000       0.00000       0.00000       0.00000       0.00000       0.00000       0.00000       0.00000       0.00000       0.00000       10.4952       13.5959       13.1751       13.4742       11.3472       9.72986       7.54756       5.67345       3.96534       2.60551       1.63882      0.959661      0.527282      0.273160      0.130102     0.0574271     0.0229381    0.00826384    0.00266875   0.000727006   0.000163075   2.78347e-05       0.00000       0.00000       0.00000       0.00000       0.00000       0.00000       0.00000       0.00000       0.00000       0.00000       0.00000       0.00000       0.00000       0.00000
  11  23 3871.1190    1.7644  6.3811 10.8515 -0.0045      0.373460  0.1401   0.0230   0.2503    0.0707   0.0000      0.110205   454.4297       41.2298       38.2790      -26.1782       10.9282      -22.1305       13.3967     -0.507758       3.70294      -3.20205      -1.28521     -0.321584    -0.0716393     -0.252123      0.332414    -0.0525859    -0.0165399     0.0119018    0.00390869   0.000241116  -7.77875e-05  -4.33812e-05       0.00000       0.00000       0.00000       0.00000       0.00000       0.00000       0.00000       0.00000       0.00000       0.00000       0.00000       0.00000       0.00000       0.00000       13.1680       17.2437       17.2672       16.4884       14.6922       11.8779       9.81360       6.89372       5.06355       3.25574       2.04283       1.20367      0.666338      0.346131      0.164471     0.0732316     0.0293323     0.0108682    0.00343830   0.000923767   0.000223799   3.29956e-05       0.00000       0.00000       0.00000       0.00000       0.00000       0.00000       0.00000       0.00000       0.00000       0.00000       0.00000       0.00000       0.00000       0.00000
  11  24 4011.3234    1.5021  8.5065 10.4921 -0.0042      0.300014  0.1691   0.0181   0.3146    0.0626   0.0000     0.0842938   509.5400       39.4599       11.9695       6.84044      -9.90540      -18.6526       17.9446       4.91084       9.81112      -2.51220      -2.54848       2.00155     -0.278755     -0.849607     -0.200784     0.0242189     0.0407601    -0.0252320    0.00423173    0.00187332  -3.64869e-05   4.79755e-05       0.00000       0.00000       0.00000       0.00000       0.00000       0.00000       0.00000       0.00000       0.00000       0.00000       0.00000       0.00000       0.00000       0.00000       15.5323       19.4154       19.4608       18.8142       16.7507       14.0558       11.5049       8.47782       6.10039       3.91069       2.50422       1.43656      0.808313      0.423300      0.196668     0.0906089     0.0352070     0.0127180    0.00413421    0.00108905   0.000250197   3.76003e-05       0.00000       0.00000       0.00000       0.00000       0.00000       0.00000       0.00000       0.00000       0.00000       0.00000       0.00000       0.00000       0.00000       0.00000
  11  25 4151.5855    1.2680 10.8508 10.3451 -0.0022      0.155845  0.2205   0.0153   0.3966    0.0548   0.0000     0.0835251   483.5014       33.6218       15.5558       4.38915      -13.9621      -41.3906      -14.1180       3.20015      -2.33761      -2.67979       3.51939      -1.66238     -0.873381     -0.252008     -0.139932     -0.131846     0.0312858    0.00296853   0.000465501   0.000713094   7.76535e-05   5.94126e-05       0.00000       0.00000       0.00000       0.00000       0.00000       0.00000       0.00000       0.00000       0.00000       0.00000       0.00000       0.00000       0.00000       0.00000       18.7350       23.0614       24.1842       23.4092       20.9672       17.1471       13.9066       10.4597       7.31259       4.89572       3.09329       1.83820       1.00986      0.534511      0.254484      0.115214     0.0450489     0.0164266    0.00519531    0.00143989   0.000317028   4.63948e-05       0.00000       0.00000       0.00000       0.00000       0.00000       0.00000       0.00000       0.00000       0.00000       0.00000       0.00000       0.00000       0.00000       0.00000
  11  26 4291.5270    1.1262 14.8792 10.2013 -0.0007     -0.191867  0.3125   0.0128   0.5489    0.0488   0.0000     0.0779596   409.2882      -19.7267       58.6000      -18.7735      -8.18211      -38.8097       46.9847       26.8786      -22.4023       4.40617       8.20365      -1.23867      -2.36797     -0.452733     0.0269697     0.0659526     0.0249390   -0.00813459    0.00691663  -0.000218189  -0.000557216  -8.74169e-05       0.00000       0.00000       0.00000       0.00000       0.00000       0.00000       0.00000       0.00000       0.00000       0.00000       0.00000       0.00000       0.00000       0.00000       23.8150       30.0079       30.9760       29.8672       27.1897       22.5110       18.2289       13.4847       9.49808       6.70958       3.99358       2.51027       1.37072      0.704045      0.348254      0.147726     0.0625975     0.0227577    0.00680715    0.00196786   0.000422841   6.20398e-05       0.00000       0.00000       0.00000       0.00000       0.00000       0.00000       0.00000       0.00000       0.00000       0.00000       0.00000       0.00000       0.00000       0.00000
  11  27 4432.0116    0.8966 17.0007 10.2439 -0.0011     -0.178854  0.4297   0.0111   0.7028    0.0413   0.0000     0.0941134   398.1998       47.6842       122.272      -35.1528      -47.9981      -23.5176      -4.41840       26.1169       26.1681     0.0464808      -10.5917      -1.20682       3.38672      -1.27815      0.615041      0.178910     -0.100636     0.0102358    0.00244934   -0.00232165  -8.36930e-05  -3.14832e-05       0.00000       0.00000       0.00000       0.00000       0.00000       0.00000       0.00000       0.00000       0.00000       0.00000       0.00000       0.00000       0.00000       0.00000       30.2281       38.6877       39.2007       37.4001       34.8576       28.7678       23.4539       17.5451       12.4540       8.55843       5.33160       3.19708       1.79037      0.917242      0.445910      0.194431     0.0803088     0.0288292    0.00910273    0.00253301   0.000552023   7.90545e-05       0.00000       0.00000       0.00000       0.00000       0.00000       0.00000       0.00000       0.00000       0.00000       0.00000       0.00000       0.00000       0.00000       0.00000
  12   8 1805.7814    0.3673  0.3794  9.9241 -0.0030       6.22778  0.0362   0.0189   0.0562    0.0638   0.0000       3.20895   440.7035      -1.78725       12.6778      -1.92934      -2.10359      0.786996    -0.0265079      -1.35051      0.125642     -0.141059     -0.107122      0.319045     0.0702787    -0.0839028    -0.0210677    0.00786248     0.0168155   -0.00902779    0.00106016  -0.000869150  -0.000172659   4.92298e-05   2.01027e-05  -7.34161e-07       0.00000       0.00000       0.00000       0.00000       0.00000       0.00000       0.00000       0.00000       0.00000       0.00000       0.00000       0.00000       4.27772       6.07218       5.62659       5.75038       4.51474       4.10621       3.20855       2.56827       1.64654       1.21021      0.763724      0.449869      0.252187      0.129912     0.0682904     0.0342295     0.0165524    0.00694889    0.00256903   0.000835107   0.000257969   7.73220e-05   1.42835e-05   3.00548e-06       0.00000       0.00000       0.00000       0.00000       0.00000       0.00000       0.00000       0.00000       0.00000       0.00000       0.00000       0.00000
  12  11 2236.0106    0.9499  0.7136 10.2769 -0.0089       6.96195  0.0351   0.0317   0.0668    0.1322   0.0000       1.12583   436.5727       2.71394       13.1573      -5.79292       4.62481       4.73847     -0.849919      -3.61534      0.850308      0.598430     -0.357719     -0.476369     -0.286473     -0.295867    0.00665169     0.0336073    0.00283479    0.00470663    0.00151575   -0.00152903  -0.000583867   0.000108936   3.75652e-05  -1.30068e-06       0.00000       0.00000       0.00000       0.00000       0.00000       0.00000       0.00000       0.00000       0.00000       0.00000       0.00000       0.00000       3.49174       4.35569       4.09199       4.47617       4.06568       3.37550       2.58019       2.05965       1.50571       1.04799      0.678318      0.444253      0.251313      0.153412     0.0740982     0.0359351     0.0159827    0.00637501    0.00219846   0.000847224   0.000244072   6.76255e-05   1.43302e-05   2.35931e-06       0.00000       0.00000       0.00000       0.00000       0.00000       0.00000       0.00000       0.00000       0.00000       0.00000       0.00000       0.00000
  12  12 2376.4610    1.2728  0.8360 11.0644 -0.0136       5.97579  0.0420   0.0408   0.0741    0.1482   0.0000       1.13952   436.6905      0.774339       2.62833       3.45711      -1.51229      -4.55771       4.59514      -1.70261       1.77284      0.342343    -0.0839814     -0.966473    -0.0463318      0.249660    -0.0648283    -0.0263364   -0.00796407    0.00626972   -0.00418061   0.000135673   0.000405421   5.06146e-05  -4.17986e-05   4.04590e-06       0.00000       0.00000       0.00000       0.00000       0.00000       0.00000       0.00000       0.00000       0.00000       0.00000       0.00000       0.00000       4.48198       4.72546       5.16874       5.54194       4.62848       3.73230       3.14457       2.64853       1.86096       1.19265      0.798469      0.535396      0.289354      0.160252     0.0886191     0.0467571     0.0203166    0.00812394    0.00276505   0.000945015   0.000271623   6.83714e-05   1.30250e-05   2.06995e-06       0.00000       0.00000       0.00000       0.00000       0.00000       0.00000       0.00000       0.00000       0.00000       0.00000       0.00000       0.00000
  12  13 2515.5400    1.7525  0.8928 11.5242 -0.0014       2.82820  0.0453   0.0546   0.0772    0.1645   0.0000      0.999692   438.0805      0.138074       17.8056       9.41742      -2.09517      -1.75810       4.88218       1.36351       2.51944      -2.03902     -0.638326     -0.312028     -0.759072     -0.128294     -0.225039     0.0273767   -0.00814517    0.00922294   0.000948949  -0.000639216  -0.000115936   1.27047e-05  -2.08196e-05   4.50821e-07       0.00000       0.00000       0.00000       0.00000       0.00000       0.00000       0.00000       0.00000       0.00000       0.00000       0.00000       0.00000       4.54818       4.87969       5.55901       5.06488       4.64201       4.50922       3.46592       2.42608       1.85168       1.38495      0.903613      0.587188      0.362280      0.166273     0.0941683     0.0443434     0.0184175    0.00808517    0.00357419    0.00115607   0.000347159   8.39889e-05   1.53187e-05   2.24010e-06       0.00000       0.00000       0.00000       0.00000       0.00000       0.00000       0.00000       0.00000       0.00000       0.00000       0.00000       0.00000
  12  14 2654.7629    2.1534  0.8239 12.1947 -0.0003       3.76679  0.0461   0.0675   0.0685    0.1471   0.0000       1.24757   441.1759       8.21621       12.2739      -3.46936       3.34448       2.02947       1.54705    -0.0899235       1.08115      -1.54392      0.305413    -0.0757563      0.205653      0.120063    -0.0774577    -0.0501266     0.0315732   -0.00151334  -0.000728437    0.00158866  -0.000568609   1.69571e-05   3.81966e-05   4.51691e-07       0.00000       0.00000       0.00000       0.00000       0.00000       0.00000       0.00000       0.00000       0.00000       0.00000       0.00000       0.00000       4.15818       4.90906       5.65804       5.27216       4.40788       4.09489       3.32173       2.45475       1.84455       1.31013      0.801753      0.479036      0.280326      0.174327     0.0826165     0.0381417     0.0196695    0.00849823    0.00321511    0.00115584   0.000329147   8.50317e-05   1.67681e-05   2.31150e-06       0.00000       0.00000       0.00000       0.00000       0.00000       0.00000       0.00000       0.00000       0.00000       0.00000       0.00000       0.00000
  12  15 2794.5510    2.9308  0.8209 12.2713 -0.0051      0.518203  0.0382   0.0910   0.0701    0.1752   0.0000       1.01079   436.7443       6.49066       17.3908       4.01496       1.38934      -1.94295       2.10347      -1.42688      0.839378      -1.72289      0.371014      0.351499     0.0816083     0.0703461      0.119757  -0.000301035    -0.0147400    0.00327585    0.00461727  -9.95944e-05  -4.41914e-05   0.000109104  -1.82642e-05   2.36744e-06       0.00000       0.00000       0.00000       0.00000       0.00000       0.00000       0.00000       0.00000       0.00000       0.00000       0.00000       0.00000       3.86165       4.76666       4.51814       4.62371       4.24158       3.55701       3.00407       2.17343       1.73898       1.13012      0.755234      0.430528      0.277545      0.156337     0.0755601     0.0374480     0.0145653    0.00700785    0.00239837   0.000864966   0.000265204   6.17001e-05   1.59238e-05   2.27466e-06       0.00000       0.00000       0.00000       0.00000       0.00000       0.00000       0.00000       0.00000       0.00000       0.00000       0.00000       0.00000
  12  16 2934.4329    3.5545  0.8233 12.6709 -0.0021       1.46438  0.0380   0.1022   0.0634    0.1821   0.0000      0.917272   438.7547       16.6152       15.6253       1.05365      -4.08858      -4.31210      0.164942       1.27662      -1.34638      0.201550     -0.294190     -0.538074     -0.138021     0.0644528     0.0523203  -0.000678932    -0.0205189    0.00682202   0.000951153  -2.91154e-06   0.000116470  -7.78112e-06  -4.00383e-06   1.63187e-07       0.00000       0.00000       0.00000       0.00000       0.00000       0.00000       0.00000       0.00000       0.00000       0.00000       0.00000       0.00000       4.08709       5.15114       5.35734       5.19832       4.57915       3.97609       2.93429       2.17096       1.58334       1.12822      0.698462      0.462224      0.265615      0.146174     0.0730279     0.0360491     0.0146266    0.00661712    0.00252951   0.000916543   0.000259127   6.97613e-05   1.38030e-05   2.21524e-06       0.00000       0.00000       0.00000       0.00000       0.00000       0.00000       0.00000       0.00000       0.00000       0.00000       0.00000       0.00000
  12  17 3073.8848    3.8235  0.8071 13.1365 -0.0024     0.0290583  0.0381   0.1113   0.0649    0.1584   0.0000      0.889433   439.8369       8.30922       2.76076      -4.24871       1.01802      -2.23421     -0.170257     -0.938673      -1.42022      -1.15458      0.945644     -0.546861     -0.155806     -0.201754     0.0262018    -0.0183088    -0.0199969    0.00796572   -0.00408550   0.000250346   9.97157e-05  -7.58267e-05   1.74852e-05  -2.82879e-06       0.00000       0.00000       0.00000       0.00000       0.00000       0.00000       0.00000       0.00000       0.00000       0.00000       0.00000       0.00000       3.85555       4.70231       4.74423       4.46046       3.95773       3.69911       3.07988       2.38533       1.73771       1.22378      0.734223      0.488147      0.267976      0.139493     0.0756698     0.0362408     0.0163098    0.00669293    0.00283598   0.000955508   0.000268097   7.41603e-05   1.48963e-05   2.30341e-06       0.00000       0.00000       0.00000       0.00000       0.00000       0.00000       0.00000       0.00000       0.00000       0.00000       0.00000       0.00000
  12  18 3213.3608    3.8704  1.1377 13.1153  0.0086       1.04422  0.0513   0.1019   0.0859    0.1595   0.0000      0.903364   433.4885       13.6205       19.1320      -5.66942      -10.6302     -0.325449      0.211149       2.02894      0.245144      -3.16979     -0.306046      0.369153     -0.500710    -0.0538073    -0.0256010      0.109998    -0.0243679   -0.00403561    0.00633082    0.00158602   0.000128618  -7.36636e-05  -3.41003e-05  -2.92027e-06       0.00000       0.00000       0.00000       0.00000       0.00000       0.00000       0.00000       0.00000       0.00000       0.00000       0.00000       0.00000       4.51437       5.34309       5.43746       5.70072       5.04325       4.03959       3.56136       2.85129       2.03040       1.42913      0.895105      0.535976      0.336663      0.186289      0.100429     0.0509492     0.0216546    0.00932402    0.00344918    0.00108469   0.000330832   9.00533e-05   1.94841e-05   2.81772e-06       0.00000       0.00000       0.00000       0.00000       0.00000       0.00000       0.00000       0.00000       0.00000       0.00000       0.00000       0.00000
  12  19 3352.8536    3.3355  1.5935 12.5969 -0.0077      0.541952  0.0575   0.0755   0.1028    0.1434   0.0000      0.564293   437.5250       18.0960       22.8165       3.08784       13.9263      -2.16006       5.92649      -4.29958      -2.97732      -1.48670     -0.584378      0.478573     -0.229972     -0.223053     -0.265467    -0.0275115     0.0220464    0.00462608    0.00348494   0.000819376   0.000651893  -0.000126317   2.86098e-05   2.77771e-06       0.00000       0.00000       0.00000       0.00000       0.00000       0.00000       0.00000       0.00000       0.00000       0.00000       0.00000       0.00000       5.58395       6.72760       6.97100       6.85489       6.19699       5.20373       4.10656       3.20592       2.31132       1.62594       1.00984      0.633656      0.383968      0.208194      0.110948     0.0529597     0.0226192    0.00945556    0.00371225    0.00122927   0.000373245   0.000100973   2.03121e-05   2.94794e-06       0.00000       0.00000       0.00000       0.00000       0.00000       0.00000       0.00000       0.00000       0.00000       0.00000       0.00000       0.00000
  12  20 3492.6653    2.7880  2.3615 12.2402  0.0004      0.741345  0.0737   0.0519   0.1276    0.0931   0.0000      0.337490   438.5514       13.4767       20.2787      -1.52383       12.6507       1.89032      -4.65333       5.32768      -3.55603      -1.59128      -1.80164      0.859478    -0.0746936      0.192967    -0.0268203    -0.0244858    -0.0526149    0.00164192    0.00282919   0.000241276  -0.000968935  -6.87362e-05   1.67551e-05  -7.36290e-06       0.00000       0.00000       0.00000       0.00000       0.00000       0.00000       0.00000       0.00000       0.00000       0.00000       0.00000       0.00000       6.83642       8.29980       8.44067       8.46571       7.35746       6.29849       5.26393       4.08892       2.95241       1.95464       1.34066      0.793691      0.469656      0.257221      0.136699     0.0655887     0.0314384     0.0125426    0.00471067    0.00155432   0.000491672   0.000120275   2.65520e-05   3.93984e-06       0.00000       0.00000       0.00000       0.00000       0.00000       0.00000       0.00000       0.00000       0.00000       0.00000       0.00000       0.00000
  12  21 3632.6732    2.3971  3.4256 11.5452 -0.0029      0.702646  0.0888   0.0371   0.1541    0.0834   0.0000      0.201883   434.6891       27.6590       26.8170       5.20656       10.7641       5.95828       6.47083      -1.76641     -0.441097      -3.90857      -2.19508       1.07770     -0.440654      0.367477     0.0595689    -0.0715549    -0.0113838    -0.0155523   -0.00260920   -0.00187449  -0.000461860   4.89860e-05  -4.38061e-05   5.68607e-06       0.00000       0.00000       0.00000       0.00000       0.00000       0.00000       0.00000       0.00000       0.00000       0.00000       0.00000       0.00000       7.92389       9.27536       10.0711       9.85150       8.80849       7.34933       6.20144       4.95977       3.57673       2.31996       1.59493      0.996088      0.568676      0.304356      0.168865     0.0885812     0.0382284     0.0158055    0.00583179    0.00200919   0.000622756   0.000155789   3.31534e-05   4.64044e-06       0.00000       0.00000       0.00000       0.00000       0.00000       0.00000       0.00000       0.00000       0.00000       0.00000       0.00000       0.00000
  12  22 3773.1522    2.0028  5.1965 11.1363 -0.0026      0.837349  0.1190   0.0267   0.1984    0.0661   0.0000      0.131658   454.0778       10.0558       21.5444       16.9793      -12.4128       1.21126       5.79289      -3.61518      -2.14200      -1.98188      0.524159      -2.52958     -0.711066     -0.442272     -0.425504     -0.256445     0.0495885     0.0129552    0.00282554   0.000197646   0.000474133   0.000329240  -2.64964e-06  -1.00527e-06       0.00000       0.00000       0.00000       0.00000       0.00000       0.00000       0.00000       0.00000       0.00000       0.00000       0.00000       0.00000       10.1874       12.6335       12.9674       12.9626       11.2469       9.98249       7.97620       6.18248       4.42081       3.10174       2.08525       1.27139      0.753700      0.414851      0.217288      0.103125     0.0495984     0.0200566    0.00776447    0.00260072   0.000804738   0.000201686   4.15792e-05   6.55818e-06       0.00000       0.00000       0.00000       0.00000       0.00000       0.00000       0.00000       0.00000       0.00000       0.00000       0.00000       0.00000
  12  23 3913.7841    1.6711  7.0312 10.7485 -0.0009      0.668373  0.1410   0.0206   0.2595    0.0615   0.0000      0.106804   452.2607      0.417314       18.1440       21.6062      -35.9197      -23.6530       3.05768       5.31493     -0.615743       2.11542      -1.05653      0.499684       1.43860     -0.646507      0.366869     -0.139030     0.0234705   0.000898522    0.00372268   -0.00117194  -0.000231156   0.000150039  -1.86615e-05   6.32343e-06       0.00000       0.00000       0.00000       0.00000       0.00000       0.00000       0.00000       0.00000       0.00000       0.00000       0.00000       0.00000       11.9871       15.2637       15.5541       15.1429       13.6111       11.7367       9.56732       7.47141       5.27440       3.76981       2.38400       1.53180      0.863313      0.484866      0.250912      0.122768     0.0562708     0.0233360    0.00894388    0.00313652   0.000914517   0.000255631   5.19446e-05   7.73312e-06       0.00000       0.00000       0.00000       0.00000       0.00000       0.00000       0.00000       0.00000       0.00000       0.00000       0.00000       0.00000
  12  25 4194.9701    1.1386 10.9997 10.4515 -0.0023      0.350460  0.2265   0.0145   0.4230    0.0486   0.0000     0.0930814   451.1997       20.9515       32.5205       36.6575      -5.07304      -24.3482      -25.0497       13.1959       3.47474      -13.7766      -4.44679      -1.22424      0.454371      -1.49554    -0.0879820     0.0845349    -0.0572781     0.0431588    0.00963936    0.00844213   0.000343250  -0.000154459  -1.85334e-05  -6.80329e-06       0.00000       0.00000       0.00000       0.00000       0.00000       0.00000       0.00000       0.00000       0.00000       0.00000       0.00000       0.00000       17.6417       22.5461       22.5925       23.0715       20.3902       17.9959       14.3783       11.1774       8.17698       5.72369       3.81083       2.32523       1.40238      0.786019      0.409153      0.192473     0.0918079     0.0374726     0.0145271    0.00489119    0.00152165   0.000389145   8.21002e-05   1.25966e-05       0.00000       0.00000       0.00000       0.00000       0.00000       0.00000       0.00000       0.00000       0.00000       0.00000       0.00000       0.00000
  12  26 4334.5505    0.9973 14.7421 10.2721 -0.0021     -0.307624  0.3301   0.0118   0.5695    0.0447   0.0000     0.0891051   493.9486       33.6326       7.98481     -0.184854      -33.0950      -2.28853      -6.25973      -19.3041     -0.437508      -2.50664     -0.919380      -3.21246     -0.663875       1.02040     -0.161303      0.315645     0.0337905    -0.0458647   -0.00267628     0.0108394  -0.000126962  -0.000504840  -7.52496e-05   2.54530e-05       0.00000       0.00000       0.00000       0.00000       0.00000       0.00000       0.00000       0.00000       0.00000       0.00000       0.00000       0.00000       23.0080       29.4728       30.3014       30.3495       27.5898       23.2694       19.0760       14.6398       10.6196       7.53946       5.05960       3.12523       1.89285       1.04841      0.551715      0.268669      0.124073     0.0520413     0.0199094    0.00668039    0.00206919   0.000536756   0.000112169   1.61471e-05       0.00000       0.00000       0.00000       0.00000       0.00000       0.00000       0.00000       0.00000       0.00000       0.00000       0.00000       0.00000
  12  27 4477.0735    0.8262 16.8937 10.1966 -0.0030      0.116632  0.4298   0.0101   0.6818    0.0405   0.0000     0.0954019   438.7795       35.5748       11.7706       24.5295      -6.49080      -12.6033       13.5239       19.8428       6.11708      0.941240       10.5103       2.90854      -2.30938      0.901236     0.0123271      0.105617     -0.228646    -0.0123982     0.0642847    0.00887110   -0.00578373   0.000781045   4.85123e-05  -4.11547e-06       0.00000       0.00000       0.00000       0.00000       0.00000       0.00000       0.00000       0.00000       0.00000       0.00000       0.00000       0.00000       28.0550       35.1227       37.6951       36.1725       32.4236       28.6816       22.7685       18.0952       13.2061       9.14219       6.10059       3.82015       2.24427       1.28032      0.652551      0.337343      0.145180     0.0643828     0.0236133    0.00848791    0.00256179   0.000650392   0.000128506   1.86541e-05       0.00000       0.00000       0.00000       0.00000       0.00000       0.00000       0.00000       0.00000       0.00000       0.00000       0.00000       0.00000
  13  10 2128.5719    0.8051  0.5920 10.1308 -0.0053       6.52312  0.0357   0.0282   0.0571    0.1055   0.0000       1.31982   436.0732      -2.83333       16.7248       6.12559       1.58452      -3.02929     -0.459641   -0.00264979      0.470161     -0.819701     -0.633533      0.546078      0.357534     -0.144241    -0.0838960    -0.0730110    -0.0421893    -0.0224989    0.00256438    0.00308158   0.000110073  -0.000192191  -7.68682e-05  -5.39423e-06  -7.76691e-06   7.44149e-07       0.00000       0.00000       0.00000       0.00000       0.00000       0.00000       0.00000       0.00000       0.00000       0.00000       3.30870       3.79545       4.01960       4.35419       3.92208       3.42631       2.49612       2.36694       1.67616       1.08787      0.830434      0.581752      0.342991      0.198315      0.108009     0.0612641     0.0297913     0.0155834    0.00561857    0.00222679   0.000728456   0.000281278   8.43402e-05   1.96310e-05   3.47786e-06   5.65407e-07       0.00000       0.00000       0.00000       0.00000       0.00000       0.00000       0.00000       0.00000       0.00000       0.00000
  13  11 2271.1793    1.0439  0.7528 10.6211 -0.0062       4.25939  0.0372   0.0333   0.0720    0.1178   0.0000       1.07429   436.3782       3.23979       14.3678       1.24625       2.43783       3.82000     -0.610342     -0.653433      -1.01608     -0.807284     -0.888283      -1.03059     -0.389171      0.168955    -0.0192076    0.00931294     0.0161978    0.00610790   -0.00142977   9.50718e-05   0.000258639  -0.000222391  -1.80545e-05   1.97039e-05  -3.55657e-06  -8.08386e-07       0.00000       0.00000       0.00000       0.00000       0.00000       0.00000       0.00000       0.00000       0.00000       0.00000       4.13384       4.47136       4.77349       5.14664       4.93276       3.85431       2.78859       2.47183       2.04831       1.37410      0.842933      0.551220      0.360632      0.214380      0.132762     0.0729377     0.0347121     0.0149458    0.00562061    0.00216269   0.000811313   0.000251835   7.28765e-05   1.64093e-05   3.18328e-06   4.78146e-07       0.00000       0.00000       0.00000       0.00000       0.00000       0.00000       0.00000       0.00000       0.00000       0.00000
  13  12 2411.9053    1.3628  0.9581 10.8504 -0.0092       3.22934  0.0612   0.0398   0.0848    0.1616   0.0000      0.954552   434.5655       7.04993       10.6585      -8.87042      -8.83688     -0.277031      0.580108      -4.96651       2.06695      -3.40233      -1.33033      0.575716     -0.162934     -0.183907    -0.0640001     0.0978468   -0.00526956    -0.0231831   2.85248e-05    0.00679816  -0.000128708  -0.000292659   0.000178235   8.92220e-06  -1.21689e-06   3.26457e-07       0.00000       0.00000       0.00000       0.00000       0.00000       0.00000       0.00000       0.00000       0.00000       0.00000       6.06533       5.78249       8.06431       7.13108       6.97005       6.94772       3.82744       3.40043       3.68181       1.88023       1.46113      0.948540      0.443125      0.385358      0.252023      0.109323     0.0493760     0.0278176    0.00900653    0.00291407    0.00151382   0.000647069   0.000172664   2.92932e-05   5.65968e-06   6.58368e-07       0.00000       0.00000       0.00000       0.00000       0.00000       0.00000       0.00000       0.00000       0.00000       0.00000
  13  13 2551.7558    1.7837  0.9702 11.7296 -0.0217       1.90418  0.0496   0.0504   0.0742    0.1642   0.0000      0.955953   434.4334       4.57888       13.3756       8.55811      -1.60863      -3.57190      -2.36647       2.09598     -0.532789      0.943030     0.0225864     -0.290995     -0.131125     -0.421890     0.0684039      0.123046    -0.0296216    -0.0132003     0.0102037   0.000192152   -0.00226892   0.000143073   0.000186606   1.35694e-05  -8.88484e-06   1.12081e-06       0.00000       0.00000       0.00000       0.00000       0.00000       0.00000       0.00000       0.00000       0.00000       0.00000       4.64621       5.68573       5.64100       5.91995       5.67935       4.40999       3.54875       2.78868       2.24494       1.64942       1.00134      0.589860      0.395068      0.257186      0.153661     0.0766285     0.0351240     0.0161638    0.00642716    0.00260860   0.000945206   0.000282626   8.66497e-05   2.22753e-05   4.72034e-06   6.53050e-07       0.00000       0.00000       0.00000       0.00000       0.00000       0.00000       0.00000       0.00000       0.00000       0.00000
  13  14 2691.8174    2.4217  0.8720 11.8938 -0.0101       3.52036  0.0395   0.0710   0.0720    0.1972   0.0000      0.866966   437.2374       11.7109       12.4249      0.924891      -2.21200       2.12201       4.21924     0.0792504       1.99647      -1.51915      0.245822     -0.114145      0.539451    -0.0445959     0.0720552     0.0116864    -0.0236372    -0.0190036    0.00411128    0.00516500  -0.000831067  -6.83001e-05  -0.000134268   1.57040e-05  -1.66330e-06  -4.90848e-07       0.00000       0.00000       0.00000       0.00000       0.00000       0.00000       0.00000       0.00000       0.00000       0.00000       4.06781       5.11856       4.96595       4.54841       3.86768       3.85098       3.44142       2.90948       2.20368       1.54978      0.974538      0.588836      0.343427      0.195634      0.109344     0.0525320     0.0280431     0.0115137    0.00584210    0.00219156   0.000824493   0.000263063   7.72929e-05   1.97770e-05   3.70456e-06   5.97234e-07       0.00000       0.00000       0.00000       0.00000       0.00000       0.00000       0.00000       0.00000       0.00000       0.00000
  13  15 2832.3068    3.0417  0.8378 12.5754 -0.0137       2.87266  0.0432   0.0925   0.0647    0.1932   0.0000      0.974701   440.3908     -0.727530       13.8632       4.77233       1.18290     -0.757143       8.33237      -2.63874      -2.33908      0.299576     -0.272205      0.167161     -0.103457     -0.468077    -0.0125174     0.0791770     0.0903960    0.00905218    0.00718883  -0.000107997    0.00108556  -0.000291672   0.000126436   2.32827e-05   1.37598e-07  -2.73609e-10       0.00000       0.00000       0.00000       0.00000       0.00000       0.00000       0.00000       0.00000       0.00000       0.00000       3.75234       4.67270       4.80574       5.00472       4.37191       3.73727       3.43710       2.52984       1.94041       1.38138      0.999894      0.535153      0.379114      0.215031      0.129040     0.0615008     0.0296675     0.0149685    0.00646573    0.00268980   0.000933489   0.000264096   9.11900e-05   1.98154e-05   4.63832e-06   6.39658e-07       0.00000       0.00000       0.00000       0.00000       0.00000       0.00000       0.00000       0.00000       0.00000       0.00000
  13  16 2972.7390    3.6762  0.8693 12.8978 -0.0040       2.80688  0.0407   0.1033   0.0669    0.1729   0.0000      0.913934   443.4668       7.58565       10.8042      -10.2001       1.23610       3.43058       1.92602      -4.31463    -0.0124458     -0.839232     -0.567112    -0.0275819      0.357831     0.0841976     0.0126836    -0.0475771    -0.0327551    0.00117613   0.000947616  -0.000327550    0.00114459   0.000328716  -6.23535e-05   4.43363e-05   1.01354e-07  -6.67425e-07       0.00000       0.00000       0.00000       0.00000       0.00000       0.00000       0.00000       0.00000       0.00000       0.00000       3.57294       4.85012       4.64257       4.50299       3.96909       3.48237       3.18636       2.52411       1.91706       1.35124      0.883185      0.544640      0.321839      0.194228      0.107128     0.0531379     0.0281022     0.0120315    0.00598850    0.00216361   0.000822019   0.000266621   7.48073e-05   1.98348e-05   4.30589e-06   6.26241e-07       0.00000       0.00000       0.00000       0.00000       0.00000       0.00000       0.00000       0.00000       0.00000       0.00000
  13  17 3112.5779    4.0468  0.8842 12.9964 -0.0044       1.51476  0.0389   0.1121   0.0685    0.1724   0.0000       1.05003   438.6177       2.86718       13.1901      -3.56603       4.22752      -4.63776      -2.97173      -3.59944      -1.67394     -0.268207      0.623099     -0.973418      0.304203     -0.159980     0.0643764    0.00793660     0.0336901    0.00556956    0.00288527    0.00299816    0.00111495   0.000307013  -7.21669e-05  -4.17970e-06   2.46419e-06  -1.38180e-07       0.00000       0.00000       0.00000       0.00000       0.00000       0.00000       0.00000       0.00000       0.00000       0.00000       3.86607       4.30639       4.08944       4.66536       4.35388       3.63539       2.97697       2.37922       1.72768       1.24111      0.908199      0.595907      0.374337      0.215225      0.120488     0.0613573     0.0310277     0.0133393    0.00587095    0.00207772   0.000726763   0.000219090   6.75549e-05   1.61151e-05   3.42767e-06   5.16112e-07       0.00000       0.00000       0.00000       0.00000       0.00000       0.00000       0.00000       0.00000       0.00000       0.00000
  13  18 3252.3754    3.6240  1.3359 12.8679 -0.0090     -0.458903  0.0515   0.0891   0.0954    0.1574   0.0000      0.726601   440.0679       13.7897       8.21310       2.70019      -7.23243      -2.33722      -5.41317      -4.34641       1.41683      -3.25705     -0.719847      0.119510      0.807976      0.119221      0.103743    -0.0721098     0.0459384    0.00499209   -0.00251156    0.00211298   -0.00120957   0.000264934   0.000258915   2.15138e-06  -4.96160e-06  -6.32756e-07       0.00000       0.00000       0.00000       0.00000       0.00000       0.00000       0.00000       0.00000       0.00000       0.00000       4.54847       5.41068       5.63911       5.26633       5.08431       4.43239       3.79943       3.10038       2.16634       1.62865       1.12477      0.711810      0.435883      0.253794      0.131382     0.0696595     0.0361906     0.0151060    0.00748467    0.00274720   0.000974703   0.000320765   9.66819e-05   2.46031e-05   4.71212e-06   6.27202e-07       0.00000       0.00000       0.00000       0.00000       0.00000       0.00000       0.00000       0.00000       0.00000       0.00000
  13  19 3392.5846    3.1828  1.9075 12.6016 -0.0064       1.03275  0.0636   0.0650   0.1107    0.1007   0.0000      0.393282   436.5630       16.2395       17.8376       4.61970      -11.5806      -7.83959      -4.68702      -7.88184      -1.69163      -2.64149      0.192603     -0.163630      0.464173     -0.392155     -0.303401     0.0268960    -0.0138823    -0.0176544    -0.0136089    0.00106984    0.00133168  -2.97427e-05  -9.20702e-05   3.85144e-05   2.97912e-06   9.93129e-07       0.00000       0.00000       0.00000       0.00000       0.00000       0.00000       0.00000       0.00000       0.00000       0.00000       5.14850       6.74702       6.87988       6.94804       6.16438       5.47886       4.28671       3.51393       2.55367       1.89253       1.22143      0.835937      0.488489      0.311147      0.159001     0.0918203     0.0400424     0.0211822    0.00782519    0.00364114    0.00116973   0.000440037   0.000117045   3.15674e-05   5.86051e-06   9.31307e-07       0.00000       0.00000       0.00000       0.00000       0.00000       0.00000       0.00000       0.00000       0.00000       0.00000
  13  20 3532.8246    2.6974  2.7188 11.9995  0.0007       1.10655  0.0769   0.0453   0.1294    0.0877   0.0000      0.285721   421.9829       19.0807       20.7429      -2.23809      -12.3821       4.29528       4.25757      -7.88265       3.19129     -0.661182       1.23391      -1.21608      0.689127    -0.0340331      0.154363      0.134141    -0.0572466    0.00798122    0.00443421    0.00358382  -9.46910e-05  -3.88475e-06   0.000207154   2.92297e-05  -7.56331e-06   7.41896e-07       0.00000       0.00000       0.00000       0.00000       0.00000       0.00000       0.00000       0.00000       0.00000       0.00000       6.40853       8.06259       8.03595       8.07977       7.18413       6.62382       5.32548       4.41523       3.20576       2.33985       1.55719       1.06003      0.627695      0.366607      0.200109      0.105856     0.0533421     0.0242364     0.0104365    0.00405673    0.00150692   0.000501444   0.000140972   3.64597e-05   6.80695e-06   1.09040e-06       0.00000       0.00000       0.00000       0.00000       0.00000       0.00000       0.00000       0.00000       0.00000       0.00000
  13  21 3673.4417    2.2060  4.1974 11.2889  0.0022      0.661384  0.0944   0.0307   0.1706    0.0730   0.0000      0.164785   437.6920       16.4232       20.1285      -3.04403      -12.9472       4.72187      -9.29094      -7.68288       1.58879      -4.42722       1.12189     -0.622685      0.463103      0.477588     -0.100153     -0.163419     0.0405926    -0.0246127   -0.00456673   -0.00355295   -0.00152800   5.15271e-05  -0.000284667  -2.26108e-05   8.05748e-06   1.06559e-06       0.00000       0.00000       0.00000       0.00000       0.00000       0.00000       0.00000       0.00000       0.00000       0.00000       7.84327       10.1000       9.97787       9.94118       9.20182       8.01646       6.60918       5.40307       4.04570       2.85550       1.93976       1.23753      0.764846      0.440788      0.249597      0.127912     0.0643375     0.0288642     0.0125304    0.00478414    0.00180642   0.000589071   0.000179080   4.47765e-05   9.12450e-06   1.32186e-06       0.00000       0.00000       0.00000       0.00000       0.00000       0.00000       0.00000       0.00000       0.00000       0.00000
  13  22 3814.2675    1.8761  6.2571 10.9604 -0.0014      0.527417  0.1214   0.0224   0.2257    0.0590   0.0000      0.103000   432.6658       28.1596       25.1395       16.7841      -2.96004      -12.7808       1.27062      0.694936       4.22778     -0.990813      -1.07704       1.54657       1.24898     -0.155910     0.0728052    -0.0972660    -0.0665547   -0.00148750    -0.0397218    0.00185727  -0.000372210  -8.85011e-05  -0.000341711   9.93923e-06  -6.28608e-06   1.00490e-06       0.00000       0.00000       0.00000       0.00000       0.00000       0.00000       0.00000       0.00000       0.00000       0.00000       9.92915       12.3076       12.6868       12.6590       11.6172       10.2699       8.46126       6.69752       5.07336       3.64758       2.48772       1.61306      0.993660      0.590613      0.330945      0.167424     0.0858855     0.0370582     0.0172871    0.00643275    0.00246296   0.000799590   0.000233536   5.79435e-05   1.16102e-05   1.63805e-06       0.00000       0.00000       0.00000       0.00000       0.00000       0.00000       0.00000       0.00000       0.00000       0.00000
  13  23 3955.0266    1.5769  7.5709 10.7831 -0.0012      0.455102  0.1429   0.0186   0.2694    0.0527   0.0000     0.0924370   413.5970       9.65816       29.6518       10.6687      0.903325      -1.07537       4.40543       1.58122      -2.60384       1.34155      -4.40280     -0.900857      -1.31512    -0.0912118     -0.354728      0.205829     -0.158083   -0.00277934     0.0209414    0.00557281    0.00158640   0.000422188   8.01842e-05  -6.72524e-05   7.20106e-06   1.47734e-06       0.00000       0.00000       0.00000       0.00000       0.00000       0.00000       0.00000       0.00000       0.00000       0.00000       11.2655       14.4390       14.9534       14.8715       13.7784       11.7100       9.84920       7.52970       5.86013       4.06932       2.86206       1.81095       1.13770      0.670612      0.379435      0.195098     0.0975489     0.0444860     0.0196352    0.00762516    0.00282417   0.000924187   0.000275890   6.69831e-05   1.44735e-05   1.91891e-06       0.00000       0.00000       0.00000       0.00000       0.00000       0.00000       0.00000       0.00000       0.00000       0.00000
  13  24 4095.7892    1.3179 10.2584 10.4547 -0.0011      0.289784  0.1950   0.0150   0.3459    0.0514   0.0000     0.0789529   429.7080       59.8171       20.4294       1.03591       3.78595       23.2518       2.03423       9.76706      -2.49056      0.560521       3.26199      -2.16017      0.794628      0.446878      0.279681     -0.443016    -0.0180623     0.0631239     0.0359647     0.0128742   0.000921352   0.000569941   0.000532896   5.99436e-05  -7.36529e-06  -3.44602e-08       0.00000       0.00000       0.00000       0.00000       0.00000       0.00000       0.00000       0.00000       0.00000       0.00000       14.3965       18.3349       19.0935       19.1461       17.3519       15.3203       12.4684       9.98300       7.40223       5.36426       3.69713       2.39664       1.49482      0.891596      0.490599      0.258740      0.132038     0.0578518     0.0267304     0.0103052    0.00375633    0.00124285   0.000365200   9.04018e-05   1.77908e-05   2.55283e-06       0.00000       0.00000       0.00000       0.00000       0.00000       0.00000       0.00000       0.00000       0.00000       0.00000
  13  25 4236.9236    1.1609 12.8949 10.3463 -0.0014      0.242699  0.2500   0.0135   0.4399    0.0465   0.0000     0.0738717   448.8418       13.8243      0.711567       16.3007      -16.0423      -1.93406       45.3298      -5.01551      -16.0959       5.69789       2.10999       2.24900     0.0750047      -1.16821      0.256107     -0.254905      0.255352     -0.208258    -0.0323132   -0.00626572   0.000225516   -0.00249354  -0.000119317   7.42131e-05   1.78089e-05  -3.22969e-07       0.00000       0.00000       0.00000       0.00000       0.00000       0.00000       0.00000       0.00000       0.00000       0.00000       17.1493       22.3510       23.1009       23.5012       21.1911       18.7325       15.5095       12.1547       9.39139       6.61972       4.57700       3.03024       1.85269       1.10899      0.613865      0.325513      0.161705     0.0750826     0.0324618     0.0129771    0.00477062    0.00161977   0.000463245   0.000113921   2.33163e-05   3.28431e-06       0.00000       0.00000       0.00000       0.00000       0.00000       0.00000       0.00000       0.00000       0.00000       0.00000
  13  26 4378.1694    0.9469 16.4393 10.2813 -0.0019     0.0201801  0.3795   0.0099   0.6006    0.0377   0.0000     0.0901464   459.0815       48.7892      0.326669       30.2860       12.7131      -8.20724       11.3758      -10.0165      -7.77739      -4.70118      -3.89996      -4.66554       3.75844     -0.869176      0.558981      0.443362     -0.167856     0.0336954    -0.0279784     0.0382586     0.0126010    0.00106666  -0.000649622  -0.000200808  -2.55370e-05  -8.16086e-06       0.00000       0.00000       0.00000       0.00000       0.00000       0.00000       0.00000       0.00000       0.00000       0.00000       22.3442       28.5627       30.5772       30.0180       27.8100       23.8421       20.1274       15.8079       11.9177       8.60930       5.98633       3.90841       2.42184       1.46355      0.826460      0.429149      0.218747      0.100409     0.0452637     0.0174489    0.00642612    0.00210181   0.000608376   0.000150876   2.99860e-05   3.98890e-06       0.00000       0.00000       0.00000       0.00000       0.00000       0.00000       0.00000       0.00000       0.00000       0.00000
  14   9 2017.0453    0.6287  0.4820 10.0740 -0.0064       6.08465  0.0283   0.0229   0.0506    0.0876   0.0000       1.55339   443.7124      -1.36481       17.0310      -4.12974      -1.02004       1.09058      -1.77359       1.93552      0.814713     0.0644683     -0.168453     -0.353388      0.580935     0.0541361    -0.0119549    -0.0158075   -0.00288423    0.00542674    -0.0191487   -0.00285905    0.00305029    0.00108531  -7.67425e-06   5.39761e-05   2.79587e-05   8.26784e-07  -5.00844e-07  -2.32075e-08       0.00000       0.00000       0.00000       0.00000       0.00000       0.00000       0.00000       0.00000       2.61061       3.33078       3.61313       3.50756       3.30568       2.91501       2.36867       1.81706       1.32552       1.09892      0.712295      0.503752      0.315628      0.205954      0.126401     0.0630041     0.0384226     0.0173031    0.00751427    0.00385829    0.00165557   0.000558159   0.000219709   6.24072e-05   1.74873e-05   4.60341e-06   7.87481e-07   1.10258e-07       0.00000       0.00000       0.00000       0.00000       0.00000       0.00000       0.00000       0.00000
  14  10 2162.6552    0.8388  0.6877 10.1554 -0.0000       6.42588  0.0321   0.0253   0.0633    0.1063   0.0000       1.18886   442.1406     -0.592932       11.6832       7.99651       3.15707      -3.21019       2.44431      0.550740      0.933213    -0.0347769      0.679566      0.370626      0.430383    -0.0356522     0.0666530      0.152579    -0.0560102    0.00860383    0.00489272   -0.00356298   0.000389153  -0.000186978   0.000437540  -1.74713e-05   2.69500e-05   2.20480e-06  -1.14458e-07  -2.22730e-09       0.00000       0.00000       0.00000       0.00000       0.00000       0.00000       0.00000       0.00000       2.86520       3.19924       3.67013       3.80351       3.10401       3.08469       2.72032       1.88307       1.51166       1.27820      0.821489      0.529076      0.365574      0.240426      0.123505     0.0785416     0.0412203     0.0199320    0.00822252    0.00397986    0.00183254   0.000749491   0.000234504   7.06309e-05   1.66681e-05   4.18794e-06   7.78535e-07   1.14602e-07       0.00000       0.00000       0.00000       0.00000       0.00000       0.00000       0.00000       0.00000
  14  11 2305.7858    1.1616  0.8578 10.0896 -0.0034       3.82979  0.0363   0.0307   0.0636    0.1905   0.0000      0.838184   434.5361      -3.14719       12.0230      0.961898       1.02364      -7.27616       1.97408       2.81518       3.30976      -1.25463       1.42196     -0.616623     -0.626781     -0.158089     0.0451416      0.169449   -0.00921332   0.000234967   -0.00523885    0.00188131    0.00219221   0.000540465   5.45100e-05  -2.26117e-05   2.15786e-05  -4.40155e-06   6.67767e-07   9.81071e-08       0.00000       0.00000       0.00000       0.00000       0.00000       0.00000       0.00000       0.00000       2.99136       3.88666       4.00045       3.86930       3.73853       3.14043       2.87116       2.18881       1.74506       1.29867      0.890099      0.601965      0.388045      0.224864      0.141963     0.0765205     0.0393937     0.0200837    0.00914719    0.00425944    0.00167003   0.000669762   0.000240338   6.93156e-05   2.04229e-05   5.11138e-06   1.05602e-06   1.30656e-07       0.00000       0.00000       0.00000       0.00000       0.00000       0.00000       0.00000       0.00000
  14  12 2446.8727    1.5558  0.9214 10.8521 -0.0017       4.21646  0.0364   0.0408   0.0684    0.1673   0.0000      0.854722   441.7744       5.19044       19.5571       1.37321      -2.53571      -3.26158      -8.17786     -0.760719       1.42586     -0.422808     -0.123752      0.506123    -0.0366343     0.0415793     0.0847498    -0.0467749   -0.00927094    0.00953106   -0.00949268   -0.00580609    0.00133229   0.000265706   0.000172413  -1.05726e-05   1.66388e-05   1.44984e-06  -1.19047e-06   1.98910e-07       0.00000       0.00000       0.00000       0.00000       0.00000       0.00000       0.00000       0.00000       3.12896       4.07466       3.99927       4.24057       3.96917       3.37799       2.88715       2.16860       1.74254       1.21972      0.879955      0.585841      0.389702      0.234454      0.139032     0.0792315     0.0399317     0.0209581    0.00936026    0.00422793    0.00156724   0.000645408   0.000213392   6.83892e-05   1.97274e-05   4.60528e-06   1.01246e-06   1.40619e-07       0.00000       0.00000       0.00000       0.00000       0.00000       0.00000       0.00000       0.00000
  14  13 2587.3708    1.9614  0.9700 11.7401 -0.0046       1.45098  0.0446   0.0511   0.0716    0.1556   0.0000      0.868192   439.3575       5.46447       11.4953     -0.620302       7.31816      -1.36054       1.34608       1.53880      0.871618     -0.919597     -0.799877       1.50632   -0.00563895    -0.0216581     -0.188524     0.0288660    -0.0121043     0.0139591  -2.03193e-05    0.00320970    0.00125226  -6.16843e-06  -0.000338158  -0.000103319  -1.57028e-06  -1.25250e-06  -6.91756e-07   2.09653e-07       0.00000       0.00000       0.00000       0.00000       0.00000       0.00000       0.00000       0.00000       3.54335       4.62492       4.60421       4.50281       4.73323       3.73380       3.47004       2.47899       2.13938       1.55607       1.08705      0.757377      0.439490      0.319733      0.166642      0.107662     0.0510243     0.0245168     0.0130703    0.00448093    0.00227286   0.000819062   0.000257865   9.95106e-05   2.28329e-05   6.54044e-06   1.41162e-06   1.62793e-07       0.00000       0.00000       0.00000       0.00000       0.00000       0.00000       0.00000       0.00000
  14  14 2728.2614    2.5327  0.8549 12.3218 -0.0093       2.25501  0.0612   0.0690   0.0738    0.1641   0.0000      0.891664   430.3069       13.5419       11.5616      -4.07611      -6.79001      0.993278       2.10224      -3.45210     -0.147874     -0.319171      0.854190     -0.509837     0.0387171      0.146489     0.0620969    -0.0105138    -0.0359163     0.0233501    0.00884138   0.000949812   -0.00159804  -0.000575430  -0.000121119  -5.69924e-06  -2.41039e-05  -5.32035e-06   4.53519e-07   1.58589e-07       0.00000       0.00000       0.00000       0.00000       0.00000       0.00000       0.00000       0.00000       4.15250       6.75694       6.57854       7.06460       6.31684       5.06408       5.14607       2.76827       3.23497       1.41777       1.78051      0.656797      0.704894      0.316086      0.239234      0.130691     0.0594011     0.0395242    0.00979280    0.00908894    0.00190756    0.00131137   0.000366764   0.000123408   4.45665e-05   4.70619e-06   2.52561e-06   2.97738e-07       0.00000       0.00000       0.00000       0.00000       0.00000       0.00000       0.00000       0.00000
  14  15 2869.3650    3.1156  0.8909 12.5733 -0.0100       3.38318  0.0357   0.0866   0.0707    0.1914   0.0000       1.02304   437.8164       5.60932       4.74439       1.72897       3.48280       2.37034      -2.29270       2.48872      -2.54225      -1.55327      0.672473      0.403284      0.404554    -0.0203503    -0.0314919     0.0268556     0.0395062    0.00563021   -0.00593811    0.00540126   0.000919623  -0.000811960  -0.000182866  -6.29026e-05  -4.15940e-06  -8.05931e-07  -1.37852e-06   1.84636e-07       0.00000       0.00000       0.00000       0.00000       0.00000       0.00000       0.00000       0.00000       3.23185       4.01525       4.22346       4.03349       3.81820       3.26055       2.80024       2.34745       1.87131       1.34587      0.930310      0.591846      0.383711      0.235509      0.129551     0.0777898     0.0410722     0.0201468    0.00945748    0.00384831    0.00169028   0.000642400   0.000210745   7.19736e-05   2.04077e-05   4.79431e-06   9.38591e-07   1.19532e-07       0.00000       0.00000       0.00000       0.00000       0.00000       0.00000       0.00000       0.00000
  14  16 3010.1893    4.0079  0.8483 12.6867 -0.0022     -0.103976  0.0398   0.1085   0.0633    0.2281   0.0000      0.837015   438.4480       9.61958       14.0383     -0.973314      -2.99240      -4.29247      -5.57417      -1.04465      -1.33443      -3.71034   -0.00206028     -0.190571      0.190071     -0.582226      0.207772   -0.00740732    -0.0382666     0.0106315   0.000984221  -0.000356497  -0.000593615   0.000462086   0.000153191   2.58086e-05  -3.83387e-07  -9.47062e-07   5.63133e-07  -1.41343e-07       0.00000       0.00000       0.00000       0.00000       0.00000       0.00000       0.00000       0.00000       3.70449       4.11931       3.99105       3.96395       4.37580       3.89469       2.98378       2.32064       1.91053       1.45097       1.06841      0.682890      0.438774      0.296018      0.176092     0.0950193     0.0490438     0.0218930    0.00979037    0.00423034    0.00174562   0.000599136   0.000219600   7.64112e-05   2.15480e-05   4.64398e-06   9.31597e-07   1.18002e-07       0.00000       0.00000       0.00000       0.00000       0.00000       0.00000       0.00000       0.00000
  14  17 3150.6272    3.8477  0.9104 13.4518  0.0016       1.14422  0.0407   0.1070   0.0716    0.1369   0.0000      0.838901   446.9434       24.3656       10.9607      -8.98113      -3.49941       2.78882      -5.53744     -0.476155      0.454598      -2.24765     -0.478160     -0.887851     -0.102782     -0.428991    -0.0789606     0.0453256     0.0416438    -0.0277664    -0.0120660     0.0135023    0.00277071  -0.000278819   0.000273844   7.43520e-05   1.71112e-05   1.74836e-06  -2.89426e-06   1.33797e-07       0.00000       0.00000       0.00000       0.00000       0.00000       0.00000       0.00000       0.00000       3.26364       4.18733       4.38610       4.31184       4.02631       3.66836       3.04597       2.41082       1.79900       1.27171      0.968908      0.669759      0.425050      0.270661      0.146063     0.0820175     0.0430506     0.0207620     0.0107415    0.00440691    0.00198375   0.000687104   0.000249425   8.40131e-05   2.29973e-05   5.36410e-06   1.05587e-06   1.47002e-07       0.00000       0.00000       0.00000       0.00000       0.00000       0.00000       0.00000       0.00000
  14  18 3291.0518    3.4527  1.4110 12.8272 -0.0026       1.16107  0.0519   0.0766   0.0923    0.1459   0.0000      0.676300   438.8188       3.86807       10.5426       11.6211      -2.38831       1.75635      -1.35036      -4.14331      -1.45269      -3.51830      0.482473    -0.0759266     -0.168518    -0.0246371     0.0719381      0.279293     0.0138383   -0.00889628    -0.0129460   -0.00555536    0.00260058  -0.000106828  -0.000161950  -6.05996e-05   1.91726e-05  -1.04715e-05  -5.26714e-09  -5.89302e-08       0.00000       0.00000       0.00000       0.00000       0.00000       0.00000       0.00000       0.00000       4.16970       4.98196       5.40829       5.21732       5.05290       4.40957       3.67649       2.91599       2.23226       1.59174       1.13672      0.818378      0.532492      0.321343      0.180437      0.101430     0.0541506     0.0280795     0.0125531    0.00574609    0.00220489   0.000870331   0.000303596   9.76319e-05   2.64838e-05   6.28584e-06   1.19926e-06   1.50273e-07       0.00000       0.00000       0.00000       0.00000       0.00000       0.00000       0.00000       0.00000
  14  19 3431.6096    3.0314  2.0062 12.5588  0.0040      0.381551  0.0653   0.0584   0.1135    0.0967   0.0000      0.454648   439.6152       6.86089       12.6449      -2.29744       7.27700     -0.666544      -7.80821      -2.74582       1.03733      -3.66117     -0.570378      0.843038      0.992949    -0.0268064     0.0140431     -0.225922     0.0181607   -0.00306559    0.00539946    -0.0182084    0.00184247  -0.000784734   0.000229039  -1.07485e-07   3.90758e-05   3.92433e-06  -1.86953e-06  -1.36520e-08       0.00000       0.00000       0.00000       0.00000       0.00000       0.00000       0.00000       0.00000       4.81567       6.20649       6.42603       6.43160       5.95036       5.39331       4.32846       3.55878       2.66426       2.00153       1.44994      0.934636      0.629433      0.382970      0.224065      0.129321     0.0645499     0.0326601     0.0154182    0.00675696    0.00279593    0.00111090   0.000368437   0.000120347   3.53013e-05   8.06135e-06   1.53437e-06   2.22275e-07       0.00000       0.00000       0.00000       0.00000       0.00000       0.00000       0.00000       0.00000
  14  20 3572.5447    2.5210  3.0942 11.7398  0.0001      0.802744  0.0788   0.0380   0.1370    0.0823   0.0000      0.230540   437.9137       17.6256       20.5154       5.81792      -4.69094       8.27366      -2.32691      -1.22032       8.17345      -4.10118     -0.155887      0.429934     -0.392362     0.0207085     0.0202549     0.0428059     0.0278057    -0.0277555    -0.0141075   -0.00548376    0.00360383    0.00168005   5.96922e-05  -3.08085e-05   4.11817e-05   1.59929e-05   2.57252e-07  -1.37816e-07       0.00000       0.00000       0.00000       0.00000       0.00000       0.00000       0.00000       0.00000       5.86212       7.43916       7.56077       7.81455       7.10645       6.52648       5.31292       4.37178       3.40132       2.44562       1.75868       1.21253      0.759170      0.478205      0.276834      0.155572     0.0798757     0.0413104     0.0187919    0.00870482    0.00334561    0.00132368   0.000457192   0.000152520   4.08834e-05   9.68624e-06   1.87521e-06   2.71358e-07       0.00000       0.00000       0.00000       0.00000       0.00000       0.00000       0.00000       0.00000
  14  22 3854.6319    1.7821  6.3172 10.9039 -0.0015      0.332373  0.1224   0.0204   0.2193    0.0565   0.0000      0.105274   442.8805       12.2040      -9.05452       21.8241      0.268419      -5.77147      -12.4843       12.0417       5.60376      -6.21893       3.08638     -0.465951      0.784072     -0.670545      0.490185      0.262651     0.0763008      0.127464    -0.0362323    0.00894932     0.0140944  -0.000341033  -0.000846713   2.94782e-05   1.36418e-05   1.58905e-05  -1.64182e-06  -8.61707e-07       0.00000       0.00000       0.00000       0.00000       0.00000       0.00000       0.00000       0.00000       9.02696       11.4479       12.0801       11.5463       11.0576       9.69387       8.39242       6.74633       5.28401       3.89749       2.76175       1.80311       1.15787      0.714959      0.427011      0.237511      0.122633     0.0614933     0.0289185     0.0129900    0.00533964    0.00206869   0.000716038   0.000228342   6.50480e-05   1.54294e-05   3.03911e-06   3.84033e-07       0.00000       0.00000       0.00000       0.00000       0.00000       0.00000       0.00000       0.00000
  15   9 2049.7090    0.6283  0.4734 10.1515 -0.0208       7.77012  0.0359   0.0228   0.0519    0.0863   0.0000       1.72840   438.9068       3.61787       14.6892      -1.90208      -4.73227    -0.0410350     -0.761753      0.641468       1.53945      0.829962     -0.848462     -0.393376     -0.418724     0.0788368     0.0519022      0.179055      0.119478    -0.0190880    -0.0175426    0.00118156    0.00230861   -0.00114080  -0.000697467   0.000320285   3.75094e-05  -5.39453e-05   3.40400e-07   4.75334e-07  -1.96480e-07  -3.00284e-08       0.00000       0.00000       0.00000       0.00000       0.00000       0.00000       3.73033       4.57257       4.56386       4.88444       5.09742       4.31600       3.09049       2.09817       1.84188       1.60816       1.12165      0.603408      0.376081      0.268057      0.205755      0.136354     0.0762758     0.0366753     0.0157762    0.00653582    0.00288032    0.00103040   0.000417689   0.000157412   4.71948e-05   1.51956e-05   4.45051e-06   9.41534e-07   1.90250e-07   2.32159e-08       0.00000       0.00000       0.00000       0.00000       0.00000       0.00000
  15  10 2195.8993    0.8778  0.6346 10.4159 -0.0136       6.12849  0.0360   0.0275   0.0589    0.1113   0.0000       1.24714   432.9656      0.332946       7.92795      -1.69684      -10.1132      -4.36324       4.70408      -1.75010      0.748636       1.31552     -0.624253     -0.221391     -0.689320      0.633412      0.191318    -0.0416168    -0.0171112     0.0210920    -0.0186927    0.00802787   -0.00132908   -0.00206150    0.00157100   2.37622e-05  -2.10695e-05  -1.03286e-06   6.22532e-06   1.56147e-07   1.84716e-07  -3.33022e-08       0.00000       0.00000       0.00000       0.00000       0.00000       0.00000       3.43192       4.31651       4.67505       4.77667       4.42128       3.66309       3.02322       2.56276       1.89791       1.33894      0.961675      0.674146      0.496523      0.321029      0.160978     0.0958583     0.0565389     0.0319499     0.0169675    0.00750250    0.00317222    0.00133205   0.000554887   0.000178825   5.50522e-05   2.00514e-05   5.48686e-06   1.22369e-06   2.05640e-07   2.41492e-08       0.00000       0.00000       0.00000       0.00000       0.00000       0.00000
  15  11 2339.6239    1.2206  0.8013 10.7345 -0.0023       5.67172  0.0372   0.0317   0.0605    0.1203   0.0000       1.01789   433.6223     -0.624058       17.4936      0.823450      -1.78515      0.202967       3.34187      -3.45410      0.125908    -0.0522988     -0.697803      0.288800      0.284352      0.240566     -0.121658     0.0888000   -0.00997916     0.0337067    -0.0156198     0.0140920    0.00352965   0.000564739  -0.000195578   6.35083e-05  -4.18868e-05   2.86151e-05  -5.45386e-06   8.93502e-08  -4.05596e-08   7.23016e-09       0.00000       0.00000       0.00000       0.00000       0.00000       0.00000       3.04511       3.89437       4.13035       4.27364       3.91084       3.71078       2.68842       2.30259       1.75461       1.40156      0.942139      0.683792      0.408867      0.283179      0.176602      0.115362     0.0581821     0.0336617     0.0153668    0.00751538    0.00336643    0.00139531   0.000515521   0.000217085   6.74174e-05   2.25146e-05   5.44828e-06   1.33489e-06   2.02086e-07   3.52746e-08       0.00000       0.00000       0.00000       0.00000       0.00000       0.00000
  15  12 2481.1399    1.5910  1.0557 11.2355 -0.0032       2.81262  0.0497   0.0376   0.0755    0.1456   0.0000      0.910352   437.1740       3.76351       18.7972      0.701352      -12.2494      -3.66055       1.89641      0.380638      -1.88450      0.498424      0.614074      0.307847    -0.0500067    -0.0535529      0.134294     0.0933872     0.0186374     0.0410551    -0.0136958     0.0104135    0.00604120  -0.000524010   8.68545e-05   0.000101751  -4.26573e-05  -6.61684e-06  -2.18627e-06   1.07779e-06  -2.76382e-07   9.21305e-12       0.00000       0.00000       0.00000       0.00000       0.00000       0.00000       3.09939       4.49781       4.45282       4.42168       4.71532       3.46904       3.45402       2.57991       2.09903       1.74358       1.10814      0.876190      0.534079      0.340890      0.244460      0.111062     0.0829123     0.0356009     0.0195533    0.00980464    0.00353621    0.00194488   0.000686736   0.000228590   0.000102728   2.47474e-05   7.40157e-06   2.09838e-06   3.81886e-07   4.27626e-08       0.00000       0.00000       0.00000       0.00000       0.00000       0.00000
  15  13 2622.5298    2.2327  0.8511 11.6208 -0.0072       3.68280  0.0327   0.0588   0.0646    0.1551   0.0000      0.994285   441.3158       2.23112       13.9824       3.05130      -1.16481       2.23185      -3.46187      -1.37156       1.68200      -2.40099      0.939704      0.363961       1.11953     -0.566216      0.303094     0.0542152     0.0250829    -0.0509631    0.00766324    0.00889259   0.000528891   0.000598248   -0.00132176  -7.10994e-05  -2.08102e-05   2.36359e-05  -6.24672e-06   7.37958e-07   5.15911e-08   5.04292e-09       0.00000       0.00000       0.00000       0.00000       0.00000       0.00000       2.67269       3.33130       3.32339       3.44160       3.21731       2.90164       2.59262       2.04731       1.58579       1.21278      0.891245      0.641495      0.421157      0.271085      0.163105     0.0961306     0.0506757     0.0265488     0.0133421    0.00658326    0.00296974    0.00122123   0.000493376   0.000175409   5.75441e-05   1.78468e-05   4.52442e-06   1.11579e-06   2.15859e-07   2.86167e-08       0.00000       0.00000       0.00000       0.00000       0.00000       0.00000
  15  14 2764.1485    2.7854  0.8897 12.1944 -0.0050     -0.206440  0.0387   0.0723   0.0639    0.1557   0.0000      0.858661   434.3697       6.31369       20.5949       3.52612      -1.67843      -1.04403       2.98836       1.32850      -1.77005     -0.464106      -1.69149      0.677366      0.518660      0.314873      0.190115     0.0814558     0.0485199    -0.0145101    -0.0150190    0.00707434   -0.00393411   0.000541006  -0.000329309   1.33325e-05   3.38702e-05  -3.30880e-05   5.33904e-06   7.71242e-08   1.49386e-07  -9.94372e-09       0.00000       0.00000       0.00000       0.00000       0.00000       0.00000       3.02568       3.68100       4.01345       3.91078       3.64827       3.42759       2.71370       2.35769       1.87168       1.37996      0.968799      0.725461      0.450069      0.297812      0.181818      0.101364     0.0556488     0.0332881     0.0153628    0.00691283    0.00361265    0.00138517   0.000501886   0.000205732   7.19197e-05   2.17421e-05   5.45962e-06   1.28256e-06   2.04093e-07   3.01992e-08       0.00000       0.00000       0.00000       0.00000       0.00000       0.00000
  15  15 2905.8800    3.3258  0.8782 12.7056 -0.0126       1.97238  0.0375   0.0917   0.0652    0.1762   0.0000      0.711044   439.1000       3.90434       15.7399      0.950405      -4.43731     -0.951716       4.60338     -0.956451     -0.431924       1.65909      0.328888      0.572123      0.474186     -0.360346     -0.217447     -0.147369    -0.0365219     0.0332354    -0.0183228    -0.0139846   -0.00465916   0.000596725   7.89029e-05  -2.27554e-05   2.63484e-05   3.63521e-06  -7.55509e-06  -6.53855e-07  -4.04272e-07   1.50677e-08       0.00000       0.00000       0.00000       0.00000       0.00000       0.00000       2.85972       3.76939       3.95405       4.07269       3.42885       3.42282       2.79403       2.29537       1.87987       1.28786       1.00954      0.690212      0.461200      0.278995      0.188802     0.0949056     0.0577609     0.0307419     0.0153503    0.00731642    0.00356159    0.00147658   0.000558128   0.000209301   8.06084e-05   2.27644e-05   6.25996e-06   1.21103e-06   2.51643e-07   3.79670e-08       0.00000       0.00000       0.00000       0.00000       0.00000       0.00000
  15  16 3047.2034    3.9546  0.9341 12.9119 -0.0005       1.73877  0.0418   0.1017   0.0666    0.1830   0.0000      0.911368   432.9378       9.18801       16.6950      0.497186      -1.85369      -5.62014       1.90428      -1.09922      0.860565      -3.12446       2.07720     -0.937143      0.154874     -0.246922      0.319728    0.00633961    -0.0613423    -0.0304785    0.00193867   -0.00844427   -0.00493232  -0.000707870   0.000451280  -0.000311662  -4.90463e-05   1.83688e-05  -6.89447e-06   4.53318e-07  -8.91453e-08  -3.67383e-08       0.00000       0.00000       0.00000       0.00000       0.00000       0.00000       3.61173       4.15941       4.03511       4.32117       3.96785       3.98284       3.47007       2.49107       1.77968       1.34875       1.06524      0.821770      0.595741      0.385980      0.216758      0.117642     0.0631569     0.0331643     0.0160720    0.00750864    0.00333889    0.00147444   0.000591937   0.000213018   6.66120e-05   1.94793e-05   4.75841e-06   1.04346e-06   2.12765e-07   3.21364e-08       0.00000       0.00000       0.00000       0.00000       0.00000       0.00000
  15  17 3188.1476    3.8002  1.1955 12.8668 -0.0088       1.62750  0.0501   0.0937   0.0850    0.2153   0.0000      0.832999   437.1967       16.9081       12.6082      -4.00061       2.91424      -1.87925      -6.74948      -2.49894      0.118536      -1.21869      0.564796      -2.71488     0.0806190     -0.711364      0.230562    -0.0940581     0.0701113     0.0170608    0.00758608    0.00365331    0.00575563   -0.00120350  -0.000158859  -0.000602062   7.29382e-07   1.32285e-06  -4.65637e-06  -2.20405e-06  -2.41403e-07   3.33529e-08       0.00000       0.00000       0.00000       0.00000       0.00000       0.00000       3.62213       4.19524       4.73622       5.10133       4.41969       3.69730       3.59640       2.76216       2.20904       1.52187       1.19561      0.868804      0.522266      0.347127      0.217005      0.130794     0.0698307     0.0367176     0.0199627    0.00957058    0.00485875    0.00192242   0.000752976   0.000261085   8.47745e-05   2.52810e-05   5.95907e-06   1.35401e-06   2.92808e-07   3.59895e-08       0.00000       0.00000       0.00000       0.00000       0.00000       0.00000
  15  18 3329.0326    3.3530  1.5332 12.8761 -0.0028       1.01940  0.0596   0.0718   0.0938    0.1326   0.0000      0.573833   443.7722       17.6347       3.63635      -3.08383       2.88597      -4.71827      -6.03128      -3.57336      -4.68553      -1.43499      0.105489      -1.07448     -0.394331      0.280483     -0.363502    -0.0940384   -0.00770149     0.0425849    -0.0156711    -0.0140942    0.00602996   -0.00272621   0.000588875   0.000109493   5.60325e-05  -3.31825e-06   1.24891e-05  -2.05463e-06  -2.43278e-07  -7.35162e-08       0.00000       0.00000       0.00000       0.00000       0.00000       0.00000       4.27139       5.58717       5.69609       5.43941       4.98722       4.84797       4.25964       3.45308       2.81107       1.99025       1.54125       1.03590      0.703714      0.421334      0.282485      0.138826     0.0822938     0.0455411     0.0204958     0.0104327    0.00469119    0.00221158   0.000748121   0.000301098   0.000109632   3.08899e-05   8.99755e-06   1.78709e-06   3.73290e-07   4.90955e-08       0.00000       0.00000       0.00000       0.00000       0.00000       0.00000
  15  19 3470.2858    2.9177  2.3949 12.3680 -0.0053       1.32934  0.0684   0.0505   0.1180    0.0905   0.0000      0.321793   436.0046       20.6376       10.2354       14.8017      -13.2538       1.83089      -1.22336      -12.3336       3.13375     -0.290742       1.37738      0.565036     -0.524533      0.146640     -0.389262      0.289902      0.152870    -0.0182890    -0.0182962    0.00328018     0.0144526  -0.000964731   -0.00122814  -0.000326787   5.54330e-05  -4.83938e-05   5.04489e-06   2.24418e-06  -2.00375e-07   6.67188e-08       0.00000       0.00000       0.00000       0.00000       0.00000       0.00000       5.02406       6.31043       6.61659       6.82677       6.17868       5.55429       4.83957       3.85144       3.06078       2.35314       1.67568       1.13500      0.756292      0.483423      0.298294      0.179142     0.0986856     0.0533039     0.0256946     0.0131197    0.00538434    0.00252477   0.000944761   0.000363702   0.000114536   3.44055e-05   8.98228e-06   2.10381e-06   4.06903e-07   5.40117e-08       0.00000       0.00000       0.00000       0.00000       0.00000       0.00000
  15  20 3611.7368    2.4254  3.5970 11.5976  0.0019       1.04473  0.0842   0.0341   0.1475    0.0783   0.0000      0.195241   443.7526       18.9351       22.6153       2.50499       1.43082      -5.60798      -8.64949      -4.53353       8.13832   -0.00220416       2.63424       1.00537     -0.557360     -0.520487      0.232092      0.246770   -0.00775502     0.0350267   -0.00470368    -0.0235248   -0.00289877    0.00247939   0.000721128  -0.000244653  -7.00105e-05   3.49796e-05  -2.65790e-06   4.11585e-06  -7.80365e-07  -1.75362e-07       0.00000       0.00000       0.00000       0.00000       0.00000       0.00000       6.00315       7.65643       7.87087       7.88283       7.16975       6.75335       5.90631       4.80383       3.93833       2.90130       2.14241       1.43601      0.993251      0.601501      0.372007      0.220439      0.119061     0.0631375     0.0315867     0.0159885    0.00662736    0.00299526    0.00115579   0.000449404   0.000144246   4.40621e-05   1.22142e-05   2.64195e-06   5.34200e-07   7.06327e-08       0.00000       0.00000       0.00000       0.00000       0.00000       0.00000
  15  21 3753.1177    2.0709  5.0594 11.2248 -0.0050      0.652498  0.1026   0.0252   0.1809    0.0632   0.0000      0.127632   451.2312       8.62428       13.7807       23.8554      -2.28278      -10.6651       3.66235      -4.63893      -12.1769      0.170720       5.96092     -0.343270     -0.683180      0.708849       1.33742     -0.315670     -0.101277     -0.111548     0.0276403     0.0207917    0.00818625  -3.26761e-05   -0.00105035  -0.000237007  -0.000138614  -9.51532e-06   5.65456e-06   2.64724e-06   2.57513e-07  -7.72629e-08       0.00000       0.00000       0.00000       0.00000       0.00000       0.00000       7.48800       9.32949       9.87723       9.95998       9.44350       8.44179       7.08433       5.70087       4.53242       3.41257       2.50657       1.72760       1.14001      0.731642      0.467786      0.271149      0.152372     0.0788899     0.0399267     0.0188030    0.00869428    0.00359321    0.00143177   0.000514706   0.000178893   5.29343e-05   1.43082e-05   3.23188e-06   6.06112e-07   7.76045e-08       0.00000       0.00000       0.00000       0.00000       0.00000       0.00000
  15  22 3894.7592    1.7057  7.3058 10.8362 -0.0005      0.558235  0.1297   0.0186   0.2420    0.0526   0.0000     0.0880638   437.4173       14.5936       33.1884      -2.20714      -1.13308      -1.77268      -12.4935      -18.6916       3.71973       2.00338     0.0289352      0.109956      -1.98755      0.391281     -0.417525    -0.0222683    0.00898685     0.0183960     0.0152735    -0.0264741   -0.00209821    0.00290558  -0.000309460   -0.00105651  -0.000377979  -6.60305e-05   5.30869e-06   4.95071e-06  -1.66546e-06   1.31923e-07       0.00000       0.00000       0.00000       0.00000       0.00000       0.00000       9.05497       11.5119       12.1154       12.3595       11.6646       10.2373       8.87012       7.36718       5.71600       4.46407       3.12472       2.19989       1.47135      0.939552      0.574490      0.337915      0.190270      0.101763     0.0521346     0.0240974     0.0113209    0.00460065    0.00188967   0.000681576   0.000229459   6.87571e-05   1.87098e-05   4.53293e-06   8.21594e-07   1.05901e-07       0.00000       0.00000       0.00000       0.00000       0.00000       0.00000
  15  23 4036.3507    1.4297  8.6950 10.6477 -0.0072      0.311465  0.1569   0.0154   0.2847    0.0484   0.0000     0.0781421   424.6945       2.70869      -6.12547       27.2484       15.1877      -25.8218       2.27692      -7.65584       2.12828      -5.36416       8.82803      0.852375      0.125951       1.28388      0.916467      0.448620      0.174253     0.0296828    -0.0169293    -0.0808998    -0.0114333   0.000828536   -0.00466147  -0.000537568  -0.000178407   7.23931e-05   2.00010e-05  -5.03248e-06   9.28462e-07   1.60461e-07       0.00000       0.00000       0.00000       0.00000       0.00000       0.00000       10.2200       13.4644       14.2300       14.2427       13.5861       12.1439       10.5006       8.49736       6.72530       5.28666       3.64923       2.63963       1.74815       1.11864      0.692503      0.414360      0.230953      0.121948     0.0635332     0.0297840     0.0138203    0.00559088    0.00234222   0.000859435   0.000291160   8.65512e-05   2.32716e-05   5.71904e-06   1.03879e-06   1.32565e-07       0.00000       0.00000       0.00000       0.00000       0.00000       0.00000
  15  24 4178.3380    1.2407 11.5469 10.4696 -0.0020      0.419427  0.2058   0.0131   0.3728    0.0434   0.0000     0.0745074   450.8732      -13.3627      0.564260       24.0354       9.62251      -4.11423      -4.45332      -2.53503     -0.697418       9.20660      -3.50803      -1.27999      -2.82068     -0.766951       2.65327     -0.694058     -0.310964     0.0666585    -0.0721849    -0.0717732     0.0101988    0.00963524   0.000366826   0.000554522   2.85398e-05   4.26949e-05  -5.98997e-06   7.48067e-07  -1.56683e-06  -1.99461e-07       0.00000       0.00000       0.00000       0.00000       0.00000       0.00000       12.6647       16.3956       17.3567       17.2377       16.8469       14.6597       12.9021       10.3253       8.27737       6.20683       4.50906       3.21734       2.17441       1.41079      0.858850      0.505441      0.284792      0.155332     0.0783827     0.0378327     0.0170174    0.00729247    0.00285277    0.00105699   0.000353061   0.000107578   2.86218e-05   6.73013e-06   1.26569e-06   1.52678e-07       0.00000       0.00000       0.00000       0.00000       0.00000       0.00000
  15  25 4319.3850    1.0080 14.6085 10.4099 -0.0048     0.0419638  0.3077   0.0105   0.5078    0.0388   0.0000     0.0883398   444.7343       17.2663      -14.7792       8.36730      -5.70951       5.45355       52.5395       11.9161       1.50949     -0.904543       4.38205      -4.46592       2.61848     0.0910593      -1.14734       1.75037      0.356911     -0.519277    -0.0837685     0.0645222     0.0220495   -0.00861259   0.000913293  -0.000122970  -0.000636726  -2.99039e-05   3.58388e-05   1.33516e-05   5.01040e-07  -2.80832e-08       0.00000       0.00000       0.00000       0.00000       0.00000       0.00000       17.0678       22.0992       23.6503       23.6712       22.4222       20.1108       17.2284       14.2165       11.2001       8.67991       6.10065       4.41402       2.94020       1.87719       1.17936      0.685195      0.392821      0.208367      0.107519     0.0514996     0.0233951    0.00990836    0.00395789    0.00145347   0.000502526   0.000147005   3.94303e-05   9.26628e-06   1.64781e-06   2.12902e-07       0.00000       0.00000       0.00000       0.00000       0.00000       0.00000
  15  27 4604.1880    0.7122 19.9867 10.2016  0.0031    0.00471734  0.5494   0.0080   0.7590    0.0296   0.0000     0.0931579   428.9785       28.2011       68.4423      -24.4284       92.6274       32.4488       5.66032      -27.3557       12.2755      -4.65372       1.63483      -11.7216       8.61228       4.88193      0.596875      -1.41165     -0.351213     0.0637389     -0.230431     0.0358619     0.0674535    0.00675800   -0.00703504   -0.00280527   0.000794639   0.000169409  -9.67729e-05  -2.60070e-06  -1.84223e-06   8.63848e-08       0.00000       0.00000       0.00000       0.00000       0.00000       0.00000       25.8216       33.5780       35.0348       35.7196       33.7531       30.5784       25.8943       21.7313       17.1307       13.0650       9.46411       6.74755       4.57593       2.96756       1.80885       1.07752      0.606780      0.331423      0.167464     0.0818285     0.0362672     0.0156631    0.00611508    0.00227722   0.000753583   0.000230498   6.07727e-05   1.38694e-05   2.49071e-06   3.27104e-07       0.00000       0.00000       0.00000       0.00000       0.00000       0.00000
  16  10 2228.4728    0.9386  0.7799 10.3019 -0.0070       5.24635  0.0344   0.0264   0.0614    0.1377   0.0000       1.04344   436.1816       1.87334       6.02486       3.39294      -2.40080      0.677026       1.64329     0.0475622    0.00222317       1.56208       1.38866    -0.0222094     -0.407660     -0.395370      0.139542    0.00756427     0.0835438    -0.0169185     0.0169730     0.0131210   -0.00613881    0.00268978    0.00257261  -0.000349586  -6.72198e-05   0.000142942  -2.79920e-07   4.56407e-07   5.67928e-07  -1.80065e-07  -5.48777e-09   4.64849e-09       0.00000       0.00000       0.00000       0.00000       2.53688       3.42288       3.56009       3.58036       3.33321       3.06237       2.79688       2.16622       1.80722       1.33181       1.03647      0.745716      0.498351      0.340933      0.210908      0.123087     0.0779450     0.0376200     0.0226030     0.0105065    0.00558918    0.00239617    0.00112196   0.000429629   0.000182688   5.74459e-05   2.19155e-05   5.80379e-06   1.48600e-06   3.44705e-07   6.58877e-08   8.27957e-09       0.00000       0.00000       0.00000       0.00000
  16  11 2372.6972    1.3423  0.8436 10.8397 -0.0049       3.35933  0.0360   0.0353   0.0603    0.1278   0.0000      0.926995   440.0298      0.835533       19.8339       2.58097       1.77366      -2.19419      -1.03602      -3.63029      0.601370     -0.822824     -0.263310     -0.540941      0.424360      0.116064      0.417096      0.219553    -0.0346416    -0.0350054     0.0340309    0.00539624   -0.00209578   -0.00120130    0.00114265   -0.00106724  -0.000273452  -4.62260e-05  -4.26297e-05   2.58095e-06   1.05572e-06  -5.89602e-07   5.43381e-09  -3.45168e-09       0.00000       0.00000       0.00000       0.00000       2.87197       3.49364       3.76468       3.39467       3.34024       3.07667       2.73143       2.40369       2.00224       1.61015       1.18317      0.788650      0.511799      0.341857      0.206633      0.134045     0.0776570     0.0430987     0.0224592     0.0112738    0.00557610    0.00223778    0.00110794   0.000434690   0.000175533   5.84687e-05   1.85856e-05   5.95633e-06   1.46989e-06   3.32202e-07   5.50431e-08   6.38546e-09       0.00000       0.00000       0.00000       0.00000
  16  12 2514.8746    1.7819  0.9479 11.0850 -0.0051       2.29466  0.0364   0.0418   0.0645    0.1624   0.0000      0.776479   441.1271       1.81245       10.0902       1.52867      -2.38417      0.566559      0.593340      -4.69504       1.76436     -0.498674      -2.03712      0.427484     -0.592120     -0.274324     0.0722328     0.0477297    -0.0330445     0.0281549     0.0193126    0.00735539   -0.00566493    0.00134758   0.000473166   0.000545774   7.71233e-05  -4.53683e-05   1.02563e-05  -2.62143e-06  -1.80498e-06  -2.26476e-07  -2.94831e-08   3.01748e-09       0.00000       0.00000       0.00000       0.00000       2.68448       3.28281       3.45463       3.42862       3.22452       3.01909       2.69211       2.35294       1.79135       1.36011       1.08991      0.765157      0.512268      0.354541      0.217634      0.133643     0.0730960     0.0425397     0.0226679     0.0108680    0.00550440    0.00258677    0.00118128   0.000458154   0.000174880   5.88732e-05   1.87101e-05   6.00763e-06   1.46602e-06   3.25018e-07   5.78379e-08   7.54775e-09       0.00000       0.00000       0.00000       0.00000
  16  13 2657.0433    2.3122  0.7565 12.2253 -0.0036       3.03140  0.0372   0.0637   0.0560    0.1133   0.0000      0.921058   442.8889       4.37857       11.1439       4.30927      -1.91486       7.11763      -1.11064       2.00094       1.91689      -1.09825     -0.138764      -1.31952      0.196537     -0.166906      0.180238     0.0286210    -0.0117318     0.0129775    0.00854454   0.000975671    0.00220053    0.00319976   -0.00114466   0.000725660   0.000158901  -1.15658e-05   5.16664e-06  -6.15167e-07  -1.04158e-06   2.64888e-07   2.40318e-08   7.03308e-09       0.00000       0.00000       0.00000       0.00000       2.99324       3.65111       3.91797       4.01849       4.01812       3.34685       2.92039       2.45251       1.85756       1.36287       1.07817      0.745656      0.561263      0.319907      0.232569      0.137442     0.0803443     0.0453306     0.0213254     0.0125379    0.00600766    0.00269667    0.00119077   0.000465379   0.000151475   6.28451e-05   1.82276e-05   5.22368e-06   1.67652e-06   3.31171e-07   6.24351e-08   7.06875e-09       0.00000       0.00000       0.00000       0.00000
  16  14 2799.5760    2.8368  0.8700 12.2816 -0.0036       1.64627  0.0354   0.0706   0.0610    0.1409   0.0000      0.785085   434.5358      -1.87040       8.95064      0.467305      0.111141      0.382080     -0.413867      -2.59511      -3.63203      -1.47847      0.854259      0.238484      0.262877     -0.654891    -0.0660140     0.0316462     0.0887332    -0.0372479     0.0251571    0.00814903    0.00238682    0.00355386   0.000301010  -0.000408998  -3.32025e-05   8.22078e-05  -2.45117e-05  -6.19600e-06   1.06030e-06   1.90290e-07   8.23492e-09  -3.65790e-09       0.00000       0.00000       0.00000       0.00000       2.71580       3.29791       3.49618       3.43374       3.36651       3.28282       2.70770       2.20219       1.76477       1.24463      0.946308      0.753222      0.515539      0.365492      0.221586      0.129546     0.0743488     0.0409576     0.0219560     0.0110191    0.00533751    0.00234808    0.00104737   0.000409869   0.000158762   5.64019e-05   1.97520e-05   5.80640e-06   1.37653e-06   3.03462e-07   5.34186e-08   7.01837e-09       0.00000       0.00000       0.00000       0.00000
  16  15 2941.9609    3.5743  0.9060 12.7463 -0.0053       3.22391  0.0363   0.0894   0.0638    0.1511   0.0000      0.767000   437.6738       11.3483       7.14745       1.08966      -5.65465      -3.46349     -0.433508      0.514802      0.126833      -1.32248      -2.55151     -0.918104     -0.236557     -0.181302     0.0221732    -0.0674372     0.0908293    -0.0450420     0.0339725     0.0142879    0.00853133  -0.000473176   0.000372002   6.77116e-05  -0.000223923   4.43344e-05  -1.80629e-05   2.44320e-07   4.27067e-07  -2.21753e-07   3.90631e-08   1.12499e-08       0.00000       0.00000       0.00000       0.00000       2.63336       3.12755       3.42906       3.72710       3.27682       3.16991       2.62009       2.15892       1.74442       1.30155       1.01869      0.716742      0.487109      0.324991      0.209189      0.129846     0.0806349     0.0415950     0.0226964     0.0117280    0.00591328    0.00258336    0.00115832   0.000466147   0.000179646   5.94715e-05   2.03177e-05   5.68643e-06   1.41221e-06   2.89295e-07   5.53678e-08   7.85245e-09       0.00000       0.00000       0.00000       0.00000
  16  18 3366.4803    3.3424  1.9084 12.1102 -0.0037      0.468613  0.0562   0.0601   0.0945    0.1768   0.0000      0.317996   444.6732       11.2665       23.4494       3.64582      -2.64487      -2.69738      0.659319      -6.96583       3.84516      -1.72599      0.384561      -1.29340      0.998247     0.0202902      0.175323     -0.236587   -0.00454432     0.0316297     0.0160262     0.0194118    0.00346873    0.00100707    0.00151072   0.000656771  -4.68364e-05   0.000121842   1.39180e-05  -6.14463e-06   7.86705e-08   6.75166e-07   1.04051e-07  -1.78439e-08       0.00000       0.00000       0.00000       0.00000       3.77792       5.17682       5.14757       5.38446       4.96527       4.62624       3.95827       3.27675       2.64378       2.05028       1.47342       1.09032      0.753656      0.487094      0.318838      0.186269      0.111915     0.0609135     0.0339409     0.0164422    0.00853592    0.00356584    0.00171101   0.000633841   0.000263835   9.04358e-05   3.10012e-05   8.40054e-06   2.26982e-06   5.17599e-07   9.49044e-08   1.31152e-08       0.00000       0.00000       0.00000       0.00000
  16  19 3508.0202    2.7471  2.7470 12.0828 -0.0019      0.181539  0.0702   0.0438   0.1251    0.0915   0.0000      0.261866   438.3416       16.7326       13.0711       3.43583      -9.95614    -0.0717797      0.102446      -4.47756       3.44062     -0.711423       1.04883     -0.290897       1.07171      0.525531     -0.304865     -0.577281   -0.00739718    -0.0592196     0.0150933    -0.0281323   -0.00389997     0.0126110   -0.00198913   0.000574402  -0.000502192  -0.000225787  -1.69329e-05   1.61961e-05  -8.88282e-07  -1.37393e-06   8.15948e-08  -1.05118e-08       0.00000       0.00000       0.00000       0.00000       4.85078       6.21134       6.58083       6.43584       6.16649       5.65922       5.06427       4.04819       3.32098       2.55504       1.88349       1.32431      0.957311      0.606517      0.390469      0.232119      0.135683     0.0749047     0.0397536     0.0204789    0.00984456    0.00445643    0.00194167   0.000805333   0.000314700   0.000113749   3.60354e-05   1.02134e-05   2.81079e-06   6.09355e-07   1.14849e-07   1.34716e-08       0.00000       0.00000       0.00000       0.00000
  16  20 3649.8400    2.3829  4.0822 11.2856 -0.0037      0.291540  0.0852   0.0301   0.1481    0.0815   0.0000      0.130007   449.2612       1.42612       11.9654       9.77091      -4.65759      -6.69104     -0.536664      0.362939       5.02534      0.572303      0.655083      0.724544      -1.27584      0.767344      0.601725     -0.330853  -0.000977127     0.0872466    -0.0767936     0.0162690    -0.0139066    0.00330170   0.000685789  -0.000486281   0.000309227   4.08975e-05   6.82522e-06   1.49768e-05  -8.02417e-06  -1.28267e-06   1.28803e-07  -1.55450e-08       0.00000       0.00000       0.00000       0.00000       5.87308       7.53614       7.83978       8.05213       7.43674       6.85871       5.93363       4.98049       4.10087       3.14795       2.29668       1.64336       1.12246      0.726738      0.468571      0.283536      0.162045     0.0937328     0.0503891     0.0250639     0.0120757    0.00570861    0.00241533   0.000975404   0.000375201   0.000137216   4.36057e-05   1.25977e-05   3.29702e-06   7.45704e-07   1.36385e-07   1.75429e-08       0.00000       0.00000       0.00000       0.00000
  16  21 3792.0305    1.9652  5.7339 10.8711 -0.0025      0.538050  0.1050   0.0216   0.1870    0.0639   0.0000     0.0963199   432.1088       9.53236       16.8602       3.77220      0.946055      -4.73390      -6.45813       1.46957       2.33766      -5.07730    -0.0806316      0.117764      0.853143    -0.0514780     -0.515987     -0.428379     -0.223747    -0.0649068    -0.0423606    -0.0215337   -0.00270611   0.000423186    0.00486294    0.00178934   0.000130251  -0.000131255   7.28408e-05  -2.23985e-06  -2.22936e-06   2.24527e-07   1.69299e-07   1.04233e-08       0.00000       0.00000       0.00000       0.00000       6.89912       9.18125       9.46947       9.73582       9.17550       8.31944       7.26429       6.01145       4.82139       3.73722       2.76470       1.96183       1.35455      0.894195      0.578159      0.340826      0.203847      0.114198     0.0620641     0.0310543     0.0150957    0.00693737    0.00306749    0.00124363   0.000474203   0.000165573   5.48774e-05   1.56547e-05   4.21960e-06   9.54131e-07   1.77161e-07   2.25821e-08       0.00000       0.00000       0.00000       0.00000
  16  22 3933.8944    1.6424  7.4863 10.6477 -0.0007      0.326092  0.1314   0.0170   0.2302    0.0534   0.0000     0.0798330   439.8968       25.9160       31.6537      -2.90829       11.6578      -8.45544       1.73100      -6.81511      -5.03733      -1.23222      -9.49490      -1.10133       1.22214      0.208626      -1.30983     -0.331250    -0.0344320     0.0496577     -0.128958     0.0431424    0.00688982    0.00100304   0.000365447  -8.62083e-05  -0.000374293   0.000208899   1.70657e-05  -1.96182e-05   1.30388e-06   2.12631e-06   1.84805e-07  -4.34216e-08       0.00000       0.00000       0.00000       0.00000       8.58306       11.2882       11.8443       12.0979       11.5301       10.3194       9.01100       7.31257       5.96079       4.60290       3.38673       2.41118       1.67354       1.11136      0.703719      0.425677      0.256042      0.139816     0.0767828     0.0387568     0.0187367    0.00855367    0.00366850    0.00153366   0.000593304   0.000205262   6.84383e-05   1.96374e-05   5.16149e-06   1.18008e-06   2.17094e-07   2.65829e-08       0.00000       0.00000       0.00000       0.00000
  16  23 4076.2651    1.3752 10.2068 10.5837 -0.0027      0.334902  0.1747   0.0141   0.3135    0.0428   0.0000     0.0711130   448.7587       8.54261      -11.5467      -23.0275      -9.26562      -3.48407       13.3726      -11.5598       1.02822      -5.16588      -1.89360       1.63507      -2.16886     -0.703493       1.05482     -0.304009     -0.222438    -0.0338531      0.244918    -0.0443453     0.0128845    0.00915932    0.00159779   0.000673193  -4.86705e-05   0.000344148  -0.000103206   1.06942e-05  -3.24843e-06  -1.74951e-07  -2.99448e-08   2.15100e-08       0.00000       0.00000       0.00000       0.00000       10.5469       13.6338       14.4076       14.6317       13.9282       12.7109       11.1333       9.29439       7.39851       5.79983       4.33834       3.09818       2.11795       1.42241      0.906536      0.555509      0.321614      0.184120     0.0977070     0.0490285     0.0242719     0.0108849    0.00500568    0.00196978   0.000766214   0.000269622   8.69266e-05   2.59614e-05   6.72289e-06   1.52089e-06   2.70789e-07   3.36627e-08       0.00000       0.00000       0.00000       0.00000
  16  24 4218.4564    1.1812 12.2237 10.4348 -0.0039      0.235095  0.2180   0.0122   0.3881    0.0411   0.0000     0.0712208   442.4391       3.28897      -9.99274      -22.1947       15.3746       17.9384      -6.05660      -13.1484       19.0459      -14.2624      -1.04154       1.29871    -0.0114438      -2.97577      -1.06152      0.835854      0.509198     0.0322456     -0.365866    0.00735325     0.0352844     0.0235282   -0.00765447   0.000437170   0.000193487   0.000337371  -4.12925e-05   2.18701e-05  -5.72347e-06  -4.78148e-06   3.41544e-07   1.20056e-09       0.00000       0.00000       0.00000       0.00000       12.4640       16.1404       16.8780       17.0340       16.3336       14.9561       13.2097       11.0718       9.01010       6.94807       5.17201       3.76963       2.59953       1.71930       1.10353      0.673852      0.388667      0.224509      0.116811     0.0613647     0.0294959     0.0136100    0.00595970    0.00243003   0.000911264   0.000336309   0.000106716   3.16536e-05   8.16918e-06   1.83075e-06   3.27002e-07   4.01464e-08       0.00000       0.00000       0.00000       0.00000
  16  25 4360.5123    0.9435 15.2634 10.4347 -0.0028      0.219275  0.3259   0.0099   0.5259    0.0339   0.0000     0.0892286   450.1891       90.1229       40.8727      -5.48740       2.78412      -28.0450      -1.31398      -7.02259      -4.45721      -8.60835       2.34031       3.32799      -6.60574     -0.667910      -1.99740       1.19988      0.974176     0.0709107     -0.219658    -0.0378754     0.0508872     0.0146725   -0.00394601   -0.00434569  -8.14272e-05   0.000595889  -8.25208e-05  -7.93560e-06  -1.27121e-05   3.48715e-06  -1.18468e-07   1.44505e-08       0.00000       0.00000       0.00000       0.00000       16.7605       21.8371       23.4966       23.3483       22.3347       20.2450       17.8623       14.9320       12.1780       9.33651       7.08835       4.97899       3.50993       2.28942       1.47390      0.907688      0.531393      0.300182      0.160718     0.0819437     0.0411989     0.0180840    0.00837417    0.00326977    0.00129631   0.000455553   0.000147117   4.33939e-05   1.13688e-05   2.43295e-06   4.42510e-07   5.28870e-08       0.00000       0.00000       0.00000       0.00000
  17   8 1963.4172    0.5343  0.4591  9.9019 -0.0117       14.2214  0.0256   0.0191   0.0430    0.0681   0.0000       2.01329   441.9482       2.36582       12.4969      -3.32928      -2.29395     -0.892866     -0.167499       2.00965     -0.566361     -0.434771   -0.00834639      0.788960     -0.182045     -0.410864      0.188598      0.168550    -0.0689081   -0.00873428    -0.0152969    -0.0187145    0.00358729    0.00171620  -0.000130654    0.00152041   7.00161e-05  -0.000157168  -6.56808e-08  -6.84330e-06  -9.66391e-08   1.17763e-06  -9.79382e-08  -8.74445e-08   9.17488e-09  -4.23749e-10       0.00000       0.00000       1.96149       2.47581       2.61175       2.59634       2.53534       2.26560       2.13003       1.68651       1.36966       1.14635      0.842976      0.593163      0.440848      0.284097      0.194430      0.117968     0.0749601     0.0429002     0.0228548     0.0125125    0.00649327    0.00309951    0.00133881   0.000619943   0.000265801   0.000111651   4.07960e-05   1.35418e-05   3.98207e-06   1.04546e-06   2.98927e-07   6.61540e-08   1.18959e-08   1.32978e-09       0.00000       0.00000
  17   9 2113.0565    0.7851  0.5739 10.1323 -0.0037       6.80788  0.0267   0.0244   0.0495    0.0896   0.0000       1.24331   441.3248      -8.36971       14.4895      -3.43929      -5.35004      -1.12132      -3.36187      0.136925     -0.811311     -0.424489     -0.395417     -0.160860      0.252610      0.191530     0.0966329      0.151938    -0.0434840    0.00292874    -0.0188892    0.00247471    -0.0106763   -0.00241984    0.00433212   0.000244617  -0.000284074   0.000161944   2.64397e-05  -1.98786e-05  -2.31913e-06   9.85860e-08  -6.27501e-07  -8.33437e-08   1.99207e-08   2.04251e-10       0.00000       0.00000       2.14311       2.68167       2.91047       2.94592       2.93780       2.50404       2.20942       1.82872       1.47839       1.20162      0.873107      0.625950      0.423143      0.299121      0.198673      0.118190     0.0761105     0.0455060     0.0254705     0.0141801    0.00690454    0.00330760    0.00160046   0.000660740   0.000300000   0.000114103   3.81908e-05   1.34550e-05   4.25850e-06   1.15851e-06   3.07694e-07   6.96231e-08   1.12688e-08   1.31275e-09       0.00000       0.00000
  17  11 2405.0834    1.4426  0.8618 10.9998 -0.0034       3.86865  0.0336   0.0376   0.0641    0.1319   0.0000      0.854784   440.6368       9.01340       10.9343       1.29630      -2.02290     -0.280783      -3.35513      -2.07732     -0.172944      -1.43681     -0.196819      -1.01477      0.615725     -0.142378    -0.0263669     -0.349017      0.205268    -0.0286654    -0.0499663    -0.0243491    0.00395891   0.000459094   0.000869796   -0.00107315   0.000434574   0.000418651  -5.54702e-05   8.20807e-07  -3.29921e-06  -9.91242e-09   7.87583e-08  -5.17459e-08  -2.35460e-08  -9.14223e-10       0.00000       0.00000       2.43732       2.95329       3.07795       3.12088       3.07853       2.88952       2.61782       2.18953       1.63135       1.21716      0.968915      0.747799      0.554687      0.397654      0.256690      0.168881     0.0957238     0.0514997     0.0309022     0.0157491    0.00773502    0.00385158    0.00192079   0.000824938   0.000339640   0.000135609   4.95763e-05   1.54137e-05   5.00288e-06   1.46655e-06   3.61689e-07   7.80197e-08   1.37205e-08   1.71708e-09       0.00000       0.00000
  17  12 2548.2499    1.8889  0.9026 11.6272 -0.0031       3.62489  0.0444   0.0478   0.0616    0.1342   0.0000      0.933505   439.7806      0.310598       10.8022     -0.916543      -1.21593      -4.49045      -1.60221      -1.00018      0.851258      -1.86739      -1.95252      -1.94508     -0.252983    -0.0296746     -0.409441     -0.150294     0.0472266     0.0402752    -0.0859390    -0.0117190   -0.00925248   -0.00135153   0.000684873   0.000434605  -9.55926e-06   1.21744e-05   2.40357e-05  -1.99431e-05  -3.89894e-06   7.68579e-07  -1.07201e-07   8.79377e-08   4.00408e-09  -1.41665e-09       0.00000       0.00000       3.61106       4.93420       5.86220       5.63001       5.37513       4.81500       3.78628       2.95767       2.29088       1.62259       1.25723      0.865976      0.570550      0.416065      0.244079      0.168667      0.109547     0.0554136     0.0364647     0.0182126    0.00852050    0.00449372    0.00211904   0.000895363   0.000353632   0.000165174   5.59030e-05   1.70517e-05   6.72175e-06   1.97172e-06   4.43349e-07   8.71202e-08   1.43514e-08   1.65851e-09       0.00000       0.00000
  17  13 2691.1192    2.3940  0.9052 11.9916 -0.0014       1.12102  0.0358   0.0568   0.0624    0.1378   0.0000      0.779853   438.8216       3.77968       18.6222     -0.633657      -1.40387     -0.718590      -2.70458      -3.64502       1.60024     0.0189818       1.00676     -0.444205      0.136448     -0.250617     -0.251122      0.121810   -0.00914210    -0.0652833   7.03291e-05     0.0204210    0.00608838   -0.00653052  -0.000190131   0.000217894  -0.000159345  -7.04883e-05   7.44973e-05   1.48725e-05  -1.03810e-05  -1.05679e-06   9.31121e-07   8.45876e-08  -1.85513e-08  -2.03167e-10       0.00000       0.00000       2.57193       3.18903       3.28078       3.50947       2.99478       2.84622       2.61400       2.35258       1.92723       1.59048       1.20430      0.840020      0.589570      0.379449      0.238226      0.157095     0.0970261     0.0561953     0.0309761     0.0158625    0.00909477    0.00422260    0.00203671   0.000864522   0.000394095   0.000142488   5.63447e-05   1.73066e-05   5.35173e-06   1.51926e-06   3.82928e-07   8.03279e-08   1.44178e-08   2.01944e-09       0.00000       0.00000
  17  15 2977.3340    3.7893  0.8994 12.7133 -0.0043       1.05350  0.0357   0.0917   0.0580    0.1539   0.0000      0.787067   438.0204       3.76953       12.5338       5.21638     -0.611964      -4.21082      0.326655       1.17989      -1.36436      0.255174      -1.29590     -0.823693       1.15544    -0.0842434      0.349604    -0.0392453      0.101432     0.0632986     0.0288747   -0.00306176    -0.0131919   0.000283002   0.000546353    0.00249803  -0.000236022  -3.37339e-05  -7.66270e-05  -5.92311e-06  -1.02751e-06  -5.96409e-07  -5.45952e-08   1.58785e-08  -2.98866e-08  -7.06291e-10       0.00000       0.00000       2.64689       3.39192       3.43355       3.33623       2.97020       2.75639       2.74337       2.32229       2.01566       1.62742       1.21784      0.856166      0.604705      0.389278      0.247136      0.145554     0.0940418     0.0521297     0.0275775     0.0154921    0.00796226    0.00400398    0.00169443   0.000807378   0.000340545   0.000143912   4.88648e-05   1.67687e-05   5.07246e-06   1.34577e-06   3.61499e-07   7.68710e-08   1.46935e-08   1.73447e-09       0.00000       0.00000
  17  16 3119.5737    3.9695  1.0509 13.1176 -0.0026       1.84744  0.0453   0.0914   0.0689    0.1577   0.0000      0.680641   442.7364      0.694665       18.9080       6.51710     -0.323501     -0.556223      -1.38624     -0.981693      -3.04277     -0.773589      -1.04058     -0.997227     -0.671356      0.203423      0.249419     -0.165318     0.0197771     0.0269651    -0.0305290     0.0173365   -0.00974497   -0.00152763    0.00149180  -0.000368896  -4.88110e-05  -4.21116e-05  -5.29896e-05  -1.22507e-06  -2.08713e-06  -2.46752e-07   5.00000e-07   2.98816e-08   2.85876e-08   9.32121e-10       0.00000       0.00000       2.90653       4.27099       3.84930       4.30650       3.68069       3.86388       3.14490       2.85802       2.11483       1.81235       1.18241       1.06353      0.624101      0.513622      0.293350      0.207627      0.104985     0.0707429     0.0347982     0.0213236    0.00884711    0.00554746    0.00190545    0.00121910   0.000349223   0.000191301   5.50101e-05   2.37060e-05   6.26142e-06   2.13218e-06   3.78466e-07   1.24814e-07   1.72046e-08   3.18318e-09       0.00000       0.00000
  17  17 3261.6093    3.6472  1.4894 13.0412 -0.0028       3.14508  0.0523   0.0746   0.0887    0.1306   0.0000      0.687848   433.2893       8.78358       19.0509      -3.50305       1.27130      -1.61529      0.722048      -2.99336      0.676365      0.760864      0.392278      0.551470      0.529267   -0.00908877      0.546548      0.127610     0.0190849     0.0313152    0.00137688    0.00148290    0.00374069   -0.00136672    0.00340730   0.000464718  -0.000242490   6.67019e-05  -6.03697e-05   2.51727e-05   5.09471e-06   8.75459e-07  -1.46929e-07  -2.43196e-07   7.30561e-09  -3.73457e-09       0.00000       0.00000       3.31336       4.48981       4.55374       4.54137       4.46591       3.92154       3.55032       3.08670       2.49440       2.12339       1.52408       1.13202      0.800694      0.496732      0.357803      0.200440      0.147400     0.0741733     0.0438884     0.0229254     0.0119222    0.00567686    0.00283453    0.00105974   0.000510710   0.000194807   7.34146e-05   2.40214e-05   8.82891e-06   2.01625e-06   6.36200e-07   1.35112e-07   2.19626e-08   2.76343e-09       0.00000       0.00000
  17  18 3403.4852    3.2681  1.9257 12.3595 -0.0067     0.0699515  0.0598   0.0608   0.0957    0.1544   0.0000      0.453084   437.5701       17.3030       15.5366      -4.99116       1.31524      -8.00131      0.164232      -4.71903      -2.65963      -3.01828      0.482180      -1.88210      -1.26168     -0.110218      0.170600      0.323773     -0.199447      0.100887     0.0318361     0.0433861   -0.00409434   -0.00589027    0.00226043    0.00194031  -0.000361748   8.14945e-05   3.40725e-05   2.78514e-05   8.37272e-06  -3.49306e-06  -2.93705e-07  -6.04977e-08   2.08053e-08   1.27031e-09       0.00000       0.00000       3.94061       5.08485       4.98742       5.21377       4.49839       4.46707       3.77142       3.67482       3.05939       2.47832       1.80004       1.35832      0.896824      0.604621      0.382557      0.233456      0.146110     0.0823571     0.0464709     0.0242389     0.0136347    0.00629703    0.00307840    0.00127002   0.000567336   0.000199636   7.84024e-05   2.57563e-05   8.77941e-06   2.41120e-06   5.86529e-07   1.29230e-07   2.09783e-08   3.22034e-09       0.00000       0.00000
  17  19 3545.5829    2.7120  3.0364 11.8508 -0.0047      0.374159  0.0713   0.0395   0.1275    0.0985   0.0000      0.195935   437.7797       24.4573       18.6062       8.93286      -11.0881      -7.84366       1.50261      -1.24081       2.02501      0.105868      -2.16979     -0.965158      0.443990     -0.903647     -0.280989     -0.404317      0.126055     0.0476015    -0.0617831    -0.0435248     0.0223360   -0.00219198  -9.22061e-05    0.00176560    0.00164187  -0.000159039   9.17799e-05  -2.57374e-05   3.38975e-06  -3.91316e-06  -7.24701e-07  -2.15313e-07  -1.55088e-08   1.84257e-09       0.00000       0.00000       4.57160       5.99097       6.23126       6.50306       6.05619       5.56210       4.92021       4.23385       3.41716       2.60522       2.00836       1.48352       1.04448      0.737531      0.472737      0.302403      0.173579      0.104195     0.0588461     0.0321239     0.0162021    0.00805640    0.00379660    0.00170663   0.000704138   0.000275265   0.000100155   3.45158e-05   1.06194e-05   3.14554e-06   7.57719e-07   1.67958e-07   2.94720e-08   3.77312e-09       0.00000       0.00000
  17  20 3688.0705    2.2542  4.4973 11.1875 -0.0027      0.461899  0.0875   0.0266   0.1591    0.0756   0.0000      0.120891   447.2718       13.9687       17.4917       3.51131       5.76135       3.35949       2.27897       2.54360       1.67631      -4.15041       1.20488     -0.552003     -0.457409     -0.491051    -0.0601348     0.0679294     -0.253460   -0.00146112     0.0367364     0.0204607     0.0431427     0.0188174   -0.00763187    0.00208247   9.01342e-05  -0.000332868   2.00177e-05  -7.35538e-05   2.74316e-05  -4.12417e-07   3.63688e-07   2.06356e-07  -2.83154e-08   3.27583e-09       0.00000       0.00000       5.45162       7.07102       7.62244       7.66949       7.50771       6.78802       5.97737       5.02837       4.08247       3.25726       2.41055       1.80170       1.25546      0.861900      0.560125      0.356000      0.217018      0.127077     0.0705145     0.0377977     0.0197118    0.00973521    0.00436805    0.00202189   0.000816658   0.000329872   0.000121229   4.20286e-05   1.32391e-05   3.78162e-06   9.60345e-07   2.17372e-07   3.67730e-08   4.37718e-09       0.00000       0.00000
  17  21 3830.6007    1.8899  5.8457 10.8878  0.0001      0.582328  0.1037   0.0204   0.1903    0.0595   0.0000     0.0955231   434.3344       7.65866       18.5695       8.61072      -4.74833       12.4110      -2.08964      -3.21702      -2.77765      -2.39990    -0.0728360      0.565537     0.0541095     -0.577933      -1.05182      0.307739    -0.0770630     -0.146797    -0.0477196     0.0557201    -0.0348631    0.00880509    0.00107779    0.00220140  -0.000133383  -8.07161e-05  -7.00470e-06   0.000105577  -1.27484e-05   6.76762e-07  -7.09367e-07   2.02603e-07  -1.11114e-07   2.46443e-09       0.00000       0.00000       6.53626       8.00902       8.77029       9.10968       8.59345       7.96952       7.04970       5.98203       4.74646       3.74590       2.90552       2.11105       1.47386       1.04797      0.687522      0.426246      0.256730      0.150139     0.0867475     0.0468834     0.0229007     0.0115311    0.00540709    0.00246449    0.00101549   0.000410341   0.000143751   4.87572e-05   1.54319e-05   4.40865e-06   1.10014e-06   2.38563e-07   4.09637e-08   5.00987e-09       0.00000       0.00000
  17  22 3972.8888    1.5668  8.1627 10.6361 -0.0021      0.364490  0.1360   0.0154   0.2489    0.0472   0.0000     0.0808469   448.5931       26.9901       16.0979       6.31584      -8.94522      -18.9068       2.83988       1.53985       11.6592      -2.63922      -3.62121     -0.125859      0.126926     -0.164241      -1.08970       1.13340      0.270112     -0.294541    -0.0827561    0.00223625    -0.0223176   -0.00206457    0.00287600    0.00336860   -0.00291894  -0.000280945   0.000331640   3.18849e-05   3.43696e-05   2.37838e-06   1.50273e-06  -5.27441e-07   9.53157e-09  -9.92654e-09       0.00000       0.00000       8.18938       10.5704       11.2281       11.3601       10.8775       10.2500       8.74533       7.56485       6.20637       4.85939       3.68721       2.68531       1.91884       1.30902      0.855121      0.541554      0.327277      0.190343      0.109179     0.0586157     0.0297581     0.0147990    0.00684486    0.00305016    0.00124816   0.000504625   0.000185824   6.35819e-05   2.02039e-05   5.77297e-06   1.45164e-06   3.07576e-07   5.31913e-08   6.65775e-09       0.00000       0.00000
  17  24 4257.7252    1.1209 13.0125 10.4424 -0.0030      0.164106  0.2387   0.0110   0.4100    0.0377   0.0000     0.0717526   437.2809       31.5567       25.8362      -15.9430       7.83040       30.0569      -16.0353       4.26644       9.85977      -4.93791      -7.55008       2.20208       1.48496      -3.20601      0.833205     -0.516727     -0.306871      0.168270      0.241445     -0.106927    -0.0388914    0.00604888     0.0104369    0.00329623    0.00255019  -0.000306026  -0.000317219  -3.86486e-05   4.83161e-06  -5.12394e-06   2.73188e-06  -5.19138e-07  -8.49644e-08  -5.74049e-09       0.00000       0.00000       12.4089       16.0555       17.4932       17.5636       16.7319       15.7109       13.5564       11.8556       9.65571       7.42746       5.75915       4.21770       3.03226       2.05823       1.36000      0.861475      0.519478      0.308837      0.170770     0.0938933     0.0485892     0.0239812     0.0114685    0.00499121    0.00214126   0.000828013   0.000306966   0.000107140   3.31821e-05   9.57738e-06   2.39989e-06   4.95042e-07   8.50699e-08   1.04562e-08       0.00000       0.00000
  18   9 2143.8247    0.8121  0.6093 10.2133 -0.0053       6.63545  0.0325   0.0240   0.0462    0.0915   0.0000       1.20460   437.7632      0.735398       10.3786       2.10176       2.53296      -6.11517     -0.850970      0.311452     -0.369179      0.247781      -1.30914     -0.999983     -0.848542     0.0321360     -0.126104    -0.0275998     0.0278151   -0.00325180    -0.0104961    0.00186409     0.0278828    0.00534473  -0.000204766   0.000825166   0.000719398   2.68401e-05  -7.62784e-05  -5.37152e-05  -7.57717e-06  -1.20006e-06   2.36651e-07   3.86829e-07  -4.78778e-08   2.88844e-09  -8.82667e-10   1.54916e-10       2.12250       2.77351       2.69812       3.27497       2.81171       2.85150       2.42283       2.10807       1.52089       1.44630       1.10081      0.834270      0.561466      0.395103      0.269840      0.177097      0.118336     0.0703771     0.0428528     0.0240772     0.0136462    0.00610719    0.00321622    0.00147088   0.000710640   0.000283378   0.000128036   4.54701e-05   1.65740e-05   4.94363e-06   1.51621e-06   3.86708e-07   1.04258e-07   2.26144e-08   3.56138e-09   5.61037e-10
  18  12 2581.0041    2.0970  0.8123 11.6614 -0.0073       3.90653  0.0306   0.0501   0.0530    0.1284   0.0000      0.785258   435.5779       1.12070       13.2850     -0.524663     -0.189487     -0.166272      0.527377      -3.94604      0.427602    -0.0581349       1.17471      0.357741     0.0106283      0.190555      0.246166      0.179398     0.0632508     0.0356750    -0.0291189    -0.0197095    0.00709383   -0.00356554   -0.00393966   -0.00140845   0.000602487  -0.000145400  -9.57208e-05   2.09854e-05   1.16280e-05  -9.45599e-06  -1.74203e-06   4.75531e-07  -1.45301e-07  -2.61288e-08   1.72720e-09   2.69203e-10       2.20334       2.61667       2.68100       2.91136       2.79879       2.59469       2.19526       1.90874       1.69322       1.41783       1.03357      0.766314      0.547684      0.382180      0.254632      0.165581      0.102206     0.0631720     0.0376080     0.0224881     0.0118159    0.00627150    0.00299304    0.00134805   0.000618083   0.000235934   0.000100645   3.85810e-05   1.35441e-05   4.63841e-06   1.28576e-06   3.50848e-07   8.36473e-08   1.82065e-08   3.02296e-09   3.80618e-10
  18  13 2724.8206    2.5946  0.8227 12.2338 -0.0097       1.65730  0.0410   0.0627   0.0546    0.1244   0.0000      0.839180   436.1274       8.02587       15.0993       1.67475      -1.84200       2.03564       3.61442      -3.99226      0.677488      0.539584      0.257815      -1.73860     -0.425962     0.0467296    -0.0191396    -0.0740384     0.0518672      0.113618     0.0139222   -0.00950950   -0.00839898  -0.000513538    0.00219946    0.00237930  -0.000158612  -4.88449e-05   4.83670e-05  -2.07871e-05  -3.50548e-05   4.14440e-06   1.94355e-06  -4.33853e-07   8.75619e-09  -2.82466e-08  -6.63854e-10  -6.62078e-10       2.20536       3.82587       3.04491       4.24784       3.11474       3.58352       2.73001       2.67043       1.80616       1.64021       1.16616      0.958280      0.650394      0.437683      0.317470      0.195584      0.137665     0.0714502     0.0513360     0.0228499     0.0159557    0.00584321    0.00412059    0.00153263   0.000905658   0.000294799   0.000156875   4.34209e-05   2.24072e-05   5.18652e-06   2.12494e-06   4.47437e-07   1.33365e-07   2.84393e-08   4.78307e-09   8.57535e-10
  18  14 2868.7587    3.1853  0.8581 12.5692 -0.0039       1.34725  0.0330   0.0786   0.0578    0.1282   0.0000      0.727868   436.9575       8.33445       10.6329       2.30317      -1.45138      -5.76794      -1.75902    -0.0934267       3.20828      -4.46963       1.02524     -0.439669      0.607210     -0.238752      0.114878      0.148733    -0.0568658    -0.0583701    -0.0234345    -0.0127336     0.0256765    0.00587817    0.00366606    0.00140331  -0.000480684   0.000532465   0.000149738   2.76632e-05  -1.63876e-06   5.51936e-06   3.95677e-07  -2.47065e-07  -9.83891e-08   8.08522e-09   3.55909e-09  -8.90820e-10       2.04485       2.75369       2.75438       2.98500       2.86029       2.73487       2.41681       1.98206       1.67391       1.29736       1.06304      0.757391      0.547996      0.390280      0.268128      0.170105      0.113366     0.0652994     0.0401960     0.0216949     0.0122504    0.00567034    0.00300436    0.00140543   0.000627087   0.000277185   0.000115156   4.07510e-05   1.50340e-05   4.60651e-06   1.58552e-06   4.18113e-07   1.05585e-07   2.11658e-08   4.06912e-09   4.93407e-10
  18  15 3012.2386    3.7703  0.8070 13.0957 -0.0126       3.24117  0.0313   0.0951   0.0567    0.1309   0.0000      0.877701   439.0396       9.34602       12.4677     -0.580154    -0.0907251      -4.37263       2.96258     -0.988833      -1.13217      -1.83795      -1.57761      0.699250      0.123814     -0.632481     0.0404643     -0.287256      0.170460    0.00944960     0.0292006    -0.0301326   -0.00722493  -0.000100726   -0.00706985    0.00108637    0.00136979  -3.38997e-05  -1.54514e-05   2.79283e-05  -3.63280e-06  -2.55283e-06  -4.65632e-07  -5.30047e-08  -2.42117e-10  -2.51080e-08  -6.09664e-10   6.29187e-11       2.21880       2.82135       3.06299       3.10734       3.02750       2.76391       2.60099       2.01299       1.67042       1.25967      0.964975      0.738901      0.554300      0.399587      0.259181      0.171978      0.112078     0.0640691     0.0374654     0.0190981     0.0110201    0.00556856    0.00285045    0.00136068   0.000552886   0.000262983   0.000101582   4.03926e-05   1.48022e-05   4.41504e-06   1.43674e-06   3.66280e-07   8.97735e-08   1.99056e-08   3.59636e-09   3.74996e-10
  18  16 3154.9526    3.9455  1.0803 13.2558 -0.0025      0.634341  0.0384   0.0874   0.0713    0.1405   0.0000      0.878420   439.8419       7.47337       18.2212      0.290607       7.50167      -1.05154       1.17958      -4.38555      0.211320      -3.51429      0.681176     -0.968691      -1.09535     -0.318584      0.365890      0.122968    -0.0268294    -0.0361347    -0.0355135     0.0287153   0.000992564   -0.00413404   -0.00264205    0.00197083   5.89805e-05   0.000173489  -0.000117008   2.33476e-05   1.72439e-05   6.04237e-06  -1.26797e-06   8.50797e-09  -8.60323e-08  -2.20306e-08   4.22601e-09   4.29852e-11       2.54903       3.31111       3.29515       3.39704       3.16092       3.00254       2.69609       2.41652       2.03580       1.63266       1.25066      0.938270      0.671494      0.459673      0.316589      0.198404      0.121246     0.0698690     0.0434345     0.0238986     0.0127281    0.00651016    0.00316334    0.00150983   0.000702929   0.000285070   0.000114074   4.36474e-05   1.57523e-05   5.10888e-06   1.62094e-06   4.26015e-07   1.07922e-07   2.23534e-08   3.95667e-09   5.06095e-10
  18  17 3297.5382    3.5602  1.4184 12.7973  0.0005      0.815409  0.0480   0.0697   0.0754    0.1350   0.0000      0.518993   438.7722       6.34755       19.9231       6.64629      -5.26945      0.333651       3.47641      -3.53490       2.27270      -2.79997     -0.260670     -0.237898      0.756366     -0.163410      0.400789    -0.0564768      0.103733    -0.0897890    -0.0356966    0.00440512    0.00858515   -0.00758496   -0.00139324   0.000870978  -0.000207439  -0.000399172   9.68519e-05   8.61102e-06  -3.79434e-05   5.90520e-06  -4.05623e-07   6.98224e-07  -2.44916e-08  -3.08108e-08  -3.67523e-09   5.65132e-10       2.91007       3.79377       3.97320       4.02081       4.18523       3.69237       3.25359       2.71571       2.23014       1.87211       1.41914       1.06127      0.731576      0.516587      0.360651      0.226600      0.148988     0.0885011     0.0539480     0.0309270     0.0158144    0.00853203    0.00389959    0.00187556   0.000850644   0.000358747   0.000142511   5.69716e-05   1.88683e-05   6.57479e-06   2.03825e-06   5.42108e-07   1.41818e-07   3.06316e-08   4.97250e-09   5.52600e-10
  18  18 3440.3205    2.9892  2.2116 12.3658 -0.0045       1.57615  0.0605   0.0513   0.1054    0.1045   0.0000      0.337016   441.8672       12.6611       2.86195       4.11801      -1.63531       3.60989      -7.89360       4.45041      0.368558      -4.09169      -1.30771      -3.95528      0.464118      -1.45607      0.231656      0.477433     -0.144614    -0.0868471    -0.0611237     0.0325614     0.0238013     0.0132617    0.00276274   0.000406648  -0.000526297   0.000749034   0.000245999  -1.52580e-05   1.32865e-05  -4.78915e-06  -1.27332e-06   1.09121e-06   1.24604e-07  -1.11340e-07  -1.02989e-08   2.80529e-11       3.52315       4.59340       4.84000       4.97047       4.79278       4.50420       4.06139       3.41821       2.82266       2.30868       1.70227       1.35536      0.943255      0.683982      0.441070      0.294744      0.186507      0.112890     0.0652426     0.0355637     0.0196072     0.0102727    0.00495848    0.00247267    0.00100190   0.000481553   0.000178661   7.24331e-05   2.55243e-05   8.46610e-06   2.62124e-06   7.12485e-07   1.68685e-07   3.87752e-08   6.25386e-09   7.55686e-10
  18  19 3582.8507    2.5872  3.3353 11.7086 -0.0025      0.427494  0.0754   0.0365   0.1326    0.0957   0.0000      0.196028   441.6583       16.8840       9.10443      -7.67989      -5.61748       3.21536      -10.8190      -4.01432      0.856982      -2.50752       1.26534      0.512863      -1.80656     -0.333921    -0.0855479     -0.330896     -0.423428     0.0848447     0.0243715     -0.107036     0.0311951     0.0105647   -0.00631578   -0.00140350   0.000310963  -9.30732e-05   0.000435428  -2.01811e-05  -7.18939e-05  -9.48542e-06   1.67306e-06  -8.46193e-07  -1.35031e-08   5.67002e-08  -7.21187e-09  -7.69409e-10       4.53730       5.87804       6.14929       6.30706       5.88835       5.77424       4.98573       4.52863       3.52607       2.83901       2.22783       1.70702       1.18807      0.848425      0.574221      0.369562      0.235283      0.138908     0.0812117     0.0453387     0.0234853     0.0125063    0.00602105    0.00293590    0.00134938   0.000581978   0.000230534   8.91162e-05   3.02182e-05   1.03407e-05   3.24264e-06   8.86709e-07   2.14532e-07   4.51004e-08   7.17182e-09   9.53215e-10
  18  20 3725.6407    2.1620  4.7355 11.2495 -0.0021      0.540044  0.0932   0.0252   0.1608    0.0682   0.0000      0.119807   440.4749       30.2827       17.0738       6.98161      -4.44694       9.12983      -1.77095      -16.8557      -2.23173       2.60467      0.974522     -0.619452       2.21600       1.15142      0.176001     -0.256853      0.148808    -0.0416846    -0.0260777     0.0193019     0.0451369    -0.0147691   0.000822759    0.00755078  -0.000164504   0.000159416   0.000275468  -6.15045e-05  -2.57961e-05   2.36827e-06   1.03423e-05  -6.80094e-07   4.06603e-07  -3.84769e-08   6.93523e-09   8.35013e-10       5.48329       6.85554       7.34161       7.80241       7.38207       6.79688       6.03939       5.35624       4.36332       3.43287       2.59973       1.99019       1.47728       1.02578      0.674437      0.451284      0.281668      0.168806     0.0970730     0.0547396     0.0301888     0.0154403    0.00814447    0.00378592    0.00169445   0.000693973   0.000290283   0.000106445   3.90668e-05   1.24730e-05   3.80509e-06   1.06418e-06   2.57959e-07   5.49114e-08   9.18062e-09   1.10486e-09
  18  22 4011.5438    1.5122  9.0573 10.5979 -0.0017      0.372622  0.1446   0.0140   0.2651    0.0434   0.0000     0.0708107   443.3824       14.5954     -0.688249       6.30318      -7.26194     -0.987125       8.66701      -5.01240       4.24470      -5.60691       2.45637      -1.10735       1.57554       1.76945      0.341333      0.301064      0.173392     -0.158590     -0.106439    -0.0660177     0.0452069    -0.0259432    -0.0171721   -0.00701844    0.00172688  -0.000638257  -0.000316589   5.16431e-05   2.12745e-05  -1.09470e-05  -1.56182e-06   1.50510e-06  -1.10552e-07  -1.79609e-07  -2.25216e-08  -1.36043e-09       8.06342       10.5718       11.3285       11.6643       11.4750       10.2789       9.33509       7.87650       6.56377       5.26943       4.07968       3.06990       2.19408       1.52720       1.03940      0.684713      0.429763      0.263096      0.155281     0.0872323     0.0476760     0.0240826     0.0123199    0.00576212    0.00265576    0.00111504   0.000460010   0.000169934   6.24164e-05   2.03720e-05   6.21484e-06   1.72116e-06   4.23579e-07   9.02245e-08   1.52483e-08   1.69975e-09
  18  23 4154.0416    1.2323 10.8082 10.5076 -0.0013      0.185998  0.1833   0.0117   0.3334    0.0391   0.0000     0.0746104   448.2675       52.4292       13.8463      -40.2833      -7.52868       11.9969       10.1382       11.5786      -4.75053       10.0982       4.85936      -4.94009     0.0224806       2.99326      -1.10447     -0.491201      0.516399     -0.233461    -0.0634407      0.174862    -0.0330275    -0.0165977     0.0185476    0.00370758    0.00212630  -0.000697765  -0.000224457  -0.000107326   1.25408e-05  -1.67232e-05   1.32400e-05  -7.72037e-07   1.26948e-07  -1.11461e-07   1.34371e-08   3.41756e-09       9.49309       12.5929       13.0983       13.7853       12.9793       12.2734       10.9373       9.40822       7.96138       6.24794       4.97094       3.68950       2.67259       1.85704       1.26071      0.821441      0.521592      0.322285      0.183879      0.105333     0.0571845     0.0290179     0.0151866    0.00681116    0.00328311    0.00131446   0.000576143   0.000204455   7.52926e-05   2.50707e-05   7.56590e-06   2.08395e-06   5.03333e-07   1.04392e-07   1.84279e-08   2.18571e-09
  18  24 4297.5337    1.0426 14.1469 10.4659 -0.0018      0.244409  0.2651   0.0098   0.4528    0.0340   0.0000     0.0791007   441.5891       37.6788      -12.9699       17.0726      -16.1545      -11.0426      -1.69238      -10.5714       5.97408       2.71794     0.0264863      -9.07216       1.25705       1.47000     -0.156970      0.928720      -1.51095      0.763568      0.542850      0.179887     -0.141747     0.0287768    0.00355581    0.00428621   -0.00144691   0.000269970  -0.000680545   0.000103414   3.15690e-05  -3.46984e-05  -5.43091e-06   5.82054e-06  -8.02307e-08  -5.63332e-08   7.27346e-09  -7.31906e-10       12.3903       16.2978       17.4357       17.7637       17.6745       16.0327       14.3642       12.3490       10.3294       8.24493       6.49624       4.84284       3.51791       2.45667       1.63516       1.11351      0.691141      0.426244      0.253371      0.139375     0.0770324     0.0397567     0.0197459    0.00947991    0.00425208    0.00183803   0.000727669   0.000281326   0.000102180   3.29483e-05   1.01346e-05   2.86506e-06   6.87039e-07   1.43721e-07   2.41863e-08   2.70607e-09
  19   8 2021.8364    0.6446  0.4872  9.9990 -0.0025       7.55758  0.0268   0.0203   0.0454    0.0724   0.0000       1.47057   433.5684      0.321293       17.5873      -1.24115      -1.19525       3.20668       3.31044      -4.24043     -0.777004      -1.17460     -0.254312    -0.0485839     -0.582438     -0.167936      0.142876      0.164065     -0.159644     0.0527809    -0.0473316     0.0286381   -0.00548028   -0.00524801   -0.00232023    0.00392766  -0.000222422  -0.000824560  -0.000171613  -5.60303e-05  -2.36364e-05   1.09092e-06   1.37381e-06   1.57385e-06  -2.91574e-07  -1.68403e-07  -5.48542e-09   4.14505e-09       1.86608       2.44503       2.66545       2.63921       2.26573       2.33667       2.23581       1.88519       1.70623       1.32398      0.952955      0.808053      0.542656      0.409200      0.286761      0.184800      0.113782     0.0674277     0.0460201     0.0218065     0.0135102    0.00720399    0.00391878    0.00192161   0.000861771   0.000472538   0.000191834   8.33001e-05   3.07477e-05   1.15355e-05   4.45257e-06   1.29786e-06   4.27429e-07   9.34558e-08   2.02543e-08   4.61249e-09
  19   9 2173.9079    0.8952  0.6425 10.3784 -0.0033       8.61741  0.0271   0.0240   0.0525    0.0868   0.0000       1.18425   438.1864      0.743711       11.0328      0.914733      0.280733      -4.14527      0.301569      0.667807      0.519037      0.866335     -0.337086      0.116567     -0.239476      0.142969      0.170884      0.161820     -0.147232    -0.0483428    0.00736016     0.0203979   -0.00926463     0.0103327    0.00517367   -0.00122419   -0.00140871   1.60537e-05   8.50093e-05   5.06690e-05   1.90729e-05  -7.45476e-07   3.64070e-07   1.06189e-06   2.03182e-07  -2.63682e-08   1.37780e-08   2.75445e-09       1.82388       2.31790       2.43439       2.65384       2.38262       2.24225       2.18667       1.86868       1.41048       1.20026      0.946010      0.730274      0.507374      0.399303      0.277695      0.180972      0.113966     0.0741518     0.0445007     0.0241686     0.0136398    0.00747823    0.00414057    0.00179854   0.000960489   0.000426918   0.000217017   8.32609e-05   3.48792e-05   1.11718e-05   4.00114e-06   1.17134e-06   3.70998e-07   9.50248e-08   2.21254e-08   4.88925e-09
  19  10 2322.3500    1.1869  0.8492 10.7383 -0.0042       2.23631  0.0351   0.0279   0.0576    0.1128   0.0000      0.896786   439.1317       4.62965       17.6844       3.35972      -1.06200      -1.91973     -0.260384      -3.56864      0.590917       2.43313      0.897726     0.0759808     0.0823276     -0.618621      0.346596     -0.209557      0.323698     0.0950717    -0.0118862    -0.0171042    0.00712563   -0.00216716   -0.00125060   -0.00371604   -0.00100585  -6.62790e-05  -0.000332013  -0.000227629  -2.02513e-05   6.65652e-06  -1.73587e-06  -4.24894e-06  -3.32939e-07   9.01426e-08  -3.43371e-08   3.86954e-09       2.38850       2.98428       2.86531       2.96942       3.19799       3.04400       2.82252       2.03586       1.80694       1.50125       1.31999      0.981269      0.673768      0.478493      0.302134      0.224066      0.156701      0.103924     0.0631662     0.0352265     0.0201836    0.00951723    0.00502740    0.00240231    0.00108635   0.000515043   0.000199193   9.95974e-05   3.45661e-05   1.33945e-05   4.61699e-06   1.38539e-06   4.40921e-07   1.10694e-07   2.60008e-08   5.60402e-09
  19  11 2468.2785    1.5765  0.9230 11.4383 -0.0096       3.21643  0.0353   0.0367   0.0641    0.1115   0.0000      0.838467   436.4372       2.75157       9.99453      0.428600      -6.52175       1.51616      -3.35720       1.31341      0.763713     -0.334047       1.78316      0.169392     -0.181823     -0.507489      0.587093     -0.187388     0.0222532    -0.0270410     0.0546102   -0.00748965    0.00954115    0.00719000  -5.03327e-05    0.00263486    0.00133341  -0.000279617   0.000317133  -4.57269e-05   1.09385e-05  -1.94746e-05  -5.00018e-06  -4.68065e-07   1.28517e-06  -1.92778e-08  -8.04240e-09   6.24596e-09       2.39606       2.91795       3.19728       3.17484       3.02168       2.86921       2.73971       2.40484       1.92183       1.50890       1.26130      0.886397      0.725563      0.513692      0.350613      0.234168      0.153726     0.0933526     0.0566051     0.0298916     0.0174312    0.00929756    0.00462700    0.00261807    0.00118862   0.000536479   0.000238701   0.000102978   3.83651e-05   1.51080e-05   4.93604e-06   1.41122e-06   4.57649e-07   1.20412e-07   2.90600e-08   5.16396e-09
  19  12 2613.1823    2.2023  0.9394 11.4525 -0.0007       3.09603  0.0334   0.0479   0.0588    0.1644   0.0000      0.706777   438.9166       3.99908       16.5074      -1.75881      -1.49392      -2.62901      -3.85836      -1.93616       1.53746      0.586395     -0.778038     -0.862139     -0.591820      0.580251     0.0786847     -0.253618    -0.0818349      0.180094     0.0779269    0.00292124   -0.00470157   0.000156006    -0.0121695    0.00154700   0.000561971   1.35430e-05   0.000136680  -5.02449e-05  -4.48945e-05  -2.69844e-06  -2.14415e-06  -2.36954e-06  -1.41542e-07   1.78818e-07   3.12046e-11   9.77487e-09       2.08547       2.57301       2.89699       2.78910       2.71640       2.72096       2.29011       2.10498       1.67408       1.38480       1.10433      0.822066      0.615170      0.452755      0.288270      0.196173      0.135771     0.0842204     0.0490330     0.0287881     0.0157241    0.00832143    0.00450906    0.00228013    0.00112653   0.000461700   0.000214965   8.75083e-05   3.76042e-05   1.30583e-05   4.36605e-06   1.41412e-06   4.36311e-07   1.18421e-07   2.70131e-08   5.10464e-09
  19  13 2758.1068    2.7615  0.8450 12.4008 -0.0048       4.12683  0.0300   0.0673   0.0588    0.1079   0.0000      0.973443   436.0375       5.77608       19.8842      0.185574     -0.239641     -0.877938      -2.17674      -5.30447     -0.487157    -0.0292570       1.17039    0.00586581     -0.811576     0.0972299    -0.0317309      0.294069     -0.156084     -0.109321     0.0645067     0.0747293   -0.00909509   -0.00364928  -0.000522226   4.74282e-05  -0.000334842   0.000379669   0.000201351   1.77393e-05  -2.30438e-05   1.20848e-05  -6.91020e-06   2.46719e-07   2.88579e-07  -2.54158e-07  -1.32335e-08  -3.09103e-09       1.91751       2.43305       2.53130       2.77816       2.70344       2.44767       2.14428       1.81060       1.59025       1.27825      0.977945      0.723757      0.525636      0.398149      0.276559      0.184428      0.114414     0.0700460     0.0452592     0.0260827     0.0157256    0.00841757    0.00448602    0.00214110   0.000964781   0.000473634   0.000187626   8.42695e-05   3.03499e-05   1.15657e-05   4.06128e-06   1.21382e-06   3.79840e-07   9.76465e-08   2.21706e-08   5.00052e-09
  19  15 3046.6195    3.7470  0.9162 13.1987 -0.0164       2.19352  0.0349   0.0890   0.0630    0.1228   0.0000      0.680744   440.0780       4.41720       17.0290       2.46524     -0.673740      -3.53922       7.50650       1.88415      -1.99233      -2.37410      0.717645     -0.170641      0.857304      0.631809      0.350513     -0.134212     0.0546547     0.0324510     0.0373415    -0.0852484   -0.00549425     0.0145254    0.00400508  -0.000843926  -0.000212919  -0.000109594   0.000284595  -0.000116769   1.43668e-05   1.39962e-05  -1.09042e-05  -1.52498e-06  -2.78748e-07   1.45088e-07   2.28349e-08   2.88336e-09       2.37371       2.90996       3.12822       3.49160       3.28345       2.82339       2.71907       2.35881       1.85118       1.32300       1.12658      0.895081      0.607683      0.428415      0.315839      0.228318      0.131831     0.0779613     0.0485212     0.0314189     0.0172559    0.00836743    0.00423011    0.00220455    0.00118901   0.000581486   0.000244168   9.58160e-05   3.43714e-05   1.16728e-05   4.06051e-06   1.24647e-06   3.74238e-07   1.02450e-07   2.27639e-08   4.96608e-09
  19  16 3190.0384    3.7884  1.1950 13.1084 -0.0050       3.05725  0.0433   0.0783   0.0716    0.1257   0.0000      0.783389   439.8168       5.42464       12.7374       2.80080       3.82199     -0.202122      -1.68682     -0.832100     -0.155619      -3.88788      0.282119     -0.291309     -0.121430     -0.485379      0.229663    0.00369910      0.128217     0.0141685     0.0271587     0.0161143     0.0423136     0.0108736   -0.00321549   -0.00155606   0.000454606    0.00122474   0.000170238  -0.000202342  -6.37924e-06  -1.09594e-05   2.99211e-06   1.02056e-06   3.90216e-07   2.51198e-07  -2.62686e-08  -2.96614e-09       2.47375       3.21930       3.40172       3.52832       3.51824       3.15722       2.79081       2.40616       2.11586       1.69540       1.27683      0.983382      0.702380      0.529845      0.354949      0.232384      0.150574     0.0936933     0.0553636     0.0333167     0.0199066     0.0103745    0.00546642    0.00278075    0.00128737   0.000572176   0.000243388   0.000104356   3.99022e-05   1.41390e-05   5.07051e-06   1.66031e-06   4.99269e-07   1.31205e-07   2.99532e-08   6.58590e-09
  19  17 3333.0322    3.4215  1.6225 12.6615 -0.0069      0.607315  0.0467   0.0601   0.0841    0.1071   0.0000      0.494570   443.0233       6.33073       6.62996     -0.523502       1.56770      -4.13031       2.61374      -2.24615     0.0874157      0.608887       2.18929      0.188032      0.290197      0.677560      0.105555      0.353810      0.223809    -0.0165821    -0.0565035     0.0230225   -0.00163756     0.0109929   -0.00826180    0.00271836   -0.00230050    0.00116110   9.18835e-08   8.63784e-05  -3.37023e-06   1.23796e-05  -9.00585e-06   1.84361e-06   7.43475e-07   1.63842e-07  -1.91044e-08  -1.48815e-08       2.80528       3.50479       3.84735       3.87902       3.74863       3.56058       3.21034       2.77128       2.30107       1.87199       1.41363       1.08742      0.829251      0.590191      0.410834      0.281723      0.176023      0.105256     0.0650615     0.0380842     0.0211796     0.0114541    0.00592460    0.00292116    0.00142447   0.000657836   0.000278251   0.000111780   4.52892e-05   1.73012e-05   6.04942e-06   1.89266e-06   5.52012e-07   1.47263e-07   3.51023e-08   7.07986e-09
  19  18 3476.2934    2.9540  2.4517 12.1542 -0.0059      0.822543  0.0621   0.0442   0.1022    0.0971   0.0000      0.260456   433.6242       9.49360       13.5879      -2.48198      -4.89392       4.07535       1.57830      -2.42846      -4.21351      -2.13810      0.297866      -2.57423      -1.86320      0.374530      0.417502      0.109737      0.138655    0.00612206    -0.0214310    -0.0348921     0.0406260     0.0197962    0.00474888    0.00202291   -0.00220309  -0.000114815  -0.000114070  -0.000199772   1.69474e-05   1.58000e-05  -1.13752e-05  -3.14829e-06  -6.67311e-07   3.69989e-07  -2.82378e-08  -1.55756e-08       3.53839       4.45359       4.91655       5.09417       4.87706       4.68360       4.03014       3.45557       2.99376       2.37468       1.82289       1.43024       1.02125      0.770244      0.509682      0.348481      0.226501      0.141049     0.0840740     0.0501149     0.0286900     0.0153014    0.00794202    0.00409979    0.00195347   0.000858751   0.000374611   0.000157124   6.16893e-05   2.29814e-05   7.94418e-06   2.60789e-06   7.81521e-07   2.03788e-07   4.41877e-08   9.32970e-09
  19  19 3619.7048    2.3910  3.3331 11.7814 -0.0055      0.998061  0.0766   0.0326   0.1286    0.0783   0.0000      0.201787   438.8722       7.55510       17.7275      -4.65302     -0.135636       2.78155      -1.77781       8.29832      -5.86336       1.31042       1.37488       2.43048      -2.20065       1.37533     -0.387889     0.0844336     -0.448531      0.219678      0.171365     0.0162354    -0.0296206   -0.00747558    0.00624913    0.00561190  -3.52368e-05   -0.00103914  -0.000756029   1.12533e-05   9.26401e-06  -6.11307e-06  -1.18584e-05   2.00265e-06  -4.01998e-07  -2.91963e-07   1.04083e-07   6.21830e-09       4.13447       5.30714       5.71547       5.79870       5.84137       5.44307       4.87163       4.27074       3.51893       2.93150       2.22676       1.72792       1.27045      0.932486      0.651496      0.435119      0.277673      0.170013      0.105495     0.0605065     0.0350860     0.0189512    0.00971290    0.00486257    0.00235242    0.00102647   0.000477082   0.000189298   7.52924e-05   2.83410e-05   9.82281e-06   3.15411e-06   9.38174e-07   2.52991e-07   6.06079e-08   1.27335e-08
  19  20 3762.9276    2.0783  5.0839 11.0147 -0.0012      0.553445  0.0919   0.0223   0.1656    0.0682   0.0000      0.114839   437.4603       19.1908       8.84816      -6.48513       9.25072       3.98195       2.08626      -7.77160      -2.86391       1.02533       1.49230      0.585236      -1.60104       2.76072       1.04873     -0.554510     -0.247839     0.0832535     0.0157497    -0.0343685    -0.0271199     0.0112983    0.00246634   -0.00276361   0.000484516    0.00227785  -0.000358301  -6.71121e-06   6.59407e-06  -2.98688e-05  -2.49197e-07  -7.97886e-06   7.30012e-07   6.06723e-07  -8.90850e-09   1.30917e-08       5.16939       6.62139       7.22106       7.35838       7.32781       6.57775       6.08835       5.15320       4.39490       3.49222       2.71297       2.09654       1.55487       1.09920      0.754162      0.504153      0.335862      0.206704      0.123430     0.0739954     0.0405892     0.0222147     0.0115937    0.00592181    0.00287789    0.00129391   0.000556849   0.000228187   9.11274e-05   3.38064e-05   1.13824e-05   3.76502e-06   1.09341e-06   2.88121e-07   6.96526e-08   1.45570e-08
  19  21 3906.1471    1.7511  7.0632 10.6589 -0.0022      0.401065  0.1144   0.0167   0.2038    0.0528   0.0000     0.0754516   446.3968       27.4212       11.4915      -1.24912       9.42051     -0.424634      0.994053      -11.7506      -4.47972       3.93223       6.08621      -8.09442      -2.85830       1.08960      0.676523      -1.46218      0.806700      0.255303      0.415843     -0.114456    -0.0322277    -0.0148996    0.00481010  -0.000162815    0.00101454   -0.00123899   0.000437427   9.70929e-05  -9.98329e-05  -2.00055e-05  -1.87479e-05   1.78822e-06  -2.73866e-07  -6.23279e-07   3.74281e-08  -1.58703e-09       6.32546       8.17153       8.85389       9.15236       9.08832       8.28183       7.41101       6.52238       5.43701       4.31550       3.38753       2.58156       1.92523       1.38118      0.967947      0.646272      0.413979      0.259317      0.152896     0.0919369     0.0518547     0.0276862     0.0145904    0.00731389    0.00354913    0.00159242   0.000695834   0.000285610   0.000113139   4.06278e-05   1.43019e-05   4.70340e-06   1.37218e-06   3.77172e-07   9.01645e-08   1.84368e-08
  19  22 4049.6275    1.4320  9.8234 10.5052 -0.0022      0.339349  0.1545   0.0127   0.2735    0.0410   0.0000     0.0652146   436.7599       3.21110       14.1466       7.58996      -1.95775      -9.24981      -15.3095      -4.76309       10.8794      -6.58320      -10.5625      -2.85903       3.10777    -0.0231372       1.46675     -0.832557      0.181194      0.201003      0.587281     -0.146640     0.0518314     0.0397291    0.00412454   -0.00972249   -0.00937301   0.000112137   0.000366381  -0.000101216  -5.00924e-05   5.15719e-05   1.42366e-05  -7.33880e-06  -3.84288e-06  -5.80445e-07   1.49587e-07  -1.57441e-08       8.05508       10.4348       11.2151       11.7215       11.4334       10.5457       9.59994       8.36176       6.91483       5.48292       4.34514       3.35575       2.48242       1.77227       1.25354      0.853838      0.537998      0.337451      0.203252      0.121453     0.0683696     0.0365847     0.0191167    0.00961443    0.00472658    0.00218457   0.000952869   0.000389620   0.000151806   5.54028e-05   1.94103e-05   6.23262e-06   1.81398e-06   4.93755e-07   1.15587e-07   2.37657e-08
  19  23 4192.9506    1.1961 12.2938 10.4870 -0.0013      0.274799  0.2118   0.0109   0.3591    0.0371   0.0000     0.0719065   430.9880       13.8988       7.49100      -3.95957       39.6696       28.7940      -3.81709      -10.7959      -13.0078      -18.2069      -4.04638       2.58756       2.70728       1.52561       3.76279      -2.71143     -0.616414      0.155241      0.422565     0.0990656    -0.0801014    -0.0338393     0.0301912   -0.00677958    0.00626781    0.00438196   -0.00174702  -0.000984650   0.000227529  -4.46973e-05  -8.08188e-07  -6.33244e-06   1.35875e-06  -5.43860e-07  -1.43786e-07  -4.83543e-08       10.1205       13.1987       14.2390       14.5558       14.3593       13.4607       11.9190       10.4516       8.76215       7.22675       5.57635       4.24615       3.14989       2.29162       1.58488       1.07521      0.676710      0.424950      0.260736      0.151553     0.0865778     0.0470622     0.0247146     0.0120495    0.00580778    0.00265849    0.00116588   0.000477147   0.000190141   7.04190e-05   2.49023e-05   7.84852e-06   2.34852e-06   6.38642e-07   1.50167e-07   3.07601e-08
  19  24 4335.9960    0.9911 14.9661 10.4643 -0.0012      0.130085  0.2898   0.0089   0.4656    0.0313   0.0000     0.0823320   414.6216       4.93249       24.3710       9.94052       22.2276       20.2679      -4.46462      -10.2974      -5.35285      -14.9664      -4.44914       2.74825      0.995659     -0.380679       1.82766       2.50277     -0.349988      -1.08321      0.275265      0.270157     -0.121110    -0.0414102    -0.0358229     0.0120842    0.00302514   -0.00117019   0.000278587  -0.000497321  -6.59651e-05  -0.000128394   3.23789e-06   3.88133e-06   5.28856e-06  -1.33756e-06  -2.97562e-07  -4.04439e-08       12.5967       16.4923       17.9285       18.4423       18.0198       16.6066       15.1019       13.1747       11.0095       9.19639       7.18744       5.61750       4.00046       2.92218       1.97256       1.37138      0.882042      0.560711      0.343849      0.203995      0.114776     0.0621015     0.0332511     0.0160914    0.00813116    0.00363455    0.00165431   0.000651678   0.000270152   9.59530e-05   3.37131e-05   1.06288e-05   3.14114e-06   8.42280e-07   1.92956e-07   4.07999e-08
  19  25 4478.7766    0.8376 17.7379 10.2864 -0.0008     -0.157319  0.3825   0.0075   0.5557    0.0287   0.0000     0.0839896   413.8425       18.4463       32.1080      -9.63555      -17.4012      -8.24608      -15.4000      -15.5133       8.09017      -10.5667      0.340678       7.76109      -4.18969       1.73167      -3.75604       1.73613      0.714144     -0.366779      0.174461      0.518645     -0.172974      0.120394   -0.00807047    -0.0242099    0.00499775    0.00771366   0.000258980   -0.00119917   0.000153081  -9.58136e-06  -5.19236e-05   2.08259e-05   2.44082e-06  -5.03917e-07  -9.50137e-08  -6.91939e-08       15.0843       19.6106       21.5568       22.0389       21.8699       20.1904       18.1166       15.9470       13.1767       10.8870       8.59368       6.51142       4.83965       3.52195       2.44674       1.65278       1.07390      0.680190      0.418592      0.245304      0.139803     0.0766089     0.0410770     0.0201173    0.00967781    0.00458720    0.00195550   0.000828911   0.000324873   0.000118780   4.11480e-05   1.29673e-05   3.85895e-06   1.03087e-06   2.41160e-07   4.81645e-08
  20   8 2050.0886    0.7050  0.4893 10.0931 -0.0059       7.85253  0.0251   0.0211   0.0420    0.0759   0.0000       1.24927   438.6054     -0.712902       16.5791       1.89984      -3.40535      0.751212      -2.39049      -1.46487       2.77196     -0.755691     -0.459090      0.728306      0.335447      0.487665     -0.155623     0.0134756    -0.0681225     -0.104275     0.0874628    -0.0126751    -0.0178948   -0.00707062   -0.00201542    0.00334781   -0.00242786  -0.000800440  -3.38766e-05   4.51581e-05  -9.18908e-05   2.29374e-06  -3.34936e-07   7.44836e-07   3.75539e-07   7.86457e-08  -3.44133e-08   3.65284e-09       1.73830       2.09345       2.06244       2.35392       2.40550       2.34174       1.84721       1.53856       1.45353       1.19621      0.965787      0.701845      0.505749      0.382059      0.282728      0.202996      0.128899     0.0760746     0.0472514     0.0337149     0.0195597     0.0125847    0.00607964    0.00307754    0.00156064   0.000712462   0.000313884   0.000138979   5.61558e-05   2.10675e-05   9.07452e-06   3.18268e-06   1.00848e-06   3.64267e-07   8.87537e-08   2.69713e-08
  20   9 2203.2667    0.9184  0.7088 10.5295 -0.0002       6.87061  0.0300   0.0237   0.0517    0.0907   0.0000       1.11471   440.1068      -4.00116       12.9476       1.93851      -1.60559      -1.01845    -0.0264724      0.894585      -1.16203    -0.0525764      0.662954      0.945487      -1.05594     -0.286479      0.351171     0.0962291    -0.0684385      0.138125    -0.0729053    -0.0254078    0.00184680     0.0182460  -0.000107732   0.000618858   -0.00121220  -0.000443868  -3.62849e-05   0.000132414  -8.39505e-06   1.39386e-05   2.53287e-06   3.53494e-06  -1.75417e-07  -3.40541e-07   1.82849e-07  -7.72719e-09       1.85148       2.33177       2.59991       2.55360       2.50390       2.28730       2.02953       2.01044       1.64034       1.41384       1.17094      0.850937      0.633012      0.456191      0.328466      0.218618      0.130406     0.0943206     0.0540924     0.0335459     0.0193995     0.0110344    0.00633231    0.00346592    0.00148020   0.000797715   0.000363304   0.000162479   6.81564e-05   2.97026e-05   9.68284e-06   3.54069e-06   1.24144e-06   3.84691e-07   1.07216e-07   3.39956e-08
  20  11 2499.0927    1.7296  0.9647 10.9840 -0.0013       3.74601  0.0334   0.0375   0.0584    0.1599   0.0000      0.759857   436.6743       3.22987       16.9586       4.14513      -2.72164      -5.10148      -2.70111      -4.17812      -1.80217     -0.230504   -0.00383980      0.367006       1.12526      0.701334    -0.0258916     0.0198275     0.0690898    -0.0122067    -0.0454197     0.0499557     0.0134793   -0.00535181   -0.00241708    0.00557975   4.91149e-05  -0.000233776   0.000553807   9.70514e-05   0.000114761  -6.44441e-05   4.05481e-06  -2.62260e-06  -9.73487e-07   2.02401e-07  -1.93911e-07  -1.38205e-08       1.92501       2.54760       2.72147       2.85186       2.72994       2.61304       2.27616       2.07603       1.68842       1.33494       1.07820      0.845281      0.617476      0.461387      0.322738      0.223384      0.149524     0.0949332     0.0568272     0.0360121     0.0206454     0.0110513    0.00632094    0.00321100    0.00163055   0.000802232   0.000392900   0.000161266   6.99940e-05   2.81712e-05   1.07825e-05   3.49547e-06   1.25970e-06   4.00527e-07   1.19145e-07   2.97565e-08
  20  12 2644.9215    2.2273  0.9851 11.7108 -0.0003       2.43979  0.0368   0.0481   0.0610    0.1430   0.0000      0.771966   436.1107      -1.29495       20.5417       1.24707    -0.0334933      0.950406      -4.52860     -0.457566       2.60670     -0.767038      -1.94291      0.203567     -0.896530     -0.160075      0.260223     -0.376968     -0.183100     -0.118204    -0.0578379     0.0401606   -0.00574900    -0.0108571    0.00590532    0.00409273   0.000991429  -0.000226844  -0.000496406   0.000485408   0.000136649  -2.03702e-05   2.50314e-06   4.50091e-06  -1.11693e-06   4.32372e-07   1.49137e-07  -2.84651e-09       2.16609       2.77468       3.20269       3.18551       3.05685       2.82616       2.60663       2.14691       1.89406       1.58421       1.24324      0.941146      0.702775      0.500996      0.356870      0.230694      0.152650      0.106697     0.0625355     0.0373543     0.0229543     0.0123649    0.00693858    0.00362743    0.00189481   0.000878147   0.000403608   0.000176369   8.06250e-05   3.28161e-05   1.23134e-05   4.23526e-06   1.55253e-06   4.57907e-07   1.26681e-07   3.25420e-08
  20  14 2936.0133    3.5591  0.7791 12.8567 -0.0023      0.685298  0.0296   0.0854   0.0529    0.1112   0.0000      0.720085   438.5845       5.90030       11.0723      -2.91181      -1.23464     -0.384580      -1.08782      -1.83214      0.345922       1.30149     -0.738637      0.489516     -0.973931     -0.631968   -0.00883088     -0.184269     -0.183864     0.0106464     0.0231244     0.0139959     0.0192701  -0.000533823    0.00554478   -0.00257853   0.000295072  -0.000517052   0.000485580  -0.000144964   1.45948e-05   1.42041e-05  -1.75486e-05  -2.10980e-06  -7.87839e-07   9.43978e-09   5.99695e-08   7.33830e-09       2.02754       2.46427       2.42792       2.46069       2.60244       2.70437       2.33891       1.80926       1.50850       1.36613       1.18260      0.943263      0.680161      0.422331      0.300913      0.194690      0.154763      0.105403     0.0695141     0.0414616     0.0240524     0.0128086    0.00638877    0.00315412    0.00155308   0.000729066   0.000308878   0.000147628   5.90430e-05   2.56843e-05   9.15899e-06   3.49406e-06   1.14406e-06   3.75826e-07   9.88625e-08   2.36596e-08
  20  15 3080.6020    3.8969  1.0135 12.8003 -0.0038       2.06874  0.0343   0.0806   0.0609    0.1415   0.0000      0.767897   436.5518       6.95980       13.4575      -1.98235       3.31721      0.430997       1.19622      -2.09631       2.77578      -2.83145      -1.16542      -1.64183     -0.253839      0.594135     -0.658835      0.224523     0.0644396     -0.112962      0.152151     0.0146983     0.0371976    -0.0116939   0.000398643  -0.000871550    0.00285797  -0.000354227  -0.000105146  -0.000304590  -4.06525e-05   1.58434e-05  -1.44130e-05   5.61812e-07   8.07405e-07   1.84469e-07   2.02105e-07   4.71119e-08       1.89025       2.44353       2.58142       2.80004       2.63434       2.57130       2.32213       2.07166       1.62886       1.38246       1.12129      0.861905      0.651693      0.452460      0.353633      0.217874      0.160634     0.0952483     0.0660446     0.0361655     0.0223075     0.0118858    0.00668118    0.00325731    0.00175505   0.000796990   0.000385039   0.000179820   7.58950e-05   2.98576e-05   1.13244e-05   3.98913e-06   1.29867e-06   4.12905e-07   1.18201e-07   2.90525e-08
  20  16 3224.5366    3.7678  1.2006 13.2878 -0.0038      0.184928  0.0539   0.0761   0.0699    0.1117   0.0000      0.858701   441.3086       9.82530       12.8579      -1.44918      -4.45732      -3.88114      -3.79302      -3.31919     -0.454935      -1.06714      0.551184     -0.283828     -0.709427      0.346057      0.556906     -0.278884      0.176866    -0.0694622    0.00755857     0.0146015     0.0357778    -0.0206838   0.000570729   -0.00384517   -0.00114645   0.000664362  -0.000123767  -0.000124175  -6.11048e-05  -5.31276e-06   2.19291e-05   2.99339e-06   1.36964e-06   3.17190e-07  -9.48916e-08  -7.34608e-08       3.17368       3.33410       3.48979       4.22402       3.80331       3.52674       3.33718       2.91525       2.53082       2.22578       1.57000       1.20181       1.00093      0.799613      0.473572      0.313135      0.237764      0.165558     0.0921738     0.0544891     0.0330648     0.0178173    0.00952466    0.00576265    0.00323476    0.00150258   0.000560534   0.000237298   0.000104820   4.69991e-05   1.80420e-05   5.86228e-06   1.81501e-06   4.93171e-07   1.36705e-07   3.31327e-08
  20  17 3368.2181    3.3051  1.7523 12.8048 -0.0056      0.309953  0.0492   0.0559   0.0880    0.0850   0.0000      0.409908   441.5502       6.16786       10.1685     -0.509023       1.33231      -5.78898      -1.79628      -4.93746      -5.18935      0.496778       2.97362      -1.43169      0.769400      0.337954     -0.237418      0.142200     -0.204802   -0.00574668     0.0949164     0.0723207    -0.0483012   -0.00370331     0.0144164   -0.00176097   -0.00408743  -0.000402887   0.000213102   0.000262972  -0.000148757   2.88996e-05   1.18266e-05  -6.49861e-06  -2.20144e-08  -6.19632e-07  -2.68641e-07   9.97000e-09       2.65045       3.50493       3.69787       3.79744       3.61701       3.40780       3.03502       2.83377       2.37332       2.03895       1.61907       1.27127      0.920307      0.664397      0.455567      0.316079      0.202949      0.133422     0.0805715     0.0511773     0.0287742     0.0167525    0.00886506    0.00472410    0.00234616    0.00114082   0.000554321   0.000234068   0.000103645   4.01260e-05   1.54119e-05   5.53931e-06   1.82413e-06   5.89576e-07   1.61272e-07   4.42424e-08
  20  18 3512.0503    2.7284  2.6456 12.2609 -0.0029      0.301351  0.0643   0.0381   0.1117    0.0706   0.0000      0.254975   445.1511       6.67156       15.5734       16.8782       2.96000      -4.48183       4.90517      -5.64418       1.97864     -0.720424       1.63173       1.21134      0.895655      0.502704     0.0449841     -0.281182      0.117897      0.187117    0.00656229   -0.00252948     0.0145036     0.0378115    -0.0107892   -0.00508203   0.000549184   0.000918427   0.000258165   0.000556721  -3.27556e-06  -7.32886e-05   9.63378e-06   1.01729e-05  -2.51992e-06   4.12984e-07  -2.09322e-07  -1.81404e-08       3.41515       4.72502       4.87032       5.36190       4.92337       4.66984       4.09260       3.72932       3.09686       2.60961       2.03188       1.58412       1.16561      0.848203      0.587958      0.407651      0.262517      0.171957      0.105272     0.0652800     0.0369853     0.0215929     0.0117116    0.00617739    0.00313543    0.00149509   0.000719382   0.000308877   0.000133617   5.17462e-05   2.01821e-05   7.19920e-06   2.36190e-06   7.55968e-07   2.03845e-07   5.56786e-08
  20  19 3656.0499    2.2969  4.0120 11.4397 -0.0026      0.855699  0.0776   0.0269   0.1425    0.0696   0.0000      0.137062   430.8011       11.6541       17.1644       12.5447       2.04998      -6.41467       3.98998      -6.97688      0.702474     -0.257751       2.13257      0.986905       2.64675      -2.25418     -0.614958    -0.0134553    -0.0852083     -0.380200     -0.136049    -0.0418565    0.00417312     0.0348769   -0.00178803   -0.00360453   -0.00481057   -0.00240744   0.000433334   0.000524724  -4.81347e-05   6.36957e-05  -3.54203e-05   7.10358e-06  -1.22042e-06  -1.62825e-06  -9.63901e-08  -2.24771e-08       4.22450       5.39136       5.82156       6.06001       5.91241       5.62543       5.08951       4.26361       3.85471       3.05293       2.49474       1.91362       1.43503       1.02715      0.730765      0.507378      0.329190      0.214329      0.131717     0.0815211     0.0475424     0.0264386     0.0147045    0.00739930    0.00379256    0.00182204   0.000845104   0.000378549   0.000154757   6.28381e-05   2.42505e-05   8.60214e-06   2.99758e-06   9.31154e-07   2.61943e-07   6.68543e-08
  20  20 3799.9058    1.9794  5.6056 10.9378  0.0006      0.741654  0.0946   0.0197   0.1690    0.0572   0.0000     0.0988748   439.1432       26.6591       9.74731       4.98179       2.35129      -1.45640      -6.94890      -10.4683       9.18578      -12.2444      -6.28080      0.221444     -0.759625       1.22931     -0.263611     -0.211093      0.248907      0.200462     0.0705184     -0.118534     -0.105145     0.0433860    -0.0203003    -0.0114935   0.000238804    0.00301576  -0.000790128   0.000620644  -0.000145028   1.29483e-05  -3.60938e-05   4.74288e-06   6.71989e-07  -1.88121e-07   2.05131e-07   4.94456e-09       5.01046       6.32915       7.03871       7.30613       6.89762       6.73651       6.03612       5.27618       4.55750       3.82893       2.94772       2.32119       1.74028       1.26346      0.911930      0.611661      0.402376      0.265880      0.163896     0.0977263     0.0576182     0.0326690     0.0178009    0.00951264    0.00473805    0.00227147    0.00105364   0.000464495   0.000203332   8.10270e-05   3.06975e-05   1.13105e-05   3.84270e-06   1.19143e-06   3.27190e-07   8.40029e-08
  20  21 3943.4729    1.6557  8.0548 10.6366 -0.0035      0.304665  0.1230   0.0144   0.2233    0.0440   0.0000     0.0728071   436.9715       10.7008      -6.44936       5.30680       8.50202      -19.5264      -13.3419       7.70573       10.6872      -5.31154      -7.91100       7.15566      0.696410     -0.325564      -2.57039     -0.887724     -0.256850      0.178735     -0.299546      0.118953     0.0661421     0.0224049    -0.0112297     0.0132556   -0.00191478    0.00302861   0.000987859   -0.00109344  -0.000248158   7.46259e-05  -3.02489e-05  -3.13055e-06   5.93379e-06   2.47763e-06   4.20515e-07   7.99635e-08       6.47648       8.29232       8.85424       9.03684       9.01637       8.40416       7.79550       6.67776       5.77965       4.77437       3.82737       2.99910       2.21411       1.61193       1.12755      0.779142      0.516308      0.334265      0.210697      0.126461     0.0738198     0.0414662     0.0224790     0.0116553    0.00591373    0.00282563    0.00132333   0.000584446   0.000249164   9.86392e-05   3.81024e-05   1.36467e-05   4.59568e-06   1.42879e-06   4.04275e-07   1.04647e-07
  20  22 4087.2934    1.4070 10.9613 10.4729 -0.0014      0.224808  0.1665   0.0117   0.2960    0.0379   0.0000     0.0597946   444.2255      -1.27497       13.0914       6.57859      -15.7905      -2.76053      -6.82302       3.36036      -5.76599      -10.1908       13.6231      0.399399      -1.51984       1.12012       2.43854     -0.727744     -0.967762      0.160732      0.419552     -0.219757     -0.257938     0.0449624     0.0253167   -0.00474714   -0.00131862    0.00410609   -0.00129317   -0.00104145  -0.000435239   0.000110460  -3.81090e-05   3.57358e-06   1.99410e-06  -1.34308e-06  -1.86547e-07   2.60467e-08       8.21935       10.5339       11.1778       11.6161       11.5324       10.8212       9.91263       8.56141       7.36560       6.14659       4.85535       3.77204       2.86973       2.03999       1.47908       1.01299      0.675971      0.428033      0.271304      0.164232     0.0968732     0.0541321     0.0295798     0.0153482    0.00768794    0.00374486    0.00174815   0.000769378   0.000322154   0.000129559   4.97063e-05   1.80057e-05   6.06670e-06   1.86493e-06   5.20109e-07   1.35558e-07
  20  23 4231.1353    1.1556 13.3831 10.4627 -0.0023      0.321543  0.2248   0.0097   0.3891    0.0341   0.0000     0.0675901   437.2310       26.6874       3.79821       5.32162       4.76717     0.0361109       13.8349      0.361819       13.7214      -16.3630      -2.35265       4.04896       4.09693      -1.12436     -0.989408     -0.136662     -0.141411       1.45566     -0.289498      0.264959    -0.0281887     0.0879760     0.0126727   -0.00211471    -0.0152138    0.00469143   0.000364035   0.000772521   0.000119577  -0.000144951  -7.85322e-05  -2.83463e-05   8.35336e-07   2.43836e-06   4.10063e-07  -1.34345e-07       9.91357       13.0452       14.0639       14.6523       14.3681       13.5092       12.1752       10.6435       9.18492       7.51523       5.98626       4.68540       3.46004       2.59970       1.78685       1.26564      0.821356      0.545295      0.335741      0.203235      0.121076     0.0676052     0.0371581     0.0194824    0.00994739    0.00475687    0.00224630   0.000968873   0.000423985   0.000167465   6.42012e-05   2.28626e-05   7.85272e-06   2.41238e-06   6.91332e-07   1.80017e-07
  20  24 4375.4245    0.9189 14.6998 10.4480 -0.0028      0.286928  0.2908   0.0086   0.4554    0.0302   0.0000     0.0887085   418.0241       30.8056       4.95602       13.0790       26.3634       1.70463       5.48581      -14.6389       8.19264       22.5484      -4.94293      -8.95693      -6.01709       4.23675       4.90931      -1.33773      0.240139     0.0552454      0.668095     -0.144193     -0.111972     -0.115132     0.0169470     0.0668050     0.0173138    -0.0173725   0.000161224    0.00126202   0.000825877   0.000115008  -0.000133901   6.13892e-05   1.44116e-05  -1.57970e-06  -9.42839e-07   1.06358e-07       12.2730       15.7248       17.3931       18.1537       17.5968       16.5400       15.1892       13.1973       11.2726       9.14920       7.49265       5.79395       4.35291       3.15552       2.30439       1.54982       1.05674      0.680680      0.429907      0.263280      0.153189     0.0874334     0.0481081     0.0252069     0.0128196    0.00622603    0.00294396    0.00131404   0.000560852   0.000224136   8.57958e-05   3.01095e-05   1.01111e-05   3.18828e-06   8.78780e-07   2.24470e-07
  21   8 2077.8148    0.7176  0.5501 10.0796 -0.0065       7.72730  0.0235   0.0199   0.0436    0.0768   0.0000       1.17294   438.9645      0.745054       11.7223       1.60936      0.208724     -0.343304      -1.78125       2.98167    -0.0477537     0.0997969      0.750274     -0.450568     -0.715839     -0.368482      0.247610     0.0295136      0.128087     0.0600162    -0.0461280   -0.00497508     0.0181083   -0.00846447   -0.00504461   -0.00294170   -0.00230349   0.000336843  -0.000152603  -0.000473330  -4.32254e-05  -5.11163e-06  -2.05437e-05   5.68754e-06  -6.88353e-07   3.15318e-07   6.32578e-08   8.57345e-08       1.44168       1.86192       1.99519       2.00597       2.07748       1.92342       1.73775       1.56368       1.35038       1.08727      0.907463      0.652924      0.528178      0.385536      0.290634      0.190468      0.140982     0.0860474     0.0581356     0.0335074     0.0219953     0.0129842    0.00693238    0.00393547    0.00205969    0.00103048   0.000513994   0.000242773   9.92981e-05   4.66244e-05   1.82474e-05   7.47736e-06   2.60112e-06   9.86063e-07   2.88888e-07   1.00324e-07
  21   9 2231.9868    0.9793  0.7901 10.3850 -0.0096       4.86849  0.0307   0.0232   0.0526    0.1088   0.0000      0.942233   439.1125     -0.240967       18.6246      0.223114      -3.07165      -3.26042       1.93807       2.63356      -1.26829     -0.763779      0.596693     -0.580586      0.458875      0.389344     -0.343549      0.360641    -0.0625037    0.00431839    -0.0762282    -0.0838693     0.0183491    0.00496691     0.0154291   -0.00337799  -0.000860339    0.00133023   0.000887099  -0.000604600  -3.70441e-05   1.38021e-05   1.60997e-06   5.94901e-06  -3.31559e-06  -1.09844e-06  -3.39848e-07   8.34563e-08       1.67006       2.17198       2.40891       2.42484       2.46176       2.38879       2.18092       1.93019       1.51620       1.36754       1.02983      0.820560      0.640330      0.462439      0.343119      0.237060      0.164062      0.107264     0.0689052     0.0433674     0.0253098     0.0153883    0.00908418    0.00410247    0.00253561    0.00124175   0.000573440   0.000281113   0.000120847   5.90426e-05   2.10859e-05   9.00023e-06   3.64149e-06   1.12277e-06   3.94637e-07   1.19926e-07
  21  10 2381.9931    1.3866  0.9494 10.7326 -0.0040       4.20352  0.0328   0.0294   0.0582    0.1265   0.0000      0.756408   439.2788       2.69816       19.9840       1.62588      -4.03563     -0.199223     -0.645609      -1.77830     -0.766334     -0.146249       1.55176      -1.76182      -1.30692      0.514432      0.212928     0.0798647    -0.0434065   -0.00948753     0.0116510     0.0347999    0.00271182    0.00714776   0.000302506   -0.00859749  -0.000497090   -0.00152862   0.000502833   0.000238485   0.000118726   7.14350e-06  -3.68866e-05  -6.68348e-06  -1.97360e-06  -1.22045e-06  -6.42276e-07  -9.21980e-09       1.99482       2.43987       2.68052       2.80905       2.71214       2.52641       2.30240       2.08999       1.74410       1.44173       1.20023      0.952015      0.683191      0.510593      0.365750      0.258436      0.174362      0.113268     0.0705647     0.0432162     0.0279031     0.0162088    0.00895599    0.00478097    0.00249691    0.00125158   0.000643842   0.000289318   0.000134727   5.63425e-05   2.47766e-05   8.71276e-06   3.23806e-06   1.08526e-06   3.57535e-07   1.06494e-07
  21  11 2529.3865    1.9340  0.9540 11.2178  0.0007       2.87972  0.0343   0.0408   0.0585    0.1374   0.0000      0.731431   439.3879       3.03786       14.3125      -2.64346      -1.27098      -2.54617     -0.783411      -1.52657       2.19524      -1.85217     -0.316035      0.471968    -0.0500553      0.178260      0.457261      0.166502     -0.360992    -0.0196502     0.0477396    -0.0169725     0.0287308    -0.0116546     0.0161031   -0.00342681  -0.000943441    0.00157965   0.000789390   0.000185422   4.31067e-05  -0.000113671  -3.32011e-05  -3.40967e-06  -1.36696e-06  -1.78043e-07  -3.01741e-07  -1.14794e-09       2.13093       2.58195       2.62882       2.68196       3.00270       2.80169       2.43517       2.04850       1.73880       1.48991       1.24285       1.02894      0.769184      0.531672      0.352284      0.236189      0.178278      0.126362     0.0867862     0.0533526     0.0331301     0.0184941    0.00966660    0.00540096    0.00276900    0.00139083   0.000678477   0.000301150   0.000126824   5.36617e-05   2.23475e-05   8.44517e-06   2.98064e-06   1.11830e-06   3.60930e-07   1.11206e-07
  21  12 2676.2739    2.3473  0.9866 12.0866 -0.0066       1.60320  0.0344   0.0510   0.0626    0.1249   0.0000      0.800288   438.9055       6.42404       11.7177     -0.211162       1.71723      -1.07051     -0.475777     0.0305065     -0.425386      -1.61269       2.45643    -0.0198302     -0.439568     -0.530918    -0.0593233     -0.392482     0.0755674  -0.000359316     -0.141539    -0.0182018     0.0366470    -0.0234671   -0.00348173   -0.00499857   -0.00256831   -0.00110880  -0.000723692   0.000236269  -4.11146e-05   5.75705e-06  -1.65181e-05   9.19521e-06  -4.22374e-06  -1.59944e-06   4.37052e-07  -1.12982e-07       2.10472       2.58473       2.83268       2.97974       2.97640       2.76478       2.38764       2.12913       1.79089       1.57116       1.34306      0.981411      0.698849      0.520020      0.390758      0.268135      0.177591      0.111185     0.0741676     0.0461597     0.0285274     0.0182733    0.00987730    0.00544575    0.00276508    0.00137332   0.000618372   0.000309652   0.000131195   6.29554e-05   2.44388e-05   9.93818e-06   3.32752e-06   1.19144e-06   3.64729e-07   1.18502e-07
  21  13 2823.0373    3.0709  0.8765 12.3397 -0.0086       1.68808  0.0304   0.0684   0.0525    0.1428   0.0000      0.685465   438.6277       4.56889       14.3085      -1.10273     -0.486374      -1.38212      -1.84568       1.43527      -1.38962     -0.959990     -0.552058    -0.0240332     -0.238894      0.368016     -0.296128     -0.131148    -0.0473738     0.0753963    -0.0324677     0.0689516    0.00351644    -0.0251323    0.00165772    0.00150928   -0.00106185   -0.00182326   0.000720035  -1.19947e-05  -0.000156684   2.63835e-05   3.25164e-05   1.13338e-05   3.90993e-07  -2.09554e-07   2.93791e-07  -1.17944e-07       1.79154       2.17130       2.31141       2.52180       2.45003       2.39968       2.11535       1.78446       1.65173       1.32252       1.05854      0.820264      0.660860      0.472712      0.346019      0.235948      0.157453      0.111761     0.0707070     0.0453972     0.0250443     0.0149407    0.00844670    0.00487840    0.00258360    0.00124036   0.000635495   0.000276863   0.000130091   5.07142e-05   2.21265e-05   7.92823e-06   3.12237e-06   1.06072e-06   3.59613e-07   1.08041e-07
  21  14 2968.9813    3.5314  0.9211 13.1611 -0.0072       1.55498  0.0357   0.0793   0.0540    0.1043   0.0000      0.915125   438.7600       6.20498       14.6370       2.34937      -5.06456      -4.13380     -0.713992      -1.95176      0.173594      -3.32079      -1.36674      0.958756      0.542214      0.221295     -0.593311     -0.362968     0.0941129    -0.0119431    -0.0400754    -0.0193191    -0.0188115   -0.00275859   -0.00953316   0.000102913    0.00497228   -0.00169527  -0.000574301  -0.000618802  -0.000107743   4.35376e-05   4.22845e-05  -7.31333e-06   1.85628e-06   6.14095e-08  -1.15870e-06   1.67868e-08       1.93500       2.51994       2.51100       2.87020       2.76485       2.64796       2.38006       2.00631       1.82172       1.45545       1.19362      0.912439      0.672804      0.527739      0.378216      0.295906      0.175079      0.126052     0.0702527     0.0493178     0.0281347     0.0183369    0.00984937    0.00539718    0.00283808    0.00140384   0.000707176   0.000302674   0.000150094   5.88138e-05   2.50815e-05   9.07730e-06   3.35641e-06   1.17405e-06   3.75244e-07   1.19207e-07
  21  15 3114.0378    3.9120  0.9442 13.2821 -0.0091      0.316734  0.0327   0.0852   0.0576    0.1122   0.0000      0.770344   436.7532       7.91879       17.8016       1.41703       2.07484      -1.28379      -4.00260      -5.14197      0.843473      -3.59564      0.700218      0.385455     -0.135451     -0.348209     -0.153283      0.144689      0.103704      0.224773      0.186364    -0.0333255     0.0875026    -0.0191430    0.00767873   -0.00451454  -8.42438e-05    0.00176169  -0.000487891   0.000667681   3.96140e-05   1.06989e-05  -1.14616e-05   3.71576e-06  -3.20892e-06   7.79587e-07   4.01279e-07   1.57336e-07       1.79937       2.31539       2.44229       2.61852       2.55469       2.39478       2.21802       2.02694       1.67108       1.34044       1.04930      0.850664      0.672493      0.478442      0.348579      0.255707      0.176130      0.114857     0.0692439     0.0441066     0.0278461     0.0157031    0.00853159    0.00458666    0.00232542    0.00132071   0.000643483   0.000305688   0.000141683   5.47223e-05   2.31329e-05   9.23474e-06   3.21172e-06   1.16870e-06   3.71169e-07   1.10401e-07
  21  16 3258.6816    3.7446  1.3041 13.0939  0.0011      0.865004  0.0443   0.0706   0.0704    0.1143   0.0000      0.585747   442.3017       6.56090       13.6216       4.43454      -2.96206      -3.09983      -1.49925      -6.79514       2.69786       1.74650      -1.98421     -0.798404     -0.254360     -0.633508     -0.731807     -0.445810     -0.171058     0.0742397     0.0246831    -0.0718747    -0.0400745     0.0377200   0.000372337    0.00310830   -0.00356253   0.000153542  -0.000848267   8.94770e-06   0.000263674  -0.000147999  -1.76025e-05  -3.48816e-06  -1.69214e-06  -7.76695e-07   2.09013e-07   4.25081e-08       2.36399       2.77507       3.14558       3.54506       3.34072       3.05891       2.62743       2.74357       2.27794       1.70693       1.35534       1.24911      0.879678      0.638875      0.451957      0.330812      0.241477      0.148128     0.0851981     0.0574383     0.0373711     0.0220328     0.0113375    0.00605748    0.00321247    0.00178468   0.000982950   0.000462645   0.000200575   8.16426e-05   3.30683e-05   1.18827e-05   4.27079e-06   1.46878e-06   4.99298e-07   1.57272e-07
  21  17 3403.0258    3.1334  1.9435 12.6438 -0.0038      0.642527  0.0522   0.0476   0.0869    0.0742   0.0000      0.351520   440.2082       8.46705       26.2848      0.328027      -7.47070      0.799976       2.90593      -4.24814      -5.30209      -2.45244       1.11902       1.32659      -1.61807      0.504419     -0.241223     -0.272341   -0.00530482     0.0378828      0.110072     0.0532455     0.0144399    0.00315704    0.00658777   -0.00135025   -0.00424514  -0.000831870   1.20632e-05   0.000267756   0.000524145  -2.99368e-05  -1.61284e-05   9.52301e-07  -7.40524e-07   1.92637e-06   7.53421e-07   1.07381e-07       2.68398       3.45607       3.64916       3.88015       3.83739       3.40867       3.25873       3.00291       2.53910       2.17065       1.70419       1.37945       1.02424      0.792515      0.566352      0.382165      0.257230      0.175907      0.116606     0.0696513     0.0407767     0.0235176     0.0136399    0.00779310    0.00412105    0.00208717    0.00101169   0.000456417   0.000222758   9.04183e-05   3.92614e-05   1.45151e-05   5.29015e-06   1.83968e-06   5.81291e-07   1.78026e-07
  21  18 3547.5258    2.6353  3.1455 11.9441 -0.0050       1.10285  0.0684   0.0326   0.1166    0.0609   0.0000      0.191115   436.3487       16.5049       15.8755       5.24460      -10.3209      -5.98192       8.96607     -0.657167       3.44815      -2.91125       4.57223     -0.232948       1.60228     -0.614062     -0.242134      0.705781      0.846070     -0.391204     -0.156977     0.0489254     0.0463979    -0.0190620   -0.00446986   -0.00432995   0.000643111   -0.00597548    0.00139549  -0.000542590   0.000450225   2.30837e-05   3.16058e-05   8.17091e-06   3.04203e-06   5.56565e-07  -1.46178e-06  -1.90518e-07       3.39286       4.41559       4.97475       5.11966       5.04350       4.76875       4.25848       3.87269       3.13046       2.63516       2.19781       1.66529       1.24730      0.948007      0.680513      0.488543      0.327933      0.207837      0.141793     0.0859909     0.0520470     0.0312043     0.0169650     0.0101051    0.00494756    0.00250375    0.00124020   0.000597622   0.000275420   0.000115459   5.09182e-05   1.89902e-05   6.86305e-06   2.59751e-06   7.35087e-07   2.39785e-07
  21  19 3692.0673    2.2473  4.4476 11.2951 -0.0013      0.863358  0.0790   0.0242   0.1456    0.0608   0.0000      0.126795   436.5208       14.1728       15.1073      -3.60945      -2.58163      -5.41162       4.15985      -3.86227       2.65128      -1.62905      -1.99783      -1.33349       1.39761      -1.55278     -0.189622     -0.394490      0.238732     0.0865795     -0.139613     0.0552776    -0.0325065    -0.0986556   -0.00455161     0.0408018    0.00422860  -0.000400111   -0.00374146   0.000685108   2.97981e-06  -0.000284379  -2.51626e-05  -3.34530e-05   2.67340e-07   2.61587e-06  -1.50099e-07  -6.68731e-08       4.09464       5.32454       5.70190       6.10317       5.88875       5.55814       5.04584       4.46349       3.81274       3.20963       2.56944       1.99370       1.52629       1.15026      0.812536      0.566596      0.387277      0.257706      0.162094      0.101068     0.0615358     0.0358293     0.0199932     0.0111912    0.00586272    0.00295221    0.00148137   0.000678774   0.000301595   0.000129186   5.51099e-05   2.11462e-05   7.78718e-06   2.67327e-06   8.57124e-07   2.58895e-07
  21  20 3836.0263    1.8589  6.3535 10.9169 -0.0006      0.587936  0.1024   0.0174   0.1851    0.0482   0.0000     0.0889858   424.9039       16.0528       21.9069       13.7120      -9.42589      -16.7914       7.11452      -2.28693      -8.58742      -4.46850       3.69256       2.19742      -1.94566      -2.19390      0.861710   -0.00150320     -0.695163     -0.309353     -0.181134     -0.150515    -0.0199271    0.00362517     0.0207053     0.0124128   -0.00383686    0.00141990   -0.00261863  -0.000718745  -0.000295551  -0.000210182   4.18093e-05   8.22437e-06  -8.41297e-07   6.28193e-06   1.59369e-06  -1.14251e-08       5.05334       6.47891       7.04240       7.43851       7.20798       6.91210       6.23309       5.59508       4.76169       4.08290       3.24748       2.59576       1.92512       1.46676       1.03495      0.732961      0.491054      0.329312      0.210544      0.130964     0.0785971     0.0469127     0.0260377     0.0143036    0.00749007    0.00385744    0.00183268   0.000872088   0.000383645   0.000173181   6.92852e-05   2.74927e-05   1.00304e-05   3.57310e-06   1.13266e-06   3.49626e-07
  21  21 3980.4530    1.5868  8.8440 10.6103 -0.0014      0.366524  0.1317   0.0131   0.2354    0.0400   0.0000     0.0675387   437.2369       21.6376       10.0218      -2.61731      -3.27246       6.06419      -8.97330       1.46542      -1.06634     -0.352390      -4.61135      0.585562     -0.400793       2.42986       1.91510      0.604954       1.11535     -0.375603     0.0258335     0.0907294    -0.0832852   -0.00721321     0.0605242    -0.0354233    0.00342263   -0.00201002    0.00473521   -0.00106779  -0.000244195   0.000462694   3.58386e-05   5.07267e-05  -2.27477e-06  -3.54512e-06   1.73142e-06   8.33003e-08       6.34439       8.36548       9.04057       9.46439       9.18030       8.83889       7.91887       7.06819       6.16409       5.11711       4.12492       3.24044       2.45327       1.83052       1.33705      0.940627      0.627398      0.415242      0.262817      0.166334     0.0979813     0.0588181     0.0332561     0.0180562    0.00968297    0.00476576    0.00237522    0.00109911   0.000502384   0.000216028   8.88755e-05   3.40500e-05   1.30749e-05   4.48043e-06   1.47942e-06   4.54506e-07
  21  22 4124.5674    1.3082 11.0676 10.4948 -0.0010      0.154858  0.1741   0.0106   0.3031    0.0350   0.0000     0.0664095   439.2026       13.5731       39.1320      -8.41809      -11.9551      -2.46443       7.82353       3.66261      -5.19925       6.16895      -2.89435      -3.86108       3.60778      -2.53167       1.08052       1.76957     -0.690832     -0.947838     -0.436239     0.0927190      0.147477   -0.00911656     0.0284428    -0.0220374    -0.0165882   -0.00391638   -0.00151990  -0.000435613   0.000260979   0.000537680  -3.45666e-05  -5.90126e-05  -3.51390e-05   1.73452e-05   7.01196e-07   3.00022e-07       7.78923       10.2624       11.0061       11.3454       11.2149       10.5716       9.92783       8.78396       7.55438       6.32995       4.99011       4.03271       3.03017       2.33843       1.67447       1.15625      0.809400      0.531462      0.335605      0.209005      0.126742     0.0733767     0.0414690     0.0229125     0.0120513    0.00626936    0.00304897    0.00143864   0.000637876   0.000278482   0.000115427   4.59579e-05   1.65766e-05   5.78287e-06   1.85104e-06   5.70687e-07
  21  24 4412.8092    0.8916 16.2418 10.4350 -0.0037      0.106921  0.3265   0.0076   0.4899    0.0283   0.0000     0.0888098   417.7192      -1.45830       10.1368       36.8360       32.2059      -4.51359      -1.68921       11.0809      -8.25775       17.6155      -12.6798      -3.93960      0.842132      -1.57361      -1.86804     -0.332295       2.35380      -1.03513      -1.09353     -0.419274     0.0271058     0.0691220    -0.0591551    0.00575947     0.0100176    0.00417130   -0.00604849  -0.000606432    0.00108597  -0.000222284  -0.000113861  -6.04814e-05  -2.64150e-06   2.48985e-05  -8.02675e-07  -8.32726e-07       12.5072       16.0404       17.6829       18.3518       18.1111       17.1779       15.5888       13.8147       11.9573       9.93360       7.96759       6.34910       4.85523       3.59693       2.61572       1.83126       1.25911      0.832745      0.539733      0.338435      0.204160      0.119250     0.0682870     0.0376489     0.0199924     0.0101761    0.00500348    0.00240560    0.00105657   0.000467200   0.000187250   7.43360e-05   2.72808e-05   9.52786e-06   3.05575e-06   9.25294e-07
  22   8 2104.8259    0.7394  0.6091 10.2408 -0.0043       7.37656  0.0257   0.0192   0.0439    0.0746   0.0000       1.24382   436.0806    -0.0790276       13.0111       1.58196      -2.23053       2.23486       1.02881       1.21752    -0.0919802      -1.75839      0.124801     -0.160230      0.150199     -0.246343      0.590898     -0.142989     0.0588806     -0.127452     0.0762944    0.00248358     0.0166556     0.0182324   -0.00172133   -0.00408539  -0.000795622   -0.00228501  -0.000645909   0.000515825   4.35997e-05  -4.47597e-05   5.16479e-05   2.39968e-05  -9.84831e-06  -1.08884e-06   1.85213e-07  -7.08216e-08       1.55675       1.92431       2.01687       2.06301       2.11924       2.08103       1.84362       1.60329       1.50743       1.18926       1.00844      0.786415      0.615585      0.450961      0.335035      0.245538      0.166186      0.109831     0.0745389     0.0458177     0.0295120     0.0174692     0.0102269    0.00592586    0.00314655    0.00160836   0.000822665   0.000390786   0.000186182   8.70772e-05   3.62642e-05   1.51044e-05   5.85932e-06   2.24029e-06   7.97465e-07   3.03362e-07
  22   9 2260.1347    1.0658  0.8220 10.4800 -0.0038       5.93479  0.0297   0.0238   0.0555    0.1095   0.0000      0.873110   440.4178       3.50625       18.5310       1.34008       2.35622      0.804464      -1.24864      -1.26141      0.906539      -1.52339     -0.101900     -0.526858     -0.669300     -0.558896     0.0811895     -0.262463     -0.184698   -0.00210975    0.00277208    -0.0343720    -0.0278904    0.00255414     0.0120721   -0.00255044   -0.00519691    0.00123798    0.00151557  -7.32553e-05  -8.99741e-05  -5.49162e-05  -2.69624e-05   2.42386e-05  -3.11209e-06   5.00305e-07   1.20436e-06  -5.13444e-07       1.66088       2.15918       2.16539       2.57381       2.44517       2.29244       1.92663       1.86289       1.62017       1.42363       1.12069      0.867505      0.670728      0.536409      0.380650      0.256414      0.178605      0.118397     0.0870121     0.0506266     0.0312986     0.0193419     0.0111229    0.00657206    0.00371473    0.00209156    0.00106192   0.000504012   0.000232999   9.98196e-05   4.69852e-05   1.87052e-05   7.32649e-06   2.74425e-06   9.93605e-07   3.21419e-07
  22  10 2410.8714    1.4789  0.9213 10.9706 -0.0064       2.93830  0.0306   0.0313   0.0565    0.1312   0.0000      0.764308   435.6334       4.52928       10.0795       2.02199    -0.0169571      -2.83990     -0.120950      0.612969      0.219454     -0.636775      0.756093       2.86747      0.258608      0.108108      0.292326  -0.000578165     -0.336860     0.0754715     0.0899396     0.0315465     0.0252327     0.0109908    0.00691299     0.0131863    0.00318039  -0.000459486   0.000345996   0.000206732   8.09977e-05   0.000111469   4.27924e-05  -2.32024e-05  -4.15609e-06  -1.48031e-06   1.78371e-06  -3.43976e-07       1.68522       2.22625       2.35230       2.37348       2.33095       2.23067       2.07472       1.83763       1.63401       1.42774       1.21502      0.937565      0.727453      0.547379      0.382453      0.277328      0.181807      0.127835     0.0835055     0.0514000     0.0332897     0.0194364     0.0114480    0.00637112    0.00361956    0.00178209   0.000974626   0.000438461   0.000219524   9.34618e-05   4.33394e-05   1.79535e-05   7.74520e-06   2.71818e-06   1.06020e-06   3.52709e-07
  22  11 2559.2881    1.9402  1.0257 11.3491 -0.0100       1.94069  0.0334   0.0396   0.0611    0.1455   0.0000      0.666088   435.3825      0.349779       13.8925       3.25450      -1.12964      -1.38336       1.48367     -0.751162      0.551356      -1.16978      -1.33655      0.271558       1.03153      0.618837       1.01036    0.00959203     -0.212428      0.173241    -0.0156340     0.0509483     0.0584728     0.0190559     0.0120970    0.00322696    0.00223798   -0.00540245  -1.68022e-05   0.000284692   0.000206896   5.79002e-06  -2.94828e-05  -3.06272e-05   6.75368e-06   1.51999e-06   1.21923e-06  -1.64745e-07       1.70187       2.14745       2.42127       2.39895       2.49224       2.17653       2.12707       1.92990       1.67858       1.42665       1.16555      0.939840      0.740891      0.535455      0.387144      0.287807      0.189083      0.125436     0.0858714     0.0540095     0.0340302     0.0191731     0.0116037    0.00654774    0.00365184    0.00193067   0.000953847   0.000487748   0.000231076   0.000110801   4.78059e-05   1.89167e-05   7.42578e-06   2.90290e-06   1.05249e-06   3.61465e-07
  22  12 2707.2633    2.5750  0.8655 12.1009 -0.0027       3.50097  0.0284   0.0551   0.0518    0.1185   0.0000      0.804724   439.1236       5.20416       12.9715       4.26847      -2.40769      -2.67383     -0.273437     -0.161322      0.737332     -0.268183     -0.910293       1.27881      -1.39325    -0.0194817      0.285402    -0.0295189     -0.456582     -0.130172     0.0117661     0.0654050     0.0151117    0.00868704    0.00920588    0.00957131  -0.000998951    0.00254504  -0.000396120   0.000402163  -0.000314959   6.26616e-05  -6.82165e-05   3.21516e-07   9.67184e-08   1.12454e-06   9.42698e-07  -1.48302e-07       1.55942       1.90680       2.17166       2.12499       2.30012       2.17379       1.89939       1.68083       1.49613       1.23787       1.02824      0.797454      0.628911      0.474112      0.349654      0.239502      0.171261      0.113278     0.0780654     0.0500514     0.0293788     0.0188875     0.0104971    0.00605009    0.00347560    0.00174331   0.000923209   0.000434363   0.000199599   9.20670e-05   3.91067e-05   1.69934e-05   6.49713e-06   2.45090e-06   9.60309e-07   3.06066e-07
  22  13 2854.7721    3.1662  0.8474 12.7586 -0.0080      0.291684  0.0333   0.0681   0.0516    0.1056   0.0000      0.828366   438.8807       2.60863       11.9330       4.69612      -3.72384       1.87769       3.51523      -1.38559      -1.55699      -2.14789      0.292011     -0.668967      0.465317     0.0882731     0.0375499    -0.0285416     0.0203149     0.0674121     0.0712053    -0.0841553    -0.0507992     0.0142657     0.0100662    0.00340079    0.00230873   0.000375383  -9.79538e-05   0.000781869  -5.35092e-05   1.24451e-05   7.20478e-05  -1.19647e-05  -5.61038e-07  -1.38923e-06  -5.64808e-07  -2.90138e-07       1.89389       2.19221       2.33508       2.72484       2.62394       2.43304       2.33767       1.98908       1.57971       1.43831       1.29844      0.899937      0.645206      0.535037      0.412670      0.284302      0.199862      0.138116     0.0825609     0.0469968     0.0332243     0.0240095     0.0138936    0.00699473    0.00373208    0.00206720    0.00114765   0.000503497   0.000215926   0.000102293   4.93195e-05   2.20910e-05   8.41970e-06   3.04599e-06   1.01665e-06   3.10535e-07
  22  14 3001.5277    3.7950  0.8572 13.4063 -0.0047       1.32077  0.0326   0.0862   0.0545    0.0979   0.0000      0.781200   437.3637       3.21833       14.1782       5.83870      0.257962     0.0925354      -5.70497      -1.91760     -0.195406      -2.28288     -0.287567      -1.72535     -0.491726     -0.469996      0.320762     -0.195832     -0.123303      0.194635    -0.0630250     0.0162230     0.0206107    -0.0228887   -0.00230903    0.00246982    0.00636282   1.78971e-05   -0.00218915  -0.000209829   0.000175602  -0.000129412   4.14553e-05   2.72582e-05   1.89010e-07   5.71139e-06   2.04149e-06   4.34476e-07       1.81318       2.37836       2.46761       2.62891       2.47483       2.25756       2.29846       1.98657       1.69232       1.42694       1.22486      0.925571      0.708636      0.543942      0.400770      0.272555      0.190062      0.128352     0.0839398     0.0522650     0.0310548     0.0191443     0.0110708    0.00598709    0.00329444    0.00176961   0.000923784   0.000423275   0.000201134   9.42807e-05   4.41821e-05   1.88456e-05   7.33549e-06   2.83812e-06   9.64293e-07   2.96780e-07
  22  15 3147.1064    3.9659  1.0788 13.3205 -0.0031      0.804034  0.0357   0.0788   0.0629    0.1123   0.0000      0.756326   438.5385       8.86745       15.8137       2.37230       2.28740       1.62023       2.20597      -2.38595     -0.404862      -1.27513      0.159056      0.666476      0.887195      0.564173     -0.166721      0.292207      0.148538      0.196069    -0.0334575    -0.0348054     0.0141590     0.0492697   -0.00452094   -0.00950552   -0.00396365    0.00224289  -0.000720930  -0.000850727  -0.000113535   0.000237539  -1.06514e-05  -2.57179e-05  -5.31397e-06  -7.74721e-08  -5.04432e-07  -3.72012e-07       1.91438       2.29249       2.44119       2.64823       2.71638       2.45920       2.36462       2.06998       1.73792       1.45054       1.20528      0.979271      0.745690      0.546444      0.417018      0.293562      0.212000      0.142153     0.0908939     0.0587945     0.0365191     0.0233504     0.0132908    0.00710220    0.00399628    0.00200477    0.00107295   0.000529422   0.000246256   0.000116500   4.87980e-05   2.15814e-05   7.94560e-06   2.94434e-06   1.08138e-06   3.36236e-07
  22  16 3292.3202    3.5119  1.4301 13.0685 -0.0041      0.519313  0.0412   0.0635   0.0750    0.0883   0.0000      0.513564   439.3464       5.27896       15.6913       5.24495      -6.72169      -5.01086      -1.55933      -5.02580      0.700745     -0.748594      0.318982      -4.37703       1.11617      -1.17795      0.832130     0.0415897      0.101757     -0.286199      0.148574     -0.112278    -0.0248695    0.00438294    0.00576998    0.00458672    0.00768453  -0.000436853   0.000810283   0.000599253  -0.000332905  -5.34705e-05   0.000109623   6.34271e-05  -1.28365e-05  -5.41855e-06  -6.89728e-07  -8.53905e-08       2.09545       2.70695       2.85749       3.12542       2.99663       2.93718       2.62305       2.39719       1.99752       1.78861       1.35624       1.09005      0.858703      0.671818      0.468856      0.349883      0.238792      0.165080      0.106326     0.0667625     0.0431507     0.0241288     0.0148264    0.00822668    0.00465763    0.00244883    0.00123610   0.000637191   0.000288839   0.000132403   5.47825e-05   2.47226e-05   9.32424e-06   3.85074e-06   1.31019e-06   4.51906e-07
  22  17 3437.5448    3.0310  2.2340 12.4817 -0.0008       1.24875  0.0546   0.0420   0.0926    0.0653   0.0000      0.284568   443.1562       12.0104       6.20479      0.386862     -0.419838     0.0114285       6.03095      -2.68278     -0.643253       1.37143     -0.448927     -0.969196      0.315079      0.252019      0.340165     -0.677139      0.649477   -0.00132656     -0.108324    -0.0803779    -0.0676626     0.0686547     0.0348517    0.00945786   -0.00616228    0.00353640   0.000569295  -0.000564256  -0.000303194   0.000116648  -1.96660e-05   4.77137e-05   2.53461e-06  -3.50471e-06  -5.42525e-07   6.43636e-07       2.65400       3.46787       3.70275       3.86196       3.67184       3.63000       3.41282       3.09903       2.59339       2.27129       1.78287       1.44982       1.09834      0.871827      0.619912      0.449979      0.320546      0.210856      0.133669     0.0852374     0.0540341     0.0318222     0.0184355     0.0105731    0.00566832    0.00295045    0.00152786   0.000760963   0.000368287   0.000163567   7.11136e-05   3.01257e-05   1.26774e-05   4.81927e-06   1.70109e-06   5.64895e-07
  22  18 3582.5288    2.5087  3.4106 11.8031 -0.0019      0.976437  0.0681   0.0292   0.1182    0.0560   0.0000      0.173097   434.9983       11.9459       20.1540      -4.96771       5.01494      -7.32682      -9.31146      -2.62329      -3.79310      -2.76507       1.54724      -2.17331      -2.62200      -2.07920     -0.393806      0.838559     -0.317511     0.0662493     0.0552156     0.0245510    -0.0752791   -0.00692612   -0.00661927   -0.00347591   -0.00362287   -0.00515054   -0.00273703   -0.00127004   0.000291459  -0.000100055   8.83874e-05  -5.82298e-05   7.84946e-06   8.47447e-06   2.55846e-06  -1.00282e-06       3.33364       4.19408       4.63622       4.79178       4.72395       4.50663       4.18950       3.76742       3.27849       2.69446       2.17363       1.73828       1.37973       1.04278      0.760758      0.545090      0.381899      0.255797      0.171195      0.107085     0.0656945     0.0396149     0.0225940     0.0128396    0.00709039    0.00376449    0.00195184   0.000963943   0.000459955   0.000206595   9.19606e-05   3.79250e-05   1.51333e-05   5.76224e-06   2.08991e-06   7.09359e-07
  22  19 3727.5584    2.1213  4.6212 11.4481 -0.0032      0.921684  0.0817   0.0228   0.1487    0.0499   0.0000      0.124968   437.5611       10.7707       5.99362       18.8428      -7.30624      -5.02107      -2.17470       1.89673      -4.80214      -5.29817     -0.880156      -1.04147       1.38372      -1.93806       1.11848     -0.473848     0.0840724      0.537655      0.243024      0.332004     -0.142382    -0.0360167     0.0312043    -0.0273171   -0.00506266    -0.0184902    0.00165618  -0.000506518  -0.000285310   0.000435742   0.000152359  -1.26907e-05   3.62743e-06  -3.56645e-06  -1.23626e-06  -9.61749e-07       3.98737       5.07469       5.38357       5.86423       5.78065       5.44306       4.92680       4.48192       3.94624       3.23144       2.71349       2.15298       1.67624       1.25091      0.911212      0.654856      0.456900      0.306020      0.199440      0.131438     0.0803874     0.0483547     0.0282478     0.0161455    0.00895962    0.00463060    0.00237421    0.00117730   0.000575119   0.000254239   0.000112273   4.53784e-05   1.81616e-05   6.81924e-06   2.41984e-06   8.05630e-07
  22  20 3872.2101    1.7980  6.8354 10.8432 -0.0006      0.528734  0.1056   0.0161   0.1853    0.0453   0.0000     0.0800456   435.4148       6.26014      0.200084     -0.406535       6.10212      -9.90030       4.73417      -8.67394      -4.80105       1.14176     -0.688655       1.60609       1.41813     -0.329639       1.23506     0.0202236    -0.0693459     -0.130967    -0.0261419    -0.0489909   -0.00256437     0.0517235    -0.0699366   0.000474691     0.0193632   -0.00165755  -0.000669530   0.000732519  -0.000429393   0.000358538   7.64910e-05  -0.000106026  -5.06423e-05  -1.68209e-05  -1.26486e-06   4.18649e-07       5.07397       6.57850       7.02045       7.41845       7.37524       6.98295       6.51902       5.70904       5.02439       4.26446       3.47991       2.78486       2.11896       1.59966       1.21378      0.848834      0.591729      0.401403      0.260341      0.163754      0.104285     0.0624742     0.0364309     0.0210128     0.0111953    0.00601957    0.00299989    0.00150030   0.000694113   0.000322777   0.000138857   5.99007e-05   2.37028e-05   9.00892e-06   3.07320e-06   1.10112e-06
  22  21 4016.5907    1.5042  9.2226 10.6674 -0.0019      0.265569  0.1367   0.0124   0.2474    0.0363   0.0000     0.0675375   428.0591       22.0643       15.8348       4.45100      -8.60469      -8.55396       1.15843      -2.17318      -6.10130      -6.70411      0.153145      -4.20572      -2.30649      -3.56547       2.26766      0.400146      -2.03695      0.625430      0.331878    -0.0333153     -0.204423      0.106502    -0.0163834   -0.00974079     0.0132219   -0.00196554  -0.000803457  -0.000760598  -7.04735e-05  -0.000514719   7.94925e-05  -8.52238e-05  -1.94033e-05   1.43156e-05  -3.84200e-06  -1.45518e-06       6.23299       8.19415       9.09072       9.32888       9.09699       8.74036       8.09852       7.15043       6.18908       5.28744       4.35952       3.42347       2.70210       1.99824       1.45630       1.04056      0.715037      0.491834      0.316434      0.208337      0.125905     0.0765756     0.0446728     0.0249481     0.0138324    0.00722264    0.00374768    0.00183369   0.000867791   0.000406760   0.000174451   7.52067e-05   2.96745e-05   1.16111e-05   4.15289e-06   1.39294e-06
  22  22 4161.4265    1.2491 12.0353 10.5676 -0.0039      0.213448  0.1911   0.0099   0.3295    0.0320   0.0000     0.0660588   444.9923       7.22005       28.6265      -5.06309       5.83492       30.9662       7.70068      -2.04650       5.26893      -2.89877       4.25141      -1.16996      -3.65590     -0.100659       3.44726       3.80961     -0.712568      0.626790     -0.294788     -0.457626     -0.125051      0.101047   -0.00559779    -0.0195272    -0.0114049   -0.00534935   0.000906988    0.00283365  -0.000479417   0.000422553  -1.24184e-05   1.22173e-05   2.10476e-05  -8.95024e-06  -2.98692e-06  -7.65870e-07       7.84688       10.3666       11.2407       11.7209       11.7421       11.0444       10.3527       9.10428       7.94113       6.77705       5.53619       4.46082       3.41058       2.57178       1.92802       1.35013      0.951052      0.636751      0.426645      0.270119      0.169038      0.101697     0.0598795     0.0338700     0.0186602    0.00989741    0.00502767    0.00248084    0.00119357   0.000534992   0.000244046   0.000100364   4.03762e-05   1.52975e-05   5.36039e-06   1.83192e-06
  22  23 4306.4782    1.0430 14.1173 10.4654 -0.0024      0.267332  0.2506   0.0083   0.4025    0.0298   0.0000     0.0740528   435.9861      -15.5743       2.50873      -7.05544       2.49592       5.66697       21.3602       10.1577      -2.16885       12.8722       4.41493       2.55346       5.92692     -0.462026       2.84653      -1.12419      0.950603      -1.20341      0.317825    -0.0130298      0.103277      0.170377    -0.0659103  -0.000668247    -0.0422503   -0.00118286   -0.00212825   -0.00254803   -0.00211434   2.53806e-05   0.000359480  -9.67977e-05  -5.31641e-05  -7.27963e-06   1.11256e-05   7.31824e-08       9.61310       12.5444       13.6115       14.3552       13.9848       13.6544       12.3945       11.1725       9.69403       8.34000       6.73755       5.41080       4.21038       3.16213       2.34299       1.68987       1.16364      0.796390      0.514989      0.334155      0.204918      0.126714     0.0735122     0.0418562     0.0228738     0.0122036    0.00625673    0.00306710    0.00147392   0.000662253   0.000297856   0.000121735   4.95325e-05   1.87294e-05   6.71123e-06   2.28180e-06
  23   7 1969.7155    0.5725  0.4804 10.0992 -0.0056       12.6593  0.0210   0.0177   0.0416    0.0577   0.0000       1.73598   440.4728      -3.71262       18.2615      0.523680      -2.27262       2.10536      0.308113    -0.0793203      -1.83534       1.14986      0.536331      0.589768      0.515656      0.112738     0.0655127    -0.0503452     0.0828339     -0.149484    -0.0103424    -0.0553429   -0.00703403    0.00678657    0.00776306     0.0103699    0.00247850   -0.00283899  -0.000280254   0.000296408  -0.000153168  -0.000109791   1.12399e-05   2.75728e-05  -1.70709e-06  -4.47644e-06  -1.23597e-06  -9.84730e-07       1.28804       1.51021       1.61049       1.86783       1.81654       1.60003       1.47313       1.38690       1.31102       1.05167      0.845292      0.726083      0.571739      0.432362      0.308396      0.214424      0.153857      0.112456     0.0752096     0.0444482     0.0289275     0.0190529     0.0116593    0.00653937    0.00343028    0.00203451    0.00111310   0.000623191   0.000302761   0.000149665   6.36114e-05   2.82143e-05   1.19339e-05   4.80901e-06   1.68528e-06   6.48906e-07
  23   8 2131.1573    0.7970  0.6526 10.2444 -0.0030       7.32803  0.0251   0.0192   0.0455    0.0780   0.0000       1.13647   439.7065       1.07258       17.0110       3.53343      -4.20717       1.94727       1.42738      -1.79604     -0.749133       1.82969      0.487190     0.0513547     -0.118098      0.229198     -0.439098    0.00428039     -0.458866      0.378676      0.126150    -0.0162692    0.00122383   -0.00134330     0.0167265   -0.00116896    0.00342841    0.00125117   0.000427156   1.20808e-05   0.000315774  -0.000116669   1.16799e-05  -3.84422e-05   2.50333e-06  -5.05591e-07   1.05908e-07   1.13811e-09       1.34484       1.76865       1.91604       2.04423       1.95668       1.93902       1.74527       1.52769       1.32615       1.21778      0.958505      0.772823      0.576953      0.448797      0.344726      0.252534      0.168034      0.122588     0.0780317     0.0497296     0.0318426     0.0203098     0.0120562    0.00735007    0.00415353    0.00226091    0.00121642   0.000598997   0.000296242   0.000135072   6.28836e-05   2.85718e-05   1.22272e-05   5.17052e-06   1.99290e-06   6.93826e-07
  23   9 2287.6263    1.1288  0.9135 10.5348 -0.0058       5.85899  0.0308   0.0232   0.0548    0.1101   0.0000      0.836393   436.2229     0.0881569       15.8953      0.873923       1.22859      -1.03335       3.13465      -3.06125      -2.31831      0.328509   -0.00192492     -0.342682     -0.189600      0.468417     -0.509873     -0.414202      0.118791     0.0902011     0.0790325      0.112134     0.0305184    -0.0216478   -0.00352656     0.0104824  -0.000958957   -0.00214681   0.000169773   0.000301025   0.000130255   0.000199344  -7.49256e-07  -1.93402e-05  -9.03963e-06   8.86945e-07   6.14245e-07   7.24370e-07       1.61452       2.09749       2.20267       2.30366       2.22905       2.28704       2.08795       1.87848       1.54741       1.32408       1.13460      0.909324      0.727733      0.554107      0.387651      0.287915      0.201468      0.144153     0.0962057     0.0618724     0.0421459     0.0247920     0.0146907    0.00842937    0.00475781    0.00248178    0.00129064   0.000660045   0.000334110   0.000164749   7.23792e-05   3.20272e-05   1.36055e-05   5.87029e-06   2.31273e-06   8.47268e-07
  23  10 2439.2930    1.6179  0.9452 11.0412 -0.0030       3.64727  0.0314   0.0323   0.0533    0.1277   0.0000      0.736651   440.8475     -0.185196       12.9786       3.02381   -0.00410876      -3.19525      -3.18335     -0.493654       1.93503      -1.31415      0.310555     -0.906766      0.847940      0.848648     -0.492396      0.133404      0.172082      0.146318     0.0663383    -0.0868461    0.00787539   -0.00613867   -0.00102451     0.0111613     0.0118191   -0.00379515   0.000608717    0.00116811   0.000282632  -2.42413e-06  -0.000122271   5.30774e-05   3.69407e-05   1.02392e-08  -2.93609e-07   2.74056e-08       1.53671       2.01483       2.08200       2.29717       2.22917       2.17110       2.05701       1.83056       1.58765       1.31215       1.10770      0.858846      0.712156      0.540994      0.405448      0.288129      0.213583      0.142811      0.102859     0.0625408     0.0434826     0.0241142     0.0157155    0.00809711    0.00537088    0.00254992    0.00151143   0.000718083   0.000383404   0.000175816   8.44289e-05   3.46765e-05   1.56217e-05   6.16146e-06   2.42790e-06   8.75396e-07
  23  11 2588.8064    2.0292  1.0565 11.6906 -0.0067       2.98018  0.0366   0.0396   0.0586    0.1191   0.0000      0.765274   441.5373       7.81356       18.5851       3.76297       3.46484      0.317217       1.19225      -1.13585       2.37639       1.15817      -1.36842      -1.37737     -0.461497      0.440504     -0.226445     0.0457342     0.0714857    -0.0922099     -0.147076    0.00311427   -0.00511236    0.00254993    -0.0214765   -0.00648597   -0.00921634   -0.00253555    0.00297923  -0.000714002   0.000246717  -0.000231027   6.26214e-05   1.37609e-05  -1.86209e-05  -2.44020e-06   3.25953e-07  -6.71219e-07       1.77503       2.31225       2.51863       2.72497       2.69491       2.58414       2.36879       2.07606       1.75298       1.44503       1.16139      0.934278      0.748157      0.557613      0.415527      0.303352      0.211699      0.144485      0.103168     0.0664473     0.0438507     0.0251684     0.0153488    0.00886274    0.00527854    0.00272115    0.00152535   0.000749791   0.000365237   0.000184044   8.51668e-05   3.68518e-05   1.52518e-05   6.47556e-06   2.40523e-06   8.94657e-07
  23  12 2737.7452    2.6763  0.8622 12.3678 -0.0106       3.47485  0.0291   0.0563   0.0508    0.1036   0.0000      0.719105   438.5096       2.56337       15.3751       5.10814      -2.16877      -2.73505    -0.0294270      -2.46071       1.78587     -0.768463     -0.111196     -0.728851      0.955422      0.506946     -0.362074     -0.102775      0.512309     -0.166204      0.141142    0.00479076     0.0515555     0.0193905    0.00583974  -0.000155610  -0.000784138   -0.00281540  -0.000151222  -0.000717495   0.000698158   0.000496271  -5.14209e-05   5.23508e-06  -2.41809e-05   2.69992e-06  -1.53673e-06  -1.43359e-07       1.46951       1.99802       2.02507       2.37119       2.11760       2.19214       1.94897       1.80000       1.51526       1.31503       1.06760      0.872473      0.684663      0.505496      0.395231      0.271614      0.205005      0.133330     0.0961363     0.0542213     0.0395522     0.0220575     0.0156143    0.00766098    0.00493171    0.00233540    0.00144059   0.000678126   0.000357479   0.000162424   7.63485e-05   3.38856e-05   1.42556e-05   5.99513e-06   2.13007e-06   8.22838e-07
  23  14 3033.5144    3.8336  0.9281 13.2913 -0.0039       1.57040  0.0311   0.0815   0.0580    0.1069   0.0000      0.925681   437.3009       5.83426       17.0351       4.30355       1.51489     -0.681459      -3.51308      -4.27473       1.46614      -3.22051     -0.474345      -1.50515     -0.210374      0.528958     -0.658585     -0.275072     -0.224577     -0.247324     -0.127977    0.00815095    -0.0151003    -0.0369429   -0.00177274   -0.00794347   -0.00369117    0.00698913   0.000912434    0.00107630   0.000686653   3.64353e-05  -0.000102298   1.25392e-05   2.17495e-05  -2.92842e-06   4.99479e-07   6.85851e-07       1.66935       2.22365       2.27283       2.61609       2.48299       2.42166       2.12457       1.95610       1.63038       1.44617       1.12030      0.891054      0.667567      0.557299      0.390803      0.295147      0.198234      0.143885     0.0910684     0.0613852     0.0377497     0.0241170     0.0136826    0.00857500    0.00472743    0.00275688    0.00137914   0.000748350   0.000350829   0.000176477   7.16984e-05   3.45001e-05   1.30587e-05   5.88576e-06   2.15454e-06   8.23502e-07
  23  15 3179.8291    3.9298  1.2720 12.9275 -0.0032     0.0312999  0.0386   0.0687   0.0646    0.1221   0.0000      0.635768   439.7652       6.76216       9.98510      0.209499     -0.724098     -0.472237       2.36276      -1.03538      0.465482      -3.82199      0.507769      0.319960      0.443697       1.06773      0.209700     -0.182694     -0.198579    -0.0408449    -0.0362340     0.0955201     0.0229569    -0.0370573    0.00898681    -0.0125025    0.00349402   -0.00183831   3.83177e-05    0.00189192   0.000616847   0.000269658   6.45574e-05   9.59954e-06   5.18340e-06  -6.36811e-06  -3.68479e-06   3.56522e-08       1.81717       2.38608       2.62428       2.70841       2.64251       2.43323       2.33655       2.07030       1.88986       1.68130       1.28408       1.11930      0.846128      0.653796      0.465188      0.340290      0.235185      0.160426      0.109717     0.0695747     0.0433480     0.0272328     0.0163703    0.00955666    0.00511498    0.00296116    0.00158405   0.000833314   0.000411901   0.000194424   8.99848e-05   4.01377e-05   1.66201e-05   6.78209e-06   2.62513e-06   1.00493e-06
  23  16 3325.6398    3.5153  1.5888 12.8932 -0.0021      0.516702  0.0434   0.0564   0.0741    0.0859   0.0000      0.393901   438.1517       7.55036       13.0420       6.25126      -1.08146      -1.19901      -1.45445      -1.49876       2.21655     -0.278637      -1.42177      -1.64785     -0.552498     -0.172757      0.131689     -0.833702      0.363151     -0.314040      0.219925     0.0272866    0.00171391    -0.0123782   -0.00898798   -0.00668277   -0.00641605   -0.00603100   -0.00146405    0.00129169   0.000258559  -0.000143462   0.000163868   2.52630e-05   2.84402e-05   7.50700e-06  -5.94141e-07  -1.40615e-07       2.14084       2.79805       3.02654       3.02154       3.13269       2.98787       2.75727       2.45136       2.09051       1.80562       1.53486       1.23704      0.985090      0.722200      0.534205      0.381536      0.262861      0.188578      0.127179     0.0830258     0.0543813     0.0326182     0.0200767     0.0112363    0.00636293    0.00343417    0.00181313   0.000932311   0.000453020   0.000217070   9.83380e-05   4.55012e-05   1.87041e-05   8.00846e-06   2.94474e-06   1.09623e-06
  23  17 3471.4647    2.8848  2.3425 12.4804 -0.0021      0.753896  0.0546   0.0392   0.0952    0.0654   0.0000      0.271246   440.8377       6.88044       13.8851      0.432884       2.31632      -1.64436     -0.428397      -2.18830      0.320735      -2.22273      -2.78408      -1.63716      0.307582      0.509803     -0.344327      0.528046      0.313667     0.0613475     0.0166082      0.227109    -0.0122301    -0.0630039    -0.0101648    -0.0144207    0.00379512    0.00109267   -0.00314651   -0.00146817   0.000146000   0.000375187  -2.52476e-05  -4.25585e-06  -2.09968e-05   9.09772e-06  -2.25091e-06   3.03982e-07       2.59343       3.42435       3.60845       3.86598       3.70659       3.60933       3.35090       3.03469       2.64873       2.29248       1.91461       1.53972       1.21287      0.901409      0.686069      0.490275      0.350078      0.239328      0.159540      0.101907     0.0655614     0.0413581     0.0245925     0.0144786    0.00800460    0.00437085    0.00230759    0.00120353   0.000587259   0.000289813   0.000128360   5.99899e-05   2.43179e-05   1.05139e-05   3.84054e-06   1.44110e-06
  23  18 3617.1693    2.4592  3.6175 11.7286 -0.0014      0.780321  0.0700   0.0265   0.1183    0.0513   0.0000      0.161797   442.2362       5.02075       13.6872       8.11084      0.905682      -4.70509      -9.67145      -4.71322      0.986292     -0.724406      -1.42864      -4.42639     -0.774894      0.575056     0.0839994      0.183344    -0.0930849     -0.287627    -0.0944874     0.0473659     0.0593714     0.0481789   0.000499938     0.0128960     0.0159958   -0.00278277   -0.00258271    0.00251808   0.000803425   3.93877e-05  -5.71096e-05  -2.29021e-06   2.61349e-05  -2.07301e-06   7.38968e-06   3.39608e-07       3.24433       4.24962       4.62910       4.97306       4.81604       4.68938       4.15832       3.85386       3.31809       2.80838       2.30348       1.87412       1.44966       1.13198      0.807527      0.600622      0.414286      0.292190      0.190816      0.130049     0.0796974     0.0505528     0.0291797     0.0174551    0.00991364    0.00544594    0.00288657    0.00146591   0.000753907   0.000352270   0.000164810   7.10808e-05   3.08342e-05   1.22136e-05   4.81043e-06   1.76311e-06
  23  19 3762.4522    2.0295  5.0946 11.3678 -0.0009      0.590939  0.0862   0.0199   0.1522    0.0449   0.0000      0.113928   440.8406       8.41272       16.0852       10.0101       1.92783      -6.28033      -3.12413      0.290821      -1.31732      -4.83454       5.20051      -1.86810     -0.613139      0.906714    -0.0123485      -1.01544     -0.646962     -0.337766      0.195221     0.0859411    -0.0626121    -0.0687035     0.0281377    0.00192228   -0.00663865    -0.0143140  -0.000869542    0.00413457   0.000432955   -0.00122024   7.62247e-05   0.000170655  -4.73145e-05   1.07710e-06   4.41332e-06   7.54618e-07       3.92417       4.93891       5.48278       5.80384       5.76511       5.53589       5.15158       4.58003       3.95321       3.40628       2.84359       2.23775       1.73753       1.36275       1.01478      0.744749      0.528795      0.366132      0.243326      0.158541     0.0997751     0.0637981     0.0390237     0.0220842     0.0129643    0.00696403    0.00374245    0.00192407   0.000954794   0.000457204   0.000204124   9.49983e-05   3.99316e-05   1.66825e-05   6.24190e-06   2.38706e-06
  23  20 3907.7551    1.6938  7.5989 10.8397 -0.0017      0.343641  0.1114   0.0142   0.2059    0.0391   0.0000     0.0727896   440.3844       12.0446       22.3325       8.66069       2.53336       8.74824       2.20025       3.10833     -0.173988       1.34315      -3.36709      -6.43205     -0.611819       4.15457      -2.11092      0.503568     -0.312550     -0.219207      0.436699      0.111473     0.0327604    -0.0592630   -0.00790492    -0.0257496   -0.00844444    0.00105156   -0.00232468   -0.00288112   -0.00201203   0.000970042   1.99965e-05  -0.000118903   3.96081e-06   1.20082e-05  -8.55464e-06  -4.74633e-06       5.16099       6.60420       6.99740       7.42772       7.32057       7.23289       6.65970       5.87827       5.25072       4.38574       3.72424       3.00897       2.40820       1.80882       1.32043      0.963048      0.687446      0.480731      0.315142      0.210153      0.135238     0.0830870     0.0505027     0.0290337     0.0163116    0.00869881    0.00469888    0.00240737    0.00118852   0.000578847   0.000265621   0.000115008   4.86009e-05   2.00501e-05   7.75179e-06   2.88270e-06
  23  21 4053.1937    1.4159 10.0684 10.6357 -0.0019      0.317406  0.1515   0.0112   0.2602    0.0342   0.0000     0.0653033   437.4038       7.29866       14.3698       9.38691      -15.3928      -8.17562      -1.72340       12.6293      -6.32166      -5.06940      -7.40966      -2.00464      0.972757     -0.502074     -0.475627     0.0319426       1.45688     -0.567058     -0.600429      0.666894      0.238741     -0.134615     0.0332676     0.0549555     0.0348533   -0.00181315  -0.000585102    0.00264682    0.00191068   0.000337740   0.000107074   0.000183222  -8.89385e-05   2.44119e-05   4.80926e-06   1.88632e-07       6.36026       8.41590       9.26783       9.55894       9.49498       9.10090       8.45359       7.68510       6.68258       5.69518       4.76553       3.80823       2.98046       2.29230       1.71173       1.25097      0.880574      0.602025      0.405770      0.265062      0.167783      0.103889     0.0617706     0.0364050     0.0207674     0.0114655    0.00597960    0.00309381    0.00154014   0.000753709   0.000335712   0.000158522   6.45462e-05   2.73933e-05   1.01642e-05   3.84300e-06
  23  22 4198.1433    1.2117 12.3728 10.5596  0.0005      0.192097  0.1959   0.0095   0.3324    0.0310   0.0000     0.0646847   445.9639       8.00830       6.88444       11.9684       4.41520      0.202876      -7.64587      -7.92134       9.05103       24.9708       1.55078      -4.89258       3.67365      -1.36008      -3.35497     0.0155470      0.179269     -0.734977     -0.142843      0.604878    -0.0869935    -0.0650146     0.0903710     0.0484121     0.0474572     0.0102673   -0.00595577    0.00206244  -0.000490246  -0.000617547   0.000441865  -0.000169028   1.38442e-07   2.81857e-05  -9.20733e-06  -1.25753e-06       7.73187       10.2050       11.2311       11.6417       11.6742       11.3266       10.4416       9.30856       8.06855       6.92981       5.71335       4.63630       3.59711       2.80816       2.05410       1.53110       1.06092      0.746824      0.503817      0.329519      0.209837      0.130454     0.0794287     0.0449361     0.0261667     0.0142784    0.00751949    0.00385412    0.00196245   0.000919924   0.000422026   0.000191953   8.29429e-05   3.33000e-05   1.27797e-05   4.79511e-06
  23  23 4343.5218    0.9718 14.9000 10.4795 -0.0022      0.345925  0.2740   0.0077   0.4284    0.0280   0.0000     0.0832910   425.2093      -2.88074       4.66113      -5.49037       13.5648      -13.4354      -22.4699      -34.5930      -4.97747      -10.4043       4.01195      -10.2051      -6.28979       2.78735       1.72195      0.373942     -0.156292      -2.51731    -0.0924710      0.869036    -0.0208689      0.228187     -0.231226     0.0116072     0.0265470    -0.0259753    -0.0169950  -0.000578273    0.00111165   0.000128687   0.000990715  -0.000533883  -9.18916e-05  -6.81537e-05   1.95672e-05   5.73740e-06       9.60167       12.7405       13.7726       14.6963       14.6042       14.0966       13.2394       11.5010       10.2805       8.68609       7.23133       5.79544       4.60388       3.49852       2.62987       1.94127       1.37042      0.953399      0.640297      0.422079      0.267253      0.168895      0.101792     0.0594917     0.0339498     0.0184541    0.00994918    0.00509661    0.00252257    0.00122537   0.000559238   0.000253568   0.000105875   4.43005e-05   1.63811e-05   6.25430e-06
  24   7 1993.6500    0.6233  0.4277 10.1128 -0.0143       11.0507  0.0189   0.0190   0.0362    0.0608   0.0000       1.55115   440.0997      -1.10555       18.6978     -0.454365     -0.444576     -0.532022       2.92620      -2.85455     -0.875987       1.34802      0.397015       1.25980     -0.993448     0.0500624     -0.407021      0.176873     -0.158263    -0.0305946    -0.0237550    -0.0802263    0.00657561    -0.0131049   -0.00746984   -0.00504641   -0.00177741    0.00135156    0.00318883   0.000910278   7.27885e-05   4.78250e-06   5.63088e-05   1.79251e-05  -1.47630e-05   1.16967e-07   6.11999e-07  -2.94858e-06       1.13677       1.32077       1.54148       1.82240       1.66526       1.47406       1.53213       1.47437       1.04936      0.945451      0.869827      0.672710      0.481747      0.379390      0.321152      0.238885      0.146958      0.113400     0.0843222     0.0495512     0.0319186     0.0198431     0.0137502    0.00814311    0.00427949    0.00236957    0.00153238   0.000798988   0.000406523   0.000170544   8.72175e-05   4.46077e-05   2.19773e-05   9.51948e-06   4.53907e-06   1.62255e-06
  24   8 2156.8796    0.8709  0.6690 10.2308 -0.0051       8.17161  0.0250   0.0199   0.0407    0.0861   0.0000       1.02241   437.7794       1.88901       17.6378      -2.41066      -3.51925      -1.03626       2.71798      0.755245      0.821055     -0.920245      0.575020      0.619718      0.269165     -0.461088      0.246041      0.179253   -0.00793923    -0.0110152     0.0553318   -0.00791419    -0.0287614    -0.0163851   -0.00271373    0.00237816   -0.00315667   0.000620134   0.000740175  -0.000399215   3.94587e-05   4.31277e-05   5.44357e-06  -2.65860e-05  -4.31413e-05   5.87763e-06   5.17901e-06  -4.20014e-06       1.24530       1.66988       1.76041       1.96012       1.86914       1.75825       1.72110       1.46269       1.40415       1.14533      0.981861      0.758533      0.643505      0.498282      0.354206      0.266920      0.191743      0.134603     0.0911395     0.0616657     0.0386539     0.0244491     0.0155751    0.00947893    0.00505523    0.00297185    0.00158082   0.000977254   0.000459499   0.000244718   0.000110247   5.67788e-05   2.30177e-05   1.05676e-05   3.96802e-06   1.76248e-06
  24   9 2314.4021    1.1947  0.8567 10.8798 -0.0090       4.20533  0.0292   0.0253   0.0531    0.0961   0.0000      0.873085   439.4236      -2.69896       16.9106       1.19492     -0.965145      -2.57476       2.97816      -4.13166     -0.506372     -0.451763      0.473811    -0.0944313     -0.256720      0.138552      0.620763      0.119245      0.176915      0.140424    -0.0260996     0.0962790     0.0160109    0.00358035     0.0187319     0.0226172   -0.00190371   -0.00328945   0.000388496   0.000364441  -0.000295552   7.51204e-05   0.000291911  -9.11894e-05   3.11690e-05  -1.29106e-05   4.59846e-06  -1.09163e-06       1.54385       1.96444       2.03775       2.21630       2.14646       2.06746       2.03473       1.80655       1.53441       1.33134       1.18415      0.924133      0.737646      0.585426      0.435758      0.313820      0.221963      0.152521      0.109916     0.0758710     0.0459919     0.0299132     0.0187438     0.0111877    0.00622120    0.00375808    0.00198007    0.00105685   0.000553325   0.000286568   0.000117560   6.24265e-05   2.84511e-05   1.42123e-05   4.88509e-06   2.02071e-06
  24  10 2467.1220    1.6685  0.9640 11.1762 -0.0050       2.95994  0.0320   0.0335   0.0540    0.1305   0.0000      0.724096   440.3209       4.59004       16.5193      0.486476      -3.67021      -2.54494      -1.45673       1.09679       1.29156     -0.728577     -0.124533      0.268459      0.451751     0.0512685    -0.0885673      0.456537     -0.133549     0.0793534     0.0418992    -0.0218292     0.0113770    0.00110038   0.000163445     0.0174104   0.000218697   -0.00247694    0.00326417    0.00228108  -3.23258e-05  -4.90195e-05  -0.000188353   0.000114515  -3.86682e-06   2.29577e-05  -1.11656e-06  -3.64250e-06       1.64515       2.19142       2.45764       2.58792       2.56748       2.41957       2.10452       1.99508       1.73428       1.49578       1.19961       1.03080      0.817056      0.578890      0.446474      0.323341      0.219148      0.154935      0.105929     0.0702329     0.0470260     0.0291344     0.0176172     0.0108736    0.00621032    0.00363600    0.00202053    0.00102678   0.000556550   0.000281686   0.000135907   6.26793e-05   3.00186e-05   1.22374e-05   4.91571e-06   1.87867e-06
  24  11 2617.7175    2.1676  0.9991 11.9931  0.0019       1.59419  0.0337   0.0428   0.0574    0.1066   0.0000      0.773035   441.1100       2.88633       18.1688       1.33119      -2.50013      -2.64948      -4.03195      0.519039       1.43833     -0.211038      -1.92467     -0.229947      0.322226      0.677681     -0.237711    -0.0120387     -0.171224     -0.166559    -0.0415158     0.0242043     0.0364959   -0.00318254     0.0146387   -0.00393142    0.00713962    0.00637708   -0.00236771   1.55821e-06  -0.000160703  -0.000147203   5.02394e-05  -1.56694e-05  -1.84371e-05  -2.36811e-07   2.05861e-06  -1.64475e-06       1.76899       2.22752       2.47490       2.73572       2.66654       2.42972       2.31491       2.09822       1.79218       1.46583       1.26843       1.03815      0.794204      0.587986      0.452130      0.346188      0.248008      0.158740      0.110507     0.0764894     0.0508762     0.0298121     0.0184780     0.0114204    0.00668603    0.00391098    0.00215366    0.00107697   0.000543389   0.000284451   0.000139975   7.04104e-05   3.22117e-05   1.29635e-05   5.05489e-06   2.05293e-06
  24  12 2767.7924    2.7943  0.8963 12.2332 -0.0041       1.45572  0.0266   0.0566   0.0513    0.1092   0.0000      0.658589   438.1498       4.81231       15.6998      -2.52752     -0.384174      -1.14158       1.34715      -3.30758     -0.165819      -1.45278     -0.222292     -0.414124    -0.0563400     -0.575644     -0.353863      0.417614     -0.140022     -0.353780     0.0741969     0.0289499     0.0105260    -0.0150005    0.00309262   -0.00326593   -0.00996214    0.00460886   0.000418483  -0.000596847  -0.000241983   0.000452997   3.41462e-05  -7.22930e-05   7.93556e-06   4.19980e-06  -1.42718e-06   5.79758e-07       1.38710       1.69065       1.74813       1.95897       1.91294       1.90783       1.76015       1.57514       1.39908       1.18385      0.977371      0.832275      0.661118      0.519351      0.381648      0.275374      0.193018      0.142747     0.0991227     0.0664216     0.0451248     0.0273239     0.0168125     0.0101932    0.00579748    0.00318900    0.00176206    0.00101867   0.000481179   0.000250183   0.000117282   5.66782e-05   2.43658e-05   1.00997e-05   4.40017e-06   1.73599e-06
  24  13 2917.0895    3.6074  0.8485 12.8726 -0.0006       2.41977  0.0271   0.0734   0.0485    0.1080   0.0000      0.680163   436.0596       6.65398       18.1486      -2.31189       1.69234      -3.63570    -0.0453332      -1.43669      -1.36885     -0.315629      -1.44838    -0.0881007      0.463165     -0.217483      0.102301     -0.269902     -0.236568     0.0232755    -0.0464312     0.0552644    -0.0386088    0.00571825   -0.00270853    0.00894966    0.00102787   -0.00510880   0.000701860   0.000861616  -0.000308338  -0.000367456   8.02580e-05   3.67034e-05  -2.32252e-05   1.23299e-06   3.77033e-06   5.40750e-07       1.43744       1.88261       1.96999       2.11651       2.10597       1.96956       1.74181       1.66662       1.54637       1.27023       1.09326      0.853087      0.750970      0.551947      0.397054      0.281431      0.208802      0.145550     0.0997075     0.0624502     0.0414499     0.0268540     0.0165621     0.0100846    0.00559228    0.00286560    0.00176670   0.000933837   0.000513044   0.000257070   0.000123295   5.74657e-05   2.45140e-05   1.01323e-05   4.02297e-06   1.70267e-06
  24  14 3065.1646    3.9380  0.9263 13.2626 -0.0018       1.77599  0.0300   0.0793   0.0540    0.1011   0.0000      0.779230   437.9590       5.42294       14.5649       5.99084       1.67370       2.03933       1.29534      -1.99514       2.19649      -1.34998     -0.306747     -0.563898      0.719918    0.00836872     -0.311518     -0.410178    -0.0981654      0.100289    -0.0803705     0.0552132     0.0243666     0.0153477    0.00183514   -0.00339693    0.00590517    0.00478873   -0.00142865  -0.000357529    0.00121071   0.000147424   2.00897e-05   4.73013e-06  -2.32504e-05   3.09761e-06  -5.87723e-06   2.46190e-06       1.50143       1.87243       2.08670       2.17881       2.08197       1.97733       1.92629       1.78258       1.52019       1.31471       1.07065      0.899222      0.727588      0.535253      0.411306      0.302181      0.218374      0.150080      0.104270     0.0680588     0.0429797     0.0280906     0.0173668    0.00987976    0.00579728    0.00325772    0.00175073   0.000914455   0.000502987   0.000250226   0.000125435   5.61159e-05   2.67850e-05   1.14590e-05   4.87429e-06   1.77094e-06
  24  15 3212.1719    3.7768  1.3187 13.0505 -0.0050       1.31906  0.0379   0.0663   0.0661    0.1126   0.0000      0.619952   437.4791       7.29995       12.3158      0.224009       1.82727      -4.23484      0.514967      -3.08852     -0.617687     -0.307267      0.157817      -2.13106     -0.388644       1.40880      0.943238      0.408859     -0.256660    -0.0808522      0.115975      0.212024     -0.102790    -0.0138848    0.00700493    -0.0164468    0.00266141    0.00248751   -0.00385557  -9.17563e-05   0.000491436  -0.000115333  -5.86902e-05  -5.44109e-06  -8.07921e-06   2.51678e-05  -5.95327e-06   3.69207e-06       1.75830       2.36078       2.52084       2.72704       2.62598       2.63310       2.36542       2.12104       1.86296       1.59996       1.33400       1.12382      0.852376      0.677304      0.494889      0.372570      0.252175      0.187255      0.122432     0.0864335     0.0542648     0.0363342     0.0207456     0.0131206    0.00744275    0.00427303    0.00230313    0.00122366   0.000616952   0.000313262   0.000149901   6.99240e-05   3.12855e-05   1.34822e-05   5.74477e-06   2.24509e-06
  24  16 3358.5307    3.4386  1.6621 12.9444 -0.0034      0.166835  0.0430   0.0544   0.0776    0.0758   0.0000      0.453542   439.5327       13.4220       14.9402       4.18437      -3.64180      -3.40166      -3.24593     -0.582974     -0.562154      -2.33428     -0.310051     -0.757790     -0.567074      -1.05262       1.41256      0.578350     0.0894156     0.0387282   -0.00127145   -0.00607669     -0.117910     0.0885322     0.0139234    0.00944957   -0.00104283   0.000574030   -0.00301281  -0.000904245   0.000611010   -0.00121808   0.000420807  -2.79035e-05   2.13504e-05   2.71735e-05  -8.22036e-06   1.70211e-06       1.97287       2.51845       2.71301       2.96111       2.89225       2.82254       2.59921       2.32006       2.07064       1.77518       1.51174       1.20992      0.953755      0.731528      0.563840      0.411162      0.302843      0.211141      0.144933     0.0912928     0.0589389     0.0396152     0.0245236     0.0150261    0.00853733    0.00475942    0.00258522    0.00144809   0.000723161   0.000369911   0.000172762   8.21630e-05   3.49725e-05   1.60380e-05   6.56294e-06   2.64199e-06
  24  17 3505.1396    2.7635  2.7465 12.2622 -0.0019      0.683707  0.0580   0.0339   0.1027    0.0535   0.0000      0.210070   439.8055       8.22763       13.6734      0.238371      -5.23538      0.761090       9.39812      -2.02096      -2.37139     -0.106275       2.39033      -2.36989    -0.0600541       1.76157     -0.301987      0.502339    -0.0525084      0.170220    -0.0465346      0.213728     0.0774817      0.105778    -0.0207009   -0.00695784    0.00109510   -0.00574491   0.000739565   0.000545693  -0.000235733   0.000303029   0.000336054  -9.92356e-05   9.73914e-05  -2.85809e-05  -3.49853e-06   4.45472e-06       2.60009       3.36922       3.67461       3.85565       3.75292       3.66792       3.38442       3.08886       2.74339       2.38404       1.96830       1.63606       1.26702      0.995662      0.739572      0.549935      0.399620      0.270735      0.191325      0.120300     0.0809868     0.0502206     0.0317145     0.0185773     0.0109972    0.00619296    0.00337565    0.00179587   0.000933126   0.000468729   0.000224624   0.000106283   4.65743e-05   2.09024e-05   8.33725e-06   3.36104e-06
  24  18 3651.4486    2.3050  3.8359 11.6986 -0.0002      0.851143  0.0705   0.0242   0.1239    0.0460   0.0000      0.148317   441.4373       12.7999       12.3923       4.83665       2.56016      -2.67466      -1.45707       2.01330     -0.914775      -2.43281      0.853352       1.41632     -0.661472     -0.388693     -0.926912      0.262651     -0.473371    -0.0538235      0.138528     -0.216399      0.116223      0.116395     0.0476180    -0.0283474    0.00949376   0.000131644  -0.000325027   -0.00301701   5.85586e-05    0.00124841  -0.000152557  -0.000191615   1.37754e-05   4.52359e-05  -3.88700e-06  -5.86492e-06       3.18499       4.13579       4.47265       4.75194       4.71627       4.52075       4.35601       3.77989       3.41226       2.87224       2.37377       1.97311       1.55628       1.21016      0.879203      0.698541      0.482305      0.345389      0.226325      0.159175      0.100786     0.0641354     0.0392973     0.0231517     0.0138011    0.00789745    0.00421680    0.00221862    0.00111779   0.000591809   0.000277062   0.000134016   5.85920e-05   2.58785e-05   1.01387e-05   4.10267e-06
  24  19 3797.3094    1.9139  5.9979 11.0749 -0.0010      0.591194  0.0935   0.0167   0.1658    0.0409   0.0000     0.0913097   440.2584       10.1811       13.9762       2.88481      -7.60789      -3.88761      -10.4395       1.92347       9.87780       2.86370      -2.16817      -6.57712       1.30120      -1.87488      0.447096       2.22709     -0.731793     -0.325415      0.384521      0.184958     -0.245817    -0.0276734   0.000898134    -0.0878458    -0.0209223     0.0159314    0.00264980    0.00588567  -5.11969e-05  -0.000787718   0.000319579   7.99488e-05   1.44513e-06  -2.46546e-05  -5.75399e-06   5.38693e-06       3.90435       5.38016       5.71111       6.02386       5.94541       5.80598       5.42658       4.87604       4.29511       3.75860       3.16712       2.58763       2.06749       1.58866       1.19846      0.876159      0.631861      0.440503      0.302937      0.202532      0.132441     0.0842246     0.0512536     0.0310109     0.0179233     0.0102785    0.00558923    0.00292526    0.00152189   0.000763731   0.000369564   0.000166868   7.92976e-05   3.25598e-05   1.38029e-05   5.42253e-06
  24  20 3943.1930    1.5994  7.8105 10.8577 -0.0019      0.471282  0.1162   0.0132   0.2076    0.0361   0.0000     0.0757994   434.1884       4.17394       29.6870       3.24198       3.33487      -10.0622      -1.23214      -2.72831      -1.87234      -4.78748       6.99635      -1.94299     -0.437743      0.587583     -0.394139      -2.42231      0.714747     0.0672581     -0.446842    -0.0762191     0.0843737     0.0652123     0.0195271     0.0619656    -0.0124991    0.00882581     0.0112807   -0.00194387    0.00365203  -0.000393636   0.000743895  -8.11545e-05  -2.91478e-05  -2.75633e-05  -1.06273e-05   1.68633e-06       4.88938       6.54883       7.18422       7.46264       7.47767       7.30742       6.65701       6.07156       5.37966       4.53231       3.87695       3.10743       2.50154       1.91182       1.45910       1.06251      0.761764      0.544296      0.367954      0.245856      0.158609      0.101723     0.0630756     0.0374673     0.0218248     0.0124360    0.00677107    0.00365020    0.00185957   0.000972935   0.000443827   0.000215247   9.38122e-05   4.23554e-05   1.65796e-05   6.81901e-06
  24  21 4088.8699    1.3591 10.6909 10.5749 -0.0010      0.287440  0.1562   0.0103   0.2745    0.0333   0.0000     0.0668473   425.8049       21.3406       18.9839      -1.53384      -3.13817      -3.25200       15.6269      -11.6454     -0.194047      -6.67391       6.76022      -1.07279      0.860448      -1.27343      -2.19885       1.45359      0.288579     -0.938684     -0.295936      0.112542     -0.201417     -0.137986      0.161234    0.00164395    -0.0188264   -0.00608718   -0.00281547   -0.00243235   -0.00147159   0.000144981  -0.000963074  -0.000136906  -1.24584e-06  -1.66331e-05   8.93511e-06   8.03647e-08       6.28119       8.31850       8.91079       9.44181       9.53374       9.12705       8.51328       7.72689       6.85360       5.90190       4.89658       3.98164       3.13944       2.46526       1.87358       1.37980       1.02166      0.713356      0.484093      0.316490      0.204588      0.132832     0.0823509     0.0493569     0.0287986     0.0165122    0.00877479    0.00487922    0.00247359    0.00126164   0.000604628   0.000280170   0.000122726   5.39631e-05   2.20658e-05   8.62623e-06
  24  22 4233.9719    1.1439 13.2817 10.5629  0.0002     0.0201819  0.2164   0.0085   0.3617    0.0287   0.0000     0.0682978   442.2223       26.2576       27.0217      -11.6691      -5.37711      -6.76662      -1.35627      -5.01406       6.39905      -2.21308      -2.49993       1.94059      -2.42237     -0.763338      -4.52253     -0.266526    -0.0418708      0.601413     -0.706269     -0.198204      0.157367      0.174708    -0.0130849    -0.0244317    -0.0366891     0.0279361    0.00323857   -0.00868813   0.000944057  -0.000594308  -0.000625172   0.000546702   0.000178378  -7.13102e-05  -1.84167e-05  -3.92352e-06       7.88367       10.3978       11.3452       11.7805       11.7157       11.3897       10.6034       9.69119       8.65056       7.42714       6.16291       5.05792       3.95415       3.11940       2.40359       1.75691       1.27518      0.899934      0.605221      0.408057      0.265446      0.165384      0.103376     0.0611356     0.0365419     0.0207562     0.0114325    0.00615243    0.00313968    0.00161154   0.000761273   0.000365516   0.000158825   7.10444e-05   2.82154e-05   1.14523e-05
  24  23 4380.9591    0.9312 16.0108 10.4233 -0.0014      0.438090  0.2854   0.0072   0.4501    0.0271   0.0000     0.0788986   452.7127       16.1265       15.5068       10.7723       20.2081       15.7397      -5.10422       8.24154       6.07665      -3.34016       1.71630      -2.41561      0.289558      -9.43888      -3.11407      0.846656      0.357733       1.47473     -0.443307     -0.703023      0.166964     -0.327235     -0.284675    -0.0509705    0.00849769     0.0109563   -0.00540293    0.00222056   -0.00221504   -0.00282639  -0.000132967   0.000522434   2.28172e-05   3.69104e-05   7.66057e-06   2.30186e-06       9.67169       12.7181       14.0175       14.7421       14.5666       14.2727       13.3351       11.9721       10.4551       9.12520       7.49091       6.25547       4.89788       3.79937       2.92468       2.13835       1.55702       1.09491      0.750322      0.503846      0.333002      0.209191      0.130153     0.0779483     0.0464788     0.0260304     0.0144596    0.00774705    0.00399830    0.00199113   0.000979039   0.000464412   0.000202828   9.05645e-05   3.61920e-05   1.45854e-05
  25   7 2016.9892    0.6376  0.5476 10.0382 -0.0034       10.4702  0.0222   0.0166   0.0415    0.0668   0.0000       1.33919   440.4083     -0.278271       17.9787     -0.953950     -0.887484      -1.71087       2.12968    -0.0936199      0.423100     -0.179463       1.25070      0.597095     -0.685531     -0.639558     -0.243112      0.326175     0.0679975     -0.180664    -0.0993776      0.162772    -0.0233617    -0.0527555    -0.0225340    -0.0165127   -0.00478048    0.00262885  -0.000181589   -0.00127538   0.000203615  -0.000109710  -6.43629e-05  -1.24638e-05   3.28177e-06  -2.03733e-05   2.29113e-07  -5.15788e-07       1.23535       1.48762       1.77332       1.81755       1.85521       1.78499       1.67027       1.49201       1.30384       1.05591      0.960905      0.808950      0.613885      0.452443      0.360005      0.277171      0.199524      0.150982     0.0971230     0.0642012     0.0462653     0.0267747     0.0190706     0.0121733    0.00657564    0.00426016    0.00243313    0.00113473   0.000659793   0.000329790   0.000160817   8.45199e-05   3.85583e-05   1.76088e-05   8.51719e-06   3.34758e-06
  25   8 2181.8304    0.9106  0.7530 10.4180 -0.0024       7.36389  0.0267   0.0196   0.0485    0.0858   0.0000      0.999007   442.3362      0.584382       14.9860      0.773097      -3.75556      0.217656     -0.738203     -0.490820      0.709270     -0.557840      0.710680     -0.290397      0.469117      0.677128    0.00901671     -0.245517      0.207945      0.124989     -0.107415      0.101095    -0.0232089     0.0130692    0.00752881   -0.00343849     0.0105559    0.00232969   -0.00387784   -0.00111238   0.000372695   0.000485603  -0.000145386  -2.59445e-05   2.23391e-05   8.42483e-06   1.65037e-05  -9.65211e-07       1.36587       1.73307       1.79770       2.00511       2.02884       1.93092       1.80411       1.72088       1.42685       1.20030       1.02459      0.894023      0.683216      0.551676      0.406866      0.306588      0.216400      0.151679      0.107388     0.0797270     0.0519911     0.0337658     0.0208322     0.0126676    0.00760969    0.00426870    0.00254929    0.00136604   0.000711831   0.000380529   0.000186710   9.01728e-05   4.36670e-05   2.04319e-05   8.74952e-06   3.55463e-06
  25   9 2340.6587    1.2535  0.8302 11.1190 -0.0054       6.96285  0.0289   0.0270   0.0513    0.0881   0.0000      0.979140   437.3824       1.31576       15.2755       2.90474      -1.86906      -1.52711      -5.65762      -3.63603       2.76799      0.150263      0.931081       1.10510      -2.02249    -0.0544282     -0.112797     -0.395002      0.102721     -0.143277     0.0436996    -0.0388068   -0.00106624    -0.0593276   -0.00664783    0.00592096   0.000643206   -0.00715863  -0.000863544    0.00184556    0.00129816  -0.000105357  -0.000475648  -3.89260e-05   4.75120e-05  -2.22399e-05  -1.34989e-05   2.45044e-06       1.43042       1.75161       1.89874       2.16858       2.20605       1.98688       1.86668       1.77134       1.57025       1.25455       1.07689      0.919502      0.725283      0.540976      0.426035      0.319618      0.228104      0.166630      0.116314     0.0765450     0.0498652     0.0326033     0.0212816     0.0131727    0.00809307    0.00451665    0.00263578    0.00149505   0.000789635   0.000432308   0.000226999   9.85478e-05   4.97297e-05   2.49755e-05   9.89670e-06   4.10662e-06
  25  10 2494.4368    1.7576  0.9335 11.4947 -0.0044       1.91909  0.0292   0.0343   0.0511    0.1018   0.0000      0.743045   439.5617      -1.07125       19.8504      -1.21141      -5.33476      -1.68982     -0.917602      -3.78097       1.45588     -0.988958       2.19445      0.522567      0.303455     -0.458359     -0.487383     -0.483651     0.0235504     -0.195516    -0.0726010    -0.0808150    -0.0191638     0.0225290   -0.00372945    -0.0135768   -0.00259087   -0.00506610   -0.00111031  -0.000324342  -0.000162964  -0.000361677   8.23285e-05   0.000118215  -8.53312e-06  -6.46607e-06  -7.29729e-06   4.43985e-07       1.36404       1.76254       1.86544       2.01515       1.94119       1.94300       1.86280       1.64381       1.53428       1.24651       1.09588      0.870446      0.723483      0.552321      0.424739      0.329002      0.233763      0.168061      0.116933     0.0780090     0.0534597     0.0346279     0.0207707     0.0127075    0.00775722    0.00454498    0.00258561    0.00138968   0.000735113   0.000379090   0.000192430   9.80187e-05   4.51811e-05   2.02014e-05   8.83258e-06   3.78202e-06
  25  11 2646.3316    2.2475  1.0134 11.8621 -0.0042       3.11368  0.0325   0.0435   0.0557    0.1186   0.0000      0.696290   439.6649      0.767353       20.2846       1.86617       2.30590     -0.869386       1.75066      0.696786    -0.0217185       2.62275       1.48963      -2.02331      -1.89270    -0.0543322      0.974002     0.0930378     -0.409943      0.269233      0.230464    0.00829275    -0.0157881     0.0163484     0.0470535    -0.0283814    0.00241350    0.00589133    0.00271591   4.57051e-05  -0.000288726   0.000213269  -5.04952e-05  -0.000120034  -3.89160e-05  -1.82843e-05   7.21834e-06  -2.92825e-06       1.57201       1.98473       2.19337       2.38518       2.26412       2.26900       2.24392       1.96994       1.60504       1.38831       1.21791       1.01234      0.754994      0.643314      0.473329      0.331988      0.243853      0.179628      0.127138     0.0847920     0.0576446     0.0383471     0.0248874     0.0140313    0.00825666    0.00527024    0.00276640    0.00151177   0.000747300   0.000417106   0.000206111   0.000101446   4.44121e-05   2.08517e-05   9.67123e-06   4.55829e-06
  25  12 2797.4308    2.8739  0.9506 12.4683 -0.0028       2.62632  0.0294   0.0563   0.0520    0.1038   0.0000      0.825090   439.5869       2.04799       14.5605       2.04128      -3.36233      -1.44099      0.832845      -2.83514      -2.26005      0.850691       1.65044      -1.13875     -0.266061     -0.340281     0.0299981     -0.343311     -0.146210      0.106181      0.113326     -0.104786     0.0555212    -0.0259962    -0.0106740   -0.00144335     0.0109262   -0.00166784   -0.00475031   8.45143e-05  -0.000154861   0.000267903  -1.88143e-05   0.000222914  -4.09435e-05   2.30219e-06   5.72492e-06  -5.74722e-06       1.48553       1.88112       2.19959       2.36851       2.25592       2.26956       2.12550       1.87438       1.59228       1.34342       1.12093      0.886237      0.709066      0.574885      0.431003      0.313843      0.228988      0.164963      0.116067     0.0806808     0.0531566     0.0352943     0.0215095     0.0124020    0.00783971    0.00450708    0.00254393    0.00138383   0.000744351   0.000390581   0.000191070   9.80127e-05   4.46739e-05   1.93641e-05   8.98939e-06   3.87936e-06
  25  13 2947.4754    3.5907  0.8722 12.8100  0.0001      0.419826  0.0293   0.0725   0.0495    0.1104   0.0000      0.700732   439.4453       5.53866       16.6267      0.683313      -3.48973       2.06891      -1.70936      -1.22934      0.629562     -0.318257     -0.961372      -2.56879     -0.333929     0.0889737      0.148222     -0.299304     -0.333298     -0.228017    -0.0837357     0.0937129    -0.0121446     0.0101212    -0.0388811     0.0195391     0.0130298   -0.00190141   -0.00709214    0.00116661   0.000552740  -6.74858e-05  -5.30777e-07   8.95994e-05  -5.35072e-05   1.91816e-05   5.99746e-06  -4.79649e-06       1.40484       1.82223       1.81653       2.14704       1.89481       2.10112       1.79890       1.71185       1.35553       1.34022       1.10671      0.949434      0.673599      0.575081      0.403581      0.329199      0.232181      0.184531      0.112758     0.0753699     0.0499102     0.0341786     0.0213731     0.0137452    0.00810840    0.00499605    0.00272458    0.00142326   0.000719361   0.000403840   0.000194384   9.43507e-05   4.14491e-05   1.98645e-05   8.70461e-06   3.67071e-06
[truncated: 1,541,554 more chars]
