# Supplementary material for: Global-Mode Analysis of Full-Disk Data from the Michelson Doppler Imager and the Helioseismic and Magnetic Imager
Source: Sol Phys. 2018 Jan 31;293(2):29. doi: 10.1007/s11207-017-1201-5 (PMC6566312; doi:10.1007/s11207-017-1201-5)
Supplement: Supplementary file 2 — (TAR 362.4 MB) [file 11207_2017_1201_MOESM2_ESM.tar › HMI/hmivw72d.6688.36]

   0  12 1822.1817    0.5202  0.3189  9.4050  0.0000  0.0816   0.0986   0.1741    0.3477   0.0000    -0.0000       0.00000       0.00000       0.00000       0.00000       0.00000       0.00000       0.00000       0.00000       0.00000       0.00000       0.00000       0.00000       0.00000       0.00000       0.00000       0.00000       0.00000       0.00000       0.00000       0.00000       0.00000       0.00000       0.00000       0.00000       0.00000       0.00000       0.00000       0.00000       0.00000       0.00000       0.00000       0.00000       0.00000       0.00000       0.00000       0.00000       0.00000       0.00000       0.00000       0.00000       0.00000       0.00000       0.00000       0.00000       0.00000       0.00000       0.00000       0.00000       0.00000       0.00000       0.00000       0.00000       0.00000       0.00000       0.00000       0.00000       0.00000       0.00000       0.00000       0.00000       0.00000       0.00000       0.00000       0.00000       0.00000       0.00000       0.00000       0.00000       0.00000       0.00000       0.00000
   0  14 2093.4844    0.6499  0.4374  9.9927  0.0000  0.1141   0.1063   0.1724    0.3906   0.0000    -0.0000       0.00000       0.00000       0.00000       0.00000       0.00000       0.00000       0.00000       0.00000       0.00000       0.00000       0.00000       0.00000       0.00000       0.00000       0.00000       0.00000       0.00000       0.00000       0.00000       0.00000       0.00000       0.00000       0.00000       0.00000       0.00000       0.00000       0.00000       0.00000       0.00000       0.00000       0.00000       0.00000       0.00000       0.00000       0.00000       0.00000       0.00000       0.00000       0.00000       0.00000       0.00000       0.00000       0.00000       0.00000       0.00000       0.00000       0.00000       0.00000       0.00000       0.00000       0.00000       0.00000       0.00000       0.00000       0.00000       0.00000       0.00000       0.00000       0.00000       0.00000       0.00000       0.00000       0.00000       0.00000       0.00000       0.00000       0.00000       0.00000       0.00000       0.00000       0.00000
   0  25 3574.6307    2.5137  2.2446  4.7338  0.0000  0.2436   0.2788   0.8344 1000.0000   0.0000    -0.0000       0.00000       0.00000       0.00000       0.00000       0.00000       0.00000       0.00000       0.00000       0.00000       0.00000       0.00000       0.00000       0.00000       0.00000       0.00000       0.00000       0.00000       0.00000       0.00000       0.00000       0.00000       0.00000       0.00000       0.00000       0.00000       0.00000       0.00000       0.00000       0.00000       0.00000       0.00000       0.00000       0.00000       0.00000       0.00000       0.00000       0.00000       0.00000       0.00000       0.00000       0.00000       0.00000       0.00000       0.00000       0.00000       0.00000       0.00000       0.00000       0.00000       0.00000       0.00000       0.00000       0.00000       0.00000       0.00000       0.00000       0.00000       0.00000       0.00000       0.00000       0.00000       0.00000       0.00000       0.00000       0.00000       0.00000       0.00000       0.00000       0.00000       0.00000       0.00000
   1  14 2156.8047    0.8612  0.6485  9.8756  0.0000  0.1142   0.0980   0.2556    0.3750   0.0000   414.9341       83.1139       0.00000       0.00000       0.00000       0.00000       0.00000       0.00000       0.00000       0.00000       0.00000       0.00000       0.00000       0.00000       0.00000       0.00000       0.00000       0.00000       0.00000       0.00000       0.00000       0.00000       0.00000       0.00000       0.00000       0.00000       0.00000       0.00000       0.00000       0.00000       0.00000       0.00000       0.00000       0.00000       0.00000       0.00000       134.764       60.2006       0.00000       0.00000       0.00000       0.00000       0.00000       0.00000       0.00000       0.00000       0.00000       0.00000       0.00000       0.00000       0.00000       0.00000       0.00000       0.00000       0.00000       0.00000       0.00000       0.00000       0.00000       0.00000       0.00000       0.00000       0.00000       0.00000       0.00000       0.00000       0.00000       0.00000       0.00000       0.00000       0.00000       0.00000
   1  16 2425.4299    1.5534  1.1444  3.0299  0.0000  0.0934   0.1252   0.2463 1000.0000   0.0000   430.2773       16.8772       0.00000       0.00000       0.00000       0.00000       0.00000       0.00000       0.00000       0.00000       0.00000       0.00000       0.00000       0.00000       0.00000       0.00000       0.00000       0.00000       0.00000       0.00000       0.00000       0.00000       0.00000       0.00000       0.00000       0.00000       0.00000       0.00000       0.00000       0.00000       0.00000       0.00000       0.00000       0.00000       0.00000       0.00000       118.938       62.5108       0.00000       0.00000       0.00000       0.00000       0.00000       0.00000       0.00000       0.00000       0.00000       0.00000       0.00000       0.00000       0.00000       0.00000       0.00000       0.00000       0.00000       0.00000       0.00000       0.00000       0.00000       0.00000       0.00000       0.00000       0.00000       0.00000       0.00000       0.00000       0.00000       0.00000       0.00000       0.00000       0.00000       0.00000
   1  17 2558.9895    1.7174  0.9852 10.1212  0.0000  0.0854   0.1468   0.2389    1.7521   0.0000   476.2986       10.9618       0.00000       0.00000       0.00000       0.00000       0.00000       0.00000       0.00000       0.00000       0.00000       0.00000       0.00000       0.00000       0.00000       0.00000       0.00000       0.00000       0.00000       0.00000       0.00000       0.00000       0.00000       0.00000       0.00000       0.00000       0.00000       0.00000       0.00000       0.00000       0.00000       0.00000       0.00000       0.00000       0.00000       0.00000       112.537       56.8127       0.00000       0.00000       0.00000       0.00000       0.00000       0.00000       0.00000       0.00000       0.00000       0.00000       0.00000       0.00000       0.00000       0.00000       0.00000       0.00000       0.00000       0.00000       0.00000       0.00000       0.00000       0.00000       0.00000       0.00000       0.00000       0.00000       0.00000       0.00000       0.00000       0.00000       0.00000       0.00000       0.00000       0.00000
   1  18 2693.2133    2.4259  1.0572  8.0433  0.0000  0.0809   0.2016   0.2650   27.7813   0.0000   491.1619       7.12143       0.00000       0.00000       0.00000       0.00000       0.00000       0.00000       0.00000       0.00000       0.00000       0.00000       0.00000       0.00000       0.00000       0.00000       0.00000       0.00000       0.00000       0.00000       0.00000       0.00000       0.00000       0.00000       0.00000       0.00000       0.00000       0.00000       0.00000       0.00000       0.00000       0.00000       0.00000       0.00000       0.00000       0.00000       103.554       56.2089       0.00000       0.00000       0.00000       0.00000       0.00000       0.00000       0.00000       0.00000       0.00000       0.00000       0.00000       0.00000       0.00000       0.00000       0.00000       0.00000       0.00000       0.00000       0.00000       0.00000       0.00000       0.00000       0.00000       0.00000       0.00000       0.00000       0.00000       0.00000       0.00000       0.00000       0.00000       0.00000       0.00000       0.00000
   1  19 2828.1588    2.9744  0.8709 10.9274  0.0000  0.1024   0.2624   0.3654    2.4201   0.0000   569.3144       2.28047       0.00000       0.00000       0.00000       0.00000       0.00000       0.00000       0.00000       0.00000       0.00000       0.00000       0.00000       0.00000       0.00000       0.00000       0.00000       0.00000       0.00000       0.00000       0.00000       0.00000       0.00000       0.00000       0.00000       0.00000       0.00000       0.00000       0.00000       0.00000       0.00000       0.00000       0.00000       0.00000       0.00000       0.00000       101.493       53.9795       0.00000       0.00000       0.00000       0.00000       0.00000       0.00000       0.00000       0.00000       0.00000       0.00000       0.00000       0.00000       0.00000       0.00000       0.00000       0.00000       0.00000       0.00000       0.00000       0.00000       0.00000       0.00000       0.00000       0.00000       0.00000       0.00000       0.00000       0.00000       0.00000       0.00000       0.00000       0.00000       0.00000       0.00000
   1  23 3368.6458    3.8278  1.8865 12.1057  0.0000  0.1485   0.2747   0.5021    1.1315   0.0000   456.1904       111.308       0.00000       0.00000       0.00000       0.00000       0.00000       0.00000       0.00000       0.00000       0.00000       0.00000       0.00000       0.00000       0.00000       0.00000       0.00000       0.00000       0.00000       0.00000       0.00000       0.00000       0.00000       0.00000       0.00000       0.00000       0.00000       0.00000       0.00000       0.00000       0.00000       0.00000       0.00000       0.00000       0.00000       0.00000       188.272       95.5659       0.00000       0.00000       0.00000       0.00000       0.00000       0.00000       0.00000       0.00000       0.00000       0.00000       0.00000       0.00000       0.00000       0.00000       0.00000       0.00000       0.00000       0.00000       0.00000       0.00000       0.00000       0.00000       0.00000       0.00000       0.00000       0.00000       0.00000       0.00000       0.00000       0.00000       0.00000       0.00000       0.00000       0.00000
   1  24 3504.3304    2.6785  2.4973 12.0518  0.0000  0.1711   0.2092   0.6154    0.6612   0.0000   113.8336       147.610       0.00000       0.00000       0.00000       0.00000       0.00000       0.00000       0.00000       0.00000       0.00000       0.00000       0.00000       0.00000       0.00000       0.00000       0.00000       0.00000       0.00000       0.00000       0.00000       0.00000       0.00000       0.00000       0.00000       0.00000       0.00000       0.00000       0.00000       0.00000       0.00000       0.00000       0.00000       0.00000       0.00000       0.00000       213.509       124.100       0.00000       0.00000       0.00000       0.00000       0.00000       0.00000       0.00000       0.00000       0.00000       0.00000       0.00000       0.00000       0.00000       0.00000       0.00000       0.00000       0.00000       0.00000       0.00000       0.00000       0.00000       0.00000       0.00000       0.00000       0.00000       0.00000       0.00000       0.00000       0.00000       0.00000       0.00000       0.00000       0.00000       0.00000
   1  26 3776.5833    2.2087  6.0860  3.0199  0.0000  0.2751   0.0731   0.8376  872.0096   0.0000  1041.9361       69.6591       0.00000       0.00000       0.00000       0.00000       0.00000       0.00000       0.00000       0.00000       0.00000       0.00000       0.00000       0.00000       0.00000       0.00000       0.00000       0.00000       0.00000       0.00000       0.00000       0.00000       0.00000       0.00000       0.00000       0.00000       0.00000       0.00000       0.00000       0.00000       0.00000       0.00000       0.00000       0.00000       0.00000       0.00000       302.651       201.110       0.00000       0.00000       0.00000       0.00000       0.00000       0.00000       0.00000       0.00000       0.00000       0.00000       0.00000       0.00000       0.00000       0.00000       0.00000       0.00000       0.00000       0.00000       0.00000       0.00000       0.00000       0.00000       0.00000       0.00000       0.00000       0.00000       0.00000       0.00000       0.00000       0.00000       0.00000       0.00000       0.00000       0.00000
   1  27 3913.3543    1.7360  5.9749  7.4518  0.1272  0.2447   0.0713   0.8971    2.8725   0.0000   491.6047       46.7355       0.00000       0.00000       0.00000       0.00000       0.00000       0.00000       0.00000       0.00000       0.00000       0.00000       0.00000       0.00000       0.00000       0.00000       0.00000       0.00000       0.00000       0.00000       0.00000       0.00000       0.00000       0.00000       0.00000       0.00000       0.00000       0.00000       0.00000       0.00000       0.00000       0.00000       0.00000       0.00000       0.00000       0.00000       296.258       175.726       0.00000       0.00000       0.00000       0.00000       0.00000       0.00000       0.00000       0.00000       0.00000       0.00000       0.00000       0.00000       0.00000       0.00000       0.00000       0.00000       0.00000       0.00000       0.00000       0.00000       0.00000       0.00000       0.00000       0.00000       0.00000       0.00000       0.00000       0.00000       0.00000       0.00000       0.00000       0.00000       0.00000       0.00000
   2  13 2082.1899    0.7447  0.6013  9.5369  0.0000  0.0748   0.0576   0.1312    0.3579   0.0000   388.9400      -40.9173       2.49504       8.99333       0.00000       0.00000       0.00000       0.00000       0.00000       0.00000       0.00000       0.00000       0.00000       0.00000       0.00000       0.00000       0.00000       0.00000       0.00000       0.00000       0.00000       0.00000       0.00000       0.00000       0.00000       0.00000       0.00000       0.00000       0.00000       0.00000       0.00000       0.00000       0.00000       0.00000       0.00000       0.00000       33.4702       48.4913       18.9278       13.6850       0.00000       0.00000       0.00000       0.00000       0.00000       0.00000       0.00000       0.00000       0.00000       0.00000       0.00000       0.00000       0.00000       0.00000       0.00000       0.00000       0.00000       0.00000       0.00000       0.00000       0.00000       0.00000       0.00000       0.00000       0.00000       0.00000       0.00000       0.00000       0.00000       0.00000       0.00000       0.00000
   2  14 2217.5049    0.8910  0.6734 10.3664  0.0000  0.0646   0.0659   0.1489    0.2548   0.0000   422.7717       57.9915      -28.3554      -17.4787       0.00000       0.00000       0.00000       0.00000       0.00000       0.00000       0.00000       0.00000       0.00000       0.00000       0.00000       0.00000       0.00000       0.00000       0.00000       0.00000       0.00000       0.00000       0.00000       0.00000       0.00000       0.00000       0.00000       0.00000       0.00000       0.00000       0.00000       0.00000       0.00000       0.00000       0.00000       0.00000       38.2319       41.0342       19.8122       10.5694       0.00000       0.00000       0.00000       0.00000       0.00000       0.00000       0.00000       0.00000       0.00000       0.00000       0.00000       0.00000       0.00000       0.00000       0.00000       0.00000       0.00000       0.00000       0.00000       0.00000       0.00000       0.00000       0.00000       0.00000       0.00000       0.00000       0.00000       0.00000       0.00000       0.00000       0.00000       0.00000
   2  16 2485.8684    1.8023  0.9699  0.7771  0.0000  0.0630   0.1052   0.1698 1000.0000   0.0000   459.6674      -5.98469       42.9708      -2.14989       0.00000       0.00000       0.00000       0.00000       0.00000       0.00000       0.00000       0.00000       0.00000       0.00000       0.00000       0.00000       0.00000       0.00000       0.00000       0.00000       0.00000       0.00000       0.00000       0.00000       0.00000       0.00000       0.00000       0.00000       0.00000       0.00000       0.00000       0.00000       0.00000       0.00000       0.00000       0.00000       40.8295       34.1289       23.7392       8.13396       0.00000       0.00000       0.00000       0.00000       0.00000       0.00000       0.00000       0.00000       0.00000       0.00000       0.00000       0.00000       0.00000       0.00000       0.00000       0.00000       0.00000       0.00000       0.00000       0.00000       0.00000       0.00000       0.00000       0.00000       0.00000       0.00000       0.00000       0.00000       0.00000       0.00000       0.00000       0.00000
   2  17 2619.6668    2.0172  0.8183 11.6738  0.0000  0.0594   0.1358   0.1985    0.3676   0.0000   424.9131      -22.3201       14.5079      -2.39072       0.00000       0.00000       0.00000       0.00000       0.00000       0.00000       0.00000       0.00000       0.00000       0.00000       0.00000       0.00000       0.00000       0.00000       0.00000       0.00000       0.00000       0.00000       0.00000       0.00000       0.00000       0.00000       0.00000       0.00000       0.00000       0.00000       0.00000       0.00000       0.00000       0.00000       0.00000       0.00000       44.0405       33.8690       22.3288       7.60813       0.00000       0.00000       0.00000       0.00000       0.00000       0.00000       0.00000       0.00000       0.00000       0.00000       0.00000       0.00000       0.00000       0.00000       0.00000       0.00000       0.00000       0.00000       0.00000       0.00000       0.00000       0.00000       0.00000       0.00000       0.00000       0.00000       0.00000       0.00000       0.00000       0.00000       0.00000       0.00000
   2  18 2754.4623    2.6263  1.1604 10.8582  0.0000  0.0726   0.1534   0.1880    1.2426   0.0000   445.5646      -22.4208       13.7236       2.83074       0.00000       0.00000       0.00000       0.00000       0.00000       0.00000       0.00000       0.00000       0.00000       0.00000       0.00000       0.00000       0.00000       0.00000       0.00000       0.00000       0.00000       0.00000       0.00000       0.00000       0.00000       0.00000       0.00000       0.00000       0.00000       0.00000       0.00000       0.00000       0.00000       0.00000       0.00000       0.00000       55.7227       46.1430       22.4765       8.77419       0.00000       0.00000       0.00000       0.00000       0.00000       0.00000       0.00000       0.00000       0.00000       0.00000       0.00000       0.00000       0.00000       0.00000       0.00000       0.00000       0.00000       0.00000       0.00000       0.00000       0.00000       0.00000       0.00000       0.00000       0.00000       0.00000       0.00000       0.00000       0.00000       0.00000       0.00000       0.00000
   2  19 2889.6800    3.3787  0.9390 10.9725  0.0000  0.0671   0.2028   0.1528    1.6505   0.0000   411.4457      -1.10431       8.97641      -1.15466       0.00000       0.00000       0.00000       0.00000       0.00000       0.00000       0.00000       0.00000       0.00000       0.00000       0.00000       0.00000       0.00000       0.00000       0.00000       0.00000       0.00000       0.00000       0.00000       0.00000       0.00000       0.00000       0.00000       0.00000       0.00000       0.00000       0.00000       0.00000       0.00000       0.00000       0.00000       0.00000       48.1236       39.8051       23.7345       7.95476       0.00000       0.00000       0.00000       0.00000       0.00000       0.00000       0.00000       0.00000       0.00000       0.00000       0.00000       0.00000       0.00000       0.00000       0.00000       0.00000       0.00000       0.00000       0.00000       0.00000       0.00000       0.00000       0.00000       0.00000       0.00000       0.00000       0.00000       0.00000       0.00000       0.00000       0.00000       0.00000
   2  20 3024.7633    3.9471  0.9479  5.1244  0.0000  0.0592   0.2191   0.1457  597.9066   0.0000   434.7557       2.19627       5.62617      0.336292       0.00000       0.00000       0.00000       0.00000       0.00000       0.00000       0.00000       0.00000       0.00000       0.00000       0.00000       0.00000       0.00000       0.00000       0.00000       0.00000       0.00000       0.00000       0.00000       0.00000       0.00000       0.00000       0.00000       0.00000       0.00000       0.00000       0.00000       0.00000       0.00000       0.00000       0.00000       0.00000       42.2632       37.2863       21.3008       7.66913       0.00000       0.00000       0.00000       0.00000       0.00000       0.00000       0.00000       0.00000       0.00000       0.00000       0.00000       0.00000       0.00000       0.00000       0.00000       0.00000       0.00000       0.00000       0.00000       0.00000       0.00000       0.00000       0.00000       0.00000       0.00000       0.00000       0.00000       0.00000       0.00000       0.00000       0.00000       0.00000
   2  21 3159.9791    3.9283  0.9841 11.8339  0.0000  0.0631   0.2325   0.1983    1.0198   0.0000   408.5496       57.2454       12.2609       7.99192       0.00000       0.00000       0.00000       0.00000       0.00000       0.00000       0.00000       0.00000       0.00000       0.00000       0.00000       0.00000       0.00000       0.00000       0.00000       0.00000       0.00000       0.00000       0.00000       0.00000       0.00000       0.00000       0.00000       0.00000       0.00000       0.00000       0.00000       0.00000       0.00000       0.00000       0.00000       0.00000       40.8086       39.0483       19.4101       9.55290       0.00000       0.00000       0.00000       0.00000       0.00000       0.00000       0.00000       0.00000       0.00000       0.00000       0.00000       0.00000       0.00000       0.00000       0.00000       0.00000       0.00000       0.00000       0.00000       0.00000       0.00000       0.00000       0.00000       0.00000       0.00000       0.00000       0.00000       0.00000       0.00000       0.00000       0.00000       0.00000
   2  22 3295.2099    3.6120  1.0489 12.3916  0.0015  0.0847   0.2146   0.2037    0.6918   0.0000   508.5837      -113.693      -26.8932       4.63084       0.00000       0.00000       0.00000       0.00000       0.00000       0.00000       0.00000       0.00000       0.00000       0.00000       0.00000       0.00000       0.00000       0.00000       0.00000       0.00000       0.00000       0.00000       0.00000       0.00000       0.00000       0.00000       0.00000       0.00000       0.00000       0.00000       0.00000       0.00000       0.00000       0.00000       0.00000       0.00000       46.7799       52.2839       26.9810       14.1531       0.00000       0.00000       0.00000       0.00000       0.00000       0.00000       0.00000       0.00000       0.00000       0.00000       0.00000       0.00000       0.00000       0.00000       0.00000       0.00000       0.00000       0.00000       0.00000       0.00000       0.00000       0.00000       0.00000       0.00000       0.00000       0.00000       0.00000       0.00000       0.00000       0.00000       0.00000       0.00000
   2  23 3430.7088    2.9353  2.3604 11.2529 -0.0049  0.1080   0.1232   0.2943    0.5860   0.0000   487.7489       55.1043       72.0165      -10.4991       0.00000       0.00000       0.00000       0.00000       0.00000       0.00000       0.00000       0.00000       0.00000       0.00000       0.00000       0.00000       0.00000       0.00000       0.00000       0.00000       0.00000       0.00000       0.00000       0.00000       0.00000       0.00000       0.00000       0.00000       0.00000       0.00000       0.00000       0.00000       0.00000       0.00000       0.00000       0.00000       73.7073       64.4961       37.9413       15.0952       0.00000       0.00000       0.00000       0.00000       0.00000       0.00000       0.00000       0.00000       0.00000       0.00000       0.00000       0.00000       0.00000       0.00000       0.00000       0.00000       0.00000       0.00000       0.00000       0.00000       0.00000       0.00000       0.00000       0.00000       0.00000       0.00000       0.00000       0.00000       0.00000       0.00000       0.00000       0.00000
   2  24 3566.9454    2.5493  3.3570 10.5598  0.0000  0.1225   0.0873   0.3808    0.5805   0.0000   437.1393       121.441      -50.0582       12.7354       0.00000       0.00000       0.00000       0.00000       0.00000       0.00000       0.00000       0.00000       0.00000       0.00000       0.00000       0.00000       0.00000       0.00000       0.00000       0.00000       0.00000       0.00000       0.00000       0.00000       0.00000       0.00000       0.00000       0.00000       0.00000       0.00000       0.00000       0.00000       0.00000       0.00000       0.00000       0.00000       81.9571       71.2646       45.1932       17.1427       0.00000       0.00000       0.00000       0.00000       0.00000       0.00000       0.00000       0.00000       0.00000       0.00000       0.00000       0.00000       0.00000       0.00000       0.00000       0.00000       0.00000       0.00000       0.00000       0.00000       0.00000       0.00000       0.00000       0.00000       0.00000       0.00000       0.00000       0.00000       0.00000       0.00000       0.00000       0.00000
   3  10 1729.1059    0.3160  0.1360  9.6773  0.0000  0.0322   0.0371   0.0537    0.0938   0.0000   432.0160      -22.2971      -8.48368      0.828253      -1.58661       1.23736       0.00000       0.00000       0.00000       0.00000       0.00000       0.00000       0.00000       0.00000       0.00000       0.00000       0.00000       0.00000       0.00000       0.00000       0.00000       0.00000       0.00000       0.00000       0.00000       0.00000       0.00000       0.00000       0.00000       0.00000       0.00000       0.00000       0.00000       0.00000       0.00000       0.00000       11.1527       14.6761       10.4660       6.30838       3.36222       1.23577       0.00000       0.00000       0.00000       0.00000       0.00000       0.00000       0.00000       0.00000       0.00000       0.00000       0.00000       0.00000       0.00000       0.00000       0.00000       0.00000       0.00000       0.00000       0.00000       0.00000       0.00000       0.00000       0.00000       0.00000       0.00000       0.00000       0.00000       0.00000       0.00000       0.00000
   3  13 2137.6934    0.7665  0.8221  9.9535  0.0000  0.0585   0.0458   0.1586    0.2665   0.0000   447.1655      -14.5834       20.5585      -16.3151       4.03067       1.45363       0.00000       0.00000       0.00000       0.00000       0.00000       0.00000       0.00000       0.00000       0.00000       0.00000       0.00000       0.00000       0.00000       0.00000       0.00000       0.00000       0.00000       0.00000       0.00000       0.00000       0.00000       0.00000       0.00000       0.00000       0.00000       0.00000       0.00000       0.00000       0.00000       0.00000       25.9506       25.0925       21.0658       12.5759       5.74061       1.76146       0.00000       0.00000       0.00000       0.00000       0.00000       0.00000       0.00000       0.00000       0.00000       0.00000       0.00000       0.00000       0.00000       0.00000       0.00000       0.00000       0.00000       0.00000       0.00000       0.00000       0.00000       0.00000       0.00000       0.00000       0.00000       0.00000       0.00000       0.00000       0.00000       0.00000
   3  14 2273.4115    1.0608  0.6189 10.6880  0.0000  0.0598   0.0700   0.1189    0.2185   0.0000   385.0055      -18.5093       28.5500      -7.94244       4.66789     -0.959701       0.00000       0.00000       0.00000       0.00000       0.00000       0.00000       0.00000       0.00000       0.00000       0.00000       0.00000       0.00000       0.00000       0.00000       0.00000       0.00000       0.00000       0.00000       0.00000       0.00000       0.00000       0.00000       0.00000       0.00000       0.00000       0.00000       0.00000       0.00000       0.00000       0.00000       25.1078       29.0967       17.8256       14.4494       4.76216       2.24625       0.00000       0.00000       0.00000       0.00000       0.00000       0.00000       0.00000       0.00000       0.00000       0.00000       0.00000       0.00000       0.00000       0.00000       0.00000       0.00000       0.00000       0.00000       0.00000       0.00000       0.00000       0.00000       0.00000       0.00000       0.00000       0.00000       0.00000       0.00000       0.00000       0.00000
   3  15 2407.5146    1.4966  0.8674 10.5230  0.0000  0.0573   0.0817   0.1286    0.4860   0.0000   443.3168      -3.65938      -4.59146      -7.56880      -7.57869      -1.09792       0.00000       0.00000       0.00000       0.00000       0.00000       0.00000       0.00000       0.00000       0.00000       0.00000       0.00000       0.00000       0.00000       0.00000       0.00000       0.00000       0.00000       0.00000       0.00000       0.00000       0.00000       0.00000       0.00000       0.00000       0.00000       0.00000       0.00000       0.00000       0.00000       0.00000       28.9783       28.4950       20.8068       12.1189       5.49703       1.65763       0.00000       0.00000       0.00000       0.00000       0.00000       0.00000       0.00000       0.00000       0.00000       0.00000       0.00000       0.00000       0.00000       0.00000       0.00000       0.00000       0.00000       0.00000       0.00000       0.00000       0.00000       0.00000       0.00000       0.00000       0.00000       0.00000       0.00000       0.00000       0.00000       0.00000
   3  17 2676.1957    2.3650  1.0126 11.0834  0.0000  0.0626   0.1273   0.1502    0.9407   0.0000   436.9151       7.33898       6.29603       16.1810     -0.810339      -4.46355       0.00000       0.00000       0.00000       0.00000       0.00000       0.00000       0.00000       0.00000       0.00000       0.00000       0.00000       0.00000       0.00000       0.00000       0.00000       0.00000       0.00000       0.00000       0.00000       0.00000       0.00000       0.00000       0.00000       0.00000       0.00000       0.00000       0.00000       0.00000       0.00000       0.00000       27.8024       28.8885       21.6605       15.5286       6.19236       2.07739       0.00000       0.00000       0.00000       0.00000       0.00000       0.00000       0.00000       0.00000       0.00000       0.00000       0.00000       0.00000       0.00000       0.00000       0.00000       0.00000       0.00000       0.00000       0.00000       0.00000       0.00000       0.00000       0.00000       0.00000       0.00000       0.00000       0.00000       0.00000       0.00000       0.00000
   3  18 2811.3616    3.0637  1.0247  0.5349  0.0000  0.0570   0.1467   0.1435 1000.0000   0.0000   455.6983       46.3080     -0.721315      0.210574       3.97796       1.50918       0.00000       0.00000       0.00000       0.00000       0.00000       0.00000       0.00000       0.00000       0.00000       0.00000       0.00000       0.00000       0.00000       0.00000       0.00000       0.00000       0.00000       0.00000       0.00000       0.00000       0.00000       0.00000       0.00000       0.00000       0.00000       0.00000       0.00000       0.00000       0.00000       0.00000       27.6944       27.7831       21.4219       11.6695       6.14957       1.69500       0.00000       0.00000       0.00000       0.00000       0.00000       0.00000       0.00000       0.00000       0.00000       0.00000       0.00000       0.00000       0.00000       0.00000       0.00000       0.00000       0.00000       0.00000       0.00000       0.00000       0.00000       0.00000       0.00000       0.00000       0.00000       0.00000       0.00000       0.00000       0.00000       0.00000
   3  19 2946.8847    3.7505  0.9494  0.7186  0.0000  0.0533   0.1849   0.1355 1000.0000   0.0000   473.8891       39.4527      -44.5751       8.26167       20.0495      -2.67919       0.00000       0.00000       0.00000       0.00000       0.00000       0.00000       0.00000       0.00000       0.00000       0.00000       0.00000       0.00000       0.00000       0.00000       0.00000       0.00000       0.00000       0.00000       0.00000       0.00000       0.00000       0.00000       0.00000       0.00000       0.00000       0.00000       0.00000       0.00000       0.00000       0.00000       24.9182       24.7601       20.3844       9.87937       5.74950       1.59372       0.00000       0.00000       0.00000       0.00000       0.00000       0.00000       0.00000       0.00000       0.00000       0.00000       0.00000       0.00000       0.00000       0.00000       0.00000       0.00000       0.00000       0.00000       0.00000       0.00000       0.00000       0.00000       0.00000       0.00000       0.00000       0.00000       0.00000       0.00000       0.00000       0.00000
   3  20 3082.2440    4.3691  1.0458  4.4586  0.0000  0.0541   0.2111   0.1377 1000.0000   0.0000   461.8357       62.5848       27.3309       14.6146       1.47146     -0.661375       0.00000       0.00000       0.00000       0.00000       0.00000       0.00000       0.00000       0.00000       0.00000       0.00000       0.00000       0.00000       0.00000       0.00000       0.00000       0.00000       0.00000       0.00000       0.00000       0.00000       0.00000       0.00000       0.00000       0.00000       0.00000       0.00000       0.00000       0.00000       0.00000       0.00000       26.7602       26.6535       18.4435       12.0321       4.70724       1.66642       0.00000       0.00000       0.00000       0.00000       0.00000       0.00000       0.00000       0.00000       0.00000       0.00000       0.00000       0.00000       0.00000       0.00000       0.00000       0.00000       0.00000       0.00000       0.00000       0.00000       0.00000       0.00000       0.00000       0.00000       0.00000       0.00000       0.00000       0.00000       0.00000       0.00000
   3  21 3217.7978    3.7541  1.2052 13.0313  0.0016  0.0817   0.2078   0.1840    0.4007   0.0000   400.1550       31.2113      -23.3700       5.68721       2.89133       1.41804       0.00000       0.00000       0.00000       0.00000       0.00000       0.00000       0.00000       0.00000       0.00000       0.00000       0.00000       0.00000       0.00000       0.00000       0.00000       0.00000       0.00000       0.00000       0.00000       0.00000       0.00000       0.00000       0.00000       0.00000       0.00000       0.00000       0.00000       0.00000       0.00000       0.00000       41.0838       31.0339       30.3877       21.0327       8.61998       2.04764       0.00000       0.00000       0.00000       0.00000       0.00000       0.00000       0.00000       0.00000       0.00000       0.00000       0.00000       0.00000       0.00000       0.00000       0.00000       0.00000       0.00000       0.00000       0.00000       0.00000       0.00000       0.00000       0.00000       0.00000       0.00000       0.00000       0.00000       0.00000       0.00000       0.00000
   3  22 3353.3535    3.3064  1.6986 12.0900  0.0000  0.0722   0.1413   0.2387    0.3666   0.0000   451.4175       28.6235      -30.1362       29.7295       7.03554      -3.06959       0.00000       0.00000       0.00000       0.00000       0.00000       0.00000       0.00000       0.00000       0.00000       0.00000       0.00000       0.00000       0.00000       0.00000       0.00000       0.00000       0.00000       0.00000       0.00000       0.00000       0.00000       0.00000       0.00000       0.00000       0.00000       0.00000       0.00000       0.00000       0.00000       0.00000       37.1816       35.4888       26.9761       16.1811       7.25906       2.02478       0.00000       0.00000       0.00000       0.00000       0.00000       0.00000       0.00000       0.00000       0.00000       0.00000       0.00000       0.00000       0.00000       0.00000       0.00000       0.00000       0.00000       0.00000       0.00000       0.00000       0.00000       0.00000       0.00000       0.00000       0.00000       0.00000       0.00000       0.00000       0.00000       0.00000
   3  23 3489.5359    2.7387  2.7480 11.6170  0.0000  0.1061   0.0941   0.2643    0.2613   0.0000   491.2102      -6.14721       3.37660      -60.6454       5.70126     -0.851537       0.00000       0.00000       0.00000       0.00000       0.00000       0.00000       0.00000       0.00000       0.00000       0.00000       0.00000       0.00000       0.00000       0.00000       0.00000       0.00000       0.00000       0.00000       0.00000       0.00000       0.00000       0.00000       0.00000       0.00000       0.00000       0.00000       0.00000       0.00000       0.00000       0.00000       47.0168       48.1466       37.8943       23.7773       10.9985       3.42210       0.00000       0.00000       0.00000       0.00000       0.00000       0.00000       0.00000       0.00000       0.00000       0.00000       0.00000       0.00000       0.00000       0.00000       0.00000       0.00000       0.00000       0.00000       0.00000       0.00000       0.00000       0.00000       0.00000       0.00000       0.00000       0.00000       0.00000       0.00000       0.00000       0.00000
   4  11 1914.7283    0.5034  0.4489  9.6832  0.0034  0.0444   0.0346   0.1019    0.1182   0.0000   421.9075       20.5781      -1.80784      -13.2504       3.68790       2.03688    -0.0384469     -0.311731       0.00000       0.00000       0.00000       0.00000       0.00000       0.00000       0.00000       0.00000       0.00000       0.00000       0.00000       0.00000       0.00000       0.00000       0.00000       0.00000       0.00000       0.00000       0.00000       0.00000       0.00000       0.00000       0.00000       0.00000       0.00000       0.00000       0.00000       0.00000       15.3882       18.5674       14.2432       11.2835       4.87618       3.56826       1.06546      0.357909       0.00000       0.00000       0.00000       0.00000       0.00000       0.00000       0.00000       0.00000       0.00000       0.00000       0.00000       0.00000       0.00000       0.00000       0.00000       0.00000       0.00000       0.00000       0.00000       0.00000       0.00000       0.00000       0.00000       0.00000       0.00000       0.00000       0.00000       0.00000
   4  12 2051.6623    0.6912  0.4077  9.9382 -0.0048  0.0504   0.0482   0.0808    0.1474   0.0000   402.1588      -5.32851      -4.44705      0.139852       4.31167      -2.99706     -0.459126      0.708852       0.00000       0.00000       0.00000       0.00000       0.00000       0.00000       0.00000       0.00000       0.00000       0.00000       0.00000       0.00000       0.00000       0.00000       0.00000       0.00000       0.00000       0.00000       0.00000       0.00000       0.00000       0.00000       0.00000       0.00000       0.00000       0.00000       0.00000       0.00000       22.4167       23.2605       17.1468       12.6922       8.56852       2.94705       1.03105      0.286837       0.00000       0.00000       0.00000       0.00000       0.00000       0.00000       0.00000       0.00000       0.00000       0.00000       0.00000       0.00000       0.00000       0.00000       0.00000       0.00000       0.00000       0.00000       0.00000       0.00000       0.00000       0.00000       0.00000       0.00000       0.00000       0.00000       0.00000       0.00000
   4  13 2188.2908    0.9347  0.5473 10.2588  0.0041  0.0493   0.0538   0.1102    0.2437   0.0000   433.4797       11.7955     -0.941613       2.04215       3.91465      -3.41053     -0.222167     -0.177476       0.00000       0.00000       0.00000       0.00000       0.00000       0.00000       0.00000       0.00000       0.00000       0.00000       0.00000       0.00000       0.00000       0.00000       0.00000       0.00000       0.00000       0.00000       0.00000       0.00000       0.00000       0.00000       0.00000       0.00000       0.00000       0.00000       0.00000       0.00000       16.2156       14.8186       17.1277       10.7986       5.93566       4.09308       1.46511      0.281987       0.00000       0.00000       0.00000       0.00000       0.00000       0.00000       0.00000       0.00000       0.00000       0.00000       0.00000       0.00000       0.00000       0.00000       0.00000       0.00000       0.00000       0.00000       0.00000       0.00000       0.00000       0.00000       0.00000       0.00000       0.00000       0.00000       0.00000       0.00000
   4  15 2458.4863    1.7030  1.0517  9.6161  0.0270  0.0618   0.0830   0.1699    1.2426   0.0000   418.1054       30.1787       63.7581      -7.48306      -37.9946      -3.18325       7.61029     -0.210184       0.00000       0.00000       0.00000       0.00000       0.00000       0.00000       0.00000       0.00000       0.00000       0.00000       0.00000       0.00000       0.00000       0.00000       0.00000       0.00000       0.00000       0.00000       0.00000       0.00000       0.00000       0.00000       0.00000       0.00000       0.00000       0.00000       0.00000       0.00000       24.2364       25.2607       21.4495       16.4128       10.2846       4.73829       1.85637      0.444255       0.00000       0.00000       0.00000       0.00000       0.00000       0.00000       0.00000       0.00000       0.00000       0.00000       0.00000       0.00000       0.00000       0.00000       0.00000       0.00000       0.00000       0.00000       0.00000       0.00000       0.00000       0.00000       0.00000       0.00000       0.00000       0.00000       0.00000       0.00000
   4  17 2728.5459    2.7359  0.7415 12.2709 -0.0031  0.0546   0.1420   0.1067    0.3906   0.0000   439.2357      0.142668       29.6404      -18.6932       3.91587      -4.45846      -2.70110     -0.305789       0.00000       0.00000       0.00000       0.00000       0.00000       0.00000       0.00000       0.00000       0.00000       0.00000       0.00000       0.00000       0.00000       0.00000       0.00000       0.00000       0.00000       0.00000       0.00000       0.00000       0.00000       0.00000       0.00000       0.00000       0.00000       0.00000       0.00000       0.00000       19.6597       20.5994       18.7654       12.1100       7.56520       4.18482       1.62752      0.346716       0.00000       0.00000       0.00000       0.00000       0.00000       0.00000       0.00000       0.00000       0.00000       0.00000       0.00000       0.00000       0.00000       0.00000       0.00000       0.00000       0.00000       0.00000       0.00000       0.00000       0.00000       0.00000       0.00000       0.00000       0.00000       0.00000       0.00000       0.00000
   4  18 2864.1837    2.9364  1.0114 10.6746 -0.0017  0.0511   0.1245   0.1226    1.7888   0.0000   450.4593       12.0730      -12.0642      -3.07494      -3.44914      -2.55834      0.702910      0.126424       0.00000       0.00000       0.00000       0.00000       0.00000       0.00000       0.00000       0.00000       0.00000       0.00000       0.00000       0.00000       0.00000       0.00000       0.00000       0.00000       0.00000       0.00000       0.00000       0.00000       0.00000       0.00000       0.00000       0.00000       0.00000       0.00000       0.00000       0.00000       20.8869       21.9184       17.7186       12.0126       7.14723       3.30786       1.28158      0.329046       0.00000       0.00000       0.00000       0.00000       0.00000       0.00000       0.00000       0.00000       0.00000       0.00000       0.00000       0.00000       0.00000       0.00000       0.00000       0.00000       0.00000       0.00000       0.00000       0.00000       0.00000       0.00000       0.00000       0.00000       0.00000       0.00000       0.00000       0.00000
   4  19 3000.1589    3.7609  1.0385 12.3578 -0.0043  0.0554   0.1859   0.1310    0.6806   0.0000   444.3855       22.8222       13.0042       3.99622      -3.86467      -6.75084      -1.47550     -0.551418       0.00000       0.00000       0.00000       0.00000       0.00000       0.00000       0.00000       0.00000       0.00000       0.00000       0.00000       0.00000       0.00000       0.00000       0.00000       0.00000       0.00000       0.00000       0.00000       0.00000       0.00000       0.00000       0.00000       0.00000       0.00000       0.00000       0.00000       0.00000       22.0263       23.7053       18.4521       13.4465       7.18988       3.87714       1.32482      0.395611       0.00000       0.00000       0.00000       0.00000       0.00000       0.00000       0.00000       0.00000       0.00000       0.00000       0.00000       0.00000       0.00000       0.00000       0.00000       0.00000       0.00000       0.00000       0.00000       0.00000       0.00000       0.00000       0.00000       0.00000       0.00000       0.00000       0.00000       0.00000
   4  20 3135.9223    4.0769  1.0987  6.7330  0.0000  0.0549   0.2205   0.1487  150.7352   0.0000   436.0309       2.87710       8.60812      0.205071      -1.29800      -2.70452       0.00000       0.00000       0.00000       0.00000       0.00000       0.00000       0.00000       0.00000       0.00000       0.00000       0.00000       0.00000       0.00000       0.00000       0.00000       0.00000       0.00000       0.00000       0.00000       0.00000       0.00000       0.00000       0.00000       0.00000       0.00000       0.00000       0.00000       0.00000       0.00000       0.00000       22.3576       23.6167       20.8978       13.0954       7.70049       3.59820       1.45913      0.353666       0.00000       0.00000       0.00000       0.00000       0.00000       0.00000       0.00000       0.00000       0.00000       0.00000       0.00000       0.00000       0.00000       0.00000       0.00000       0.00000       0.00000       0.00000       0.00000       0.00000       0.00000       0.00000       0.00000       0.00000       0.00000       0.00000       0.00000       0.00000
   4  21 3271.8109    3.7214  1.5039 10.7170 -0.0052  0.0667   0.1604   0.1882    3.9854   0.0000   437.6868     -0.161747      -9.05039      -10.5108       1.52689       3.98489       1.79231      -1.51580       0.00000       0.00000       0.00000       0.00000       0.00000       0.00000       0.00000       0.00000       0.00000       0.00000       0.00000       0.00000       0.00000       0.00000       0.00000       0.00000       0.00000       0.00000       0.00000       0.00000       0.00000       0.00000       0.00000       0.00000       0.00000       0.00000       0.00000       0.00000       23.0534       25.4283       21.3345       15.9781       9.15628       4.83438       1.79327      0.533379       0.00000       0.00000       0.00000       0.00000       0.00000       0.00000       0.00000       0.00000       0.00000       0.00000       0.00000       0.00000       0.00000       0.00000       0.00000       0.00000       0.00000       0.00000       0.00000       0.00000       0.00000       0.00000       0.00000       0.00000       0.00000       0.00000       0.00000       0.00000
   4  22 3408.1997    3.0516  1.8346 11.9939 -0.0016  0.0813   0.1259   0.2036    0.4902   0.0000   450.5667       35.4771      -4.01186       54.1731      -5.35439       7.90491     -0.953792      -1.23180       0.00000       0.00000       0.00000       0.00000       0.00000       0.00000       0.00000       0.00000       0.00000       0.00000       0.00000       0.00000       0.00000       0.00000       0.00000       0.00000       0.00000       0.00000       0.00000       0.00000       0.00000       0.00000       0.00000       0.00000       0.00000       0.00000       0.00000       0.00000       31.2826       32.8947       26.7412       20.1705       12.6477       5.45554       2.17204      0.599143       0.00000       0.00000       0.00000       0.00000       0.00000       0.00000       0.00000       0.00000       0.00000       0.00000       0.00000       0.00000       0.00000       0.00000       0.00000       0.00000       0.00000       0.00000       0.00000       0.00000       0.00000       0.00000       0.00000       0.00000       0.00000       0.00000       0.00000       0.00000
   4  23 3544.7002    2.7452  2.5885 11.6234  0.0039  0.1003   0.0928   0.2334    0.3282   0.0000   415.7283       75.2647      -27.3263      -4.89827     -0.349757       6.84488       1.11902      0.248392       0.00000       0.00000       0.00000       0.00000       0.00000       0.00000       0.00000       0.00000       0.00000       0.00000       0.00000       0.00000       0.00000       0.00000       0.00000       0.00000       0.00000       0.00000       0.00000       0.00000       0.00000       0.00000       0.00000       0.00000       0.00000       0.00000       0.00000       0.00000       33.4887       36.4038       32.9463       23.7187       13.8346       7.80445       2.92446      0.750326       0.00000       0.00000       0.00000       0.00000       0.00000       0.00000       0.00000       0.00000       0.00000       0.00000       0.00000       0.00000       0.00000       0.00000       0.00000       0.00000       0.00000       0.00000       0.00000       0.00000       0.00000       0.00000       0.00000       0.00000       0.00000       0.00000       0.00000       0.00000
   4  24 3681.5578    2.1484  3.6262 11.4031 -0.0006  0.1167   0.0613   0.3046    0.2028   0.0000   411.9167       74.1901     -0.519425       14.2314       20.3009      -6.68696     0.0608115      0.103066       0.00000       0.00000       0.00000       0.00000       0.00000       0.00000       0.00000       0.00000       0.00000       0.00000       0.00000       0.00000       0.00000       0.00000       0.00000       0.00000       0.00000       0.00000       0.00000       0.00000       0.00000       0.00000       0.00000       0.00000       0.00000       0.00000       0.00000       0.00000       42.8062       47.0720       40.2838       28.0149       16.8159       8.76199       3.41586      0.862426       0.00000       0.00000       0.00000       0.00000       0.00000       0.00000       0.00000       0.00000       0.00000       0.00000       0.00000       0.00000       0.00000       0.00000       0.00000       0.00000       0.00000       0.00000       0.00000       0.00000       0.00000       0.00000       0.00000       0.00000       0.00000       0.00000       0.00000       0.00000
   4  25 3818.8237    1.7414  5.3161 11.2540  0.0024  0.1591   0.0456   0.4191    0.1333   0.0000   500.7978       95.4000       64.7565       17.3149      -31.3046      -11.8554      -1.81762      0.676142       0.00000       0.00000       0.00000       0.00000       0.00000       0.00000       0.00000       0.00000       0.00000       0.00000       0.00000       0.00000       0.00000       0.00000       0.00000       0.00000       0.00000       0.00000       0.00000       0.00000       0.00000       0.00000       0.00000       0.00000       0.00000       0.00000       0.00000       0.00000       56.0895       60.5989       53.7904       39.9929       25.1032       12.3761       4.87404       1.17775       0.00000       0.00000       0.00000       0.00000       0.00000       0.00000       0.00000       0.00000       0.00000       0.00000       0.00000       0.00000       0.00000       0.00000       0.00000       0.00000       0.00000       0.00000       0.00000       0.00000       0.00000       0.00000       0.00000       0.00000       0.00000       0.00000       0.00000       0.00000
   5  12 2098.4700    0.7475  0.5595 10.0555  0.0085  0.0403   0.0406   0.0862    0.1353   0.0000   447.4976       7.96376       22.0583      -2.50486       2.32081       2.16455      0.955232      -1.12102     0.0777930    0.00226968       0.00000       0.00000       0.00000       0.00000       0.00000       0.00000       0.00000       0.00000       0.00000       0.00000       0.00000       0.00000       0.00000       0.00000       0.00000       0.00000       0.00000       0.00000       0.00000       0.00000       0.00000       0.00000       0.00000       0.00000       0.00000       0.00000       11.3261       13.4537       12.2432       8.74326       6.24890       3.57278       1.84734      0.830606      0.310939     0.0701798       0.00000       0.00000       0.00000       0.00000       0.00000       0.00000       0.00000       0.00000       0.00000       0.00000       0.00000       0.00000       0.00000       0.00000       0.00000       0.00000       0.00000       0.00000       0.00000       0.00000       0.00000       0.00000       0.00000       0.00000       0.00000       0.00000
   5  13 2235.3386    0.9344  0.6791 10.5744  0.0015  0.0489   0.0515   0.1056    0.1577   0.0000   440.9353      -5.84288       19.3174      -9.27850      -6.00326       4.66792       3.94172      0.388617     -0.230937    -0.0781113       0.00000       0.00000       0.00000       0.00000       0.00000       0.00000       0.00000       0.00000       0.00000       0.00000       0.00000       0.00000       0.00000       0.00000       0.00000       0.00000       0.00000       0.00000       0.00000       0.00000       0.00000       0.00000       0.00000       0.00000       0.00000       0.00000       16.4095       16.3628       13.9653       11.4746       8.93555       4.84197       2.45247      0.835188      0.328862     0.0685485       0.00000       0.00000       0.00000       0.00000       0.00000       0.00000       0.00000       0.00000       0.00000       0.00000       0.00000       0.00000       0.00000       0.00000       0.00000       0.00000       0.00000       0.00000       0.00000       0.00000       0.00000       0.00000       0.00000       0.00000       0.00000       0.00000
   5  15 2506.0202    1.6663  0.8807 10.8808 -0.0075  0.0501   0.0745   0.1053    0.3242   0.0000   443.0919       7.69343       40.3968       8.42025      -5.60867       3.41787      -1.20553     -0.633955     -0.599352     0.0344790       0.00000       0.00000       0.00000       0.00000       0.00000       0.00000       0.00000       0.00000       0.00000       0.00000       0.00000       0.00000       0.00000       0.00000       0.00000       0.00000       0.00000       0.00000       0.00000       0.00000       0.00000       0.00000       0.00000       0.00000       0.00000       0.00000       15.8536       18.0046       15.4198       12.2285       7.32934       4.87212       2.26337       1.09846      0.325119     0.0803640       0.00000       0.00000       0.00000       0.00000       0.00000       0.00000       0.00000       0.00000       0.00000       0.00000       0.00000       0.00000       0.00000       0.00000       0.00000       0.00000       0.00000       0.00000       0.00000       0.00000       0.00000       0.00000       0.00000       0.00000       0.00000       0.00000
   5  16 2641.1822    2.2699  0.9229 10.0224 -0.0156  0.0445   0.0978   0.1181    1.8423   0.0000   405.7038     -0.791908      -4.84047       4.83680      -12.9938       1.38027      0.109831    -0.0170256     -0.280800     -0.162321       0.00000       0.00000       0.00000       0.00000       0.00000       0.00000       0.00000       0.00000       0.00000       0.00000       0.00000       0.00000       0.00000       0.00000       0.00000       0.00000       0.00000       0.00000       0.00000       0.00000       0.00000       0.00000       0.00000       0.00000       0.00000       0.00000       14.6394       14.8169       12.5872       10.7882       7.36658       4.57930       2.06730      0.863207      0.253781     0.0645684       0.00000       0.00000       0.00000       0.00000       0.00000       0.00000       0.00000       0.00000       0.00000       0.00000       0.00000       0.00000       0.00000       0.00000       0.00000       0.00000       0.00000       0.00000       0.00000       0.00000       0.00000       0.00000       0.00000       0.00000       0.00000       0.00000
   5  18 2913.7763    3.5010  0.8982  4.7539  0.0000  0.0470   0.1350   0.1098  911.4913   0.0000   446.4039       20.9129      -5.22919      -4.19118       3.91743      -7.93041       0.00000       0.00000       0.00000       0.00000       0.00000       0.00000       0.00000       0.00000       0.00000       0.00000       0.00000       0.00000       0.00000       0.00000       0.00000       0.00000       0.00000       0.00000       0.00000       0.00000       0.00000       0.00000       0.00000       0.00000       0.00000       0.00000       0.00000       0.00000       0.00000       0.00000       13.2044       15.2229       12.6342       11.3356       7.48788       4.74192       2.51727       1.08951      0.326670     0.0858193       0.00000       0.00000       0.00000       0.00000       0.00000       0.00000       0.00000       0.00000       0.00000       0.00000       0.00000       0.00000       0.00000       0.00000       0.00000       0.00000       0.00000       0.00000       0.00000       0.00000       0.00000       0.00000       0.00000       0.00000       0.00000       0.00000
   5  19 3049.9268    4.1529  0.9284  2.2861  0.0000  0.0597   0.2047   0.1267 1000.0000   0.0000   451.6039       7.62615      0.230407       4.17422       11.3728       2.08336       0.00000       0.00000       0.00000       0.00000       0.00000       0.00000       0.00000       0.00000       0.00000       0.00000       0.00000       0.00000       0.00000       0.00000       0.00000       0.00000       0.00000       0.00000       0.00000       0.00000       0.00000       0.00000       0.00000       0.00000       0.00000       0.00000       0.00000       0.00000       0.00000       0.00000       19.5061       22.8409       20.4649       14.2541       9.37493       4.97878       2.95603       1.17274      0.523116     0.0967072       0.00000       0.00000       0.00000       0.00000       0.00000       0.00000       0.00000       0.00000       0.00000       0.00000       0.00000       0.00000       0.00000       0.00000       0.00000       0.00000       0.00000       0.00000       0.00000       0.00000       0.00000       0.00000       0.00000       0.00000       0.00000       0.00000
   5  22 3459.5867    3.0262  2.7472 10.0636 -0.0007  0.0922   0.0821   0.2421    2.1064   0.0000   441.7529      -16.7369      -16.6979      -23.9977       5.52258       3.03777      -5.73600       1.29720     -0.145753    -0.0947888       0.00000       0.00000       0.00000       0.00000       0.00000       0.00000       0.00000       0.00000       0.00000       0.00000       0.00000       0.00000       0.00000       0.00000       0.00000       0.00000       0.00000       0.00000       0.00000       0.00000       0.00000       0.00000       0.00000       0.00000       0.00000       0.00000       25.2811       32.0717       25.9603       24.0142       14.7333       10.2502       4.68326       2.40616      0.662195      0.186715       0.00000       0.00000       0.00000       0.00000       0.00000       0.00000       0.00000       0.00000       0.00000       0.00000       0.00000       0.00000       0.00000       0.00000       0.00000       0.00000       0.00000       0.00000       0.00000       0.00000       0.00000       0.00000       0.00000       0.00000       0.00000       0.00000
   5  23 3596.5998    2.5236  3.2706 11.0391 -0.0022  0.1164   0.0691   0.2751    0.4770   0.0000   424.0804       92.7013      -5.86646      -2.65306      -12.9365       10.8457       13.5902       5.21305      -2.28106     -0.339971       0.00000       0.00000       0.00000       0.00000       0.00000       0.00000       0.00000       0.00000       0.00000       0.00000       0.00000       0.00000       0.00000       0.00000       0.00000       0.00000       0.00000       0.00000       0.00000       0.00000       0.00000       0.00000       0.00000       0.00000       0.00000       0.00000       28.4031       38.8227       31.5768       27.3973       17.9317       12.5518       5.47984       2.95092      0.871280      0.240337       0.00000       0.00000       0.00000       0.00000       0.00000       0.00000       0.00000       0.00000       0.00000       0.00000       0.00000       0.00000       0.00000       0.00000       0.00000       0.00000       0.00000       0.00000       0.00000       0.00000       0.00000       0.00000       0.00000       0.00000       0.00000       0.00000
   5  25 3871.3388    1.7342  5.5980 10.8733 -0.0005  0.1507   0.0395   0.4095    0.1696   0.0000   482.4637       42.8269       53.4480      -40.3672       1.04836      -8.66189       7.04485       1.61098      -1.16971     0.0550832       0.00000       0.00000       0.00000       0.00000       0.00000       0.00000       0.00000       0.00000       0.00000       0.00000       0.00000       0.00000       0.00000       0.00000       0.00000       0.00000       0.00000       0.00000       0.00000       0.00000       0.00000       0.00000       0.00000       0.00000       0.00000       0.00000       44.3038       51.8342       46.3434       37.8674       26.9236       17.1263       8.68815       3.89310       1.23054      0.271364       0.00000       0.00000       0.00000       0.00000       0.00000       0.00000       0.00000       0.00000       0.00000       0.00000       0.00000       0.00000       0.00000       0.00000       0.00000       0.00000       0.00000       0.00000       0.00000       0.00000       0.00000       0.00000       0.00000       0.00000       0.00000       0.00000
   5  26 4009.5926    1.4539  8.0875 10.4862 -0.0045  0.2006   0.0293   0.5346    0.1281   0.0000   458.2342       11.8360       31.0899       30.5884       56.1461     -0.307026      -17.4585      0.173248       1.12080      0.518918       0.00000       0.00000       0.00000       0.00000       0.00000       0.00000       0.00000       0.00000       0.00000       0.00000       0.00000       0.00000       0.00000       0.00000       0.00000       0.00000       0.00000       0.00000       0.00000       0.00000       0.00000       0.00000       0.00000       0.00000       0.00000       0.00000       54.9244       69.5738       59.5560       50.3276       35.2919       21.7503       11.5452       4.88700       1.66887      0.398972       0.00000       0.00000       0.00000       0.00000       0.00000       0.00000       0.00000       0.00000       0.00000       0.00000       0.00000       0.00000       0.00000       0.00000       0.00000       0.00000       0.00000       0.00000       0.00000       0.00000       0.00000       0.00000       0.00000       0.00000       0.00000       0.00000
   6   9 1727.7178    0.2768  0.1716  9.8441 -0.0234  0.0331   0.0262   0.0477    0.0612   0.0000   430.7162       11.1454     -0.526165      -4.84781      -6.61041      -3.95446      -2.43926      0.183333     -0.289338    -0.0801834     0.0181069    0.00184848       0.00000       0.00000       0.00000       0.00000       0.00000       0.00000       0.00000       0.00000       0.00000       0.00000       0.00000       0.00000       0.00000       0.00000       0.00000       0.00000       0.00000       0.00000       0.00000       0.00000       0.00000       0.00000       0.00000       0.00000       10.1366       11.1940       11.1846       7.82779       5.14022       3.73147       2.19059      0.742205      0.618187      0.216026     0.0644821     0.0113205       0.00000       0.00000       0.00000       0.00000       0.00000       0.00000       0.00000       0.00000       0.00000       0.00000       0.00000       0.00000       0.00000       0.00000       0.00000       0.00000       0.00000       0.00000       0.00000       0.00000       0.00000       0.00000       0.00000       0.00000
   6  11 2004.0303    0.6626  0.4275  9.9359 -0.0050  0.0321   0.0415   0.0834    0.1082   0.0000   443.3290       1.64695       1.67934       6.40977       8.89350      -2.12733      -1.30167       1.43378     -0.418094     0.0213569     0.0653251    -0.0178962       0.00000       0.00000       0.00000       0.00000       0.00000       0.00000       0.00000       0.00000       0.00000       0.00000       0.00000       0.00000       0.00000       0.00000       0.00000       0.00000       0.00000       0.00000       0.00000       0.00000       0.00000       0.00000       0.00000       0.00000       6.94607       9.73381       8.44100       6.43379       5.28165       3.56514       1.96683       1.10043      0.478760      0.205682     0.0687823     0.0154279       0.00000       0.00000       0.00000       0.00000       0.00000       0.00000       0.00000       0.00000       0.00000       0.00000       0.00000       0.00000       0.00000       0.00000       0.00000       0.00000       0.00000       0.00000       0.00000       0.00000       0.00000       0.00000       0.00000       0.00000
   6  12 2142.4440    0.8019  0.5929 10.1243 -0.0074  0.0421   0.0375   0.0766    0.1296   0.0000   446.1094       6.23855      -4.85616       6.30229      -10.0016       3.50475       2.87983      -1.21052      0.171603     -0.101468  -0.000213039    0.00384327       0.00000       0.00000       0.00000       0.00000       0.00000       0.00000       0.00000       0.00000       0.00000       0.00000       0.00000       0.00000       0.00000       0.00000       0.00000       0.00000       0.00000       0.00000       0.00000       0.00000       0.00000       0.00000       0.00000       0.00000       10.1449       13.4935       11.1300       9.33479       6.71815       3.76303       2.65542       1.25007      0.620227      0.196981     0.0767331     0.0189277       0.00000       0.00000       0.00000       0.00000       0.00000       0.00000       0.00000       0.00000       0.00000       0.00000       0.00000       0.00000       0.00000       0.00000       0.00000       0.00000       0.00000       0.00000       0.00000       0.00000       0.00000       0.00000       0.00000       0.00000
   6  13 2279.8355    1.0461  0.9666  9.8134 -0.0030  0.0602   0.0413   0.1060    0.2483   0.0000   462.5047      -18.6926       3.29515       13.4408      -7.97326       6.45179      0.692936       1.62300      -1.27184      0.128047      0.145992     0.0198182       0.00000       0.00000       0.00000       0.00000       0.00000       0.00000       0.00000       0.00000       0.00000       0.00000       0.00000       0.00000       0.00000       0.00000       0.00000       0.00000       0.00000       0.00000       0.00000       0.00000       0.00000       0.00000       0.00000       0.00000       11.9582       15.5445       15.5456       9.86255       10.8305       5.57298       3.62557       2.28965      0.731324      0.368068      0.146961     0.0241035       0.00000       0.00000       0.00000       0.00000       0.00000       0.00000       0.00000       0.00000       0.00000       0.00000       0.00000       0.00000       0.00000       0.00000       0.00000       0.00000       0.00000       0.00000       0.00000       0.00000       0.00000       0.00000       0.00000       0.00000
   6  14 2415.4458    1.5260  0.7476 10.8273 -0.0106  0.0397   0.0730   0.0937    0.1814   0.0000   446.6855       20.0467       21.9122       6.22914       7.29970      -2.82016      0.562428     -0.175932       1.06051     -0.357913   -0.00746593   -0.00133556       0.00000       0.00000       0.00000       0.00000       0.00000       0.00000       0.00000       0.00000       0.00000       0.00000       0.00000       0.00000       0.00000       0.00000       0.00000       0.00000       0.00000       0.00000       0.00000       0.00000       0.00000       0.00000       0.00000       0.00000       10.8546       10.5821       10.1729       8.17861       7.53373       5.14294       2.93409       1.43463      0.625062      0.252231     0.0766269     0.0129479       0.00000       0.00000       0.00000       0.00000       0.00000       0.00000       0.00000       0.00000       0.00000       0.00000       0.00000       0.00000       0.00000       0.00000       0.00000       0.00000       0.00000       0.00000       0.00000       0.00000       0.00000       0.00000       0.00000       0.00000
   6  15 2551.0601    1.7555  0.7279 11.8274 -0.0055  0.0552   0.0789   0.0915    0.1398   0.0000   455.8062       2.30355       6.42043      -8.27320       2.83537      -16.1930     -0.530904     -0.472254     -0.609018     -0.361860     0.0217562   -0.00821201       0.00000       0.00000       0.00000       0.00000       0.00000       0.00000       0.00000       0.00000       0.00000       0.00000       0.00000       0.00000       0.00000       0.00000       0.00000       0.00000       0.00000       0.00000       0.00000       0.00000       0.00000       0.00000       0.00000       0.00000       15.5972       15.1353       12.0148       11.2002       11.4691       7.58469       4.25196       2.07511      0.732743      0.284577     0.0988609     0.0180543       0.00000       0.00000       0.00000       0.00000       0.00000       0.00000       0.00000       0.00000       0.00000       0.00000       0.00000       0.00000       0.00000       0.00000       0.00000       0.00000       0.00000       0.00000       0.00000       0.00000       0.00000       0.00000       0.00000       0.00000
   6  16 2687.0924    2.3226  0.9390 11.7877 -0.0092  0.0441   0.0950   0.0990    0.2058   0.0000   416.7164       8.41223       23.1818      -1.85838      -5.34165       1.60763       4.84076       2.45537      0.254157     -0.353901    -0.0651892     0.0131118       0.00000       0.00000       0.00000       0.00000       0.00000       0.00000       0.00000       0.00000       0.00000       0.00000       0.00000       0.00000       0.00000       0.00000       0.00000       0.00000       0.00000       0.00000       0.00000       0.00000       0.00000       0.00000       0.00000       0.00000       10.2003       13.2551       11.7615       9.62864       7.10450       4.82497       2.78665       1.46429      0.665829      0.279563     0.0878226     0.0194605       0.00000       0.00000       0.00000       0.00000       0.00000       0.00000       0.00000       0.00000       0.00000       0.00000       0.00000       0.00000       0.00000       0.00000       0.00000       0.00000       0.00000       0.00000       0.00000       0.00000       0.00000       0.00000       0.00000       0.00000
   6  17 2823.7095    3.0788  0.7815 12.0525 -0.0033  0.0427   0.1216   0.0833    0.2661   0.0000   435.5537       16.3984      -4.50208       10.8046      -4.09943     -0.719373      0.373122     -0.411107     -0.373948     0.0391607    -0.0708334  -0.000452939       0.00000       0.00000       0.00000       0.00000       0.00000       0.00000       0.00000       0.00000       0.00000       0.00000       0.00000       0.00000       0.00000       0.00000       0.00000       0.00000       0.00000       0.00000       0.00000       0.00000       0.00000       0.00000       0.00000       0.00000       12.2321       11.8018       10.7196       9.65714       7.87579       6.04596       3.16817       1.42454      0.672486      0.258947     0.0648318     0.0137815       0.00000       0.00000       0.00000       0.00000       0.00000       0.00000       0.00000       0.00000       0.00000       0.00000       0.00000       0.00000       0.00000       0.00000       0.00000       0.00000       0.00000       0.00000       0.00000       0.00000       0.00000       0.00000       0.00000       0.00000
   6  18 2960.6148    3.6268  1.0033 11.1573 -0.0009  0.0454   0.1268   0.0971    0.7179   0.0000   446.8926       10.8953       6.20196      0.213843       6.79116      -5.10137       2.74719     -0.199120     -0.795322     -0.279890    -0.0835756   -0.00313192       0.00000       0.00000       0.00000       0.00000       0.00000       0.00000       0.00000       0.00000       0.00000       0.00000       0.00000       0.00000       0.00000       0.00000       0.00000       0.00000       0.00000       0.00000       0.00000       0.00000       0.00000       0.00000       0.00000       0.00000       10.5731       11.9274       12.2017       9.73352       7.09959       5.67299       3.05571       1.41202      0.813551      0.320297     0.0883781     0.0185953       0.00000       0.00000       0.00000       0.00000       0.00000       0.00000       0.00000       0.00000       0.00000       0.00000       0.00000       0.00000       0.00000       0.00000       0.00000       0.00000       0.00000       0.00000       0.00000       0.00000       0.00000       0.00000       0.00000       0.00000
   6  20 3234.0400    3.7939  1.1515 12.3301 -0.0048  0.0576   0.1393   0.1352    0.6121   0.0000   452.3853      -4.58593      -5.51661       5.31907       4.22567      -5.38998      -3.41166     -0.616314     -0.420028     -0.283225    -0.0137402   -0.00419162       0.00000       0.00000       0.00000       0.00000       0.00000       0.00000       0.00000       0.00000       0.00000       0.00000       0.00000       0.00000       0.00000       0.00000       0.00000       0.00000       0.00000       0.00000       0.00000       0.00000       0.00000       0.00000       0.00000       0.00000       19.3359       23.5267       20.2751       15.1676       10.0915       5.84473       3.17614       1.64345      0.669296      0.275018     0.0833116     0.0184531       0.00000       0.00000       0.00000       0.00000       0.00000       0.00000       0.00000       0.00000       0.00000       0.00000       0.00000       0.00000       0.00000       0.00000       0.00000       0.00000       0.00000       0.00000       0.00000       0.00000       0.00000       0.00000       0.00000       0.00000
   6  21 3370.9569    3.2381  1.6837 12.6023 -0.0128  0.0725   0.1034   0.1777    0.3170   0.0000   452.2932       51.5744       32.8349      -5.46666      -12.8431      -5.81325       4.89991     -0.406507      0.107021     -0.553672      0.135748    0.00561214       0.00000       0.00000       0.00000       0.00000       0.00000       0.00000       0.00000       0.00000       0.00000       0.00000       0.00000       0.00000       0.00000       0.00000       0.00000       0.00000       0.00000       0.00000       0.00000       0.00000       0.00000       0.00000       0.00000       0.00000       15.2457       21.1663       17.6147       17.5669       11.4230       9.26175       4.63921       3.13762       1.13366      0.567910      0.137141     0.0374653       0.00000       0.00000       0.00000       0.00000       0.00000       0.00000       0.00000       0.00000       0.00000       0.00000       0.00000       0.00000       0.00000       0.00000       0.00000       0.00000       0.00000       0.00000       0.00000       0.00000       0.00000       0.00000       0.00000       0.00000
   6  22 3508.3581    2.8089  2.8299 11.5766 -0.0003  0.0936   0.0722   0.2391    0.3273   0.0000   468.5920       9.78402      -48.9527      -34.3306       9.38722       4.77191      -5.74158      -4.76138       1.97189     -0.188543    -0.0473878   -0.00234789       0.00000       0.00000       0.00000       0.00000       0.00000       0.00000       0.00000       0.00000       0.00000       0.00000       0.00000       0.00000       0.00000       0.00000       0.00000       0.00000       0.00000       0.00000       0.00000       0.00000       0.00000       0.00000       0.00000       0.00000       21.5829       26.2985       25.3328       21.2151       16.6565       11.9371       7.20690       3.97393       1.84159      0.737779      0.209692     0.0412529       0.00000       0.00000       0.00000       0.00000       0.00000       0.00000       0.00000       0.00000       0.00000       0.00000       0.00000       0.00000       0.00000       0.00000       0.00000       0.00000       0.00000       0.00000       0.00000       0.00000       0.00000       0.00000       0.00000       0.00000
   6  23 3646.0977    2.3284  3.9257 11.1515  0.0000  0.1073   0.0525   0.3029    0.2342   0.0000   463.3213       34.0883       20.9069      -3.82000       16.4473      -16.0705      -11.0633       4.11835       4.70061      -1.20023     -0.397902     0.0299292       0.00000       0.00000       0.00000       0.00000       0.00000       0.00000       0.00000       0.00000       0.00000       0.00000       0.00000       0.00000       0.00000       0.00000       0.00000       0.00000       0.00000       0.00000       0.00000       0.00000       0.00000       0.00000       0.00000       0.00000       24.9811       30.4081       30.5771       23.6568       20.6516       13.7701       8.35033       4.83548       2.07562      0.856977      0.269138     0.0464150       0.00000       0.00000       0.00000       0.00000       0.00000       0.00000       0.00000       0.00000       0.00000       0.00000       0.00000       0.00000       0.00000       0.00000       0.00000       0.00000       0.00000       0.00000       0.00000       0.00000       0.00000       0.00000       0.00000       0.00000
   6  28 4337.4646    0.9632 13.0418 10.2992 -0.0149  0.3106   0.0203   0.8580    0.0784   0.0000   552.3464       171.509       88.3685       29.5175      -14.3602      -31.7923      -18.0600       12.4130       1.21803      0.489614     -0.307728     0.0477347       0.00000       0.00000       0.00000       0.00000       0.00000       0.00000       0.00000       0.00000       0.00000       0.00000       0.00000       0.00000       0.00000       0.00000       0.00000       0.00000       0.00000       0.00000       0.00000       0.00000       0.00000       0.00000       0.00000       0.00000       71.0505       87.8979       84.8589       73.4665       58.5411       40.8763       26.5373       13.8392       6.83283       2.49404      0.738574      0.141070       0.00000       0.00000       0.00000       0.00000       0.00000       0.00000       0.00000       0.00000       0.00000       0.00000       0.00000       0.00000       0.00000       0.00000       0.00000       0.00000       0.00000       0.00000       0.00000       0.00000       0.00000       0.00000       0.00000       0.00000
   7  10 1906.8752    0.4615  0.3236 10.0280 -0.0086  0.0325   0.0334   0.0689    0.0691   0.0000   434.2085      -4.10204       22.5293      -6.45040       10.1835       7.60528       3.61546     0.0189716      0.819468     -0.217263     0.0901091    -0.0709439    0.00133500   0.000377494       0.00000       0.00000       0.00000       0.00000       0.00000       0.00000       0.00000       0.00000       0.00000       0.00000       0.00000       0.00000       0.00000       0.00000       0.00000       0.00000       0.00000       0.00000       0.00000       0.00000       0.00000       0.00000       7.64191       8.24605       6.43778       6.02139       5.62349       4.46407       2.91652       1.60344      0.616787      0.301721      0.104939     0.0469112     0.0109816    0.00256416       0.00000       0.00000       0.00000       0.00000       0.00000       0.00000       0.00000       0.00000       0.00000       0.00000       0.00000       0.00000       0.00000       0.00000       0.00000       0.00000       0.00000       0.00000       0.00000       0.00000       0.00000       0.00000
   7  13 2322.1577    1.2789  0.9912 10.1477  0.0023  0.0440   0.0447   0.1028    0.2356   0.0000   442.2813      0.416679       19.2334       6.01668      -8.90446      -2.19051     -0.525317      0.415170     0.0245733       1.08067     -0.286867     0.0477453     0.0170470    0.00498465       0.00000       0.00000       0.00000       0.00000       0.00000       0.00000       0.00000       0.00000       0.00000       0.00000       0.00000       0.00000       0.00000       0.00000       0.00000       0.00000       0.00000       0.00000       0.00000       0.00000       0.00000       0.00000       9.60317       10.1523       10.4933       9.27378       6.76048       5.41405       3.65602       1.98979       1.04223      0.567799      0.229958     0.0744740     0.0183146    0.00356801       0.00000       0.00000       0.00000       0.00000       0.00000       0.00000       0.00000       0.00000       0.00000       0.00000       0.00000       0.00000       0.00000       0.00000       0.00000       0.00000       0.00000       0.00000       0.00000       0.00000       0.00000       0.00000
   7  14 2458.0984    1.5634  0.9933 10.5494 -0.0047  0.0469   0.0547   0.0979    0.2367   0.0000   434.5876      -3.55863      0.905307       10.7129       13.8386      -3.40526       1.73266      -1.48386       2.32165     -0.264620    -0.0684632    0.00945639    -0.0472897    0.00701183       0.00000       0.00000       0.00000       0.00000       0.00000       0.00000       0.00000       0.00000       0.00000       0.00000       0.00000       0.00000       0.00000       0.00000       0.00000       0.00000       0.00000       0.00000       0.00000       0.00000       0.00000       0.00000       9.78684       11.7733       10.8540       9.31210       8.18838       5.76830       3.80353       2.19090       1.22268      0.523940      0.226548     0.0800651     0.0257569    0.00469406       0.00000       0.00000       0.00000       0.00000       0.00000       0.00000       0.00000       0.00000       0.00000       0.00000       0.00000       0.00000       0.00000       0.00000       0.00000       0.00000       0.00000       0.00000       0.00000       0.00000       0.00000       0.00000
   7  15 2594.2696    2.1854  0.9531 10.9922 -0.0028  0.0443   0.0771   0.1034    0.2802   0.0000   434.7160       12.2187       5.55980       4.13363       6.33258      -2.59641       3.02773       1.10142      0.646553     -0.150878      0.344220     0.0148169   -0.00777650    0.00528665       0.00000       0.00000       0.00000       0.00000       0.00000       0.00000       0.00000       0.00000       0.00000       0.00000       0.00000       0.00000       0.00000       0.00000       0.00000       0.00000       0.00000       0.00000       0.00000       0.00000       0.00000       0.00000       8.81621       11.1644       10.8738       8.26882       8.27643       4.60107       3.78863       2.00372      0.984027      0.576741      0.199899     0.0720773     0.0282711    0.00438693       0.00000       0.00000       0.00000       0.00000       0.00000       0.00000       0.00000       0.00000       0.00000       0.00000       0.00000       0.00000       0.00000       0.00000       0.00000       0.00000       0.00000       0.00000       0.00000       0.00000       0.00000       0.00000
   7  17 2868.3566    3.2486  0.8186 12.2346  0.0010  0.0326   0.1219   0.0935    0.1981   0.0000   436.1645       24.8607       7.99453      -11.7507      -3.12112      -4.58329     -0.223715     -0.752648      0.356782      0.215412     0.0805930    -0.0539416   -0.00652784    0.00158257       0.00000       0.00000       0.00000       0.00000       0.00000       0.00000       0.00000       0.00000       0.00000       0.00000       0.00000       0.00000       0.00000       0.00000       0.00000       0.00000       0.00000       0.00000       0.00000       0.00000       0.00000       0.00000       7.88535       8.73620       8.92139       7.53058       5.70224       3.64981       2.37137       1.54622      0.840514      0.391852      0.152969     0.0536425     0.0148409    0.00263565       0.00000       0.00000       0.00000       0.00000       0.00000       0.00000       0.00000       0.00000       0.00000       0.00000       0.00000       0.00000       0.00000       0.00000       0.00000       0.00000       0.00000       0.00000       0.00000       0.00000       0.00000       0.00000
   7  18 3005.6586    3.4588  0.9468 12.9514  0.0029  0.0432   0.1343   0.1165    0.1564   0.0000   433.0390       20.9229       1.76012      -14.4273       5.77200       3.90763      -4.27807      -1.68427      0.466524     -0.391327     -0.126441    -0.0658317    -0.0246522    0.00292302       0.00000       0.00000       0.00000       0.00000       0.00000       0.00000       0.00000       0.00000       0.00000       0.00000       0.00000       0.00000       0.00000       0.00000       0.00000       0.00000       0.00000       0.00000       0.00000       0.00000       0.00000       0.00000       8.36391       10.0627       9.73807       9.30765       6.87573       4.66272       3.17750       2.04890       1.06668      0.548285      0.205730     0.0731787     0.0212551    0.00446861       0.00000       0.00000       0.00000       0.00000       0.00000       0.00000       0.00000       0.00000       0.00000       0.00000       0.00000       0.00000       0.00000       0.00000       0.00000       0.00000       0.00000       0.00000       0.00000       0.00000       0.00000       0.00000
   7  19 3142.8746    4.0733  1.1127 11.9259  0.0021  0.0462   0.1333   0.1001    0.4003   0.0000   428.0575       25.2902       29.4420       15.3618      -3.74312      -8.39884      -1.86722      -1.46813      -1.08352      0.170723    -0.0885787     -0.116948   -0.00613982   -0.00245755       0.00000       0.00000       0.00000       0.00000       0.00000       0.00000       0.00000       0.00000       0.00000       0.00000       0.00000       0.00000       0.00000       0.00000       0.00000       0.00000       0.00000       0.00000       0.00000       0.00000       0.00000       0.00000       8.84475       12.7427       10.6095       10.2619       7.08289       5.58803       3.55382       1.99423       1.11521      0.522675      0.239140     0.0828845     0.0229203    0.00557348       0.00000       0.00000       0.00000       0.00000       0.00000       0.00000       0.00000       0.00000       0.00000       0.00000       0.00000       0.00000       0.00000       0.00000       0.00000       0.00000       0.00000       0.00000       0.00000       0.00000       0.00000       0.00000
   7  20 3279.8178    3.5960  1.6310 11.3864  0.0008  0.0509   0.1010   0.1273    0.4244   0.0000   444.3773       11.6500       4.24573       4.98135      -11.3370       2.60805       11.8575      -2.89183       2.02918      -1.03354     -0.262968     0.0229043     0.0156284    0.00191647       0.00000       0.00000       0.00000       0.00000       0.00000       0.00000       0.00000       0.00000       0.00000       0.00000       0.00000       0.00000       0.00000       0.00000       0.00000       0.00000       0.00000       0.00000       0.00000       0.00000       0.00000       0.00000       11.0836       13.3950       12.2600       10.8189       8.77937       6.20467       4.38137       2.37252       1.19468      0.641658      0.243266     0.0858362     0.0257957    0.00500822       0.00000       0.00000       0.00000       0.00000       0.00000       0.00000       0.00000       0.00000       0.00000       0.00000       0.00000       0.00000       0.00000       0.00000       0.00000       0.00000       0.00000       0.00000       0.00000       0.00000       0.00000       0.00000
   7  21 3417.3903    3.2841  2.2008 10.3216 -0.0001  0.0624   0.0747   0.1393    0.7727   0.0000   437.3086       13.5497       23.3299       14.2018      -7.22939      -13.2216      -5.58046       4.73083      -1.46688    -0.0727150     0.0829341    -0.0792269   -0.00207063    0.00260720       0.00000       0.00000       0.00000       0.00000       0.00000       0.00000       0.00000       0.00000       0.00000       0.00000       0.00000       0.00000       0.00000       0.00000       0.00000       0.00000       0.00000       0.00000       0.00000       0.00000       0.00000       0.00000       14.0753       15.3295       15.7227       13.8106       10.7543       8.00555       5.28210       3.10818       1.54603      0.835895      0.319987      0.117395     0.0309147    0.00559651       0.00000       0.00000       0.00000       0.00000       0.00000       0.00000       0.00000       0.00000       0.00000       0.00000       0.00000       0.00000       0.00000       0.00000       0.00000       0.00000       0.00000       0.00000       0.00000       0.00000       0.00000       0.00000
   7  22 3555.5365    2.6903  2.8897 10.6746 -0.0135  0.0867   0.0572   0.1840    0.5158   0.0000   449.9240       9.13822      -13.7724      -22.4560       29.1189       11.3297      -4.38116      -2.03215    -0.0127339      0.139094      0.296527    -0.0561131    0.00989994   -0.00749736       0.00000       0.00000       0.00000       0.00000       0.00000       0.00000       0.00000       0.00000       0.00000       0.00000       0.00000       0.00000       0.00000       0.00000       0.00000       0.00000       0.00000       0.00000       0.00000       0.00000       0.00000       0.00000       16.1401       22.5634       18.5144       18.4298       13.5336       11.1725       6.42216       4.21510       2.09017       1.02364      0.412105      0.166699     0.0415782     0.0103545       0.00000       0.00000       0.00000       0.00000       0.00000       0.00000       0.00000       0.00000       0.00000       0.00000       0.00000       0.00000       0.00000       0.00000       0.00000       0.00000       0.00000       0.00000       0.00000       0.00000       0.00000       0.00000
   7  23 3693.4895    2.1617  4.4218 10.9636 -0.0043  0.1043   0.0393   0.2751    0.1766   0.0000   436.5346      -32.2601       8.84609       15.0301       6.80710      -20.9533      -12.8768       7.09969       3.25251      -3.36662     -0.269629      0.145166    -0.0137020     0.0129677       0.00000       0.00000       0.00000       0.00000       0.00000       0.00000       0.00000       0.00000       0.00000       0.00000       0.00000       0.00000       0.00000       0.00000       0.00000       0.00000       0.00000       0.00000       0.00000       0.00000       0.00000       0.00000       21.5162       26.0206       26.2657       21.9504       18.7954       13.3764       8.81926       5.60125       2.85634       1.47601      0.574464      0.216971     0.0609537     0.0104764       0.00000       0.00000       0.00000       0.00000       0.00000       0.00000       0.00000       0.00000       0.00000       0.00000       0.00000       0.00000       0.00000       0.00000       0.00000       0.00000       0.00000       0.00000       0.00000       0.00000       0.00000       0.00000
   7  24 3832.0492    1.7805  5.2301 10.9138 -0.0031  0.1297   0.0344   0.3402    0.1426   0.0000   463.8132       24.6410       18.2930      -26.0668      -47.4444      -6.59030      -6.37221      0.730455       4.13304      -3.58824      -2.02310      0.588313     0.0594252    -0.0154102       0.00000       0.00000       0.00000       0.00000       0.00000       0.00000       0.00000       0.00000       0.00000       0.00000       0.00000       0.00000       0.00000       0.00000       0.00000       0.00000       0.00000       0.00000       0.00000       0.00000       0.00000       0.00000       26.0240       32.6618       31.6772       28.8048       23.6731       16.4631       12.0410       6.73021       4.04729       1.80358      0.834847      0.259596     0.0796805     0.0142460       0.00000       0.00000       0.00000       0.00000       0.00000       0.00000       0.00000       0.00000       0.00000       0.00000       0.00000       0.00000       0.00000       0.00000       0.00000       0.00000       0.00000       0.00000       0.00000       0.00000       0.00000       0.00000
   7  25 3970.5838    1.4783  7.5579 10.5047  0.0001  0.1644   0.0253   0.4445    0.1139   0.0000   424.9984       62.6157       41.5909       34.4777       1.85793      -7.50719       3.23084       8.72852      -4.54639      -3.71547     -0.774578      0.144551      0.181863   -0.00964825       0.00000       0.00000       0.00000       0.00000       0.00000       0.00000       0.00000       0.00000       0.00000       0.00000       0.00000       0.00000       0.00000       0.00000       0.00000       0.00000       0.00000       0.00000       0.00000       0.00000       0.00000       0.00000       32.7052       41.8725       40.7850       36.4957       28.9148       21.4897       14.5300       9.10501       4.87368       2.50978       1.01058      0.355156     0.0949405     0.0179744       0.00000       0.00000       0.00000       0.00000       0.00000       0.00000       0.00000       0.00000       0.00000       0.00000       0.00000       0.00000       0.00000       0.00000       0.00000       0.00000       0.00000       0.00000       0.00000       0.00000       0.00000       0.00000
   8  10 1945.9838    0.5408  0.4952  9.7219 -0.0015  0.0382   0.0260   0.0733    0.1129   0.0000   441.8117       11.7669       4.08265      -9.63264       6.85911      -2.26288      -2.48921      -1.11865     -0.607362      0.233898      0.104213    -0.0747733    -0.0334204   -0.00373422  -0.000515056  -0.000666548       0.00000       0.00000       0.00000       0.00000       0.00000       0.00000       0.00000       0.00000       0.00000       0.00000       0.00000       0.00000       0.00000       0.00000       0.00000       0.00000       0.00000       0.00000       0.00000       0.00000       6.05645       8.60439       8.13392       6.71615       6.11513       3.79442       3.24540       1.91184       1.06880      0.702097      0.275723      0.166888     0.0505270     0.0177585    0.00558646   0.000899000       0.00000       0.00000       0.00000       0.00000       0.00000       0.00000       0.00000       0.00000       0.00000       0.00000       0.00000       0.00000       0.00000       0.00000       0.00000       0.00000       0.00000       0.00000       0.00000       0.00000
   8  12 2225.0407    0.9768  0.8173 10.1695  0.0147  0.0365   0.0365   0.0952    0.1319   0.0000   434.7864       3.75256       29.5245      -3.33506      -6.45790      -7.38478      -8.13245       1.38072       1.66459       1.07895     -0.637326     -0.103998    -0.0336730    -0.0342201   -0.00637868   0.000181950       0.00000       0.00000       0.00000       0.00000       0.00000       0.00000       0.00000       0.00000       0.00000       0.00000       0.00000       0.00000       0.00000       0.00000       0.00000       0.00000       0.00000       0.00000       0.00000       0.00000       6.92956       7.89675       8.08097       7.26652       5.70421       4.83152       3.43095       2.22546       1.20862      0.698178      0.325186      0.154632     0.0551058     0.0188585    0.00416191   0.000795107       0.00000       0.00000       0.00000       0.00000       0.00000       0.00000       0.00000       0.00000       0.00000       0.00000       0.00000       0.00000       0.00000       0.00000       0.00000       0.00000       0.00000       0.00000       0.00000       0.00000
   8  13 2362.8364    1.3427  0.8961 10.5449  0.0001  0.0382   0.0474   0.0922    0.1626   0.0000   443.2123       6.23929       10.8520   -0.00398826      -9.35448     -0.398820       2.64923       2.15691      0.193488      0.685177      0.193436    -0.0927202     0.0302238     0.0246339   0.000843133  -0.000572200       0.00000       0.00000       0.00000       0.00000       0.00000       0.00000       0.00000       0.00000       0.00000       0.00000       0.00000       0.00000       0.00000       0.00000       0.00000       0.00000       0.00000       0.00000       0.00000       0.00000       6.97657       9.20175       8.74759       8.10061       5.94602       4.53652       3.19797       1.96080       1.18175      0.618477      0.331804      0.140808     0.0576186     0.0176309    0.00474415   0.000981791       0.00000       0.00000       0.00000       0.00000       0.00000       0.00000       0.00000       0.00000       0.00000       0.00000       0.00000       0.00000       0.00000       0.00000       0.00000       0.00000       0.00000       0.00000       0.00000       0.00000
   8  14 2499.5107    1.7783  0.9108 11.0055  0.0018  0.0482   0.0619   0.0900    0.1772   0.0000   438.0132       12.6705       20.4998    -0.0595611      -5.19251       6.38139      -1.03715      -3.25494      -1.67905      0.782809     -0.161357     0.0688673     0.0504698    -0.0189367   -0.00470699    0.00102264       0.00000       0.00000       0.00000       0.00000       0.00000       0.00000       0.00000       0.00000       0.00000       0.00000       0.00000       0.00000       0.00000       0.00000       0.00000       0.00000       0.00000       0.00000       0.00000       0.00000       8.78871       8.21451       11.2310       9.26796       6.73533       6.26977       4.38643       2.68683       1.62740      0.862300      0.428704      0.215901     0.0868811     0.0273381    0.00547067   0.000821161       0.00000       0.00000       0.00000       0.00000       0.00000       0.00000       0.00000       0.00000       0.00000       0.00000       0.00000       0.00000       0.00000       0.00000       0.00000       0.00000       0.00000       0.00000       0.00000       0.00000
   8  15 2636.1928    2.1845  1.0424 11.2411 -0.0058  0.0365   0.0707   0.0989    0.2050   0.0000   425.9801      -2.17316       17.1035     -0.820845       4.00128      -2.73644      -1.45795      -2.68263       1.60708      -1.47499      0.219645    -0.0711908    -0.0105830     0.0202328    0.00505891  -0.000812495       0.00000       0.00000       0.00000       0.00000       0.00000       0.00000       0.00000       0.00000       0.00000       0.00000       0.00000       0.00000       0.00000       0.00000       0.00000       0.00000       0.00000       0.00000       0.00000       0.00000       7.48152       8.95540       8.52613       7.65629       6.25246       4.85637       3.19814       2.17949       1.24495      0.661085      0.332202      0.130244     0.0525919     0.0178821    0.00431812   0.000826599       0.00000       0.00000       0.00000       0.00000       0.00000       0.00000       0.00000       0.00000       0.00000       0.00000       0.00000       0.00000       0.00000       0.00000       0.00000       0.00000       0.00000       0.00000       0.00000       0.00000
   8  16 2773.7778    2.8963  0.8321 11.5939 -0.0028  0.0342   0.1010   0.0797    0.2474   0.0000   441.2427       9.49069       11.6782     -0.971742       12.4076      -2.46035      -5.56498      -3.13710      0.526194     -0.688267    0.00169067     0.0225391     0.0406837     0.0133502   -0.00450637    0.00159737       0.00000       0.00000       0.00000       0.00000       0.00000       0.00000       0.00000       0.00000       0.00000       0.00000       0.00000       0.00000       0.00000       0.00000       0.00000       0.00000       0.00000       0.00000       0.00000       0.00000       6.33757       8.19867       7.56176       7.25033       5.52461       4.11596       3.08501       1.84437       1.12699      0.584210      0.316983      0.128925     0.0545196     0.0154272    0.00431465   0.000871226       0.00000       0.00000       0.00000       0.00000       0.00000       0.00000       0.00000       0.00000       0.00000       0.00000       0.00000       0.00000       0.00000       0.00000       0.00000       0.00000       0.00000       0.00000       0.00000       0.00000
   8  17 2911.4825    3.3402  0.8866 12.4614 -0.0044  0.0430   0.1096   0.0838    0.1841   0.0000   431.3679       10.1101       26.6643      0.807423      -5.47790      -2.12367      0.547315      -1.48893      0.558226       1.03438      0.124150     -0.314691     0.0391727   -0.00415082   -0.00337150  -0.000895885       0.00000       0.00000       0.00000       0.00000       0.00000       0.00000       0.00000       0.00000       0.00000       0.00000       0.00000       0.00000       0.00000       0.00000       0.00000       0.00000       0.00000       0.00000       0.00000       0.00000       7.29887       9.83749       8.28959       7.99601       7.13065       5.19658       3.98849       2.60605       1.36831      0.911243      0.317043      0.208813     0.0568878     0.0225783    0.00620528    0.00117099       0.00000       0.00000       0.00000       0.00000       0.00000       0.00000       0.00000       0.00000       0.00000       0.00000       0.00000       0.00000       0.00000       0.00000       0.00000       0.00000       0.00000       0.00000       0.00000       0.00000
   8  18 3049.1547    3.7985  0.9229 12.9291 -0.0041  0.0474   0.1249   0.0881    0.1717   0.0000   449.4172       11.0611       15.8771      -16.0371       3.61821      -6.61754       3.01991      0.303482    0.00557727      0.611990     -0.180880      0.113387    -0.0697763   0.000128704    0.00292022    0.00145947       0.00000       0.00000       0.00000       0.00000       0.00000       0.00000       0.00000       0.00000       0.00000       0.00000       0.00000       0.00000       0.00000       0.00000       0.00000       0.00000       0.00000       0.00000       0.00000       0.00000       7.79848       10.3092       8.64242       10.1705       7.79879       5.71225       4.40629       2.59956       2.05006      0.877707      0.573887      0.185127     0.0952503     0.0215945    0.00684590    0.00140420       0.00000       0.00000       0.00000       0.00000       0.00000       0.00000       0.00000       0.00000       0.00000       0.00000       0.00000       0.00000       0.00000       0.00000       0.00000       0.00000       0.00000       0.00000       0.00000       0.00000
   8  19 3186.5842    3.7559  1.0713 13.3400 -0.0077  0.0426   0.1274   0.1162    0.1575   0.0000   431.0250       24.5140      -10.5370      -8.23314       18.4269       8.99958      -3.13743     -0.680481      -2.74435      0.132308      0.176972     -0.232090    -0.0366327     0.0224548    0.00113799   -0.00103001       0.00000       0.00000       0.00000       0.00000       0.00000       0.00000       0.00000       0.00000       0.00000       0.00000       0.00000       0.00000       0.00000       0.00000       0.00000       0.00000       0.00000       0.00000       0.00000       0.00000       8.03729       9.56714       8.84636       8.57711       6.93951       5.64179       3.92823       2.50900       1.52951      0.830324      0.362246      0.175626     0.0639626     0.0211230    0.00520983    0.00102820       0.00000       0.00000       0.00000       0.00000       0.00000       0.00000       0.00000       0.00000       0.00000       0.00000       0.00000       0.00000       0.00000       0.00000       0.00000       0.00000       0.00000       0.00000       0.00000       0.00000
   8  20 3324.4204    3.3226  1.4610 13.0036 -0.0106  0.0532   0.0966   0.1324    0.1376   0.0000   433.5597       20.3349       22.4313       10.2228      -1.40477       5.29709       4.22320      -1.18517    -0.0917119      0.111259     0.0987969     -0.237392    -0.0113842   -0.00714935    0.00593996  -0.000266464       0.00000       0.00000       0.00000       0.00000       0.00000       0.00000       0.00000       0.00000       0.00000       0.00000       0.00000       0.00000       0.00000       0.00000       0.00000       0.00000       0.00000       0.00000       0.00000       0.00000       10.6510       11.9241       12.8654       11.1760       8.76526       7.15684       4.34215       2.89275       1.96050      0.998246      0.471907      0.203118     0.0898850     0.0282911    0.00623412    0.00111205       0.00000       0.00000       0.00000       0.00000       0.00000       0.00000       0.00000       0.00000       0.00000       0.00000       0.00000       0.00000       0.00000       0.00000       0.00000       0.00000       0.00000       0.00000       0.00000       0.00000
   8  21 3462.5302    2.9556  2.3504 11.9672  0.0010  0.0619   0.0657   0.1673    0.1296   0.0000   438.9166      -10.5960       16.9631      -17.0403      -9.50907       4.16772       3.20958     0.0836594      -1.85518      0.211182     0.0698072      0.650377      0.191964    -0.0208160    0.00153701    0.00137745       0.00000       0.00000       0.00000       0.00000       0.00000       0.00000       0.00000       0.00000       0.00000       0.00000       0.00000       0.00000       0.00000       0.00000       0.00000       0.00000       0.00000       0.00000       0.00000       0.00000       12.0370       14.2960       13.4914       12.2066       10.3999       8.44355       5.90826       3.82914       2.15077       1.15944      0.578149      0.248923     0.0960859     0.0318993    0.00792746    0.00146253       0.00000       0.00000       0.00000       0.00000       0.00000       0.00000       0.00000       0.00000       0.00000       0.00000       0.00000       0.00000       0.00000       0.00000       0.00000       0.00000       0.00000       0.00000       0.00000       0.00000
   8  22 3601.0222    2.3125  3.5453 11.5310 -0.0051  0.0871   0.0431   0.2204    0.1188   0.0000   441.3877       17.0073       4.12184       3.52022       36.1357      -7.13200      -5.38419     -0.104790       1.10550      -2.67700     -0.120296      0.743249     0.0443911    -0.0361096     0.0210704   -0.00271425       0.00000       0.00000       0.00000       0.00000       0.00000       0.00000       0.00000       0.00000       0.00000       0.00000       0.00000       0.00000       0.00000       0.00000       0.00000       0.00000       0.00000       0.00000       0.00000       0.00000       15.2660       19.5911       19.3783       17.0495       14.5783       11.1072       8.02523       5.03022       3.29127       1.73973      0.867848      0.385973      0.154729     0.0478245     0.0128589    0.00217122       0.00000       0.00000       0.00000       0.00000       0.00000       0.00000       0.00000       0.00000       0.00000       0.00000       0.00000       0.00000       0.00000       0.00000       0.00000       0.00000       0.00000       0.00000       0.00000       0.00000
   8  23 3739.1722    2.0264  4.3771 10.9939 -0.0021  0.1005   0.0341   0.2505    0.1342   0.0000   420.9269       21.1455      -34.2903       14.8104       47.3514       19.0874      -22.1572      -9.75096       8.27664      -2.17704     -0.398827      0.410424      0.220580     0.0480447     0.0197328   -0.00384655       0.00000       0.00000       0.00000       0.00000       0.00000       0.00000       0.00000       0.00000       0.00000       0.00000       0.00000       0.00000       0.00000       0.00000       0.00000       0.00000       0.00000       0.00000       0.00000       0.00000       18.4322       23.3542       23.8880       20.9958       17.0906       13.1481       8.91003       6.07114       3.60312       2.03020      0.987258      0.449255      0.172488     0.0579842     0.0139917    0.00246068       0.00000       0.00000       0.00000       0.00000       0.00000       0.00000       0.00000       0.00000       0.00000       0.00000       0.00000       0.00000       0.00000       0.00000       0.00000       0.00000       0.00000       0.00000       0.00000       0.00000
   8  24 3878.4035    1.6815  6.0465 10.9192 -0.0008  0.1296   0.0270   0.3410    0.0921   0.0000   442.4915      -22.2550       21.4390     -0.644107       1.42012       28.6223      -14.4655       7.14608       1.46023       1.96616     -0.212563     -0.475681     0.0569630     0.0774777    0.00956667   -0.00322021       0.00000       0.00000       0.00000       0.00000       0.00000       0.00000       0.00000       0.00000       0.00000       0.00000       0.00000       0.00000       0.00000       0.00000       0.00000       0.00000       0.00000       0.00000       0.00000       0.00000       22.7115       29.5188       27.9261       27.0189       21.7583       17.3265       12.0384       8.25101       4.96183       2.73370       1.40668      0.602522      0.231331     0.0753581     0.0184819    0.00350249       0.00000       0.00000       0.00000       0.00000       0.00000       0.00000       0.00000       0.00000       0.00000       0.00000       0.00000       0.00000       0.00000       0.00000       0.00000       0.00000       0.00000       0.00000       0.00000       0.00000
   8  27 4296.5583    0.9693 11.1804 10.3349 -0.0033  0.2381   0.0176   0.6392    0.0657   0.0000   425.7594       17.2091       37.9273      -43.0280      -8.41198       20.8245      -18.3550      -20.4972      -8.42931       13.5904      -3.03362      -1.85824      0.387429     0.0139515    -0.0115436    0.00225825       0.00000       0.00000       0.00000       0.00000       0.00000       0.00000       0.00000       0.00000       0.00000       0.00000       0.00000       0.00000       0.00000       0.00000       0.00000       0.00000       0.00000       0.00000       0.00000       0.00000       42.5648       52.2246       55.1527       48.1042       40.8489       32.1186       23.5555       15.5778       9.71314       5.30764       2.78045       1.19642      0.484065      0.148295     0.0359383    0.00576908       0.00000       0.00000       0.00000       0.00000       0.00000       0.00000       0.00000       0.00000       0.00000       0.00000       0.00000       0.00000       0.00000       0.00000       0.00000       0.00000       0.00000       0.00000       0.00000       0.00000
   8  28 4435.7540    0.7650 13.7947 10.3166 -0.0108  0.3180   0.0171   0.9069    0.0604   0.0000   484.3693       33.8760       81.9043      -7.84796      -64.7947       17.0288       11.4827      -23.8766      -12.0279      -13.7562      -3.43366      -1.61113     -0.254738    -0.0896569     0.0508118   0.000694195       0.00000       0.00000       0.00000       0.00000       0.00000       0.00000       0.00000       0.00000       0.00000       0.00000       0.00000       0.00000       0.00000       0.00000       0.00000       0.00000       0.00000       0.00000       0.00000       0.00000       55.6703       72.2253       72.3665       65.1952       55.1620       44.2080       32.3805       21.2982       13.5349       7.28643       3.86731       1.64154      0.663623      0.200552     0.0498690    0.00831847       0.00000       0.00000       0.00000       0.00000       0.00000       0.00000       0.00000       0.00000       0.00000       0.00000       0.00000       0.00000       0.00000       0.00000       0.00000       0.00000       0.00000       0.00000       0.00000       0.00000
   9  10 1984.2270    0.5405  0.4751 10.0512 -0.0056  0.0332   0.0249   0.0596    0.0985   0.0000   439.0677      -14.9233       14.3663      -13.1297     0.0262184       5.26301     -0.339843      0.240775      0.304381      0.207401      0.242893   -0.00765700   -0.00736109    -0.0283220    -0.0222824   -0.00159801   0.000768452  -6.14221e-05       0.00000       0.00000       0.00000       0.00000       0.00000       0.00000       0.00000       0.00000       0.00000       0.00000       0.00000       0.00000       0.00000       0.00000       0.00000       0.00000       0.00000       0.00000       5.63893       6.78557       7.28628       6.06549       5.41005       4.01498       3.49254       2.07967       1.28759      0.923202      0.427132      0.202278      0.112361     0.0492493     0.0147367    0.00447256    0.00119512   0.000163413       0.00000       0.00000       0.00000       0.00000       0.00000       0.00000       0.00000       0.00000       0.00000       0.00000       0.00000       0.00000       0.00000       0.00000       0.00000       0.00000       0.00000       0.00000
   9  11 2125.0782    0.7596  0.5776 10.1682 -0.0122  0.0352   0.0312   0.0738    0.1310   0.0000   441.9491      -9.26096       4.18499       2.77190      -5.88936      -6.52433       6.60865      0.179935     -0.892550     -0.709954     -0.401126     0.0220699      0.116835    -0.0462762     0.0147305    0.00117621    0.00116301  -0.000108937       0.00000       0.00000       0.00000       0.00000       0.00000       0.00000       0.00000       0.00000       0.00000       0.00000       0.00000       0.00000       0.00000       0.00000       0.00000       0.00000       0.00000       0.00000       6.72211       6.46738       5.72948       6.88068       6.81781       4.56260       2.68071       2.12281       1.63281       1.14359      0.589298      0.250501      0.108381     0.0375703     0.0121784    0.00423244    0.00102558   0.000174276       0.00000       0.00000       0.00000       0.00000       0.00000       0.00000       0.00000       0.00000       0.00000       0.00000       0.00000       0.00000       0.00000       0.00000       0.00000       0.00000       0.00000       0.00000
   9  13 2402.3029    1.4327  0.8882 11.0601 -0.0112  0.0389   0.0493   0.0847    0.1479   0.0000   439.1881       12.0842       12.5325       11.7260      -12.5873       1.21012       4.05652      -3.13538      -1.60272       1.60956      0.129599    -0.0321717    -0.0152116    -0.0141718   -0.00695579    0.00127298    0.00233986  -6.71545e-05       0.00000       0.00000       0.00000       0.00000       0.00000       0.00000       0.00000       0.00000       0.00000       0.00000       0.00000       0.00000       0.00000       0.00000       0.00000       0.00000       0.00000       0.00000       6.82358       7.89645       7.42081       7.43657       6.50669       4.98780       3.93610       2.64036       1.75319      0.979457      0.554144      0.279714      0.120453     0.0475858     0.0178869    0.00483828    0.00127996   0.000213546       0.00000       0.00000       0.00000       0.00000       0.00000       0.00000       0.00000       0.00000       0.00000       0.00000       0.00000       0.00000       0.00000       0.00000       0.00000       0.00000       0.00000       0.00000
   9  14 2539.5527    1.7854  0.8413 11.2752  0.0009  0.0346   0.0608   0.0817    0.1647   0.0000   438.6727       17.2274       14.4385      -2.16508     -0.643898      -4.11892       1.42633     -0.328694     0.0391307     -0.929718     -0.407734      0.160574    -0.0147318    -0.0502643     0.0240036   -0.00722737    0.00190947  -0.000264142       0.00000       0.00000       0.00000       0.00000       0.00000       0.00000       0.00000       0.00000       0.00000       0.00000       0.00000       0.00000       0.00000       0.00000       0.00000       0.00000       0.00000       0.00000       5.61186       7.05670       7.34049       6.16689       5.62847       4.37157       3.07358       2.19854       1.35342      0.827900      0.459554      0.204435      0.108663     0.0398215     0.0158292    0.00509955    0.00119510   0.000189245       0.00000       0.00000       0.00000       0.00000       0.00000       0.00000       0.00000       0.00000       0.00000       0.00000       0.00000       0.00000       0.00000       0.00000       0.00000       0.00000       0.00000       0.00000
   9  15 2676.9742    2.4762  0.8651 11.2495 -0.0055  0.0370   0.0808   0.0732    0.2334   0.0000   435.0471       6.43631       1.57064       1.53696      -3.65724      -9.14097       1.63388     -0.479534     -0.754500     -0.419674      -1.06570     -0.304332    -0.0588642    -0.0104306    0.00572280    0.00456870   0.000348887   0.000206672       0.00000       0.00000       0.00000       0.00000       0.00000       0.00000       0.00000       0.00000       0.00000       0.00000       0.00000       0.00000       0.00000       0.00000       0.00000       0.00000       0.00000       0.00000       7.10307       8.59962       6.87384       6.72197       6.05061       5.40584       4.20250       2.71183       1.70021      0.881683      0.471042      0.213283     0.0966063     0.0362174     0.0140993    0.00383742    0.00107303   0.000213145       0.00000       0.00000       0.00000       0.00000       0.00000       0.00000       0.00000       0.00000       0.00000       0.00000       0.00000       0.00000       0.00000       0.00000       0.00000       0.00000       0.00000       0.00000
   9  16 2815.1686    3.1629  0.7733 11.6588  0.0007  0.0321   0.1121   0.0681    0.2371   0.0000   428.7893       5.62742       9.03697      -9.51459      -1.18905      -6.41446      -4.67631      -4.50206       1.79966       1.02299      0.435473    -0.0438697    -0.0663630    -0.0281093     0.0147031    0.00253955   -0.00196489   8.41247e-05       0.00000       0.00000       0.00000       0.00000       0.00000       0.00000       0.00000       0.00000       0.00000       0.00000       0.00000       0.00000       0.00000       0.00000       0.00000       0.00000       0.00000       0.00000       6.33490       7.28091       7.00948       6.52069       5.75656       4.48732       3.09959       2.17897       1.40062      0.874306      0.445688      0.195375     0.0897771     0.0340328     0.0125598    0.00383196   0.000938964   0.000154134       0.00000       0.00000       0.00000       0.00000       0.00000       0.00000       0.00000       0.00000       0.00000       0.00000       0.00000       0.00000       0.00000       0.00000       0.00000       0.00000       0.00000       0.00000
   9  18 3091.4908    3.9536  0.9056 12.6176 -0.0043  0.0501   0.1329   0.0868    0.2216   0.0000   434.4961       18.7689       5.21230      -7.38996       14.2924       4.30093      -2.29523      -5.46594      0.442955     0.0128171     0.0402446     0.0823426     0.0334804    0.00272068     0.0233155   0.000454109  -0.000460007  -0.000325119       0.00000       0.00000       0.00000       0.00000       0.00000       0.00000       0.00000       0.00000       0.00000       0.00000       0.00000       0.00000       0.00000       0.00000       0.00000       0.00000       0.00000       0.00000       5.73802       10.8919       6.77321       10.2908       5.39687       7.15630       3.22628       3.61500       1.45289       1.43711      0.446420      0.387643     0.0916241     0.0751483     0.0151678    0.00901417    0.00110789   0.000456037       0.00000       0.00000       0.00000       0.00000       0.00000       0.00000       0.00000       0.00000       0.00000       0.00000       0.00000       0.00000       0.00000       0.00000       0.00000       0.00000       0.00000       0.00000
   9  19 3229.5711    3.6222  1.2249 12.9002  0.0133  0.0436   0.1069   0.1162    0.1769   0.0000   451.9995      -6.87032      -1.23819       17.7376       6.14563      -14.0658      -3.56922      -6.40364     -0.542834      0.569217      0.594032     0.0551259     -0.206120    0.00847485    0.00860793  -0.000230424    0.00237034  -4.27135e-05       0.00000       0.00000       0.00000       0.00000       0.00000       0.00000       0.00000       0.00000       0.00000       0.00000       0.00000       0.00000       0.00000       0.00000       0.00000       0.00000       0.00000       0.00000       7.02495       8.93042       8.29363       8.34996       6.84892       5.62099       4.31316       3.00559       1.85581       1.04063      0.592154      0.305127      0.135628     0.0559986     0.0199547    0.00594873    0.00151242   0.000274159       0.00000       0.00000       0.00000       0.00000       0.00000       0.00000       0.00000       0.00000       0.00000       0.00000       0.00000       0.00000       0.00000       0.00000       0.00000       0.00000       0.00000       0.00000
   9  20 3367.7154    3.2841  1.6898 12.7654 -0.0002  0.0519   0.0818   0.1377    0.1162   0.0000   433.4441       5.59909       2.56793       13.0291       4.22831      -12.9459      0.434378     0.0172359     -0.872254      0.271210      0.324020     -0.649980     -0.310178     0.0969197     0.0345833   -0.00287400    0.00288716   0.000237112       0.00000       0.00000       0.00000       0.00000       0.00000       0.00000       0.00000       0.00000       0.00000       0.00000       0.00000       0.00000       0.00000       0.00000       0.00000       0.00000       0.00000       0.00000       8.79199       10.9164       10.4302       9.32350       8.69969       6.63278       5.52182       3.43102       2.35805       1.27588      0.702187      0.372081      0.154104     0.0675479     0.0239958    0.00663683    0.00196113   0.000293728       0.00000       0.00000       0.00000       0.00000       0.00000       0.00000       0.00000       0.00000       0.00000       0.00000       0.00000       0.00000       0.00000       0.00000       0.00000       0.00000       0.00000       0.00000
   9  21 3506.3073    2.7585  2.4517 12.3801 -0.0019  0.0722   0.0633   0.1717    0.0939   0.0000   424.0719      -26.3789       36.3242      -14.1046      -4.07346      0.541486       3.88249       2.91079       5.32042      0.159979      -1.20574     -0.544210    -0.0183147    -0.0342751   -0.00153016    -0.0107432    0.00279074  -0.000250099       0.00000       0.00000       0.00000       0.00000       0.00000       0.00000       0.00000       0.00000       0.00000       0.00000       0.00000       0.00000       0.00000       0.00000       0.00000       0.00000       0.00000       0.00000       10.9163       15.0425       13.9933       13.9129       11.1605       9.64885       6.90112       4.80238       2.99477       1.87898      0.932074      0.516900      0.209671      0.100783     0.0334429     0.0109702    0.00259026   0.000499022       0.00000       0.00000       0.00000       0.00000       0.00000       0.00000       0.00000       0.00000       0.00000       0.00000       0.00000       0.00000       0.00000       0.00000       0.00000       0.00000       0.00000       0.00000
   9  22 3645.2382    2.2431  3.4335 11.8036 -0.0054  0.0815   0.0443   0.2105    0.0898   0.0000   448.8872      -8.57322      0.827813      -28.2126       20.3539      -10.2889       8.99637      -13.9871      -3.16067       4.32390     -0.140983      -1.62364    -0.0294716    -0.0233259    -0.0239530     0.0137750   0.000583735  -0.000276548       0.00000       0.00000       0.00000       0.00000       0.00000       0.00000       0.00000       0.00000       0.00000       0.00000       0.00000       0.00000       0.00000       0.00000       0.00000       0.00000       0.00000       0.00000       13.7452       17.0744       16.6301       15.0099       13.3955       10.8927       8.50939       5.71021       3.62820       2.15439       1.16716      0.567963      0.273624      0.110044     0.0399460     0.0119355    0.00294105   0.000472442       0.00000       0.00000       0.00000       0.00000       0.00000       0.00000       0.00000       0.00000       0.00000       0.00000       0.00000       0.00000       0.00000       0.00000       0.00000       0.00000       0.00000       0.00000
   9  23 3784.0420    1.8699  5.1202 11.2717 -0.0027  0.1031   0.0308   0.2814    0.0854   0.0000   456.4359      -15.2685       22.5380       3.42793       25.0386      -28.6302       2.80696       3.14365      -6.64922      -4.75337       1.44715      0.575589     -0.132929     0.0348335     0.0401015   -0.00908945    0.00438205  -0.000231549       0.00000       0.00000       0.00000       0.00000       0.00000       0.00000       0.00000       0.00000       0.00000       0.00000       0.00000       0.00000       0.00000       0.00000       0.00000       0.00000       0.00000       0.00000       16.5632       21.1240       20.7668       19.8234       16.8616       13.5860       10.3879       7.31970       4.66186       2.81340       1.59247      0.794327      0.380979      0.150995     0.0542160     0.0162312    0.00382169   0.000640239       0.00000       0.00000       0.00000       0.00000       0.00000       0.00000       0.00000       0.00000       0.00000       0.00000       0.00000       0.00000       0.00000       0.00000       0.00000       0.00000       0.00000       0.00000
   9  25 4063.1318    1.2800  7.8569 10.6867 -0.0037  0.1493   0.0207   0.4309    0.0731   0.0000   417.0043      -33.3694       63.7506      -15.6195      -9.20460      -14.3985       5.95813      -20.8607       1.47831       7.89721       3.63019     -0.735157      0.488739     -0.354429    -0.0809126   -0.00197067    0.00479216   0.000692999       0.00000       0.00000       0.00000       0.00000       0.00000       0.00000       0.00000       0.00000       0.00000       0.00000       0.00000       0.00000       0.00000       0.00000       0.00000       0.00000       0.00000       0.00000       24.8631       31.1234       31.3098       28.9409       25.0837       19.9404       15.4763       10.5216       6.97698       4.10553       2.33384       1.18486      0.547608      0.220680     0.0802047     0.0232190    0.00561283   0.000876710       0.00000       0.00000       0.00000       0.00000       0.00000       0.00000       0.00000       0.00000       0.00000       0.00000       0.00000       0.00000       0.00000       0.00000       0.00000       0.00000       0.00000       0.00000
  10  11 2162.9190    0.8842  0.7078 10.0083 -0.0119  0.0327   0.0327   0.0732    0.2310   0.0000   435.7495      -6.88566       12.9103      -1.40110      -1.95340      -4.50897     0.0484065    -0.0261197      -1.33342     0.0231403      0.461800     -0.120359    -0.0147593     0.0742159     0.0251067    0.00389435   -0.00470595   0.000861153   6.86234e-05   3.83331e-05       0.00000       0.00000       0.00000       0.00000       0.00000       0.00000       0.00000       0.00000       0.00000       0.00000       0.00000       0.00000       0.00000       0.00000       0.00000       0.00000       5.40406       6.79771       6.72735       6.20236       5.18673       4.19986       3.34439       2.40611       1.55063      0.897395      0.537968      0.279499      0.155616     0.0684512     0.0307095     0.0106437    0.00384283    0.00105330   0.000248968   4.18871e-05       0.00000       0.00000       0.00000       0.00000       0.00000       0.00000       0.00000       0.00000       0.00000       0.00000       0.00000       0.00000       0.00000       0.00000       0.00000       0.00000
  10  12 2302.8085    1.1302  0.8209 10.6712 -0.0029  0.0391   0.0405   0.0830    0.1911   0.0000   440.2521      -6.11119       7.89424       8.26167       1.89136       1.92215      -3.51808       2.32744      -1.11083    -0.0847449      -1.35434      0.335900      0.193918   -0.00632949     0.0364190    0.00992339    0.00235764  -0.000892567  -5.23686e-05   4.74941e-05       0.00000       0.00000       0.00000       0.00000       0.00000       0.00000       0.00000       0.00000       0.00000       0.00000       0.00000       0.00000       0.00000       0.00000       0.00000       0.00000       5.61583       6.66334       7.93556       6.15475       6.19843       4.80136       3.45225       2.91001       1.62849       1.10815      0.779473      0.331143      0.183453     0.0977728     0.0420275     0.0134378    0.00538231    0.00167597   0.000344797   4.34144e-05       0.00000       0.00000       0.00000       0.00000       0.00000       0.00000       0.00000       0.00000       0.00000       0.00000       0.00000       0.00000       0.00000       0.00000       0.00000       0.00000
  10  14 2578.6366    2.0713  0.8255 11.5158 -0.0045  0.0320   0.0676   0.0750    0.1554   0.0000   438.0861      -6.14227       8.51106      -1.52606       2.50991      -8.41054      -1.04462      -1.44211       1.89726       1.33354      0.216728    -0.0884475     -0.210619    -0.0177453    0.00618277    -0.0222694   -0.00266953    0.00147993   0.000351409   6.07001e-05       0.00000       0.00000       0.00000       0.00000       0.00000       0.00000       0.00000       0.00000       0.00000       0.00000       0.00000       0.00000       0.00000       0.00000       0.00000       0.00000       4.79885       6.37614       6.42484       5.74456       5.21439       4.01218       3.18846       2.18652       1.40888       1.00522      0.550249      0.290497      0.156973     0.0646994     0.0332061     0.0119130    0.00389663    0.00126104   0.000299694   4.50385e-05       0.00000       0.00000       0.00000       0.00000       0.00000       0.00000       0.00000       0.00000       0.00000       0.00000       0.00000       0.00000       0.00000       0.00000       0.00000       0.00000
  10  15 2717.0066    2.6517  0.8242 11.7435 -0.0029  0.0368   0.0854   0.0724    0.1960   0.0000   443.5199       8.79085       17.4606       2.70174      0.797474       6.23831       1.95384     0.0717820      0.741828      0.785284      0.115069  -0.000122778    -0.0609812    -0.0588962     0.0230045    0.00854119   -0.00444745   0.000540580   9.54098e-05   2.16205e-05       0.00000       0.00000       0.00000       0.00000       0.00000       0.00000       0.00000       0.00000       0.00000       0.00000       0.00000       0.00000       0.00000       0.00000       0.00000       0.00000       5.22617       7.33953       7.11513       6.29709       5.92215       4.48286       3.58322       2.48430       1.74149      0.952125      0.690076      0.300490      0.183114     0.0757959     0.0373515     0.0114017    0.00522878    0.00137329   0.000359283   5.43524e-05       0.00000       0.00000       0.00000       0.00000       0.00000       0.00000       0.00000       0.00000       0.00000       0.00000       0.00000       0.00000       0.00000       0.00000       0.00000       0.00000
  10  16 2855.6686    3.0026  1.0233 11.6655 -0.0044  0.0333   0.0915   0.0923    0.2246   0.0000   438.8253     -0.278856       12.3879      -5.03904       6.85432      -3.92978      -2.38004     -0.323261      -3.07490     0.0722570      0.769119    0.00214159    -0.0837359      0.139174    0.00261193   0.000511730   -0.00505862   -0.00184436   7.08738e-05  -4.95311e-05       0.00000       0.00000       0.00000       0.00000       0.00000       0.00000       0.00000       0.00000       0.00000       0.00000       0.00000       0.00000       0.00000       0.00000       0.00000       0.00000       5.30110       6.44465       6.21468       6.19214       5.30798       4.22091       3.44819       2.40949       1.71025      0.965643      0.559183      0.334761      0.171731     0.0767069     0.0306863     0.0122442    0.00397933    0.00112125   0.000283829   4.66253e-05       0.00000       0.00000       0.00000       0.00000       0.00000       0.00000       0.00000       0.00000       0.00000       0.00000       0.00000       0.00000       0.00000       0.00000       0.00000       0.00000
  10  17 2994.5057    3.8053  0.9011 12.0211 -0.0014  0.0358   0.1175   0.0771    0.2364   0.0000   439.9597       1.64345     -0.918456       13.1763       12.0512      -6.69563      0.201130     -0.173098       1.79249      0.199886      0.993882     -0.207342     0.0203159      0.126135  -9.48924e-06    0.00293796     0.0115798  -0.000843805  -1.05690e-05  -1.42999e-05       0.00000       0.00000       0.00000       0.00000       0.00000       0.00000       0.00000       0.00000       0.00000       0.00000       0.00000       0.00000       0.00000       0.00000       0.00000       0.00000       5.34580       7.33521       5.85034       6.22620       4.86684       4.96287       3.52264       2.92430       1.61261       1.18410      0.554065      0.357772      0.138861     0.0865494     0.0279956     0.0140153    0.00343313    0.00140129   0.000236814   6.14161e-05       0.00000       0.00000       0.00000       0.00000       0.00000       0.00000       0.00000       0.00000       0.00000       0.00000       0.00000       0.00000       0.00000       0.00000       0.00000       0.00000
  10  18 3132.8768    4.0923  1.0441 12.0644 -0.0050  0.0424   0.1169   0.0862    0.2842   0.0000   439.0347       1.51432       3.03462       3.55145       1.39954      -7.51723      -2.91394      -1.51669      -3.63763     -0.434198      0.140416     -0.154537     -0.147897     0.0458045    -0.0413807   -0.00236074    0.00532091   0.000469478  -0.000549651  -3.94633e-05       0.00000       0.00000       0.00000       0.00000       0.00000       0.00000       0.00000       0.00000       0.00000       0.00000       0.00000       0.00000       0.00000       0.00000       0.00000       0.00000       5.29939       8.16419       7.30255       7.34487       6.60696       4.55871       4.39407       2.36257       2.01477       1.12161      0.716404      0.408632      0.156856      0.113718     0.0339938     0.0173185    0.00524584    0.00130662   0.000463646   6.98563e-05       0.00000       0.00000       0.00000       0.00000       0.00000       0.00000       0.00000       0.00000       0.00000       0.00000       0.00000       0.00000       0.00000       0.00000       0.00000       0.00000
  10  19 3271.3473    3.8741  1.2318 11.9848 -0.0024  0.0396   0.1017   0.0922    0.2848   0.0000   443.6031       13.2077       13.3653      -12.8307      -4.84153       3.48702      -4.30241     -0.214423       1.48567      0.621256      0.995735      0.164114     0.0456882     0.0283369     0.0148913    -0.0137070  -6.00709e-05  -0.000307337   0.000731286   0.000115451       0.00000       0.00000       0.00000       0.00000       0.00000       0.00000       0.00000       0.00000       0.00000       0.00000       0.00000       0.00000       0.00000       0.00000       0.00000       0.00000       6.81665       7.68777       7.00644       6.95826       6.49079       5.44765       4.28604       3.11287       2.12835       1.31538      0.737763      0.412625      0.209252     0.0833983     0.0370388     0.0139359    0.00457233    0.00131423   0.000308762   4.96674e-05       0.00000       0.00000       0.00000       0.00000       0.00000       0.00000       0.00000       0.00000       0.00000       0.00000       0.00000       0.00000       0.00000       0.00000       0.00000       0.00000
  10  20 3410.0140    3.1448  2.1675 12.1261 -0.0013  0.0546   0.0668   0.1327    0.1182   0.0000   439.4766       13.1208       21.7813      -16.8495       5.47670       11.1561       1.97665       3.25307      0.370030    -0.0586860     -0.670619      0.971014    -0.0380612     0.0889703     0.0564030     0.0247968    0.00535680    0.00138146   6.55053e-05   1.86401e-05       0.00000       0.00000       0.00000       0.00000       0.00000       0.00000       0.00000       0.00000       0.00000       0.00000       0.00000       0.00000       0.00000       0.00000       0.00000       0.00000       8.85776       10.9220       10.4082       9.65255       8.75308       7.39199       5.88904       4.21120       2.75802       1.75664      0.977297      0.543273      0.261868      0.126514     0.0527457     0.0209600    0.00668806    0.00202456   0.000471813   7.52299e-05       0.00000       0.00000       0.00000       0.00000       0.00000       0.00000       0.00000       0.00000       0.00000       0.00000       0.00000       0.00000       0.00000       0.00000       0.00000       0.00000
  10  21 3548.9836    2.5519  2.9055 12.1521 -0.0120  0.0699   0.0512   0.1782    0.0826   0.0000   425.8027       24.2560       12.3751       11.8109      -22.6573       10.0783       2.25032      -7.88025      -1.97944      -2.08751      0.105384      0.684019     -0.626350     -0.155033    -0.0899405     0.0436317   -0.00358410   -0.00434750   -0.00172462  -1.84817e-05       0.00000       0.00000       0.00000       0.00000       0.00000       0.00000       0.00000       0.00000       0.00000       0.00000       0.00000       0.00000       0.00000       0.00000       0.00000       0.00000       10.1141       13.2208       12.7163       12.5104       10.8960       9.04987       6.78480       5.08822       3.41949       2.19053       1.32170      0.726505      0.367672      0.177458     0.0734913     0.0284015    0.00966095    0.00282726   0.000641815   0.000106742       0.00000       0.00000       0.00000       0.00000       0.00000       0.00000       0.00000       0.00000       0.00000       0.00000       0.00000       0.00000       0.00000       0.00000       0.00000       0.00000
  10  22 3688.6339    2.0721  3.8682 11.6948 -0.0041  0.0832   0.0381   0.2149    0.0774   0.0000   429.1625      -3.71468       14.8550       4.69144       6.41611      0.151215      -1.43219      -6.45946      -2.45900       2.29028      0.328664      -1.16031     -0.762910     0.0190545      0.168041   -0.00454835    0.00477255    0.00454310   0.000313017   3.87075e-05       0.00000       0.00000       0.00000       0.00000       0.00000       0.00000       0.00000       0.00000       0.00000       0.00000       0.00000       0.00000       0.00000       0.00000       0.00000       0.00000       12.9057       15.5656       16.1509       14.9244       13.6551       10.9875       8.41530       5.88964       4.14858       2.75627       1.63132      0.906028      0.442610      0.214746     0.0896508     0.0357525     0.0117248    0.00332570   0.000747181   0.000109223       0.00000       0.00000       0.00000       0.00000       0.00000       0.00000       0.00000       0.00000       0.00000       0.00000       0.00000       0.00000       0.00000       0.00000       0.00000       0.00000
  10  23 3828.0804    1.7400  5.2535 11.3001 -0.0030  0.1047   0.0294   0.2721    0.0749   0.0000   430.4362       10.7103       27.3919      -13.6729      -25.5072       7.84971      -6.41357       1.70507      -5.33184     -0.579035    -0.0196352      -1.43397     -0.632129      0.246752     0.0161313    -0.0420423    0.00649212   -0.00545219   -0.00272373   0.000229663       0.00000       0.00000       0.00000       0.00000       0.00000       0.00000       0.00000       0.00000       0.00000       0.00000       0.00000       0.00000       0.00000       0.00000       0.00000       0.00000       15.8265       20.0538       19.7091       19.0024       16.3322       14.0315       11.0535       7.96443       5.52629       3.45378       2.07552       1.14117      0.607968      0.275469      0.123361     0.0461250     0.0155710    0.00428078   0.000978259   0.000157165       0.00000       0.00000       0.00000       0.00000       0.00000       0.00000       0.00000       0.00000       0.00000       0.00000       0.00000       0.00000       0.00000       0.00000       0.00000       0.00000
  10  25 4107.6849    1.2282  8.7369 10.6429 -0.0036  0.1536   0.0195   0.4439    0.0683   0.0000   452.3957       39.8060       25.8494       19.2704       24.8134      -46.8295      -15.4597      -13.4974       9.48858       2.06937       3.08987      -1.80098      0.196012      0.449845    -0.0673318    -0.0185229    -0.0195049   -0.00852354  -0.000402839   0.000258319       0.00000       0.00000       0.00000       0.00000       0.00000       0.00000       0.00000       0.00000       0.00000       0.00000       0.00000       0.00000       0.00000       0.00000       0.00000       0.00000       23.1032       28.9788       29.3536       29.0823       24.0665       21.0017       15.5307       11.9444       7.85181       5.13741       3.12554       1.74567      0.875627      0.444115      0.181900     0.0700582     0.0232417    0.00656777    0.00134083   0.000230712       0.00000       0.00000       0.00000       0.00000       0.00000       0.00000       0.00000       0.00000       0.00000       0.00000       0.00000       0.00000       0.00000       0.00000       0.00000       0.00000
  10  27 4388.5773    0.8130 12.7727 10.3863 -0.0025  0.2560   0.0162   0.7438    0.0560   0.0000   457.8958      -34.1366      -22.9068       71.9829       32.3661      -1.21113       5.29644      -17.4562      -19.7142       11.1891      -2.83194      -2.37521      0.167744    -0.0440056       1.17154      0.150145    -0.0550422    -0.0155381   -0.00451123  -2.02255e-05       0.00000       0.00000       0.00000       0.00000       0.00000       0.00000       0.00000       0.00000       0.00000       0.00000       0.00000       0.00000       0.00000       0.00000       0.00000       0.00000       36.4381       47.5388       48.8013       46.8522       40.8833       34.3329       26.3516       20.1788       13.9691       9.00406       5.59872       3.24853       1.63008      0.833803      0.330712      0.130561     0.0428079     0.0116985    0.00249375   0.000391258       0.00000       0.00000       0.00000       0.00000       0.00000       0.00000       0.00000       0.00000       0.00000       0.00000       0.00000       0.00000       0.00000       0.00000       0.00000       0.00000
  11  11 2199.7750    0.8924  0.8491  9.8212 -0.0055  0.0401   0.0288   0.0737    0.2235   0.0000   428.5898      -11.4158       21.3362       1.84790      0.317611      -10.8477       1.52918       2.30185       1.86962      -1.26106      0.165275      -1.10201     0.0919505    -0.0488654    -0.0368249     0.0560219     0.0194342   -0.00276852   0.000625357   0.000163838  -3.82762e-05  -2.36356e-05       0.00000       0.00000       0.00000       0.00000       0.00000       0.00000       0.00000       0.00000       0.00000       0.00000       0.00000       0.00000       0.00000       0.00000       4.88800       6.61348       6.79765       6.48607       5.50450       4.86685       3.62984       2.37546       1.95444       1.21884      0.792999      0.503083      0.243884      0.135500     0.0605426     0.0285528     0.0109732    0.00473129    0.00141813   0.000347240   8.65250e-05   1.43827e-05       0.00000       0.00000       0.00000       0.00000       0.00000       0.00000       0.00000       0.00000       0.00000       0.00000       0.00000       0.00000       0.00000       0.00000
  11  12 2339.9698    1.2673  0.9136 10.3703 -0.0056  0.0402   0.0421   0.0808    0.3728   0.0000   433.4107     -0.318817       10.5354       3.07805      -1.54568      -6.82225       1.18931     -0.928926     -0.849067     -0.171661     -0.823534     -0.537703      0.176638      0.201575    -0.0787810    -0.0239798   -0.00467622    0.00217978   0.000848823  -0.000333987   0.000130850  -1.61086e-05       0.00000       0.00000       0.00000       0.00000       0.00000       0.00000       0.00000       0.00000       0.00000       0.00000       0.00000       0.00000       0.00000       0.00000       5.34178       8.04425       7.89119       7.45848       7.10083       4.87634       4.37675       3.03662       1.99871       1.53209      0.766876      0.571779      0.284243      0.139745     0.0860356     0.0271199     0.0142399    0.00517112    0.00128677   0.000490092   0.000113716   1.55313e-05       0.00000       0.00000       0.00000       0.00000       0.00000       0.00000       0.00000       0.00000       0.00000       0.00000       0.00000       0.00000       0.00000       0.00000
  11  13 2478.5147    1.6852  0.9525 10.7265 -0.0092  0.0368   0.0521   0.0799    0.4438   0.0000   430.6075       4.57783       9.31622      -1.91211     -0.564475       2.95841      -3.67436       1.19707      0.156029      -1.98418     -0.497065      0.651277      0.224582      0.114418    -0.0257621    0.00105615    0.00733873   -0.00122588  -0.000376675   0.000479896   0.000143140  -7.17492e-06       0.00000       0.00000       0.00000       0.00000       0.00000       0.00000       0.00000       0.00000       0.00000       0.00000       0.00000       0.00000       0.00000       0.00000       5.00035       6.55243       6.62221       5.95656       5.90619       4.63378       3.57147       2.60869       1.74273       1.32776      0.814539      0.479790      0.273639      0.129897     0.0615819     0.0267258     0.0115523    0.00392291    0.00129085   0.000391561   8.47083e-05   1.18586e-05       0.00000       0.00000       0.00000       0.00000       0.00000       0.00000       0.00000       0.00000       0.00000       0.00000       0.00000       0.00000       0.00000       0.00000
  11  14 2616.9598    2.1472  0.9278 11.8382 -0.0070  0.0345   0.0660   0.0796    0.1809   0.0000   438.2043       2.23539       13.4965      -4.15893      -3.19705      -5.99503       2.82197     -0.707742      0.929125     -0.208963     -0.166491      -1.00720      0.202592     -0.205402   -0.00287057    -0.0134555    0.00980127    0.00483542   2.30483e-05   0.000270117   5.27773e-05  -3.37304e-06       0.00000       0.00000       0.00000       0.00000       0.00000       0.00000       0.00000       0.00000       0.00000       0.00000       0.00000       0.00000       0.00000       0.00000       4.36368       5.80436       5.72894       5.65154       4.96023       4.33806       3.38683       2.70340       1.84659       1.27955      0.739948      0.461358      0.257271      0.140918     0.0584418     0.0292951     0.0111420    0.00433104    0.00132710   0.000405333   7.97508e-05   1.31432e-05       0.00000       0.00000       0.00000       0.00000       0.00000       0.00000       0.00000       0.00000       0.00000       0.00000       0.00000       0.00000       0.00000       0.00000
  11  15 2756.0902    2.6739  0.8249 12.1592 -0.0027  0.0312   0.0833   0.0728    0.1453   0.0000   436.7537       3.07325       7.70363      -2.90160     -0.415316       1.88550     0.0586772      -3.14180      0.820494     -0.274262      0.624692     -0.462515     -0.248308    -0.0390366    -0.0161316     0.0143274   -0.00192346   0.000648539   -0.00107829   1.93350e-05   0.000129833   1.33342e-05       0.00000       0.00000       0.00000       0.00000       0.00000       0.00000       0.00000       0.00000       0.00000       0.00000       0.00000       0.00000       0.00000       0.00000       4.16346       5.55243       5.41094       5.10564       4.96117       3.75780       3.17313       2.11810       1.61936       1.10987      0.663305      0.432039      0.216391      0.119111     0.0521111     0.0245582    0.00889363    0.00376342    0.00105428   0.000318138   7.98129e-05   1.07463e-05       0.00000       0.00000       0.00000       0.00000       0.00000       0.00000       0.00000       0.00000       0.00000       0.00000       0.00000       0.00000       0.00000       0.00000
  11  16 2895.4541    3.5224  0.7495 12.5132 -0.0028  0.0275   0.1115   0.0625    0.1454   0.0000   432.0331       2.99107       12.8595      0.516621      -8.82749      -4.59587      0.114457      0.536011      0.605933      0.294535     0.0969723     0.0532835     -0.113023     0.0190592   2.48473e-05    -0.0206783    0.00682436    0.00119800    0.00137438  -0.000253201  -1.15726e-05   1.45160e-05       0.00000       0.00000       0.00000       0.00000       0.00000       0.00000       0.00000       0.00000       0.00000       0.00000       0.00000       0.00000       0.00000       0.00000       4.12786       4.92696       4.84110       4.62300       4.23713       3.58279       2.83733       2.16158       1.52475      0.990679      0.597905      0.354625      0.195877      0.103739     0.0445930     0.0212201    0.00778627    0.00293846   0.000908762   0.000251439   5.50808e-05   8.74040e-06       0.00000       0.00000       0.00000       0.00000       0.00000       0.00000       0.00000       0.00000       0.00000       0.00000       0.00000       0.00000       0.00000       0.00000
  11  17 3034.5233    4.1790  0.8339 12.5621 -0.0035  0.0303   0.1269   0.0674    0.1838   0.0000   442.1101       2.27391       12.4850     -0.419508      0.210574      -2.99092      0.721210      -3.43553       2.10995      -1.87642      0.559365      0.178781    -0.0799782    -0.0994047     0.0767231     0.0149158    0.00844549   0.000623984   -0.00120931  -8.44130e-05   2.66884e-05  -1.84768e-05       0.00000       0.00000       0.00000       0.00000       0.00000       0.00000       0.00000       0.00000       0.00000       0.00000       0.00000       0.00000       0.00000       0.00000       4.38750       5.45855       5.19223       5.29944       4.74682       4.09252       3.05564       2.13060       1.63331       1.07264      0.728037      0.410531      0.225325      0.103490     0.0557952     0.0202321    0.00925380    0.00316520    0.00111342   0.000261971   6.51693e-05   1.07064e-05       0.00000       0.00000       0.00000       0.00000       0.00000       0.00000       0.00000       0.00000       0.00000       0.00000       0.00000       0.00000       0.00000       0.00000
  11  18 3173.5261    3.9245  1.1790 12.0044 -0.0073  0.0421   0.1048   0.0860    0.2816   0.0000   436.9855       8.59917       1.08398      -2.67499      -5.82051      -11.3283      -10.1780      -4.80493      -1.11571      -1.52562     -0.331867      0.105147      0.114524      0.111341    0.00820037    -0.0531121   0.000824157    0.00409533   -0.00112150  -4.54177e-05   5.90321e-05  -3.92504e-06       0.00000       0.00000       0.00000       0.00000       0.00000       0.00000       0.00000       0.00000       0.00000       0.00000       0.00000       0.00000       0.00000       0.00000       4.92155       7.52304       6.91608       7.06700       6.39081       5.04393       4.53339       2.84637       2.60541       1.23487       1.14744      0.551325      0.327651      0.222023     0.0591332     0.0528831     0.0127307    0.00587746    0.00205218   0.000386298   0.000125237   1.73011e-05       0.00000       0.00000       0.00000       0.00000       0.00000       0.00000       0.00000       0.00000       0.00000       0.00000       0.00000       0.00000       0.00000       0.00000
  11  19 3312.3254    3.5736  1.5991 11.7642 -0.0002  0.0412   0.0811   0.1059    0.1946   0.0000   436.9230       3.68411       11.3635      -9.58349      -7.75683       2.60061      -4.22293      -1.05608       5.66746     -0.672367      -1.21474      0.741197      0.369297    -0.0693829    -0.0336781    -0.0202328   -0.00662334   -0.00534801   6.62027e-06   0.000641213   0.000186947  -3.66680e-06       0.00000       0.00000       0.00000       0.00000       0.00000       0.00000       0.00000       0.00000       0.00000       0.00000       0.00000       0.00000       0.00000       0.00000       6.14056       7.14839       7.38578       7.24975       6.82800       5.15114       3.98639       3.18994       2.26535       1.45800      0.862127      0.545952      0.312867      0.165531     0.0738692     0.0313220     0.0118381    0.00441024    0.00139242   0.000411808   8.71368e-05   1.22692e-05       0.00000       0.00000       0.00000       0.00000       0.00000       0.00000       0.00000       0.00000       0.00000       0.00000       0.00000       0.00000       0.00000       0.00000
  11  20 3451.6787    2.8695  2.4593 11.7070 -0.0112  0.0551   0.0535   0.1335    0.1093   0.0000   454.3254      -1.43824       9.41882       3.95875       5.41368      -10.4115       3.00701      -1.66547       3.85547      -2.68857     -0.976225      0.364800      0.823945      0.394651     -0.117226    0.00967037    0.00659333    0.00245493    0.00393263   0.000151829  -0.000121866  -7.92318e-06       0.00000       0.00000       0.00000       0.00000       0.00000       0.00000       0.00000       0.00000       0.00000       0.00000       0.00000       0.00000       0.00000       0.00000       7.95357       10.3093       10.2779       9.37816       8.69452       7.26024       5.78934       4.31211       3.09582       1.97862       1.21530      0.742457      0.381144      0.209303     0.0947131     0.0431824     0.0160672    0.00657201    0.00203963   0.000572314   0.000127582   1.84150e-05       0.00000       0.00000       0.00000       0.00000       0.00000       0.00000       0.00000       0.00000       0.00000       0.00000       0.00000       0.00000       0.00000       0.00000
  11  21 3591.0160    2.4641  3.4670 11.4138 -0.0003  0.0678   0.0411   0.1684    0.0943   0.0000   449.8324       29.8039      -3.99193      -34.6727      0.232629      -6.40081       9.70490      -12.1698      -3.49990       3.90999       2.83346      -1.85023     -0.770122    -0.0393325      0.193643     0.0597204    -0.0198364   -0.00808800   0.000789560  -0.000612150  -0.000137542   1.58979e-05       0.00000       0.00000       0.00000       0.00000       0.00000       0.00000       0.00000       0.00000       0.00000       0.00000       0.00000       0.00000       0.00000       0.00000       9.25552       11.7638       11.9416       11.7859       10.2583       8.70925       7.00440       5.13283       3.78884       2.44027       1.56570      0.884566      0.529305      0.260850      0.125355     0.0552054     0.0233159    0.00818652    0.00274666   0.000691709   0.000159004   2.41243e-05       0.00000       0.00000       0.00000       0.00000       0.00000       0.00000       0.00000       0.00000       0.00000       0.00000       0.00000       0.00000       0.00000       0.00000
  11  22 3730.7303    2.0409  4.6143 11.2340 -0.0018  0.0825   0.0323   0.2198    0.0838   0.0000   438.7222       32.7347       2.16778       11.4183      -13.3760      0.443143      -12.3938       3.53017       12.9765      -4.33059      -1.35099     -0.767437      0.184051     0.0498496     0.0218872     0.0249990    -0.0140582    0.00489823   0.000851001   -0.00169777   1.17580e-05   3.17131e-05       0.00000       0.00000       0.00000       0.00000       0.00000       0.00000       0.00000       0.00000       0.00000       0.00000       0.00000       0.00000       0.00000       0.00000       11.3530       14.1725       14.4534       14.0585       12.7764       10.6236       8.67177       6.38031       4.69190       3.07929       2.03153       1.16545      0.665529      0.338842      0.166157     0.0724934     0.0301405     0.0105064    0.00345861   0.000888297   0.000197570   2.83523e-05       0.00000       0.00000       0.00000       0.00000       0.00000       0.00000       0.00000       0.00000       0.00000       0.00000       0.00000       0.00000       0.00000       0.00000
  11  23 3870.7064    1.6305  5.6298 11.1273 -0.0073  0.1039   0.0265   0.2721    0.0741   0.0000   407.2223       60.8804      -9.99114       4.93523       6.35071      -8.57318      -16.4149       6.12145      -4.86526     -0.879628       2.75923       1.19632      -1.71688     -0.560327     0.0721783    -0.0834929     0.0100483    -0.0184804    -0.0132587    0.00283245   0.000354934   1.01024e-08       0.00000       0.00000       0.00000       0.00000       0.00000       0.00000       0.00000       0.00000       0.00000       0.00000       0.00000       0.00000       0.00000       0.00000       14.7032       17.8019       18.2482       18.0920       16.3831       13.8349       10.9484       7.78105       5.82288       4.02103       2.53135       1.51665      0.877177      0.417624      0.214050     0.0851253     0.0385834     0.0131919    0.00418816    0.00108712   0.000241051   3.50575e-05       0.00000       0.00000       0.00000       0.00000       0.00000       0.00000       0.00000       0.00000       0.00000       0.00000       0.00000       0.00000       0.00000       0.00000
  11  26 4291.9142    0.9303 10.7836 10.4799 -0.0099  0.1983   0.0162   0.5516    0.0569   0.0000   424.6446       3.41704      -14.1539      -5.85085       24.8929      -14.6784      -74.7130       20.7981       7.75886      -10.2813      -5.28346       3.14894      0.277033    -0.0980838      0.117350    -0.0682791    -0.0986146   -0.00166120  -0.000235571    0.00151272  -0.000371140  -4.41193e-05       0.00000       0.00000       0.00000       0.00000       0.00000       0.00000       0.00000       0.00000       0.00000       0.00000       0.00000       0.00000       0.00000       0.00000       26.1995       33.3015       34.3989       33.9325       30.1630       25.7878       21.0468       15.9712       11.5279       7.84101       5.06645       3.07050       1.73208      0.924854      0.444197      0.202378     0.0797397     0.0286992    0.00888317    0.00230228   0.000485080   7.20163e-05       0.00000       0.00000       0.00000       0.00000       0.00000       0.00000       0.00000       0.00000       0.00000       0.00000       0.00000       0.00000       0.00000       0.00000
  12  11 2235.7976    1.0018  0.7811 10.3195 -0.0017  0.0381   0.0332   0.0695    0.1238   0.0000   439.1926       1.15907       5.39394       4.30571      -3.74484       4.76129      -3.12757      -3.01516       2.89060     -0.376647      0.456635     -0.773256      0.241533    0.00780809   -0.00507361      0.125757    0.00870394   -0.00782750   0.000376598   0.000158117  -0.000848408   1.68157e-05   2.03480e-05   1.82398e-06       0.00000       0.00000       0.00000       0.00000       0.00000       0.00000       0.00000       0.00000       0.00000       0.00000       0.00000       0.00000       4.11249       6.40650       5.42596       6.51106       4.86857       5.07022       3.43440       2.88638       2.09944       1.41825       1.04483      0.505001      0.411773      0.168972      0.124371     0.0398288     0.0274681    0.00751645    0.00459813    0.00101209   0.000469496   9.83745e-05   2.17827e-05   4.36096e-06       0.00000       0.00000       0.00000       0.00000       0.00000       0.00000       0.00000       0.00000       0.00000       0.00000       0.00000       0.00000
  12  12 2376.2865    1.3278  0.9150 10.6230 -0.0073  0.0369   0.0397   0.0768    0.2399   0.0000   442.3431      -9.72529       6.11242       3.12644      -1.67046    0.00256945      0.161269      -1.08699      -1.05182      0.851942     -0.168958     -0.920294      0.347909      0.317247     -0.182564    -0.0336029   -0.00382579    0.00323120    0.00141595  -0.000582059  -8.08993e-05   1.26615e-05   2.12754e-05  -2.00707e-06       0.00000       0.00000       0.00000       0.00000       0.00000       0.00000       0.00000       0.00000       0.00000       0.00000       0.00000       0.00000       4.49310       5.46071       6.03735       4.71345       5.50456       4.43545       3.52225       2.89737       1.87848       1.50057      0.945324      0.604309      0.362992      0.182278     0.0978243     0.0496731     0.0192090    0.00917076    0.00353597    0.00114660   0.000385376   0.000115426   2.09296e-05   2.34612e-06       0.00000       0.00000       0.00000       0.00000       0.00000       0.00000       0.00000       0.00000       0.00000       0.00000       0.00000       0.00000
  12  13 2515.4357    1.8471  1.0887  9.7233  0.0057  0.0378   0.0567   0.0849    1.0715   0.0000   440.4222      -4.96363       3.84050      -2.17868      -8.26974      -2.78517     0.0701056      -1.32014     -0.425638      0.430041     0.0832323     -0.266873     -0.141086     -0.166469    -0.0764009    -0.0338363     0.0263087    0.00772557    0.00226120   -0.00159710  -0.000582430   4.41522e-06   1.61727e-05  -1.41946e-06       0.00000       0.00000       0.00000       0.00000       0.00000       0.00000       0.00000       0.00000       0.00000       0.00000       0.00000       0.00000       4.29779       5.77239       6.03911       5.34625       5.38261       4.36234       3.81718       2.80522       1.96351       1.52906      0.882378      0.648296      0.352703      0.196331      0.115138     0.0473628     0.0278015    0.00913276    0.00436358    0.00143041   0.000367995   0.000114667   2.27758e-05   2.91660e-06       0.00000       0.00000       0.00000       0.00000       0.00000       0.00000       0.00000       0.00000       0.00000       0.00000       0.00000       0.00000
  12  14 2654.5769    2.3289  1.0992 10.4208 -0.0030  0.0360   0.0681   0.0850    1.0446   0.0000   439.4980       6.34167       16.2241      -1.36916     -0.477817       1.13875      -1.32986      0.657475      -2.55331      -2.46271      0.640246      0.137043     0.0531042     -0.237187     -0.130124     0.0108990   -0.00760074   -0.00659849    0.00507816  -0.000237473  -0.000163968   6.40601e-05   3.45063e-05   9.27074e-07       0.00000       0.00000       0.00000       0.00000       0.00000       0.00000       0.00000       0.00000       0.00000       0.00000       0.00000       0.00000       5.01732       5.80642       5.79340       5.23980       5.28206       4.57912       3.82202       3.03522       2.31933       1.54202      0.996477      0.614402      0.348908      0.203639      0.100626     0.0475859     0.0212983    0.00874426    0.00318447    0.00119691   0.000358202   9.00001e-05   1.90396e-05   2.49159e-06       0.00000       0.00000       0.00000       0.00000       0.00000       0.00000       0.00000       0.00000       0.00000       0.00000       0.00000       0.00000
  12  15 2794.4672    2.9464  0.9827 11.9174 -0.0038  0.0316   0.0807   0.0749    0.2715   0.0000   438.1496      -3.29303       17.2682      -5.22056       1.69805      -1.51351    -0.0863887      -2.58763       2.67257     -0.488879      0.155478      0.578272     0.0763321     -0.163008     0.0330767     0.0822862   -0.00384872   -0.00804861   -0.00129481    0.00130269  -0.000146362  -3.52299e-05   3.33504e-05  -2.33372e-07       0.00000       0.00000       0.00000       0.00000       0.00000       0.00000       0.00000       0.00000       0.00000       0.00000       0.00000       0.00000       3.84824       5.26969       5.36470       4.95715       4.76701       3.82301       3.33348       2.46532       1.86675       1.22901      0.853951      0.510687      0.293593      0.180592     0.0824438     0.0462766     0.0187021    0.00924539    0.00296019    0.00115350   0.000350237   9.03665e-05   2.06516e-05   2.72255e-06       0.00000       0.00000       0.00000       0.00000       0.00000       0.00000       0.00000       0.00000       0.00000       0.00000       0.00000       0.00000
  12  16 2934.3430    3.4841  0.8575 12.8448 -0.0062  0.0351   0.1040   0.0686    0.1497   0.0000   434.7317       2.87154       14.1630      -6.99247      -6.18049      -6.09216     -0.493798      -3.47283      -2.66420      -1.11309       1.61884     -0.778379     0.0985855     0.0548312    -0.0387283     0.0349838    0.00264757   0.000691821   -0.00205143   0.000385879  -3.78978e-05   5.42656e-05   2.67066e-06   5.64603e-06       0.00000       0.00000       0.00000       0.00000       0.00000       0.00000       0.00000       0.00000       0.00000       0.00000       0.00000       0.00000       4.02456       5.85705       5.64159       5.59809       5.40716       4.13753       3.58803       2.44285       1.88271       1.37265      0.799701      0.581676      0.297448      0.185088     0.0936651     0.0397313     0.0220880    0.00763273    0.00330107    0.00122424   0.000303494   9.92750e-05   2.31405e-05   3.30704e-06       0.00000       0.00000       0.00000       0.00000       0.00000       0.00000       0.00000       0.00000       0.00000       0.00000       0.00000       0.00000
  12  17 3073.7889    3.7039  0.9643 13.0075 -0.0094  0.0322   0.1101   0.0799    0.1381   0.0000   435.2576       8.01131       9.72234      -2.14068       1.11580    -0.0406847     0.0871728      -2.82715     -0.738547      0.850713       1.41258     -0.454106     -0.612112      0.218414    -0.0617829    -0.0107122    -0.0271941   -0.00545124    0.00541006   0.000755801   0.000228174  -7.38866e-05   1.26621e-05   1.42254e-06       0.00000       0.00000       0.00000       0.00000       0.00000       0.00000       0.00000       0.00000       0.00000       0.00000       0.00000       0.00000       4.01944       5.57207       5.41501       5.29485       4.69972       4.12812       3.35580       2.46976       1.86512       1.24497      0.878780      0.520338      0.323251      0.163605     0.0870164     0.0438783     0.0189147    0.00830264    0.00331593    0.00108588   0.000348109   8.48684e-05   1.97622e-05   2.96668e-06       0.00000       0.00000       0.00000       0.00000       0.00000       0.00000       0.00000       0.00000       0.00000       0.00000       0.00000       0.00000
  12  18 3213.2986    3.8878  1.2262 12.4904 -0.0025  0.0356   0.0984   0.0872    0.2263   0.0000   443.6039     -0.538751       17.6617      -2.15455      -5.79801      -8.37132       3.94554       1.27564     -0.684070     0.0123350       1.76786      0.396357      0.136428    -0.0309477      0.124571    -0.0288851    -0.0481150     0.0101635  -3.84336e-05  -0.000278568   0.000253363   2.09035e-06   6.71808e-06  -1.12580e-06       0.00000       0.00000       0.00000       0.00000       0.00000       0.00000       0.00000       0.00000       0.00000       0.00000       0.00000       0.00000       4.65284       6.06444       6.14556       6.19996       5.39732       4.59195       3.67295       2.71370       1.93599       1.38309      0.923319      0.576309      0.339193      0.188210     0.0964133     0.0475585     0.0219779    0.00928936    0.00350102    0.00119540   0.000354183   9.23968e-05   1.93246e-05   3.06814e-06       0.00000       0.00000       0.00000       0.00000       0.00000       0.00000       0.00000       0.00000       0.00000       0.00000       0.00000       0.00000
  12  19 3352.6404    3.3707  1.8121 12.1581 -0.0065  0.0419   0.0705   0.1065    0.1305   0.0000   443.1940       21.9936       10.8726      -7.62696      -7.20484      -9.03644      -1.29482      -5.51545       4.93228     -0.417304      -1.10716     -0.709060     0.0530915      0.259992    -0.0242285     0.0213479   -0.00814267    -0.0114089    0.00389609   -0.00128097  -0.000255695   2.43623e-05  -8.25722e-06  -7.66899e-07       0.00000       0.00000       0.00000       0.00000       0.00000       0.00000       0.00000       0.00000       0.00000       0.00000       0.00000       0.00000       5.93700       7.34179       7.90975       7.62001       6.64601       5.63225       4.41573       3.41461       2.46744       1.70716       1.08671      0.683354      0.404075      0.235243      0.118228     0.0582499     0.0258964     0.0112932    0.00421408    0.00147751   0.000427436   0.000110898   2.19602e-05   3.21135e-06       0.00000       0.00000       0.00000       0.00000       0.00000       0.00000       0.00000       0.00000       0.00000       0.00000       0.00000       0.00000
  12  20 3492.4369    2.7216  2.8427 11.4769 -0.0030  0.0578   0.0475   0.1358    0.1062   0.0000   433.9648       15.3269       7.45487      -9.70604       2.53178      0.232768       3.23162      -6.61906       3.03383      -5.55265     -0.337006       2.19314     -0.276938     -0.251255      0.370525      0.106207    -0.0185810     0.0170315    0.00171631   -0.00247720  -0.000121495   0.000129692  -1.19003e-05  -6.36951e-06       0.00000       0.00000       0.00000       0.00000       0.00000       0.00000       0.00000       0.00000       0.00000       0.00000       0.00000       0.00000       7.06344       9.16507       9.16025       9.04022       8.33510       7.18853       5.88679       4.62419       3.59097       2.32845       1.57383      0.959085      0.584371      0.324202      0.172042     0.0846358     0.0367323     0.0155456    0.00584883    0.00209120   0.000664039   0.000161177   3.58056e-05   5.09715e-06       0.00000       0.00000       0.00000       0.00000       0.00000       0.00000       0.00000       0.00000       0.00000       0.00000       0.00000       0.00000
  12  21 3632.4223    2.2873  3.7525 11.4336 -0.0071  0.0680   0.0361   0.1695    0.0837   0.0000   419.5266      -14.5383       27.2183       11.9097      -13.3827      -13.4767      -3.58488     -0.547782      -4.21818      -5.62782      -3.82473       1.64388       1.14712      0.321059     -0.547126     -0.106814     0.0136385    0.00214391    -0.0203458   0.000365998    0.00131766   0.000122497  -0.000104896  -4.81170e-06       0.00000       0.00000       0.00000       0.00000       0.00000       0.00000       0.00000       0.00000       0.00000       0.00000       0.00000       0.00000       8.56504       11.1888       11.3785       11.2110       10.0299       8.85386       6.93720       5.76492       4.02088       2.86419       1.88854       1.18357      0.700971      0.390104      0.204792      0.103797     0.0457776     0.0197029    0.00746738    0.00257105   0.000784997   0.000207265   3.98250e-05   6.10865e-06       0.00000       0.00000       0.00000       0.00000       0.00000       0.00000       0.00000       0.00000       0.00000       0.00000       0.00000       0.00000
  12  22 3772.5468    1.9336  5.2960 11.0526 -0.0008  0.0861   0.0281   0.2198    0.0821   0.0000   427.9998       8.72930       20.2122      -12.5894      -20.0176       2.97853       4.11224      -6.15986       2.38471      -4.02243      -1.23247       1.34824       1.47820     -0.504934      0.338255    -0.0623266     0.0817487     0.0378511    0.00219619    0.00102518   0.000999497   0.000158438  -4.72245e-05   4.49499e-06       0.00000       0.00000       0.00000       0.00000       0.00000       0.00000       0.00000       0.00000       0.00000       0.00000       0.00000       0.00000       10.6761       13.7571       13.8598       14.0673       12.7291       11.0827       8.99300       6.92436       5.16687       3.67060       2.47426       1.52192      0.931613      0.528535      0.269421      0.133655     0.0597718     0.0260635    0.00971412    0.00334623    0.00101669   0.000255993   5.32231e-05   7.75288e-06       0.00000       0.00000       0.00000       0.00000       0.00000       0.00000       0.00000       0.00000       0.00000       0.00000       0.00000       0.00000
  12  23 3913.0349    1.5459  6.6711 11.0176 -0.0005  0.1096   0.0233   0.2992    0.0696   0.0000   436.4884      -8.57179      -19.1925       8.37436       49.8545      -5.30505      -17.1549      -2.32498       7.37031      -4.33086       4.53744       1.38074      -1.53001     -0.818165     0.0804687      0.225383    -0.0201783     0.0144838   0.000756465  -0.000794828   0.000308329   0.000697539   7.20043e-05  -1.63680e-05       0.00000       0.00000       0.00000       0.00000       0.00000       0.00000       0.00000       0.00000       0.00000       0.00000       0.00000       0.00000       13.1918       17.3013       17.7549       17.3477       16.3524       13.5182       11.6156       8.89771       6.46978       4.76218       3.05368       2.00286       1.17677      0.659748      0.357786      0.169953     0.0818090     0.0324349     0.0130275    0.00441108    0.00127926   0.000346694   7.06371e-05   9.65249e-06       0.00000       0.00000       0.00000       0.00000       0.00000       0.00000       0.00000       0.00000       0.00000       0.00000       0.00000       0.00000
  12  24 4053.3594    1.3189  8.4648 10.6103 -0.0023  0.1296   0.0192   0.3804    0.0747   0.0000   462.9969       26.7356       6.03675      -68.2940       7.76069      -5.13639       4.17496      -13.1256      -11.8354      -2.05034       7.03985       3.98439     -0.125422      0.199449      0.110505     -0.173754     0.0484888     0.0764000    0.00409982    0.00234204   0.000259253   0.000218804   2.97496e-05  -2.17941e-05       0.00000       0.00000       0.00000       0.00000       0.00000       0.00000       0.00000       0.00000       0.00000       0.00000       0.00000       0.00000       15.9342       20.4711       21.7786       21.0022       19.3611       16.7538       13.5014       10.6144       7.76725       5.34820       3.72558       2.30439       1.37082      0.762296      0.397637      0.197322     0.0899135     0.0385960     0.0146015    0.00509242    0.00159569   0.000396829   8.07015e-05   1.12618e-05       0.00000       0.00000       0.00000       0.00000       0.00000       0.00000       0.00000       0.00000       0.00000       0.00000       0.00000       0.00000
  12  25 4194.1138    1.0602  9.5571 10.5678 -0.0024  0.1573   0.0172   0.4498    0.0628   0.0000   453.5896       3.38601       42.2631       58.4683       5.22940      -25.8965      -19.2400      -8.67189      -1.61742      -1.81960      -6.00432       2.16172     -0.994903      0.862684     -0.368033     -0.201963      0.118518     0.0686187    0.00632970   -0.00882771   0.000787232   0.000650773  -4.38528e-05  -1.80394e-05       0.00000       0.00000       0.00000       0.00000       0.00000       0.00000       0.00000       0.00000       0.00000       0.00000       0.00000       0.00000       19.6292       25.3540       25.4881       25.9403       22.9380       20.5295       16.6354       13.1648       9.75295       6.92827       4.52906       2.88798       1.70983      0.983479      0.520015      0.249989      0.119145     0.0480291     0.0185814    0.00638841    0.00187957   0.000477925   9.53617e-05   1.43691e-05       0.00000       0.00000       0.00000       0.00000       0.00000       0.00000       0.00000       0.00000       0.00000       0.00000       0.00000       0.00000
  12  27 4476.3142    0.7026 12.5387 10.4258 -0.0063  0.2523   0.0149   0.7161    0.0488   0.0000   496.6164      -41.1619       58.8455       39.4405      -20.6746      -42.6512       8.60356       7.25239      -9.65087      -16.6033       3.47842       2.22545      -1.94663       4.19555     -0.213339     -0.139676     -0.180539     0.0592478  -0.000920184   -0.00796460   -0.00154180    0.00154076   0.000271821  -2.78271e-05       0.00000       0.00000       0.00000       0.00000       0.00000       0.00000       0.00000       0.00000       0.00000       0.00000       0.00000       0.00000       31.3707       39.2262       41.6872       41.5051       36.9473       32.4414       27.2399       20.8173       15.9053       11.1566       7.53016       4.83153       2.93790       1.66845      0.906718      0.442347      0.209400     0.0852162     0.0334280     0.0109996    0.00316924   0.000765698   0.000155476   2.17305e-05       0.00000       0.00000       0.00000       0.00000       0.00000       0.00000       0.00000       0.00000       0.00000       0.00000       0.00000       0.00000
  13   9 1983.8135    0.6086  0.4561  9.8388 -0.0071  0.0232   0.0250   0.0517    0.0751   0.0000   438.9698      -2.80293       7.00672     -0.641413       3.53064       1.90593      -2.77146       3.07929    -0.0944187     -0.401734       1.14107     0.0836198     -0.166210     0.0456628     -0.112980    -0.0264337     0.0205795    0.00923114   -0.00172885   0.000136229  -0.000611247   5.38290e-05  -2.29270e-05  -8.23965e-06  -6.33401e-06  -6.85645e-07       0.00000       0.00000       0.00000       0.00000       0.00000       0.00000       0.00000       0.00000       0.00000       0.00000       3.01847       3.83163       3.88018       3.36557       3.09770       2.86282       2.60729       2.14761       1.60902       1.10159      0.739075      0.450555      0.268091      0.150417     0.0819343     0.0411974     0.0214248    0.00960363    0.00443864    0.00168155   0.000629268   0.000214834   6.12467e-05   1.51748e-05   3.20978e-06   4.32149e-07       0.00000       0.00000       0.00000       0.00000       0.00000       0.00000       0.00000       0.00000       0.00000       0.00000
  13  11 2271.1206    1.0842  0.6950 10.4952 -0.0075  0.0458   0.0418   0.0659    0.1047   0.0000   436.3438       2.03868       19.1139       1.15169      -1.75426       3.63031      -1.92609      -1.15317       1.33634     -0.333066      0.132685    -0.0322014     -0.110185     0.0624147    -0.0117619    0.00882511    -0.0232988   -0.00328775  -0.000575895    0.00170605   0.000742504   0.000368356  -3.13310e-05  -3.17283e-05   3.47784e-06  -1.00325e-06       0.00000       0.00000       0.00000       0.00000       0.00000       0.00000       0.00000       0.00000       0.00000       0.00000       3.70962       7.33134       5.79580       6.88908       6.06576       4.70744       5.35548       2.55674       3.47149       1.22624       1.83471      0.653457      0.682475      0.352220      0.191516      0.125153     0.0353457     0.0335059    0.00654111    0.00560628    0.00136946   0.000565241   0.000192552   2.13846e-05   1.18273e-05   1.40001e-06       0.00000       0.00000       0.00000       0.00000       0.00000       0.00000       0.00000       0.00000       0.00000       0.00000
  13  12 2411.8320    1.5090  0.8462 10.7411 -0.0022  0.0330   0.0433   0.0666    0.1717   0.0000   441.3750      -2.34699       11.7098       3.02804       3.28410      -8.82481       1.35238      -1.21874     -0.998615     -0.707355     0.0859054     -0.835790    -0.0995055      0.131817     0.0631709     0.0118641    -0.0236258    -0.0183293   0.000622851   -0.00117418  -0.000401150   0.000447863   4.44058e-07  -2.15800e-05  -2.59089e-06   2.32567e-07       0.00000       0.00000       0.00000       0.00000       0.00000       0.00000       0.00000       0.00000       0.00000       0.00000       3.91652       4.96113       5.38401       4.86505       4.66890       4.40566       3.18788       2.56251       2.06038       1.25689      0.989220      0.680340      0.373112      0.227525      0.130706     0.0598937     0.0307834     0.0156424    0.00612399    0.00219255   0.000937928   0.000359549   0.000103697   2.26889e-05   4.54322e-06   6.41441e-07       0.00000       0.00000       0.00000       0.00000       0.00000       0.00000       0.00000       0.00000       0.00000       0.00000
  13  13 2551.6740    1.8366  1.0084 11.1122 -0.0078  0.0343   0.0504   0.0768    0.2785   0.0000   442.6574       2.47118       2.65958      -1.52838       1.64722      -4.95162      -2.73584      -2.60908      -1.45834      -2.52024     -0.210797      0.593177    -0.0575052     -0.312924     0.0212301    -0.0530969     0.0151828    0.00572390   -0.00253309   -0.00412138   0.000184239  -5.16243e-05   2.95027e-05  -3.05796e-05  -5.99517e-06  -3.81156e-07       0.00000       0.00000       0.00000       0.00000       0.00000       0.00000       0.00000       0.00000       0.00000       0.00000       3.81222       4.67046       5.09746       5.13694       4.44453       3.98367       3.45692       2.56169       1.92365       1.47004      0.990174      0.676831      0.371637      0.260473      0.139319     0.0701928     0.0346688     0.0171612    0.00785056    0.00303673    0.00105636   0.000370344   9.20876e-05   2.45782e-05   4.86337e-06   6.97783e-07       0.00000       0.00000       0.00000       0.00000       0.00000       0.00000       0.00000       0.00000       0.00000       0.00000
  13  14 2691.6938    2.5108  0.8325 11.6593 -0.0064  0.0332   0.0779   0.0688    0.3722   0.0000   432.4042       1.87741       11.7720       6.71232      -3.23108      -3.85155      -5.11086       1.21165       3.17570      -1.52398     -0.117008     -0.605752    -0.0433930     -0.134881     0.0355402   -0.00950728    -0.0220410     0.0158826    0.00148940   -0.00325503  -0.000433067  -0.000266594   0.000151108  -7.04361e-06  -4.19649e-06  -1.74557e-07       0.00000       0.00000       0.00000       0.00000       0.00000       0.00000       0.00000       0.00000       0.00000       0.00000       3.80176       5.18662       5.19603       5.35299       4.49223       3.87571       3.63871       2.67828       2.18063       1.43467       1.02584      0.612367      0.417657      0.216387      0.124466     0.0725605     0.0313038     0.0179662    0.00612109    0.00310871    0.00104919   0.000326680   0.000101687   2.14405e-05   5.52326e-06   7.53002e-07       0.00000       0.00000       0.00000       0.00000       0.00000       0.00000       0.00000       0.00000       0.00000       0.00000
  13  15 2832.1266    2.9996  0.8812 11.8814 -0.0001  0.0299   0.0881   0.0676    0.3599   0.0000   436.9692       5.46806       20.1117      -3.12713      -2.40283      -3.77427      -3.35532       3.75924      -3.61996      -2.10286       1.28927      0.117112     -0.403997      0.258297     0.0445029     -0.131110     0.0357632     0.0150281   -0.00612279   -0.00534061  -0.000589495   0.000308327  -9.33974e-05   1.64598e-05  -5.42169e-06  -3.72748e-07       0.00000       0.00000       0.00000       0.00000       0.00000       0.00000       0.00000       0.00000       0.00000       0.00000       3.56534       4.37579       4.43649       4.54987       3.99481       3.60489       3.28095       2.51993       1.89028       1.45963      0.923432      0.640564      0.346484      0.240135      0.124413     0.0634901     0.0318442     0.0146547    0.00697017    0.00263331   0.000962097   0.000331591   7.68048e-05   2.25294e-05   4.31880e-06   6.17188e-07       0.00000       0.00000       0.00000       0.00000       0.00000       0.00000       0.00000       0.00000       0.00000       0.00000
  13  16 2972.5966    3.5953  0.9145 12.8681 -0.0100  0.0339   0.0997   0.0691    0.1814   0.0000   436.0155       4.63187       9.86721       1.75610       1.00985      -2.58593      -2.25227     0.0840138       1.54474     -0.760384     -0.634435      0.502501   -0.00570523     -0.294072    -0.0169314    -0.0293231   -0.00518551     0.0196057     0.0101706   0.000188965  -0.000285586  -2.64969e-05   0.000172684  -1.98388e-05  -5.05648e-06   1.08594e-06       0.00000       0.00000       0.00000       0.00000       0.00000       0.00000       0.00000       0.00000       0.00000       0.00000       3.69732       5.26479       4.81543       5.37375       4.77041       4.07650       3.38161       2.73739       1.97131       1.55945      0.865729      0.751319      0.347847      0.276320      0.123019     0.0815359     0.0364595     0.0183942    0.00719722    0.00310813   0.000934056   0.000406583   7.61127e-05   2.94143e-05   5.21016e-06   8.44565e-07       0.00000       0.00000       0.00000       0.00000       0.00000       0.00000       0.00000       0.00000       0.00000       0.00000
  13  17 3112.4612    3.7972  1.0309 12.8678 -0.0065  0.0333   0.1051   0.0811    0.1749   0.0000   428.9520     -0.496601       16.5496      -2.68559       9.19580     -0.720890     0.0789246      -3.26128       3.91729      0.952145       1.09592      -1.14740     -0.126956      0.159457      0.109810     0.0567227    -0.0142964     0.0256500    0.00322296   -0.00228242  -0.000637930  -1.21374e-05  -1.90935e-05   2.88703e-05  -8.84134e-06   1.02860e-06       0.00000       0.00000       0.00000       0.00000       0.00000       0.00000       0.00000       0.00000       0.00000       0.00000       3.81095       4.69275       4.85472       5.31860       4.60251       3.90594       3.48380       2.72879       1.97575       1.48997      0.977722      0.733767      0.401041      0.259198      0.133947     0.0790941     0.0381254     0.0187184    0.00788011    0.00312297    0.00105933   0.000372962   8.78211e-05   2.56320e-05   4.96699e-06   7.29304e-07       0.00000       0.00000       0.00000       0.00000       0.00000       0.00000       0.00000       0.00000       0.00000       0.00000
  13  18 3252.3671    3.6812  1.3471 12.4901 -0.0036  0.0373   0.0862   0.0893    0.1698   0.0000   443.2064       1.41813       18.9886      -3.04293      -6.38908     0.0363370      -1.29062       1.30564     -0.754227       1.62819      0.220076      -1.19559     -0.387806     -0.217062      0.260268     0.0258181     0.0124063   -0.00178227    0.00387192   2.60753e-06  -8.19316e-05  -0.000178743  -8.74524e-05   4.78831e-05  -6.30321e-06  -5.86154e-07       0.00000       0.00000       0.00000       0.00000       0.00000       0.00000       0.00000       0.00000       0.00000       0.00000       4.46490       5.52043       5.37175       5.50102       5.22015       4.79741       3.83392       2.84580       2.21190       1.56654       1.18835      0.768531      0.507532      0.274051      0.158296     0.0785916     0.0389229     0.0177759    0.00757115    0.00304327    0.00116079   0.000344772   0.000109706   2.44465e-05   5.42988e-06   7.72444e-07       0.00000       0.00000       0.00000       0.00000       0.00000       0.00000       0.00000       0.00000       0.00000       0.00000
  13  19 3392.4066    3.2832  1.8570 12.0066 -0.0029  0.0428   0.0652   0.1056    0.1434   0.0000   439.1333       9.39819       16.9513      -1.37509      -5.08558      -4.51444       5.46593      -2.60233      -2.41657     -0.788778       2.81937     -0.148610     0.0698769     -0.211145     -0.119264     0.0105287    -0.0352650   -0.00806720     0.0118727   -0.00132497   -0.00131130  -3.60896e-05   9.88418e-05  -3.75346e-05  -2.67822e-06  -5.79495e-07       0.00000       0.00000       0.00000       0.00000       0.00000       0.00000       0.00000       0.00000       0.00000       0.00000       4.96594       6.46772       6.65332       6.33410       6.11085       5.10301       4.50452       3.51324       2.74682       1.95320       1.31352      0.851806      0.543704      0.301261      0.180933     0.0943383     0.0457173     0.0229698    0.00882841    0.00379106    0.00140558   0.000436593   0.000131633   3.25324e-05   6.73135e-06   8.68515e-07       0.00000       0.00000       0.00000       0.00000       0.00000       0.00000       0.00000       0.00000       0.00000       0.00000
  13  20 3532.5611    2.6284  2.9951 11.6053 -0.0001  0.0561   0.0425   0.1435    0.0909   0.0000   433.8455       1.90270       15.1315       6.79055      -4.85645      -1.88419      -1.01703      -5.28175     -0.508829      -3.03287       1.83320      0.308653      0.290212      0.290377     -0.103740      0.153085     0.0897775     0.0435087     0.0154397  -6.02471e-05    0.00186767  -0.000527480   2.02415e-05  -9.87491e-06   1.79321e-06  -1.49156e-07       0.00000       0.00000       0.00000       0.00000       0.00000       0.00000       0.00000       0.00000       0.00000       0.00000       6.47415       8.33948       8.66098       8.48292       7.96105       6.78174       6.04591       4.57312       3.51585       2.52858       1.78190       1.16547      0.704301      0.433087      0.238645      0.119265     0.0654878     0.0263242     0.0137611    0.00478802    0.00189219   0.000611678   0.000173044   4.31938e-05   8.99803e-06   1.15671e-06       0.00000       0.00000       0.00000       0.00000       0.00000       0.00000       0.00000       0.00000       0.00000       0.00000
  13  21 3673.2209    2.2251  3.9145 11.3864 -0.0071  0.0674   0.0343   0.1692    0.0800   0.0000   431.4221       7.66252       36.3440       9.24263      -3.49517      -16.3015      -9.39757      -7.54702      0.433464      -7.67178     -0.733956      -3.11226      0.833488     0.0678923     -0.130131     0.0485168     0.0297725    -0.0236327     0.0222020     0.0204165    0.00232476  -0.000391002  -3.69417e-05  -8.18820e-05  -2.01032e-05   2.83117e-06       0.00000       0.00000       0.00000       0.00000       0.00000       0.00000       0.00000       0.00000       0.00000       0.00000       8.06278       10.1761       10.8569       10.4334       9.62426       8.55733       7.18817       5.53640       4.30536       3.08093       2.09991       1.41694      0.867950      0.507777      0.284499      0.152581     0.0726251     0.0363748     0.0145037    0.00625182    0.00225199   0.000754211   0.000210406   5.09873e-05   1.01738e-05   1.34104e-06       0.00000       0.00000       0.00000       0.00000       0.00000       0.00000       0.00000       0.00000       0.00000       0.00000
  13  22 3813.8267    1.7896  5.4912 11.0932 -0.0024  0.0868   0.0252   0.2259    0.0717   0.0000   449.6380       25.7089       21.5867      -1.39078      -8.58882       8.94032       6.69788      -11.0002       1.31900      -5.73290     0.0452195       2.19291     0.0699974      0.539426      0.752414     -0.325197    -0.0494508     0.0954343    0.00123244    -0.0107570   -0.00566706   0.000742395   0.000815851   1.65461e-05  -5.27830e-06  -1.43096e-06       0.00000       0.00000       0.00000       0.00000       0.00000       0.00000       0.00000       0.00000       0.00000       0.00000       9.78641       12.7040       13.3084       12.8625       12.3807       10.6148       9.12415       7.18273       5.38362       4.04234       2.71497       1.85106       1.17866      0.663154      0.394180      0.203578      0.100857     0.0493615     0.0201722    0.00827424    0.00312358   0.000963280   0.000283108   7.19353e-05   1.40674e-05   1.82969e-06       0.00000       0.00000       0.00000       0.00000       0.00000       0.00000       0.00000       0.00000       0.00000       0.00000
  13  23 3954.3023    1.4769  6.5250 10.9618 -0.0076  0.1043   0.0219   0.2765    0.0679   0.0000   439.5707       29.7784       54.2904      -10.3384      -4.30390       2.23800      -1.51210      -7.64213       6.79068      -14.2306      -6.12782     -0.722460     -0.368238      0.870979     -0.422107     -0.455215      0.121042     0.0391923     0.0166972  -0.000539500   -0.00874627   0.000642552    0.00109064  -2.86485e-05   5.42053e-07   5.30766e-06       0.00000       0.00000       0.00000       0.00000       0.00000       0.00000       0.00000       0.00000       0.00000       0.00000       11.8142       15.4161       15.8848       15.8617       14.9623       13.1951       10.8342       8.68544       6.82977       4.82158       3.37783       2.24385       1.40944      0.834386      0.476187      0.252359      0.123681     0.0591180     0.0244892     0.0100087    0.00371076    0.00123969   0.000358080   8.43924e-05   1.68362e-05   2.28476e-06       0.00000       0.00000       0.00000       0.00000       0.00000       0.00000       0.00000       0.00000       0.00000       0.00000
  13  25 4236.3517    0.9995 10.8764 10.5442 -0.0060  0.1691   0.0164   0.5110    0.0581   0.0000   466.9948       48.8234       31.6821      -48.9921       16.2996      -20.1018       7.99331       20.3511     -0.716587      0.983980      -1.76861       4.04128      0.691501      -2.62376      0.912548      0.697393     -0.315037    -0.0203654     0.0864646   0.000268466    -0.0153508   0.000655613   0.000298425  -0.000329877   1.08026e-05  -7.06172e-06       0.00000       0.00000       0.00000       0.00000       0.00000       0.00000       0.00000       0.00000       0.00000       0.00000       19.7030       25.0581       26.7905       26.8032       24.2337       21.5941       17.7666       14.4099       10.8048       8.08035       5.46081       3.71028       2.35274       1.40776      0.803535      0.434204      0.222178      0.100945     0.0451223     0.0177296    0.00647926    0.00206057   0.000570472   0.000138747   2.56316e-05   3.59414e-06       0.00000       0.00000       0.00000       0.00000       0.00000       0.00000       0.00000       0.00000       0.00000       0.00000
  13  28 4660.0374    0.5179 15.5877 10.2683 -0.0122  0.3778   0.0115   0.9692    0.0386   0.0000   299.8753       103.844       76.5984      -21.7666      -52.4736      -47.6361       35.0910       13.8869       38.2956      -7.36231      -23.5045      -8.62834       12.4507       7.25813       1.23637     -0.879679     -0.335381    0.00967583      0.130812     0.0673982     0.0217930   -0.00486679   -0.00254037  -0.000486494  -1.09210e-06   3.35849e-06       0.00000       0.00000       0.00000       0.00000       0.00000       0.00000       0.00000       0.00000       0.00000       0.00000       42.5946       54.8820       58.4024       56.7415       54.4092       46.3507       40.4718       32.3924       25.1613       18.0768       12.8528       8.53169       5.48644       3.37874       1.88889       1.07707      0.533763      0.257274      0.107612     0.0444330     0.0149975    0.00490983    0.00134160   0.000316867   6.25100e-05   7.84275e-06       0.00000       0.00000       0.00000       0.00000       0.00000       0.00000       0.00000       0.00000       0.00000       0.00000
  14   9 2017.0578    0.6050  0.4862 10.1234 -0.0090  0.0384   0.0238   0.0532    0.0747   0.0000   437.7759     -0.330008       13.4179      -3.08778       2.27313      -1.82018       1.26510      0.824144      0.341153     -0.649564     -0.283759     -0.162732     -0.305851      0.122685    -0.0711650   -0.00701533     0.0279002    -0.0212506    0.00183967    0.00301238  -0.000357274   3.17645e-06  -1.77081e-05   7.64765e-05  -1.38715e-05   3.61789e-06   1.02493e-07  -1.84608e-07       0.00000       0.00000       0.00000       0.00000       0.00000       0.00000       0.00000       0.00000       3.45920       4.08627       5.82134       3.86031       4.86139       4.62672       2.58084       2.92867       2.46688       1.26388       1.30000      0.777609      0.356188      0.375346      0.181769     0.0926791     0.0708203     0.0281654     0.0101614    0.00693175    0.00271123   0.000704501   0.000322468   0.000157288   3.77884e-05   7.45921e-06   1.25277e-06   1.36369e-07       0.00000       0.00000       0.00000       0.00000       0.00000       0.00000       0.00000       0.00000
  14  10 2162.5138    0.8675  0.6416 10.1936 -0.0098  0.0307   0.0310   0.0566    0.0950   0.0000   436.4127      -3.41030       14.8672       3.06533       2.56607      -4.53542      -1.60475      -1.05875     -0.436251     -0.936889      0.611056     -0.157230      0.772286     -0.324326      0.165263      0.236847    0.00884834     0.0151764    -0.0137541   -0.00412704    0.00310735  -0.000335993   0.000156666  -7.35197e-05   3.75214e-05   1.47407e-06   4.75337e-07  -4.57595e-08       0.00000       0.00000       0.00000       0.00000       0.00000       0.00000       0.00000       0.00000       3.39497       4.65635       3.85965       4.41498       4.02528       4.01417       3.14569       2.54199       1.83712       1.42097       1.03149      0.714302      0.521129      0.275633      0.176623     0.0822558     0.0503754     0.0205326     0.0109992    0.00401235    0.00200967   0.000606031   0.000280895   6.51352e-05   2.48530e-05   5.39302e-06   1.10638e-06   1.87214e-07       0.00000       0.00000       0.00000       0.00000       0.00000       0.00000       0.00000       0.00000
  14  11 2305.7226    1.1306  0.8054 10.7406 -0.0105  0.0363   0.0336   0.0716    0.1122   0.0000   439.2505      -2.60744       19.3680      -1.04420      -3.01666      -1.15815     -0.161767      -1.75448       2.60417       2.58994    -0.0294708     -0.962123      0.447267       1.16520    -0.0551131     -0.161640    -0.0483713     0.0264250   -0.00669072    0.00445487    0.00278633  -0.000574934  -0.000300929   5.53402e-05   3.84390e-05  -4.71362e-06  -9.28246e-07   2.25653e-07       0.00000       0.00000       0.00000       0.00000       0.00000       0.00000       0.00000       0.00000       3.30738       5.37260       4.45345       6.04267       4.24237       4.87916       3.21230       3.52829       2.02011       2.07161       1.09268       1.06587      0.463684      0.481123      0.164298      0.160229     0.0499818     0.0459093     0.0113843    0.00997184    0.00215141    0.00156002   0.000277900   0.000168542   2.72184e-05   1.05253e-05   1.27245e-06   2.82204e-07       0.00000       0.00000       0.00000       0.00000       0.00000       0.00000       0.00000       0.00000
  14  12 2446.6354    1.5743  1.0024 10.6008 -0.0044  0.0316   0.0404   0.0729    0.1634   0.0000   436.6365     -0.437063       15.3342      -4.59648      -7.23203      -1.91381      -8.36665      -1.07980       3.76462      0.248169       2.63904      0.663420     -0.592407     -0.418668   -0.00626593     0.0217945    0.00241402     0.0155135   -0.00526122    -0.0104636   -0.00155710  -0.000245623   7.01976e-05  -3.24725e-07  -1.10893e-05  -3.40720e-06  -1.62210e-06   8.75807e-08       0.00000       0.00000       0.00000       0.00000       0.00000       0.00000       0.00000       0.00000       3.51072       4.46477       4.87167       4.72198       4.22766       3.67561       3.36870       2.72592       2.01817       1.61240       1.05039      0.692545      0.431675      0.278365      0.155463     0.0921391     0.0480391     0.0238095     0.0117180    0.00495945    0.00229541   0.000865521   0.000283898   8.91699e-05   2.35646e-05   6.34802e-06   1.14151e-06   1.53595e-07       0.00000       0.00000       0.00000       0.00000       0.00000       0.00000       0.00000       0.00000
  14  14 2728.2065    2.7309  0.8455 11.8121 -0.0060  0.0300   0.0761   0.0609    0.2877   0.0000   440.2140     -0.588747       18.2444      0.100209      -7.64557      -1.07546       2.94668      -4.90439    -0.0208192     -0.160304     0.0685958     -0.790678     -0.455743      0.121951     0.0334273     0.0597316    -0.0122214    -0.0172208   -0.00616187   -0.00213603   -0.00131435   0.000682312  -0.000150722  -7.34435e-05   1.29355e-05   1.60913e-06  -3.74451e-07  -1.70163e-07       0.00000       0.00000       0.00000       0.00000       0.00000       0.00000       0.00000       0.00000       3.16836       4.51421       4.53329       4.55266       4.27545       3.51637       3.30109       2.35816       1.99026       1.28681      0.993920      0.686619      0.420105      0.274255      0.143979     0.0895307     0.0417640     0.0229483     0.0109936    0.00480361    0.00193787   0.000795917   0.000254781   9.32161e-05   2.34352e-05   5.73502e-06   1.37543e-06   1.68742e-07       0.00000       0.00000       0.00000       0.00000       0.00000       0.00000       0.00000       0.00000
  14  15 2869.2462    3.4512  0.8258 11.9032 -0.0152  0.0323   0.1056   0.0657    0.6805   0.0000   433.2806       1.26607       12.1536      -3.52311       1.40870     -0.374881      -3.43887      -5.61457      0.777043       2.59976      0.176677     -0.363937    -0.0635648     -0.465082     0.0349301     0.0797567     0.0518052   -0.00144460    -0.0140569    0.00469994    0.00186082   0.000202790  -0.000138931   9.26436e-05   1.52489e-05  -4.14300e-06  -1.27401e-06   3.47226e-07       0.00000       0.00000       0.00000       0.00000       0.00000       0.00000       0.00000       0.00000       3.59240       4.95361       4.71589       4.49089       4.27523       3.43166       3.55337       2.75273       2.42094       1.57868       1.18661      0.710210      0.472104      0.278471      0.152070     0.0894344     0.0461122     0.0240265     0.0105307    0.00496437    0.00192131   0.000788378   0.000259346   8.61863e-05   2.50553e-05   5.43671e-06   1.46056e-06   1.68876e-07       0.00000       0.00000       0.00000       0.00000       0.00000       0.00000       0.00000       0.00000
  14  16 3010.1518    3.8221  0.8955 12.6766 -0.0087  0.0312   0.1117   0.0692    0.3566   0.0000   439.0198       10.2932       17.2392      -3.03039      -5.12915      -2.62661      -3.47188      -2.83553       1.17761      0.321949     0.0875011     -0.773339     -0.119382      0.822727     -0.110597    -0.0712602     0.0263581   -0.00427961    0.00281450    0.00728188    0.00279419   -0.00116419   1.95355e-05  -7.37535e-06   9.69680e-06  -8.05425e-06  -4.07269e-07  -1.41185e-08       0.00000       0.00000       0.00000       0.00000       0.00000       0.00000       0.00000       0.00000       3.66500       4.42950       4.67691       4.82581       4.47542       3.78961       3.38345       2.48247       1.90431       1.40014       1.09966      0.675637      0.437168      0.295443      0.176639     0.0978511     0.0467187     0.0245567     0.0112635    0.00561354    0.00214619   0.000848433   0.000258039   8.43433e-05   2.35558e-05   5.21756e-06   1.13440e-06   1.42683e-07       0.00000       0.00000       0.00000       0.00000       0.00000       0.00000       0.00000       0.00000
  14  17 3150.5275    3.8482  1.1289 12.9616 -0.0111  0.0359   0.1013   0.0829    0.2594   0.0000   432.6420       3.31903       14.2112      -3.91669      -2.79492       1.19476      0.755558      -2.47906      0.185614     -0.819906     0.0533739     -0.973365     -0.748941      0.180960      0.132708    0.00541861    -0.0359179    -0.0179068    0.00264171    0.00937927    0.00188976  -0.000149954  -4.47183e-05   0.000119174   3.06377e-05  -1.13234e-06  -6.31852e-07  -2.81350e-07       0.00000       0.00000       0.00000       0.00000       0.00000       0.00000       0.00000       0.00000       3.95133       4.68684       5.36409       5.46503       4.83913       4.19549       3.71568       2.96998       2.14634       1.70809       1.16559      0.819125      0.519992      0.300196      0.209964      0.110099     0.0561137     0.0281927     0.0157968    0.00633386    0.00275470    0.00101065   0.000370761   9.84395e-05   2.79862e-05   6.83760e-06   1.24457e-06   1.66227e-07       0.00000       0.00000       0.00000       0.00000       0.00000       0.00000       0.00000       0.00000
  14  18 3290.8691    3.4162  1.5176 12.9150 -0.0180  0.0407   0.0790   0.0957    0.1381   0.0000   435.0796       5.29616       23.9280      -8.34488      -9.67863       5.54572     -0.584368      -5.97304       4.14333      -1.21790    -0.0863391      0.452333      0.734139     -0.251156     -0.474957      0.168755     0.0212816     0.0159525     0.0138832    0.00445951   -0.00471252    0.00189655   0.000620285  -0.000165005   2.63204e-05  -6.00311e-06  -2.05554e-06  -1.07469e-07       0.00000       0.00000       0.00000       0.00000       0.00000       0.00000       0.00000       0.00000       4.40155       5.88231       5.87905       6.19903       5.69705       4.84851       4.13304       3.43586       2.62406       1.89509       1.36733      0.925604      0.577079      0.377118      0.215537      0.129199     0.0640825     0.0334410     0.0164528    0.00698054    0.00288709    0.00109600   0.000356919   0.000124615   3.25374e-05   7.92423e-06   1.59118e-06   2.21660e-07       0.00000       0.00000       0.00000       0.00000       0.00000       0.00000       0.00000       0.00000
  14  19 3431.4784    2.9784  2.0440 12.5558 -0.0045  0.0483   0.0588   0.1180    0.0992   0.0000   440.1426       11.3840       21.3951      -6.80616      -8.12299     -0.357790       1.90871      -10.9664      -1.52952     -0.219458      0.454691     -0.869834      0.604855      0.192953     0.0392157    -0.0815758   -0.00131262    -0.0204526    -0.0147263    0.00533356    0.00239336    0.00104811  -0.000573757  -0.000251039   7.32515e-05  -1.97585e-06   4.66668e-07  -1.32725e-07       0.00000       0.00000       0.00000       0.00000       0.00000       0.00000       0.00000       0.00000       4.86533       6.67043       6.87786       6.73734       6.31722       5.56977       4.82608       4.08238       3.05138       2.26919       1.63723       1.08061      0.690424      0.435740      0.253869      0.148118     0.0731294     0.0389959     0.0180023    0.00844219    0.00331631    0.00135789   0.000441493   0.000148573   4.18456e-05   1.00098e-05   1.93747e-06   2.63820e-07       0.00000       0.00000       0.00000       0.00000       0.00000       0.00000       0.00000       0.00000
  14  20 3572.2323    2.4772  3.1117 11.9126 -0.0033  0.0584   0.0406   0.1464    0.0803   0.0000   431.4606       9.69012       17.7441      -9.63445      -2.42724     -0.431155       10.5106      -1.95543      -1.05135       1.83893      -1.76612     -0.453557       1.00852       1.83393     -0.142922     -0.134361    -0.0861719   -0.00316729     0.0276786    0.00397223   -0.00101669    0.00153353   0.000370584  -0.000463200  -4.42138e-06   1.41070e-06   2.44876e-06   7.68170e-08       0.00000       0.00000       0.00000       0.00000       0.00000       0.00000       0.00000       0.00000       6.61676       8.40592       8.44162       8.67947       7.98526       6.95849       6.20519       5.08780       4.06565       2.97519       2.10356       1.37627      0.907139      0.560808      0.325177      0.190825     0.0982682     0.0517732     0.0237816     0.0106914    0.00428449    0.00171660   0.000560466   0.000178686   4.91663e-05   1.15035e-05   2.27644e-06   2.97638e-07       0.00000       0.00000       0.00000       0.00000       0.00000       0.00000       0.00000       0.00000
  14  21 3713.0181    2.0595  4.7500 11.1303  0.0011  0.0719   0.0281   0.1898    0.0844   0.0000   429.9197       19.4990       13.7485      -13.9174      -17.6584      -5.70975      -5.27062       7.95791      -1.48073      -8.93908      -1.39089       2.66051       2.84099      -1.44876      0.111282      0.291240      0.268535    0.00499993    -0.0274707   -0.00476264   -0.00167564   0.000922685  -0.000758194   0.000346175  -1.97678e-06   1.50736e-05   2.82696e-06   4.89287e-08       0.00000       0.00000       0.00000       0.00000       0.00000       0.00000       0.00000       0.00000       7.83089       10.0597       11.1835       10.4935       10.0414       9.06802       7.48850       6.17521       4.73869       3.47295       2.54406       1.69011       1.14419      0.688679      0.417481      0.234201      0.121546     0.0618970     0.0295765     0.0130546    0.00541686    0.00213827   0.000764508   0.000240031   6.76953e-05   1.50014e-05   2.79674e-06   3.52094e-07       0.00000       0.00000       0.00000       0.00000       0.00000       0.00000       0.00000       0.00000
  14  22 3854.0977    1.6433  6.4650 10.9353 -0.0015  0.0922   0.0221   0.2522    0.0737   0.0000   434.0134       16.7106       11.6382       1.96404       15.3558      -8.48865      -3.98542      0.168867       7.09884      -2.76538       1.88309       3.98930      -2.07439     -0.363138    0.00664473     -0.222611     -0.370565    -0.0107743     0.0782232     0.0348073   -0.00226285   -0.00144636   0.000307919   0.000251296   6.96520e-05  -1.93847e-05   4.68200e-06  -2.93741e-07       0.00000       0.00000       0.00000       0.00000       0.00000       0.00000       0.00000       0.00000       9.95146       12.3502       13.6842       13.3119       12.5028       11.4206       9.55091       7.71776       5.97175       4.59164       3.21524       2.21918       1.48645      0.916344      0.549161      0.306989      0.167012     0.0850985     0.0386608     0.0181357    0.00729104    0.00289295    0.00100365   0.000307339   8.40390e-05   1.93479e-05   3.47515e-06   4.51400e-07       0.00000       0.00000       0.00000       0.00000       0.00000       0.00000       0.00000       0.00000
  14  23 3995.1518    1.3556  7.6593 10.9620 -0.0074  0.1134   0.0205   0.3207    0.0644   0.0000   457.0464       7.38053       8.53506      -11.5789       11.1560       21.5552      -14.2463      -14.0168       4.60619      -16.8396      0.613599      0.420929      0.330256     -0.591015     0.0885725      0.503381    -0.0781442    -0.0192565     0.0582451    -0.0198729    0.00972297    0.00123248  -0.000623905  -0.000291049   2.15795e-05   1.10075e-05  -2.61348e-06   6.26459e-07       0.00000       0.00000       0.00000       0.00000       0.00000       0.00000       0.00000       0.00000       12.5930       15.8874       17.0946       16.3286       16.0388       14.0751       12.0114       9.83871       7.62205       5.81163       4.10651       2.75907       1.84099       1.14567      0.677032      0.389581      0.204051      0.106217     0.0475230     0.0224922    0.00881367    0.00355463    0.00119879   0.000377057   0.000104339   2.42621e-05   4.43241e-06   5.42587e-07       0.00000       0.00000       0.00000       0.00000       0.00000       0.00000       0.00000       0.00000
  14  25 4278.1390    0.9234 10.2325 10.6220 -0.0052  0.1638   0.0160   0.4856    0.0536   0.0000   419.7572       64.4133       5.90908      -12.6822       11.2686      -25.2323      -12.8190      -16.8688       15.0906      -7.92903      -5.20901       2.91476     -0.830281      0.314303       1.03385      0.246874      0.539540    -0.0614453     0.0264148    -0.0127488    -0.0120637   -0.00940058   0.000936393    0.00129246   0.000211006  -2.22293e-05   3.17806e-06  -8.82550e-07       0.00000       0.00000       0.00000       0.00000       0.00000       0.00000       0.00000       0.00000       17.5850       22.6491       24.2574       24.2592       22.5796       20.3413       16.9782       13.8946       11.0136       8.21225       5.85825       3.98457       2.67550       1.65694       1.00230      0.574434      0.311304      0.157325     0.0759741     0.0331612     0.0138982    0.00529012    0.00183374   0.000563203   0.000153224   3.45494e-05   6.48320e-06   8.53165e-07       0.00000       0.00000       0.00000       0.00000       0.00000       0.00000       0.00000       0.00000
  14  27 4561.7041    0.5833 14.8743 10.4288 -0.0138  0.3195   0.0126   0.8644    0.0403   0.0000   395.0261      -9.83231       3.46349      -20.9009      -57.2193       13.3756      -1.35751       9.78999       13.4690       45.7170       3.96346      -24.9478      -4.96793      -2.33309      -2.38478     -0.831036      0.436703      0.290427      0.177048     0.0225758    0.00728192   -0.00326091   0.000646070   0.000598791  -0.000193839  -2.30531e-05   1.50092e-05  -1.00409e-06       0.00000       0.00000       0.00000       0.00000       0.00000       0.00000       0.00000       0.00000       33.6397       43.2484       46.9041       47.1171       44.5856       38.3820       33.5493       27.3001       21.4653       15.8505       11.5827       8.17521       5.39546       3.41782       2.04439       1.20927      0.653429      0.345467      0.168555     0.0741445     0.0302777     0.0113997    0.00374929    0.00115894   0.000305737   6.98179e-05   1.31385e-05   1.63127e-06       0.00000       0.00000       0.00000       0.00000       0.00000       0.00000       0.00000       0.00000
  15  11 2339.4717    1.2744  0.8284 10.6144 -0.0097  0.0357   0.0355   0.0652    0.1240   0.0000   435.3346      -4.21973       18.9194      -1.14959      -10.7303       3.62681       5.35780       2.53639       1.07732      -1.51191       1.48123      0.774561     0.0260621     -0.454216    -0.0561618     -0.103522      0.128314     0.0625206    -0.0181094   -0.00836551    0.00689541    0.00169100   -0.00109157   0.000122416  -1.07802e-05   4.04171e-05   8.72031e-06  -3.10460e-06  -3.74491e-08   5.41075e-09       0.00000       0.00000       0.00000       0.00000       0.00000       0.00000       3.20339       4.83683       4.80376       4.78433       4.42332       4.49515       3.19840       3.59974       2.28897       2.07036       1.47867      0.885112      0.692056      0.326323      0.270588      0.124619     0.0820143     0.0363771     0.0220224    0.00746700    0.00507846    0.00142849   0.000832076   0.000248910   0.000112409   2.61469e-05   1.15472e-05   2.46915e-06   3.52204e-07   5.58973e-08       0.00000       0.00000       0.00000       0.00000       0.00000       0.00000
  15  12 2481.0185    1.7327  0.9242 10.9116 -0.0052  0.0288   0.0443   0.0647    0.1589   0.0000   436.8295      -1.05122       5.91908       1.30184       3.14394       1.01103       1.07027      0.714344      0.466838      -1.15415      0.444347       1.02346      0.669656    0.00782191      0.275688    -0.0419037     0.0219393     0.0124231    -0.0153923    0.00341130   5.03496e-06   6.63155e-06   0.000804221  -0.000153846  -2.47512e-05  -1.91071e-05   1.27587e-06  -4.66074e-07  -3.98912e-07   2.30640e-08       0.00000       0.00000       0.00000       0.00000       0.00000       0.00000       3.16529       4.16974       4.26279       4.15743       3.89439       3.52666       3.13789       2.41228       2.03898       1.45301       1.09318      0.725142      0.506378      0.316253      0.190035      0.107093     0.0605338     0.0323492     0.0161482    0.00750878    0.00342453    0.00147707   0.000599199   0.000218227   7.39717e-05   2.26281e-05   6.00554e-06   1.27107e-06   2.79240e-07   3.37850e-08       0.00000       0.00000       0.00000       0.00000       0.00000       0.00000
  15  13 2622.3863    2.2009  0.8847 11.4193 -0.0075  0.0264   0.0597   0.0705    0.1554   0.0000   441.3229      0.742648       11.2873      -1.32788     -0.498725       3.35703      -2.20795      -1.50016      -1.05195       1.74491     0.0228299     -0.363866     -0.270720     0.0959273     -0.169578    -0.0353115     0.0669700     0.0486867     0.0116369    -0.0118871   -0.00457563    0.00387325   7.01364e-05  -0.000387042   0.000108738   9.97607e-06   2.71658e-06  -9.94741e-07   7.46115e-08   1.88542e-09       0.00000       0.00000       0.00000       0.00000       0.00000       0.00000       2.94263       3.64151       3.54378       3.73924       3.61677       3.22506       2.73719       2.17857       1.71025       1.39336      0.976290      0.686382      0.423708      0.280413      0.182509      0.112597     0.0594702     0.0307183     0.0147299    0.00713673    0.00318250    0.00132860   0.000515740   0.000196568   6.19481e-05   1.88601e-05   4.80761e-06   1.24729e-06   2.21773e-07   3.08549e-08       0.00000       0.00000       0.00000       0.00000       0.00000       0.00000
  15  14 2764.1234    2.7993  0.8728 11.9095 -0.0073  0.0276   0.0747   0.0641    0.1909   0.0000   438.3636       3.77935       8.53324       5.76476      -5.64506      -2.46879      -2.05170      -2.24746     -0.987115      -1.25572   -0.00556566     0.0942528     -0.300122     -0.504200     -0.101998      0.142376     0.0415987    0.00263422  -0.000829551     0.0185173  -0.000168491  -0.000395986   0.000892685   4.28579e-05  -9.39763e-05   4.54465e-05  -1.31069e-05   1.10524e-06  -3.13565e-07   7.05762e-08       0.00000       0.00000       0.00000       0.00000       0.00000       0.00000       2.97778       3.70542       3.70468       3.57410       3.66937       3.51077       2.84590       2.25909       1.73019       1.37016      0.999981      0.742832      0.483794      0.331146      0.197982      0.115938     0.0653450     0.0316844     0.0163051    0.00768329    0.00326923    0.00143440   0.000585754   0.000204403   7.38620e-05   2.23753e-05   5.76990e-06   1.37848e-06   2.39111e-07   3.27522e-08       0.00000       0.00000       0.00000       0.00000       0.00000       0.00000
  15  16 3047.1137    3.8334  0.9162 12.3989 -0.0198  0.0303   0.1098   0.0721    0.5553   0.0000   440.8576       7.61179       8.54914       2.56401       2.32456      -4.52329     -0.276931      0.596531      0.340205     0.0536213      0.204927      -1.03512      0.401255    -0.0306341     -0.148659     0.0893667     0.0218613    -0.0133593     0.0257228     0.0215764    0.00655277  -0.000126072  -0.000725996   6.17083e-05  -6.41538e-07  -1.06382e-05   1.93853e-06   2.93835e-06   8.66531e-08   1.69690e-08       0.00000       0.00000       0.00000       0.00000       0.00000       0.00000       3.11566       4.29011       4.36382       4.28888       4.30846       3.75912       3.14905       2.48376       1.88121       1.39881       1.03054      0.763249      0.544380      0.338559      0.207389      0.114705     0.0645610     0.0356024     0.0176918    0.00800516    0.00387505    0.00151301   0.000632273   0.000232584   8.18150e-05   2.40933e-05   6.83769e-06   1.59159e-06   2.98327e-07   3.78700e-08       0.00000       0.00000       0.00000       0.00000       0.00000       0.00000
  15  17 3188.0184    4.0623  1.2746 12.4481 -0.0157  0.0341   0.0998   0.0890    0.4769   0.0000   437.3960       10.3320       15.4072      -5.75728       1.36684      -1.87519       3.64484      -2.37028      -1.15061     -0.484646     0.0160918     -0.470755      0.246506      0.265551     -0.105816     -0.156312     0.0871535     0.0123949   -0.00854024     0.0118667    0.00496799   -0.00368660   0.000104567   0.000241800   2.26729e-05   2.37562e-05  -2.74709e-06  -5.85744e-07  -2.03403e-07   4.24261e-09       0.00000       0.00000       0.00000       0.00000       0.00000       0.00000       3.54415       4.62393       4.54038       4.73146       4.19554       4.09906       3.60168       2.82281       2.23103       1.69533       1.25216      0.871432      0.597627      0.387924      0.229644      0.132797     0.0741945     0.0396366     0.0195957    0.00928263    0.00426707    0.00187763   0.000743730   0.000274091   9.04331e-05   2.68495e-05   6.96764e-06   1.56562e-06   3.09124e-07   4.47818e-08       0.00000       0.00000       0.00000       0.00000       0.00000       0.00000
  15  18 3328.8333    3.4007  1.5740 12.7099 -0.0101  0.0405   0.0766   0.0978    0.1834   0.0000   435.7056       15.8648       1.08910      -2.71734      -3.75360      -1.82057      -2.16497      -6.89479     -0.807214     -0.600793      -1.82397      0.160241      0.763964     -0.197576     -0.198275    -0.0466155     0.0739609     0.0144015     0.0164167     0.0102151    0.00909347    0.00192817   0.000512339   0.000338226  -0.000238070  -2.40043e-05   6.06186e-06   6.67561e-07  -1.79561e-07   7.54177e-08       0.00000       0.00000       0.00000       0.00000       0.00000       0.00000       4.17358       5.28742       5.57835       5.57921       5.16728       4.88880       4.15366       3.43823       2.53545       2.03300       1.56920      0.948414      0.737028      0.462511      0.278335      0.160031     0.0954428     0.0495111     0.0244252     0.0120753    0.00479908    0.00247495   0.000964753   0.000342005   0.000108912   3.23799e-05   9.74192e-06   1.94555e-06   3.64601e-07   4.99672e-08       0.00000       0.00000       0.00000       0.00000       0.00000       0.00000
  15  19 3470.0200    2.7317  2.3401 12.4527 -0.0069  0.0493   0.0512   0.1269    0.1028   0.0000   447.0890       6.48521       12.5096       7.24061       5.17446      -15.8146      -1.41362      -6.47535      0.245944      -3.30325      -1.52609      0.811501     -0.995470      0.688964     0.0727441     -0.197264     -0.144336     0.0639055    0.00941594    0.00304584    0.00558883   0.000747020  -0.000650412   0.000305564   5.32406e-05   2.69154e-05  -1.86435e-06   2.27446e-06  -1.32866e-07  -5.12621e-09       0.00000       0.00000       0.00000       0.00000       0.00000       0.00000       4.90680       6.18928       6.98412       6.68574       6.46927       5.90780       4.83308       4.14501       3.24439       2.46743       1.77602       1.26321      0.868394      0.543741      0.351009      0.199618      0.117314     0.0638415     0.0327441     0.0154326    0.00727998    0.00301139    0.00119950   0.000441061   0.000151643   4.42279e-05   1.21547e-05   2.65443e-06   4.60904e-07   5.81752e-08       0.00000       0.00000       0.00000       0.00000       0.00000       0.00000
  15  20 3611.1639    2.3003  3.5015 11.7051 -0.0027  0.0597   0.0354   0.1524    0.0885   0.0000   447.4296       6.16455       24.2051       4.75475     -0.546208       2.90932      -2.34810       1.41924       1.99355     0.0273732      -1.34368     0.0311196      0.312404     -0.100317      0.465464     0.0162549     -0.117951    -0.0825303     0.0387577    -0.0146741   -0.00415807    0.00790498  -0.000611990   0.000184603   1.34724e-05   4.47467e-05  -1.55128e-05   2.84882e-07   2.06373e-07   9.87058e-09       0.00000       0.00000       0.00000       0.00000       0.00000       0.00000       6.05771       7.84916       8.38286       8.21643       7.92540       7.11634       6.18388       5.09931       4.05350       3.05565       2.25536       1.58400       1.06477      0.699940      0.428443      0.249623      0.142587     0.0775876     0.0388161     0.0187153    0.00849254    0.00372627    0.00144600   0.000536649   0.000181115   5.46942e-05   1.43584e-05   3.26450e-06   5.99026e-07   7.35360e-08       0.00000       0.00000       0.00000       0.00000       0.00000       0.00000
  15  21 3752.6099    1.9642  4.8358 11.2289 -0.0035  0.0721   0.0265   0.1910    0.0790   0.0000   431.2795       14.6786       31.5242      -13.8341      -2.32447      -6.57886       5.34964      -5.14150      -4.42622      -6.78190       1.95651      -2.86880       1.11975     -0.280044      0.553343      0.153458     -0.133218    -0.0328756     0.0506284     0.0109122    0.00233604   0.000373607   -0.00302681   0.000296486   2.18571e-05  -6.50773e-05  -1.76916e-05  -9.99469e-07  -9.48889e-07   4.65853e-08       0.00000       0.00000       0.00000       0.00000       0.00000       0.00000       7.49711       9.89271       10.5348       10.8464       10.0714       9.16142       7.47361       6.21844       4.82156       3.79277       2.70771       1.87178       1.26072      0.816522      0.522510      0.309115      0.178434     0.0920130     0.0484570     0.0218074     0.0105495    0.00422279    0.00181080   0.000636076   0.000220970   6.47260e-05   1.75374e-05   3.97684e-06   7.02354e-07   9.36962e-08       0.00000       0.00000       0.00000       0.00000       0.00000       0.00000
  15  22 3894.2459    1.6426  6.4428 10.8855 -0.0086  0.0883   0.0210   0.2448    0.0727   0.0000   452.8997       20.0721      -8.40344      -6.50510       2.54522      -5.38901       15.6967      -15.2965      -21.7963       9.13712       1.16642       1.72687       1.70625    -0.0806100     -0.120834      0.697189     -0.189733     -0.208526     0.0946229     0.0637297    -0.0336486   -0.00881946    0.00195819   0.000362317  -0.000242454  -9.87767e-06  -6.31359e-06  -8.70518e-06  -9.29638e-07   2.02570e-07       0.00000       0.00000       0.00000       0.00000       0.00000       0.00000       8.84553       11.1124       12.3762       12.1942       11.7131       10.4760       9.02703       7.51626       5.94479       4.52566       3.36621       2.36803       1.60461       1.04829      0.645936      0.397356      0.221584      0.116859     0.0630775     0.0300537     0.0140900    0.00576613    0.00237436   0.000835626   0.000279873   8.53605e-05   2.20489e-05   4.91057e-06   8.66188e-07   1.05018e-07       0.00000       0.00000       0.00000       0.00000       0.00000       0.00000
  15  23 4035.9135    1.2930  8.0260 10.8535 -0.0045  0.1146   0.0189   0.3272    0.0627   0.0000   447.5780      -18.2663       4.11211       6.35049       20.7565      -11.0772      -11.4176     -0.539401      -4.49707      -10.5733      -1.90183      -3.40187      -1.35972     -0.436252      0.561718     -0.287733     0.0506881     0.0369090    0.00869623     0.0277477   -0.00374211   -0.00602238   0.000943552   0.000699639  -0.000303807   9.13866e-05  -5.60271e-05  -1.24545e-05  -4.12213e-07  -2.78631e-08       0.00000       0.00000       0.00000       0.00000       0.00000       0.00000       11.1963       14.4470       16.1240       15.5736       15.2820       13.5384       11.5701       9.81877       7.69199       5.82895       4.39933       3.04118       2.08471       1.37058      0.843573      0.497400      0.292367      0.155230     0.0805193     0.0401788     0.0174206    0.00788413    0.00305478    0.00108800   0.000373011   0.000112924   3.00644e-05   6.56925e-06   1.15500e-06   1.39378e-07       0.00000       0.00000       0.00000       0.00000       0.00000       0.00000
  15  24 4177.3546    1.0374  9.6148 10.7495 -0.0041  0.1448   0.0174   0.4296    0.0579   0.0000   447.4605       35.8595       7.98481       3.15375      -35.0847      -8.05758       12.3554      -19.2676      -10.3832       8.14450      -1.37615      -5.91790       1.27437       1.27166     -0.349040     -0.443675      0.234558      0.195931    -0.0243405    -0.0242366    0.00713762    0.00504359    0.00482916  -0.000508820   0.000536590  -4.17420e-05   1.10756e-05   2.77543e-06  -1.29652e-07   2.70851e-07       0.00000       0.00000       0.00000       0.00000       0.00000       0.00000       14.2688       18.8170       19.8900       20.5656       19.3704       17.2283       14.9567       12.3721       9.93917       7.53809       5.50520       3.98969       2.68778       1.74264       1.09439      0.653089      0.371257      0.201231      0.106040     0.0496215     0.0238254    0.00962450    0.00391859    0.00140372   0.000474755   0.000140490   3.64007e-05   8.23523e-06   1.50948e-06   1.90414e-07       0.00000       0.00000       0.00000       0.00000       0.00000       0.00000
  15  26 4461.3716    0.6553 11.8158 10.5910 -0.0217  0.2358   0.0153   0.6774    0.0460   0.0000   432.8929      -73.4552      -18.3631      -13.7607       78.7017      -11.7999      -59.7343       2.64956      -13.5804       22.0091       4.31944      -15.1834     -0.886449      -3.08831      -1.21985     -0.110800      0.950716     0.0284334     -0.141678    -0.0862142    0.00141824    -0.0218777   -0.00341030   -0.00381118   0.000514183   0.000164608   7.69543e-05  -1.04942e-05  -6.71123e-06  -6.60174e-07       0.00000       0.00000       0.00000       0.00000       0.00000       0.00000       22.2828       29.8542       31.6595       32.4642       30.3476       28.0232       23.8144       20.2252       15.4995       12.3362       9.16566       6.48960       4.42344       2.97150       1.85687       1.11795      0.652042      0.357052      0.179057     0.0944512     0.0390545     0.0185413    0.00684661    0.00252525   0.000807589   0.000240722   6.22007e-05   1.38617e-05   2.41838e-06   3.21419e-07       0.00000       0.00000       0.00000       0.00000       0.00000       0.00000
  16   8 1933.1094    0.5419  0.4181  9.9341 -0.0090  0.0277   0.0232   0.0523    0.0606   0.0000   437.3578       1.74302       15.4479       2.77770       1.25484       1.38875      -1.34307      0.849168      0.698312     -0.174226      0.890033     -0.481389     -0.692078     -0.496388      0.366280     -0.106127    -0.0279781    -0.0212836     0.0257812   0.000709491    0.00678109   -0.00354066  -0.000720171   0.000226830   3.24895e-05   8.56304e-06  -1.74398e-05  -2.41729e-06   3.83156e-06  -3.34455e-07  -4.22950e-08  -3.82653e-09       0.00000       0.00000       0.00000       0.00000       2.61573       3.85977       3.33166       3.61445       3.15519       3.05471       2.96235       2.25459       1.92231       1.35370       1.11721      0.765039      0.564920      0.351544      0.225885      0.126971     0.0726245     0.0381238     0.0196835     0.0100661    0.00508267    0.00230917    0.00106464   0.000428164   0.000179915   5.73768e-05   1.89227e-05   5.17932e-06   1.62852e-06   3.10921e-07   7.85621e-08   1.01712e-08       0.00000       0.00000       0.00000       0.00000
  16   9 2081.5404    0.7132  0.5793 10.2324 -0.0075  0.0267   0.0246   0.0550    0.0817   0.0000   433.0773       1.50541       13.9502      -2.43726      -4.31980       2.19410       2.06014       1.63761      -1.27391     -0.484148      0.570824      0.613720     -0.233051     -0.506928     -0.141016     -0.395108      0.123592      0.135146   -0.00234097    -0.0419774   -0.00279634    0.00708525    0.00185681  -0.000271273   1.61690e-05   1.54281e-05  -6.50524e-06  -7.98630e-06   2.60355e-07  -4.60044e-08  -7.14004e-08  -1.26356e-08       0.00000       0.00000       0.00000       0.00000       2.31663       3.32602       3.13932       3.42321       3.14962       2.95695       2.56123       2.14167       1.73401       1.43057      0.966812      0.782946      0.468365      0.326375      0.214791      0.133364     0.0793200     0.0441969     0.0232932     0.0121167    0.00554093    0.00281036    0.00112405   0.000484382   0.000177688   6.49705e-05   2.24476e-05   5.97828e-06   1.52512e-06   3.97424e-07   6.87710e-08   9.84633e-09       0.00000       0.00000       0.00000       0.00000
  16  10 2228.3266    0.9868  0.8466 10.4752 -0.0078  0.0292   0.0279   0.0694    0.1199   0.0000   437.4002      -1.80824       17.0192     -0.875915      -5.85783       2.53583      0.122516      -7.95877      -2.58736       2.39886       1.33587     -0.301526      0.127314      0.309310      0.213841   -0.00369164    -0.0403886    -0.0212250    -0.0324482     0.0318621    0.00748186    0.00281262   -0.00110191   3.79579e-05   9.76536e-05   0.000123433   1.04581e-05   4.26029e-06   2.48189e-06   4.95378e-07   6.06726e-08   7.37843e-09       0.00000       0.00000       0.00000       0.00000       2.91060       3.84192       4.46351       4.24273       3.98575       3.69483       3.05832       2.53126       2.01163       1.42603       1.09381      0.801379      0.514819      0.354186      0.231599      0.136875     0.0772538     0.0444895     0.0250704     0.0113037    0.00571599    0.00282333    0.00124550   0.000473013   0.000194580   7.14036e-05   2.43523e-05   7.16629e-06   1.73995e-06   3.72988e-07   6.68299e-08   7.92713e-09       0.00000       0.00000       0.00000       0.00000
  16  11 2372.5657    1.3264  0.9301 10.6117 -0.0036  0.0326   0.0352   0.0684    0.1242   0.0000   437.5172       2.32508       8.85029       3.22584       1.73135     -0.687265       1.85909      -2.27453      -1.46602      -1.33045       1.17575     -0.224236     -0.253252     -0.377975      0.243936     0.0881957     -0.216329    -0.0600164     0.0339478    0.00894108   -0.00234058    0.00146805  -0.000174074  -0.000420705   0.000150120  -3.17353e-07  -2.06140e-06   6.83634e-06   2.14377e-06  -1.71763e-07  -2.19778e-08  -6.42327e-10       0.00000       0.00000       0.00000       0.00000       2.81605       3.92393       4.12617       4.22744       3.98418       3.55820       3.01767       2.75221       2.07933       1.53168       1.24096      0.839852      0.613789      0.369729      0.262756      0.153063     0.0981436     0.0537920     0.0248424     0.0159848    0.00723774    0.00352876    0.00145687   0.000654060   0.000202882   8.58215e-05   2.57724e-05   7.54712e-06   2.18391e-06   4.40660e-07   8.01362e-08   1.06796e-08       0.00000       0.00000       0.00000       0.00000
  16  12 2514.8080    1.7902  0.9527 11.2682 -0.0095  0.0322   0.0453   0.0676    0.1334   0.0000   436.1978       4.32213       11.6458      0.243061       3.96528       2.55964      0.116977      -1.19177       1.18945       2.22015      -1.42838      0.166675       1.09256      0.111826     -0.439396     -0.119255      0.126275    -0.0176146    0.00396821    0.00974574    0.00238128   -0.00547280    0.00170653   0.000757596   0.000100503   2.78628e-05   1.52512e-05  -1.74555e-07  -1.61584e-06   2.62744e-07   7.00109e-08  -2.01748e-08       0.00000       0.00000       0.00000       0.00000       3.09182       4.05224       4.02470       4.45369       4.18386       3.59067       3.43443       2.57348       2.18700       1.50892       1.24190      0.934623      0.593020      0.427868      0.248606      0.174185     0.0953200     0.0516626     0.0272577     0.0136309    0.00769975    0.00301973    0.00158750   0.000526538   0.000227992   7.23390e-05   2.36069e-05   7.73418e-06   1.58903e-06   4.09810e-07   8.69293e-08   1.03327e-08       0.00000       0.00000       0.00000       0.00000
  16  13 2656.9128    2.3568  0.9972 10.9790 -0.0044  0.0285   0.0581   0.0687    0.2228   0.0000   433.4031      0.811169       17.7287       6.54112       2.12215      0.715486      -4.86118      -5.76399       5.31910     -0.365022      0.324081     -0.125674       1.13642     -0.546379     -0.331912    -0.0637703     -0.115840   -0.00932220     0.0116248    0.00837248    0.00494860  -0.000346713    0.00196671   0.000443114   0.000141071  -2.23353e-05   1.91651e-05  -3.73470e-06   1.79396e-07   1.60638e-07  -1.10365e-08   3.13884e-09       0.00000       0.00000       0.00000       0.00000       2.82880       3.60064       3.48863       3.92889       3.84180       3.47361       2.89545       2.18640       1.93910       1.55345       1.16269      0.761306      0.518998      0.343957      0.226380      0.155426     0.0912518     0.0516200     0.0258942     0.0133961    0.00607584    0.00270596    0.00115686   0.000487676   0.000183257   6.72713e-05   1.99209e-05   6.14629e-06   1.54595e-06   3.61208e-07   7.26183e-08   9.26123e-09       0.00000       0.00000       0.00000       0.00000
  16  14 2799.5134    3.0278  0.9681 11.6058 -0.0050  0.0290   0.0728   0.0617    0.2249   0.0000   437.9087       4.92922       13.5870     -0.384928       2.01206      -1.39416       3.86449      -2.46775      -1.59238      -1.95239       2.42040     -0.446188     -0.136349      0.133412     -0.158275      0.106185     0.0991553     0.0331750   -0.00234348    0.00399687    0.00708417   -0.00100108   0.000562781   0.000684447  -5.49060e-05   4.58373e-05   8.96929e-06   7.50824e-07  -2.53444e-07  -6.99826e-08  -1.00787e-07  -3.83573e-09       0.00000       0.00000       0.00000       0.00000       2.72688       3.57542       3.79463       3.75920       3.81426       3.24250       2.77345       2.53308       1.73812       1.61767       1.08509      0.807995      0.519220      0.332949      0.224610      0.144965     0.0807333     0.0495352     0.0227282     0.0127632    0.00619830    0.00259595    0.00130099   0.000487825   0.000180183   7.27659e-05   1.98718e-05   6.27074e-06   1.77940e-06   4.45171e-07   6.46502e-08   8.79455e-09       0.00000       0.00000       0.00000       0.00000
  16  15 2941.7789    3.5911  0.8586 12.3118 -0.0052  0.0245   0.0924   0.0606    0.2114   0.0000   438.3520       11.6852       8.55959      -4.46551     0.0326214      -6.90770    -0.0549763    -0.0903058       1.34114     0.0608377     -0.971378      -1.19291     -0.553690      0.326639      0.226887     0.0643835    -0.0488367   -0.00621042    0.00572038    0.00578645    0.00794074   0.000876653  -0.000563886   0.000307101   4.10095e-05   6.68341e-05   3.03505e-05  -2.08008e-06  -5.24214e-08   4.28401e-07  -3.96797e-09   1.01016e-08       0.00000       0.00000       0.00000       0.00000       2.37135       3.03647       3.06220       3.09784       3.12047       2.81106       2.44127       2.04874       1.58020       1.30598      0.946943      0.695843      0.462198      0.322447      0.195065      0.126893     0.0717209     0.0412196     0.0209778     0.0109255    0.00523456    0.00229804    0.00102375   0.000420004   0.000160002   5.69297e-05   1.74440e-05   5.56407e-06   1.38431e-06   3.50360e-07   5.80201e-08   7.37005e-09       0.00000       0.00000       0.00000       0.00000
  16  16 3083.4992    3.8051  0.9743 12.4822 -0.0034  0.0323   0.0998   0.0691    0.3647   0.0000   432.5462       2.96724       13.4428     -0.642347      -5.06438      0.770317      -5.01956     -0.602607      -1.91624      -4.32249    -0.0556920      0.388721     -0.787401     -0.449726      0.135844      0.101273    -0.0416458     0.0171745    0.00757398    0.00185385   -0.00609177   -0.00261903    0.00137879  -9.51513e-05  -6.38575e-05  -3.31776e-05  -9.10062e-06   9.69353e-06   7.59753e-07  -2.10860e-07   4.85816e-09   8.07041e-10       0.00000       0.00000       0.00000       0.00000       3.61874       5.10827       5.57768       5.67398       5.15644       4.60845       3.74977       2.86981       2.15223       1.54946       1.11931      0.789154      0.593284      0.371108      0.250816      0.141340     0.0828320     0.0470267     0.0257181     0.0126555    0.00628121    0.00294453    0.00128131   0.000516287   0.000201302   7.40255e-05   2.46017e-05   6.52662e-06   1.80914e-06   3.55835e-07   7.00214e-08   9.63724e-09       0.00000       0.00000       0.00000       0.00000
  16  17 3225.0397    4.0060  1.2702 12.0152 -0.0140  0.0407   0.1024   0.0846    0.8958   0.0000   440.8715       6.45391       6.29371      -4.63398      0.757221      -6.82440       1.35226      -5.73335      -2.91740      -1.06802      -1.51936      -1.09012     -0.420377     -0.350234      0.107102      0.174750    -0.0940244    -0.0286396     0.0114108    0.00260176    0.00414743  -0.000972371   0.000371281   0.000473823  -0.000145751   7.23597e-05   1.25943e-05   1.27424e-05  -1.75815e-06  -2.80394e-07   7.03406e-08   5.46764e-09       0.00000       0.00000       0.00000       0.00000       3.28932       4.80747       5.37929       4.49077       5.49380       3.92540       4.04714       3.39937       2.35574       2.16642       1.46471       1.07012      0.807400      0.433444      0.353331      0.189802      0.111284     0.0717290     0.0299532     0.0188927    0.00877942    0.00361997    0.00192819   0.000737951   0.000258228   0.000117296   3.35942e-05   8.69778e-06   3.03184e-06   6.95208e-07   1.12748e-07   1.07118e-08       0.00000       0.00000       0.00000       0.00000
  16  18 3366.3754    3.1980  1.8866 12.3534 -0.0262  0.0448   0.0667   0.1098    0.2632   0.0000   430.2257       8.94990       14.6808       6.10266      -3.38197      -4.86453       3.99098      -4.99736      -9.51020      -2.59073       1.93964     -0.513776      -1.50695     -0.124895      0.340249      0.289503     -0.239222    -0.0579741    0.00807370   -0.00771598   -0.00197475   0.000195746   -0.00295014  -0.000781328  -0.000174780   0.000241902  -5.18246e-05  -1.62030e-05   2.19990e-06   9.64682e-07   5.82083e-08   8.44542e-09       0.00000       0.00000       0.00000       0.00000       3.87593       5.49340       5.69478       5.82944       5.53313       5.14417       4.25389       3.68791       3.14153       2.25089       1.75050       1.18409      0.903149      0.557724      0.381889      0.215120      0.135042     0.0787366     0.0393751     0.0231892     0.0100797    0.00499906    0.00199029   0.000921887   0.000305457   0.000126104   3.98400e-05   1.11874e-05   3.12891e-06   6.08729e-07   1.18454e-07   1.52324e-08       0.00000       0.00000       0.00000       0.00000
  16  19 3508.0060    2.7621  2.5121 12.0037 -0.0022  0.0471   0.0476   0.1243    0.1327   0.0000   450.4598      -1.53936      0.177774     -0.323784      -2.26836      -8.18832      -1.28015       3.64125      -9.44829       1.13256      -1.30596   -0.00258271    -0.0395473      0.460615     0.0877214   -0.00656411      0.278769    -0.0572130    -0.0264831     0.0231813     0.0230676   0.000433296   0.000173202    0.00209989   0.000109661  -0.000378258   6.36660e-05   1.68595e-06  -2.96582e-06  -6.30618e-07  -8.55740e-08  -1.02425e-08       0.00000       0.00000       0.00000       0.00000       4.60181       5.91000       6.31182       6.30704       6.09813       5.54306       4.81284       4.09475       3.36710       2.49758       1.93265       1.37990      0.966568      0.624260      0.409908      0.253759      0.145560     0.0818115     0.0437759     0.0218619     0.0112374    0.00497199    0.00226323   0.000857914   0.000345667   0.000123822   4.00207e-05   1.18706e-05   3.10069e-06   6.50303e-07   1.17698e-07   1.40877e-08       0.00000       0.00000       0.00000       0.00000
  16  20 3649.7417    2.2072  3.9134 11.4547 -0.0064  0.0606   0.0306   0.1621    0.0901   0.0000   448.7121       11.3127       17.3194       6.34184      -7.44250      -9.60523       2.16613      -6.60545       2.56935      -4.00866      -3.91817     -0.509505       2.45701     -0.301390     -0.324211      0.751247     0.0345178     -0.344846     -0.180170     0.0355217     0.0470387    -0.0144631   -0.00226708    0.00130123   0.000610120   6.77465e-05  -0.000140664  -2.20897e-05   5.78923e-06  -1.88612e-06  -2.96172e-08  -1.56822e-08       0.00000       0.00000       0.00000       0.00000       5.67682       7.41991       7.84944       8.04764       7.61260       6.72365       6.24887       5.17708       4.16304       3.23865       2.48339       1.72290       1.24976      0.802831      0.530831      0.319404      0.187580      0.108433     0.0577821     0.0301562     0.0145454    0.00696651    0.00300185    0.00125137   0.000463201   0.000166610   5.20921e-05   1.49005e-05   4.02473e-06   8.56733e-07   1.59068e-07   1.87674e-08       0.00000       0.00000       0.00000       0.00000
  16  21 3791.3358    1.8746  5.0974 11.2183 -0.0032  0.0743   0.0250   0.1989    0.0741   0.0000   440.2489       20.5532       6.07723     -0.310637      -11.3720      -5.13080       12.4015      -11.3547       9.66044      -2.64079      0.758994    0.00491941     -0.514822      0.725338     -0.294593      0.365592     -0.281945    -0.0663668     0.0982810     0.0464702   -0.00691064    0.00630854  -0.000545102   -0.00243469   -0.00140275  -0.000305837   9.40520e-05  -1.58779e-05  -4.50367e-06   5.77706e-07   2.19472e-07  -1.69114e-08       0.00000       0.00000       0.00000       0.00000       7.05207       9.22342       9.68313       9.51488       9.53481       8.27880       7.70414       6.33202       5.34433       4.07846       3.04846       2.26955       1.47540       1.04410      0.654267      0.397340      0.242104      0.133367     0.0748171     0.0376199     0.0176110    0.00892105    0.00353752    0.00157590   0.000573486   0.000197272   6.80682e-05   1.94362e-05   4.74727e-06   1.11123e-06   1.99307e-07   2.21723e-08       0.00000       0.00000       0.00000       0.00000
  16  22 3933.6241    1.5058  7.0243 10.8605  0.0005  0.0925   0.0194   0.2652    0.0663   0.0000   456.0120     -0.192146       15.8361      -3.48293       21.9069      -27.5734      -10.4484      -2.96677       2.65743      -7.80189      0.669521      -1.03684      0.509136      -1.07121    -0.0973929     0.0401417     -0.435713    -0.0154410      0.133571     0.0456023    0.00362505   -0.00220284   -0.00189141   0.000265820   0.000307344  -0.000200972  -3.05899e-05   1.36443e-05  -9.39676e-06  -8.30779e-07   4.81099e-07  -3.63273e-09       0.00000       0.00000       0.00000       0.00000       8.57703       11.2177       12.0627       12.2182       11.5466       10.7792       9.41859       7.79431       6.34547       4.91396       3.80351       2.65025       1.88992       1.27690      0.828953      0.506348      0.302578      0.174105     0.0935310     0.0481253     0.0235870     0.0108134    0.00488586    0.00200224   0.000763337   0.000268878   8.55630e-05   2.47205e-05   6.28047e-06   1.31190e-06   2.39134e-07   2.92165e-08       0.00000       0.00000       0.00000       0.00000
  16  23 4075.5764    1.2385  8.5206 10.7756 -0.0032  0.1132   0.0177   0.3353    0.0594   0.0000   436.6974       4.30907       18.8183      -21.2499      -11.5874       1.64560      -19.5148      -4.37514       10.9093    -0.0496416       3.20567       1.19978    -0.0788624      -2.81656      0.432270      0.945321     -0.184106     -0.210358   -0.00623168     0.0910303    -0.0184657    -0.0109727   -0.00620054   -0.00417106   -0.00155870   0.000350928  -0.000207732  -1.08207e-05   1.10444e-05  -2.31000e-06   3.65274e-08  -1.79235e-08       0.00000       0.00000       0.00000       0.00000       10.7659       13.7198       15.2084       15.0255       14.1243       13.0462       11.6257       9.89969       7.83829       6.22524       4.68281       3.33301       2.39078       1.59252       1.01974      0.627609      0.374838      0.211903      0.117916     0.0610619     0.0296128     0.0144202    0.00604990    0.00258326   0.000972859   0.000333863   0.000106446   3.03009e-05   7.75905e-06   1.64456e-06   2.78781e-07   3.40378e-08       0.00000       0.00000       0.00000       0.00000
  16  24 4217.5484    1.0091 10.6879 10.7123 -0.0075  0.1479   0.0162   0.4592    0.0510   0.0000   435.2524       44.1641       17.0222      -24.5755      -11.3862       17.1440       22.0974     -0.432205       7.44059      0.437610       7.07999      -9.90486      -2.22727       3.29944      -1.77440      -1.38227     -0.559422    -0.0409931      0.226943    -0.0493546    -0.0321974    -0.0207886    0.00217153   -0.00568596  -0.000793394  -0.000259692   0.000151331   5.57409e-05   6.19533e-06  -2.22008e-06  -4.93616e-07  -2.89943e-08       0.00000       0.00000       0.00000       0.00000       14.0728       17.8280       19.8162       19.6817       18.7683       17.5548       14.9884       12.6741       10.2318       8.03237       6.08496       4.42510       3.04557       2.09960       1.34997      0.846148      0.512238      0.293661      0.156673     0.0848522     0.0408157     0.0191879    0.00832982    0.00349518    0.00127659   0.000455117   0.000143677   4.11847e-05   1.00654e-05   2.13355e-06   3.59250e-07   4.43489e-08       0.00000       0.00000       0.00000       0.00000
  16  27 4645.0871    0.4927 15.2913 10.4165 -0.0103  0.3790   0.0108   0.9180    0.0311   0.0000   384.0543      -56.2323      -53.1177       15.9856      -6.42791      -3.20607       29.5701      -25.0779       12.1447     -0.226652      -20.1593      -4.43499       12.3894      -4.40906      -8.15764      0.845595       2.68591      0.817832     -0.424359      0.102423      0.188230    -0.0897991     0.0140610    0.00554554   0.000954695    0.00117162   0.000296443  -3.82559e-05  -9.26499e-06  -4.57543e-06  -1.57274e-06  -9.39389e-08       0.00000       0.00000       0.00000       0.00000       33.6010       45.1451       48.8037       49.0216       47.2314       43.7042       37.9829       32.2552       26.2962       20.6957       15.5522       11.5454       8.08053       5.50115       3.62594       2.28402       1.38322      0.805661      0.444974      0.235385      0.118506     0.0547878     0.0243493    0.00970194    0.00364689    0.00125929   0.000394102   0.000110307   2.74140e-05   5.90970e-06   1.00930e-06   1.23771e-07       0.00000       0.00000       0.00000       0.00000
  17   8 1963.3147    0.5137  0.4303 10.0816 -0.0087  0.0294   0.0206   0.0453    0.0548   0.0000   437.5385      -5.78960       12.0062      -1.58375      -5.21615      -2.60063      0.437031      -1.62869      -1.23953     -0.692967       1.26982      -1.61268      0.520088      0.119621    -0.0478203     -0.100908    0.00520906     0.0447267     0.0163985    -0.0218458     0.0132645  -0.000249963  -0.000851325   0.000739674  -4.79936e-05   7.90382e-05  -3.81814e-05   2.34949e-06   5.53672e-06  -2.62834e-06   3.14391e-07   6.70781e-08  -2.64728e-08   3.05789e-09       0.00000       0.00000       2.83042       3.52578       3.81152       3.59661       3.80129       3.35710       3.05251       2.80182       2.00778       1.23376       1.13569      0.903789      0.664704      0.479659      0.272950      0.198282      0.117796     0.0618471     0.0312911     0.0170767    0.00979176    0.00476535    0.00264414   0.000936269   0.000440213   0.000149632   5.76897e-05   1.76801e-05   5.98060e-06   2.06228e-06   4.36539e-07   9.47823e-08   1.75675e-08   1.80967e-09       0.00000       0.00000
  17   9 2112.9756    0.7562  0.6362 10.1477  0.0012  0.0288   0.0238   0.0569    0.0751   0.0000   438.8521      -1.94266       13.4820       1.57395      -2.19000      -2.13478      0.285695       1.98189     -0.542591      -1.00285     -0.422227     -0.365101     -0.310512     -0.610810      0.364665    -0.0608076    -0.0127170   -0.00316360     0.0101697    -0.0107994   -0.00313213   0.000339902    0.00197305   0.000876735   0.000149300  -8.39718e-05  -2.63902e-06  -1.02832e-05   2.50528e-06  -4.33188e-07  -4.77239e-07  -5.71727e-08  -8.75757e-10   5.88321e-10       0.00000       0.00000       2.28426       3.19973       3.22966       3.20213       3.48243       2.77230       2.82762       2.26294       1.73142       1.37868       1.01460      0.830759      0.604193      0.368554      0.301102      0.151832      0.112828     0.0581590     0.0316321     0.0194366    0.00808281    0.00484985    0.00225353   0.000967122   0.000400310   0.000171860   4.81611e-05   2.06096e-05   6.47248e-06   1.43024e-06   5.05518e-07   1.09023e-07   1.99171e-08   2.17228e-09       0.00000       0.00000
  17  10 2260.3066    1.1411  0.7794 10.3037 -0.0162  0.0322   0.0320   0.0615    0.1729   0.0000   436.6735       1.06640       17.7629       1.06448     0.0890647       2.83874      0.428724      0.844205     -0.684642    -0.0735465     -0.833547     -0.648342      0.813465   -0.00144326     -0.247219     0.0483922  -0.000183226    -0.0157930    -0.0367555   -0.00596213     0.0164092   0.000470289   -0.00480128   8.46372e-05   0.000891215  -0.000188940  -6.58042e-06  -5.00542e-06   5.92454e-06   1.07183e-06  -1.84710e-07  -6.11266e-08  -1.28933e-09  -5.18008e-09       0.00000       0.00000       3.39694       4.29852       3.91144       3.43989       3.77013       3.99725       3.94677       2.93143       2.11658       1.28480       1.17122      0.965424      0.857003      0.606938      0.393844      0.231354      0.124261     0.0682489     0.0347121     0.0174282    0.00864233    0.00436822    0.00187107   0.000960405   0.000374987   0.000152806   5.41712e-05   1.93524e-05   5.58850e-06   1.70463e-06   4.18765e-07   8.69501e-08   1.92239e-08   2.15426e-09       0.00000       0.00000
  17  11 2404.9439    1.4687  0.9834 10.7680 -0.0052  0.0289   0.0365   0.0683    0.1482   0.0000   436.9472       4.41693       16.0604      0.816999      -2.37878      -2.90952     -0.985540      -2.31714       1.09223     -0.926657       1.61501      0.165576    -0.0335758     0.0565315     -0.304327    -0.0653135     0.0137118    -0.0222938    -0.0747152    0.00247181     0.0104809   -0.00522230   0.000882152  -0.000841306  -0.000167915   9.21024e-05   1.89409e-05  -2.10330e-05   5.47633e-06  -1.06688e-06  -6.43033e-07  -9.17676e-08   2.26556e-08   1.54521e-09       0.00000       0.00000       2.57932       3.49559       3.41941       3.70252       3.66925       3.25149       2.79862       2.38361       1.94308       1.61185       1.09274      0.893297      0.558557      0.450977      0.266431      0.176143      0.103861     0.0603684     0.0380473     0.0191748    0.00990355    0.00484607    0.00206986    0.00100060   0.000367112   0.000157869   5.83603e-05   1.86497e-05   6.48901e-06   1.87920e-06   4.03206e-07   1.12586e-07   1.78526e-08   2.36314e-09       0.00000       0.00000
  17  12 2548.0480    1.9183  0.9533 11.0266 -0.0027  0.0292   0.0465   0.0657    0.1640   0.0000   442.7685     -0.604710       11.1566       3.31383     -0.859100     -0.951240      -4.80271      -1.61524      0.852357      -1.16635     0.0935201      -1.04668      0.152151     0.0820297    -0.0242235      0.251605     -0.122739     0.0564582     0.0122836    0.00370784    0.00516176     0.0115807   0.000426855   -0.00156458  -2.51432e-05  -7.60618e-05   4.94520e-05  -1.13925e-05   3.76247e-07  -2.17421e-06   3.17216e-07  -2.00681e-07   1.97517e-08  -2.42185e-09       0.00000       0.00000       2.80934       3.67981       3.93895       3.84361       3.40588       3.27753       2.95774       2.45530       2.12207       1.75625       1.21694      0.931235      0.630156      0.380687      0.261021      0.171891     0.0999584     0.0573370     0.0338344     0.0178066    0.00823566    0.00427635    0.00228000   0.000858011   0.000376208   0.000149037   6.08460e-05   2.11117e-05   6.19158e-06   1.58276e-06   4.13647e-07   9.50893e-08   1.60527e-08   2.13952e-09       0.00000       0.00000
  17  13 2691.0327    2.4458  0.9639 11.3804 -0.0034  0.0269   0.0564   0.0635    0.1743   0.0000   442.4824       7.53165       9.59080       2.73313       5.40533      -3.19297     -0.945263     -0.570880      -1.79514      -1.18837      -1.07482     0.0130140     -0.299018     -0.474941     0.0860708    -0.0331023    -0.0800333    -0.0636633     0.0326217     0.0145441    -0.0152199    0.00118901   0.000474171  -4.51998e-05  -8.37322e-05   5.77522e-05  -2.27573e-05   1.79408e-05  -8.37149e-06  -6.21926e-07   5.34985e-07   6.86517e-08  -5.59845e-09  -6.53708e-10       0.00000       0.00000       2.63369       3.18073       3.37440       3.38192       3.20873       2.86656       2.62012       2.36889       1.96072       1.52306       1.22160      0.866535      0.591780      0.371554      0.259136      0.163734     0.0994262     0.0588874     0.0330765     0.0170824    0.00899018    0.00441764    0.00211320   0.000979830   0.000392902   0.000145162   5.38102e-05   1.82931e-05   5.61357e-06   1.58076e-06   4.06387e-07   8.03648e-08   1.46885e-08   1.76663e-09       0.00000       0.00000
  17  14 2834.3384    3.1801  0.9083 11.9645 -0.0095  0.0273   0.0759   0.0578    0.1709   0.0000   443.9989       3.55632       11.8304       2.97840      -1.15064      -5.01711     -0.111197       1.60695       1.05828     -0.466237       1.30666      -1.05675      -1.08782     0.0805886     -0.263561     0.0680238      0.260067     0.0295623     0.0330837    -0.0251853    0.00477704   -0.00836582  -0.000838955  -0.000664378   0.000227042  -2.65853e-05   5.62949e-05   2.87257e-06   8.31315e-07   6.79541e-07   2.43953e-07   3.37134e-08   1.84834e-08  -7.90142e-10       0.00000       0.00000       2.44624       3.38452       3.62480       3.59413       3.45694       3.15593       2.67591       2.25305       1.90101       1.45377       1.08642      0.795288      0.548713      0.378135      0.236644      0.156830     0.0945193     0.0534534     0.0317649     0.0166353    0.00864217    0.00428676    0.00200419   0.000874085   0.000353495   0.000143655   5.53908e-05   1.84728e-05   6.07472e-06   1.76811e-06   4.23241e-07   9.49683e-08   1.70373e-08   2.10500e-09       0.00000       0.00000
  17  15 2977.2470    3.6115  0.9335 12.3813 -0.0092  0.0266   0.0859   0.0619    0.1755   0.0000   435.6421      -3.47301       7.95856      0.902717      -6.36763      -4.31493     -0.317929     -0.767259      -2.18727      0.540255      0.828938      -1.21551     -0.436174     -0.228307      0.178537    -0.0558109     -0.155752   -0.00293255     0.0232104    0.00522099   -0.00829761   -0.00564999   0.000910129    0.00179219   3.54706e-05  -0.000124186  -1.76482e-05  -1.69672e-06  -1.17499e-05  -3.11037e-06  -7.26792e-07   1.04906e-07  -2.17133e-08  -3.03584e-09       0.00000       0.00000       2.62848       3.20264       3.32390       3.26000       3.15511       3.02476       2.76874       2.29307       1.85513       1.53672       1.17032      0.851609      0.611384      0.404930      0.274024      0.166925      0.109640     0.0610728     0.0332818     0.0181891    0.00911610    0.00463214    0.00202430   0.000948182   0.000389560   0.000164781   5.67280e-05   1.95572e-05   6.04697e-06   1.53866e-06   4.18096e-07   8.50261e-08   1.48032e-08   1.79606e-09       0.00000       0.00000
  17  16 3119.4088    4.0901  0.9794 12.7532 -0.0029  0.0271   0.0972   0.0627    0.2185   0.0000   439.4802       7.26693       11.0590       1.67547      -1.86042      -6.15048      0.784089      -5.73522       1.74075    -0.0644598       1.02803     -0.768531      -1.52813     -0.731017      0.337611      0.122499     0.0386980     0.0563018    -0.0228638    -0.0184038     0.0102420    0.00215503    0.00350094   0.000178800  -0.000299746   1.60049e-05  -2.77040e-05  -4.34581e-05   9.80380e-06   1.59100e-06  -3.18437e-07   1.17076e-08   1.35539e-08  -2.65288e-09       0.00000       0.00000       2.59794       3.29469       3.33558       3.42003       3.27881       3.05776       2.68255       2.37203       1.92782       1.50165       1.16069      0.824283      0.601497      0.422113      0.263479      0.166755      0.101901     0.0579745     0.0331205     0.0183172    0.00906082    0.00465967    0.00203619   0.000939138   0.000371817   0.000158313   5.34808e-05   1.81476e-05   5.79760e-06   1.66646e-06   4.11711e-07   8.66852e-08   1.54870e-08   1.99331e-09       0.00000       0.00000
  17  17 3261.4221    3.6472  1.3621 12.4057 -0.0130  0.0365   0.0833   0.0833    0.3753   0.0000   439.2730       4.53156       6.61538      0.708525      -1.10993      -3.73778       4.91199      -6.65548       1.42304      -1.85885       1.22081     -0.283217      0.247313      0.826475    -0.0887615     -0.312244     -0.121721    -0.0490368     0.0733461     0.0195837    -0.0267541   -0.00417286    0.00269247  -0.000956434  -2.08683e-05   2.59396e-05   2.02810e-05  -2.30979e-05  -7.86250e-06  -2.83128e-06  -5.54332e-07   1.14526e-07  -6.68000e-09   3.59443e-11       0.00000       0.00000       3.21603       4.58588       4.71563       4.81327       4.79266       4.06355       3.89427       3.14642       2.43533       2.09047       1.37231       1.23632      0.716310      0.598099      0.349681      0.233586      0.159307     0.0747109     0.0534659     0.0235280     0.0139832    0.00678450    0.00286272    0.00152830   0.000519488   0.000237426   9.18216e-05   2.48700e-05   1.01852e-05   2.49653e-06   5.70355e-07   1.67275e-07   2.47896e-08   2.90471e-09       0.00000       0.00000
  17  18 3403.4219    3.1911  2.1622 11.7363 -0.0074  0.0422   0.0568   0.1104    0.3093   0.0000   436.4788      -1.87460       6.73992       1.16446       7.51394      -11.2928       2.23105     -0.221852      0.140863      -7.75317       2.17409     -0.624793      0.486771      -1.37130    -0.0874468     -0.126077      0.388078    0.00651385     0.0281106    0.00884163   -0.00630623    0.00489656    0.00664228   0.000255391  -0.000173061  -0.000247176  -7.64675e-06  -3.37663e-06  -1.32457e-05   3.73897e-06   2.11218e-07   5.93929e-08  -1.62336e-08   2.96029e-09       0.00000       0.00000       3.81484       4.71066       5.31145       5.19661       5.18616       4.72919       4.10744       3.55700       2.79484       2.38279       1.74265       1.25480      0.916047      0.627552      0.409454      0.263552      0.164232     0.0974440     0.0541323     0.0289464     0.0156605    0.00736696    0.00342103    0.00151890   0.000661291   0.000256706   9.71179e-05   3.21703e-05   9.93438e-06   2.87526e-06   7.27439e-07   1.52705e-07   2.42594e-08   2.88321e-09       0.00000       0.00000
  17  19 3545.5183    2.5876  2.9805 11.8131  0.0010  0.0527   0.0421   0.1415    0.1387   0.0000   441.1796       12.2427       5.56150      -6.41977       10.5201      -5.33610      -2.03723      -4.24439       7.89384      -1.91644      -2.64306     -0.248276     -0.505931     -0.163434    -0.0613142      0.224543     0.0179804     0.0648388      0.130672    -0.0234976    0.00869211   -0.00215845   -0.00303561    0.00301125   0.000738472  -0.000180325   1.61550e-05  -6.16637e-05   3.08807e-06  -3.66393e-06  -1.13397e-06  -1.99980e-07  -8.76352e-09  -5.16667e-09       0.00000       0.00000       4.56693       6.01099       6.62599       6.40884       6.50105       5.80286       5.42874       4.18670       3.74042       2.74119       2.12280       1.62396       1.12978      0.798536      0.539946      0.329715      0.200366      0.119199     0.0677013     0.0365788     0.0184347    0.00916596    0.00420818    0.00196635   0.000800338   0.000318949   0.000118030   4.24434e-05   1.34572e-05   3.66002e-06   8.89214e-07   1.96349e-07   3.63414e-08   3.75816e-09       0.00000       0.00000
  17  20 3687.7172    2.0780  4.0919 11.4801 -0.0024  0.0627   0.0297   0.1652    0.0907   0.0000   442.1425       9.43520       21.8080       4.53077       5.57597       7.04917       4.96161      -4.80353       5.59106      -4.62305       1.02307      -1.55817     0.0341108     -0.638382      0.993851      0.328186     -0.196794     0.0554685     0.0121750     0.0101341    -0.0292364   -0.00446204    0.00486380  -1.19147e-05   -0.00136752   0.000390514   0.000356988  -4.01393e-05  -3.19823e-06  -2.09378e-06   2.92668e-06  -1.23006e-07   2.17501e-08  -3.34512e-09       0.00000       0.00000       5.56904       7.29223       7.92943       7.96738       7.72083       7.08003       6.19089       5.42880       4.31832       3.47417       2.63387       1.97053       1.39291      0.953971      0.636328      0.410282      0.250341      0.152118     0.0841435     0.0461910     0.0245521     0.0119413    0.00571113    0.00251107    0.00108884   0.000414620   0.000155462   5.30397e-05   1.60130e-05   4.56744e-06   1.11983e-06   2.37048e-07   3.89667e-08   4.77860e-09       0.00000       0.00000
  17  21 3830.0622    1.7371  6.1247 10.9283 -0.0062  0.0786   0.0212   0.2204    0.0762   0.0000   429.0296       22.1440       25.7160       3.99866      -23.8797       11.4420       8.58936      -9.89238      0.673346      -3.50345       1.68799      0.837532      -2.22509      0.126561     -0.718794      0.475590      0.133274      0.271705     -0.184843     0.0218007    -0.0114854     0.0212543    -0.0129000   -0.00411141    0.00108443  -0.000604717   0.000201185   0.000109275  -7.13797e-06  -9.36642e-06   8.52315e-07  -3.48574e-07  -3.00135e-08   4.22858e-09       0.00000       0.00000       6.89866       8.91627       9.89865       9.84822       9.42463       8.86919       7.83417       6.59860       5.54714       4.35805       3.37328       2.42121       1.78353       1.22217      0.813809      0.509339      0.319695      0.188043      0.106045     0.0581342     0.0307785     0.0150134    0.00715049    0.00311519    0.00136829   0.000530420   0.000198965   6.73798e-05   2.10139e-05   5.83468e-06   1.44217e-06   2.90024e-07   5.04933e-08   5.90058e-09       0.00000       0.00000
  17  22 3972.5125    1.3933  7.6437 10.8698 -0.0030  0.0952   0.0180   0.2821    0.0593   0.0000   431.0997       2.82704       19.1166       24.6390       6.23730      -7.15785      -13.6549      -12.1933       6.47962      -6.86031      -1.45238      -3.26359       1.66439       2.25877      -1.56283     -0.379640      0.266269      0.225844     0.0420757     0.0118271    -0.0193836     0.0246675    0.00364039   -0.00991099   -0.00214321   0.000933666   0.000322901  -8.51781e-05   3.04751e-05   1.17906e-05  -1.78521e-06  -4.79845e-07   2.74636e-08  -1.91376e-09       0.00000       0.00000       8.57859       11.1755       12.1050       12.3154       12.0274       11.0004       9.59667       8.23922       6.64950       5.33907       4.09170       3.01519       2.17407       1.48257      0.994933      0.644475      0.395173      0.238357      0.133299     0.0750234     0.0378866     0.0192291    0.00910356    0.00402035    0.00168241   0.000673791   0.000240367   8.33956e-05   2.48406e-05   7.11054e-06   1.76282e-06   3.65304e-07   6.07971e-08   7.24541e-09       0.00000       0.00000
  17  23 4114.9755    1.1234  9.2111 10.7934 -0.0170  0.1246   0.0166   0.3600    0.0533   0.0000   438.0931       3.17717      0.394102      -1.91640       2.30148       10.2426      -7.11794      -42.7595      -10.5144      -10.7067       16.7334       2.07570      -1.17058      -6.10671       1.85446     -0.189834      0.363815     0.0880165    -0.0953250     0.0260737    -0.0631385     0.0349354    0.00289553    -0.0117656    0.00322408    0.00143359  -0.000180318  -3.91199e-05   6.07230e-05  -5.47489e-06   7.24032e-07  -8.34289e-07  -1.95480e-07   1.23856e-08       0.00000       0.00000       11.0028       14.3048       15.7434       15.8758       15.2606       14.1424       12.3556       10.6741       8.75859       6.99429       5.30702       3.96035       2.82985       1.95031       1.29262      0.846069      0.516773      0.308008      0.177710     0.0983361     0.0502384     0.0255694     0.0121692    0.00540645    0.00224628   0.000899960   0.000328089   0.000110952   3.39377e-05   9.47328e-06   2.27707e-06   4.75001e-07   7.90447e-08   9.48673e-09       0.00000       0.00000
  17  24 4257.6938    0.8882 10.6947 10.7750 -0.0040  0.1622   0.0156   0.4906    0.0446   0.0000   446.5989       20.4092       14.3607      -43.6511       14.9136      0.153831      -17.8408       10.2018      -4.30682      -10.1856      0.302635      -3.07546      -4.89948       2.33891       2.63421      0.614138     -0.220677      0.118037      0.241882     -0.101283     0.0378434     0.0455284    -0.0128940   -0.00536535    0.00473596    0.00287002  -0.000512781   0.000130847   2.06547e-06  -2.46281e-06   1.76598e-08   9.14991e-08  -1.35090e-07   6.05844e-09       0.00000       0.00000       13.6303       18.0167       19.8522       19.9085       19.1552       18.2406       15.7872       13.7320       11.1545       8.89185       6.94366       5.12085       3.73539       2.58383       1.72756       1.14397      0.702791      0.419519      0.245805      0.135625     0.0695013     0.0363041     0.0167194    0.00783062    0.00311148    0.00128022   0.000453339   0.000152046   4.60815e-05   1.28870e-05   3.10250e-06   6.31300e-07   1.05448e-07   1.28606e-08       0.00000       0.00000
  17  25 4400.0808    0.7237 11.4804 10.6842 -0.0133  0.1939   0.0150   0.5895    0.0422   0.0000   422.1248       30.3881       13.1441      -1.54886       5.47500       33.7388      -6.94234       17.6040       8.01677       3.12667      -13.9759       10.5593       6.37982      0.256175      -1.95558      0.571239      0.324118      0.673317     -0.126752      0.165247      0.126850     0.0308404    -0.0602880    -0.0107089    0.00191709  -4.11225e-05  -0.000615147   0.000195885   2.81254e-05  -2.05564e-05  -1.90408e-06   3.67777e-07  -7.32143e-09   7.77433e-09       0.00000       0.00000       16.9031       21.9804       24.3094       24.2588       23.9746       21.4124       19.6107       16.4102       13.6582       10.6839       8.43564       6.09448       4.53454       3.08050       2.06966       1.36812      0.854033      0.515771      0.296679      0.161689     0.0883013     0.0439432     0.0206863    0.00939857    0.00392676    0.00152543   0.000561134   0.000183474   5.47685e-05   1.50233e-05   3.67609e-06   7.39170e-07   1.29722e-07   1.42553e-08       0.00000       0.00000
  18   7 1839.9708    0.4227  0.3126 10.0206 -0.0020  0.0221   0.0216   0.0451    0.0448   0.0000   436.4063      -1.85368       16.9859     -0.447721       1.49731       2.28742      -2.51979      0.301726     0.0699344     -0.381048      0.749818    -0.0832268     -0.333809     -0.340550      0.388386   -0.00232769    -0.0358883     -0.134135     0.0422611  -0.000277605    0.00246350    0.00290159  -0.000929290   3.51529e-05   0.000532922   0.000124079  -5.70948e-06   2.27664e-06   1.84626e-05  -7.93779e-06   1.12491e-06  -1.26741e-07  -1.35696e-08   1.74733e-08  -2.88522e-09  -2.14022e-10       1.89597       2.53993       2.62312       3.05847       2.42963       2.40024       2.01840       1.79419       1.49159       1.28564      0.917322      0.678407      0.446360      0.365945      0.215528      0.132333     0.0825760     0.0512604     0.0312727     0.0165981    0.00995719    0.00492207    0.00255688   0.000963340   0.000567759   0.000209286   0.000109526   3.11315e-05   1.40891e-05   3.71876e-06   1.29103e-06   3.35373e-07   7.70945e-08   1.73086e-08   2.76812e-09   4.38314e-10
  18  10 2291.6110    1.1318  0.9998 10.2301 -0.0058  0.0323   0.0276   0.0741    0.1699   0.0000   441.1947      -1.79594       8.86215      -2.00336       1.88530      -4.38133      0.328523       1.98550       1.45054    -0.0617725      0.612623      -1.17890      0.301087    -0.0426844    -0.0502770     -0.426351     -0.100616     0.0360428   -0.00250268    -0.0236804     0.0169275    0.00244878   -0.00508882   0.000802771   0.000317598  -0.000363918  -2.92442e-05   3.18391e-05   4.11292e-06   3.98933e-06  -2.75874e-06   2.44010e-07  -4.12776e-08   2.16638e-08   3.27911e-10   1.42151e-10       2.60393       3.17863       3.69330       3.83041       3.70701       3.10456       3.00275       2.78617       1.89027       1.56863       1.29449      0.950943      0.678505      0.458378      0.354964      0.218554      0.132119     0.0824882     0.0486478     0.0294986     0.0153478    0.00742017    0.00397573    0.00202947   0.000910523   0.000419155   0.000161982   5.62092e-05   1.94708e-05   6.55474e-06   1.89330e-06   5.22584e-07   1.41292e-07   2.78138e-08   4.38969e-09   5.25024e-10
  18  11 2436.8621    1.4785  0.9887 11.0965  0.0015  0.0309   0.0361   0.0691    0.1556   0.0000   441.1853       1.42607       10.1009       3.50171      -1.27940       1.39363    -0.0340600     -0.220442      -1.19520     -0.123273     -0.208869     -0.705527     -0.295562      0.302779    -0.0807127      0.290195     0.0980922     0.0556498     0.0247206   -0.00701770    0.00293882   -0.00220644   -0.00353235   -0.00210737   0.000263291   0.000708922  -0.000205178  -2.97834e-06  -5.66723e-06   7.60224e-07   2.48750e-06   3.62220e-07  -8.23501e-08  -1.41622e-08  -2.91108e-09   5.03187e-10       2.44081       3.40524       3.64680       3.62208       3.51877       3.15177       2.97644       2.37085       2.07754       1.66763       1.25735      0.936747      0.700974      0.471298      0.313030      0.214566      0.131742     0.0806606     0.0486858     0.0256028     0.0148778    0.00749631    0.00382575    0.00182101   0.000802004   0.000356098   0.000141417   5.56333e-05   2.15591e-05   6.52536e-06   1.97593e-06   5.40874e-07   1.31291e-07   2.87704e-08   5.20119e-09   5.74756e-10
  18  12 2580.8428    1.9917  1.1079 11.4184 -0.0096  0.0327   0.0447   0.0726    0.1444   0.0000   440.0362       2.80224       12.5758    -0.0133908       4.83686      -3.82920     -0.989520     -0.139107      -1.03567      -2.03519     -0.274712      -1.25064     -0.718451      0.264220      0.140695    -0.0142533     0.0298503     0.0203522    -0.0584688     0.0132004  -0.000993242   -0.00744773    0.00271386   0.000860624  -0.000969811   0.000427541  -0.000118551   4.77120e-05   3.37893e-06  -9.75168e-06  -3.26303e-06  -1.61751e-07   3.26119e-08   3.83275e-08   1.68950e-09   7.08321e-10       3.10623       3.90287       3.74772       3.40745       3.68108       3.92951       3.53710       3.02543       2.24093       1.54594       1.30710       1.01338      0.859663      0.633987      0.449313      0.279772      0.171225     0.0997603     0.0540150     0.0298195     0.0157472    0.00783133    0.00398989    0.00182107   0.000832927   0.000355902   0.000151920   5.45314e-05   1.95717e-05   6.68447e-06   2.02918e-06   5.63928e-07   1.42917e-07   2.54836e-08   4.59979e-09   5.50864e-10
  18  13 2724.7160    2.6018  1.0732 11.5116 -0.0133  0.0287   0.0590   0.0688    0.2066   0.0000   437.2737      -2.32765       12.7927       4.36177       4.20521      -7.45463      -1.80169       2.03696      0.296094      0.900966    -0.0519668     -0.915878      0.438528     -0.383209     -0.175465      0.361665    -0.0172994    -0.0674376     0.0460655     0.0247742   -0.00769706     0.0103023   0.000733538   -0.00206667   -0.00120299  -0.000232739  -0.000164900  -0.000109694   1.62508e-05   3.44766e-06  -2.43198e-06   3.26325e-07   1.31980e-07  -1.70256e-08  -7.06450e-09  -5.83010e-10       2.90168       3.55953       3.47458       3.23091       3.21884       3.25806       3.18160       2.69173       2.18306       1.68309       1.30126       1.02947      0.781030      0.560375      0.380101      0.240913      0.142837     0.0865474     0.0458604     0.0252789     0.0132600    0.00696548    0.00336643    0.00153501   0.000725237   0.000305097   0.000124812   4.69852e-05   1.67949e-05   5.75247e-06   1.62825e-06   4.51329e-07   1.06922e-07   2.31026e-08   3.94438e-09   4.36105e-10
  18  14 2868.6755    3.3623  0.9146 11.4806 -0.0079  0.0257   0.0782   0.0577    0.2732   0.0000   439.1326       3.22699       13.6412     -0.352209      -3.54642      0.318440       3.09047      -2.21141       4.03848     -0.758368      -1.52111      0.404239     -0.425837      0.139922      0.104958     -0.205502     0.0434963    -0.0882656     0.0360014    -0.0143541     0.0179683    0.00320985   0.000114169    0.00188076  -0.000246376  -0.000388934  -6.23314e-05  -3.68171e-05   1.42687e-05  -2.49827e-06   1.09822e-06  -1.87750e-07  -3.18344e-07   9.49734e-10  -9.57427e-12   1.68276e-10       2.23545       3.04623       3.20732       3.17525       3.18645       2.92599       2.54792       2.26662       1.71287       1.42415       1.12378      0.791363      0.608084      0.409932      0.268208      0.182453      0.115623     0.0697505     0.0406423     0.0211239     0.0118840    0.00612323    0.00308217    0.00133512   0.000669744   0.000260868   0.000114853   4.24513e-05   1.58860e-05   4.74673e-06   1.55421e-06   4.64625e-07   1.20711e-07   2.32800e-08   3.81179e-09   4.76300e-10
  18  15 3012.1593    3.7720  0.9500 12.4145 -0.0115  0.0256   0.0896   0.0628    0.1789   0.0000   441.3295       6.67758       4.95065      -2.18816      -2.03886      -2.93666       1.29707      -3.13529      0.488628    -0.0792550       1.30251     -0.868176      0.691423     -0.334764     -0.501333    0.00782470    -0.0697128     0.0811880    -0.0499534    -0.0173621     0.0128960   -0.00587476  -0.000531421  -0.000789742  -0.000651397   0.000388522   0.000223035   9.63915e-05   6.40067e-07  -2.80434e-06   1.99810e-06  -8.25070e-07  -2.44284e-08  -6.86000e-09  -2.03841e-09  -3.10378e-10       2.18457       2.91450       2.93737       3.13532       3.13438       2.74332       2.46800       2.08083       1.75477       1.39616       1.06820      0.790604      0.582230      0.404718      0.263083      0.178672      0.113542     0.0676870     0.0410748     0.0226153     0.0125148    0.00641477    0.00324490    0.00151268   0.000672244   0.000276546   0.000112735   4.30543e-05   1.55277e-05   4.81057e-06   1.53980e-06   4.24100e-07   1.03662e-07   2.25848e-08   4.02999e-09   4.74607e-10
  18  16 3154.8640    3.9524  0.9964 12.5885 -0.0074  0.0276   0.0916   0.0638    0.2143   0.0000   437.4684       3.80323       16.7607      -1.48288      -5.63488      -3.41183      -3.44738      -3.54592       1.86538      0.990859     -0.206668      0.221877      0.809095     -0.243950    -0.0121208      0.515619    0.00251443    -0.0173227     0.0458052     0.0599110    -0.0108529    0.00210634    0.00512091  -0.000516104  -0.000677966  -9.36945e-05  -0.000146407  -0.000126798  -1.23585e-05  -6.81376e-07  -1.08272e-07  -8.67931e-07   4.02426e-09   1.70290e-08  -2.15479e-09   5.00684e-10       2.40746       3.16483       3.34161       3.24950       3.13930       2.91761       2.65993       2.36759       1.96580       1.65921       1.25955      0.930731      0.668269      0.456440      0.317747      0.196317      0.122279     0.0734922     0.0436036     0.0254218     0.0141591    0.00644232    0.00354148    0.00162323   0.000714083   0.000313464   0.000137126   4.79477e-05   1.81662e-05   5.81679e-06   1.79059e-06   4.76861e-07   1.22993e-07   2.52849e-08   4.15441e-09   4.98589e-10
  18  17 3297.3935    3.5200  1.4764 12.7469 -0.0137  0.0355   0.0728   0.0849    0.1926   0.0000   438.9701       12.7808       13.2021      -1.70313       4.11942      -2.95631      -1.27648      -1.51278       2.76854     -0.840391     0.0275548      0.364123      0.286202      0.271571      0.151008      0.125024     -0.224601      0.137594     0.0107172    -0.0668988     0.0161638    0.00617747    0.00198257    0.00131286  -0.000551070  -0.000151747   5.92282e-05  -3.21890e-05  -1.86194e-05   1.27335e-05   3.76431e-06   8.84229e-07  -7.95560e-08   3.81551e-08  -2.53611e-09  -3.87246e-10       2.84056       3.87363       4.20125       4.09878       4.18193       3.75414       3.39990       2.85801       2.44700       1.86529       1.55298       1.06079      0.825546      0.571919      0.377708      0.255689      0.161289     0.0996930     0.0585276     0.0329434     0.0171523     0.0100126    0.00468062    0.00209169    0.00110079   0.000415387   0.000177952   7.04456e-05   2.38067e-05   7.97852e-06   2.38732e-06   6.96289e-07   1.66794e-07   3.28387e-08   6.04416e-09   6.43031e-10
  18  18 3439.9565    3.1377  2.2826 11.8128  0.0041  0.0410   0.0538   0.1161    0.2276   0.0000   441.1989       5.09285       4.89089       5.35376    -0.0902056      -2.91074      -2.73865      -2.51824      -1.92309      -2.68876       4.38283      0.454760      0.125073     -0.564223     -0.436694    -0.0417526   -0.00547619     0.0809388    -0.0153265    0.00969768   0.000741420    -0.0337073   -0.00322572    0.00180656   7.78428e-05   0.000365954  -6.19856e-06   1.90158e-05   4.68429e-05   1.44760e-05  -3.20845e-07  -5.30573e-07  -8.36556e-08   1.05175e-07   2.00771e-09  -5.64255e-10       3.47940       4.64073       5.01022       5.02726       4.86890       4.64861       4.07635       3.52167       2.88560       2.25480       1.81512       1.29704      0.998097      0.700322      0.462988      0.320100      0.189379      0.121760     0.0671760     0.0397416     0.0208641     0.0108798    0.00555376    0.00253872    0.00121008   0.000483742   0.000213816   7.93116e-05   2.90085e-05   9.75749e-06   2.77685e-06   8.45399e-07   1.91021e-07   3.79906e-08   6.53956e-09   7.68649e-10
  18  19 3582.6689    2.4387  3.0787 11.7730 -0.0109  0.0500   0.0375   0.1381    0.1265   0.0000   441.6915       3.50883       10.2699       16.6464      -9.40350      -1.28678      -2.26796      -4.25261     -0.598166      -2.09735       5.81707     -0.219678      -1.66002      -2.96495      0.474555      0.741047     -0.137775     -0.184405    -0.0142673   -0.00379891   -0.00824624     0.0132245    0.00406137   -0.00844576   -0.00156874    0.00167749  -0.000118770   7.71448e-05  -6.13325e-05  -2.61848e-06  -2.55110e-06  -2.15693e-07   1.76059e-08  -2.72072e-08  -1.85435e-09   6.34342e-10       4.22478       5.63481       5.95332       6.23032       5.89627       5.55646       4.91667       4.29054       3.51069       2.82588       2.23695       1.66321       1.21492      0.856617      0.567176      0.377529      0.246046      0.148236     0.0868479     0.0500390     0.0266431     0.0142764    0.00685175    0.00354021    0.00140929   0.000692452   0.000255524   0.000106670   3.54352e-05   1.17890e-05   3.55512e-06   9.73869e-07   2.34213e-07   4.79428e-08   8.08073e-09   9.73880e-10
  18  20 3725.2748    2.0023  4.6649 11.1421 -0.0108  0.0624   0.0252   0.1726    0.0955   0.0000   436.6648       16.6220       12.6520    -0.0936224      -4.77499      -22.3299       3.12351       22.5722      -1.94476      -12.5219      -5.16071     -0.948818       2.86280       1.37392      0.514902      0.108987     -0.260459      0.239631     0.0265702     0.0241927   -0.00921757    -0.0306087    0.00900588    0.00832974  -0.000566081   -0.00264570   0.000257551  -3.62040e-05  -1.78666e-05   3.09939e-05   4.58038e-06  -1.34943e-06   1.36100e-07   9.80584e-08   4.02458e-09  -5.75605e-10       5.39069       6.78279       7.71464       7.80005       7.36721       7.09942       6.10156       5.34473       4.50202       3.55548       2.75017       2.11461       1.50745       1.05590      0.712337      0.489351      0.297784      0.187876      0.112063     0.0616468     0.0339394     0.0181159    0.00880587    0.00427589    0.00197352   0.000846264   0.000329485   0.000129540   4.74569e-05   1.56157e-05   4.61919e-06   1.26232e-06   2.84390e-07   5.82280e-08   9.43192e-09   1.10853e-09
  18  21 3868.2792    1.6799  6.3750 10.8787 -0.0021  0.0778   0.0199   0.2242    0.0729   0.0000   439.6962      -12.4167       18.4662       3.92395       4.59475      -7.39158       2.66310       3.96901      -3.58164      -4.22831      -1.60757      0.551678      -3.79061     -0.592584     -0.376361     0.0579533      0.171972    -0.0485992     -0.106962     0.0553786    0.00197757    0.00556826    0.00470362    0.00336042  -0.000309653   0.000792922   0.000878835  -9.42934e-05  -1.12912e-05   5.66310e-06   5.04177e-06   7.94582e-07  -2.67485e-07  -8.16652e-08  -3.01267e-08   7.35479e-10       6.53804       8.53586       9.36145       9.38261       9.30356       8.50812       7.57369       6.65348       5.48914       4.39876       3.50358       2.56136       1.92130       1.33351      0.893488      0.601523      0.386984      0.231617      0.140158     0.0795524     0.0420857     0.0231421     0.0112849    0.00535005    0.00253008    0.00102912   0.000425030   0.000168347   5.76141e-05   1.87877e-05   5.73435e-06   1.57571e-06   3.82479e-07   7.56800e-08   1.26142e-08   1.40877e-09
  18  22 4010.9234    1.3503  8.0221 10.7205 -0.0029  0.0957   0.0165   0.2846    0.0599   0.0000   424.8303       16.5772       2.23304      -18.2379      -2.02282      -2.17421      -25.9172      -1.82085     -0.656528     -0.319933      0.615375      -1.30069     0.0173534       4.04479      -1.10677     -0.885078      0.686248      0.241507     -0.157182     -0.111886     0.0409985   -0.00484356   -0.00575723    0.00557530   -0.00228555  -0.000900183  -0.000177790   0.000373782  -7.07967e-06  -4.11455e-05  -6.31458e-06  -4.76628e-07   3.48191e-07  -1.44074e-08  -6.26172e-09  -2.67033e-11       8.19242       10.3918       11.2589       11.3921       11.4184       10.6882       9.47000       8.19924       6.80086       5.47055       4.21964       3.18321       2.37329       1.72419       1.18400      0.761319      0.484892      0.295461      0.173863      0.100087     0.0544923     0.0286287     0.0139124    0.00684281    0.00289878    0.00133305   0.000518976   0.000203678   7.12540e-05   2.38853e-05   7.20646e-06   1.93576e-06   4.62844e-07   9.41683e-08   1.52393e-08   1.72157e-09
  18  23 4153.7886    1.0617  9.5532 10.7599 -0.0035  0.1245   0.0157   0.3761    0.0496   0.0000   446.5828       17.0290       18.1878      -13.6336       3.28231      -20.3511      -5.15183      -22.0484      -19.5049     -0.493952       5.30029      -3.33432      0.747251      0.597588      -1.77984      0.296243      0.270654     -0.205244     -0.442572     -0.149067    -0.0788488      0.103993     0.0502310    -0.0213847   -0.00510876    0.00298935   0.000196816  -0.000360387  -0.000166965   5.67250e-07   3.39861e-06  -2.82258e-06   1.14774e-06  -3.96802e-09  -2.48316e-08   7.11464e-10       10.3114       13.4971       14.8162       15.0723       14.6887       13.7701       12.1469       10.5631       8.82431       7.04800       5.57772       4.16894       3.02244       2.20232       1.50521      0.988845      0.627365      0.389302      0.234215      0.135169     0.0741392     0.0393204     0.0196115    0.00923822    0.00434196    0.00182869   0.000759710   0.000284799   9.99952e-05   3.27667e-05   9.77013e-06   2.63223e-06   6.13786e-07   1.24123e-07   2.03684e-08   2.32611e-09
  18  24 4297.2713    0.8145 10.3522 10.8121 -0.0161  0.1618   0.0153   0.4888    0.0418   0.0000   443.3543       2.42691       48.5583       13.6204       7.36172      -22.7012      -51.1153       13.3509      -2.02566      -9.92320       11.2530       16.4373      -4.75992     0.0962696       2.03270       1.63772      0.843628     -0.750124     -0.401498      0.181927     0.0253223     0.0309263    -0.0660229   -0.00908809    0.00462193    0.00269970   0.000699754  -0.000194844   1.73637e-05   8.82351e-05  -1.28064e-05  -5.65055e-06   6.99917e-07  -1.74030e-07  -1.35281e-08   3.58381e-09       13.3708       17.3023       19.0125       19.5978       18.6817       17.6142       15.7607       13.8081       11.3641       9.31981       7.18900       5.52257       4.03694       2.85260       1.97242       1.30536      0.842005      0.522638      0.312869      0.181789      0.100015     0.0547447     0.0264813     0.0139365    0.00568860    0.00275482    0.00100358   0.000405839   0.000135749   4.44548e-05   1.28564e-05   3.38782e-06   8.02025e-07   1.61331e-07   2.58749e-08   3.05736e-09
  18  25 4439.6864    0.6582 11.5802 10.6847 -0.0280  0.2096   0.0141   0.6081    0.0394   0.0000   431.2899      -2.38196      -11.8150       8.91073       47.5461      -7.14494      -3.78924       33.0740       11.5857       29.4453      -6.10168       12.8871       1.81655      0.676794       3.74695      0.380898     -0.748357      0.483087     0.0167671      0.186454     -0.185568    -0.0177573    -0.0547695    -0.0201783    0.00635480     0.0101955   7.03938e-05   -0.00157947  -5.51394e-05   7.87553e-05  -1.06582e-05   5.21706e-06  -4.00429e-07   1.36464e-07   1.36128e-08  -4.61693e-09       17.5620       23.0367       24.8795       25.5855       24.8631       23.1104       20.4199       17.9251       14.7652       12.0486       9.51561       6.96803       5.29328       3.64856       2.54322       1.67773       1.09928      0.680013      0.403180      0.242891      0.128161     0.0717516     0.0349753     0.0173688    0.00773022    0.00338910    0.00133053   0.000527749   0.000171412   5.76650e-05   1.62347e-05   4.38571e-06   1.06296e-06   2.03604e-07   3.39085e-08   3.93069e-09
  18  26 4583.0441    0.5095 12.3726 10.6336 -0.0289  0.2932   0.0119   0.7582    0.0274   0.0000   426.1478      -3.87000       42.5389      -24.1344       45.5991       4.92589      -25.2530      -5.49792      -37.8460      -3.19185       11.0008      -8.20511       18.5039      -6.73570      -2.59215       1.29886       1.80544      0.327553      0.251773     -0.105189    -0.0126046     0.0990247     0.0320195     0.0395560   -0.00623109   -0.00558814    0.00469459   0.000223143  -0.000141493  -0.000100672  -6.55346e-06   2.21749e-07   6.50239e-08   3.05061e-07   3.15298e-08   5.17138e-09       23.6938       31.9596       34.5427       35.3942       34.2552       32.2961       28.3930       25.3015       20.3424       16.8312       13.0291       9.94268       7.35511       5.26862       3.57139       2.41567       1.54862      0.979424      0.585752      0.336031      0.189552      0.103131     0.0513350     0.0251441     0.0112982    0.00497923    0.00196645   0.000750398   0.000258115   8.23089e-05   2.38276e-05   6.44455e-06   1.50495e-06   3.05967e-07   4.81613e-08   5.78526e-09
  19   8 2021.7025    0.6183  0.6032  9.9502 -0.0024  0.0307   0.0186   0.0545    0.0762   0.0000   436.4405    -0.0641930       14.0698     -0.809887      -5.60602      -4.48072       4.87672      0.475566      -2.10187      0.960625     -0.283413      0.127243    -0.0165292     -0.233392     0.0934855    -0.0931571     0.0378633    -0.0556357   -0.00331659   -0.00918939     0.0184918    0.00462244   -0.00317291   -0.00285505   0.000158072  -0.000122502  -2.57403e-05  -8.85113e-05  -3.29165e-05  -8.11105e-06  -4.21645e-06   1.22314e-06  -3.60663e-07  -5.37789e-08  -1.55679e-08   8.63767e-10       2.70128       2.58385       3.23700       3.82636       3.35387       3.07825       2.89680       2.37071       2.35932       1.62656       1.21150       1.09502      0.881037      0.473853      0.361239      0.279379      0.164256      0.109226     0.0711776     0.0383958     0.0183565     0.0125243    0.00680720    0.00323829    0.00169137   0.000840539   0.000345783   0.000105971   4.50467e-05   1.80661e-05   6.90563e-06   1.97410e-06   4.75325e-07   1.12730e-07   2.33776e-08   4.70724e-09
  19   9 2173.7376    0.8876  0.7703 10.1734 -0.0100  0.0306   0.0239   0.0590    0.0916   0.0000   439.5038      -1.24412       11.0735      0.188686       1.19056     -0.876724     -0.334260      0.439821      0.153116       1.86419     -0.134857      -1.05695      0.535620      0.232536      0.224922    -0.0680158     -0.166466     0.0384765    -0.0561386    -0.0123039     0.0133014    0.00532012   -0.00768034   -0.00140708  -0.000108944   6.29200e-05   0.000360147  -7.50793e-05  -1.42998e-05  -1.44944e-05  -5.99152e-06  -2.42646e-07   1.06509e-07   1.01995e-07   4.59495e-08  -3.31084e-09       2.05577       2.92927       3.08236       2.98258       3.31032       2.61355       2.74390       2.29786       1.80659       1.59231       1.12732      0.994184      0.645121      0.502710      0.361105      0.222757      0.169283     0.0879339     0.0602606     0.0372098     0.0180011     0.0119505    0.00495227    0.00289339    0.00147882   0.000536734   0.000331986   9.82818e-05   4.72091e-05   1.80521e-05   4.77900e-06   1.97960e-06   5.50303e-07   1.27535e-07   3.73954e-08   7.64336e-09
  19  10 2322.3210    1.3164  0.8160 10.4159 -0.0082  0.0236   0.0330   0.0566    0.1186   0.0000   440.7305     0.0219297       9.74332      -1.32824      -4.24213       2.17022    -0.0548621       2.41766       2.09131      -2.16596      -1.91277      -1.29240     -0.109742      0.210190    -0.0576656    -0.0160216     -0.136093     0.0178648     0.0394840     0.0164130     0.0228596   -0.00352539    0.00338006    0.00114138   0.000426320  -0.000502543   0.000208972  -6.96915e-05   1.95221e-05  -1.62378e-06  -4.62200e-06  -1.42303e-06  -2.81322e-08  -1.28267e-07   4.21026e-08  -2.13891e-09       1.89054       2.39460       2.44628       2.70493       2.58612       2.44554       2.21570       1.88616       1.63021       1.29406       1.03856      0.802100      0.556541      0.431050      0.288170      0.207205      0.122243     0.0815638     0.0483037     0.0292092     0.0166471    0.00878852    0.00481983    0.00216989    0.00113738   0.000477565   0.000231754   8.60274e-05   3.60748e-05   1.22171e-05   4.42729e-06   1.43424e-06   3.91592e-07   1.17440e-07   2.36305e-08   5.59241e-09
  19  11 2468.1020    1.6245  0.9854 11.0078 -0.0181  0.0299   0.0397   0.0641    0.1943   0.0000   436.4777      0.973792       14.5951       1.38355       2.20232      -1.74399       1.67047      -4.94003       1.29122       1.16425       2.57776      -1.49953     -0.883575      0.542432      0.407823     -0.242488     -0.110242      0.105235    -0.0408843     0.0271281    0.00393352  -0.000686320   -0.00990599    0.00138477   1.69486e-05   0.000276067  -1.17782e-05   0.000135448  -4.02753e-05  -3.49884e-06   3.74383e-06  -1.67033e-06   9.86039e-08   2.40979e-08  -3.06166e-08   1.50168e-08       2.47442       3.05334       3.45834       3.22685       3.17964       3.27586       2.73631       2.60399       2.12584       1.60441       1.27002       1.05125      0.738864      0.547977      0.395685      0.248040      0.163364      0.109932     0.0591732     0.0345585     0.0210679     0.0102500    0.00559926    0.00299379    0.00141418   0.000599658   0.000280130   0.000121185   4.53103e-05   1.51006e-05   6.00026e-06   2.00684e-06   5.81901e-07   1.47659e-07   3.26108e-08   6.47685e-09
  19  12 2613.0857    2.1502  0.9306 11.2198 -0.0022  0.0266   0.0491   0.0580    0.2049   0.0000   440.5474      -1.38331       13.6406      0.813351     -0.842672       1.23825     -0.500926      -1.87123       1.85249      0.313789      0.909565      0.504395     -0.541791      0.128113      0.567210     -0.293297     -0.252204     0.0662040     0.0461107    -0.0339303  -0.000793501   -0.00987743   -0.00832570    0.00135870  -0.000728868  -0.000303262   0.000172620   0.000108694  -6.10151e-05  -2.15228e-06   3.54622e-06   2.01139e-07   3.17454e-08  -3.22686e-08  -1.84032e-08  -2.78133e-10       2.08462       2.82519       2.87118       2.98148       3.04994       2.59877       2.47514       2.15139       1.90271       1.50377       1.17703      0.921774      0.666014      0.479919      0.335293      0.207925      0.148004     0.0874699     0.0558224     0.0311633     0.0169996     0.0103378    0.00513400    0.00271329    0.00124653   0.000571128   0.000251982   0.000105291   3.83001e-05   1.58139e-05   4.76606e-06   1.70724e-06   5.32036e-07   1.25238e-07   3.35176e-08   6.97890e-09
  19  13 2757.9555    2.6821  0.9381 11.8558 -0.0050  0.0361   0.0619   0.0578    0.1497   0.0000   436.4423       4.03508       8.47998       1.73027      -3.67457     -0.959287       3.64641      -5.49778     -0.987590      -2.72053       1.25765      0.112779     -0.821715    -0.0190328     -0.466044     -0.157986      0.137637    -0.0696695    -0.0307102    -0.0425197    -0.0131607    0.00317775    0.00480568    0.00139286   0.000590898  -0.000203354   0.000248051   1.75639e-05  -3.31615e-05   1.39785e-06   6.42287e-06   1.23920e-06   2.89523e-08  -1.15925e-07  -3.25376e-08   1.68316e-09       2.73393       2.87044       4.46212       3.72553       3.46908       4.12659       2.93802       2.70016       2.75597       1.50514       1.39688       1.39446      0.669293      0.577529      0.506756      0.240793      0.186710      0.133371     0.0580295     0.0408955     0.0283488     0.0112304    0.00536999    0.00388454    0.00173085   0.000630032   0.000355433   0.000168753   5.39727e-05   1.49862e-05   7.72871e-06   3.19886e-06   9.22981e-07   1.92075e-07   3.47916e-08   6.59777e-09
  19  14 2902.5644    3.4882  1.0184 12.0024 -0.0050  0.0277   0.0743   0.0614    0.2020   0.0000   439.4170       2.09996       16.8206      0.562018      -5.45381      -4.03603       2.97490     0.0474550     -0.449582      -1.71556      0.111429      0.808928     -0.116402     0.0823906      0.260207    -0.0885382     -0.166821    -0.0572669     0.0301299     0.0266484    0.00433470    0.00870560  -0.000802081   -0.00352267   0.000402552  -0.000113313  -2.19733e-05  -4.69803e-05   4.61207e-05   7.85506e-06  -1.36957e-06  -7.21551e-07  -9.45748e-08  -1.87167e-07  -1.94352e-08  -4.79814e-09       2.30754       3.09675       3.02463       2.91009       3.16428       2.93065       2.80200       2.38051       1.79318       1.56753       1.22248      0.956614      0.741082      0.485684      0.368078      0.236403      0.162841      0.103688     0.0592276     0.0351942     0.0183646    0.00973520    0.00484522    0.00249492    0.00117479   0.000541461   0.000235637   0.000101706   3.95209e-05   1.44021e-05   5.03236e-06   1.69928e-06   4.71097e-07   1.28463e-07   3.55989e-08   6.67842e-09
  19  15 3046.5333    3.8666  1.0420 12.3139 -0.0006  0.0262   0.0822   0.0626    0.1826   0.0000   439.4868       2.81108       11.1106       3.44156       2.97387      -2.74795       1.62361       2.14821       1.79188     -0.307663      -1.17485       1.14710    -0.0923103      0.264648     -0.279896      0.204137     0.0668669     0.0219763    -0.0792603     0.0132484  -0.000193028  -0.000740502   0.000410546    0.00271663  -0.000901857  -0.000430570   0.000477600   8.74877e-06  -4.50963e-05   2.75459e-06   3.94059e-06  -5.46039e-07   6.53720e-08  -5.48522e-08   5.91424e-09   4.73033e-09       2.26374       2.84312       2.81091       3.01389       3.12511       2.85245       2.41581       2.22783       1.88223       1.55621       1.19737      0.881270      0.674676      0.493271      0.338738      0.234048      0.140480     0.0908689     0.0547542     0.0331159     0.0189986     0.0104292    0.00552050    0.00261233    0.00128280   0.000542595   0.000248894   9.24583e-05   3.87266e-05   1.34957e-05   4.84212e-06   1.50080e-06   4.36237e-07   1.28207e-07   2.97040e-08   5.99764e-09
  19  16 3189.9282    3.8618  1.2384 12.3658 -0.0090  0.0309   0.0772   0.0727    0.2012   0.0000   441.6159      0.341449       14.9728       1.53352       3.19842      -1.13031       1.64789      -3.59312     -0.980045     -0.281127       2.19255      0.628338     -0.926832      0.538678     -0.155971     -0.374010     -0.179784      0.225695   -0.00821402    -0.0779917    0.00174512     0.0266304   -0.00949407   -0.00165054    0.00297482   0.000229857  -1.48820e-05   0.000368494  -7.29104e-05  -2.31552e-05   6.43708e-06  -1.03022e-06  -9.21774e-07   9.63905e-08   2.86464e-09   5.71901e-09       2.38966       3.30721       3.15159       3.56426       3.58052       3.28445       3.03650       2.43676       2.23755       1.70062       1.49113      0.981749      0.819133      0.560380      0.418485      0.275832      0.170063      0.113175     0.0658813     0.0423312     0.0224664     0.0132485    0.00654096    0.00321113    0.00156580   0.000664352   0.000329498   0.000118964   5.24374e-05   1.75045e-05   6.48208e-06   1.96557e-06   5.77620e-07   1.59025e-07   3.67029e-08   7.35267e-09
  19  17 3332.9601    3.4502  1.6261 12.6525  0.0006  0.0343   0.0648   0.0841    0.1228   0.0000   439.8137       2.29634       19.5755       2.37876      -6.60604      -3.35956      -3.54237      -7.53834     -0.901279      -2.42776       2.32352     -0.665889      0.559858       1.16131     -0.447832     0.0823795      0.291552    0.00194484     -0.111516    -0.0231976     0.0321255    0.00922524   -0.00200449  -0.000189661  -0.000544405   5.20733e-05   3.13235e-05  -2.57013e-05  -2.92260e-05  -1.43616e-05  -1.22068e-06  -6.04994e-07  -1.62045e-07  -3.55887e-08  -6.30961e-08   2.49787e-09       2.76404       3.56354       3.95440       4.02671       3.92230       3.60825       3.23817       2.88497       2.49019       1.97130       1.58119       1.19528      0.890575      0.612683      0.433808      0.290662      0.186921      0.118879     0.0719297     0.0434735     0.0243285     0.0132505    0.00711669    0.00348156    0.00176271   0.000782597   0.000354519   0.000137040   5.63219e-05   2.02792e-05   7.19329e-06   2.33288e-06   6.70969e-07   1.79676e-07   4.19836e-08   8.18754e-09
  19  18 3476.1350    2.8521  2.3736 12.0425 -0.0023  0.0411   0.0479   0.1140    0.1419   0.0000   436.1513       10.0749       3.94528       7.80879       5.96957      -10.3741     -0.718053      -5.24827      0.895232      -2.03898      0.887599       2.31778     -0.628617      0.459501      0.289909     -0.293467     0.0509622     0.0424257    -0.0461843     0.0419296    -0.0106040     0.0249722   -0.00476858    0.00587138    0.00429547  -0.000989519   0.000180497  -0.000287649  -6.34196e-05  -6.24441e-06   6.43145e-06  -4.36164e-06  -4.22068e-07   2.20583e-07   9.05718e-10   6.76941e-09       3.30734       4.32542       4.77986       4.73195       4.69991       4.28783       4.00056       3.48516       2.97743       2.41404       1.89724       1.47068       1.05288      0.775154      0.536701      0.351564      0.233292      0.143047     0.0873350     0.0524173     0.0289795     0.0161503    0.00844315    0.00417617    0.00197971   0.000949825   0.000399675   0.000172915   6.81740e-05   2.54549e-05   8.53871e-06   2.86070e-06   8.41037e-07   2.18274e-07   5.08760e-08   1.08339e-08
  19  19 3619.4583    2.2560  3.5526 11.5318 -0.0067  0.0534   0.0320   0.1438    0.1108   0.0000   439.3206       7.31615       17.5738      -8.08049      -2.61181       1.19386       10.2909      -10.0002      -4.21168      -2.52987       2.91181    -0.0375691      0.810399     -0.581742       1.69556      0.560070     -0.390237    0.00187341     0.0763649     0.0684119    -0.0374809     0.0123996     0.0177677    0.00177762   -0.00204511    0.00132136   -0.00111301  -0.000451863   4.75302e-05   4.59517e-06  -1.78047e-05  -4.08223e-06  -1.58218e-06   4.13615e-07  -2.28304e-08   7.78415e-09       4.48251       5.82775       6.40715       6.37072       6.08382       5.67867       5.19209       4.71882       3.90668       3.30442       2.67286       1.98592       1.45328       1.02193      0.697305      0.482294      0.295711      0.193799      0.114899     0.0684973     0.0396490     0.0206150     0.0108015    0.00542274    0.00262697    0.00119115   0.000538479   0.000226040   8.95750e-05   3.22808e-05   1.15745e-05   3.62486e-06   1.03945e-06   2.95813e-07   6.64712e-08   1.32768e-08
  19  20 3762.5745    1.9420  5.2298 11.0334 -0.0033  0.0654   0.0232   0.1806    0.0881   0.0000   442.0720       3.17214       13.8850       15.1217       5.58429      -8.58009      -3.89549       6.77099      0.475383      -3.16312       3.41861      -5.08779     -0.223667       1.29202    -0.0811489      -2.05310      0.257192     -0.107024      0.244397    -0.0843141   0.000500560    -0.0163995    0.00646725    0.00181718  -0.000211045   -0.00165042  -8.79248e-05   0.000263580  -1.08573e-05  -8.04642e-05   2.70152e-05  -1.81917e-06  -5.38492e-07  -3.21941e-07   4.73523e-08  -1.92496e-08       5.34514       7.04147       7.64675       7.63505       7.68199       7.11375       6.41317       5.72914       4.65032       3.95641       3.00362       2.35190       1.73049       1.26368      0.875692      0.586627      0.385792      0.238892      0.146414     0.0857081     0.0485682     0.0265210     0.0136582    0.00695317    0.00330696    0.00148919   0.000659469   0.000276708   0.000109092   4.12988e-05   1.41635e-05   4.54170e-06   1.35050e-06   3.55130e-07   8.56212e-08   1.73512e-08
  19  21 3905.7954    1.5199  6.9188 10.8942 -0.0041  0.0838   0.0182   0.2445    0.0619   0.0000   429.0424       5.30994       11.5660      -2.30214      -11.9383      -10.8702      -1.87462       2.49796       10.2269      -10.8360     -0.630245      -1.96321     0.0419894       3.14814      0.768002      0.179779      0.912107      0.211506    -0.0936093     0.0735978   -0.00438217    -0.0424311    -0.0231419    0.00434536    0.00573121    0.00619033  -0.000609054  -0.000282156  -0.000180151   7.33140e-05  -4.18862e-06  -1.23276e-06  -1.46920e-06   7.79363e-07  -5.49751e-08  -2.28491e-09       6.66192       8.76630       9.60000       9.61400       9.49776       8.85123       8.17567       7.19744       5.98184       4.82756       3.83832       2.92072       2.22356       1.60101       1.13526      0.757248      0.495759      0.311004      0.189037      0.110786     0.0624342     0.0349867     0.0180032    0.00931199    0.00446463    0.00205681   0.000916888   0.000382525   0.000148082   5.61121e-05   1.89203e-05   6.10840e-06   1.76913e-06   4.65395e-07   1.08714e-07   2.13294e-08
  19  22 4048.9965    1.2542  8.6409 10.7773 -0.0072  0.1028   0.0156   0.3082    0.0507   0.0000   444.2953       13.7683       6.79618       9.03501       11.9854       2.27877       10.1968      -15.0721       6.26733      -6.76197      0.576479       3.08426       1.48443       4.61556      0.481189      -1.91745      0.885010      0.594234     -0.222578    -0.0939657     0.0838456   -0.00725102    -0.0317143     0.0117935    0.00890777  -0.000112417   -0.00100449   1.54141e-06  -1.91840e-05  -1.64858e-06   5.00342e-05  -1.63726e-07  -5.42804e-06   3.20067e-07   2.60441e-08   4.88247e-08       8.13300       10.5811       11.8688       11.9570       11.7087       11.1002       9.88721       8.63842       7.35939       5.99190       4.63218       3.59785       2.70440       1.94331       1.37770      0.919510      0.604388      0.389723      0.235074      0.139027     0.0801144     0.0439962     0.0234443     0.0119398    0.00572455    0.00265450    0.00115334   0.000490527   0.000190238   7.01559e-05   2.46517e-05   7.82952e-06   2.23851e-06   5.75700e-07   1.33244e-07   2.59897e-08
  19  23 4192.4508    1.0117 10.0541 10.7534 -0.0104  0.1284   0.0148   0.3903    0.0444   0.0000   442.1967       20.6670      -16.4633      -22.2360       34.9954      -1.52509      -32.8780      -3.47954     -0.259561      -4.92279       10.5111       5.91037      -1.97660      -5.60052    0.00648498       2.44453     -0.724591      -1.47435      0.299799      0.172875     -0.278008     0.0362455     0.0164024    -0.0209610   -0.00576760    0.00745902  -0.000847492  -0.000554341   0.000273634   0.000168742  -3.60609e-05  -1.44059e-05   4.68671e-06   9.94951e-09   3.00448e-07   6.21242e-08       10.0007       13.2566       14.5666       14.8464       14.5977       13.6427       12.3124       10.9867       8.82838       7.53451       5.87526       4.51178       3.40507       2.42936       1.71277       1.19340      0.754375      0.493943      0.299819      0.179764      0.101897     0.0564641     0.0297332     0.0149203    0.00747367    0.00334734    0.00155462   0.000611207   0.000246248   8.97712e-05   3.06991e-05   9.73399e-06   2.72168e-06   7.40434e-07   1.71108e-07   3.36593e-08
  19  24 4336.0189    0.8081 11.7375 10.7390 -0.0177  0.1752   0.0145   0.5292    0.0390   0.0000   427.2673      -21.6272       12.2596       34.6357      -8.71895      -8.16363       8.16683      -5.84787       21.2662      -9.70784      -4.56320       7.56803      -4.26240      -3.72194       3.34283       1.95879      -2.66408      -1.56041     -0.260436      0.326415    -0.0807308     -0.211300     0.0827820     0.0149526    0.00586820   -0.00118320    0.00309533   4.03832e-05  -0.000628784  -0.000185293   3.58770e-05   5.40255e-06   5.78115e-06   6.73226e-07  -3.55314e-07  -2.79809e-08       13.5862       17.6281       20.0248       19.9466       19.7496       18.3657       16.7639       14.7541       12.3477       10.1881       8.00013       6.17208       4.70174       3.32922       2.39424       1.60850       1.07498      0.674002      0.424504      0.251670      0.146138     0.0811517     0.0434127     0.0216851     0.0111535    0.00474690    0.00230633   0.000876509   0.000364872   0.000130064   4.47210e-05   1.38095e-05   3.95870e-06   1.00600e-06   2.37225e-07   4.54948e-08
  19  25 4479.3035    0.6795 15.4646 10.6676 -0.0014  0.2609   0.0100   0.6996    0.0247   0.0000   455.5513     -0.627630       19.4301       10.9075       64.3116       29.5404       15.3447      -14.1019       24.6413      -8.38984       8.48938       13.5381       10.2586       5.99301       4.53404      -1.71703      -4.32504      0.440654      0.352064     -0.555137     0.0977200      0.231023    -0.0727181    -0.0337631     0.0112285    0.00640663  -0.000910790    0.00106273   7.69754e-05  -0.000123527   6.86126e-05   8.79235e-06  -3.74271e-06   1.02483e-06   5.82682e-08  -6.62561e-09       20.0026       26.3753       29.2397       30.1727       29.0087       27.6665       25.0062       21.5096       18.5387       14.8992       11.9709       9.18857       6.92165       4.96465       3.54081       2.38679       1.60036       1.01030      0.635896      0.377941      0.219378      0.121801     0.0656148     0.0329720     0.0166394    0.00738112    0.00343171    0.00135502   0.000547559   0.000195350   6.70037e-05   2.06419e-05   5.96638e-06   1.49795e-06   3.41579e-07   6.69443e-08
  19  26 4622.1662    0.4551 12.3492 10.5797 -0.0121  0.3102   0.0121   0.8364    0.0267   0.0000   434.1984      -41.3378       50.0196      -18.3712       22.7286       27.9475      -3.62303       25.6233      -4.96261       30.4544       9.61926       4.85348      -2.11493      -6.56990       9.72984      -3.21941      -3.17803      0.466114      0.464316      0.110727     -0.475874      0.219655     0.0634359    0.00260019   -0.00927391     0.0216257    0.00766830   -0.00201463  -0.000430875  -0.000518994  -1.23394e-05   2.67187e-07   3.40530e-07  -1.22035e-07  -2.93360e-07  -5.05105e-08       23.6500       31.5517       34.8492       35.4244       35.3975       32.8039       29.2145       26.1498       21.4811       17.9885       14.3068       10.9219       8.33075       5.93504       4.19388       2.86588       1.93697       1.24867      0.772198      0.471068      0.269858      0.151883     0.0822736     0.0422199     0.0203722    0.00979931    0.00409738    0.00175845   0.000672056   0.000246648   8.15329e-05   2.54964e-05   7.14923e-06   1.85853e-06   4.31144e-07   8.19332e-08
  20   6 1734.1807    0.3102  0.2628  9.8887 -0.0318  0.0230   0.0163   0.0411    0.0395   0.0000   439.8493       4.02110       18.2235       3.29217      -1.93595     -0.357381       4.14689      -1.58458     -0.155052      0.793735     -0.783418     -0.234861      0.564450     -0.181125    -0.0441614     0.0370418     -0.228730     0.0236913    -0.0562718    -0.0462131     0.0151379    0.00448826   -0.00606084   0.000822404   0.000455813   0.000726252  -0.000460546  -0.000134744   4.15610e-06  -1.23529e-05  -2.35781e-06   1.04475e-06   1.62924e-06  -7.01774e-07  -3.00758e-08   1.39829e-08       1.64752       2.39251       2.35122       2.57616       2.07113       2.56941       2.08922       2.00011       1.31298       1.45314      0.945868      0.916307      0.644869      0.431825      0.271773      0.232993      0.140965     0.0905077     0.0613299     0.0371911     0.0202261     0.0107638    0.00662415    0.00306630    0.00134901   0.000719391   0.000367386   0.000152099   6.14391e-05   2.28920e-05   1.20872e-05   3.84273e-06   1.39956e-06   3.66261e-07   1.03085e-07   2.43991e-08
  20   8 2050.0452    0.6764  0.5499 10.0743 -0.0093  0.0212   0.0212   0.0479    0.0643   0.0000   439.3406      -1.50154       10.2340       2.40338       1.02771      -1.53414      -1.74417       1.47830      0.312252      -1.38742     -0.874813      0.970937      0.112446    -0.0171395      0.218427     -0.209500      0.193053     -0.102920    -0.0537945     0.0259539     0.0477150    -0.0232721    0.00210191    0.00729051    0.00252350   -0.00104395   0.000701987  -0.000219356  -9.85221e-05  -1.74122e-05  -4.04103e-06  -5.29522e-06  -7.21783e-07  -5.43633e-07   1.05825e-07   4.26688e-09       1.76178       2.14072       2.35143       2.50176       2.24391       2.05257       1.94380       1.79684       1.52642       1.28347       1.02713      0.828296      0.593320      0.419685      0.276668      0.199315      0.127661     0.0822975     0.0531848     0.0312556     0.0190812     0.0102604    0.00563042    0.00294118    0.00154753   0.000742644   0.000376221   0.000153024   6.92228e-05   2.48366e-05   9.88843e-06   3.40253e-06   1.15967e-06   3.16292e-07   1.00995e-07   2.44206e-08
  20   9 2203.1102    0.9286  0.8260 10.2260 -0.0102  0.0282   0.0233   0.0602    0.1123   0.0000   442.1425       1.43354       11.3084      0.795996       5.16632      -1.38430     -0.222043      0.542537      -1.49634     -0.986570     -0.110154     -0.839846    -0.0131660      0.285777     -0.258192      0.233125     0.0777918     -0.123841    -0.0831742     0.0364069     0.0500439     0.0339160   -0.00664555  -5.92301e-05    0.00224375   -0.00119110  -0.000321752  -0.000130652  -1.44568e-05  -2.98111e-05  -7.30729e-06   3.50723e-06  -1.67144e-06  -4.11379e-07  -1.15611e-08   1.59371e-08       1.93143       2.91973       2.82253       3.15715       2.91996       2.89752       2.31169       2.43980       1.77205       1.65065       1.16353      0.957591      0.740210      0.515543      0.378248      0.243259      0.171660      0.110028     0.0672645     0.0413914     0.0225533     0.0128988    0.00735270    0.00367749    0.00201086   0.000923399   0.000425006   0.000190384   7.92597e-05   2.93876e-05   1.28587e-05   4.17711e-06   1.42825e-06   4.91582e-07   1.24415e-07   3.52880e-08
  20  10 2352.4042    1.3500  0.8814 10.6040 -0.0056  0.0256   0.0316   0.0554    0.1150   0.0000   441.9146       4.96064       13.9109     -0.290214      -2.53578      -3.38706       3.51366     -0.895838     -0.840852     -0.251908     -0.671473     -0.360874      -1.11753     0.0964333   4.42408e-05     -0.189377      0.117329    -0.0141490    -0.0377532     0.0169218    0.00667667     0.0144505    0.00709661   -0.00293125    0.00102623    0.00137290  -0.000609615   0.000147675   0.000116395  -2.12436e-05  -4.49021e-06   9.17272e-06   6.85523e-07  -4.60520e-07   4.52348e-08  -2.47251e-08       1.89899       2.58698       2.65369       2.80048       2.84937       2.50082       2.47679       1.98430       1.77241       1.47252       1.09805      0.931912      0.613907      0.524790      0.352998      0.252482      0.168749     0.0987485     0.0677687     0.0387090     0.0243477     0.0143065    0.00705940    0.00411993    0.00193633   0.000926049   0.000489434   0.000167501   9.49363e-05   3.10596e-05   1.30587e-05   4.83357e-06   1.44563e-06   4.86031e-07   1.30657e-07   3.06090e-08
  20  11 2498.8929    1.7424  1.0091 11.1260 -0.0155  0.0288   0.0408   0.0650    0.1786   0.0000   435.0941       5.49015       13.6052      0.509524      -7.20983     -0.679123       3.49770    -0.0115713       1.90358       1.03491       1.62910      -1.10807     -0.148216      0.261646      0.119297      0.109287      0.295200      0.148865     -0.177154    -0.0389885     0.0304144     0.0565044    0.00226823   -0.00647934   0.000263623   -0.00100091   3.94717e-05   0.000120300   0.000142244  -3.39508e-05   1.10923e-05  -1.59475e-06  -2.64916e-06  -5.85045e-07  -2.27752e-08  -6.98875e-09       2.10501       3.07018       2.91976       3.14513       2.99192       2.86601       2.66649       2.24335       2.09781       1.62330       1.38338       1.07359      0.803661      0.545164      0.405211      0.248474      0.189938      0.116280     0.0767813     0.0446769     0.0266239     0.0149160    0.00811460    0.00427094    0.00223433    0.00104987   0.000519292   0.000208544   9.71781e-05   3.66634e-05   1.45902e-05   4.87082e-06   1.67483e-06   5.55098e-07   1.44321e-07   3.58736e-08
  20  12 2644.8747    2.2899  0.9028 11.5254 -0.0057  0.0274   0.0529   0.0593    0.2055   0.0000   439.2563      0.931589       11.0658       3.67107       1.93905     -0.169562      0.415350      -1.16352       1.41619      -1.34274     -0.251562      0.704271     -0.218234     -0.563985      0.221778      0.221591      0.220078     0.0516347     0.0348464    -0.0126577    -0.0266789    -0.0149377    0.00749014    0.00146494   -0.00137136   -0.00104279   0.000140482   1.61709e-05  -2.18671e-06  -3.33481e-05   6.54847e-06   8.53654e-07  -2.50756e-06  -3.25543e-07  -2.27876e-08  -3.56303e-09       2.33421       3.02116       3.35655       3.14025       2.98101       2.53065       2.53563       2.41821       2.12933       1.82208       1.47761       1.17015      0.780579      0.581153      0.402979      0.259782      0.170148      0.101542     0.0631000     0.0393087     0.0231489     0.0135976    0.00708218    0.00367948    0.00192541   0.000923645   0.000441213   0.000202852   8.71063e-05   3.39618e-05   1.28559e-05   4.37275e-06   1.44151e-06   4.87065e-07   1.37452e-07   3.39228e-08
  20  13 2790.6966    2.9674  0.9549 11.9562 -0.0022  0.0248   0.0645   0.0572    0.1477   0.0000   433.2593      0.578854       14.9671      -1.32505      -4.04357      -2.61184      -2.35346      -2.56341       1.85333      -1.09527      0.175024     -0.667061      0.609784     -0.277426     -0.240161     0.0161631      0.119676    -0.0690061     0.0176115    -0.0266949    -0.0188427   -0.00538020    0.00541106   -0.00108917   0.000342805   0.000424270  -0.000222300   0.000108086  -2.23860e-05   7.59264e-07   1.36391e-05   4.36698e-07  -1.18311e-07  -2.08210e-07  -1.10052e-07   2.84740e-08       2.04037       2.59892       2.85726       2.86780       2.77375       2.62287       2.42356       2.10089       1.84471       1.50300       1.21223      0.927366      0.660473      0.524017      0.344109      0.238931      0.157762     0.0991196     0.0635987     0.0370058     0.0222998     0.0121455    0.00682935    0.00372804    0.00170957   0.000864517   0.000409653   0.000168874   7.66700e-05   3.11097e-05   1.16172e-05   4.23563e-06   1.36728e-06   4.25540e-07   1.30309e-07   3.23710e-08
  20  16 3224.4873    3.7992  1.2416 12.5816 -0.0038  0.0294   0.0761   0.0713    0.1727   0.0000   439.4708       2.31572       14.3544     -0.351496      -3.37767      -2.67727       2.21122     -0.579946      0.397837     -0.267119      -1.48268      -1.56514      0.259245     -0.415194     -0.894591     -0.298455      0.374861      0.191562     -0.148270    -0.0103274     0.0485918    0.00280121   -0.00136796    0.00287323   -0.00170437   0.000832063   0.000336855  -0.000394386  -0.000174056   5.73106e-05   1.55017e-05  -1.08328e-05  -8.91698e-07   6.64158e-07   5.29941e-08   3.89786e-09       2.46668       3.11560       3.25814       3.46730       3.33051       3.14269       2.92576       2.49849       2.09966       1.77289       1.36706       1.13489      0.827115      0.593528      0.410491      0.291066      0.192069      0.128386     0.0802531     0.0493637     0.0266254     0.0151131    0.00857270    0.00422744    0.00220976    0.00103888   0.000489546   0.000226045   8.93303e-05   3.54810e-05   1.46080e-05   4.93647e-06   1.73360e-06   5.27989e-07   1.37837e-07   3.66803e-08
  20  17 3368.0786    3.3226  1.9093 12.2345 -0.0066  0.0360   0.0546   0.0908    0.1140   0.0000   443.8571       6.60844       10.3355       1.35648       1.22278       1.88577      0.231315      -3.50513      -1.73802      0.268509      0.458767      0.567713      -2.39648       1.08344     -0.272474     -0.410882   0.000968736     -0.145474     -0.131057    -0.0487879    -0.0652101     0.0104639    0.00796511    -0.0102549   0.000950580    0.00162054  -0.000484749   -0.00122296   0.000102400   2.88391e-05  -2.54074e-05  -9.44437e-06   2.30396e-06   1.83770e-06  -1.70798e-08  -5.80486e-08       2.85895       3.72257       4.03198       4.18912       4.10315       3.88601       3.52777       3.01017       2.61080       2.06886       1.68801       1.36206       1.01473      0.686007      0.501047      0.351863      0.237191      0.150239     0.0974238     0.0591661     0.0348863     0.0193254     0.0103113    0.00543553    0.00268610    0.00140963   0.000630649   0.000304366   0.000114967   4.83227e-05   1.76305e-05   6.61563e-06   2.22621e-06   6.93876e-07   1.90139e-07   4.73196e-08
  20  18 3511.9309    2.6536  2.7856 11.8435 -0.0024  0.0440   0.0378   0.1153    0.1036   0.0000   441.5806     -0.930035       17.0288       3.77731      -6.02548      -1.15882      -3.35272      -10.8258      0.303407      -4.07937     -0.945642     0.0141373     -0.193955    -0.0431728     -0.225033      0.185225     -0.441237      0.327570     0.0769636     -0.102296    -0.0495591     0.0286095   -0.00150854   -0.00154134   -0.00412952    0.00206669   0.000662691  -0.000457800  -3.74332e-05   4.12964e-05  -2.05628e-05  -1.97137e-06   2.08684e-06  -1.16259e-07   6.07204e-08  -1.30758e-07       3.24925       4.42218       4.76491       4.89411       4.92143       4.48712       4.08436       3.61396       3.08171       2.56941       2.01883       1.59000       1.19469      0.841081      0.634011      0.426884      0.289837      0.182339      0.113809     0.0729865     0.0422447     0.0245284     0.0133232    0.00695977    0.00357330    0.00174867   0.000839485   0.000367860   0.000155165   6.25241e-05   2.36194e-05   8.40649e-06   2.82704e-06   9.01773e-07   2.42901e-07   6.37006e-08
  20  19 3655.7000    2.1823  4.1721 11.3297 -0.0059  0.0544   0.0270   0.1556    0.0917   0.0000   441.8837       11.1948       17.4369     -0.473667       3.69502      -1.27126      -2.61712       4.10211       7.65757      -2.48140     0.0104288      0.161096      0.311487      0.334356      0.971659     -0.296776     -0.396202     -0.113012     -0.381478    -0.0313546     0.0221137     -0.102637    -0.0247791     0.0232333    0.00995227   -0.00721911   -0.00137738   0.000271755  -6.68225e-06  -9.70831e-05   2.04776e-05   7.21722e-06  -3.66311e-06  -1.01427e-07  -8.10361e-07   5.83372e-08       4.13367       5.46376       5.89848       6.01090       6.08835       5.59921       5.22510       4.53122       3.85474       3.23542       2.52439       1.99261       1.50254       1.12570      0.782893      0.556036      0.363340      0.241030      0.149767     0.0906199     0.0544982     0.0293819     0.0172496    0.00887257    0.00440755    0.00223772   0.000999525   0.000467163   0.000183492   8.06946e-05   2.96552e-05   1.05199e-05   3.71124e-06   1.08103e-06   3.09551e-07   8.07260e-08
  20  20 3799.1326    1.7513  5.6574 11.1415 -0.0038  0.0700   0.0211   0.1991    0.0676   0.0000   444.0862       21.6739       28.3500       16.4678      -13.3322      -7.01271      -3.17975      -7.85559      0.470774      -6.71928       6.58888      -3.92438     0.0771962       1.90444      0.753997       1.41682      0.336305     -0.203597     -0.150184      0.145250     0.0375521    0.00377150   -0.00319560   -0.00905075    0.00500901    0.00574430   -0.00347047   -0.00107591   0.000399450   0.000135823   3.35707e-05  -2.40660e-06   1.46555e-06   2.50110e-06  -4.21415e-07  -3.46649e-08       5.41833       7.13406       7.93319       7.96147       7.97492       7.39912       6.83588       5.94100       5.01058       4.17695       3.26393       2.60031       1.93056       1.42948       1.02417      0.704496      0.469612      0.308214      0.192701      0.116783     0.0694024     0.0394106     0.0215804     0.0113858    0.00582797    0.00282755    0.00130376   0.000592633   0.000251332   0.000101631   3.86427e-05   1.39361e-05   4.72456e-06   1.45195e-06   4.00106e-07   1.03227e-07
  20  21 3943.0399    1.4701  7.4398 10.8442 -0.0087  0.0863   0.0169   0.2461    0.0570   0.0000   434.2098       5.40135       6.82892       6.63281       4.24622       2.91065       10.4286      -9.66372       11.1620      -3.14432      -3.15861      -4.97531       3.52332       2.40790    -0.0492989      0.596447     -0.497105     -0.387506    -0.0673709      0.184464      0.105173     -0.126499   -0.00839845     0.0371842     0.0175653   -0.00452969   -0.00356119    0.00132447   0.000735181  -0.000223894  -0.000119717  -6.17456e-07   3.94055e-07  -8.09988e-07  -8.70473e-07  -7.40528e-08       6.54743       8.41027       9.19708       9.48452       9.42414       8.95539       8.04386       7.03709       6.14794       5.06615       4.11594       3.15074       2.38562       1.76452       1.27808      0.889866      0.583539      0.381948      0.241494      0.149752     0.0882800     0.0511300     0.0281973     0.0148421    0.00748150    0.00364368    0.00171180   0.000769962   0.000324814   0.000130655   4.96877e-05   1.77061e-05   5.94329e-06   1.84013e-06   5.04773e-07   1.29854e-07
  20  22 4086.6631    1.1689  9.0354 10.8250 -0.0067  0.1102   0.0152   0.3164    0.0452   0.0000   451.1301      -18.8328       39.9904      -5.41410      -20.9499      -13.4129       6.81032       23.7176       8.56704      -6.81601       13.0867      -3.69756      -9.79283       1.24607       3.86794      0.603137     -0.440309     -0.183163      0.420416    -0.0537218     0.0330877     0.0150153    -0.0154692  -0.000339109    -0.0129131  -1.99079e-05   0.000941988   0.000432157  -0.000200687   2.19805e-05   5.07313e-05   2.21535e-05  -5.83755e-06   1.72443e-06   3.26373e-08   1.05087e-07       8.31955       10.8064       11.8861       12.2633       11.8467       11.3397       10.5128       9.11528       7.83208       6.52446       5.21405       4.16666       3.09241       2.26049       1.63691       1.12000      0.757461      0.499825      0.310928      0.191890      0.114222     0.0649570     0.0350483     0.0189477    0.00950187    0.00477110    0.00218907   0.000998140   0.000421772   0.000173484   6.42098e-05   2.32585e-05   7.79002e-06   2.40473e-06   6.41822e-07   1.62441e-07
  20  23 4230.5678    0.9099 10.0064 10.7714 -0.0216  0.1347   0.0145   0.4070    0.0409   0.0000   447.4581      -6.34520       24.2363      -6.13507      -12.7651       13.4800       4.74481      -27.4271       9.75764      -7.89490      -4.49419      -6.15599       1.45826       8.67567     -0.628939      0.963196       1.86797     -0.724622     -0.562180     0.0861746      0.524599     -0.286752    -0.0231987     0.0600872     0.0151319   -0.00916817    0.00336817   -0.00100077  -0.000125669   0.000306252  -0.000113327  -8.78769e-05   1.99019e-05   4.35391e-06  -4.08475e-07  -2.22747e-07       10.2278       13.1474       14.5607       14.9323       14.6870       14.0260       12.8362       11.1670       9.53624       7.85703       6.37453       4.94170       3.80446       2.76805       2.02033       1.38769      0.945146      0.624742      0.391624      0.243787      0.143993     0.0835011     0.0460529     0.0244280     0.0127994    0.00630736    0.00287789    0.00134713   0.000555193   0.000225693   8.48899e-05   2.96706e-05   9.80452e-06   2.99543e-06   8.00711e-07   2.04356e-07
  20  24 4374.1241    0.7182 10.8082 10.7729 -0.0129  0.1774   0.0131   0.5069    0.0315   0.0000   433.6538       25.7004      -26.8443       8.72313      -3.44057      -8.73995       10.9827       8.24511      -10.6912      -2.85992      -12.4314      -9.06346       7.39584       2.35380       1.96898       4.15610       1.08962     -0.636070     0.0807267    0.00774102     -0.262275      0.164016     0.0389011    -0.0379470     0.0104894     0.0117278    0.00211104    0.00195742  -0.000198969  -4.58689e-05   9.84709e-05   4.50650e-05   3.57558e-05  -7.24490e-06   1.34134e-06   1.47520e-07       13.3312       17.1085       19.3484       19.6878       19.3051       18.3227       16.7393       14.5186       12.6294       10.4955       8.37840       6.56195       4.95777       3.62587       2.62264       1.84120       1.22962      0.789857      0.505724      0.318763      0.185734      0.109495     0.0604049     0.0323537     0.0162631    0.00822815    0.00374509    0.00175508   0.000706173   0.000295445   0.000110191   3.99602e-05   1.27700e-05   3.95896e-06   1.06512e-06   2.68294e-07
  20  25 4518.4893    0.5078 10.1282 10.8006 -0.0536  0.2595   0.0126   0.6384    0.0240   0.0000   449.6962      -12.0424      -20.2620      -56.4566       54.2231      -19.0765      -14.8866      -10.0952       12.1135      -6.94853      0.355209       7.54120      -16.8121       3.51308     0.0906730       1.30013      -1.58196    0.00660369     -0.155904    -0.0733624      0.767218    -0.0722504     -0.166712    -0.0500764    -0.0164592  -5.21542e-05    0.00685890    0.00569941    0.00218833  -0.000340399  -0.000261085  -0.000103909   7.98655e-05   5.28855e-06  -9.51192e-07  -1.86267e-07       19.0550       24.1513       27.8396       28.4642       28.1735       26.4442       23.9704       21.5411       17.8897       15.1926       11.9545       9.40692       7.19911       5.39312       3.81750       2.62867       1.80812       1.19970      0.769425      0.461817      0.278222      0.164062     0.0899281     0.0495694     0.0257495     0.0125682    0.00592754    0.00263991    0.00114658   0.000451003   0.000169000   6.06214e-05   1.92021e-05   5.87264e-06   1.61339e-06   4.01826e-07
  21   9 2231.8875    1.0698  0.7842 10.2207 -0.0029  0.0286   0.0268   0.0569    0.1209   0.0000   441.9027     -0.180114       13.4822       2.40938      0.390199      -1.98124       2.21724     -0.166186     -0.770919       2.25254      -2.06092      0.407213      -1.12850     -0.256909      0.153768     -0.167968      0.294713     -0.157386    -0.0699222    -0.0266271   -0.00621443     0.0191392    0.00359659    0.00496232  -0.000861869   0.000636453  -0.000162470   0.000424022  -0.000227863   6.54323e-05  -1.60461e-05  -9.20823e-06   2.85636e-06  -2.20256e-06  -4.40932e-07   1.30018e-07       1.97666       3.04790       2.96919       3.13855       3.08606       2.55864       2.75485       2.16570       2.15510       1.57675       1.41429       1.03350      0.782059      0.597495      0.396736      0.307025      0.175155      0.124812     0.0817773     0.0470218     0.0301826     0.0148762     0.0104387    0.00516891    0.00294748    0.00141243   0.000653618   0.000353732   0.000141167   7.27098e-05   2.43828e-05   1.05310e-05   3.51916e-06   1.27709e-06   3.78037e-07   1.11305e-07
  21  10 2381.8938    1.4349  0.8913 10.4914 -0.0073  0.0242   0.0315   0.0552    0.1322   0.0000   436.6627     -0.479552       15.2644      -2.13217      -4.75213      0.856424      -2.06048      0.897307      0.743256      0.379547      -1.32278       1.61744      0.930823    -0.0379705      0.109659      0.458694      0.262775     0.0270024     0.0852166    0.00792648    -0.0526018    -0.0106767   -0.00219625   -0.00335688    0.00199219   -0.00146343   -0.00116846  -4.21341e-05   0.000104345  -7.99944e-05  -8.03562e-06   9.34150e-06  -3.96254e-06  -5.71169e-08   8.55079e-08  -5.44965e-08       1.85291       2.36380       2.49432       2.52037       2.57511       2.39877       2.12930       1.95249       1.74187       1.45637       1.22633      0.951034      0.749702      0.515893      0.388069      0.256481      0.177074      0.118795     0.0762687     0.0518164     0.0279955     0.0185060     0.0101774    0.00520983    0.00334204    0.00131962   0.000780541   0.000384303   0.000129339   8.14963e-05   2.56294e-05   9.99019e-06   4.43189e-06   1.25426e-06   4.44214e-07   1.42864e-07
  21  11 2529.2927    1.8779  1.0961 10.9862 -0.0087  0.0264   0.0387   0.0673    0.1588   0.0000   438.7460      -1.06242       16.2321       1.84038      -1.71550      -3.83646       2.42620     -0.284323      -1.44043       1.20794      0.198227      -1.12050       1.07104     -0.544260     -0.532006      0.209160     0.0860656    -0.0506354   -0.00549256     0.0689909     0.0255048    -0.0148601    -0.0128495    0.00786479   -0.00199636  -0.000560744   0.000519258   3.26386e-05  -8.61007e-05   4.02585e-05  -2.68689e-06  -4.31045e-06  -3.53730e-06  -7.18177e-07   7.75433e-08  -2.85065e-07       1.98879       2.64898       2.70287       2.94468       2.88314       2.69912       2.55430       2.12197       1.91054       1.52601       1.20324       1.01070      0.762108      0.576869      0.373049      0.273405      0.181189      0.133048     0.0843290     0.0526268     0.0308244     0.0175358    0.00969080    0.00547239    0.00290891    0.00147463   0.000734677   0.000332499   0.000147428   6.20560e-05   2.63895e-05   9.99503e-06   3.71411e-06   1.31758e-06   4.25400e-07   1.25154e-07
  21  12 2676.2086    2.3604  0.9558 11.8711 -0.0131  0.0272   0.0543   0.0599    0.1696   0.0000   439.0394       1.70153       12.9890       1.97058      -1.41155      -2.88136     0.0297193      -1.66842       1.37346      0.378669     -0.506636      0.670460     -0.469956      0.378326      0.155508      0.145905     -0.271741      0.249049     0.0198639    -0.0648281     0.0300233    -0.0175566    0.00800164   0.000488030   -0.00268139   -0.00186650   0.000530035   4.55706e-05   2.05648e-05  -4.35915e-05  -5.16733e-05  -1.31627e-05   5.64350e-06  -3.48223e-08  -2.50157e-07  -1.69165e-07       2.06110       2.62508       2.70629       2.98557       2.96918       2.72680       2.61633       2.27080       1.84756       1.52812       1.35285       1.08613      0.818760      0.578643      0.406339      0.280455      0.201055      0.134904     0.0978035     0.0576371     0.0355307     0.0182687     0.0113283    0.00575306    0.00315682    0.00146324   0.000764178   0.000354539   0.000166305   7.18413e-05   2.80624e-05   1.15386e-05   3.95056e-06   1.39446e-06   4.36952e-07   1.25118e-07
  21  13 2822.9704    3.1071  0.9476 12.1237 -0.0010  0.0244   0.0665   0.0607    0.1815   0.0000   440.1661       3.93769       19.0808      -4.12903      -1.22435      0.173912      -3.48939       1.13331     0.0361869      0.703176      -1.11986      0.881710     -0.125647     -0.155806      0.172205   -0.00732880     0.0455627     0.0793082    -0.0326484     0.0278998     0.0542483    0.00192815   -0.00241694   -0.00757233   -0.00206079    0.00109680   0.000219404   7.52332e-05  -5.17633e-05   3.22983e-05   1.63613e-06   3.11309e-06   2.16831e-06  -3.29226e-07  -1.43758e-08  -1.15545e-07       1.87017       2.39202       2.57553       2.68021       2.60503       2.27176       2.21867       2.01258       1.76997       1.52441       1.18328      0.933943      0.735279      0.525298      0.390444      0.249032      0.172989      0.114660     0.0752824     0.0466997     0.0262223     0.0153175    0.00921277    0.00522051    0.00278235    0.00150068   0.000671017   0.000345201   0.000144808   6.78134e-05   2.45563e-05   1.06187e-05   3.62478e-06   1.29027e-06   3.98129e-07   1.17416e-07
  21  14 2968.9310    3.8397  0.8787 12.2316 -0.0106  0.0275   0.0837   0.0538    0.1768   0.0000   437.5508       4.81842       13.8422      0.540800      -3.73703      -3.08585       2.81071      -1.48991      -1.19003      0.431267     -0.751187     0.0336348      0.527458     -0.225020     -0.247624    -0.0451810     -0.331821    -0.0291642     0.0706849    -0.0513134    -0.0387644     0.0391776    0.00562195   -0.00469918    0.00209079    0.00105742  -0.000589327  -0.000381551   0.000405752   3.48766e-06  -3.24675e-05  -8.45330e-07   1.38302e-06  -1.24744e-06   4.23871e-07   1.07442e-07       2.02066       2.62427       3.33952       3.01673       2.93552       3.05469       2.42044       2.20254       2.05964       1.45891       1.21145       1.03743      0.686450      0.526597      0.432964      0.252395      0.172310      0.132355     0.0691601     0.0429604     0.0314696     0.0152063    0.00850317    0.00567252    0.00263514    0.00116669   0.000721186   0.000328720   0.000126571   5.97382e-05   3.14358e-05   1.03235e-05   3.30036e-06   1.31126e-06   5.75793e-07   1.72646e-07
  21  15 3113.9503    3.9976  1.1018 12.1712 -0.0051  0.0247   0.0802   0.0600    0.2127   0.0000   437.5618       6.18129       16.7492       1.96106      0.485992      0.620288      -1.54799      -1.00207      -1.65938      -2.18146       1.14712      -2.78724       1.13295      -1.88789     -0.388043    -0.0843696     0.0198829      0.152978     0.0120486   -0.00959048     0.0369019   -0.00582077   -0.00641498    0.00127605  -0.000370407    0.00139641   0.000339313   0.000883323  -2.98546e-05   8.57870e-06  -2.57552e-06   1.57843e-05  -1.43429e-06   1.54686e-06  -9.30362e-07  -1.85305e-07       2.03661       2.53764       2.73283       2.84711       2.73483       2.63921       2.43777       2.07445       1.78531       1.57677       1.26356       1.00266      0.739108      0.559570      0.383536      0.271608      0.189628      0.118116     0.0786241     0.0471698     0.0304282     0.0178459    0.00976949    0.00521434    0.00275742    0.00136476   0.000675595   0.000324778   0.000130619   6.41866e-05   2.44811e-05   1.01530e-05   3.71547e-06   1.29563e-06   4.08288e-07   1.17233e-07
  21  16 3258.5084    3.7942  1.4816 11.9523 -0.0031  0.0289   0.0638   0.0742    0.1809   0.0000   439.9261       1.80262       14.2808       10.0033       1.47887     -0.473963      -1.15002      -3.14709       3.74909      -1.65339    -0.0374303      -1.77818      0.391878     -0.648491  -0.000893504      0.251612      0.129033      0.116745    -0.0628105    -0.0106659     0.0669912   -0.00700762   -0.00924785   -0.00864946    0.00175017   0.000329626  -0.000825302  -0.000121663   0.000411241  -8.07427e-06  -3.82049e-05   1.66421e-05  -6.43881e-06   6.70502e-07  -7.34067e-08   1.70064e-07       2.13431       2.90254       2.98970       3.12653       3.13969       2.93208       2.79115       2.34517       2.08576       1.66532       1.40950       1.11627      0.855386      0.612923      0.444721      0.310321      0.211860      0.146301     0.0919087     0.0595732     0.0355315     0.0205485     0.0117158    0.00629371    0.00325392    0.00170203   0.000823751   0.000370625   0.000185269   7.11334e-05   3.17258e-05   1.22308e-05   4.45492e-06   1.54920e-06   5.13416e-07   1.52534e-07
  21  17 3402.8166    3.0748  1.9389 12.3986 -0.0029  0.0368   0.0495   0.0899    0.0903   0.0000   440.9578       3.13575       15.0409      -5.75715       3.42550      -2.96191      -3.06493      -7.53469      -4.41416      -2.36420      0.948543      -1.13671      -1.25840     -0.126386      0.321294     -0.359080      0.429575      0.291795      0.140886     -0.183573    -0.0234375   -0.00197571     0.0114363   -0.00227455    0.00512353   0.000198308  -0.000565488   0.000248676  -4.51690e-05   7.18640e-05   3.63809e-05   1.30465e-05  -6.95333e-06   2.60414e-06  -7.91221e-07  -3.28011e-08       2.71114       3.50006       4.00376       4.03378       4.02183       3.84485       3.51985       3.04753       2.58716       2.11892       1.70194       1.29726       1.05392      0.764483      0.558103      0.410163      0.279649      0.178831      0.117040     0.0740697     0.0436665     0.0255978     0.0147074    0.00807905    0.00421048    0.00213890    0.00105460   0.000509967   0.000225866   9.77613e-05   3.93885e-05   1.60342e-05   6.12722e-06   2.14845e-06   6.75548e-07   2.00299e-07
  21  18 3547.1700    2.4514  3.3032 11.9387 -0.0027  0.0484   0.0331   0.1258    0.0737   0.0000   438.4107       8.12141       5.35002       4.04747       2.99454      -14.3281       8.26772      0.421480      -3.99206      -2.00257       4.23446      -1.33290       1.10819       1.08064    -0.0283229      0.742660     -0.193808     -0.455251    -0.0633279    -0.0298385     0.0616898     0.0467597    -0.0128902   -0.00923502     0.0175220   -0.00173069   -0.00133919  -0.000139321   0.000347622   0.000140878   0.000100417   4.41620e-06  -2.66039e-06  -8.78098e-08   5.91462e-07  -2.16163e-07       3.62321       4.59639       5.09204       5.12113       5.16942       5.00200       4.40289       4.01243       3.49736       2.85391       2.34612       1.80737       1.41161       1.07556      0.755711      0.550534      0.368759      0.246185      0.159208     0.0995308     0.0596470     0.0353085     0.0202270     0.0111931    0.00600301    0.00301545    0.00150401   0.000689482   0.000322237   0.000132973   5.64055e-05   2.16282e-05   8.15069e-06   2.83982e-06   8.95729e-07   2.73399e-07
  21  19 3691.4146    2.0780  4.3583 11.3786 -0.0043  0.0570   0.0254   0.1528    0.0804   0.0000   431.6207       9.69896       20.4477      0.724938      -1.35352      -1.86277      -1.65394      -7.68079     -0.511775       1.05306       1.50588      0.451354      -2.27518       1.09752      0.739672      0.297169      0.252215      0.108860      0.231094     0.0166094    -0.0391569     0.0522988     0.0412917   0.000218024    0.00282613    0.00351008   -0.00246045  -0.000256073   0.000113663   0.000169259   2.79362e-05   1.53210e-05   1.10679e-05  -2.06748e-07  -2.43018e-06   5.86318e-07       4.07594       5.48479       5.93417       6.21574       5.97340       5.86458       5.28660       4.66810       4.04973       3.39093       2.69834       2.15735       1.64247       1.22960      0.890741      0.633652      0.439336      0.282846      0.186437      0.115024     0.0706065     0.0423907     0.0234829     0.0130513    0.00681614    0.00359326    0.00175388   0.000827094   0.000379053   0.000162121   6.62289e-05   2.62243e-05   9.67750e-06   3.44786e-06   1.08378e-06   3.30872e-07
  21  20 3835.7197    1.7366  6.3354 10.8676 -0.0049  0.0708   0.0189   0.1974    0.0709   0.0000   425.6554      -3.03923       18.8968      -4.58790      -2.85292       3.85028      -11.4435      -4.92367       2.79671      -1.57323      -7.88083      -2.53189      -2.57109     -0.158691      0.889043      0.946127     -0.741818     -0.998040      0.277805      0.289736     -0.262999     0.0634860     0.0337817    -0.0430320   0.000716010    0.00430450   0.000747711   0.000850174  -0.000525136  -0.000178612   0.000124948  -1.14834e-05   1.12691e-05   5.24315e-06  -2.87454e-06   7.51982e-08       5.21715       6.71504       7.48546       7.67475       7.69056       7.36655       6.65585       5.90995       5.09047       4.16338       3.42944       2.68180       2.07079       1.56298       1.10723      0.796801      0.558657      0.357936      0.238126      0.147356     0.0909939     0.0534890     0.0301206     0.0165433    0.00890261    0.00438627    0.00224700    0.00105323   0.000468002   0.000201909   8.46493e-05   3.26856e-05   1.24765e-05   4.31318e-06   1.36338e-06   4.18593e-07
  21  22 4124.0886    1.0660  9.0032 10.9153 -0.0104  0.1127   0.0148   0.3421    0.0405   0.0000   434.8809       13.9739       8.45815       3.75441       3.47763       10.7888      -1.36340      -23.2638      -7.50019       7.31846      -3.44150       1.49144      -7.46091      -2.65282       1.12157     -0.626754      -2.42394     -0.863687    -0.0937445    -0.0751447     0.0301669    -0.0784675     0.0392492    0.00301467    -0.0115002    0.00425379   -0.00117180    0.00242759  -0.000662087  -0.000870214   7.99595e-05   4.60543e-05  -3.23224e-05  -2.18555e-05   1.55306e-06   7.80739e-07       8.03720       10.6356       11.9038       11.9362       11.9921       11.5495       10.4000       9.27434       8.04326       6.65647       5.48445       4.31988       3.32328       2.51859       1.77827       1.27158      0.884225      0.592320      0.384410      0.244295      0.149977     0.0859178     0.0509634     0.0279738     0.0148451    0.00778395    0.00381292    0.00181721   0.000837427   0.000351047   0.000147017   5.83401e-05   2.13442e-05   7.30330e-06   2.31526e-06   6.95467e-07
  21  24 4412.4217    0.6756 12.1779 10.8555 -0.0293  0.2139   0.0127   0.5942    0.0268   0.0000   413.8753       51.4730       38.7468      -3.18591       32.1614      -36.1092      -50.9077      -6.58669       50.3840      -13.4179      -17.3983      0.989295      -8.61981      -9.40125     -0.302089       2.55290      0.834851      0.674911      -1.05454      0.473104      0.319586    -0.0846679   -0.00218128     0.0419617    0.00761956   -0.00842259    -0.0103862   -0.00131817   -0.00245069    0.00105261   0.000531107  -0.000224834  -1.83691e-05   4.77685e-05  -1.15434e-06  -2.32358e-06       14.9784       19.9433       21.6703       22.9498       21.8797       21.5764       19.4913       17.6372       15.0998       12.6297       10.2126       8.12951       6.34059       4.71697       3.46674       2.48558       1.70796       1.14223      0.746919      0.473341      0.288573      0.173707      0.100462     0.0548695     0.0306332     0.0153460    0.00798974    0.00359041    0.00174448   0.000709806   0.000308578   0.000112924   4.34796e-05   1.43524e-05   4.46842e-06   1.31835e-06
  22  10 2410.7747    1.4783  0.9973 10.8468 -0.0068  0.0260   0.0318   0.0628    0.1453   0.0000   437.9931      -1.64262       12.6797       3.79816     -0.280897       2.58334       1.70745      -3.34698     -0.188558      -1.63293     -0.562501      -1.33031      0.300358     0.0770869     -0.138391      0.117823   -0.00246744      0.301303    -0.0612459     0.0400652     0.0237499    -0.0490314   -0.00303336    0.00298709    0.00115807  -0.000585955   0.000314376   -0.00100176   0.000356031   6.70801e-05  -4.09882e-05  -9.44230e-07  -1.17494e-05  -5.52005e-06  -1.44330e-07   3.28878e-07       1.84571       2.46901       2.62327       2.68374       2.70616       2.55298       2.37593       2.07959       1.73797       1.59102       1.27801       1.03795      0.795054      0.579669      0.426111      0.284815      0.199458      0.137735     0.0935493     0.0584922     0.0380129     0.0219154     0.0125994    0.00751713    0.00392603    0.00211692    0.00106087   0.000513137   0.000248568   0.000108730   4.87646e-05   2.03254e-05   8.46034e-06   3.13901e-06   1.11237e-06   3.89611e-07
  22  11 2559.1615    1.9843  1.1023 11.0770 -0.0038  0.0271   0.0394   0.0620    0.1532   0.0000   437.3279       3.89494       9.98169      -6.55640      -1.14030      0.952493      -2.68411       1.06363    -0.0695896      -1.63301       2.55125     -0.122667       1.04387     -0.248347    -0.0522996      0.162446      0.108518      0.145857    0.00952689    -0.0607679    -0.0233168     0.0178579     0.0116721   -0.00411846  -0.000251075   -0.00104966   0.000697270  -0.000199257  -1.24654e-05  -0.000218280  -1.27794e-05   2.85719e-05  -4.38640e-06  -1.55294e-06  -1.92991e-06  -6.65037e-07       1.88553       2.38505       2.60224       2.69457       2.84708       2.58518       2.54302       2.05982       1.89666       1.59972       1.26305       1.03748      0.832896      0.563307      0.441652      0.316362      0.222362      0.148679     0.0942391     0.0619624     0.0390548     0.0245778     0.0143154    0.00803867    0.00431978    0.00225334    0.00117088   0.000570496   0.000286646   0.000122264   5.68218e-05   2.17340e-05   9.31003e-06   3.35467e-06   1.29514e-06   4.78786e-07
  22  12 2707.0428    2.5962  1.0500 11.4387 -0.0047  0.0254   0.0539   0.0584    0.2212   0.0000   436.6217      0.383410       13.5565       3.62583      -2.13073       3.08429       3.01023      -4.43198       1.34727     -0.122196       2.01928      -1.51463     -0.543018       1.07073     -0.332764     -0.100409     0.0622757     0.0639506    -0.0286847     0.0418235    -0.0167177    0.00316706    0.00932533    0.00413441   -0.00441666    0.00117268   0.000252586   0.000179776   0.000404470  -0.000226713   6.63704e-06   3.17984e-05  -2.31104e-06  -1.29436e-06  -5.14035e-07   1.15013e-07       1.76681       2.15143       2.42244       2.58586       2.44202       2.40835       2.35537       1.95054       1.66321       1.51876       1.18128      0.931961      0.757958      0.571108      0.404015      0.288234      0.216766      0.140140     0.0871874     0.0602233     0.0382568     0.0224958     0.0127518    0.00796413    0.00416654    0.00216297    0.00104428   0.000576223   0.000266553   0.000123970   4.77232e-05   2.23517e-05   8.99923e-06   3.76437e-06   1.28372e-06   4.39162e-07
  22  13 2854.7161    3.2599  0.9838 11.7183 -0.0082  0.0253   0.0682   0.0574    0.3431   0.0000   437.2774       2.75557       14.2472       1.19467       1.80297      -2.73601       1.60336      0.356585       2.38037      0.568953     -0.107562     -0.170807      0.106685     -0.625098     -0.365120      0.180431      0.358592    0.00347610     -0.103732    -0.0333330   -0.00969683    0.00312010     0.0187382    0.00415470   -0.00115151  -0.000156107   0.000470745  -0.000505832  -0.000149907   6.56629e-05  -9.08021e-05  -8.46532e-07   4.36978e-06   3.51387e-06   1.22972e-06   2.88926e-07       1.99371       2.72193       3.11687       3.30403       3.24063       2.94225       2.70272       2.35034       1.92342       1.53574       1.28061      0.963214      0.700621      0.575810      0.393395      0.284146      0.207679      0.125411     0.0892937     0.0554170     0.0343746     0.0203378     0.0121496    0.00690321    0.00387786    0.00197349    0.00100423   0.000502930   0.000242703   0.000110890   5.04805e-05   2.04327e-05   8.50650e-06   3.26927e-06   1.13756e-06   3.59210e-07
  22  14 3001.4176    3.7644  1.0138 12.5240 -0.0076  0.0240   0.0757   0.0583    0.1688   0.0000   437.6818       5.54161       16.4727       2.35260      -3.95269      -2.03188       2.72901      0.112573     0.0182712      -2.14762     -0.554064     -0.584017      0.573616     -0.270549     -0.378078     -0.361957     -0.147766      0.204412     -0.181249    -0.0340292    -0.0271752     0.0239730     0.0111853    0.00190303   -0.00619290  -0.000166220    0.00130732  -0.000794553  -6.39002e-05   9.35306e-05  -1.01719e-05  -1.12075e-05   1.00814e-06   2.57741e-06  -1.94919e-07   1.05061e-07       1.77093       2.34015       2.55241       2.64979       2.57881       2.52101       2.29085       2.00245       1.73939       1.44724       1.15984      0.917906      0.763126      0.533417      0.391026      0.284283      0.197376      0.133104     0.0908530     0.0557615     0.0342515     0.0219745     0.0119353    0.00675687    0.00363795    0.00193542    0.00104950   0.000492629   0.000239861   0.000108299   4.56569e-05   1.95030e-05   7.97808e-06   2.80531e-06   1.16110e-06   3.89184e-07
  22  15 3147.0923    4.1108  1.1725 11.9138  0.0041  0.0267   0.0770   0.0611    0.2447   0.0000   439.5271       3.98839       11.3417       3.69095      -2.70092      0.381737       1.38802      -2.13038      -1.10997      -1.90131       4.96064      -1.81461      -1.20714     -0.110066       1.03918     0.0399678   -0.00441536     -0.161208    -0.0128749    -0.0495012     0.0475468     0.0262094    -0.0141613   0.000312149   -0.00529905   -0.00175697  -0.000869286   0.000536296   0.000177633  -1.26204e-05   1.12680e-06  -1.59943e-05  -7.40917e-07   3.01473e-06  -9.76559e-07  -1.58620e-07       1.81646       2.44567       2.49298       2.83279       2.74643       2.57522       2.44594       2.12918       1.82283       1.50405       1.33326      0.985498      0.781652      0.584272      0.435139      0.306947      0.207793      0.147539     0.0940864     0.0651761     0.0371976     0.0238604     0.0132727    0.00779921    0.00440550    0.00216864    0.00117324   0.000534973   0.000279465   0.000117835   5.68679e-05   2.24977e-05   9.31240e-06   3.26933e-06   1.25137e-06   3.68799e-07
  22  16 3292.2064    3.6317  1.5532 11.9226 -0.0013  0.0310   0.0593   0.0721    0.1736   0.0000   441.2545       10.6460       15.8771       1.52749      -1.85099      -3.13246     -0.820263      -1.80618       1.18309      -2.42986      0.967476      0.722986      0.489446      -1.14582     -0.529124     0.0514529     0.0583070    -0.0594923     0.0826330      0.151950    0.00581846   -0.00608433     0.0100087     0.0111954   -0.00229608   -0.00417600  -0.000821335   0.000237893  -2.76882e-05   0.000101283  -1.71153e-05   3.98991e-05  -4.45168e-06   6.09525e-06   5.89039e-07  -6.14816e-07       2.15375       2.93043       3.31430       3.20641       3.50771       3.01386       2.91101       2.64473       2.10040       1.89355       1.45985       1.20504      0.947324      0.678816      0.506623      0.362693      0.249650      0.175790      0.111644     0.0746933     0.0464797     0.0268777     0.0162326    0.00907669    0.00479198    0.00277742    0.00126920   0.000704688   0.000341171   0.000138369   7.12985e-05   2.59247e-05   1.08593e-05   4.26934e-06   1.36063e-06   4.83770e-07
  22  17 3437.2574    2.9946  2.0991 12.2488 -0.0056  0.0373   0.0444   0.0902    0.0837   0.0000   443.0259       6.70827       16.2342      -9.99851      -7.13204      -5.94658       1.94411      -5.00622     -0.393681      -2.87574       3.49527     -0.925975       2.12308     -0.247632     -0.649299      0.276811      0.218190     -0.343354   -0.00758553      0.184552    -0.0645186     0.0313520     0.0169164    0.00814748   -0.00765763    0.00310953  -0.000402586  -0.000125740  -0.000272033  -0.000125499   1.24208e-06  -5.23055e-05   3.30436e-06   9.30455e-06   2.59514e-06  -8.03734e-07       2.50372       3.35657       3.77144       3.82004       3.84220       3.50030       3.38774       3.00235       2.57474       2.21056       1.74778       1.45299       1.11449      0.828039      0.624468      0.444289      0.313487      0.204388      0.136162     0.0900286     0.0545452     0.0323827     0.0198049     0.0112057    0.00610898    0.00333855    0.00160872   0.000862071   0.000381646   0.000202434   7.81338e-05   3.62525e-05   1.29627e-05   5.60575e-06   1.81121e-06   6.33353e-07
  22  18 3582.1376    2.4723  3.3703 11.6998 -0.0032  0.0460   0.0307   0.1191    0.0756   0.0000   435.5252       2.74037       6.13696      0.595790      -10.5249      -1.40890      -9.69299      -1.83596      -1.00145      0.565496       1.98830     -0.850578     -0.276679     -0.816349      0.108562     -0.510992     0.0624742     -0.248821     0.0822259      0.102486     0.0518551     0.0216627     0.0178637    0.00276502    0.00216225   -0.00233160   -0.00325682  -0.000692734  -0.000474245   2.35642e-06   0.000218154   2.27130e-05  -5.14497e-05   5.96433e-06   8.45882e-07  -2.50605e-07       3.29296       4.15413       4.67649       4.84352       4.87084       4.55258       4.20792       3.76235       3.26809       2.79561       2.27764       1.78647       1.38891       1.07384      0.795467      0.566070      0.386767      0.267978      0.176449      0.113365     0.0708410     0.0420243     0.0249141     0.0144785    0.00799635    0.00435812    0.00212031    0.00109388   0.000517930   0.000225136   0.000107035   4.27969e-05   1.75526e-05   6.71102e-06   2.27019e-06   7.96695e-07
  22  19 3727.0279    1.9396  4.7606 11.3270 -0.0035  0.0585   0.0229   0.1625    0.0690   0.0000   447.8370       7.21468       25.0931      -5.43868     -0.422400      -9.91772       8.81198       2.15529       1.67170     -0.136033      -3.49518       2.23264       2.11050      -1.35798     0.0675459      0.123968      0.120907      0.237287      0.165518     -0.116634     0.0888455    -0.0262393   0.000785721     0.0166470    0.00443391   -0.00861474   0.000382030   0.000137504   0.000668203  -0.000375060  -9.15681e-05   1.57462e-05   4.09660e-05  -9.61167e-06  -3.44857e-06   2.17668e-07       4.06129       5.31088       5.95390       5.97709       5.90314       5.70833       5.26769       4.76430       4.19027       3.53118       2.92669       2.30965       1.82364       1.39014      0.989853      0.748122      0.494389      0.348822      0.225825      0.146554     0.0901703     0.0551388     0.0321090     0.0183961     0.0101324    0.00549387    0.00272546    0.00143603   0.000651756   0.000313492   0.000132771   5.86136e-05   2.20499e-05   8.92056e-06   3.04314e-06   1.05768e-06
  22  20 3871.5923    1.5925  6.2794 11.0457 -0.0083  0.0716   0.0181   0.2080    0.0584   0.0000   435.7379       1.89378       39.2999      -2.49814       6.43433       11.9705      -3.10341    -0.0609208      -4.09631     -0.531448     -0.419253      -6.61142      0.581451       1.36819      -1.37527     -0.212900      0.859132     -0.196762     -0.129343      0.144577     0.0370575    -0.0393290    -0.0680843     0.0129289     0.0106944    -0.0136337   -0.00184103   0.000913770    0.00117627   -0.00141066  -0.000229501   9.48417e-05   8.80413e-05  -7.43311e-06  -7.61206e-06  -2.32373e-06       4.95430       6.55042       7.28772       7.52427       7.41322       7.16887       6.67365       5.78842       5.10720       4.29491       3.50640       2.85552       2.16937       1.63557       1.24240      0.869850      0.623926      0.413476      0.281320      0.176361      0.111108     0.0693158     0.0398009     0.0231123     0.0124470    0.00680779    0.00344274    0.00171291   0.000827576   0.000366348   0.000173191   6.90391e-05   2.88765e-05   1.06348e-05   3.81946e-06   1.29803e-06
  22  21 4016.2266    1.2801  7.9890 10.9012 -0.0117  0.0902   0.0153   0.2672    0.0467   0.0000   437.8052       9.80323       16.2524       18.9255     -0.494398      -8.80479      -12.9103       8.00987       1.58665      -7.78010      -4.59093      -5.05607       3.43658       1.07747      -1.71889       2.41686       2.80072     -0.213642     -0.120043      0.688056      0.189513   -0.00652683     0.0717088    -0.0388178     0.0127225     0.0304956  -1.85340e-06  -0.000799965   0.000290950  -0.000845128  -0.000429282   0.000114422   0.000121254  -9.81441e-06  -1.04666e-05  -6.72407e-07       6.29608       8.17886       9.18072       9.47763       9.36084       9.03506       8.31840       7.43781       6.39963       5.39146       4.48552       3.52081       2.74594       2.10470       1.55366       1.13477      0.792092      0.540827      0.351484      0.232074      0.142744     0.0891503     0.0523290     0.0299267     0.0167014    0.00890675    0.00458056    0.00232586    0.00109442   0.000516469   0.000221518   9.67692e-05   3.72244e-05   1.45518e-05   4.91670e-06   1.65844e-06
  22  22 4161.0579    1.0266  9.7660 10.9046 -0.0053  0.1200   0.0151   0.3755    0.0392   0.0000   432.1308       25.1191       6.59594      -5.02575       19.1916      -16.5405      -25.1701      -8.79741       16.9096       13.2820       5.41178       9.63173      -3.07171      -2.04748       7.36742       2.66473     -0.750903     -0.908217     0.0511682      0.594947     0.0118653     -0.170834     -0.113071    -0.0228132    -0.0251215    -0.0115787    0.00831148   0.000472084   -0.00232552  -0.000977456   0.000238519   5.86171e-05  -1.34321e-05   1.59443e-05  -1.31882e-06  -1.71800e-06       8.30199       10.6505       11.8781       12.3912       12.1250       11.7240       10.7902       9.67551       8.52568       7.18865       6.01292       4.71184       3.74802       2.83404       2.08746       1.48586       1.05042      0.719565      0.476461      0.308972      0.191459      0.118936     0.0700572     0.0395047     0.0223607     0.0118000    0.00636952    0.00302924    0.00151975   0.000664283   0.000309765   0.000123478   5.16191e-05   1.87937e-05   6.69851e-06   2.19482e-06
  22  23 4305.9110    0.7799  9.6219 10.8896 -0.0112  0.1457   0.0143   0.4418    0.0323   0.0000   449.3855      -20.3184       20.2046       23.3096      -7.17611       9.78744       13.6920       5.73743      -19.4156      -13.2172       15.8075       5.21593      -6.04687      -3.06989       3.28977       2.27953      -2.21901     -0.167974     -0.576298     0.0746002     0.0438127     0.0991605     0.0947338     -0.155666    -0.0366584     0.0327690     0.0255614   -0.00384479   -0.00273171  -0.000911352   0.000578531   0.000332082  -9.76233e-05  -2.06833e-06  -1.80592e-05   4.36029e-06       9.79337       12.6343       14.4244       14.9301       14.6478       14.1228       13.2945       11.3233       10.3674       8.68704       6.99957       5.61688       4.43291       3.37978       2.50663       1.82161       1.26788      0.873392      0.579121      0.374069      0.237830      0.143222     0.0867298     0.0499436     0.0280071     0.0150848    0.00786739    0.00398528    0.00182376   0.000916834   0.000359147   0.000166555   6.24304e-05   2.46519e-05   8.43544e-06   2.88076e-06
  22  24 4450.2239    0.5619 10.5232 10.9391 -0.0933  0.2230   0.0134   0.6108    0.0241   0.0000   414.1305       14.2128       10.8924      -43.2583       21.5474       3.09397      -2.53174       31.5372       18.9286       17.0327       5.34170      -4.35535      -3.11881       7.16719       2.39008      -1.71345       3.07994      -2.25638     -0.189604      0.757852    -0.0876093      0.234259     -0.146251    -0.0714091     0.0632926    -0.0105547    0.00392667   -0.00601070   -0.00694613   -0.00145594    0.00235108   0.000701548  -0.000169485  -7.44425e-05   1.28126e-05   4.11720e-06       14.7193       19.4527       21.8137       22.7885       22.5080       21.5378       19.7967       18.0023       15.3087       13.1310       10.7899       8.69268       6.72298       5.08251       3.85895       2.76985       1.97364       1.33070      0.888374      0.585320      0.371210      0.227166      0.137985     0.0803685     0.0446757     0.0242344     0.0127335    0.00619936    0.00315580    0.00139336   0.000653292   0.000252891   0.000107452   3.90707e-05   1.29752e-05   4.37542e-06
  23   7 1969.6394    0.5747  0.4553 10.1560 -0.0109  0.0186   0.0190   0.0416    0.0514   0.0000   439.3168      0.227126       20.0755      0.540475      -2.81173     -0.766073    -0.0435173     -0.509267      -2.50603     -0.870877      0.435092      0.777835     -0.358279      0.517885     -0.214653      0.127157     -0.248665  -0.000408501    -0.0572008     0.0142727     0.0413535   -0.00420948  -0.000244930    0.00644889   -0.00147388    0.00488335  -0.000637522  -0.000519791  -0.000415493  -0.000136473   8.66375e-05   2.78098e-05  -2.01566e-05  -1.86830e-06   9.55574e-07  -1.29326e-06       1.24933       1.54905       1.85600       1.99008       1.82959       1.83286       1.70901       1.49156       1.26912       1.08476      0.865989      0.713920      0.546137      0.428086      0.289944      0.226683      0.158906      0.110768     0.0730462     0.0498049     0.0308927     0.0199841     0.0111165    0.00690047    0.00394290    0.00213193    0.00112294   0.000597566   0.000292061   0.000148170   7.29118e-05   2.82630e-05   1.31358e-05   5.47982e-06   2.13581e-06   8.08250e-07
  23   8 2131.0474    0.8452  0.6591 10.1121 -0.0024  0.0214   0.0217   0.0484    0.0752   0.0000   438.4324     -0.644190       17.1033       1.91831      -4.88042     -0.320744     -0.303656     -0.458721       1.16686     -0.798772      0.973496     -0.378467     -0.197614     0.0811790     0.0602786      0.165059      0.126214     -0.100685     0.0717623    -0.0522246    -0.0411999   -0.00537905   -0.00281731    0.00590385   -0.00465909    0.00130385    0.00118626  -0.000558967  -0.000350173  -5.84396e-05   0.000210351  -3.04856e-05   2.30477e-05   4.63096e-06  -6.98164e-06   1.17293e-06       1.41376       1.84169       2.06670       2.10770       2.05876       2.13972       1.86778       1.71737       1.42309       1.19291      0.962016      0.838537      0.657524      0.492699      0.342470      0.257812      0.188296      0.120546     0.0936489     0.0568840     0.0380114     0.0239131     0.0135437    0.00792753    0.00463238    0.00229411    0.00126355   0.000660777   0.000316069   0.000159517   7.65672e-05   3.13275e-05   1.40064e-05   5.83587e-06   2.08534e-06   8.28231e-07
  23   9 2287.4286    1.1295  0.9594 10.1561 -0.0054  0.0242   0.0232   0.0566    0.1279   0.0000   440.6032      -1.32524       19.4705      -2.16051      -2.90559       1.12254       2.37307      -1.25493      -1.18981     -0.301782      0.261111      0.309164     -0.740762      -1.21379     -0.269768     -0.170536     0.0211207      0.210942     0.0415470     0.0715361    -0.0491137     0.0182078   -0.00536021    0.00869824   -0.00871267   -0.00131872   -0.00118605   4.68480e-05   0.000245944   0.000269228   2.03348e-05  -2.63334e-05   2.43422e-06  -1.95396e-07  -2.39100e-06   2.44161e-06       1.65832       2.12966       2.29142       2.32183       2.29263       2.22691       2.20272       1.94482       1.74884       1.45799       1.12305      0.947642      0.750736      0.582742      0.448282      0.320105      0.234188      0.161233      0.106575     0.0682582     0.0414549     0.0281185     0.0149196    0.00887638    0.00531678    0.00266343    0.00149967   0.000743131   0.000408194   0.000189100   8.05324e-05   3.82844e-05   1.61324e-05   6.63832e-06   2.50065e-06   9.39892e-07
  23  10 2439.1472    1.6291  1.0356 10.3065 -0.0039  0.0256   0.0326   0.0593    0.2308   0.0000   437.9817     -0.981196       15.5759      -2.10067      -2.58608      -1.17773      -1.12087       3.84375      -4.31670     -0.322234      -1.15443      -2.17579      0.947982      0.301735      0.135183     -0.626422      0.238429     0.0750278      0.112899    -0.0287459     0.0385596    0.00996731    -0.0321803    0.00269820    0.00617882   0.000785528   -0.00315244  -0.000295079  -0.000476672   0.000183787   0.000100526  -3.26522e-06  -8.98631e-06   6.49579e-06   1.09128e-06  -1.82852e-07       1.77110       2.43988       2.61871       2.75950       2.78197       2.62474       2.47830       2.12927       1.87125       1.53288       1.23947      0.996113      0.732335      0.585740      0.433330      0.348988      0.238329      0.159640      0.104103     0.0692189     0.0438592     0.0261464     0.0167351    0.00953579    0.00569172    0.00300115    0.00155424   0.000795802   0.000379819   0.000192468   8.95468e-05   3.95559e-05   1.67743e-05   6.68140e-06   2.64007e-06   1.00686e-06
  23  11 2588.6299    2.1207  0.9998 11.3629 -0.0097  0.0240   0.0436   0.0577    0.1335   0.0000   439.4488       3.18489       16.1943       2.03473     -0.476560      -2.73181     -0.593050      -3.04258       2.08752      0.515289      0.820317     -0.745499      0.574966       1.10531      0.789515     -0.262144      0.110288      0.165125      0.202538     -0.118410    -0.0268613     0.0344575     0.0156891    0.00642290   -0.00787495   0.000174361   0.000232359   0.000857743   0.000589981  -7.79968e-05   1.51530e-05   4.20416e-05   7.38622e-06  -1.27563e-06  -3.48904e-07  -8.34914e-07       1.62407       2.16314       2.27072       2.43104       2.49113       2.26846       2.17222       1.99951       1.68636       1.43613       1.15127      0.943748      0.748508      0.588978      0.421777      0.311263      0.224818      0.158448      0.101597     0.0686646     0.0433812     0.0272718     0.0156320    0.00926216    0.00533872    0.00285921    0.00151660   0.000771367   0.000426299   0.000188965   9.14032e-05   3.71958e-05   1.64537e-05   6.51832e-06   2.55783e-06   9.29651e-07
  23  12 2737.6152    2.7871  0.9547 11.6707 -0.0030  0.0233   0.0564   0.0525    0.1541   0.0000   440.3092       1.50463       13.8770     -0.926499       2.36272     -0.312592      -3.26235      -1.53265      -1.29878       1.14407       1.52436      0.797307     -0.495131    -0.0246662      0.373131      0.356447     -0.126387     0.0574112     0.0857974     0.0135165   0.000118316     0.0301876     0.0230569    0.00497689   -0.00786000  -1.83375e-05   -0.00240920   0.000189844   1.31479e-05  -9.15841e-05  -7.71499e-05   1.10737e-05   2.44690e-05  -4.84696e-06  -1.13104e-06   1.06810e-06       1.61705       2.16961       2.37092       2.51239       2.51645       2.28026       2.28226       1.89544       1.60205       1.44959       1.13762      0.946016      0.698355      0.582384      0.406325      0.306145      0.209759      0.146264      0.101292     0.0633486     0.0410917     0.0267107     0.0148513    0.00963777    0.00467460    0.00294100    0.00149973   0.000739311   0.000400311   0.000170384   8.14667e-05   3.90869e-05   1.53975e-05   6.84481e-06   2.68448e-06   9.25383e-07
  23  13 2886.0758    3.3362  1.0199 12.1163 -0.0105  0.0257   0.0675   0.0610    0.2463   0.0000   440.7691       5.70661       12.6295      0.511972     -0.644535     -0.912046       2.35510      -5.75648      0.866368      -2.40775     -0.730571     -0.477087      0.782645      0.479776     -0.441216     -0.380734      0.246147      0.187852     -0.143353     0.0159402   -0.00842538    -0.0308553    -0.0206941    0.00839278    0.00338721   -0.00138586   -0.00282702  -0.000129854   0.000213676  -1.69593e-05  -0.000115784  -3.09519e-05   2.19335e-05   4.99169e-06  -3.90519e-07   4.76928e-07       1.73337       2.14749       2.34836       2.73322       2.47133       2.26364       2.41398       2.12304       1.68886       1.50427       1.29040      0.979406      0.781348      0.616046      0.470669      0.337320      0.220017      0.164349      0.115932     0.0720827     0.0431313     0.0267896     0.0190159    0.00971989    0.00503371    0.00298052    0.00182527   0.000891247   0.000386561   0.000192282   9.24747e-05   4.81751e-05   1.92243e-05   8.25380e-06   3.10255e-06   1.22730e-06
  23  14 3033.4156    3.9146  0.9680 12.5800 -0.0024  0.0226   0.0791   0.0586    0.2015   0.0000   439.2837       2.52663       14.1706      0.428347      0.495226      -1.55074     -0.691306      -2.58968      0.496514      0.868735     -0.169661      -1.88040     -0.542735      0.494561     0.0856772     -0.580336    -0.0190253      0.207863    0.00405303     0.0240927    -0.0113131     0.0220120   -0.00378516    -0.0225664    0.00108616   0.000157858   -0.00221855   -0.00159727   9.19438e-05  -0.000141368  -7.03379e-05  -1.98530e-05   1.29007e-05   1.68017e-06  -2.15783e-06  -1.74373e-07       1.56433       2.04928       2.31078       2.40128       2.48728       2.22290       2.08903       1.90791       1.58994       1.36036       1.07474      0.877497      0.684953      0.522179      0.397492      0.276667      0.200336      0.142358     0.0911197     0.0618475     0.0374805     0.0243395     0.0142365    0.00854403    0.00458655    0.00258785    0.00142843   0.000751235   0.000358874   0.000178043   7.81952e-05   3.70413e-05   1.45261e-05   6.40682e-06   2.37591e-06   8.65272e-07
  23  15 3179.7662    3.9866  1.1520 12.6583 -0.0069  0.0263   0.0775   0.0646    0.1590   0.0000   438.6502       4.81763       15.7616       3.23974      -4.71645      -2.40925      -2.90908      -2.74347     -0.969855      -2.44606      0.893835     -0.970759      0.402234       1.35802      0.589351      0.292013     -0.252457   4.23879e-05     0.0525928     0.0142026    -0.0725584     0.0265798    0.00524629   -0.00353839  -0.000806051    0.00579942  -0.000206213  -0.000271222   0.000502632  -0.000380025  -1.36660e-05   5.01259e-05   2.28874e-06  -8.75631e-07   4.15007e-07   1.16723e-06       1.74020       2.28143       2.60938       2.57792       2.71626       2.44752       2.13733       2.17544       1.77451       1.61502       1.31522       1.00699      0.861416      0.616509      0.465806      0.342800      0.220972      0.165763      0.110092     0.0677137     0.0461872     0.0274127     0.0168194    0.00971823    0.00562832    0.00311457    0.00171121   0.000882312   0.000447189   0.000210268   9.52277e-05   4.27018e-05   1.84556e-05   7.63785e-06   2.60018e-06   1.02355e-06
  23  16 3325.4992    3.5502  1.6004 12.3070 -0.0074  0.0319   0.0576   0.0726    0.1222   0.0000   438.1657       4.05870       7.39020   -0.00416032       1.47374      -1.42540       1.21530      -6.15696      0.589569      -2.70366     -0.901054      -2.03475       1.24894      0.440841     -0.489799    -0.0884329     -0.261937     0.0851086      0.102103     0.0375912    -0.0332091   -0.00870284   -0.00859950    0.00966131   -0.00624424   -0.00521282  -0.000621564    0.00151386  -0.000502995  -0.000157608  -4.50838e-05  -3.86396e-05  -1.12256e-05   1.52669e-05   2.45523e-06  -1.16633e-06       2.00381       2.94597       2.96706       3.21199       3.10158       3.07322       2.75283       2.56880       2.10593       1.85958       1.49486       1.26365      0.965154      0.727864      0.553515      0.384933      0.290928      0.183618      0.138304     0.0825158     0.0558115     0.0339571     0.0210879     0.0116443    0.00694844    0.00351959    0.00202960   0.000979808   0.000512214   0.000238852   0.000112233   5.15170e-05   2.15072e-05   9.07041e-06   3.11437e-06   1.22896e-06
  23  17 3471.2338    2.8593  2.4180 12.0377 -0.0022  0.0372   0.0386   0.0945    0.0802   0.0000   443.0365       3.64843       7.61918      -1.62739       4.73722      -7.77156      -5.24709      -8.61026       1.20668      -2.23517       2.98522       2.35731     0.0332290       1.36501      0.878071     -0.271602    0.00927082      0.310664     -0.305593     0.0144837     0.0463968    -0.0266082     0.0207744     0.0162324    -0.0119793   -0.00130436    0.00339901   0.000826376   -0.00100983  -0.000732424  -1.86258e-05   1.20768e-05   1.83051e-06   1.46491e-05   8.86869e-07  -4.74066e-07       2.58005       3.32482       3.69008       3.65982       3.74329       3.61388       3.32317       3.06936       2.71174       2.21801       1.90208       1.49086       1.19116      0.910016      0.680712      0.508760      0.368165      0.244554      0.163564      0.106264     0.0672830     0.0417691     0.0258611     0.0143536    0.00857174    0.00457060    0.00234995    0.00127533   0.000624138   0.000302762   0.000148054   5.86908e-05   2.79459e-05   1.04077e-05   4.05396e-06   1.55607e-06
  23  18 3616.6895    2.2914  3.9498 11.5455 -0.0015  0.0519   0.0268   0.1315    0.0694   0.0000   439.4840       3.75130       2.80949       9.00943       1.56430     -0.751444      -4.99714      -7.14424       1.68802      0.960587       1.32823      -2.43006      0.793715       1.27343     -0.527378     -0.809775      0.668034     -0.114888     -0.117053   -0.00234640    -0.0473130    -0.0401295     0.0629596     0.0338577  -0.000709018    -0.0154118   -0.00114559  -0.000727250   -0.00122960   0.000104887   0.000361241  -4.89874e-06   7.10207e-05   5.51423e-06  -1.14908e-05  -1.99910e-06       3.28085       4.48442       4.96374       5.08619       5.05534       4.91874       4.48024       4.09844       3.61215       2.97747       2.60276       2.03336       1.62353       1.23310      0.910093      0.689594      0.478455      0.326340      0.225359      0.145345     0.0931480     0.0580089     0.0347264     0.0204610     0.0116362    0.00654202    0.00333073    0.00176006   0.000878367   0.000417625   0.000200637   8.59952e-05   3.91500e-05   1.50946e-05   5.80134e-06   2.19057e-06
  23  19 3762.1264    1.8723  5.6507 11.1738 -0.0004  0.0621   0.0205   0.1778    0.0638   0.0000   436.6019       10.8309       11.1591       5.60436       5.18332      -8.51535      -9.55367      0.598951       3.29850      -9.64324      -3.95288       3.27828      -3.30162     -0.874510      -1.42613    -0.0835393      0.225283     0.0980854    -0.0329384      0.273749     0.0470785    -0.0623633    -0.0973557     0.0414603     0.0125321    -0.0105681   0.000921208    0.00483570   -0.00123130  -0.000528440  -0.000202295   8.25498e-05  -5.45446e-05   5.95489e-06   1.83325e-05   7.32005e-07       4.23339       5.69444       6.21901       6.48070       6.49807       6.17126       5.78782       5.06030       4.50810       3.80380       3.12744       2.55149       1.98078       1.53619       1.13912      0.825219      0.587502      0.407979      0.275689      0.181136      0.115498     0.0722681     0.0434005     0.0256012     0.0144323    0.00808003    0.00430139    0.00218634    0.00113051   0.000527218   0.000242214   0.000111316   4.61107e-05   1.90416e-05   7.18227e-06   2.64180e-06
  23  20 3907.3116    1.5189  7.0068 10.9746  0.0000  0.0767   0.0172   0.2239    0.0553   0.0000   438.1368       4.54069       18.7979      -13.8295      -12.2374       5.04498       2.73817       2.11088   -0.00116655       1.63033      0.712301      -3.51939      -4.23204      0.255094       1.08443      0.899677     -0.272782     -0.800565      0.402170     -0.168274     -0.151173     0.0986719     0.0601855    0.00955313    -0.0232473    -0.0237693    0.00682197    0.00295892   -0.00216163   -0.00109899   0.000662169   0.000112299  -5.91847e-05  -5.19741e-05  -6.97136e-07  -2.02549e-06       5.03056       6.66749       7.40705       7.62056       7.66416       7.45554       6.71368       6.28872       5.39414       4.52128       3.87346       3.09234       2.45740       1.86428       1.41375       1.02416      0.734142      0.513926      0.341870      0.225771      0.147067     0.0895825     0.0557185     0.0326599     0.0181246     0.0103238    0.00542217    0.00284285    0.00142503   0.000686985   0.000325335   0.000141525   6.20672e-05   2.46530e-05   9.35612e-06   3.37652e-06
  23  21 4052.2111    1.1988  8.1216 10.9794 -0.0054  0.0934   0.0153   0.2778    0.0432   0.0000   432.4906       22.9064       7.68623      -20.5667      -18.6592       1.73267       10.7179      -17.5582       10.9537      0.516551      -5.91152       1.01980      -5.61928      -2.53936     -0.323681     -0.866377      -1.11846    -0.0359642     -0.417054      0.187774  -0.000889673   -0.00807313    -0.0326107    -0.0237355    -0.0493201    -0.0139033     0.0135518    0.00443546    0.00492588   -0.00141898  -0.000916849   0.000400021   0.000153837  -7.06728e-05   4.10943e-06  -9.79486e-07       6.06319       8.18442       8.96371       9.33014       9.33235       8.97560       8.31358       7.51055       6.56677       5.63133       4.67915       3.83105       2.96853       2.29478       1.73648       1.25787      0.904924      0.621577      0.426086      0.275230      0.182478      0.112197     0.0683688     0.0405547     0.0234684     0.0129051    0.00690601    0.00356826    0.00180842   0.000870317   0.000408329   0.000179966   7.79233e-05   3.19889e-05   1.15895e-05   4.27126e-06
  23  22 4197.5959    0.9491 10.0196 10.9689 -0.0135  0.1289   0.0154   0.4008    0.0375   0.0000   427.1719       22.2519       42.3977     -0.689619       21.4911      -1.81075       1.38694       15.2680       21.8216      -7.64994      -4.52863      0.564261       5.70749      -3.77885      0.161127      -2.26893     -0.164287       1.23882       1.29213     -0.359770    -0.0528268     0.0682885    -0.0535190    -0.0564801     0.0356459   -0.00452073   -0.00856428   -0.00204594    0.00516006    0.00135171   0.000136060  -0.000343627   0.000128964   8.32238e-05  -1.71577e-06  -3.51998e-06       8.27398       10.7987       12.2269       12.3314       12.5810       12.2697       11.2477       10.3110       8.96298       7.65049       6.26909       5.18037       4.02583       3.15978       2.35899       1.76030       1.27357      0.875381      0.594832      0.390030      0.250432      0.158986     0.0965100     0.0566863     0.0330432     0.0177704    0.00993977    0.00502147    0.00257520    0.00125184   0.000569728   0.000263220   0.000107992   4.58910e-05   1.63728e-05   6.19489e-06
  23  23 4342.7827    0.6768 10.0646 11.0579 -0.0440  0.1774   0.0152   0.5322    0.0270   0.0000   415.0836      -2.60451      -3.54927       15.6601       2.21201      -21.5002       2.62625       39.2221      -9.15216      -1.22659       9.88419      -5.48060      -11.8104      -5.23418      -10.2879       5.97367      0.100645     -0.345694       1.64088     -0.339783    -0.0967083      0.155747    -0.0260589     -0.271724     0.0411341     0.0411578    0.00572301    -0.0195096    0.00137019    0.00281183  -0.000672638  -0.000231902  -0.000100853   9.77135e-05  -4.28389e-05  -1.55407e-05       11.3399       14.8710       16.8589       17.4944       16.9138       17.0455       15.4281       14.0852       12.2518       10.5963       8.72537       7.10388       5.69982       4.35054       3.27915       2.40187       1.72116       1.21367      0.813002      0.546284      0.348598      0.223642      0.136355     0.0803485     0.0463529     0.0262061     0.0140195    0.00730825    0.00382039    0.00180664   0.000848726   0.000381795   0.000164499   6.49000e-05   2.44607e-05   9.03663e-06
  24   6 1826.2625    0.4152  0.3532  9.9505 -0.0136  0.0181   0.0171   0.0390    0.0405   0.0000   441.0200   -0.00941639       19.0168      0.134595      -4.29261       1.18799      -2.17047      0.983711      0.395256      -1.83956    -0.0640195     -0.666975     -0.848361     -0.281248    -0.0523446     -0.378254     -0.147832      0.245369    -0.0395884   -0.00349197    -0.0100474     0.0190251    0.00815402     0.0114173   -0.00359976   -0.00130469  -0.000249028   0.000498371   0.000338248   0.000240239   8.70864e-05  -8.38078e-05   1.15505e-05  -7.48347e-06   5.31595e-06   3.58435e-06       1.13375       1.42144       1.56573       1.79142       1.70078       1.58041       1.52081       1.33344       1.21762       1.03021      0.930285      0.716271      0.574066      0.462593      0.341641      0.251541      0.181216      0.142544     0.0769386     0.0566955     0.0395990     0.0241387     0.0134169    0.00864649    0.00542418    0.00322160    0.00162991   0.000761040   0.000442082   0.000236590   0.000116540   5.73741e-05   2.07096e-05   1.01983e-05   4.58219e-06   1.89779e-06
  24   7 1993.5795    0.6146  0.5125 10.0912 -0.0112  0.0222   0.0198   0.0459    0.0534   0.0000   437.8897      -1.27337       17.1018      0.488697      -2.86685    -0.0404470       1.25308      -1.01462     -0.159198      0.724335     -0.517052      0.891161     -0.815540      0.469250     0.0338756      0.216995      0.144830     -0.165921    -0.0489279    -0.0573788    0.00178142   0.000390070   -0.00225685    0.00860532   -0.00546972    0.00125038  -0.000907277   0.000605352    0.00128935  -0.000159896   2.57642e-05  -6.50527e-05   3.42408e-05  -9.71365e-06  -1.65409e-06  -4.45297e-06       1.31186       1.76904       1.91103       1.95063       2.15498       1.97997       1.83161       1.63796       1.43351       1.29526       1.02558      0.909758      0.649892      0.571974      0.382966      0.314586      0.216502      0.151700      0.104525     0.0631573     0.0418943     0.0281647     0.0173105     0.0122047    0.00636756    0.00359306    0.00215308    0.00104427   0.000557415   0.000310296   0.000124893   5.69959e-05   3.25389e-05   1.11974e-05   4.71347e-06   1.87501e-06
  24   8 2156.7651    0.8880  0.7286 10.1976 -0.0059  0.0230   0.0208   0.0519    0.0776   0.0000   439.2265       1.38545       16.3675      -2.07553      -3.62419      0.443515     -0.312036      0.636101       1.39112    -0.0600545     -0.202552      0.494210      0.582948     -0.551542      0.146429     0.0468775    -0.0509582     0.0181730     0.0182651     0.0797434    -0.0751160    -0.0260338     0.0211185     0.0113495   -0.00326658    0.00327623    0.00146116   0.000734134   0.000267631  -1.80430e-05  -0.000390215  -9.86138e-05   5.12944e-05  -3.48838e-06  -2.04026e-05   1.54403e-06       1.54191       1.81277       1.87343       2.26864       2.30142       2.02053       1.91513       1.74152       1.59745       1.26677       1.08122      0.913468      0.753798      0.539558      0.414323      0.285975      0.228065      0.153522      0.110780     0.0693619     0.0454642     0.0299935     0.0199190     0.0118247    0.00659967    0.00357625    0.00202185    0.00110942   0.000589887   0.000310095   0.000141173   6.95388e-05   3.05378e-05   1.25268e-05   5.10248e-06   1.87124e-06
  24   9 2314.3054    1.2426  0.7889 10.7589 -0.0063  0.0219   0.0280   0.0506    0.0886   0.0000   438.7245     -0.960265       12.4586       2.64147      -3.63509      -2.71348      0.410201       1.89773      -1.36668     0.0676152      0.766880      0.136215     -0.770590      0.326830      0.995430      0.565865     -0.182870    -0.0853080     -0.161199     0.0536997     0.0380124     0.0458113    0.00115394   -0.00896982    0.00556432  -0.000901620   0.000668663   -0.00106663   0.000618562   0.000226551  -3.49896e-05  -2.62686e-05   1.34188e-05  -1.03090e-05   1.11054e-07   2.04342e-06       1.35995       1.73646       1.95768       2.11666       2.15179       1.91869       1.81545       1.70966       1.48961       1.26626       1.04298      0.858345      0.704796      0.513826      0.402473      0.297985      0.212860      0.150740      0.102166     0.0684961     0.0423654     0.0289946     0.0177935    0.00989366    0.00646132    0.00347493    0.00181926    0.00107375   0.000532163   0.000270415   0.000138441   6.40228e-05   2.65170e-05   1.30264e-05   4.97726e-06   1.91404e-06
  24  10 2466.9820    1.6254  1.1447 11.1122 -0.0032  0.0273   0.0316   0.0649    0.1366   0.0000   439.3747       1.20278       14.7587      -4.93739       2.83237      0.828010      -4.63118       1.14865      -2.26302      -1.78609      0.591462     -0.301759      0.115217     -0.160884      0.685067    -0.0279361     -0.312664     -0.134574      0.233965    -0.0630175    -0.0132762     0.0423756     0.0193717    -0.0116891   -0.00131671    0.00782859    0.00146556   -0.00123129   2.73278e-05   0.000108512   6.06536e-05   4.61336e-05  -3.82039e-05   2.34941e-05   1.02189e-06  -4.22066e-07       1.75235       2.32038       2.33408       2.57213       2.42124       2.40203       2.38105       2.21787       1.89336       1.64027       1.31990       1.08759      0.809204      0.686743      0.532809      0.408432      0.295394      0.210907      0.141875     0.0917496     0.0606554     0.0378287     0.0230167     0.0131165    0.00854230    0.00466059    0.00258121    0.00137560   0.000670336   0.000362560   0.000168892   7.84296e-05   3.62674e-05   1.43791e-05   7.16778e-06   2.58794e-06
  24  11 2617.6594    2.2099  0.9756 11.7783 -0.0091  0.0236   0.0459   0.0569    0.1365   0.0000   438.1123       2.45551       13.9518     -0.224143      -3.39799      -4.17541      -3.02125      -2.97175     -0.476098     -0.510221       1.30191      -1.20922    -0.0247477  -0.000366606      0.401126     -0.105034     -0.212004     -0.225487      0.256662     0.0165548   -0.00651332     0.0255588    0.00969016     0.0127100   -0.00622851   -0.00209621   -0.00223079   0.000211681   0.000368030   0.000287065  -7.23450e-05   9.70277e-05   1.67506e-05   3.88534e-06   6.46425e-06   1.01568e-06       1.70011       2.17269       2.29165       2.38497       2.33818       2.22269       1.92343       1.92569       1.70317       1.59841       1.34902       1.07246      0.880196      0.677960      0.486824      0.350516      0.239249      0.169658      0.115465     0.0776169     0.0499211     0.0310506     0.0186666     0.0113705    0.00659436    0.00382672    0.00215580    0.00116118   0.000602847   0.000299803   0.000140944   6.59408e-05   2.84371e-05   1.21035e-05   4.87413e-06   2.00431e-06
  24  12 2767.7085    2.9064  0.9524 11.4138  0.0001  0.0251   0.0564   0.0503    0.1869   0.0000   438.0551       2.17295       13.8069      0.642236     -0.166729      -2.69835      -1.29740      -2.93149      -2.03897       1.40958    -0.0828053     -0.673935     -0.768138      0.485128     -0.364253      0.153038      0.366203     -0.108505     -0.173897    0.00389337     0.0195593    0.00754478    -0.0162376     0.0135772    0.00701137   -0.00334189    0.00113800  -0.000551006   0.000264262  -7.05740e-05  -0.000107486   5.21974e-05  -4.79644e-05  -6.93440e-06  -3.11788e-06  -1.02059e-06       2.12113       2.86266       3.09575       2.90124       2.41103       2.15502       1.97385       2.07167       2.14453       2.05298       1.83128       1.53008       1.18941      0.902755      0.622691      0.424972      0.286847      0.185804      0.117372     0.0725251     0.0464192     0.0277855     0.0176394     0.0103025    0.00596249    0.00332123    0.00182338   0.000969407   0.000512311   0.000251949   0.000122890   5.59178e-05   2.51772e-05   1.04443e-05   4.53219e-06   1.86076e-06
  24  13 2916.9397    3.5553  0.8886 12.4820 -0.0030  0.0220   0.0740   0.0513    0.1569   0.0000   439.5274       2.44507       14.5697       3.10655      -2.13658      -2.10024      0.114208     -0.188933       3.09225       1.00879      -1.23331      0.474482     -0.445767     -0.153572      0.207372      0.150405     -0.408927      0.254592     -0.124841   -0.00386061     0.0209884     0.0123621    -0.0166031    0.00441175  -0.000848730   -0.00375031   0.000638113    0.00144807  -0.000880196   0.000237235  -3.62399e-05  -1.31918e-05   2.28972e-05  -1.27269e-05  -2.36699e-06  -2.84362e-06       1.50733       2.01101       2.15959       2.30894       2.34146       2.22838       2.08915       1.78762       1.53900       1.34986       1.16409      0.924408      0.667513      0.540635      0.392713      0.306180      0.234017      0.153086      0.102482     0.0643504     0.0435898     0.0283135     0.0176898     0.0112478    0.00646605    0.00371078    0.00192918    0.00101147   0.000505223   0.000258480   0.000120282   5.80145e-05   2.58679e-05   1.12296e-05   4.55710e-06   1.98465e-06
  24  14 3065.0483    3.9697  0.8957 12.5957 -0.0140  0.0221   0.0853   0.0533    0.2397   0.0000   440.2301       3.28552       15.3954       1.80633      -1.17141      -3.57247      -3.11972      -3.93898      -5.17772      -2.07762       1.73736     -0.997909     -0.413311     -0.138823      0.133940     -0.122999    0.00296615      0.108915     0.0251625     0.0765643     0.0454279    -0.0472331     0.0146315    0.00244992    0.00462731   -0.00202841   0.000258775  -0.000545620   0.000940986   0.000147834   2.34915e-05  -7.36418e-05   3.35001e-05   1.10082e-05  -4.76224e-06   1.07741e-06       1.44624       1.96156       2.11858       2.12066       2.20669       2.09509       1.97133       1.90094       1.57005       1.39073       1.06632      0.863554      0.715407      0.522938      0.422635      0.318008      0.225373      0.169056      0.107620     0.0702396     0.0457006     0.0287303     0.0181161     0.0105064    0.00614482    0.00343287    0.00190034   0.000962461   0.000547670   0.000262080   0.000135385   5.73799e-05   2.81479e-05   1.12833e-05   4.95679e-06   1.81832e-06
  24  15 3212.0074    3.9066  1.1762 13.2721 -0.0050  0.0261   0.0789   0.0707    0.1319   0.0000   437.4039       3.81790       15.5010      -6.31730      -1.04951      -2.86717       2.62056      -3.33294       3.65396       1.97137      -2.76085     -0.752953     -0.666947      0.173553     -0.513958     -0.103919     -0.161957     0.0444730    -0.0741022    -0.0190976   -0.00813429     0.0641140    -0.0147237   -0.00144281    0.00886080   0.000841888   0.000434600    0.00151992   0.000523482   3.29298e-05  -6.57074e-05   2.56457e-05  -9.08192e-06  -1.19566e-05  -6.55947e-06   2.20626e-06       1.73984       2.40988       2.54517       2.79063       2.78030       2.69189       2.42014       2.22681       1.88062       1.57611       1.30359       1.04364      0.832724      0.643925      0.483822      0.359271      0.253422      0.185885      0.125910     0.0830945     0.0547342     0.0347694     0.0217607     0.0130357    0.00744025    0.00417075    0.00232091    0.00125754   0.000650552   0.000327186   0.000155981   7.41745e-05   3.14347e-05   1.41948e-05   5.63123e-06   2.23252e-06
  24  16 3358.4829    3.4059  1.7098 12.4344 -0.0045  0.0315   0.0527   0.0747    0.1001   0.0000   440.0243       6.29305       13.1699       1.08965     -0.197864       2.34600      -2.22383      -2.37486      -2.38293      -1.62350     0.0509615    -0.0520830     -0.347675     -0.817496       1.00765     -0.268037       1.08184    -0.0379670     -0.255864     -0.134833     0.0329494    -0.0787725    -0.0505748     0.0192353    0.00179385   -0.00172285    0.00167066  -4.98438e-05  -4.87363e-05  -0.000437518  -5.67841e-05   8.42633e-05   3.97091e-05  -1.62845e-05   2.61874e-06   7.78611e-06       2.13311       2.80079       3.06439       3.27112       3.25385       3.15612       2.80190       2.62630       2.33473       1.88866       1.62144       1.31742       1.05122      0.807590      0.601155      0.450250      0.332702      0.223512      0.156013      0.106653     0.0660881     0.0444446     0.0270544     0.0158211    0.00968357    0.00546092    0.00295835    0.00159756   0.000856534   0.000411947   0.000216676   9.44045e-05   4.45662e-05   1.83368e-05   7.53012e-06   2.72564e-06
  24  17 3504.8598    2.6757  2.9097 11.9714 -0.0012  0.0409   0.0328   0.1084    0.0670   0.0000   442.5846       1.91390       3.30756       4.45766       7.71590      -4.80559      -3.22332      -6.47302      -5.52445       1.56749       2.49683      -2.12243      0.528177      0.369794      0.145053     -0.827570      0.584540      0.296348      0.105410     0.0452216    -0.0221588      0.112635   -0.00341529    -0.0132899     0.0126224   -0.00246202    0.00439095  -0.000356937   1.16848e-05  -0.000473475   0.000411028   5.71792e-06  -3.26245e-05  -8.18930e-05   8.25293e-06  -3.28688e-08       2.54997       3.33873       3.76016       3.85762       3.86863       3.73774       3.52803       3.12280       2.83573       2.43752       1.95442       1.66456       1.31624       1.03401      0.767880      0.584959      0.410231      0.290252      0.206366      0.132492     0.0890623     0.0553237     0.0354221     0.0204102     0.0118395    0.00705457    0.00382750    0.00194582    0.00110309   0.000539874   0.000261449   0.000119898   5.51793e-05   2.54201e-05   9.24373e-06   3.81984e-06
  24  18 3650.9887    2.1676  4.2817 11.4631 -0.0019  0.0508   0.0239   0.1397    0.0628   0.0000   440.6295       7.29177       5.93648      -5.23958       1.92773      -2.79496       2.08719      0.552248       1.89943      -9.11441      0.499488      -1.44712     0.0517302      0.906324      -1.45443      0.165410     -0.289272     -0.275510      0.165340      0.145022   -0.00698722    -0.0959255     0.0463557     0.0283617   0.000472090   5.64264e-05    0.00391730   0.000569488   -0.00185378   0.000327731   0.000257943  -7.09223e-05  -6.61250e-06   5.56301e-05   1.03238e-05  -1.22217e-07       3.25638       4.30700       4.75326       4.88110       4.85558       4.71761       4.47051       4.09598       3.60795       3.02171       2.59898       2.03765       1.67036       1.26184      0.998177      0.738030      0.531461      0.372549      0.253783      0.172566      0.109154     0.0695422     0.0433180     0.0257283     0.0149874    0.00883538    0.00472007    0.00253694    0.00130993   0.000670551   0.000314968   0.000153075   6.83463e-05   3.11213e-05   1.19138e-05   4.80604e-06
  24  19 3796.9128    1.7850  5.7186 11.0927 -0.0015  0.0628   0.0195   0.1755    0.0645   0.0000   440.6631      -2.05235       1.44204       6.47840       14.4989      -14.7707       2.92375      -12.2763       11.5765       2.89863      -6.56870     -0.295292      -2.76685     -0.998527      0.904622     -0.520544     -0.714790     -0.284256      0.435064     -0.241602    -0.0948616     0.0396798     0.0518558    -0.0908478    0.00309633   -0.00945456    0.00641250    0.00287365   -0.00210127   0.000547676   6.91258e-05   0.000176471  -6.69757e-05  -1.61106e-05   1.50289e-05  -5.09968e-06       4.01922       5.30118       6.05255       6.10656       6.17348       6.01900       5.44597       5.09100       4.44662       3.79949       3.23696       2.63609       2.06658       1.64220       1.20599      0.910802      0.645343      0.457464      0.316361      0.209539      0.138130     0.0875959     0.0548810     0.0328584     0.0192707     0.0109135    0.00604709    0.00324162    0.00164379   0.000875764   0.000401029   0.000192281   8.91249e-05   3.76098e-05   1.52837e-05   6.17866e-06
  24  20 3942.5647    1.4146  7.7411 11.0193 -0.0027  0.0829   0.0164   0.2440    0.0492   0.0000   442.9239       15.0440       4.79078      -20.8602      0.245326       9.40156       14.9204      -6.39452       2.64782       3.08536      -1.59134      -4.59766      0.900913       2.52604     -0.161260      0.331306     -0.601816      0.223101      0.505523      0.599846     -0.158716    -0.0338663    0.00136914    -0.0168707    -0.0170870    -0.0184011    0.00634307   0.000977166   0.000415840   -0.00127812   0.000546258  -5.11559e-05   7.79368e-06   3.69295e-05   1.67342e-05  -2.73687e-06       5.13485       6.79028       7.75732       7.86879       7.99921       7.85685       7.27383       6.53048       5.80276       4.94445       4.10773       3.38676       2.71060       2.09804       1.60014       1.17972      0.873205      0.611235      0.420403      0.286695      0.186803      0.119217     0.0741810     0.0454947     0.0262343     0.0152283    0.00828151    0.00447322    0.00238103    0.00112885   0.000582421   0.000271016   0.000120337   5.29043e-05   2.06165e-05   8.32183e-06
  24  21 4088.1374    1.1137  8.6587 11.0385 -0.0092  0.1018   0.0155   0.3054    0.0395   0.0000   427.7175       10.1926       37.4911       1.87395      -10.1291      -6.96080    -0.0968999      -9.63340      -5.77468      -1.05358      -7.99299      -1.59642      -1.17136     -0.715774       2.55064       1.22210     -0.636165       2.41568       1.10220    -0.0772367    -0.0800329     0.0251462     0.0333879     0.0114659   -0.00730574     0.0615932     0.0136639   -0.00173873    0.00214315   0.000400192  -0.000541242   0.000574196  -0.000239517  -9.59293e-05   6.68429e-05   2.33847e-05       6.41938       8.22550       9.36435       9.72009       9.73628       9.50709       8.73350       8.01936       7.06649       6.11118       5.16569       4.17077       3.38782       2.59671       1.98908       1.48990       1.06691      0.760923      0.523357      0.352329      0.232671      0.146662     0.0932666     0.0559221     0.0333925     0.0189542     0.0106949    0.00575836    0.00292830    0.00154900   0.000710099   0.000354943   0.000154854   6.98284e-05   2.63547e-05   1.11212e-05
  24  22 4233.8014    0.8529  9.6860 11.0378 -0.0231  0.1333   0.0157   0.4289    0.0345   0.0000   425.7387      -1.84552       27.7703      0.671823      -17.5309      -17.6926       13.6801       19.0836       20.7604      -14.7621       2.06605     -0.429399      -7.25403       7.26022       6.04973       6.29552     -0.253191      -2.29000       1.40508   -0.00658446      0.438100      0.172373     0.0498475    -0.0900590    -0.0272205     0.0469651    -0.0175786   -0.00698467    0.00649832   -0.00366285   -0.00142577  -0.000457120   0.000137117  -0.000185773  -7.69097e-06   1.27877e-05       8.26615       10.8671       12.2715       12.4379       12.9223       12.2765       11.4897       10.4262       9.17729       7.99145       6.69622       5.61684       4.39258       3.44661       2.57737       1.95715       1.41105      0.996009      0.692139      0.460581      0.305460      0.198178      0.123991     0.0761757     0.0446623     0.0254900     0.0142944    0.00778544    0.00404926    0.00206638    0.00100177   0.000485542   0.000213804   9.48745e-05   3.57533e-05   1.44687e-05
  25   7 2016.8904    0.6564  0.5975  9.9606 -0.0084  0.0202   0.0169   0.0448    0.0588   0.0000   441.0970      0.542586       18.0917      0.367178      -4.34905       1.24080      -3.04015      -1.50643     -0.648843     -0.307054      0.449458      -2.21004      0.901584     -0.244746     0.0917783      0.597874    0.00681156    -0.0677581     -0.189174   -0.00398171     0.0191455     0.0672087    0.00476016   -0.00300533    0.00287824   -0.00156109  -0.000468887  -0.000377705  -0.000562973   0.000635444   0.000100843   2.88596e-05   2.28994e-05   2.42056e-05   3.86406e-07   2.62324e-06       1.11105       1.54966       1.75329       1.72307       1.85913       1.62224       1.78708       1.36289       1.34242       1.12214      0.918918      0.835026      0.607482      0.518990      0.352232      0.297537      0.203555      0.134603      0.109900     0.0650162     0.0481493     0.0295507     0.0189718     0.0115804    0.00667517    0.00412137    0.00220690    0.00128191   0.000648754   0.000355947   0.000173367   8.21263e-05   4.10790e-05   1.86020e-05   8.12451e-06   3.27199e-06
  25   8 2181.7606    0.9549  0.7221 10.2311 -0.0038  0.0204   0.0215   0.0459    0.0812   0.0000   440.1442       1.02568       15.7619      -2.35380      -4.84547       2.09593      0.609079       1.00562      0.913966      0.537207      -1.03760     -0.387069     -0.204813     -0.199180     -0.534523      0.248498      0.380639   -0.00639124     -0.232627    -0.0420409     0.0802736     0.0173309   -0.00209492    -0.0133679   -0.00213040   -0.00657217    0.00155579    0.00113811  -0.000635284  -0.000393127  -2.27766e-05   6.39495e-05  -7.20209e-05  -2.85526e-05  -2.36387e-06  -5.69004e-06       1.31516       1.61849       1.70005       1.89103       1.97235       1.84287       1.70651       1.55899       1.34333       1.23758       1.03031      0.820306      0.652328      0.515878      0.405636      0.298507      0.222763      0.161689      0.112153     0.0720737     0.0490130     0.0326596     0.0197643     0.0129974    0.00781967    0.00452698    0.00269605    0.00142496   0.000780920   0.000412480   0.000200088   9.80891e-05   4.44540e-05   2.00698e-05   8.76619e-06   3.64999e-06
  25   9 2340.4888    1.3167  0.9006 10.6654 -0.0056  0.0224   0.0270   0.0519    0.0973   0.0000   438.1604       4.61398       15.1490      -2.45977      -4.54140     -0.468615      -1.39456      -2.44041      -2.75361      0.461261       1.09954      -2.12361      0.288963      0.749174     0.0227622      0.480187      0.237932     0.0310811     0.0192995    -0.0270418     0.0468727     0.0792895    0.00626973   -0.00793727    -0.0158254    0.00870309   -0.00182681  -0.000686201  -7.55027e-05   0.000348895   3.20736e-05   0.000171159  -7.84831e-05   1.70432e-05   1.09032e-05  -6.94536e-06       1.35794       1.72710       2.00664       2.07499       2.01903       2.02612       1.93331       1.67305       1.54775       1.31960       1.10852      0.894262      0.737102      0.556984      0.447426      0.348809      0.240431      0.172108      0.125908     0.0855068     0.0546739     0.0368046     0.0228659     0.0137603    0.00797390    0.00514136    0.00285576    0.00151787   0.000813878   0.000441009   0.000223294   9.89538e-05   5.01748e-05   2.25011e-05   1.04156e-05   4.08118e-06
  25  10 2494.3181    1.8597  1.0375 10.7993 -0.0010  0.0224   0.0352   0.0549    0.1554   0.0000   436.1933     -0.909140       17.2853       1.51647      -2.39897       1.76351      0.498938      0.348271      -2.39564       3.19266     -0.153422     -0.595272     -0.866222     -0.786809     -0.211226    -0.0133237      0.332492     -0.413311    -0.0450538      0.197919     0.0321613    -0.0458407     0.0246049   -0.00485382   -0.00267136    -0.0131482  -0.000573048    0.00241196   0.000206200   6.96966e-05  -0.000103108   9.54993e-05  -1.97868e-05  -1.59066e-05   3.55848e-06  -4.20823e-07       1.44632       1.90596       2.07065       2.30971       2.22733       2.06048       2.03913       1.80862       1.60966       1.35935       1.16419      0.936377      0.772351      0.597665      0.444022      0.336765      0.245307      0.174007      0.118014     0.0853853     0.0553946     0.0359609     0.0221955     0.0139676    0.00795544    0.00499177    0.00275028    0.00153605   0.000804722   0.000420922   0.000226583   0.000103607   5.17415e-05   2.34902e-05   1.03011e-05   4.19655e-06
  25  11 2646.2063    2.3577  1.0267 11.2599 -0.0066  0.0237   0.0449   0.0537    0.1995   0.0000   441.1290       4.63647       16.8267       1.60450      -2.72921      -1.44790      -1.48628      -1.81162      -3.49152      0.594799      -1.67262      -1.35398      -1.04166      0.495723     -0.136158     -0.153647     -0.254354    -0.0903772     -0.251111    -0.0375263     0.0100170   -0.00762793     0.0125490    0.00108633     0.0106552   0.000724699    0.00477138  -0.000133991  -0.000270118  -0.000656353  -0.000288805  -2.46435e-06  -7.96985e-06   3.68863e-05  -8.29381e-07  -2.64843e-06       1.54199       1.90895       2.09181       2.25418       2.19586       2.12735       2.13866       1.81302       1.60702       1.41626       1.26229       1.00786      0.804499      0.634957      0.484364      0.356267      0.262677      0.193225      0.129301     0.0873864     0.0599518     0.0394137     0.0243281     0.0150259    0.00973296    0.00516141    0.00307801    0.00159148   0.000891583   0.000430906   0.000225770   0.000109156   5.32652e-05   2.41265e-05   9.84002e-06   4.56045e-06
  25  12 2797.3458    2.9677  0.9874 11.5299 -0.0048  0.0222   0.0558   0.0527    0.1824   0.0000   439.0574      0.379393       17.9243      -2.25765      -2.78109      -3.07868      0.838156      -3.94911       1.82932      -1.82878      0.146609    -0.0894614     -0.665963     -0.716287      0.609496      0.213304      0.147825      0.158538     -0.272708     0.0641000     0.0544478     0.0170068   -0.00813663    0.00876287   -0.00668641   -0.00221007    0.00167516   -0.00100419    0.00157290   0.000241037  -0.000408445  -2.12038e-05  -1.09858e-05   1.09296e-05  -4.52709e-07  -4.02884e-06       1.35099       1.84327       1.95800       2.06187       2.14288       1.98733       1.99016       1.69873       1.53684       1.31167       1.09997      0.902855      0.719191      0.586534      0.415174      0.329297      0.238834      0.174797      0.118289     0.0813639     0.0550739     0.0358458     0.0221008     0.0143524    0.00831773    0.00482737    0.00272246    0.00149709   0.000804870   0.000400956   0.000216619   0.000101049   5.02130e-05   2.11159e-05   9.09468e-06   3.87087e-06
[truncated: 1,364,412 more chars]
