# Supplementary material for: Global-Mode Analysis of Full-Disk Data from the Michelson Doppler Imager and the Helioseismic and Magnetic Imager
Source: Sol Phys. 2018 Jan 31;293(2):29. doi: 10.1007/s11207-017-1201-5 (PMC6566312; doi:10.1007/s11207-017-1201-5)
Supplement: Supplementary file 2 — (TAR 362.4 MB) [file 11207_2017_1201_MOESM2_ESM.tar › HMI/hmiv360d.7408.18]

   0  12 1822.2032    0.3541  0.1287 11.8390  0.0000  0.0327   0.0518   0.0450    0.1084   0.0000     0.0000       0.00000       0.00000       0.00000       0.00000       0.00000       0.00000       0.00000       0.00000       0.00000       0.00000       0.00000       0.00000       0.00000       0.00000       0.00000       0.00000       0.00000       0.00000       0.00000       0.00000       0.00000       0.00000       0.00000       0.00000       0.00000       0.00000       0.00000       0.00000       0.00000       0.00000       0.00000       0.00000       0.00000       0.00000       0.00000
   0  13 1957.4522    0.5593  0.3474 11.7522  0.0000  0.0360   0.0527   0.1143    0.1643   0.0000     0.0000       0.00000       0.00000       0.00000       0.00000       0.00000       0.00000       0.00000       0.00000       0.00000       0.00000       0.00000       0.00000       0.00000       0.00000       0.00000       0.00000       0.00000       0.00000       0.00000       0.00000       0.00000       0.00000       0.00000       0.00000       0.00000       0.00000       0.00000       0.00000       0.00000       0.00000       0.00000       0.00000       0.00000       0.00000       0.00000
   0  14 2093.5627    0.7661  0.3491 11.7722  0.0000  0.0329   0.0728   0.0960    0.2006   0.0000     0.0000       0.00000       0.00000       0.00000       0.00000       0.00000       0.00000       0.00000       0.00000       0.00000       0.00000       0.00000       0.00000       0.00000       0.00000       0.00000       0.00000       0.00000       0.00000       0.00000       0.00000       0.00000       0.00000       0.00000       0.00000       0.00000       0.00000       0.00000       0.00000       0.00000       0.00000       0.00000       0.00000       0.00000       0.00000       0.00000
   0  15 2228.6422    1.0669  0.5372 11.8632  0.0000  0.0454   0.0781   0.1066    0.3552   0.0000     0.0000       0.00000       0.00000       0.00000       0.00000       0.00000       0.00000       0.00000       0.00000       0.00000       0.00000       0.00000       0.00000       0.00000       0.00000       0.00000       0.00000       0.00000       0.00000       0.00000       0.00000       0.00000       0.00000       0.00000       0.00000       0.00000       0.00000       0.00000       0.00000       0.00000       0.00000       0.00000       0.00000       0.00000       0.00000       0.00000
   0  16 2362.7980    1.3459  1.0467 11.0286  0.0000  0.0633   0.0844   0.2033    2.4851   0.0000     0.0000       0.00000       0.00000       0.00000       0.00000       0.00000       0.00000       0.00000       0.00000       0.00000       0.00000       0.00000       0.00000       0.00000       0.00000       0.00000       0.00000       0.00000       0.00000       0.00000       0.00000       0.00000       0.00000       0.00000       0.00000       0.00000       0.00000       0.00000       0.00000       0.00000       0.00000       0.00000       0.00000       0.00000       0.00000       0.00000
   0  18 2629.7308    2.0018  1.1332  6.7587  0.0000  0.0621   0.1223   0.2746  488.8942   0.0000     0.0000       0.00000       0.00000       0.00000       0.00000       0.00000       0.00000       0.00000       0.00000       0.00000       0.00000       0.00000       0.00000       0.00000       0.00000       0.00000       0.00000       0.00000       0.00000       0.00000       0.00000       0.00000       0.00000       0.00000       0.00000       0.00000       0.00000       0.00000       0.00000       0.00000       0.00000       0.00000       0.00000       0.00000       0.00000       0.00000
   0  19 2764.2955    2.7875  0.9646 12.8463  0.0000  0.0599   0.1754   0.1960    1.9735   0.0000     0.0000       0.00000       0.00000       0.00000       0.00000       0.00000       0.00000       0.00000       0.00000       0.00000       0.00000       0.00000       0.00000       0.00000       0.00000       0.00000       0.00000       0.00000       0.00000       0.00000       0.00000       0.00000       0.00000       0.00000       0.00000       0.00000       0.00000       0.00000       0.00000       0.00000       0.00000       0.00000       0.00000       0.00000       0.00000       0.00000
   0  21 3033.8627    4.1189  1.0612  4.2824  0.0000  0.0572   0.2434   0.2220 1000.0000   0.0000     0.0000       0.00000       0.00000       0.00000       0.00000       0.00000       0.00000       0.00000       0.00000       0.00000       0.00000       0.00000       0.00000       0.00000       0.00000       0.00000       0.00000       0.00000       0.00000       0.00000       0.00000       0.00000       0.00000       0.00000       0.00000       0.00000       0.00000       0.00000       0.00000       0.00000       0.00000       0.00000       0.00000       0.00000       0.00000       0.00000
   0  22 3168.8312    3.9088  1.1353  3.2880  0.0000  0.0603   0.2303   0.2386 1000.0000   0.0000     0.0000       0.00000       0.00000       0.00000       0.00000       0.00000       0.00000       0.00000       0.00000       0.00000       0.00000       0.00000       0.00000       0.00000       0.00000       0.00000       0.00000       0.00000       0.00000       0.00000       0.00000       0.00000       0.00000       0.00000       0.00000       0.00000       0.00000       0.00000       0.00000       0.00000       0.00000       0.00000       0.00000       0.00000       0.00000       0.00000
   0  23 3303.7237    3.7740  1.5211  2.7648  0.0000  0.0746   0.2158   0.2794 1000.0000   0.0000     0.0000       0.00000       0.00000       0.00000       0.00000       0.00000       0.00000       0.00000       0.00000       0.00000       0.00000       0.00000       0.00000       0.00000       0.00000       0.00000       0.00000       0.00000       0.00000       0.00000       0.00000       0.00000       0.00000       0.00000       0.00000       0.00000       0.00000       0.00000       0.00000       0.00000       0.00000       0.00000       0.00000       0.00000       0.00000       0.00000
   0  24 3439.1481    3.2805  2.4158  4.6616  0.0000  0.1032   0.1496   0.3718 1000.0000   0.0000     0.0000       0.00000       0.00000       0.00000       0.00000       0.00000       0.00000       0.00000       0.00000       0.00000       0.00000       0.00000       0.00000       0.00000       0.00000       0.00000       0.00000       0.00000       0.00000       0.00000       0.00000       0.00000       0.00000       0.00000       0.00000       0.00000       0.00000       0.00000       0.00000       0.00000       0.00000       0.00000       0.00000       0.00000       0.00000       0.00000
   0  25 3574.8336    2.5760  3.3881 10.3955  0.0038  0.1302   0.0845   0.4336    5.3474   0.0000     0.0000       0.00000       0.00000       0.00000       0.00000       0.00000       0.00000       0.00000       0.00000       0.00000       0.00000       0.00000       0.00000       0.00000       0.00000       0.00000       0.00000       0.00000       0.00000       0.00000       0.00000       0.00000       0.00000       0.00000       0.00000       0.00000       0.00000       0.00000       0.00000       0.00000       0.00000       0.00000       0.00000       0.00000       0.00000       0.00000
   1  11 1749.2314    0.3254  0.2336 11.9557  0.0000  0.0259   0.0236   0.0518    0.0598   0.0000   444.0640       24.5350       0.00000       0.00000       0.00000       0.00000       0.00000       0.00000       0.00000       0.00000       0.00000       0.00000       0.00000       0.00000       0.00000       0.00000       0.00000       0.00000       33.9882       17.3786       0.00000       0.00000       0.00000       0.00000       0.00000       0.00000       0.00000       0.00000       0.00000       0.00000       0.00000       0.00000       0.00000       0.00000       0.00000       0.00000
   1  12 1885.0237    0.4580  0.4728 11.8804  0.0000  0.0305   0.0241   0.0871    0.0908   0.0000   379.0482       7.45304       0.00000       0.00000       0.00000       0.00000       0.00000       0.00000       0.00000       0.00000       0.00000       0.00000       0.00000       0.00000       0.00000       0.00000       0.00000       0.00000       39.3625       18.4491       0.00000       0.00000       0.00000       0.00000       0.00000       0.00000       0.00000       0.00000       0.00000       0.00000       0.00000       0.00000       0.00000       0.00000       0.00000       0.00000
   1  13 2020.6628    0.6261  0.9017 11.4773  0.0000  0.0481   0.0268   0.1353    0.2543   0.0000   413.8306      -43.4481       0.00000       0.00000       0.00000       0.00000       0.00000       0.00000       0.00000       0.00000       0.00000       0.00000       0.00000       0.00000       0.00000       0.00000       0.00000       0.00000       65.4070       26.5438       0.00000       0.00000       0.00000       0.00000       0.00000       0.00000       0.00000       0.00000       0.00000       0.00000       0.00000       0.00000       0.00000       0.00000       0.00000       0.00000
   1  14 2156.7079    0.8734  0.9285 11.1477  0.0000  0.0389   0.0331   0.1058    0.5083   0.0000   390.1902      -7.73265       0.00000       0.00000       0.00000       0.00000       0.00000       0.00000       0.00000       0.00000       0.00000       0.00000       0.00000       0.00000       0.00000       0.00000       0.00000       0.00000       50.2877       24.3854       0.00000       0.00000       0.00000       0.00000       0.00000       0.00000       0.00000       0.00000       0.00000       0.00000       0.00000       0.00000       0.00000       0.00000       0.00000       0.00000
   1  15 2291.9374    1.1526  0.8252 11.8693  0.0000  0.0364   0.0431   0.0963    0.4015   0.0000   296.1911       28.2321       0.00000       0.00000       0.00000       0.00000       0.00000       0.00000       0.00000       0.00000       0.00000       0.00000       0.00000       0.00000       0.00000       0.00000       0.00000       0.00000       48.5779       22.8893       0.00000       0.00000       0.00000       0.00000       0.00000       0.00000       0.00000       0.00000       0.00000       0.00000       0.00000       0.00000       0.00000       0.00000       0.00000       0.00000
   1  16 2425.6463    1.5307  0.9002 11.6436  0.0000  0.0346   0.0543   0.0968    0.8306   0.0000   457.3758       7.89620       0.00000       0.00000       0.00000       0.00000       0.00000       0.00000       0.00000       0.00000       0.00000       0.00000       0.00000       0.00000       0.00000       0.00000       0.00000       0.00000       43.4660       22.6763       0.00000       0.00000       0.00000       0.00000       0.00000       0.00000       0.00000       0.00000       0.00000       0.00000       0.00000       0.00000       0.00000       0.00000       0.00000       0.00000
   1  18 2693.4148    2.5942  0.9960  4.4055  0.0000  0.0345   0.0874   0.1056 1000.0000   0.0000   367.2327       49.7135       0.00000       0.00000       0.00000       0.00000       0.00000       0.00000       0.00000       0.00000       0.00000       0.00000       0.00000       0.00000       0.00000       0.00000       0.00000       0.00000       44.5808       22.7341       0.00000       0.00000       0.00000       0.00000       0.00000       0.00000       0.00000       0.00000       0.00000       0.00000       0.00000       0.00000       0.00000       0.00000       0.00000       0.00000
   1  19 2828.1973    3.0182  1.0828  5.4880  0.0000  0.0347   0.1018   0.1275 1000.0000   0.0000   420.9772       41.7054       0.00000       0.00000       0.00000       0.00000       0.00000       0.00000       0.00000       0.00000       0.00000       0.00000       0.00000       0.00000       0.00000       0.00000       0.00000       0.00000       41.4214       25.2151       0.00000       0.00000       0.00000       0.00000       0.00000       0.00000       0.00000       0.00000       0.00000       0.00000       0.00000       0.00000       0.00000       0.00000       0.00000       0.00000
   1  21 3098.3062    4.1493  1.0808  5.1418  0.0000  0.0372   0.1367   0.1260 1000.0000   0.0000   453.2310       75.2626       0.00000       0.00000       0.00000       0.00000       0.00000       0.00000       0.00000       0.00000       0.00000       0.00000       0.00000       0.00000       0.00000       0.00000       0.00000       0.00000       44.0478       27.0680       0.00000       0.00000       0.00000       0.00000       0.00000       0.00000       0.00000       0.00000       0.00000       0.00000       0.00000       0.00000       0.00000       0.00000       0.00000       0.00000
   1  22 3233.3452    3.6514  1.4482 13.5557 -0.0162  0.0486   0.1099   0.1427    2.0701   0.0000   383.5949       108.177       0.00000       0.00000       0.00000       0.00000       0.00000       0.00000       0.00000       0.00000       0.00000       0.00000       0.00000       0.00000       0.00000       0.00000       0.00000       0.00000       64.3119       30.8785       0.00000       0.00000       0.00000       0.00000       0.00000       0.00000       0.00000       0.00000       0.00000       0.00000       0.00000       0.00000       0.00000       0.00000       0.00000       0.00000
   1  23 3368.6106    3.3720  2.1297 11.8325  0.0000  0.0557   0.0840   0.1815    2.6203   0.0000   460.3709       114.327       0.00000       0.00000       0.00000       0.00000       0.00000       0.00000       0.00000       0.00000       0.00000       0.00000       0.00000       0.00000       0.00000       0.00000       0.00000       0.00000       68.3045       38.1277       0.00000       0.00000       0.00000       0.00000       0.00000       0.00000       0.00000       0.00000       0.00000       0.00000       0.00000       0.00000       0.00000       0.00000       0.00000       0.00000
   1  24 3504.3440    2.9758  3.0130  5.8798  0.0000  0.0675   0.0648   0.2203  567.9786   0.0000   424.1919       117.201       0.00000       0.00000       0.00000       0.00000       0.00000       0.00000       0.00000       0.00000       0.00000       0.00000       0.00000       0.00000       0.00000       0.00000       0.00000       0.00000       82.8087       47.7299       0.00000       0.00000       0.00000       0.00000       0.00000       0.00000       0.00000       0.00000       0.00000       0.00000       0.00000       0.00000       0.00000       0.00000       0.00000       0.00000
   1  25 3640.5767    2.4891  4.2864 -0.7849  0.0000  0.0843   0.0432   0.2920 1000.0000   0.0000   437.5696       23.8541       0.00000       0.00000       0.00000       0.00000       0.00000       0.00000       0.00000       0.00000       0.00000       0.00000       0.00000       0.00000       0.00000       0.00000       0.00000       0.00000       102.430       59.9093       0.00000       0.00000       0.00000       0.00000       0.00000       0.00000       0.00000       0.00000       0.00000       0.00000       0.00000       0.00000       0.00000       0.00000       0.00000       0.00000
   2  10 1674.5488    0.2236  0.1612 11.8123  0.0000  0.0269   0.0168   0.0363    0.0419   0.0000   445.3664      -13.3545       7.11730      -2.32646       0.00000       0.00000       0.00000       0.00000       0.00000       0.00000       0.00000       0.00000       0.00000       0.00000       0.00000       0.00000       0.00000       0.00000       21.4999       16.4453       7.71139       2.12841       0.00000       0.00000       0.00000       0.00000       0.00000       0.00000       0.00000       0.00000       0.00000       0.00000       0.00000       0.00000       0.00000       0.00000
   2  11 1810.2845    0.3739  0.2362 11.7634  0.0000  0.0181   0.0202   0.0358    0.0500   0.0000   419.5343       2.31221       4.28900     -0.842839       0.00000       0.00000       0.00000       0.00000       0.00000       0.00000       0.00000       0.00000       0.00000       0.00000       0.00000       0.00000       0.00000       0.00000       13.4943       10.8573       5.64850       2.04708       0.00000       0.00000       0.00000       0.00000       0.00000       0.00000       0.00000       0.00000       0.00000       0.00000       0.00000       0.00000       0.00000       0.00000
   2  12 1945.7665    0.5289  0.4207 11.8544  0.0000  0.0199   0.0219   0.0549    0.0699   0.0000   458.8807       12.5919       4.43836      -10.0530       0.00000       0.00000       0.00000       0.00000       0.00000       0.00000       0.00000       0.00000       0.00000       0.00000       0.00000       0.00000       0.00000       0.00000       15.5874       12.6901       6.18377       2.35584       0.00000       0.00000       0.00000       0.00000       0.00000       0.00000       0.00000       0.00000       0.00000       0.00000       0.00000       0.00000       0.00000       0.00000
   2  13 2082.0644    0.6969  0.5397 11.9324  0.0000  0.0230   0.0247   0.0570    0.0950   0.0000   430.9792      -22.8119       8.66488       10.1934       0.00000       0.00000       0.00000       0.00000       0.00000       0.00000       0.00000       0.00000       0.00000       0.00000       0.00000       0.00000       0.00000       0.00000       15.0270       12.9152       7.75318       3.03506       0.00000       0.00000       0.00000       0.00000       0.00000       0.00000       0.00000       0.00000       0.00000       0.00000       0.00000       0.00000       0.00000       0.00000
   2  14 2217.6503    0.9045  0.6445 12.0688  0.0000  0.0227   0.0292   0.0667    0.1324   0.0000   458.0307      -4.54108       8.57174     -0.710034       0.00000       0.00000       0.00000       0.00000       0.00000       0.00000       0.00000       0.00000       0.00000       0.00000       0.00000       0.00000       0.00000       0.00000       16.1375       13.8468       7.38072       3.09056       0.00000       0.00000       0.00000       0.00000       0.00000       0.00000       0.00000       0.00000       0.00000       0.00000       0.00000       0.00000       0.00000       0.00000
   2  15 2352.2133    1.3532  0.8406 11.7539  0.0000  0.0259   0.0379   0.0707    0.3890   0.0000   413.3605       32.1027     -0.629258      -4.88088       0.00000       0.00000       0.00000       0.00000       0.00000       0.00000       0.00000       0.00000       0.00000       0.00000       0.00000       0.00000       0.00000       0.00000       18.5139       14.9666       9.48663       3.24590       0.00000       0.00000       0.00000       0.00000       0.00000       0.00000       0.00000       0.00000       0.00000       0.00000       0.00000       0.00000       0.00000       0.00000
   2  16 2485.8956    1.7787  0.9380 11.9129  0.0000  0.0263   0.0487   0.0795    0.6741   0.0000   427.4343       69.4931       9.68463     -0.116338       0.00000       0.00000       0.00000       0.00000       0.00000       0.00000       0.00000       0.00000       0.00000       0.00000       0.00000       0.00000       0.00000       0.00000       19.3273       16.2071       8.79615       3.40981       0.00000       0.00000       0.00000       0.00000       0.00000       0.00000       0.00000       0.00000       0.00000       0.00000       0.00000       0.00000       0.00000       0.00000
   2  18 2754.4990    2.7818  0.8996 12.9453  0.0000  0.0255   0.0763   0.0738    0.5938   0.0000   445.9904       30.1259      0.946510       4.17554       0.00000       0.00000       0.00000       0.00000       0.00000       0.00000       0.00000       0.00000       0.00000       0.00000       0.00000       0.00000       0.00000       0.00000       18.0527       15.6162       8.46442       3.43233       0.00000       0.00000       0.00000       0.00000       0.00000       0.00000       0.00000       0.00000       0.00000       0.00000       0.00000       0.00000       0.00000       0.00000
   2  19 2889.6723    3.4478  0.8730  6.0554  0.0000  0.0242   0.0915   0.0692  837.2187   0.0000   457.0231       38.1263       8.35097       1.98744       0.00000       0.00000       0.00000       0.00000       0.00000       0.00000       0.00000       0.00000       0.00000       0.00000       0.00000       0.00000       0.00000       0.00000       17.6904       14.7067       8.41956       3.15761       0.00000       0.00000       0.00000       0.00000       0.00000       0.00000       0.00000       0.00000       0.00000       0.00000       0.00000       0.00000       0.00000       0.00000
   2  20 3024.8473    3.7586  1.1229  6.7190  0.0000  0.0273   0.0972   0.0874  663.8895   0.0000   398.9048       66.5592       4.19492      -2.02542       0.00000       0.00000       0.00000       0.00000       0.00000       0.00000       0.00000       0.00000       0.00000       0.00000       0.00000       0.00000       0.00000       0.00000       19.7738       16.4133       9.85371       3.60965       0.00000       0.00000       0.00000       0.00000       0.00000       0.00000       0.00000       0.00000       0.00000       0.00000       0.00000       0.00000       0.00000       0.00000
   2  21 3159.9774    4.0487  1.2149  2.6607  0.0000  0.0286   0.1010   0.0967 1000.0000   0.0000   432.9776       54.7906      -9.06313       5.45161       0.00000       0.00000       0.00000       0.00000       0.00000       0.00000       0.00000       0.00000       0.00000       0.00000       0.00000       0.00000       0.00000       0.00000       20.7433       16.8434       10.5915       3.66569       0.00000       0.00000       0.00000       0.00000       0.00000       0.00000       0.00000       0.00000       0.00000       0.00000       0.00000       0.00000       0.00000       0.00000
   2  22 3295.2094    3.6152  1.4287 14.0797  0.0000  0.0347   0.0906   0.1102    0.4073   0.0000   409.5678       94.9641       10.0588       10.6358       0.00000       0.00000       0.00000       0.00000       0.00000       0.00000       0.00000       0.00000       0.00000       0.00000       0.00000       0.00000       0.00000       0.00000       25.2088       20.7743       12.3357       4.43844       0.00000       0.00000       0.00000       0.00000       0.00000       0.00000       0.00000       0.00000       0.00000       0.00000       0.00000       0.00000       0.00000       0.00000
   2  23 3430.8577    3.1304  2.2741 12.7951  0.0000  0.0425   0.0594   0.1358    0.5371   0.0000   434.1440       42.2752      -19.4700       1.72652       0.00000       0.00000       0.00000       0.00000       0.00000       0.00000       0.00000       0.00000       0.00000       0.00000       0.00000       0.00000       0.00000       0.00000       31.8009       25.9942       14.7867       5.39906       0.00000       0.00000       0.00000       0.00000       0.00000       0.00000       0.00000       0.00000       0.00000       0.00000       0.00000       0.00000       0.00000       0.00000
   2  24 3566.9801    2.6317  3.2123 12.4248 -0.0037  0.0537   0.0441   0.1646    0.4585   0.0000   524.7906       21.4172       31.1284       5.62850       0.00000       0.00000       0.00000       0.00000       0.00000       0.00000       0.00000       0.00000       0.00000       0.00000       0.00000       0.00000       0.00000       0.00000       39.2360       32.2417       19.1359       7.00423       0.00000       0.00000       0.00000       0.00000       0.00000       0.00000       0.00000       0.00000       0.00000       0.00000       0.00000       0.00000       0.00000       0.00000
   3   9 1591.5507    0.1733  0.0899 11.6448  0.0000  0.0128   0.0129   0.0179    0.0318   0.0000   429.4884      -1.10565      0.500143      -2.57663      -1.25440     0.0865726       0.00000       0.00000       0.00000       0.00000       0.00000       0.00000       0.00000       0.00000       0.00000       0.00000       0.00000       0.00000       6.22980       4.36714       4.85227       3.34961       1.43051      0.322727       0.00000       0.00000       0.00000       0.00000       0.00000       0.00000       0.00000       0.00000       0.00000       0.00000       0.00000       0.00000
   3  10 1729.0714    0.3132  0.1407 11.7078  0.0000  0.0127   0.0176   0.0218    0.0384   0.0000   438.7621      -4.29442       7.43271      -1.25685     -0.531227     -0.607914       0.00000       0.00000       0.00000       0.00000       0.00000       0.00000       0.00000       0.00000       0.00000       0.00000       0.00000       0.00000       5.39193       6.62326       3.86083       2.97011      0.993130      0.476621       0.00000       0.00000       0.00000       0.00000       0.00000       0.00000       0.00000       0.00000       0.00000       0.00000       0.00000       0.00000
   3  11 1865.2449    0.4128  0.3239 11.7828  0.0000  0.0161   0.0162   0.0379    0.0504   0.0000   436.2348       4.83903       9.27517      -3.50671       1.58928      0.689506       0.00000       0.00000       0.00000       0.00000       0.00000       0.00000       0.00000       0.00000       0.00000       0.00000       0.00000       0.00000       7.71361       7.57964       5.70355       3.32410       1.56085      0.460070       0.00000       0.00000       0.00000       0.00000       0.00000       0.00000       0.00000       0.00000       0.00000       0.00000       0.00000       0.00000
   3  12 2001.1999    0.5518  0.4140 11.8720  0.0000  0.0171   0.0187   0.0420    0.0647   0.0000   442.9982       11.0530      -2.47092      -2.20566       2.29819      0.266349       0.00000       0.00000       0.00000       0.00000       0.00000       0.00000       0.00000       0.00000       0.00000       0.00000       0.00000       0.00000       8.37421       8.43583       5.97625       3.77326       1.58126      0.513097       0.00000       0.00000       0.00000       0.00000       0.00000       0.00000       0.00000       0.00000       0.00000       0.00000       0.00000       0.00000
   3  13 2137.7470    0.7723  0.5819 12.0266  0.0000  0.0194   0.0219   0.0476    0.0902   0.0000   433.8823      -5.37275      -7.92090      -6.23393       1.59855     -0.325909       0.00000       0.00000       0.00000       0.00000       0.00000       0.00000       0.00000       0.00000       0.00000       0.00000       0.00000       0.00000       9.25971       8.99718       6.88969       4.06782       1.89873      0.563657       0.00000       0.00000       0.00000       0.00000       0.00000       0.00000       0.00000       0.00000       0.00000       0.00000       0.00000       0.00000
   3  14 2273.3596    1.0222  0.7798 12.1877  0.0000  0.0219   0.0258   0.0594    0.1312   0.0000   437.4462       2.82825      -7.27952      -4.51561       1.28700      0.867209       0.00000       0.00000       0.00000       0.00000       0.00000       0.00000       0.00000       0.00000       0.00000       0.00000       0.00000       0.00000       11.3143       11.1096       7.81275       4.63277       1.99723      0.632927       0.00000       0.00000       0.00000       0.00000       0.00000       0.00000       0.00000       0.00000       0.00000       0.00000       0.00000       0.00000
   3  15 2407.6756    1.4387  0.9227 12.0998  0.0000  0.0228   0.0338   0.0650    0.2674   0.0000   440.9425       21.2628       17.5520      -2.34232      -3.43134     -0.347612       0.00000       0.00000       0.00000       0.00000       0.00000       0.00000       0.00000       0.00000       0.00000       0.00000       0.00000       0.00000       11.2933       11.0029       8.05307       4.83610       2.13828      0.663873       0.00000       0.00000       0.00000       0.00000       0.00000       0.00000       0.00000       0.00000       0.00000       0.00000       0.00000       0.00000
   3  16 2541.7174    1.8714  1.0379 12.2800  0.0000  0.0244   0.0422   0.0671    0.3973   0.0000   435.8194       4.65104       7.10510       1.11554       1.35495     -0.839521       0.00000       0.00000       0.00000       0.00000       0.00000       0.00000       0.00000       0.00000       0.00000       0.00000       0.00000       0.00000       12.1047       11.8415       8.80863       4.97674       2.38152      0.712398       0.00000       0.00000       0.00000       0.00000       0.00000       0.00000       0.00000       0.00000       0.00000       0.00000       0.00000       0.00000
   3  17 2676.2009    2.4572  0.9138 12.8512  0.0000  0.0228   0.0564   0.0604    0.3656   0.0000   450.3908       19.9919      -3.93479       4.38087      -3.72947      0.545907       0.00000       0.00000       0.00000       0.00000       0.00000       0.00000       0.00000       0.00000       0.00000       0.00000       0.00000       0.00000       12.5105       11.7622       8.36639       4.64022       2.05021      0.588746       0.00000       0.00000       0.00000       0.00000       0.00000       0.00000       0.00000       0.00000       0.00000       0.00000       0.00000       0.00000
   3  18 2811.3978    3.0952  0.9081 12.0473  0.0000  0.0211   0.0679   0.0574    1.0562   0.0000   415.5397       35.3046       11.8209       5.98269      0.721037     -0.103326       0.00000       0.00000       0.00000       0.00000       0.00000       0.00000       0.00000       0.00000       0.00000       0.00000       0.00000       0.00000       10.7589       10.1553       7.61374       4.59402       1.99305      0.594140       0.00000       0.00000       0.00000       0.00000       0.00000       0.00000       0.00000       0.00000       0.00000       0.00000       0.00000       0.00000
   3  19 2947.0666    3.5662  0.8574 13.8692  0.0000  0.0210   0.0835   0.0630    0.2942   0.0000   432.2198       19.8265       13.1635       3.54147      -1.24264     -0.514648       0.00000       0.00000       0.00000       0.00000       0.00000       0.00000       0.00000       0.00000       0.00000       0.00000       0.00000       0.00000       10.5351       9.73757       7.80658       4.40007       2.12357      0.578111       0.00000       0.00000       0.00000       0.00000       0.00000       0.00000       0.00000       0.00000       0.00000       0.00000       0.00000       0.00000
   3  20 3082.3793    4.0693  0.9744 13.2865  0.0000  0.0223   0.0898   0.0635    0.6682   0.0000   418.2461       47.3169    -0.0653621       14.3683       2.69349     -0.323167       0.00000       0.00000       0.00000       0.00000       0.00000       0.00000       0.00000       0.00000       0.00000       0.00000       0.00000       0.00000       11.8671       11.2078       8.27232       4.42325       2.15322      0.605447       0.00000       0.00000       0.00000       0.00000       0.00000       0.00000       0.00000       0.00000       0.00000       0.00000       0.00000       0.00000
   3  21 3217.8643    3.8620  1.3129 13.1469  0.0000  0.0260   0.0765   0.0779    0.6371   0.0000   424.2501       49.7882       6.43558       7.55446      -3.09665      0.278852       0.00000       0.00000       0.00000       0.00000       0.00000       0.00000       0.00000       0.00000       0.00000       0.00000       0.00000       0.00000       13.1770       13.1902       9.11987       5.61771       2.33246      0.781656       0.00000       0.00000       0.00000       0.00000       0.00000       0.00000       0.00000       0.00000       0.00000       0.00000       0.00000       0.00000
   3  22 3353.5437    3.4489  1.8377 12.9568  0.0000  0.0317   0.0579   0.0916    0.4094   0.0000   453.2695       47.5064      -3.55807       4.33730      -5.73837      0.347330       0.00000       0.00000       0.00000       0.00000       0.00000       0.00000       0.00000       0.00000       0.00000       0.00000       0.00000       0.00000       15.9951       15.3281       11.3925       6.83853       3.01051      0.907967       0.00000       0.00000       0.00000       0.00000       0.00000       0.00000       0.00000       0.00000       0.00000       0.00000       0.00000       0.00000
   3  23 3489.5541    2.9750  2.8017 12.4615  0.0000  0.0402   0.0404   0.1147    0.2819   0.0000   428.8897       40.1724       25.5026       7.90968      -5.05740      0.802677       0.00000       0.00000       0.00000       0.00000       0.00000       0.00000       0.00000       0.00000       0.00000       0.00000       0.00000       0.00000       19.6207       19.4248       14.3166       8.46566       3.87891       1.20774       0.00000       0.00000       0.00000       0.00000       0.00000       0.00000       0.00000       0.00000       0.00000       0.00000       0.00000       0.00000
   3  24 3626.2144    2.4189  4.0862 12.3638  0.0000  0.0524   0.0293   0.1463    0.1657   0.0000   401.1023       52.1665      -45.2016       16.9672      0.908201      0.383217       0.00000       0.00000       0.00000       0.00000       0.00000       0.00000       0.00000       0.00000       0.00000       0.00000       0.00000       0.00000       26.1370       25.5390       18.7611       10.8002       5.01700       1.52188       0.00000       0.00000       0.00000       0.00000       0.00000       0.00000       0.00000       0.00000       0.00000       0.00000       0.00000       0.00000
   3  25 3762.8053    2.0359  5.3564 12.1188  0.0000  0.0618   0.0224   0.1860    0.1344   0.0000   494.4585       6.22207      -8.13177       27.8917       5.11671      -1.95789       0.00000       0.00000       0.00000       0.00000       0.00000       0.00000       0.00000       0.00000       0.00000       0.00000       0.00000       0.00000       31.4424       30.1909       22.2180       13.1913       5.82707       1.77431       0.00000       0.00000       0.00000       0.00000       0.00000       0.00000       0.00000       0.00000       0.00000       0.00000       0.00000       0.00000
   4   7 1356.3716    0.0879  0.0253 11.7695  0.0321  0.0063   0.0136   0.0163    0.0258   0.0000   428.9251       4.45517       8.34885      -1.25154     -0.122497    0.00189868     0.0976970     0.0265958       0.00000       0.00000       0.00000       0.00000       0.00000       0.00000       0.00000       0.00000       0.00000       0.00000       2.60578       2.64623       2.28803       1.48284      0.770323      0.475225      0.184714     0.0400439       0.00000       0.00000       0.00000       0.00000       0.00000       0.00000       0.00000       0.00000       0.00000       0.00000
   4   9 1640.9252    0.2141  0.1466 11.6730 -0.0018  0.0128   0.0116   0.0225    0.0297   0.0000   433.2731      -2.77645       7.87566    -0.0485686     0.0621400      0.191971     0.0426891   -0.00446929       0.00000       0.00000       0.00000       0.00000       0.00000       0.00000       0.00000       0.00000       0.00000       0.00000       4.81585       5.35422       4.34002       2.64735       1.72834      0.723047      0.348173     0.0888817       0.00000       0.00000       0.00000       0.00000       0.00000       0.00000       0.00000       0.00000       0.00000       0.00000
   4  10 1778.0170    0.3284  0.2395 11.6795 -0.0040  0.0129   0.0139   0.0302    0.0364   0.0000   434.1302      -2.51651       7.04334       6.60044      0.651480      -2.29599      0.300092     -0.244179       0.00000       0.00000       0.00000       0.00000       0.00000       0.00000       0.00000       0.00000       0.00000       0.00000       4.93783       4.91125       4.44769       2.99479       1.66005      0.937565      0.337696     0.0817279       0.00000       0.00000       0.00000       0.00000       0.00000       0.00000       0.00000       0.00000       0.00000       0.00000
   4  11 1914.6959    0.4990  0.4142 11.7030  0.0003  0.0171   0.0152   0.0360    0.0492   0.0000   425.7802      0.986971       12.5385      -4.45415      -1.81588       1.35270      0.171161     0.0624040       0.00000       0.00000       0.00000       0.00000       0.00000       0.00000       0.00000       0.00000       0.00000       0.00000       5.84774       6.38221       5.55096       3.51164       2.39674       1.01111      0.483338      0.115974       0.00000       0.00000       0.00000       0.00000       0.00000       0.00000       0.00000       0.00000       0.00000       0.00000
   4  12 2051.6486    0.6714  0.4814 11.7021 -0.0006  0.0156   0.0188   0.0379    0.0685   0.0000   433.4380      -1.65417      -1.74000     0.0847501      -1.89283      0.199189      0.150284     0.0735272       0.00000       0.00000       0.00000       0.00000       0.00000       0.00000       0.00000       0.00000       0.00000       0.00000       6.31677       6.56018       5.41198       3.48511       1.95152       1.00919      0.378002     0.0940813       0.00000       0.00000       0.00000       0.00000       0.00000       0.00000       0.00000       0.00000       0.00000       0.00000
   4  13 2188.3476    0.8938  0.6743 11.8689 -0.0005  0.0188   0.0212   0.0459    0.1226   0.0000   440.0153      -6.77295       6.12598       2.04485       1.12025     0.0590796     0.0317121     0.0802986       0.00000       0.00000       0.00000       0.00000       0.00000       0.00000       0.00000       0.00000       0.00000       0.00000       7.04449       7.16826       6.36976       4.27292       2.55163       1.31157      0.508856      0.122623       0.00000       0.00000       0.00000       0.00000       0.00000       0.00000       0.00000       0.00000       0.00000       0.00000
   4  14 2324.1543    1.2323  0.6798 12.1890 -0.0030  0.0190   0.0294   0.0465    0.1723   0.0000   427.0109       2.36904      -4.32940       7.24259       1.86696      0.222400     -0.740241     -0.185483       0.00000       0.00000       0.00000       0.00000       0.00000       0.00000       0.00000       0.00000       0.00000       0.00000       7.29126       7.03312       6.14222       4.61251       2.79241       1.31103      0.484691      0.119692       0.00000       0.00000       0.00000       0.00000       0.00000       0.00000       0.00000       0.00000       0.00000       0.00000
   4  16 2593.0891    2.0382  0.9022 12.7768 -0.0017  0.0216   0.0428   0.0568    0.3101   0.0000   423.4014       22.1896       5.68243       3.89243      -3.78712       2.05308     -0.550406     -0.206391       0.00000       0.00000       0.00000       0.00000       0.00000       0.00000       0.00000       0.00000       0.00000       0.00000       7.72055       8.81782       6.62658       5.14133       2.76440       1.49629      0.509739      0.162275       0.00000       0.00000       0.00000       0.00000       0.00000       0.00000       0.00000       0.00000       0.00000       0.00000
   4  17 2728.4893    2.5839  0.9022 13.2075 -0.0003  0.0216   0.0532   0.0530    0.3072   0.0000   442.8738       13.6948       21.7958       9.87991      0.543853     -0.311454    -0.0182635    -0.0484401       0.00000       0.00000       0.00000       0.00000       0.00000       0.00000       0.00000       0.00000       0.00000       0.00000       8.86788       9.44141       7.60376       4.82945       2.67423       1.37022      0.523932      0.133790       0.00000       0.00000       0.00000       0.00000       0.00000       0.00000       0.00000       0.00000       0.00000       0.00000
   4  18 2864.2744    3.1553  0.8276 13.8969 -0.0049  0.0187   0.0692   0.0535    0.2496   0.0000   438.6367       16.8271       7.09671       1.11225      -2.20890     -0.969817     -0.919859    -0.0324561       0.00000       0.00000       0.00000       0.00000       0.00000       0.00000       0.00000       0.00000       0.00000       0.00000       7.02831       7.74992       6.11437       4.38169       2.48404       1.24301      0.471386      0.133398       0.00000       0.00000       0.00000       0.00000       0.00000       0.00000       0.00000       0.00000       0.00000       0.00000
   4  19 3000.2173    3.7763  0.9366 13.7251 -0.0012  0.0195   0.0774   0.0556    0.3612   0.0000   432.2616       39.7643       4.48154       14.4093       1.50782      -2.50050      0.105664     -0.206054       0.00000       0.00000       0.00000       0.00000       0.00000       0.00000       0.00000       0.00000       0.00000       0.00000       7.57060       7.80398       6.71632       4.49600       2.64648       1.34789      0.518444      0.127267       0.00000       0.00000       0.00000       0.00000       0.00000       0.00000       0.00000       0.00000       0.00000       0.00000
   4  21 3271.8212    3.6661  1.4068 13.9661  0.0001  0.0255   0.0662   0.0738    0.2701   0.0000   444.8886       31.5835       4.45649      -1.08265      0.210303      0.690638     -0.382676     -0.268288       0.00000       0.00000       0.00000       0.00000       0.00000       0.00000       0.00000       0.00000       0.00000       0.00000       9.87214       9.79411       8.69172       5.99697       3.59646       1.80205      0.684139      0.162611       0.00000       0.00000       0.00000       0.00000       0.00000       0.00000       0.00000       0.00000       0.00000       0.00000
   4  22 3408.1527    3.1580  1.9651 13.7408 -0.0004  0.0316   0.0488   0.0876    0.1678   0.0000   442.9474       31.5186       6.07103       3.07918     -0.986677      -2.01791      0.320398     -0.359023       0.00000       0.00000       0.00000       0.00000       0.00000       0.00000       0.00000       0.00000       0.00000       0.00000       11.8000       12.4668       10.3491       7.43885       4.42885       2.16473      0.830265      0.220707       0.00000       0.00000       0.00000       0.00000       0.00000       0.00000       0.00000       0.00000       0.00000       0.00000
   4  23 3544.7925    2.7088  3.1238 12.7882 -0.0010  0.0399   0.0329   0.1069    0.1669   0.0000   428.7708       48.5151       4.80081       16.0504      -4.39660      -3.06670     -0.544456     -0.407027       0.00000       0.00000       0.00000       0.00000       0.00000       0.00000       0.00000       0.00000       0.00000       0.00000       15.3785       16.1084       13.4488       9.20795       5.61361       2.61387       1.05271      0.265826       0.00000       0.00000       0.00000       0.00000       0.00000       0.00000       0.00000       0.00000       0.00000       0.00000
   4  24 3681.6227    2.2826  4.1850 12.4484 -0.0009  0.0476   0.0251   0.1310    0.1366   0.0000   462.8995       36.5451       9.52041       15.5466     -0.345101      0.925155     -0.988288      0.120681       0.00000       0.00000       0.00000       0.00000       0.00000       0.00000       0.00000       0.00000       0.00000       0.00000       17.8538       18.8284       15.3175       11.3286       6.75871       3.19680       1.21216      0.331463       0.00000       0.00000       0.00000       0.00000       0.00000       0.00000       0.00000       0.00000       0.00000       0.00000
   4  25 3818.8764    1.9149  5.7522 12.1610  0.0006  0.0589   0.0191   0.1672    0.1069   0.0000   431.3618       42.9817      -14.6413       44.4823      -7.68876      -3.63544      0.298744      0.247490       0.00000       0.00000       0.00000       0.00000       0.00000       0.00000       0.00000       0.00000       0.00000       0.00000       22.0672       23.1080       19.5796       13.8145       8.16809       4.09364       1.55907      0.404766       0.00000       0.00000       0.00000       0.00000       0.00000       0.00000       0.00000       0.00000       0.00000       0.00000
   4  26 3956.3683    1.5600  7.7313 11.7402 -0.0004  0.0732   0.0147   0.2145    0.1043   0.0000   402.8828       34.9985      -9.95861       10.7660       9.15727      -9.33456       1.58768     -0.242291       0.00000       0.00000       0.00000       0.00000       0.00000       0.00000       0.00000       0.00000       0.00000       0.00000       26.8499       28.8587       24.0159       16.9905       9.99528       5.02730       1.93996      0.515963       0.00000       0.00000       0.00000       0.00000       0.00000       0.00000       0.00000       0.00000       0.00000       0.00000
   4  27 4094.1538    1.3425  9.8134 11.5909 -0.0003  0.0893   0.0127   0.2679    0.0934   0.0000   438.1245       75.3338      -6.54174      -5.54318      -3.93459      -2.01892      -2.07088      0.198143       0.00000       0.00000       0.00000       0.00000       0.00000       0.00000       0.00000       0.00000       0.00000       0.00000       33.2057       36.1592       29.8644       20.7989       12.3672       6.07913       2.42652      0.640444       0.00000       0.00000       0.00000       0.00000       0.00000       0.00000       0.00000       0.00000       0.00000       0.00000
   5   8 1545.2896    0.1792  0.0734 11.5853 -0.0006  0.0068   0.0138   0.0170    0.0248   0.0000   434.7298      -4.37237       10.8993      -1.94368      -2.04684     -0.177416      0.256637    -0.0396683    -0.0718490    0.00456367       0.00000       0.00000       0.00000       0.00000       0.00000       0.00000       0.00000       0.00000       2.29813       2.00472       1.69350       1.63089       1.33637      0.764906      0.338050      0.124756     0.0434263    0.00910040       0.00000       0.00000       0.00000       0.00000       0.00000       0.00000       0.00000       0.00000
   5   9 1685.8366    0.2554  0.1599 11.6137  0.0009  0.0094   0.0115   0.0212    0.0283   0.0000   433.6891      -6.92697       7.84815     -0.985221      -2.99927       1.20463     -0.284465      0.131392    -0.0521763    -0.0168938       0.00000       0.00000       0.00000       0.00000       0.00000       0.00000       0.00000       0.00000       2.83514       3.03291       2.67547       2.17850       1.48604      0.963036      0.401415      0.200361     0.0602296     0.0148612       0.00000       0.00000       0.00000       0.00000       0.00000       0.00000       0.00000       0.00000
   5  10 1823.3633    0.3880  0.2853 11.6577 -0.0034  0.0121   0.0132   0.0298    0.0357   0.0000   439.1238      -7.65633       7.89433    0.00757910       1.35184      -2.06449     -0.522821      0.232718     0.0403589    0.00350889       0.00000       0.00000       0.00000       0.00000       0.00000       0.00000       0.00000       0.00000       3.42018       3.55351       3.62151       2.69148       1.79047       1.07660      0.618015      0.260903     0.0875376     0.0182619       0.00000       0.00000       0.00000       0.00000       0.00000       0.00000       0.00000       0.00000
   5  11 1960.5700    0.5243  0.3890 11.7070  0.0000  0.0126   0.0149   0.0341    0.0454   0.0000   437.1533      -9.83797       7.87197      0.293004      -1.03011     -0.460203     0.0195579     -0.138056    -0.0549476   -0.00453920       0.00000       0.00000       0.00000       0.00000       0.00000       0.00000       0.00000       0.00000       3.72490       4.03173       3.66860       3.01110       1.87118       1.22659      0.607797      0.280390     0.0833213     0.0207457       0.00000       0.00000       0.00000       0.00000       0.00000       0.00000       0.00000       0.00000
   5  12 2098.4382    0.7123  0.5568 11.8125 -0.0025  0.0154   0.0170   0.0373    0.0643   0.0000   440.8477       7.89085       12.2974     -0.487219      0.764427     -0.365234     -0.934522     -0.309758      0.157730   0.000163395       0.00000       0.00000       0.00000       0.00000       0.00000       0.00000       0.00000       0.00000       4.46057       5.02380       4.54079       3.50694       2.31972       1.34720      0.783903      0.310727      0.110808     0.0254417       0.00000       0.00000       0.00000       0.00000       0.00000       0.00000       0.00000       0.00000
   5  13 2235.3830    1.0147  0.7575 11.9126 -0.0002  0.0172   0.0204   0.0440    0.1027   0.0000   436.8096      -9.41941     -0.180634       1.73277       3.09809     -0.742114     -0.669905     -0.190028     0.0849680    0.00350766       0.00000       0.00000       0.00000       0.00000       0.00000       0.00000       0.00000       0.00000       5.26128       5.56846       5.18488       3.99425       2.66191       1.53586      0.878025      0.342735      0.117640     0.0258112       0.00000       0.00000       0.00000       0.00000       0.00000       0.00000       0.00000       0.00000
   5  14 2371.1166    1.3815  0.7445 12.2392 -0.0009  0.0163   0.0281   0.0414    0.1285   0.0000   429.5568      0.110966       9.58458     -0.468889      0.785831      -1.24690      0.859292      0.427266      0.272820    0.00189524       0.00000       0.00000       0.00000       0.00000       0.00000       0.00000       0.00000       0.00000       5.07071       5.27429       4.75489       3.87952       2.60674       1.56475      0.808264      0.334682      0.107518     0.0249309       0.00000       0.00000       0.00000       0.00000       0.00000       0.00000       0.00000       0.00000
   5  15 2506.0850    1.7636  0.9019 12.4464 -0.0013  0.0180   0.0322   0.0467    0.1835   0.0000   440.4548       13.4906       16.4454      -5.29507    -0.0836808     -0.841655     -0.224839      0.441689    -0.0319573    -0.0155942       0.00000       0.00000       0.00000       0.00000       0.00000       0.00000       0.00000       0.00000       5.66948       6.02730       5.33299       4.26090       2.94495       1.76706      0.845558      0.369426      0.119415     0.0279203       0.00000       0.00000       0.00000       0.00000       0.00000       0.00000       0.00000       0.00000
   5  16 2641.2388    2.2461  0.9561 12.7824  0.0002  0.0189   0.0409   0.0483    0.2483   0.0000   431.0380       14.9275       9.28308       1.57203      -2.94609     -0.860846       1.53705     -0.525682     0.0452077   -0.00127320       0.00000       0.00000       0.00000       0.00000       0.00000       0.00000       0.00000       0.00000       5.91315       6.45691       5.56975       4.47079       3.06945       1.86565      0.847635      0.387905      0.124452     0.0302058       0.00000       0.00000       0.00000       0.00000       0.00000       0.00000       0.00000       0.00000
   5  18 2913.7353    3.4362  0.9759 12.1541  0.0009  0.0188   0.0631   0.0524    1.2080   0.0000   435.3426       37.5913       17.7181       7.46835      -4.63901      -1.66779    -0.0866529    -0.0144668     0.0458821    -0.0703199       0.00000       0.00000       0.00000       0.00000       0.00000       0.00000       0.00000       0.00000       5.88475       6.47970       5.91031       4.39382       2.97087       1.83528      0.834135      0.411156      0.133271     0.0300706       0.00000       0.00000       0.00000       0.00000       0.00000       0.00000       0.00000       0.00000
   5  19 3050.0337    3.7748  1.0645 13.6526 -0.0037  0.0209   0.0739   0.0573    0.6265   0.0000   432.5896       25.0039       9.75200       7.43910       3.84238      -1.36383     -0.677878     -0.105372    -0.0108732    -0.0795967       0.00000       0.00000       0.00000       0.00000       0.00000       0.00000       0.00000       0.00000       6.36331       6.99458       6.10898       4.97040       3.39802       1.98642       1.07709      0.424796      0.143800     0.0344789       0.00000       0.00000       0.00000       0.00000       0.00000       0.00000       0.00000       0.00000
   5  20 3186.2913    3.8367  1.2583 13.7154 -0.0071  0.0228   0.0709   0.0651    0.5805   0.0000   431.3245       21.3380       5.65760       8.63628       1.15731      -1.14231     0.0628678     -0.581681    -0.0128880     -0.108688       0.00000       0.00000       0.00000       0.00000       0.00000       0.00000       0.00000       0.00000       6.88534       7.71005       6.60904       5.44584       3.72781       2.32665       1.07289      0.495100      0.156904     0.0394792       0.00000       0.00000       0.00000       0.00000       0.00000       0.00000       0.00000       0.00000
   5  22 3459.4983    2.9710  2.4288 12.8822 -0.0022  0.0322   0.0367   0.0875    0.2504   0.0000   429.9632       40.2829      -2.84856       1.05226      -3.82504       2.23003     -0.532694      0.296169     0.0326443     -0.159160       0.00000       0.00000       0.00000       0.00000       0.00000       0.00000       0.00000       0.00000       9.64117       11.0845       9.91616       7.38540       5.16679       3.08126       1.51691      0.684278      0.239339     0.0544317       0.00000       0.00000       0.00000       0.00000       0.00000       0.00000       0.00000       0.00000
   5  23 3596.6966    2.5071  3.6474 12.4770 -0.0007  0.0406   0.0262   0.1121    0.1687   0.0000   434.0225       53.8675      -1.34534       14.0380      -5.51573      -6.74558      0.132910    -0.0602799    -0.0563428     -0.114964       0.00000       0.00000       0.00000       0.00000       0.00000       0.00000       0.00000       0.00000       12.0651       13.9431       11.9712       9.81049       6.43539       3.96408       1.97425      0.876153      0.285740     0.0714131       0.00000       0.00000       0.00000       0.00000       0.00000       0.00000       0.00000       0.00000
   5  24 3734.0010    2.1094  5.0532 12.0195 -0.0006  0.0490   0.0190   0.1358    0.1303   0.0000   465.7776       72.6478       12.0732       2.74135      0.112364       1.54527     -0.401724      -1.71965     -0.121552    -0.0301833       0.00000       0.00000       0.00000       0.00000       0.00000       0.00000       0.00000       0.00000       15.1349       16.9764       15.0174       11.6400       7.92165       4.72761       2.34710       1.03115      0.351439     0.0809781       0.00000       0.00000       0.00000       0.00000       0.00000       0.00000       0.00000       0.00000
   5  25 3871.7850    1.7720  6.5825 11.7764 -0.0000  0.0597   0.0145   0.1632    0.0935   0.0000   469.0981       55.3049       11.4019     -0.370959      -7.94821       3.49808       3.25587       1.15786     -0.326645     -0.213769       0.00000       0.00000       0.00000       0.00000       0.00000       0.00000       0.00000       0.00000       17.6107       20.2394       18.0328       14.0483       9.60300       5.68150       2.98140       1.27622      0.447279      0.103471       0.00000       0.00000       0.00000       0.00000       0.00000       0.00000       0.00000       0.00000
   5  26 4009.7380    1.5153  8.5631 11.5657 -0.0002  0.0718   0.0117   0.2006    0.0769   0.0000   415.4017       79.2718       3.26228       12.5625      -14.9687       6.83677      0.755865      0.378097       1.39447     -0.114429       0.00000       0.00000       0.00000       0.00000       0.00000       0.00000       0.00000       0.00000       21.5806       24.6429       21.6895       17.1352       11.5573       6.86928       3.52753       1.51874      0.525118      0.123568       0.00000       0.00000       0.00000       0.00000       0.00000       0.00000       0.00000       0.00000
   5  27 4147.8867    1.2290 10.5606 11.5029 -0.0001  0.0849   0.0093   0.2563    0.0595   0.0000   396.8691       69.7756       48.3393      -14.4712      -3.34294     -0.508280      0.296927       1.07068     -0.316247   -0.00641140       0.00000       0.00000       0.00000       0.00000       0.00000       0.00000       0.00000       0.00000       25.5202       29.3415       26.0073       20.5691       13.8681       8.42481       4.29528       1.88737      0.641725      0.149506       0.00000       0.00000       0.00000       0.00000       0.00000       0.00000       0.00000       0.00000
   6   9 1727.7506    0.2975  0.2287 11.6047 -0.0024  0.0101   0.0102   0.0239    0.0290   0.0000   437.4876       1.00395       9.14553      0.359940   -0.00969337     -0.361752      0.401882     -0.361681    -0.0539804     0.0262967     0.0248116   0.000456474       0.00000       0.00000       0.00000       0.00000       0.00000       0.00000       2.78808       3.05924       2.95682       2.27224       1.71832       1.04111      0.638307      0.343348      0.147909     0.0562303     0.0183086    0.00333780       0.00000       0.00000       0.00000       0.00000       0.00000       0.00000
   6  10 1866.0813    0.4070  0.3419 11.6909 -0.0012  0.0130   0.0119   0.0281    0.0360   0.0000   435.8110       3.48331       6.76786    -0.0603126       4.80297      -1.52901      -2.59288      -1.29281     -0.191143    0.00266481    -0.0347664    0.00961652       0.00000       0.00000       0.00000       0.00000       0.00000       0.00000       3.17273       3.88378       3.36780       2.86826       2.19059       1.33272      0.910110      0.405645      0.211968     0.0659309     0.0250055    0.00554352       0.00000       0.00000       0.00000       0.00000       0.00000       0.00000
   6  11 2004.0547    0.5583  0.4916 11.6900 -0.0019  0.0138   0.0131   0.0344    0.0496   0.0000   440.4734      -4.23581       11.9100      -1.85595      -2.39836     0.0332254     -0.509699      0.241433     0.0331107     0.0614535    0.00931017    0.00622218       0.00000       0.00000       0.00000       0.00000       0.00000       0.00000       3.57190       3.95037       3.64110       3.03464       2.33556       1.54053      0.931208      0.451310      0.215429     0.0779223     0.0244854    0.00504757       0.00000       0.00000       0.00000       0.00000       0.00000       0.00000
   6  12 2142.4818    0.8032  0.6356 11.8201 -0.0011  0.0145   0.0164   0.0380    0.0677   0.0000   437.1038       7.75632       16.0694      -5.83858      0.896121      -1.09717      0.674398      0.295718     0.0802704     0.0153940    -0.0895430    -0.0106892       0.00000       0.00000       0.00000       0.00000       0.00000       0.00000       3.62818       4.14122       3.94748       3.19626       2.33869       1.53159      0.907930      0.494122      0.219014     0.0863284     0.0266496    0.00546652       0.00000       0.00000       0.00000       0.00000       0.00000       0.00000
   6  13 2279.8210    1.0747  0.7296 12.1365 -0.0013  0.0157   0.0204   0.0391    0.0876   0.0000   435.0182      -2.64186       9.23545      -2.65580       2.63550      -1.70641       1.35092     -0.538204      0.258100     -0.102008    0.00985415   0.000609999       0.00000       0.00000       0.00000       0.00000       0.00000       0.00000       3.99710       4.17369       4.25405       3.45305       2.57520       1.77363       1.05406      0.532856      0.258955     0.0978537     0.0286280    0.00549639       0.00000       0.00000       0.00000       0.00000       0.00000       0.00000
   6  14 2415.5664    1.4369  0.9316 12.4385 -0.0031  0.0177   0.0247   0.0455    0.1249   0.0000   437.7873      -4.75491       3.93894     -0.126965       1.64030      0.617229      0.429586    -0.0927458    -0.0959767     -0.103248    -0.0279982    -0.0142149       0.00000       0.00000       0.00000       0.00000       0.00000       0.00000       4.58018       5.29595       4.68975       3.95944       2.98033       1.95429       1.14975      0.588839      0.262100     0.0990795     0.0313539    0.00689982       0.00000       0.00000       0.00000       0.00000       0.00000       0.00000
   6  15 2551.0943    1.8772  0.9251 13.1041 -0.0021  0.0180   0.0324   0.0450    0.1159   0.0000   436.6312       10.1645       3.64111      -3.96761       2.61744       1.65678      0.264593     -0.195615     -0.750778     -0.157902    -0.0400085   -0.00510729       0.00000       0.00000       0.00000       0.00000       0.00000       0.00000       5.14690       5.75791       5.44903       4.29239       2.97533       1.91552       1.11738      0.591913      0.270965      0.102239     0.0300266    0.00602018       0.00000       0.00000       0.00000       0.00000       0.00000       0.00000
   6  16 2687.1475    2.3926  0.9424 13.2755  0.0005  0.0167   0.0398   0.0464    0.1366   0.0000   439.4935      0.732043       13.7974       7.21378     -0.716574     -0.303822      -1.10921     -0.524487      0.213494     -0.103143   1.65157e-05   -0.00141766       0.00000       0.00000       0.00000       0.00000       0.00000       0.00000       4.36366       4.94317       4.60371       3.76673       2.75972       1.87328       1.08159      0.547560      0.257811     0.0995629     0.0296619    0.00630263       0.00000       0.00000       0.00000       0.00000       0.00000       0.00000
   6  17 2823.8071    2.8709  0.9302 13.6699 -0.0019  0.0170   0.0477   0.0436    0.1464   0.0000   439.9594       12.3435       10.3782       13.8914       7.63223       2.35343     0.0738445      -1.13403     -0.182030     -0.315844    -0.0299692    0.00264617       0.00000       0.00000       0.00000       0.00000       0.00000       0.00000       4.50124       4.89360       4.50837       3.85346       2.93396       1.98134       1.15014      0.580922      0.263628      0.100346     0.0299899    0.00629130       0.00000       0.00000       0.00000       0.00000       0.00000       0.00000
   6  18 2960.7451    3.6969  0.8573 13.8260 -0.0003  0.0156   0.0646   0.0416    0.1885   0.0000   443.9646       26.5771       7.79884       8.11289      -2.86001      0.444831      -1.66343      -1.37188      0.738247    -0.0329770     0.0101608    -0.0226976       0.00000       0.00000       0.00000       0.00000       0.00000       0.00000       4.33306       4.95934       4.66767       3.64433       2.57892       1.68406      0.973711      0.503419      0.236088     0.0908037     0.0274280    0.00566463       0.00000       0.00000       0.00000       0.00000       0.00000       0.00000
   6  19 3097.3954    3.8018  0.9641 14.4530 -0.0018  0.0175   0.0644   0.0474    0.1505   0.0000   430.8175       24.7787       23.8320       4.00505      -1.82046      -3.96715       1.40771    -0.0666713      0.305022     0.0428567    -0.0357711   -0.00883620       0.00000       0.00000       0.00000       0.00000       0.00000       0.00000       4.70503       5.42726       4.98054       4.00732       2.94333       1.90295       1.12590      0.567444      0.265119      0.100137     0.0314716    0.00661987       0.00000       0.00000       0.00000       0.00000       0.00000       0.00000
   6  20 3234.0860    3.7080  1.3694 13.9238 -0.0016  0.0215   0.0560   0.0585    0.2372   0.0000   443.4245       33.2153       4.98544       9.66779       4.28022      -2.63715      0.741329      -1.62445      0.202998     -0.273679     0.0811329    -0.0107248       0.00000       0.00000       0.00000       0.00000       0.00000       0.00000       5.73842       6.42724       5.88414       4.97199       3.58330       2.50915       1.41480      0.718316      0.333214      0.129036     0.0369563    0.00812483       0.00000       0.00000       0.00000       0.00000       0.00000       0.00000
   6  21 3371.1576    3.3441  1.9208 13.0515 -0.0016  0.0264   0.0416   0.0688    0.2887   0.0000   427.7593       22.5102       4.63955       11.2265      -1.77767       1.03810     -0.737441      0.834504      0.297448     -0.173967     -0.100456    -0.0108937       0.00000       0.00000       0.00000       0.00000       0.00000       0.00000       6.62187       7.44126       7.32857       5.91240       4.31460       2.92365       1.72563      0.927312      0.426247      0.169538     0.0502759    0.00996833       0.00000       0.00000       0.00000       0.00000       0.00000       0.00000
   6  22 3508.4582    2.8234  2.6899 13.0223 -0.0016  0.0326   0.0305   0.0879    0.1599   0.0000   436.1508       23.4284       1.73384       5.06418       8.94115      -8.66398      -4.00474      0.370667     -0.177261     -0.538802     0.0470830   -0.00846446       0.00000       0.00000       0.00000       0.00000       0.00000       0.00000       7.99091       9.70586       8.73943       7.52374       5.40317       3.69319       2.16544       1.15726      0.526791      0.209532     0.0624905     0.0140701       0.00000       0.00000       0.00000       0.00000       0.00000       0.00000
   6  23 3646.1384    2.3694  3.9959 12.3317 -0.0010  0.0400   0.0213   0.1096    0.1305   0.0000   429.0945       31.7529      -10.3529       3.07066       1.33948     -0.412405       3.53951      -3.44129     -0.136070     -0.205288     0.0473092    -0.0192045       0.00000       0.00000       0.00000       0.00000       0.00000       0.00000       9.97578       12.0107       10.9554       9.22816       6.86318       4.49145       2.69401       1.43387      0.643666      0.251662     0.0803060     0.0171313       0.00000       0.00000       0.00000       0.00000       0.00000       0.00000
   6  24 3783.9864    1.9609  5.6236 12.0116  0.0002  0.0505   0.0156   0.1364    0.0930   0.0000   417.4507       41.5616       13.5164       1.98076      -1.70627       4.36573   -0.00108720     -0.673118      0.255814     -0.153951      0.165311    -0.0229651       0.00000       0.00000       0.00000       0.00000       0.00000       0.00000       12.6242       15.0472       13.7807       11.7932       8.57873       5.81433       3.41972       1.82087      0.830031      0.325003     0.0998459     0.0216934       0.00000       0.00000       0.00000       0.00000       0.00000       0.00000
   6  25 3922.1205    1.6722  7.0496 11.8576  0.0001  0.0584   0.0124   0.1634    0.0695   0.0000   410.0809       59.9100       3.39593       1.56711      -3.21564     -0.652506      -4.87890      -4.07524     -0.989913      0.117490      0.162411    -0.0238652       0.00000       0.00000       0.00000       0.00000       0.00000       0.00000       14.6654       17.0670       16.2167       13.4065       10.0345       6.68567       3.96978       2.10713      0.962540      0.380315      0.118266     0.0239795       0.00000       0.00000       0.00000       0.00000       0.00000       0.00000
   6  26 4060.5932    1.3819  9.4672 11.5961 -0.0002  0.0734   0.0095   0.2066    0.0563   0.0000   451.5611       74.8867       19.6669      -5.96004      -17.8622       1.03586      -8.07904      -3.17726      0.759779     -0.915145     -0.199238    -0.0140137       0.00000       0.00000       0.00000       0.00000       0.00000       0.00000       18.5150       21.8426       20.3725       17.0223       12.6685       8.53807       4.98782       2.64427       1.20605      0.479224      0.148812     0.0308941       0.00000       0.00000       0.00000       0.00000       0.00000       0.00000
   6  27 4199.1758    1.1355 10.8052 11.6430 -0.0001  0.0866   0.0083   0.2497    0.0440   0.0000   406.3923       56.1281       22.6743      -5.36159      -11.4136       8.77124       13.2970     -0.450014      -4.51791     -0.430236    -0.0493192    -0.0624750       0.00000       0.00000       0.00000       0.00000       0.00000       0.00000       21.2793       25.7376       23.8120       19.8306       15.1437       10.0237       6.09672       3.10047       1.49180      0.564672      0.182527     0.0374618       0.00000       0.00000       0.00000       0.00000       0.00000       0.00000
   6  28 4338.5703    0.9574 13.3796 11.5831  0.0004  0.1065   0.0071   0.3171    0.0378   0.0000   438.5136       61.2325       84.3919       30.4055      -17.1522       1.75520       14.4023      -3.76994      -2.82787    -0.0257518    -0.0441263    -0.0588285       0.00000       0.00000       0.00000       0.00000       0.00000       0.00000       26.0948       31.2385       29.4097       24.7312       18.6362       12.3982       7.60925       3.96429       1.88150      0.718342      0.226301     0.0458471       0.00000       0.00000       0.00000       0.00000       0.00000       0.00000
   7   7 1483.4144    0.1417  0.0405 11.6666 -0.0062  0.0067   0.0121   0.0099    0.0206   0.0000   434.7674      0.582095       12.4450     -0.485785     0.0154650     -0.438715      0.754334     -0.380897     -0.111098      0.192016    -0.0490982     0.0100073   0.000856190   0.000726363       0.00000       0.00000       0.00000       0.00000       1.53178       2.06425       1.96886       1.51156       1.27184      0.677362      0.562962      0.282991      0.141743     0.0930080     0.0311416     0.0107493    0.00385519   0.000733230       0.00000       0.00000       0.00000       0.00000
   7   8 1627.5166    0.2082  0.1385 11.5808 -0.0053  0.0107   0.0096   0.0195    0.0232   0.0000   438.9196      -2.22631       12.9362      0.375727     -0.898155     -0.194217     -0.194074     -0.478163     0.0261238    -0.0859062     0.0211079   -0.00297151   -0.00806499  -3.91513e-06       0.00000       0.00000       0.00000       0.00000       2.72893       2.13322       2.17008       2.82087       2.05444       1.01739      0.736144      0.670274      0.379183      0.160889     0.0484245     0.0149075    0.00333021   0.000777849       0.00000       0.00000       0.00000       0.00000
   7   9 1767.6747    0.3060  0.2374 11.6942 -0.0044  0.0104   0.0102   0.0233    0.0273   0.0000   434.2823      -1.85763       8.39532     -0.561436      -3.11581       1.72329      0.201714    -0.0868520      0.292760     0.0809196    -0.0239088    0.00658998  -0.000769547    0.00202717       0.00000       0.00000       0.00000       0.00000       2.45657       2.85980       2.59559       2.28693       1.88827       1.23087      0.838080      0.488441      0.248035      0.123159     0.0438851     0.0157227    0.00487098   0.000944087       0.00000       0.00000       0.00000       0.00000
   7  10 1906.8486    0.4534  0.3621 11.7322 -0.0040  0.0123   0.0117   0.0260    0.0355   0.0000   440.5011      -1.17514       7.69879       2.57116     -0.991988      -1.80673     -0.525037     -0.591235      0.508157     -0.223272    -0.0542389   -0.00865280   0.000751283    0.00111019       0.00000       0.00000       0.00000       0.00000       2.72313       3.27386       3.01941       2.61942       1.95749       1.47674      0.912391      0.540145      0.261442      0.139554     0.0528358     0.0201092    0.00517165    0.00111905       0.00000       0.00000       0.00000       0.00000
   7  11 2045.8141    0.6363  0.5279 11.7652 -0.0016  0.0129   0.0133   0.0310    0.0490   0.0000   441.5514     -0.144915       2.36506       3.27311      -3.58265     -0.299453      0.211247      0.662374     -0.300331   -0.00680527  -0.000346671     0.0243034   -0.00784849    0.00123204       0.00000       0.00000       0.00000       0.00000       2.82714       3.31484       3.15069       2.72444       2.16646       1.50320       1.01470      0.581158      0.310567      0.147926     0.0609035     0.0206406    0.00613818    0.00118266       0.00000       0.00000       0.00000       0.00000
   7  12 2184.5481    0.8637  0.6167 11.9875 -0.0002  0.0139   0.0164   0.0325    0.0644   0.0000   432.8596       4.80002       5.40474       1.62688      -2.49373      -2.68427      -1.86619     -0.599689      0.172875     -0.136421    -0.0138313    0.00990338   -0.00321841   0.000142489       0.00000       0.00000       0.00000       0.00000       3.01612       3.41032       3.32863       2.95454       2.31852       1.54418       1.05867      0.632977      0.356986      0.159620     0.0666860     0.0217351    0.00647244    0.00122237       0.00000       0.00000       0.00000       0.00000
   7  13 2322.2022    1.1862  0.8091 12.2051  0.0017  0.0152   0.0195   0.0385    0.0899   0.0000   436.6067       2.54466       9.47974     -0.327132       2.71867       1.16624       2.11573      0.266665     -0.245124   -0.00810758     0.0455827   -0.00478786   -0.00470421    0.00102056       0.00000       0.00000       0.00000       0.00000       3.45854       3.94644       3.81864       3.30647       2.54676       1.80214       1.19531      0.679524      0.369429      0.172462     0.0731753     0.0244442    0.00698446    0.00134269       0.00000       0.00000       0.00000       0.00000
   7  14 2458.2179    1.5514  0.9179 12.5821 -0.0013  0.0163   0.0245   0.0423    0.1064   0.0000   434.0585       5.18938       16.7235       1.55321      -3.27831     -0.876771     -0.879065      -1.05991     -0.417100    -0.0573772   -0.00836162    -0.0103518  -0.000159661    0.00153796       0.00000       0.00000       0.00000       0.00000       3.56242       3.92704       4.05736       3.43828       2.63424       1.89755       1.24137      0.734940      0.399713      0.190792     0.0806488     0.0277350    0.00748776    0.00138193       0.00000       0.00000       0.00000       0.00000
   7  15 2594.3128    1.9856  0.9361 12.9588 -0.0000  0.0158   0.0309   0.0434    0.1248   0.0000   437.9696       13.8171       14.7216       13.1144       5.28802     -0.482784     -0.490471     0.0138778      0.104399     0.0631405    -0.0615498    -0.0146548    0.00446757   -0.00165538       0.00000       0.00000       0.00000       0.00000       3.54236       4.12895       4.04719       3.39592       2.62619       1.89928       1.22440      0.712847      0.367359      0.185448     0.0751013     0.0270109    0.00743078    0.00142554       0.00000       0.00000       0.00000       0.00000
   7  16 2731.2104    2.6002  0.8974 13.5197 -0.0035  0.0157   0.0412   0.0401    0.1205   0.0000   436.2759       10.8687       5.25678       4.66353       1.84353      -1.37673      -2.01194      -1.68926      0.294792     -0.250827     0.0448520    0.00756590    0.00725151   -0.00349707       0.00000       0.00000       0.00000       0.00000       3.79881       4.44897       4.10700       3.46878       2.77278       1.97234       1.26008      0.725741      0.357894      0.174260     0.0682762     0.0249633    0.00706750    0.00138602       0.00000       0.00000       0.00000       0.00000
   7  17 2868.4056    3.1034  0.8989 13.8942 -0.0041  0.0153   0.0493   0.0407    0.1240   0.0000   440.6914       14.0533       13.1526       6.03955     -0.872293      -1.23931       1.00178      -1.67055     -0.658780    -0.0253334     -0.112836    -0.0431556    0.00397925   0.000339047       0.00000       0.00000       0.00000       0.00000       3.68228       4.14305       3.93553       3.39328       2.67718       1.87071       1.22964      0.707850      0.374403      0.172654     0.0709434     0.0238607    0.00680006    0.00128988       0.00000       0.00000       0.00000       0.00000
   7  18 3005.7765    3.7798  0.7927 14.3790 -0.0010  0.0144   0.0628   0.0364    0.1112   0.0000   438.5891       15.3629       8.51970       3.48803       1.60122      0.715978      0.374594      -1.68555     -0.635587     -0.115028     0.0432693    -0.0195127    0.00579242   -0.00104403       0.00000       0.00000       0.00000       0.00000       3.30270       3.78754       3.61598       3.28988       2.32458       1.75236       1.10126      0.663616      0.349958      0.170096     0.0696779     0.0240154    0.00599581    0.00133993       0.00000       0.00000       0.00000       0.00000
   7  19 3142.8893    3.9274  1.0374 14.2785 -0.0062  0.0162   0.0597   0.0451    0.1495   0.0000   438.1860       22.8527       12.8782       11.3921       3.83804      -2.23371     -0.507780      -3.17842     0.0988503      0.163043    0.00113856     0.0126131   -0.00843125   -0.00312489       0.00000       0.00000       0.00000       0.00000       3.77897       4.38975       4.20697       3.53629       2.80432       1.93018       1.27666      0.744630      0.387365      0.184438     0.0753822     0.0260294    0.00763374    0.00143134       0.00000       0.00000       0.00000       0.00000
   7  20 3280.0252    3.6085  1.3864 14.3471 -0.0026  0.0206   0.0500   0.0533    0.1172   0.0000   442.2202       30.1688       12.3412      -5.38889      -1.76697     -0.342553      -1.84020      -1.15954     -0.965049     -0.768433    -0.0461912     0.0211789    0.00904023   -0.00273833       0.00000       0.00000       0.00000       0.00000       4.41916       5.21340       4.97149       4.43952       3.43478       2.40345       1.64151      0.949236      0.505501      0.254072      0.100464     0.0344914     0.0101303    0.00201764       0.00000       0.00000       0.00000       0.00000
   7  21 3417.5601    3.2325  2.1204 13.2535 -0.0033  0.0244   0.0365   0.0651    0.1591   0.0000   441.6993       26.6752       16.4084       9.98772      -4.28630      0.986734     -0.420687      -1.97425      -1.06879     -0.970601    -0.0448197    -0.0770389    -0.0127484   -0.00286076       0.00000       0.00000       0.00000       0.00000       5.73320       6.62265       6.34473       5.46714       4.20935       2.93969       1.90338       1.12903      0.596701      0.284524      0.114434     0.0401381     0.0112731    0.00218209       0.00000       0.00000       0.00000       0.00000
   7  22 3555.4893    2.6654  3.1879 12.5589 -0.0006  0.0314   0.0238   0.0831    0.1358   0.0000   436.3409       32.1625       15.2787       6.62157      -2.07350     -0.816172      0.522408      0.145213      0.174148     -0.228968      0.225438    -0.0232848   0.000562715   -0.00125734       0.00000       0.00000       0.00000       0.00000       7.09037       8.43008       8.07234       6.95544       5.28729       3.77491       2.46451       1.42767      0.745082      0.373474      0.151441     0.0534778     0.0150241    0.00293649       0.00000       0.00000       0.00000       0.00000
   7  23 3693.6105    2.2414  4.5395 12.2174 -0.0000  0.0397   0.0173   0.1072    0.1000   0.0000   448.3827       22.0317       21.2516       12.3466       7.07389       2.83319      -5.33291      -3.03519      -1.35187      0.494161     -0.125425    -0.0324963   -0.00472283    0.00121467       0.00000       0.00000       0.00000       0.00000       8.54755       10.1685       9.81040       8.62062       6.72245       4.79317       3.14100       1.88473       1.00406      0.485465      0.199195     0.0712249     0.0200866    0.00387403       0.00000       0.00000       0.00000       0.00000
   7  24 3832.0757    1.8560  6.2210 11.8625  0.0003  0.0491   0.0127   0.1352    0.0768   0.0000   462.4160       27.7270      -14.4804       3.68328       10.7212      -4.90887      -5.98269      -4.16161    -0.0558344    0.00549320      0.125187     -0.160288     0.0294474    0.00148356       0.00000       0.00000       0.00000       0.00000       10.6560       12.9952       12.2086       10.7384       8.41481       6.15837       3.95606       2.34712       1.22734      0.592357      0.246161     0.0894817     0.0252355    0.00498709       0.00000       0.00000       0.00000       0.00000
   7  25 3970.5658    1.5687  7.9096 11.7224 -0.0007  0.0581   0.0102   0.1664    0.0587   0.0000   440.0719       13.5380       9.70202       3.30864      -24.4498      -8.53510       2.71453      -4.39279      0.582063      0.672835      0.526377    -0.0990226    -0.0109831     0.0107645       0.00000       0.00000       0.00000       0.00000       12.7615       15.3121       14.7126       12.6784       10.1786       7.20155       4.77703       2.79636       1.50016      0.716467      0.299238      0.105833     0.0308217    0.00573690       0.00000       0.00000       0.00000       0.00000
   7  26 4109.4254    1.3042 10.1109 11.5299  0.0009  0.0714   0.0082   0.2051    0.0482   0.0000   424.5208       24.5825       16.4948       40.4016      -11.3818       3.93678       14.3569      -5.66806     -0.357638     -0.785748      0.266489    -0.0426254    -0.0285005    0.00307411       0.00000       0.00000       0.00000       0.00000       15.5623       18.6624       17.9108       15.7332       12.4003       9.02230       5.94207       3.48095       1.85715      0.898768      0.375353      0.133333     0.0377095    0.00717165       0.00000       0.00000       0.00000       0.00000
   7  28 4388.1765    0.8947 14.3795 11.6115  0.0001  0.1110   0.0064   0.3235    0.0321   0.0000   441.0377       61.3028      -19.3671       45.9689       25.0536      -4.69098      -16.1389      -6.61364       2.65081      0.879817     -0.141285     -0.231928    -0.0165169     0.0126472       0.00000       0.00000       0.00000       0.00000       23.3037       28.6419       27.2781       24.1885       19.3391       14.1033       9.39724       5.53204       2.98130       1.43600      0.607549      0.213560     0.0609523     0.0116289       0.00000       0.00000       0.00000       0.00000
   7  29 4527.4764    0.7298 15.8194 11.5986 -0.0010  0.1342   0.0058   0.3892    0.0290   0.0000   467.2919       46.8689       38.5028       12.4488       27.8405       14.1689     -0.999726       10.6089       6.43353      -3.34222     -0.822555     -0.104498    -0.0406827    -0.0235488       0.00000       0.00000       0.00000       0.00000       28.6752       34.8523       33.7784       29.5612       23.7597       17.1820       11.4501       6.90316       3.67803       1.81709      0.744286      0.266573     0.0745312     0.0137394       0.00000       0.00000       0.00000       0.00000
   8   9 1806.2235    0.3596  0.2732 11.6962 -0.0052  0.0100   0.0103   0.0230    0.0285   0.0000   435.4763      -2.65116       11.9722       4.19457      -2.76962      0.279981      0.550442    -0.0828682      0.144977   -0.00729612      0.122876    -0.0264267    -0.0302909   -0.00376796    0.00151498  -0.000566828       0.00000       0.00000       1.85697       2.29833       2.08680       1.93631       1.60122       1.24471      0.868884      0.542547      0.319790      0.175537     0.0754173     0.0370841     0.0135267    0.00451740    0.00120261   0.000242009       0.00000       0.00000
   8  10 1946.0819    0.5101  0.3975 11.7431 -0.0015  0.0109   0.0117   0.0256    0.0372   0.0000   437.1809      -1.40543       9.95732      -2.05970      -2.71559       2.93353      0.149318     -0.935671     -0.380381     -0.277939     -0.205569     0.0130409    -0.0326362   -0.00141436  -0.000755274   3.22622e-05       0.00000       0.00000       2.08374       2.51839       2.41042       2.16787       1.75730       1.34284      0.942444      0.597343      0.342905      0.184484     0.0912750     0.0394654     0.0153243    0.00488799    0.00128557   0.000243585       0.00000       0.00000
   8  11 2086.1585    0.6916  0.5453 11.8516 -0.0008  0.0121   0.0133   0.0302    0.0473   0.0000   437.8387      -2.06879       8.83038       1.02880      0.134608      -2.78738     -0.372214     -0.972300     -0.408569     -0.259679     -0.157690     0.0559987    -0.0420211    0.00338889  -0.000180327  -5.61011e-05       0.00000       0.00000       2.39146       2.78513       2.86937       2.53084       1.97187       1.46655       1.03080      0.636785      0.394023      0.205753      0.106163     0.0451544     0.0182860    0.00545053    0.00143364   0.000253984       0.00000       0.00000
   8  12 2225.1695    0.9481  0.7142 12.0973 -0.0002  0.0134   0.0159   0.0352    0.0649   0.0000   437.0173      -1.96897       13.5217       6.28712       1.05439      -2.18650      0.517346     -0.653967      0.608278     -0.322330     0.0142256    0.00509191    0.00984331   0.000860795   -0.00255404  -0.000229294       0.00000       0.00000       2.70807       3.19935       3.09335       2.78491       2.26587       1.67008       1.16966      0.747936      0.434847      0.237252      0.113428     0.0499291     0.0183760    0.00600578    0.00158742   0.000288632       0.00000       0.00000
   8  13 2362.8480    1.3255  0.8608 12.2974  0.0015  0.0144   0.0201   0.0373    0.0907   0.0000   435.4612       4.29989       9.84520       5.66262       2.50827       1.48512      -1.86030     -0.218170      0.679848     -0.537570    -0.0287137     0.0812678   0.000802673   -0.00155260  -0.000622360   -0.00123398       0.00000       0.00000       2.81066       3.34178       3.29618       2.91319       2.38335       1.80896       1.27429      0.813108      0.461898      0.247941      0.125809     0.0536936     0.0207327    0.00680158    0.00177874   0.000323888       0.00000       0.00000
   8  14 2499.4970    1.6933  0.8693 12.9333 -0.0008  0.0149   0.0258   0.0368    0.0892   0.0000   436.6460       8.91012       12.5716       3.93878       1.02009      -1.55488      0.634070     -0.818404     -0.539834     -0.288033     0.0812676    -0.0242003   -0.00909979    -0.0103709   0.000594968   0.000235378       0.00000       0.00000       2.95427       3.58326       3.43609       3.10378       2.49931       1.88925       1.30668      0.836200      0.479507      0.261579      0.125046     0.0558312     0.0208082    0.00693685    0.00181293   0.000343917       0.00000       0.00000
   8  15 2636.1882    2.1925  0.9254 13.1016 -0.0006  0.0146   0.0319   0.0387    0.1138   0.0000   438.2448       5.44139       12.6833       3.21645       3.75774      0.659010      0.250709     -0.256336      0.879610     -0.101648    -0.0910901     0.0125192    0.00206457   -0.00937801   -0.00234545   9.07841e-05       0.00000       0.00000       2.92915       3.44711       3.41247       3.08782       2.43609       1.84065       1.27701      0.819333      0.470276      0.256824      0.127536     0.0558020     0.0208799    0.00680717    0.00172365   0.000322199       0.00000       0.00000
   8  16 2773.8481    2.7858  0.8916 13.4914  0.0001  0.0142   0.0406   0.0364    0.1192   0.0000   442.1964       13.7052       14.8250       8.42090      -1.87713     -0.260931      -1.71039     -0.766986      0.500393    -0.0320662     0.0593341    -0.0470307    -0.0176416     0.0108208    0.00291633  -0.000358377       0.00000       0.00000       2.95380       3.32222       3.26306       2.95277       2.48082       1.80177       1.24357      0.813797      0.489209      0.260559      0.124493     0.0520483     0.0195741    0.00636579    0.00166563   0.000288772       0.00000       0.00000
   8  17 2911.6410    3.3739  0.9091 13.9029  0.0009  0.0143   0.0492   0.0375    0.1241   0.0000   443.7907       17.1527      -1.64200       8.44769      -4.44395      -1.77125      -1.85673     -0.373151      0.432039    -0.0538091    -0.0601880    -0.0225759    -0.0148200    -0.0110582   -0.00135839  -0.000107386       0.00000       0.00000       2.95081       3.34632       3.23530       2.92828       2.35362       1.91604       1.34107      0.825934      0.478798      0.247276      0.121811     0.0532128     0.0208470    0.00639986    0.00160473   0.000304514       0.00000       0.00000
   8  18 3049.2237    3.9085  0.9376 14.3516 -0.0034  0.0150   0.0567   0.0379    0.1194   0.0000   432.2716       12.2355       2.26297      0.337136      -2.37245      -1.80546      0.948745     0.0613685      0.415416     -0.428698   -0.00294065     -0.132349     0.0330833    0.00840246    0.00320023  -0.000537701       0.00000       0.00000       2.97311       3.54801       3.51220       3.08872       2.52571       1.86094       1.27650      0.848725      0.477691      0.266054      0.129949     0.0567322     0.0208162    0.00716840    0.00184261   0.000330896       0.00000       0.00000
   8  19 3186.8170    3.7426  1.1635 14.6001  0.0002  0.0178   0.0517   0.0477    0.1084   0.0000   435.1880       18.8838       14.2014       4.17957      -3.80302      -1.10014     0.0347955      0.465403      0.101903     -0.645167    0.00695289    -0.0857804     0.0178832    -0.0151607   -0.00197790  -0.000279797       0.00000       0.00000       3.55263       4.19363       4.00205       3.75908       2.98835       2.20828       1.60820       1.01215      0.586090      0.314727      0.163486     0.0676255     0.0256127    0.00789590    0.00214406   0.000404935       0.00000       0.00000
   8  20 3324.4871    3.4258  1.5866 14.1319  0.0006  0.0208   0.0407   0.0533    0.0923   0.0000   434.2437       20.2088       21.7015       3.46031      -2.28203      -2.03850       1.74966     -0.692892     -0.684456     -0.123411      0.257207    -0.0435773   -0.00386178   -0.00546350  -0.000781615   0.000412077       0.00000       0.00000       4.24651       5.14802       4.92133       4.31469       3.58657       2.68380       1.85677       1.17002      0.685025      0.357975      0.174566     0.0745176     0.0291717    0.00954925    0.00256904   0.000464529       0.00000       0.00000
   8  21 3462.5815    2.9497  2.4123 13.3867 -0.0014  0.0257   0.0288   0.0665    0.0867   0.0000   441.9604       35.6129       14.2498       4.79118       7.18705      -2.92947       1.08436      -3.20761      0.372359     -0.462928     -0.277247     -0.140371     0.0205286    -0.0106233    0.00216157   0.000429212       0.00000       0.00000       5.05736       6.05915       5.81269       5.43523       4.26086       3.24491       2.21918       1.44983      0.844267      0.461183      0.224131     0.0978670     0.0365840     0.0119836    0.00306568   0.000603265       0.00000       0.00000
   8  22 3601.0947    2.4932  3.3897 12.8534 -0.0005  0.0313   0.0211   0.0815    0.0813   0.0000   432.0642       25.6819       11.9933       18.7497      -6.40581      -7.93555      -1.40124      -3.84795   -0.00285356    -0.0171053     -0.234704    -0.0951182    -0.0831266    0.00392499    0.00337001   -0.00128884       0.00000       0.00000       6.14305       7.26888       7.12053       6.43478       5.28707       3.91834       2.78866       1.75780       1.05623      0.568421      0.273182      0.121238     0.0459267     0.0145830    0.00397184   0.000708738       0.00000       0.00000
   8  23 3739.6382    2.0751  4.8736 12.3390 -0.0007  0.0394   0.0152   0.1058    0.0729   0.0000   422.6915       30.2719       11.0023      -7.50053      -5.97594       2.83198      0.715460      -6.00349      -1.04214     -0.312092      0.279906     -0.325117     0.0251876    -0.0278315     0.0112268    0.00143966       0.00000       0.00000       7.73906       9.27221       9.04715       8.21911       6.60681       5.02461       3.49080       2.23031       1.31155      0.701386      0.347569      0.150147     0.0583286     0.0188445    0.00494157   0.000907914       0.00000       0.00000
   8  24 3878.4986    1.7630  6.5710 11.9348 -0.0001  0.0482   0.0112   0.1304    0.0589   0.0000   446.7485       14.8502       31.8516       11.1913       4.58958       1.53274      -2.60637     -0.977027     -0.746212      -1.18268     -0.496293    -0.0976661     -0.157458    -0.0213361  -0.000579993    0.00174891       0.00000       0.00000       9.35481       11.3365       10.9128       9.90421       8.24140       6.27411       4.33321       2.79536       1.66815      0.889459      0.429079      0.186605     0.0726455     0.0239667    0.00635250    0.00114469       0.00000       0.00000
   8  25 4017.6436    1.4648  8.6370 11.7010 -0.0007  0.0592   0.0087   0.1645    0.0470   0.0000   444.1170       56.8137       17.5268       9.55795       4.56534      -3.46678      -6.07809      -2.10325      0.371904     -0.505961      -1.46142     -0.138553    0.00274755    -0.0532831   -0.00320551    0.00124076       0.00000       0.00000       11.3367       13.8168       13.3723       12.1668       10.0887       7.67609       5.43019       3.43403       2.08610       1.09624      0.548060      0.234007     0.0935295     0.0297625    0.00801580    0.00142536       0.00000       0.00000
   8  26 4156.9058    1.2403 10.8361 11.5967 -0.0000  0.0719   0.0073   0.2048    0.0386   0.0000   427.2822       8.56877     -0.125017     -0.952300       3.93399      -3.52302      -5.47098      0.616187     -0.224052      -3.54022     -0.118393     0.0611632    0.00662118     0.0339076   -0.00509350   0.000894410       0.00000       0.00000       13.7191       16.6704       16.6459       14.7833       12.3039       9.25025       6.59854       4.21599       2.49799       1.35647      0.674535      0.296851      0.114470     0.0375487     0.0100002    0.00170797       0.00000       0.00000
   8  28 4436.1704    0.8338 15.1603 11.6519 -0.0012  0.1147   0.0057   0.3309    0.0271   0.0000   459.3636       24.6027      -11.6695       17.7261       8.45764       6.61628      -18.8683      -2.78398      -2.35234     -0.288118     -0.842579      -1.01434     0.0132564     0.0357132     0.0211631   -0.00462220       0.00000       0.00000       21.3684       26.2639       25.9640       23.2473       19.7659       14.9959       10.6960       6.98013       4.17927       2.28221       1.13400      0.495661      0.191617     0.0629168     0.0164308    0.00280189       0.00000       0.00000
   9   8 1702.4472    0.2730  0.1879 11.6580 -0.0009  0.0081   0.0088   0.0180    0.0224   0.0000   436.9073     -0.244050       12.9206     -0.880282      0.225612      0.951383      0.330298      0.510263      0.484703    0.00902837     -0.102796     0.0582484     0.0199795   -0.00453519    0.00289351  -1.38453e-05  -7.60687e-05  -5.12983e-05       1.34407       1.52054       1.62227       1.49541       1.33008      0.949149      0.721378      0.476772      0.336356      0.190070      0.107592     0.0563202     0.0230576    0.00970405    0.00351159   0.000997855   0.000271285   4.06886e-05
   9   9 1843.6140    0.4059  0.2957 11.6804  0.0008  0.0106   0.0104   0.0214    0.0282   0.0000   436.3000       1.60730       11.4503      -2.59754     -0.733275       1.42668     -0.639121    -0.0206750      0.342406     0.0592588     0.0777733    -0.0586042    0.00599938   -0.00761704   -0.00173480   -0.00179776   2.76124e-05  -0.000152091       1.84542       1.89779       1.95061       2.09057       1.64337       1.16572      0.970508      0.727973      0.405216      0.225489      0.142261     0.0760708     0.0339540     0.0120965    0.00389117    0.00114185   0.000285337   5.01564e-05
   9  10 1984.2226    0.5699  0.4040 11.7838 -0.0032  0.0099   0.0124   0.0251    0.0366   0.0000   440.1783      -1.84030       13.9160      0.530666      -1.86882      -1.66546      0.318583     -0.266052      0.479568    -0.0378206     -0.236938    0.00290938    -0.0668484    -0.0182710   -0.00648090    0.00179606   0.000238605   6.29569e-06       1.77171       2.12030       2.07374       1.97439       1.63240       1.24786      0.904152      0.621057      0.394303      0.228756      0.129574     0.0610722     0.0289749     0.0108658    0.00397986    0.00119712   0.000295537   5.21009e-05
   9  11 2125.0980    0.7634  0.6174 11.8313 -0.0023  0.0128   0.0130   0.0290    0.0545   0.0000   437.0980     -0.671436       18.2696     -0.829382      -3.00668     -0.493138       1.51007      0.162272      0.146336     -0.545329      0.213473     -0.132720     0.0429365    -0.0188644    0.00312967    0.00175050   0.000406985   5.84033e-05       2.12984       2.65990       2.60775       2.49656       2.01648       1.59208       1.10244      0.755778      0.502694      0.294560      0.160782     0.0824682     0.0345809     0.0148232    0.00535741    0.00161692   0.000391156   7.29294e-05
   9  12 2264.5481    1.0448  0.7024 12.2579 -0.0014  0.0123   0.0167   0.0322    0.0606   0.0000   436.4614       3.08882       14.1085       3.01897      -5.29906      -2.42593      -1.86305      0.444563     -0.322751     -0.488731      0.247485    -0.0890973    -0.0470886   -0.00793989   -0.00931276   -0.00202887   0.000100887   6.14767e-05       2.19706       2.60271       2.55795       2.35809       2.00134       1.60790       1.17887      0.802460      0.504696      0.295645      0.157067     0.0795760     0.0346581     0.0144866    0.00509373    0.00155741   0.000378017   6.59180e-05
   9  13 2402.3259    1.4387  0.9164 12.4281 -0.0008  0.0146   0.0202   0.0363    0.0894   0.0000   432.6317       7.26000       10.4949      -4.06551      0.225054      0.108936     -0.487441     -0.883964     -0.934953     -0.619116    -0.0405785   -0.00986051     0.0802640    -0.0169515   -0.00522250   -0.00206263  -0.000888806  -1.14886e-05       2.77809       3.36931       3.34074       3.00363       2.48643       1.93700       1.37351      0.938553      0.575600      0.337830      0.180414     0.0883330     0.0404537     0.0160876    0.00575223    0.00178505   0.000424881   7.41115e-05
   9  14 2539.5890    1.8389  0.9039 12.9853 -0.0013  0.0138   0.0261   0.0368    0.0879   0.0000   438.8868       10.4769       11.5738       4.14072     0.0391708     -0.510491       1.90099     -0.308126     -0.713696    -0.0448056     -0.352913      0.121749     0.0342127   -0.00419463    0.00283050    0.00232066   2.26406e-05  -6.35213e-05       2.49509       2.96701       2.97131       2.74869       2.25953       1.80505       1.28872      0.876596      0.559464      0.323766      0.179593     0.0867198     0.0404219     0.0158830    0.00585197    0.00173320   0.000413295   7.33978e-05
   9  15 2677.0631    2.3364  0.9080 13.3352 -0.0009  0.0139   0.0325   0.0356    0.0960   0.0000   438.3850       6.14130       16.7529      -2.60805      -1.49961       2.64763     -0.785355     -0.375247     -0.283665     -0.838893     0.0809371    -0.0833834    -0.0245935    0.00650445   -0.00263780   -0.00345135  -0.000349916   9.68051e-05       2.50491       2.95276       3.01017       2.73164       2.28918       1.82769       1.29169      0.865442      0.562257      0.344669      0.179875     0.0846489     0.0404305     0.0164342    0.00589942    0.00178784   0.000421468   7.23709e-05
   9  16 2815.2531    3.0085  0.8099 13.7253 -0.0008  0.0127   0.0433   0.0323    0.0999   0.0000   434.8771       11.6338       7.32253       1.42531      -3.91823      -1.18430      0.894007      -2.43875      0.597859     -0.410570     0.0437481   -0.00522422    -0.0503951    -0.0166970    0.00226615    0.00293805  -0.000376444  -6.37084e-05       2.33749       2.78905       2.73876       2.53112       2.11237       1.62917       1.24754      0.836785      0.505671      0.301846      0.157786     0.0816778     0.0364565     0.0151377    0.00498560    0.00155842   0.000393357   6.73884e-05
   9  17 2953.6280    3.5045  0.8895 14.3399 -0.0014  0.0143   0.0499   0.0351    0.0918   0.0000   440.9554       15.6514       16.0958      -2.06882      -1.75500       3.10793     -0.414703      -3.36620      0.202382     -0.506899    -0.0648483     0.0666087     0.0713803    -0.0100594    0.00159651   -0.00184171   0.000263583  -0.000159903       2.51513       3.07560       3.10549       2.74846       2.29495       1.92394       1.30269      0.911670      0.592832      0.324856      0.183135     0.0885560     0.0392014     0.0160605    0.00645885    0.00189598   0.000436374   7.79193e-05
   9  18 3091.6336    3.8799  0.9058 14.3908 -0.0016  0.0138   0.0542   0.0351    0.1017   0.0000   437.2401       24.6372       14.2170       4.85837      0.512820      0.862119      -2.86086      -1.41188      0.530395     -0.325704      0.109074     0.0231918    -0.0324900    -0.0238185    -0.0113272    0.00243868  -0.000328141  -1.37311e-05       2.45533       3.01749       2.83765       2.61942       2.27374       1.83114       1.35691      0.925268      0.569001      0.336167      0.174918     0.0866275     0.0387281     0.0160679    0.00559327    0.00178023   0.000440546   7.82626e-05
   9  19 3229.6141    3.7245  1.2721 14.5728 -0.0043  0.0176   0.0469   0.0463    0.0929   0.0000   435.4908       20.5053       8.81322       5.98224      -4.41437       1.12517      -4.18301     -0.124175      0.272282      -1.26250      0.169407     -0.229571    0.00539743    -0.0294913    0.00722392   0.000113941  -0.000280955  -2.13732e-05       3.13217       3.82425       3.60805       3.33489       2.93430       2.29535       1.70849       1.15104      0.736054      0.424154      0.227111      0.113095     0.0487297     0.0199884    0.00718963    0.00220118   0.000568335   9.77014e-05
   9  20 3367.8432    3.3072  1.8328 14.0394 -0.0012  0.0208   0.0348   0.0556    0.0715   0.0000   435.4574       27.5315       19.0910       7.27738      -2.35252      -3.14090      0.413055      -3.88456     -0.136684     -0.376663     -0.175768     -0.123728    0.00476379    -0.0112277    0.00899698   0.000296529   0.000717240  -0.000181485       3.65919       4.50084       4.50412       4.13240       3.39857       2.69456       1.92669       1.31448      0.831529      0.491107      0.264262      0.133098     0.0595393     0.0249226    0.00889390    0.00272283   0.000657914   0.000116267
   9  21 3506.3624    2.8204  2.6038 13.4823 -0.0008  0.0257   0.0251   0.0667    0.0610   0.0000   432.4716       28.2773       15.9699       5.41426      0.908743      -2.97070       1.80411      -1.91581      0.493307     -0.400692     -0.494756     -0.316282    -0.0524373    -0.0123084   4.76829e-05   -0.00396737   0.000222527   0.000163425       4.45826       5.40672       5.32943       4.93266       4.17494       3.29956       2.47552       1.64779       1.05019      0.616611      0.333904      0.161868     0.0764166     0.0305853     0.0109908    0.00329560   0.000838338   0.000143671
   9  22 3645.3077    2.3725  3.8078 12.7779 -0.0008  0.0314   0.0179   0.0824    0.0596   0.0000   427.9342       26.7675       7.03592       12.6822      -13.4287      -1.44739      0.936009      -6.24949      -1.30749      0.805315     -0.193392     -0.454590     -0.136154    -0.0714914     0.0193667   -0.00352168   -0.00114517   6.08675e-05       5.48249       6.67268       6.57949       6.06366       5.13725       4.10610       3.00921       2.04319       1.30367      0.755492      0.416657      0.199306     0.0946549     0.0371945     0.0137654    0.00412604    0.00102539   0.000176345
   9  23 3784.3588    1.9566  5.3224 12.4126 -0.0002  0.0388   0.0130   0.1060    0.0505   0.0000   421.0342       35.0902       15.3320       1.82133      -6.92021      0.604419       4.07531      -4.46367    -0.0797189      -1.37459     -0.368256     0.0238543      0.119788     0.0361511    0.00980295   -0.00148331    0.00176268   1.18004e-05       6.89447       8.30120       8.17872       7.61324       6.45055       5.07802       3.77662       2.54173       1.62590      0.945614      0.517554      0.253129      0.117003     0.0467160     0.0168977    0.00504805    0.00127393   0.000215395
   9  24 3923.6543    1.6168  7.3498 11.9447 -0.0004  0.0492   0.0095   0.1357    0.0453   0.0000   428.7377       32.1846     -0.442691      -6.34092       5.92103      -1.18927      -1.68231      -6.27436       1.09915      -2.67018     -0.236404     -0.529571    -0.0708903    -0.0599559   -0.00436334   -0.00554551    0.00216379   0.000140860       8.43264       10.3975       10.3769       9.69756       8.06512       6.37796       4.76146       3.20928       2.05109       1.19910      0.660175      0.329928      0.152294     0.0621192     0.0223835    0.00673827    0.00168225   0.000284551
   9  25 4063.2806    1.3682  9.2301 11.7761 -0.0001  0.0596   0.0078   0.1678    0.0379   0.0000   441.2981       24.2019       1.07378       13.4322      -24.8391       1.20011      0.441875      -6.24174      -4.08210     -0.922147     -0.816713    -0.0760222      0.232547     -0.204505   -0.00217304     0.0131492    0.00186074  -5.78828e-05       10.2129       12.5915       12.5772       11.6210       9.82408       7.83748       5.80396       3.93903       2.51297       1.47632      0.803408      0.402296      0.183925     0.0759622     0.0273932    0.00837418    0.00206717   0.000345615
   9  26 4202.9689    1.1466 10.9651 11.6917 -0.0012  0.0717   0.0067   0.2028    0.0327   0.0000   415.0230       31.3021       17.4876       17.7729      0.244702      -4.42410      -21.5760      -1.06784       5.18205      -1.12078      -1.79575      -1.49315      0.214815      0.202227    -0.0415839    0.00138883    0.00209963  -0.000420583       12.0692       15.0094       15.0221       14.1221       11.7030       9.48885       6.91684       4.77490       3.02539       1.78585      0.977661      0.491940      0.225507     0.0927658     0.0335851     0.0103434    0.00249436   0.000428909
   9  27 4343.0725    0.9503 13.2949 11.6762 -0.0005  0.0902   0.0059   0.2616    0.0280   0.0000   442.2060       53.7574       12.8017      -32.3030       9.27891       16.2492       5.20378      -19.5763      -6.01276       5.39308      0.627601      0.618982      0.247343    -0.0978348    -0.0813202   -0.00236454  -0.000978383  -0.000149789       15.1946       18.8534       18.9274       17.4265       14.9751       11.9919       8.84500       6.10268       3.91308       2.35316       1.26843      0.644824      0.290683      0.122175     0.0433870     0.0134363    0.00323626   0.000530280
   9  28 4483.3332    0.7911 15.6570 11.6711 -0.0016  0.1154   0.0052   0.3300    0.0240   0.0000   401.9508     -0.835420       24.1932      -1.03161      -30.1764       8.14095      -22.2426      -19.5608       2.75076      -8.32971      -3.87502     -0.256862      0.297119    0.00130672   -0.00268577    0.00771622    0.00871672  -0.000171773       18.9971       23.8114       23.9453       22.2314       19.0120       15.3117       11.3616       7.97748       5.02612       3.02869       1.65684      0.848159      0.386369      0.160184     0.0568655     0.0176788    0.00421224   0.000695954
  10   7 1592.9125    0.2081  0.1164 11.6425 -0.0009  0.0057   0.0086   0.0153    0.0191   0.0000   435.6091      -1.35528       12.0342     -0.482479      -1.04858      0.886487    -0.0459465      0.149253     0.0479898     0.0282538    -0.0156364    -0.0232976     0.0613067   -0.00687541   -0.00231429    0.00269722  -0.000268332   9.25115e-05      0.953266       1.05719       1.03942       1.06345      0.904162      0.809154      0.542574      0.385888      0.279917      0.187432      0.111315     0.0580534     0.0290373     0.0118659    0.00541270    0.00203893   0.000709595   0.000190066
  10   8 1737.8228    0.3130  0.1907 11.6477 -0.0049  0.0074   0.0098   0.0165    0.0224   0.0000   436.0978       1.19150       13.9169      0.244750     -0.471048       1.53362     -0.134601     -0.510322    -0.0725782      0.185385     0.0257037    -0.0447605     0.0118906    -0.0392446    -0.0127775   0.000919111   -0.00120749  -1.39642e-06       1.16337       1.33842       1.30252       1.25746       1.21123      0.987769      0.683823      0.488734      0.356957      0.228545      0.146505     0.0727342     0.0367527     0.0166531    0.00702015    0.00239821   0.000956036   0.000261087
  10   9 1880.0105    0.4534  0.3391 11.6294 -0.0024  0.0093   0.0101   0.0209    0.0299   0.0000   438.7460      0.404097       12.5198     -0.213305      0.744896       1.12188      0.284060     -0.832097      0.679105      0.122559     0.0934811     -0.117186     0.0543518     0.0185703     0.0110537  -0.000116373   0.000542682  -5.66505e-05       1.43397       1.78166       1.79999       1.69394       1.44904       1.19160      0.876060      0.637239      0.412137      0.270290      0.163648     0.0830895     0.0414667     0.0209898    0.00877193    0.00321084    0.00112806   0.000330384
  10  10 2021.4969    0.6358  0.4583 11.7545 -0.0013  0.0103   0.0120   0.0250    0.0403   0.0000   437.3864     -0.714476       13.4706      -1.53576      0.145059     -0.728715      0.737778     -0.554555     -0.224073     -0.352580     0.0666552     0.0271526    -0.0330220   -0.00565205    0.00590521   -0.00215423  -0.000660620  -0.000210751       1.59166       1.90757       1.81661       1.71379       1.51334       1.33027       1.03648      0.758480      0.496100      0.302446      0.181245     0.0905582     0.0483239     0.0213631    0.00973082    0.00337390    0.00122725   0.000347639
  10  11 2162.9627    0.8716  0.6494 11.8080 -0.0009  0.0117   0.0139   0.0302    0.0621   0.0000   436.0226      -1.90698       13.8892       3.26006      -1.12784      -1.86735       1.26177     -0.856413      0.385728     0.0223513      0.156955      0.134610     0.0320430    -0.0375255     0.0204355   -0.00146109   -0.00169564  -0.000800674       1.80243       2.19795       2.20402       2.12899       1.75909       1.46197       1.15865      0.785754      0.537772      0.334265      0.204387      0.103218     0.0551428     0.0252672     0.0116045    0.00412803    0.00141421   0.000374390
  10  12 2302.8301    1.1598  0.7976 12.1372 -0.0010  0.0132   0.0164   0.0323    0.0800   0.0000   435.9599     -0.657662       13.1870       2.25965      -2.98719      0.723002       1.65221      0.523625     -0.445028     -0.271339    -0.0219985     0.0371224    -0.0767745    -0.0125124    0.00518744   -0.00194368    0.00162896   9.75711e-06       1.98716       2.44801       2.47931       2.41371       2.01480       1.67400       1.21745      0.866407      0.594620      0.380391      0.226605      0.123815     0.0615052     0.0291954     0.0122107    0.00477121    0.00160662   0.000454049
  10  13 2440.8143    1.5197  0.9228 12.6502 -0.0018  0.0135   0.0205   0.0361    0.0827   0.0000   439.9189       9.51098       16.3359      0.710768     -0.990571      0.568351      0.776910      -3.23530      -1.22019      0.182121      0.145356     -0.139003   -0.00603330    -0.0181780    -0.0124768  -0.000383403  -0.000741174  -0.000255914       2.16929       2.64347       2.71876       2.53749       2.09176       1.77888       1.33185      0.945975      0.629663      0.391099      0.229204      0.124482     0.0616614     0.0302718     0.0126549    0.00499872    0.00167016   0.000463119
  10  14 2578.6937    2.0005  0.9207 12.9754 -0.0000  0.0133   0.0261   0.0343    0.0930   0.0000   440.6708       5.90864       9.06682      -1.37251       1.43046       2.59665     -0.717327      0.132424      0.301487     -0.565219     0.0227872     0.0706352    -0.0327387     0.0320398     0.0106438    0.00411920   0.000124830  -0.000514739       2.13851       2.49425       2.52118       2.39959       2.10226       1.74667       1.28480      0.932288      0.635142      0.399680      0.237726      0.127935     0.0644755     0.0292800     0.0124259    0.00467233    0.00161868   0.000453168
  10  15 2717.0556    2.4497  0.9350 13.5809 -0.0022  0.0138   0.0327   0.0352    0.0876   0.0000   438.3647       10.8986       8.89705       5.31871       5.71610       1.06342      0.170959      -2.55064      0.566239     -0.371214      0.119171    -0.0307388     -0.121432    -0.0254448    -0.0210157   -0.00638870  -0.000988247  -9.61150e-05       2.38672       2.78436       2.79768       2.73795       2.30790       1.86595       1.34954      0.937950      0.637502      0.424384      0.255592      0.131620     0.0644249     0.0305168     0.0127704    0.00472814    0.00156842   0.000428940
  10  16 2855.7618    3.0980  0.8260 14.0609 -0.0009  0.0126   0.0426   0.0315    0.0821   0.0000   441.4624       12.0527       12.1811      0.286597      -1.52991      -3.75495      0.221812      -1.23509     -0.154855     -0.314088     0.0231780     -0.285209    -0.0659711    -0.0496213   -0.00775853    0.00546628  -0.000710779   8.81388e-05       2.01515       2.38188       2.44859       2.40835       1.93003       1.65025       1.24595      0.887292      0.605405      0.367127      0.217722      0.120136     0.0633121     0.0282397     0.0124921    0.00466857    0.00159232   0.000415212
  10  17 2994.5912    3.6974  0.8792 14.2797 -0.0010  0.0128   0.0497   0.0329    0.0943   0.0000   440.9650       17.9422       13.7744     -0.810361      -2.18020      -1.63583      0.223181      -3.16568       1.57642     -0.450217      0.143329     -0.271940     0.0624627     0.0213530   -0.00287288    0.00541793  -0.000332669   3.04138e-05       2.14387       2.46646       2.48963       2.43422       2.09064       1.66132       1.26470      0.918988      0.624562      0.378024      0.225480      0.124433     0.0644179     0.0287585     0.0120324    0.00442540    0.00149730   0.000414716
  10  18 3133.0196    3.9192  1.0599 14.5469  0.0007  0.0146   0.0495   0.0387    0.0982   0.0000   439.1672       21.4337       7.93774      0.347542       2.83446       1.27891     -0.256819      -1.42094       1.09121     -0.464098     0.0144180    -0.0839774     0.0668737     0.0103233   -0.00354193   -0.00655040   -0.00108760   0.000656751       2.44766       2.87441       2.79323       2.62504       2.30894       1.95018       1.52899       1.11446      0.725470      0.445756      0.253474      0.137803     0.0695735     0.0319373     0.0135616    0.00509177    0.00169097   0.000492694
  10  19 3271.4267    3.6602  1.3633 14.2215 -0.0006  0.0166   0.0414   0.0442    0.0939   0.0000   435.8965       17.5459       14.5043       6.01850      -2.93307      -6.11593       3.33278      -1.22291      -1.30019      -1.07895     -0.182784    -0.0974415      0.115115    0.00369963     0.0126652   -0.00355533   -0.00131199  -3.25861e-05       2.58552       3.20983       3.22687       3.00272       2.63855       2.15438       1.59765       1.18296      0.766641      0.495308      0.286735      0.156663     0.0799903     0.0366608     0.0157921    0.00596540    0.00203774   0.000614769
  10  20 3410.2757    3.1156  2.0255 13.7603 -0.0009  0.0209   0.0294   0.0545    0.0660   0.0000   433.0413       21.4908       6.87724       4.14409       4.43985       2.26026      -3.56214      -2.31185     -0.275129      -1.24572    -0.0579212     -0.491869    -0.0657119     -0.119171   -0.00670025   -0.00975720   -0.00324017  -0.000234713       3.37890       4.13881       4.07241       3.86992       3.36380       2.76024       2.07282       1.49951      0.985385      0.631732      0.367038      0.196946      0.100161     0.0454629     0.0197434    0.00732151    0.00247786   0.000730514
  10  21 3549.2601    2.6527  3.1058 13.2063 -0.0006  0.0265   0.0206   0.0710    0.0521   0.0000   439.8671       12.3769       18.6795       7.69754      -1.92757      0.637776      -1.77592      -4.40952      -1.07072     -0.753121      0.202780     -0.121905      0.125198    -0.0401761    -0.0108977   -0.00565281   -0.00121546   -0.00201935       4.20118       5.13015       5.13962       4.89372       4.22172       3.38745       2.64069       1.86011       1.23557      0.791662      0.458154      0.251629      0.126083     0.0599775     0.0253587    0.00971877    0.00312354   0.000921832
  10  22 3688.5457    2.1851  4.3609 12.8057 -0.0003  0.0328   0.0150   0.0889    0.0436   0.0000   440.9473       21.3513       5.71991      -5.46938      -1.57319     -0.732436       1.66474     -0.992888       2.69616     -0.515233      0.415963     -0.688562    -0.0174327    -0.0432943    -0.0118325    -0.0102617   0.000825198   -0.00145511       5.23548       6.38337       6.41940       6.07890       5.18967       4.32024       3.28516       2.33545       1.56560      0.984131      0.581098      0.312268      0.156195     0.0747615     0.0314371     0.0120868    0.00405910    0.00115116
  10  23 3828.1260    1.8469  5.7580 12.3587 -0.0003  0.0398   0.0115   0.1062    0.0427   0.0000   453.4547       38.4975       14.1412      -3.17699      -7.32802      -3.61170     -0.218135      -7.70926      -1.24547      -1.74573     -0.188084     -0.342190     -0.204566    -0.0213593     0.0579984    -0.0169475   -0.00125298    0.00110514       6.14795       7.60900       7.65766       7.34217       6.35675       5.13417       3.90734       2.82324       1.89570       1.18982      0.706506      0.389425      0.197925     0.0933339     0.0389546     0.0149378    0.00500522    0.00145364
  10  24 3967.8268    1.5535  7.7252 11.9980 -0.0004  0.0483   0.0086   0.1351    0.0369   0.0000   432.6462       9.82579       11.1429       3.10781      -25.3174      -6.22831       7.79877      -8.68496       1.74556       1.18163      0.681858     -0.934318      0.182495     0.0855840     0.0139071    -0.0328529    0.00443305    0.00145352       7.53947       9.41375       9.47105       8.97743       7.80066       6.32381       4.81062       3.45110       2.33949       1.44889      0.868246      0.470425      0.243197      0.111458     0.0480200     0.0180861    0.00622729    0.00178646
  10  25 4107.8440    1.2914  9.8921 11.7921 -0.0004  0.0600   0.0069   0.1723    0.0323   0.0000   442.3099       48.4120       26.7195      -5.48367       3.86256      0.361209      -3.26115      -2.32358       1.27292     -0.521963     -0.687574     -0.191316      0.719028     -0.122542     0.0526453     0.0242251  -0.000951318  -0.000768511       9.22602       11.5905       11.6789       10.9923       9.59499       7.90559       6.00699       4.34625       2.90538       1.84626       1.07668      0.598778      0.303422      0.142502     0.0604789     0.0235001    0.00780995    0.00230320
  10  26 4247.9869    1.0811 12.2143 11.7005 -0.0009  0.0753   0.0060   0.2169    0.0288   0.0000   426.5842       14.3346    -0.0667623       37.8692       9.08406      -14.6464      -7.73721      -5.73716      0.617256      -1.86709      -2.31328      0.412732      0.504722     -0.237308     -0.279546   -0.00388125    0.00400845    0.00378155       11.2910       14.3120       14.4090       13.8337       11.9952       9.79768       7.57528       5.47329       3.68174       2.33501       1.38116      0.766303      0.387970      0.186160     0.0782421     0.0304079     0.0100112    0.00295440
  10  27 4388.2574    0.8969 14.2882 11.7190 -0.0010  0.0951   0.0054   0.2720    0.0247   0.0000   401.6479       13.5785       30.9985       34.4489       21.8086       5.87444     -0.445827      -4.75168      -2.25908      -3.79760      -3.28799     -0.933113      0.872395    -0.0470813     -0.102869     0.0882602    -0.0183064   -0.00419819       14.2495       17.9254       18.2861       17.3571       15.1927       12.4663       9.62411       6.96764       4.73444       2.99784       1.79007      0.987349      0.505777      0.239569      0.102121     0.0393508     0.0131583    0.00381850
  10  28 4528.9673    0.7342 17.3205 11.6757 -0.0001  0.1264   0.0045   0.3521    0.0210   0.0000   443.7428       71.1228       22.4805      -19.0513       8.85405       36.3048      -14.0081      -19.4141      -3.92652      -1.57155     -0.435894      0.201781     -0.446598     -0.917196    -0.0117463      0.108815     0.0248615   -0.00855436       18.9343       23.8544       24.4208       23.0889       20.1607       16.8115       12.8316       9.32182       6.35003       4.10733       2.44466       1.35103      0.698343      0.326093      0.141986     0.0544657     0.0180421    0.00519033
  10  29 4669.5503    0.5790 19.1317 11.6344 -0.0005  0.1637   0.0039   0.4295    0.0183   0.0000   440.5120       25.0741       19.6005      -20.2720      -26.2394       18.7668       34.3134      -37.0276      -14.6835      -1.60910      -1.90113      -1.66879      0.575809     0.0210043     0.0789506     0.0246117     0.0312155    -0.0179486       24.0473       30.5319       31.3362       29.6740       26.2869       21.4220       16.6772       12.2767       8.35262       5.34859       3.22310       1.80984      0.931698      0.447605      0.188676     0.0728073     0.0238696    0.00691792
  11   7 1627.1179    0.2181  0.1205 11.6326 -0.0054  0.0069   0.0084   0.0141    0.0187   0.0000   435.1500      0.298009       12.3877      -1.86286      0.224953     -0.660053      0.248386      0.223617     -0.578361      0.332063     0.0589832     0.0377535     0.0393862   -0.00903233    -0.0114907   0.000708955    0.00154046    0.00101249      0.960884      0.980337       1.23151       1.12746      0.852683      0.880717      0.669202      0.440844      0.356726      0.224372      0.121901     0.0781262     0.0480403     0.0205975     0.0105015    0.00481702    0.00225169   0.000730956
  11   8 1772.2268    0.3497  0.2226 11.6592 -0.0034  0.0078   0.0093   0.0163    0.0228   0.0000   434.7250      -4.38935       11.6028       2.21004     -0.269402      -1.24251      0.470204       1.02574      0.197243      0.161188     0.0474895     -0.118070    -0.0457665     0.0463641    0.00783878  -0.000519860  -0.000688218   -0.00212487       1.20324       1.59916       1.61808       1.47893       1.26591       1.08353      0.776998      0.608991      0.398812      0.251227      0.155565     0.0892568     0.0489240     0.0244543     0.0123114    0.00487575    0.00207406   0.000773750
  11   9 1915.4211    0.4775  0.3658 11.7319 -0.0011  0.0089   0.0096   0.0212    0.0286   0.0000   438.1110       1.48444       12.6973      -3.45947      -2.30891       1.39720       1.30984     -0.664536     -0.575631     -0.440425    -0.0131030     -0.118059     0.0179049  -0.000582448    -0.0158706   -0.00125023   0.000544427   0.000702580       1.26194       1.56635       1.60614       1.53594       1.34413       1.13402      0.875558      0.652198      0.461277      0.300831      0.187919      0.112405     0.0590880     0.0320236     0.0145866    0.00665894    0.00257072   0.000963367
  11  10 2057.9663    0.6702  0.5546 11.7566 -0.0018  0.0106   0.0110   0.0259    0.0420   0.0000   433.8084      -2.36712       11.2523      -1.63824      -2.04438     -0.344025      -1.93929     -0.279953     -0.114969     -0.522729     0.0450619   -0.00916309     -0.203622    -0.0119993     0.0228835    0.00592728   -0.00313456  -0.000348123       1.49996       1.91480       1.93583       1.86890       1.61961       1.32139       1.06920      0.766135      0.534015      0.358814      0.222192      0.130126     0.0725652     0.0360498     0.0182627    0.00761788    0.00325420    0.00111046
  11  11 2199.8145    0.9136  0.6503 12.0528  0.0009  0.0112   0.0140   0.0282    0.0543   0.0000   436.9556     -0.667157       14.6249       4.85649      -3.25927      0.400328     -0.911280     -0.412053      0.416306      0.533605     -0.118530     0.0776686     0.0628590    -0.0148338    -0.0138602   -0.00509299   -0.00275110    0.00131619       1.65686       2.03340       2.08825       2.00246       1.70608       1.41855       1.16209      0.857936      0.588040      0.383783      0.231707      0.136033     0.0737455     0.0384248     0.0189305    0.00823505    0.00334469    0.00118131
  11  12 2340.0178    1.2317  0.8160 12.3809 -0.0000  0.0127   0.0171   0.0322    0.0756   0.0000   435.5226       4.36969       9.06879       2.94391      -4.03873       1.18024     -0.239670      0.520220      0.563163      0.430003    -0.0400167    -0.0535557     -0.142484   -0.00453792     0.0122191   0.000954500    0.00263150   0.000571457       1.86008       2.19618       2.27980       2.15934       1.90932       1.62691       1.29238      0.963293      0.674092      0.437808      0.281882      0.160360     0.0863937     0.0437967     0.0217222    0.00933000    0.00377249    0.00133325
  11  13 2478.5332    1.6417  0.9507 12.7036 -0.0018  0.0136   0.0211   0.0341    0.0940   0.0000   434.1276       4.63314       14.0182       5.33842      0.383603      -3.44836      0.839294      0.158177      0.406571     -0.602763     0.0560787     0.0647523     0.0406671    0.00955347    -0.0107062    -0.0198559   -0.00197005   -0.00146774       2.01212       2.41571       2.40197       2.34965       2.03227       1.71124       1.43863       1.07206      0.738482      0.476398      0.298567      0.168881     0.0923233     0.0473152     0.0234896     0.0101727    0.00409748    0.00139334
  11  14 2616.9905    2.1089  0.9289 13.2722 -0.0029  0.0129   0.0269   0.0336    0.0841   0.0000   442.1851       10.7672       16.5738       1.35607      0.351899     -0.510198      0.924275      0.389034     -0.345110     -0.553085      0.295833      0.176292    0.00121703    -0.0955516     0.0290220    0.00421990  -0.000290906   -0.00169679       1.91131       2.26492       2.31571       2.27158       2.00063       1.64794       1.30679      0.955624      0.699127      0.445680      0.279216      0.165169     0.0915460     0.0480789     0.0217702    0.00976293    0.00375454    0.00141057
  11  15 2756.2113    2.6884  0.8947 13.7979 -0.0007  0.0124   0.0350   0.0333    0.0772   0.0000   436.4174       4.30809       12.3928       1.58537      0.821474     -0.840995      -1.83745      -3.45978       1.49293    -0.0908790      0.283412     -0.115680  -0.000812517    -0.0413923    0.00703203    0.00225575   -0.00567049  -0.000384441       1.83217       2.17356       2.18011       2.17077       1.92005       1.61210       1.23111      0.924795      0.653247      0.433879      0.273054      0.162641     0.0880459     0.0458584     0.0210308    0.00933219    0.00354854    0.00131994
  11  16 2895.4629    3.2861  0.8282 14.0804 -0.0031  0.0116   0.0437   0.0303    0.0825   0.0000   433.3782       13.0192       10.9162       7.17644      -1.77020     -0.762567       1.51973      -1.65712     -0.275676     -0.957256     -0.699662     -0.366865    -0.0203382    -0.0110065   -0.00676302    -0.0129242    0.00376524  -0.000563254       1.73756       2.01697       2.14968       2.03830       1.79572       1.49894       1.17263      0.894084      0.625258      0.409317      0.247574      0.146135     0.0835537     0.0429988     0.0198776    0.00881100    0.00352621    0.00126199
  11  17 3034.6191    3.8026  0.9221 14.3893 -0.0012  0.0124   0.0477   0.0328    0.0837   0.0000   440.6979       17.0608       16.6126      0.782097      0.670439      0.212588    -0.0659156     -0.914901     0.0781079     -0.507156     -0.121168     -0.494499    -0.0359346    -0.0115363  -0.000880523   -0.00602813    0.00544594   2.90240e-05       1.83442       2.19757       2.18998       2.13712       1.88036       1.62446       1.26608      0.948437      0.653117      0.444976      0.274881      0.161068     0.0862349     0.0444342     0.0203195    0.00929749    0.00362594    0.00131252
  11  18 3173.5879    3.8720  1.0646 14.6279 -0.0031  0.0141   0.0475   0.0366    0.0875   0.0000   434.5749       16.8495       10.4493       1.37165      -4.81665      -2.94777       1.34168      -3.48708       1.61448      -1.69377     0.0900039     -0.172171    -0.0747582   -0.00872807    -0.0400936    -0.0119063   0.000830375   0.000946817       2.11609       2.55453       2.52008       2.48224       2.15114       1.87527       1.45355       1.10136      0.776390      0.503654      0.311574      0.179502      0.100012     0.0499429     0.0241146     0.0101573    0.00414064    0.00147607
  11  19 3312.4828    3.5310  1.5506 14.0328 -0.0017  0.0172   0.0356   0.0440    0.0809   0.0000   439.3610       14.4988       12.6847       3.87514      -2.43130      -1.89732      -1.51918     -0.642651     -0.555127      -1.87984     -0.197166     -0.295538     0.0868705     -0.112491    -0.0171621    -0.0140290    0.00540926  -0.000325992       2.57178       3.16096       3.21545       3.09684       2.68768       2.24048       1.77257       1.30859      0.907670      0.600538      0.372139      0.218392      0.117280     0.0607025     0.0293335     0.0127717    0.00508905    0.00182812
  11  20 3451.7894    3.0523  2.3087 13.5861  0.0000  0.0213   0.0258   0.0552    0.0575   0.0000   443.8174       19.6739       8.52928       6.53186      0.998922      -6.81617     -0.328957      -2.94415       2.27665      0.164952      0.176461     -0.386458    -0.0713528    -0.0368480    -0.0596425     0.0123471   -0.00619139   -0.00277920       3.14127       3.76143       3.81434       3.73164       3.33007       2.74397       2.14251       1.60795       1.14364      0.747426      0.462268      0.273074      0.154672     0.0779137     0.0370492     0.0156192    0.00638246    0.00224209
  11  21 3591.3038    2.5136  3.4318 13.0096 -0.0004  0.0269   0.0177   0.0697    0.0468   0.0000   436.3409       21.2519       6.31018    0.00166856       2.20921      -2.23895      -1.48398     -0.603377       2.57059     -0.803591    -0.0156665     -0.589519      0.143572     0.0270395    -0.0391755    -0.0456367     0.0157109   -0.00150183       3.85915       4.70414       4.87443       4.65591       4.13957       3.43993       2.69465       2.05279       1.43100      0.924217      0.588063      0.337472      0.190641     0.0972103     0.0469979     0.0204035    0.00810772    0.00288504
  11  22 3730.9309    2.1148  4.7522 12.6137 -0.0000  0.0326   0.0133   0.0881    0.0402   0.0000   435.2670       20.5712       4.70394     -0.380731      -1.99390      -5.20272       2.11029      -3.78344      -1.02496      -1.74578    -0.0856561    -0.0482174     -0.190545     -0.129848     0.0650631     0.0153275  -0.000345993    0.00222160       4.71329       5.82995       5.94414       5.75259       5.01144       4.26652       3.31333       2.47623       1.74505       1.14872      0.709890      0.418285      0.231923      0.118028     0.0566748     0.0244691    0.00998247    0.00360580
  11  23 3870.8955    1.7434  6.3202 12.3098  0.0004  0.0405   0.0101   0.1115    0.0366   0.0000   432.8256       39.7869       14.2021       9.21878       5.11786      -3.99491     -0.475558      -8.36915       3.49612     -0.381237      -1.19373     -0.649831     -0.277717      0.213945    -0.0127670    -0.0338045   -0.00540862    0.00327258       5.71879       7.24956       7.24715       7.08771       6.25377       5.20629       4.15143       3.06727       2.17501       1.41523      0.898967      0.520122      0.289338      0.146615     0.0716052     0.0307578     0.0123459    0.00441670
  11  24 4011.0804    1.4465  8.0914 11.9915 -0.0003  0.0487   0.0078   0.1375    0.0331   0.0000   450.0622       26.8660       17.8127       7.43417       1.80501      -1.17081       1.70244      -12.0226       4.22481       1.14440      -1.95163     -0.604199      0.197663     -0.251923    -0.0358335    -0.0524363     0.0111384   -0.00312216       6.79232       8.58590       8.76951       8.45893       7.53971       6.24388       5.00510       3.66819       2.58141       1.73531       1.08993      0.641301      0.351094      0.182931     0.0857533     0.0391006     0.0152641    0.00556851
  11  25 4151.4861    1.2087 10.3022 11.8546 -0.0009  0.0610   0.0065   0.1738    0.0283   0.0000   434.8552       28.8964       13.8060      -1.76771      -5.44091      -14.1187       3.15363       6.03047       1.47849      -3.51143       1.55056     -0.739886     0.0202363     -0.244041    0.00585490    -0.0244299     0.0632647  -0.000760900       8.50050       10.6657       10.9751       10.5929       9.42019       7.87459       6.25063       4.69000       3.28211       2.20810       1.37865      0.813511      0.452955      0.233321      0.111246     0.0495243     0.0196767    0.00709300
  11  26 4292.3000    1.0187 12.8398 11.7420 -0.0010  0.0775   0.0056   0.2247    0.0255   0.0000   420.4233       19.1246       28.6354      -6.98452      -15.5956      -21.9417       16.3447      -9.43735      -11.2655      -3.78558       3.33063       1.00276      0.629873     -0.517455    -0.0740615     0.0633930     0.0361655   -0.00269904       10.5780       13.5393       13.8300       13.2491       11.9583       9.97164       7.97188       5.90959       4.23005       2.81325       1.77786       1.05595      0.585533      0.302939      0.145726     0.0640780     0.0253209    0.00926620
  11  27 4432.8443    0.8413 14.9593 11.7260  0.0003  0.0978   0.0049   0.2800    0.0220   0.0000   438.0149       64.5016       54.0648      -24.7985      -15.2714       1.20606      -16.5627       3.46220       8.18710      -2.31909     -0.706982     -0.745039    -0.0443287    -0.0327343      0.439662     0.0375714    -0.0146205   -0.00166307       13.4443       16.9732       17.5806       16.7978       15.1513       12.7181       10.0288       7.61260       5.40856       3.60933       2.28194       1.36170      0.763364      0.395382      0.191577     0.0836674     0.0328252     0.0120252
  11  28 4573.7759    0.6881 17.4879 11.6735 -0.0007  0.1276   0.0041   0.3450    0.0189   0.0000   426.9466       38.5517       43.2975       2.17197       49.6353      -7.96240      -23.1365      -17.3853       7.01072      -4.02420       7.40268    -0.0366530     -0.703074     -0.618516      0.238343     -0.182378     0.0568978     0.0118296       17.3877       22.0849       22.8696       21.9456       19.5614       16.6520       13.2085       9.99895       7.03579       4.77106       3.05795       1.80204       1.00726      0.520998      0.253710      0.112654     0.0440310     0.0159555
  11  29 4714.9388    0.5604 20.6084 11.6120 -0.0007  0.1685   0.0035   0.4408    0.0161   0.0000   465.6522       38.2893       28.9503       3.85433       4.60767      -34.4640       24.5398       13.0155       1.79768      -2.09941      0.952471      -3.24642      -2.70483     -0.593618      0.527417     0.0239254     -0.160131     0.0105393       22.8041       28.8961       29.9104       28.7796       26.1621       21.8173       17.5461       13.2569       9.49275       6.40973       4.11618       2.45788       1.38741      0.720518      0.350414      0.154246     0.0597885     0.0216250
  12   7 1660.2509    0.2496  0.1484 11.6600 -0.0030  0.0064   0.0079   0.0127    0.0187   0.0000   436.6055      -1.34758       14.2315    -0.0669968      -2.82235     -0.912407       1.04000       1.18973      0.179207     -0.132846     -0.219310    -0.0477384    -0.0443737     0.0213826     0.0221964   -0.00956867   -0.00229696  -0.000908728      0.866752       1.08220       1.18575       1.01384      0.974257      0.870773      0.652270      0.526202      0.378590      0.240358      0.176624     0.0948078     0.0588600     0.0328961     0.0161196    0.00720446    0.00353162    0.00146645
  12   8 1805.7935    0.3656  0.2838 11.6909 -0.0009  0.0083   0.0081   0.0186    0.0230   0.0000   436.8160      0.710941       13.7622     -0.573559      -4.22706     -0.243220     -0.417952     -0.292984     0.0816196     -0.374465    -0.0291623    -0.0161456     0.0601522     0.0240271    0.00161539    0.00126102    0.00143804   -0.00166404       1.07411       1.40078       1.37112       1.41558       1.25111       1.06574      0.783615      0.636471      0.430519      0.325416      0.191760      0.133462     0.0718688     0.0436753     0.0211755     0.0102811    0.00467645    0.00180687
  12   9 1949.9860    0.5242  0.3830 11.7451 -0.0012  0.0089   0.0098   0.0197    0.0298   0.0000   437.6719     -0.984000       12.5205       1.78513     -0.675044     -0.464405      0.584925      -1.15775     0.0170707      0.422362    -0.0372230    -0.0761713    -0.0500622    0.00631291     0.0153158   -0.00953683     0.0126769   -0.00235201       1.26624       1.54357       1.53966       1.48182       1.38987       1.18277      0.909304      0.707909      0.482745      0.351403      0.233373      0.148755     0.0841611     0.0438411     0.0228013     0.0109081    0.00490818    0.00193886
  12  10 2093.6467    0.7270  0.5525 11.8705 -0.0008  0.0098   0.0113   0.0250    0.0403   0.0000   435.7149     -0.291560       12.6277      -3.58445      -2.41960      0.966073      0.266804     -0.155030     -0.112124      0.407090     -0.196351      0.153245     0.0705558     0.0207685    -0.0119566  -0.000315359    0.00808616    0.00404550       1.29118       1.58295       1.63510       1.61011       1.41148       1.26350      0.972729      0.749211      0.541690      0.369395      0.253086      0.157562     0.0912064     0.0486489     0.0258491     0.0125874    0.00566553    0.00233261
  12  11 2235.8623    0.9795  0.7308 12.0931  0.0004  0.0114   0.0137   0.0291    0.0550   0.0000   435.9792       1.65146       8.83858      -3.50261     -0.185798       1.42734     -0.793288      -2.34459      0.281862     0.0257459     -0.520770     -0.195078     0.0367074     -0.161532    -0.0544731   -0.00625170   0.000829236   -0.00239809       1.50590       1.83150       1.85631       1.90229       1.67395       1.42087       1.12904      0.875264      0.636454      0.433779      0.288559      0.177256      0.106090     0.0584794     0.0303614     0.0149250    0.00645543    0.00274413
  12  12 2376.3386    1.3393  0.8686 12.5183 -0.0004  0.0123   0.0174   0.0325    0.0746   0.0000   441.2303      0.844134       10.5627       4.47974      0.328826     -0.919211      -1.08629     0.0462347      0.379952     -0.203764      0.236203     -0.485210   -0.00183951     0.0984362    0.00412534    -0.0266683    0.00710797   -0.00222019       1.67646       2.06171       2.12327       2.06690       1.81349       1.60821       1.24423      0.976452      0.695734      0.477353      0.319397      0.197760      0.112766     0.0626015     0.0317612     0.0157277    0.00698071    0.00296753
  12  13 2515.4627    1.7849  0.9417 12.8251 -0.0014  0.0127   0.0219   0.0330    0.0938   0.0000   436.9424       3.87273       11.6262      -1.00988     -0.857516      0.515542      -1.09890      0.349612      0.625825      -1.09388     0.0872426     -0.147178     -0.116461     -0.135205    -0.0314162   -0.00706865    0.00344858   0.000485465       1.68823       2.05864       2.10406       2.05811       1.86213       1.63843       1.27648      0.984340      0.707606      0.498426      0.331337      0.206713      0.119977     0.0656296     0.0334473     0.0163469    0.00720006    0.00303127
  12  14 2654.6428    2.2414  0.9208 13.4931 -0.0009  0.0126   0.0280   0.0326    0.0837   0.0000   438.5573       8.59048       11.7973      -1.01092       1.67769       1.66696      0.912233      -2.03316      0.232280     -0.981884      0.146784     0.0901463     0.0488546     -0.112519    -0.0144215     0.0304437    0.00555248  -0.000625286       1.72682       2.06738       2.12708       2.10678       1.89389       1.60883       1.29623      0.994961      0.743860      0.506550      0.323683      0.195792      0.119976     0.0667429     0.0346109     0.0163352    0.00722762    0.00303156
  12  15 2794.5546    2.8318  0.8534 13.9549 -0.0002  0.0118   0.0358   0.0305    0.0775   0.0000   438.7843       8.22539       12.6249       4.04991     -0.703634       1.21507     -0.492521      -2.68218     -0.194154     -0.196055     -0.840441    -0.0217187    -0.0222001    -0.0292329   -0.00862512     0.0163179    0.00545055   -0.00395001       1.59798       1.96877       1.93927       1.97956       1.76793       1.46274       1.22668      0.947413      0.713758      0.463415      0.306255      0.185324      0.110455     0.0613869     0.0320002     0.0156809    0.00684728    0.00279765
  12  16 2934.4306    3.5475  0.8337 14.1478 -0.0005  0.0112   0.0440   0.0285    0.0824   0.0000   439.9574       10.7967       10.3840       3.75058      0.326307      -4.62512      0.965114     -0.363909       1.36315     -0.356675      0.187638     -0.508806      0.114811     -0.117179    -0.0413228    -0.0211643   -0.00527486   0.000337199       1.56990       1.91375       1.94646       1.93536       1.69746       1.47772       1.14946      0.897231      0.653308      0.443536      0.285087      0.180981      0.104276     0.0573351     0.0298929     0.0146912    0.00630517    0.00261681
  12  17 3073.9466    3.8942  0.9331 14.4784 -0.0002  0.0123   0.0464   0.0311    0.0844   0.0000   437.1372       14.2380       7.63018      0.158109       3.42601      -2.49393     -0.919917     -0.769008      0.611815      -1.50516    -0.0532486     0.0651609     0.0476151    -0.0805861     0.0214875    0.00201039   -0.00563644  -7.96054e-05       1.64456       1.98285       2.01654       2.00536       1.81343       1.54650       1.28278      0.949216      0.684807      0.496582      0.321767      0.198939      0.117689     0.0642777     0.0328506     0.0157134    0.00708759    0.00307249
  12  18 3213.3646    3.8221  1.2001 14.5419 -0.0011  0.0142   0.0426   0.0391    0.0837   0.0000   437.8638       17.7076       13.2042       3.14316      -2.97742      0.558831     0.0459975      -3.75536      0.241020     -0.684336     -0.398183     -0.443006    -0.0917448     0.0159495    -0.0459285     0.0171478   -0.00964404    0.00528281       1.90328       2.35800       2.39099       2.35173       2.07943       1.81583       1.45040       1.16279      0.818132      0.566818      0.367984      0.227798      0.132536     0.0715440     0.0377314     0.0186520    0.00822578    0.00344018
  12  19 3352.8155    3.3734  1.7159 14.0800 -0.0007  0.0173   0.0313   0.0462    0.0616   0.0000   440.8371       22.2167       17.4483       4.80104      -1.16035      -1.88963      -3.33465      -2.73973     -0.441681     -0.433455     -0.366238     -0.327166      0.284420     -0.290960    -0.0165221    -0.0295614   -0.00241106   -0.00327246       2.35854       2.89000       2.98038       2.88568       2.61686       2.21421       1.79883       1.41966       1.02085      0.699184      0.448060      0.277263      0.163407     0.0899161     0.0473461     0.0228628     0.0102111    0.00418884
  12  20 3492.5538    2.8420  2.4927 13.5064 -0.0004  0.0212   0.0222   0.0564    0.0485   0.0000   439.4032       14.0700       15.7877       2.79931       4.14903     -0.756379      -3.63600      -1.60473      -1.00610      -2.76686     -0.419687     -0.484720     0.0336967     -0.118793    -0.0556546    -0.0543693    0.00306000   -0.00356302       2.85819       3.55581       3.69401       3.58072       3.19437       2.75795       2.18089       1.69487       1.21049      0.833103      0.554690      0.340468      0.196138      0.111167     0.0563182     0.0273528     0.0126769    0.00520815
  12  21 3632.5881    2.3673  3.7152 12.8761 -0.0002  0.0268   0.0153   0.0705    0.0414   0.0000   437.7822       25.9942       11.4944       3.32531      -2.95322     -0.422541       3.09587      -4.26584     -0.954596      -1.64483      0.419351     0.0177473     -0.134392    -0.0563421     0.0560822     0.0156785    0.00425292    -0.0119663       3.52995       4.33072       4.52300       4.39076       3.96040       3.38096       2.73735       2.16193       1.55968       1.06685      0.691996      0.429348      0.251026      0.139745     0.0730421     0.0358534     0.0160193    0.00663991
  12  22 3772.6774    1.9658  5.2792 12.5475 -0.0004  0.0341   0.0114   0.0905    0.0352   0.0000   442.8522       20.9071       7.01120     -0.833838      -3.18921      0.284281      0.290932      -7.79450      0.677205      -2.46336      -1.25316      -1.02466    -0.0746371     -0.105903     -0.206830     -0.103850     0.0428445  -0.000974824       4.49935       5.48866       5.73844       5.66002       5.02914       4.32703       3.50388       2.73784       1.95763       1.36771      0.895216      0.554416      0.325945      0.179185     0.0945114     0.0454365     0.0210276    0.00859202
  12  23 3913.0762    1.6462  7.1012 12.2165 -0.0004  0.0416   0.0088   0.1161    0.0325   0.0000   452.6777       15.2959       3.66342       15.8915      -12.2335      -3.45725      -7.44092      -3.48819     -0.292908     -0.266880      0.243437     -0.122202     -0.220256     -0.576313     0.0645182     -0.102222    -0.0193572   -0.00909775       5.45015       6.75849       7.07815       6.86221       6.23242       5.31039       4.27952       3.28920       2.41391       1.65908       1.09286      0.678747      0.400701      0.222808      0.115482     0.0566429     0.0249839     0.0105489
  12  24 4053.5430    1.3694  8.9961 11.9534  0.0001  0.0502   0.0070   0.1446    0.0302   0.0000   440.0285       44.3475      -4.47984      -4.70632       7.59740       14.5119      -6.73656      -7.33623      -4.99599     -0.891214      0.108892      -1.59345      0.294241     0.0653046     0.0277003     0.0606048    -0.0146930    0.00945430       6.52325       8.19952       8.50248       8.30527       7.55628       6.39739       5.20619       4.02585       2.92861       2.02913       1.32231      0.830395      0.484621      0.269750      0.140103     0.0686794     0.0304616     0.0127254
  12  25 4194.4288    1.1229 10.9184 11.8808 -0.0008  0.0634   0.0060   0.1824    0.0263   0.0000   453.9087       27.0759       19.3550       13.8378      -3.49314      -14.4264      -3.59110       7.73676       2.60023      -5.38470      -1.96963      -1.12869      0.843007    -0.0502971     -0.274442    -0.0567144    -0.0477912    -0.0112065       8.14677       10.3775       10.7159       10.5092       9.48067       8.10176       6.59884       5.13168       3.71175       2.59429       1.68853       1.05942      0.618753      0.345090      0.179277     0.0875788     0.0391657     0.0163425
  12  26 4335.3978    0.9622 13.2300 11.7745  0.0000  0.0796   0.0052   0.2261    0.0238   0.0000   450.9721       44.0262       4.80254      -3.84997      -3.74650      -19.8541       7.56402      -5.80942       5.60449      -5.08045     -0.867761      -1.10760     -0.838335     -0.579873     -0.235284      0.271599    -0.0316250    -0.0181870       9.97983       12.7979       13.1728       12.9800       11.7579       10.0848       8.27507       6.37916       4.68285       3.25645       2.17158       1.33689      0.800964      0.444565      0.231917      0.112773     0.0504319     0.0212129
  12  27 4476.5342    0.7786 15.7488 11.7451 -0.0007  0.1036   0.0044   0.2904    0.0199   0.0000   429.8703       30.3097       33.0701       37.9579      -3.39701      -15.0168       6.91505       1.34843       2.36157       4.52582       3.62798       1.05678      -1.98930     -0.530350      0.119719   -0.00386591     -0.133187    -0.0315773       12.9410       16.4321       17.2210       16.8190       15.3508       13.2268       10.7189       8.31603       6.11027       4.29470       2.84197       1.79467       1.05900      0.599872      0.308566      0.153249     0.0666190     0.0284527
  13   6 1541.1426    0.1744  0.0816 11.6287  0.0039  0.0057   0.0077   0.0104    0.0162   0.0000   437.1134     0.0452170       12.9539      0.256764    -0.0250420     -0.602772      0.340266     -0.134425     -0.427067      0.130093      0.115752    -0.0451720    -0.0350282     0.0461047     0.0187665   -0.00996406    0.00553875   -0.00127346      0.704398      0.895992      0.843076      0.887671      0.843719      0.768001      0.555522      0.427433      0.301660      0.235711      0.163178      0.116922     0.0720344     0.0415728     0.0211068     0.0116110    0.00502622    0.00226429
  13   8 1838.6624    0.3993  0.3000 11.6758 -0.0018  0.0077   0.0083   0.0181    0.0240   0.0000   436.8167      -1.53003       14.1396     -0.183351      -1.26205       1.45242     0.0197710     -0.623276      0.157029      0.777697     0.0787490      0.262454    -0.0592657    -0.0676193     0.0525268    0.00189952   -0.00556466   -0.00202464      0.992779       1.20206       1.30989       1.25373       1.12188      0.949943      0.802877      0.645916      0.466205      0.331010      0.226418      0.142053     0.0838823     0.0501923     0.0290548     0.0143049    0.00705673    0.00360506
  13   9 1983.8281    0.5824  0.4513 11.6903 -0.0009  0.0089   0.0098   0.0227    0.0324   0.0000   437.7985      -1.28502       13.5942       2.21841      -1.96000      0.518219     0.0232058      0.290612    0.00143517    -0.0486137    -0.0568891      0.104872    0.00256167    -0.0269193     0.0178637    -0.0264204    -0.0184434    0.00218082       1.02677       1.33741       1.36395       1.30551       1.19228       1.05346      0.876149      0.711330      0.518679      0.370167      0.254974      0.160112     0.0953190     0.0585108     0.0311071     0.0165447    0.00780525    0.00382174
  13  10 2128.4953    0.7912  0.5996 11.8202 -0.0009  0.0099   0.0115   0.0256    0.0435   0.0000   437.6188      -1.78263       14.1623       1.32758      -1.57419    -0.0241805      0.756283   -0.00879842      0.261944     -0.155298     -0.181132      0.404250      0.120930    -0.0322927     0.0194578    -0.0322308    -0.0235389   -0.00224174       1.15038       1.45037       1.47020       1.47052       1.35310       1.17536      0.957946      0.795579      0.565619      0.415209      0.283332      0.185031      0.115349     0.0648212     0.0368945     0.0191135    0.00952019    0.00451722
  13  11 2271.1492    1.0745  0.7931 12.1255 -0.0010  0.0113   0.0136   0.0293    0.0561   0.0000   437.7050       2.51784       15.0929      0.434840     0.0955814       3.16169      -1.56864     -0.862214     -0.460998      0.347647     -0.128588     0.0203713     -0.300716    -0.0906121    -0.0355345     0.0314827   -0.00890449   -0.00927391       1.41138       1.71251       1.76867       1.78100       1.63245       1.38921       1.13168      0.885015      0.691374      0.483255      0.318538      0.206257      0.130757     0.0757280     0.0426418     0.0228504     0.0111461    0.00495116
  13  12 2411.8518    1.4208  0.8835 12.6867 -0.0010  0.0117   0.0172   0.0313    0.0629   0.0000   436.6726       3.81560       15.8210     -0.429308      -1.37932       3.18269      0.596126      -1.68798      0.174377     -0.464261      0.367403      0.232071     -0.169518     0.0163204     0.0144029    -0.0213811    0.00609401   -0.00338839       1.46705       1.76654       1.83059       1.84089       1.65479       1.44346       1.21099      0.958419      0.737320      0.499997      0.354217      0.224825      0.138701     0.0810092     0.0437332     0.0238190     0.0118574    0.00533461
  13  13 2551.7352    1.8987  0.9356 13.0915 -0.0004  0.0122   0.0228   0.0319    0.0802   0.0000   436.8553       5.15355       13.8141       2.76291      -3.53966     -0.456468      0.443286     -0.448344      0.524518     -0.444127     -0.266958     -0.186868     0.0503035     -0.259464     0.0681361   -0.00353643    -0.0250717   -0.00509054       1.57887       1.90028       1.92844       1.94251       1.81409       1.57007       1.29471      0.961800      0.742839      0.531330      0.366651      0.242014      0.150177     0.0877262     0.0478766     0.0245920     0.0120078    0.00535908
  13  14 2691.7176    2.4488  0.9183 13.3297 -0.0023  0.0117   0.0293   0.0311    0.1012   0.0000   438.6599       7.83577       11.5640       1.61041      -1.85966     -0.810137       2.33938     -0.630228      0.525615      -1.02516     -0.300951     0.0273850     -0.101006    -0.0869174    -0.0963133   -0.00801742    -0.0121387   -0.00548079       1.47527       1.79653       1.82412       1.86381       1.68763       1.45259       1.19676      0.953753      0.728389      0.513137      0.339625      0.225069      0.136510     0.0810088     0.0446484     0.0238260     0.0118155    0.00524384
  13  15 2832.2466    3.1227  0.8813 13.7559 -0.0025  0.0112   0.0378   0.0292    0.1055   0.0000   438.3486       7.33385       13.0542       3.72649      -1.77934     -0.307328       3.23254     -0.926450      0.381597     -0.564653      0.185890     -0.265841    -0.0638495     -0.231654    -0.0188027    -0.0156934   -0.00372200    0.00215418       1.41477       1.75911       1.81519       1.80346       1.62759       1.44005       1.16300      0.918325      0.689180      0.493473      0.339300      0.205213      0.133811     0.0776345     0.0434849     0.0225310     0.0107947    0.00496770
  13  16 2972.6997    3.6726  0.8451 14.3824 -0.0009  0.0110   0.0445   0.0281    0.0812   0.0000   438.7695       11.1018       12.5812       1.20693      -2.13664       1.29480       1.62706      -1.82045      0.721443      -1.05597     -0.168624     -0.173835     0.0953935    -0.0381423     0.0128135    -0.0176201    -0.0188083    0.00224758       1.39933       1.71504       1.76011       1.73403       1.59047       1.41041       1.15419      0.894798      0.679831      0.482938      0.330523      0.214038      0.130750     0.0776821     0.0412676     0.0220658     0.0106935    0.00476956
  13  17 3112.5695    3.9045  0.9596 14.5936 -0.0006  0.0121   0.0451   0.0315    0.0795   0.0000   437.4954       12.8745       11.4153       5.57372       4.54587      -1.35989      -2.72278      -1.95060      0.432891      -1.30895     -0.193466     -0.381644    -0.0806822     0.0578659     0.0738911    -0.0541218   -0.00287793    0.00441997       1.53169       1.94256       1.95872       1.96769       1.79023       1.54529       1.24824      0.986857      0.742299      0.525907      0.354732      0.227077      0.140838     0.0824274     0.0459769     0.0238144     0.0115780    0.00530283
  13  18 3252.4632    3.6459  1.3285 14.3955 -0.0010  0.0148   0.0371   0.0391    0.0746   0.0000   435.9473       15.4965       9.26687       3.31201    -0.0509686     -0.798500      -1.82265      -1.43697       1.44444      -2.02398      -1.06063     -0.219720      0.190079     -0.110834    -0.0332224    -0.0601861     0.0201223   -0.00765039       1.81485       2.21557       2.34817       2.28817       2.12884       1.85230       1.52369       1.18884      0.876128      0.633130      0.440970      0.288591      0.178853      0.102460     0.0564970     0.0293098     0.0146291    0.00661267
  13  19 3392.4890    3.2107  1.8628 14.0189  0.0004  0.0176   0.0279   0.0465    0.0531   0.0000   440.6332       15.1796       6.46490       1.68736     -0.300716      0.164871      -4.80259      -3.81787    -0.0712844      -1.35011     -0.398743     -0.674746      0.305929     -0.159210    -0.0505096    -0.0328259   -0.00526991    -0.0117128       2.17328       2.69485       2.82624       2.75703       2.57738       2.21480       1.82640       1.42778       1.05372      0.770301      0.522705      0.341594      0.213007      0.123194     0.0684095     0.0357743     0.0172355    0.00811444
  13  20 3532.7140    2.6821  2.8341 13.3647 -0.0001  0.0223   0.0191   0.0580    0.0425   0.0000   433.1885       20.9730       18.2313       8.22422      -4.10623      -5.93356       1.38771      -3.39450      0.797602      -1.99897     -0.324385     -0.468772      0.245511      0.115220    -0.0531946    -0.0738171    -0.0402551    0.00781762       2.82314       3.44093       3.56360       3.56546       3.24391       2.81208       2.31661       1.85578       1.38332      0.994024      0.662226      0.436033      0.266906      0.155879     0.0861047     0.0458057     0.0225409     0.0103301
  13  21 3673.2381    2.2231  4.1609 12.8195  0.0000  0.0278   0.0134   0.0747    0.0351   0.0000   438.6094       19.7965       22.6713       5.03504      0.157889       1.76216      -3.63658      -4.93646       1.39437      -1.60562      -1.27645     -0.978981     -0.105608     -0.280447     0.0178893     0.0312450    0.00591721   -0.00628632       3.35772       4.29967       4.37598       4.35405       4.00065       3.48128       2.86865       2.27306       1.71179       1.22106      0.832381      0.534469      0.328084      0.194780      0.108544     0.0555344     0.0273918     0.0124742
  13  22 3813.8157    1.8288  5.9173 12.4821 -0.0002  0.0354   0.0098   0.0973    0.0308   0.0000   435.7564       36.1411       8.53100       10.2016      -3.19631      -7.21641       2.24915       1.23113      -3.17068       2.90097       1.66879     -0.209469      0.316875     0.0461497      0.237106    -0.0628311    -0.0541889     0.0138788       4.28731       5.36840       5.52236       5.49543       5.06310       4.48415       3.64186       2.91845       2.18935       1.58344       1.06494      0.700965      0.427132      0.255065      0.139746     0.0732565     0.0358832     0.0161619
  13  23 3954.6178    1.5298  7.4006 12.2649  0.0001  0.0427   0.0080   0.1197    0.0282   0.0000   429.5874       28.5359       25.7880       6.34972      0.767179       5.15004      -7.73845      -3.82273     -0.458925     -0.441895      0.484289     -0.166754     -0.987406     0.0658657     -0.157878     0.0552295    -0.0319275    -0.0468900       5.08851       6.53699       6.71747       6.73311       6.18335       5.35148       4.41463       3.50391       2.62349       1.86922       1.28999      0.832705      0.523637      0.299378      0.168232     0.0876853     0.0433538     0.0198798
  13  24 4095.5711    1.3015  9.5526 11.9265 -0.0001  0.0518   0.0064   0.1473    0.0277   0.0000   435.7480       47.9185       19.0122       15.2312      -1.72926       4.81420      -2.30491      -3.20703       4.04779       1.28849     -0.853523      -2.09854       1.00933     -0.146736     0.0497815     -0.137072    -0.0118162     0.0152037       6.16730       7.76746       8.08990       8.00777       7.41136       6.47490       5.39567       4.23364       3.17698       2.29971       1.58051       1.02951      0.637628      0.375705      0.207934      0.108608     0.0528877     0.0244399
  13  25 4236.6607    1.0868 11.5476 11.8719 -0.0006  0.0648   0.0056   0.1838    0.0242   0.0000   446.5373       24.6612      -3.14755       8.81060      -7.34915      -16.4418       10.9705      -8.06361      -11.7186      -2.17373      0.302957    -0.0527021     -0.617908     -0.443656      0.234505    -0.0552005   -0.00666738    -0.0354468       7.68424       9.76322       10.1446       10.0816       9.22161       8.11873       6.72061       5.38526       4.06205       2.89983       1.98405       1.30652      0.797441      0.471882      0.261715      0.137860     0.0671062     0.0314787
  13  26 4377.8761    0.9024 14.8994 11.7798 -0.0004  0.0877   0.0045   0.2479    0.0205   0.0000   432.6828       50.0673       23.3886       14.9222       11.7566      -9.15186     -0.307982      -1.39186       1.66265       1.78732       2.68322      0.598954     -0.949997       1.05235     -0.200627     -0.101007     0.0217519     0.0209662       10.2009       13.1645       13.9120       13.5239       12.5717       10.8971       9.21715       7.18569       5.48018       3.94869       2.72260       1.75871       1.09842      0.654122      0.365132      0.191229     0.0909275     0.0427614
  13  27 4519.8055    0.7522 17.0121 11.7121 -0.0016  0.1083   0.0038   0.2979    0.0177   0.0000   442.4697       54.0270       29.3490       27.1156       19.7419      -5.13965       19.8523      -12.7697      -8.48324      0.950081       4.03222       2.29761       3.87397     -0.214872     -0.871584     -0.460216    -0.0282471   -0.00586123       12.6284       16.2052       17.0201       16.7112       15.4244       13.6950       11.1976       8.97767       6.76558       4.94463       3.37755       2.22919       1.39814      0.826935      0.463184      0.245118      0.115813     0.0541931
  13  28 4661.0925    0.6028 19.5357 11.6381  0.0010  0.1423   0.0033   0.3716    0.0155   0.0000   409.7973       41.0395       35.5122       49.1000      -14.5121      -32.3821       12.5397      -8.72323       5.68214      -8.26192      -3.52130       2.01900       3.20294     -0.418751      0.579979      0.406069     -0.300006     -0.146764       16.2982       20.9073       21.8724       21.7605       20.2190       17.7151       14.7825       11.6711       8.92130       6.46799       4.50478       2.98164       1.86977       1.11115      0.627539      0.328496      0.156890     0.0736590
  14   7 1723.5174    0.2938  0.2185 11.6506 -0.0008  0.0076   0.0071   0.0154    0.0192   0.0000   438.0246     -0.864092       11.6847    -0.0957234      -1.21655      0.191197     -0.899230      0.658324     -0.140644     -0.159820     0.0258100     0.0632491     0.0185636    -0.0108094    -0.0161992     0.0143834   4.31980e-05    0.00651579      0.830785       1.03453       1.02668       1.02624      0.974986      0.952317      0.751675      0.595743      0.450937      0.312622      0.247577      0.176102      0.114636     0.0691875     0.0396938     0.0196075     0.0110193    0.00536487
  14   8 1870.8308    0.4449  0.3349 11.6828 -0.0007  0.0080   0.0085   0.0178    0.0250   0.0000   439.4745       1.14188       12.2028      -2.10153      -2.18720       2.46835      -1.55881     -0.769993     0.0847809      0.361456      0.182054    -0.0472830     0.0888418    -0.0949232   -0.00570600     0.0134778   -0.00240768    0.00205802      0.874959       1.10353       1.14211       1.16890       1.06115      0.943794      0.817993      0.634137      0.482410      0.353256      0.262137      0.166554      0.109487     0.0684419     0.0397802     0.0220459     0.0114175    0.00562990
  14   9 2017.0138    0.6151  0.4838 11.8275 -0.0007  0.0086   0.0096   0.0219    0.0331   0.0000   438.9505      -2.81243       14.5267      -1.56347      -1.69467      0.873214     -0.741797       1.51800     -0.212378     0.0281192     -0.242522    -0.0913734      0.235748      0.102674     0.0323888    -0.0185789    -0.0405218   -0.00404166      0.947245       1.18332       1.25538       1.22911       1.15237      0.998455      0.873383      0.690848      0.530594      0.386080      0.277584      0.188461      0.117985     0.0732939     0.0433995     0.0240365     0.0122647    0.00615716
  14  10 2162.5382    0.8343  0.6491 11.9642 -0.0013  0.0101   0.0111   0.0250    0.0430   0.0000   436.6071     -0.953302       14.2445      0.365420      -3.65946      -1.26476       2.99814     -0.141914      0.849639     -0.558952      0.463341      0.110526     0.0902271     -0.132156    -0.0161945     0.0385419    -0.0110493    0.00484803       1.14723       1.41125       1.43986       1.46461       1.31728       1.19810       1.03183      0.826715      0.660702      0.494271      0.337310      0.218295      0.139903     0.0890446     0.0502898     0.0296063     0.0152387    0.00754778
  14  11 2305.7154    1.1716  0.8415 12.0551 -0.0022  0.0111   0.0136   0.0281    0.0635   0.0000   438.3033     -0.482285       12.7202       3.77172     -0.116876      -3.09251     -0.621198      0.278469      0.747448     -0.686988      0.764070      0.343471    0.00258946     -0.107099    -0.0818803     0.0700020    0.00571695   8.55799e-05       1.24298       1.59431       1.60377       1.65551       1.53330       1.33637       1.13192      0.891352      0.699736      0.512684      0.360482      0.241619      0.155723     0.0950214     0.0566759     0.0312534     0.0163980    0.00812884
  14  12 2446.7482    1.5393  0.9426 12.6392 -0.0003  0.0116   0.0172   0.0308    0.0673   0.0000   441.0435       1.57312       14.3763       1.62613    -0.0301752      -2.68946    -0.0991374      -1.24029       1.59421     -0.522861    -0.0855593      0.246166     0.0530915    -0.0131645     0.0447903    -0.0428727    0.00714631    0.00257908       1.34599       1.64759       1.73463       1.74587       1.57618       1.42985       1.18823      0.955963      0.745149      0.545184      0.386775      0.253821      0.160520      0.101760     0.0592621     0.0337011     0.0171952    0.00858700
  14  13 2587.3554    2.0322  0.9328 13.1438 -0.0012  0.0117   0.0227   0.0292    0.0749   0.0000   438.9312       2.95254       9.74996       1.94440       1.08426      0.251361     -0.542658      0.271231      0.838664     0.0307524     -0.305161    -0.0495688      0.281371     -0.203023    0.00675051    -0.0532182    -0.0318762     0.0158809       1.33624       1.70210       1.71472       1.77423       1.60683       1.44173       1.21250      0.948094      0.741352      0.547980      0.381218      0.256849      0.168442      0.102712     0.0591754     0.0331682     0.0176207    0.00872612
  14  14 2728.2458    2.5267  0.9019 13.6951 -0.0023  0.0115   0.0293   0.0296    0.0796   0.0000   436.8771       7.61932       9.64373       1.73516     0.0205819      0.104758       2.38834      -1.87430    -0.0901837      -1.12701      0.887574     -0.369909     -0.186739     0.0937915    -0.0924807    -0.0230320    0.00933296    0.00568652       1.39617       1.71778       1.74931       1.71716       1.56054       1.45416       1.23779      0.989404      0.764740      0.569097      0.400138      0.261015      0.166874      0.102155     0.0594307     0.0324250     0.0166609    0.00817754
  14  15 2869.3113    3.2254  0.9228 13.9166 -0.0012  0.0112   0.0370   0.0303    0.1016   0.0000   435.4461       8.98029       10.4826       1.97242     -0.495229       1.25941       1.06111    0.00471578     -0.244410      0.183731      0.410532     -0.187739      0.125897      0.134802     0.0690592    -0.0537172   0.000337223   -0.00522058       1.32910       1.60580       1.74445       1.70655       1.55141       1.38877       1.15661      0.946628      0.717808      0.527334      0.371455      0.246840      0.157648     0.0964965     0.0566336     0.0312138     0.0164908    0.00825691
  14  16 3010.2485    3.7779  0.9150 14.3268 -0.0010  0.0114   0.0432   0.0288    0.0988   0.0000   439.3286       8.73408       12.2770       3.80631      -1.56007      -6.73014      -2.03667      -1.43675     -0.269516      -1.78244     -0.259114     -0.487186     -0.275680     -0.139926     0.0466173    -0.0135706    -0.0292738   -0.00525138       1.34160       1.64272       1.69808       1.71894       1.58248       1.43119       1.17686      0.942355      0.735752      0.538711      0.383219      0.253599      0.163363      0.102029     0.0590119     0.0326286     0.0174733    0.00844602
  14  17 3150.6701    3.8730  1.0157 14.8355 -0.0002  0.0123   0.0437   0.0328    0.0739   0.0000   438.4885       16.5136       10.1508       1.22210      -1.50209      -2.70364     -0.778243      -1.46442     0.0183676      -1.43822     -0.258236     -0.456616      0.198953    -0.0315045     -0.105094   -0.00281093    -0.0126149   -0.00422297       1.49952       1.84619       1.91849       1.92515       1.74320       1.58671       1.31186       1.03280      0.793726      0.575897      0.413212      0.276892      0.180383      0.109438     0.0628474     0.0345136     0.0182171    0.00892724
  14  18 3290.9983    3.4747  1.5446 14.2809 -0.0016  0.0155   0.0321   0.0409    0.0643   0.0000   437.2706       12.9159       7.83201       7.18290      -6.48301     -0.905507     -0.638139      -3.10717      0.123515      -3.64526     0.0274631     -0.151701     -0.317703    -0.0325309    -0.0932260     0.0108932     0.0323343   -0.00802680       1.81522       2.23994       2.33000       2.31953       2.15218       1.94772       1.60519       1.29594      0.996539      0.736974      0.510715      0.353221      0.228824      0.137293     0.0802779     0.0439345     0.0234579     0.0116463
  14  19 3431.6091    3.0281  2.0550 14.1189 -0.0001  0.0184   0.0249   0.0494    0.0445   0.0000   439.4774       16.8930       11.0888       8.58875       1.15089      -2.20806      -2.80003      -1.85438      0.908637      -1.80576     -0.716551     -0.390139      0.140399     -0.104151     0.0125875    -0.0754664    -0.0280754    -0.0328925       2.11304       2.61972       2.75207       2.71914       2.51691       2.26504       1.89809       1.55548       1.17320      0.879494      0.630986      0.405417      0.266332      0.164455     0.0957943     0.0532934     0.0278056     0.0136753
  14  20 3572.3016    2.5821  3.1795 13.2259 -0.0002  0.0228   0.0169   0.0604    0.0403   0.0000   435.4146       11.2957       16.2271      -3.15672       3.14040       2.33726       3.56102      -4.03734       1.48696     -0.645962      0.206351     -0.208848      0.150545     -0.271891     -0.111439    -0.0254923    0.00396826    -0.0179065       2.65502       3.27251       3.42612       3.44512       3.19596       2.83955       2.35071       1.91013       1.48684       1.09097      0.760402      0.514727      0.330008      0.202425      0.119030     0.0670664     0.0346062     0.0175757
  14  21 3713.2315    2.1040  4.6168 12.7928 -0.0000  0.0290   0.0119   0.0779    0.0325   0.0000   436.6055       23.8306       17.8018       9.41240      -11.3649       2.45633       1.64959      -3.44996      0.688668      -1.39116     -0.429721     -0.148144      0.304037     0.0162245      0.201915    -0.0220672    -0.0621196    -0.0302567       3.29761       4.13186       4.28810       4.35634       4.03834       3.55785       3.03417       2.40458       1.86910       1.35524      0.980127      0.652063      0.422150      0.260151      0.151198     0.0841496     0.0439896     0.0220161
  14  22 3854.4081    1.7558  6.3585 12.3828 -0.0003  0.0357   0.0089   0.0990    0.0293   0.0000   440.0127       13.8847       6.78420       5.95218       3.20730      -4.46465      -1.31276      -2.94962      -3.41381      -2.18517       1.34841     -0.831275    -0.0428802     -0.569095      0.215479     -0.252877    0.00180541     0.0637463       4.06704       5.15905       5.38465       5.34063       4.99257       4.38045       3.74253       3.02115       2.34812       1.71446       1.21627      0.809902      0.522912      0.319287      0.187446      0.103719     0.0544792     0.0272646
  14  23 3995.5127    1.4651  8.3174 12.1572  0.0000  0.0449   0.0072   0.1254    0.0271   0.0000   448.1824       32.2579       18.9843      -1.04432      -8.19389       5.65146      0.384225      -3.41346       3.29718     -0.673617      -2.47325      -2.13607      0.268040    -0.0734745    -0.0345673     -0.226058     0.0348408    -0.0159585       4.99802       6.38585       6.65679       6.69343       6.16674       5.56969       4.63700       3.79487       2.89242       2.17306       1.50629       1.03346      0.657386      0.407490      0.237004      0.131750     0.0688858     0.0342513
  14  24 4136.9245    1.2284 10.3244 11.9698  0.0001  0.0544   0.0060   0.1564    0.0249   0.0000   439.9790       27.6272       5.87327      -6.21676      -5.21708       11.1948      -6.05322     -0.371662       8.76019       4.30198     -0.241730      -1.10544     -0.728842     -0.181381     -0.279623    -0.0850837    -0.0242930    -0.0410509       6.08785       7.71562       8.13968       8.10577       7.52172       6.72914       5.65168       4.60787       3.52550       2.61156       1.86073       1.24952      0.809927      0.498934      0.290537      0.161688     0.0843912     0.0420084
  14  25 4278.3676    1.0169 12.4034 11.9203 -0.0004  0.0688   0.0052   0.1964    0.0216   0.0000   423.4075       19.3328       5.64726       14.8688      -7.13327      0.981607      -4.89574      -5.16771      -4.94999      -2.90015      -1.23445      0.492240     -0.132212     -0.635156      0.303936      0.206253    -0.0838238     0.0893242       7.57315       9.65351       10.2535       10.1481       9.50902       8.47777       7.10493       5.75794       4.47773       3.32029       2.35565       1.58419       1.02102      0.639092      0.374630      0.209838      0.108497     0.0539083
  14  26 4420.0273    0.8482 15.1236 11.8321  0.0001  0.0901   0.0042   0.2513    0.0184   0.0000   434.5980       36.3309       2.53724      -19.3136       5.99090       7.42253       8.90066      -14.0349       5.43101      -2.86183      -1.46714      -1.14906     -0.282580     0.0881043     0.0736862      0.224794    -0.0730397    -0.0344072       9.71609       12.6526       13.2766       13.1564       12.3996       11.0021       9.30163       7.57953       5.81770       4.33482       3.07941       2.11922       1.37025      0.847983      0.496130      0.276673      0.142307     0.0717523
  14  27 4562.1389    0.6859 17.1635 11.7210 -0.0007  0.1129   0.0035   0.3025    0.0165   0.0000   434.3083       24.3792      -6.67977      -8.34504      -7.35607       8.39798      -16.7169      -7.59278       9.14286      0.263917      -5.97899      -1.96565      0.151514      0.551932     -0.529562    -0.0656720   -0.00360391     -0.114850       12.1237       15.6882       16.5193       16.4413       15.5300       13.6683       11.6752       9.44516       7.41541       5.44804       3.93080       2.65632       1.72520       1.07774      0.636427      0.358067      0.181900     0.0918796
  15   6 1601.0171    0.2130  0.1173 11.6633 -0.0048  0.0053   0.0071   0.0112    0.0159   0.0000   437.2806      -1.16175       15.2149      0.703549      -2.12779    0.00554449      0.425006     -0.328452      0.106595      0.233546      0.148202     -0.131401     -0.129495    0.00780707    -0.0191069    0.00772170  -0.000645700   -0.00529209      0.583220      0.785264      0.846958      0.824693      0.752551      0.671956      0.587171      0.466573      0.376066      0.262707      0.179678      0.141784     0.0873230     0.0540637     0.0333058     0.0196664    0.00972695    0.00517148
  15   7 1753.8066    0.3312  0.2215 11.6694 -0.0033  0.0064   0.0077   0.0150    0.0189   0.0000   437.8542      0.703144       13.4878       1.35784      -1.58451      0.328550      0.649773     -0.715049     -0.700628     -0.635994    -0.0436911     -0.133162   -0.00253574     0.0777063    -0.0207479     0.0280621   0.000964370  -0.000713608      0.632192      0.846501      0.853993      0.882796      0.816916      0.712551      0.650674      0.476233      0.428109      0.287337      0.222945      0.146899      0.102172     0.0655697     0.0371908     0.0230018     0.0122457    0.00671732
  15   8 1902.3259    0.4663  0.4119 11.6639 -0.0020  0.0083   0.0078   0.0203    0.0261   0.0000   437.9580    -0.0573947       12.0501  -4.54017e-05      -1.36779     -0.978997      0.207380     -0.336321      0.629882     -0.312892     -0.435052      0.208071     0.0552374    -0.0938172    0.00901161    0.00862214    -0.0216284    -0.0125460      0.857726       1.05187       1.09865       1.11748       1.05865      0.947825      0.808286      0.677881      0.535940      0.378082      0.292647      0.204115      0.135924     0.0861312     0.0528333     0.0309865     0.0171799    0.00879092
  15   9 2049.6184    0.6451  0.5009 11.8614  0.0002  0.0084   0.0096   0.0222    0.0332   0.0000   437.0726       1.60241       15.3911       1.79546      -3.17354     -0.632781     -0.144167      0.627866     0.0177690     -0.579559     -0.313843     -0.162192     -0.284195      0.203893     0.0684163     0.0217333   -0.00562636    0.00462779      0.913918       1.13347       1.16607       1.19651       1.09470      0.980038      0.871883      0.699191      0.556645      0.423966      0.306925      0.207422      0.137227     0.0890654     0.0529970     0.0312974     0.0175533    0.00905292
  15  10 2195.8120    0.9166  0.6875 12.0414 -0.0010  0.0098   0.0115   0.0248    0.0454   0.0000   436.3409      0.345883       12.5816     -0.215066      -3.55616     -0.534414       1.01620      -1.39548      0.584899      0.110755     -0.356915    -0.0970369     -0.211658     0.0862261     0.0795081    -0.0537440    0.00934938    0.00205965       1.05525       1.31174       1.39287       1.39546       1.29194       1.16295      0.981736      0.830807      0.630939      0.492790      0.345001      0.241646      0.159462      0.100985     0.0609224     0.0372110     0.0199661     0.0104989
  15  11 2339.5054    1.2476  0.8525 12.4266 -0.0004  0.0110   0.0140   0.0279    0.0554   0.0000   435.8721     -0.688544       17.6805     0.0439649      0.582288     -0.171800       1.06099      0.717784      0.113823    -0.0720702    -0.0742665     0.0165917    0.00504752     -0.162629     0.0604666    0.00870578     0.0286388    0.00982233       1.18289       1.44809       1.58129       1.57218       1.45069       1.34875       1.10184      0.907056      0.712530      0.533352      0.393129      0.266812      0.179712      0.115754     0.0703593     0.0422426     0.0227218     0.0124501
  15  12 2481.0436    1.6198  1.0130 12.7685 -0.0015  0.0119   0.0171   0.0315    0.0681   0.0000   437.1459       6.74898       15.6117       1.24666      -7.15074      0.192741       1.39753      -2.47628      -1.59783     -0.465337      0.352886     -0.310712      0.282462     0.0300822     0.0458458   0.000196209    -0.0119941    0.00800443       1.27300       1.61465       1.66784       1.69271       1.57577       1.42949       1.23178      0.995902      0.774881      0.599367      0.430618      0.294477      0.201331      0.125893     0.0781033     0.0446418     0.0251983     0.0132430
  15  13 2622.4212    2.1535  0.9212 13.3235 -0.0015  0.0109   0.0236   0.0291    0.0670   0.0000   440.2834       5.84383       15.7591       2.01950      -3.51721     -0.299581     -0.568542     0.0442992      0.560748      -1.11863      0.209324      0.494557   0.000282895     -0.153634      0.137550    -0.0137726    -0.0464011    -0.0103137       1.19666       1.46816       1.54603       1.59592       1.46979       1.33074       1.12656      0.905910      0.698128      0.541137      0.390176      0.271900      0.177555      0.116443     0.0710191     0.0424877     0.0231076     0.0122771
  15  14 2764.1884    2.7053  0.9037 13.8055 -0.0002  0.0109   0.0296   0.0277    0.0696   0.0000   436.9372       9.52662       13.5531       1.60187      -2.17258      -3.70913      0.585875       1.32078      0.948544     -0.247247     -0.776269      0.112252    -0.0966178     -0.215741    0.00987939     0.0598810    0.00768169   -0.00211425       1.19401       1.48275       1.60678       1.59917       1.46477       1.32466       1.12760      0.928496      0.710594      0.538812      0.392579      0.268337      0.179714      0.115507     0.0699773     0.0404899     0.0223040     0.0123173
  15  15 2905.8550    3.3585  0.9209 14.0655 -0.0017  0.0111   0.0370   0.0286    0.0907   0.0000   440.2465       6.08541       11.2506       1.37241      -2.45732    0.00415735       1.95859     -0.523008      0.379178      -1.53629     0.0150896     -0.254321     0.0795605    -0.0196443     0.0601573   -0.00147209    -0.0427976     0.0226489       1.17775       1.55375       1.56634       1.65979       1.47402       1.34960       1.14998      0.936186      0.720043      0.540370      0.393596      0.274593      0.180443      0.117211     0.0700937     0.0409172     0.0223682     0.0119395
  15  16 3047.1622    3.8763  0.9602 14.4770 -0.0019  0.0114   0.0422   0.0295    0.0906   0.0000   438.3265       11.7095       12.6067       2.28934     0.0980731     -0.341891      0.272982      0.470451     -0.216541      -1.28856      0.636015     -0.569050      0.124563     -0.151172     0.0992782    -0.0786239    -0.0341329   -0.00637869       1.25667       1.56191       1.66972       1.71166       1.54214       1.39748       1.18787      0.951330      0.750363      0.559495      0.409905      0.277766      0.186450      0.121128     0.0721952     0.0425035     0.0238828     0.0126697
  15  17 3188.1267    3.8661  1.2072 14.6088 -0.0010  0.0132   0.0397   0.0358    0.0874   0.0000   439.6983       12.5294       14.0296       1.53791      -2.49812      -4.10301      -2.79971      -2.34979     -0.648571      -1.37621     0.0280593     -0.564363      0.304830     -0.387042     0.0276259    -0.0526887   -0.00664954     0.0144883       1.43499       1.77128       1.86021       1.88619       1.73846       1.56700       1.37603       1.11636      0.881988      0.662942      0.485546      0.335778      0.221192      0.139261     0.0877438     0.0503986     0.0279167     0.0146171
  15  18 3328.9599    3.4515  1.6403 14.3368 -0.0012  0.0158   0.0308   0.0425    0.0636   0.0000   441.3611       17.2059       8.95566       1.21578      0.813848      -2.89664      -1.21207      -4.29445     -0.201383      -1.90247      0.380485     -0.330960    -0.0971140     0.0235314     0.0173193    -0.0150580    -0.0375401   0.000573348       1.64918       2.11535       2.20881       2.22388       2.04533       1.89895       1.60738       1.33091       1.02535      0.782395      0.570223      0.396785      0.267724      0.166827      0.105576     0.0595485     0.0328973     0.0174686
  15  19 3470.0710    2.9255  2.4788 13.7608  0.0001  0.0199   0.0212   0.0515    0.0457   0.0000   438.8457       17.7791       12.2605       4.55791      -3.26708       1.93722     -0.852528      -4.48463       1.04499      -2.69362      0.678198     -0.124763     0.0268924     -0.258890     -0.244921     0.0108866     0.0276386    0.00925176       2.13250       2.68831       2.81282       2.85037       2.65070       2.38284       2.06046       1.68129       1.32872      0.994985      0.732099      0.501697      0.334445      0.213796      0.129682     0.0773878     0.0418004     0.0223000
  15  20 3611.4019    2.4246  3.6611 13.1124  0.0002  0.0246   0.0148   0.0651    0.0377   0.0000   441.7942       19.1292       17.7800       6.85444       7.35693      -4.59197      -5.82806      -6.50714      0.619579      -3.38276     -0.646963    -0.0117803      0.617202     -0.802126    -0.0429725      0.133907    -0.0571615     0.0106608       2.59361       3.30127       3.40775       3.47986       3.24626       2.95664       2.51787       2.07718       1.62117       1.21759      0.894658      0.619044      0.421165      0.265557      0.161793     0.0938040     0.0519213     0.0274835
  15  21 3752.7364    2.0343  5.2208 12.5759 -0.0011  0.0300   0.0105   0.0822    0.0326   0.0000   440.2551       22.7432       13.0010       10.3734     -0.312513      -1.26513       2.49814      -9.56323      -3.69800     -0.357400       2.62156     -0.882990     -0.334400     0.0279297      0.366148     -0.182539    -0.0725719    -0.0202176       3.19822       4.06255       4.26630       4.30565       4.04991       3.60864       3.11708       2.52790       2.00077       1.49694       1.10419      0.755091      0.505549      0.323712      0.197485      0.115831     0.0640531     0.0336902
  15  22 3894.2477    1.6889  6.8460 12.3323 -0.0001  0.0370   0.0082   0.1015    0.0277   0.0000   441.9434       17.6391       10.3723      -6.42945       6.76022      -9.67246      -2.51808      -11.2577    0.00946761      -4.39819      0.631316     -0.418023     -0.374084     0.0956046     -0.252115     -0.109904    -0.0233040    -0.0415959       3.89369       4.94406       5.19810       5.25515       4.94102       4.41220       3.81818       3.12924       2.49029       1.87673       1.36500      0.943732      0.629610      0.402542      0.245405      0.144654     0.0797369     0.0421466
  15  23 4035.8460    1.3980  8.6475 12.1354 -0.0007  0.0455   0.0066   0.1268    0.0252   0.0000   437.6892       12.7123     -0.620631       7.74641       13.8693       7.90119       3.12787      -10.5211      -1.27493       1.69943       3.51166      -1.94880      0.176102       1.06378      0.237179     -0.316594    -0.0557422     0.0365470       4.75480       6.12688       6.41121       6.44262       6.10520       5.48216       4.72937       3.82610       3.06860       2.29903       1.68398       1.17365      0.775170      0.503462      0.304177      0.180140     0.0983429     0.0521442
  15  24 4177.6440    1.1796 10.8821 11.9478 -0.0001  0.0560   0.0055   0.1597    0.0230   0.0000   435.7901       25.7583       21.0292       2.78972       4.64252      -5.99378      -4.77584      0.630781       1.10213       1.08158       2.03625      -3.57208     -0.205920     -0.476106      0.352565     -0.145062     -0.197427     0.0212772       5.71108       7.37840       7.77394       7.81569       7.41980       6.63751       5.74177       4.72278       3.74843       2.81172       2.05424       1.44236      0.969206      0.624225      0.378712      0.218653      0.121952     0.0653741
  15  25 4319.5607    0.9817 13.4289 11.8773  0.0002  0.0724   0.0047   0.2069    0.0206   0.0000   434.2839       27.3332       4.06248      -16.2934      -1.22911      -11.3672       3.25929    -0.0198775      -4.39354      -2.06586       3.95982      -1.51860       1.09134     -0.384172      0.248412      0.336343     0.0361177    -0.0756250       7.46745       9.58601       10.1352       10.1742       9.63273       8.68076       7.44474       6.16728       4.82715       3.71267       2.67550       1.89326       1.26259      0.805743      0.500946      0.289973      0.159752     0.0845486
  15  26 4461.5150    0.7901 15.7220 11.8310 -0.0007  0.0936   0.0038   0.2587    0.0171   0.0000   424.6163       25.1918       12.3464       11.3136      -26.4128       1.50845       8.96136      -8.49117      -9.89072      -7.45183       4.35123      -2.43720      -1.08168   0.000442516     -0.754613     -0.782716     0.0701725    -0.0256005       9.46428       12.1561       13.0087       13.0689       12.3232       11.0945       9.57587       7.91042       6.26705       4.78462       3.49162       2.44639       1.64855       1.06334      0.654247      0.386389      0.209754      0.112703
  15  27 4603.6709    0.6553 18.2459 11.7043  0.0000  0.1181   0.0032   0.3131    0.0152   0.0000   446.9913       7.45727      -6.27984      -9.09216       29.8611      -18.5396      -21.2735      -18.6660       1.86347      -8.31931       5.24854      -6.80028       2.72167      0.269276      -1.02338      -1.87902   -0.00762566     0.0644669       11.8913       15.4522       16.3717       16.5121       15.6439       14.0059       12.1037       9.93028       8.00126       6.03847       4.40703       3.10728       2.09451       1.35673      0.832845      0.486815      0.268393      0.144375
  16   5 1467.2797    0.1416  0.0711 11.6762 -0.0110  0.0052   0.0067   0.0098    0.0142   0.0000   437.9426     -0.972438       15.6073      0.377836      -1.94282     -0.696602       1.64962     -0.486375     -0.326083      0.122757     -0.119894    -0.0523013     0.0757406     -0.142204     0.0439788   -0.00226869    -0.0275334   -0.00608972      0.509646      0.656633      0.797948      0.599792      0.738235      0.625613      0.482168      0.467704      0.350614      0.296781      0.220023      0.132923     0.0897660     0.0555921     0.0361013     0.0256326     0.0158120    0.00865719
  16   6 1629.5148    0.2495  0.1435 11.6441 -0.0023  0.0053   0.0069   0.0114    0.0160   0.0000   437.0459       1.21906       14.9866     0.0627215     -0.675615     -0.912259     -0.331225     -0.148483      0.425924    -0.0214325      0.287345      0.126880    -0.0105074     0.0592461    -0.0264587   -0.00363278    -0.0119443   -0.00360192      0.540052      0.695814      0.701803      0.717517      0.727097      0.698701      0.557685      0.432802      0.335217      0.304712      0.214289      0.161959     0.0844026     0.0625194     0.0404167     0.0283985     0.0191925     0.0103813
  16   7 1783.2769    0.3596  0.2620 11.6198 -0.0008  0.0064   0.0072   0.0152    0.0198   0.0000   437.2182     -0.660459       13.9643     -0.332560      -2.40777      0.622741      0.670902     -0.270816      0.192491     -0.285047     -0.375496     0.0702039     0.0897958    0.00668014    -0.0357693    -0.0294038     0.0154529     0.0166990      0.667083      0.811660      0.859256      0.860095      0.816377      0.706296      0.654501      0.562965      0.459999      0.358915      0.264961      0.184305      0.122293     0.0764265     0.0486584     0.0313641     0.0188597     0.0102163
  16   8 1933.1383    0.5124  0.4120 11.6911 -0.0034  0.0080   0.0084   0.0192    0.0261   0.0000   438.0255      0.249124       12.4926      -2.13910     -0.720867     -0.768998      0.359212       1.41493     -0.365679     -0.841114      0.745224      0.375042    -0.0712234     0.0367775    -0.0411079     0.0611294     0.0407554    -0.0179233      0.794190      0.994249       1.07611       1.09331       1.02510      0.920359      0.797332      0.654747      0.522785      0.390884      0.297342      0.212663      0.141884     0.0927439     0.0604937     0.0372153     0.0216093     0.0119960
  16   9 2081.6217    0.7335  0.5435 11.7983 -0.0004  0.0087   0.0101   0.0211    0.0377   0.0000   438.3027      0.229537       14.7103     -0.440240      -1.33733       1.39123     -0.217162     -0.589143     -0.129305     -0.111488      0.262954     -0.135449     0.0211941     -0.290903    -0.0112670     0.0176772    -0.0145840    0.00561258      0.850465       1.08076       1.14735       1.17412       1.08669      0.983143      0.879596      0.702549      0.566235      0.439331      0.330865      0.230498      0.158660      0.102255     0.0664641     0.0414096     0.0237981     0.0130150
  16  10 2228.3883    0.9847  0.7304 12.0997 -0.0026  0.0100   0.0117   0.0246    0.0514   0.0000   436.7884       3.18991       9.55652      -1.78829     -0.785269      0.849763      0.772425     -0.721635     0.0128508     -0.655158      0.469803     -0.105575     0.0567420     0.0312636      0.305826    -0.0737880    -0.0311589   -0.00665014       1.00053       1.29114       1.37432       1.37579       1.29139       1.18086       1.00819      0.846761      0.667049      0.502427      0.380507      0.271027      0.184070      0.122892     0.0780965     0.0464340     0.0270930     0.0149211
  16  11 2372.6128    1.3417  0.9027 12.5018 -0.0016  0.0110   0.0143   0.0275    0.0577   0.0000   437.7371       3.67268       13.4137       3.04031       1.48702       1.38325      0.221849      -2.16137      0.877910     -0.933677     0.0288207     -0.693605     0.0387153      0.214956      0.193926     0.0489682    -0.0398073    -0.0272047       1.09912       1.39420       1.46431       1.46575       1.38878       1.28863       1.10766      0.923468      0.741473      0.584879      0.434359      0.304323      0.203334      0.137728     0.0853530     0.0534226     0.0311845     0.0173843
  16  12 2514.8669    1.7723  0.9412 12.9591 -0.0002  0.0111   0.0185   0.0282    0.0637   0.0000   438.2959       4.78933       13.7526       1.25772     0.0284394      0.327216      -1.18509      -1.90742       1.30217     -0.687310      -1.15354      0.220014    -0.0388853    -0.0729982      0.182004   -0.00496536    -0.0723678     0.0151141       1.14184       1.43647       1.53152       1.54645       1.45172       1.29957       1.14566      0.954065      0.766412      0.585067      0.437691      0.310468      0.207239      0.138437     0.0877810     0.0526072     0.0312320     0.0173231
  16  13 2656.9883    2.3038  0.9187 13.5110 -0.0003  0.0109   0.0243   0.0279    0.0638   0.0000   440.8981       4.90204       13.5961       2.26688      -1.34725      -1.02859      0.757925      0.597842      0.521208      0.151153      0.357134     -0.431208      0.182444    -0.0286097    -0.0643364    -0.0766584   -0.00330768     0.0161934       1.14411       1.41300       1.49271       1.49084       1.44435       1.33323       1.10594      0.935782      0.738482      0.557815      0.424621      0.301696      0.209511      0.135755     0.0877255     0.0532806     0.0316385     0.0169903
  16  14 2799.5702    2.8936  0.8757 13.8699 -0.0005  0.0103   0.0306   0.0264    0.0645   0.0000   437.7638       7.37820       8.21833       1.21919      -2.21252      -1.86157      0.148356      -1.50749     -0.300121     -0.968473     -0.390086    -0.0609502     0.0849081     -0.209535     0.0225859    0.00752499    0.00895580   -0.00218017       1.00795       1.28098       1.38952       1.36494       1.31959       1.17813       1.03857      0.839549      0.691908      0.521480      0.396240      0.274515      0.191449      0.125925     0.0779301     0.0495632     0.0290985     0.0155552
  16  15 2941.8706    3.4767  0.8471 14.4379 -0.0011  0.0103   0.0384   0.0260    0.0650   0.0000   438.8547       11.2775       11.0842       4.34816     -0.914034      -3.03803     0.0219050     -0.549446     0.0467696      -1.42589     -0.652656     -0.422963      0.288406     -0.235321     -0.129770    0.00408225     0.0383145    -0.0338821       1.06942       1.32577       1.33563       1.43262       1.34590       1.23227       1.03955      0.874080      0.695573      0.540158      0.407145      0.283873      0.195752      0.128666     0.0823979     0.0505401     0.0305015     0.0163623
  16  16 3083.5692    3.8458  1.0032 14.6527  0.0004  0.0114   0.0405   0.0305    0.0780   0.0000   440.0947       12.0939       11.2294      0.614365     -0.463635     -0.352213      -1.89706      -2.30399      0.917910     -0.535493     -0.734443     -0.649437     -0.191934     -0.186929      0.108103    -0.0468905    -0.0434056    -0.0125244       1.13519       1.45404       1.51822       1.56404       1.43073       1.35253       1.16148      0.954414      0.769910      0.599103      0.445896      0.314488      0.214123      0.143562     0.0907040     0.0547483     0.0326333     0.0178738
  16  17 3225.0839    3.8178  1.2389 14.6214  0.0001  0.0134   0.0380   0.0354    0.0840   0.0000   441.3518       12.7952       13.4987       4.82444      -1.70063       2.59818     0.0624933      -3.61950       1.52092     -0.572033     -0.294454     -0.349128     0.0103620     -0.353010    -0.0323551     0.0156062    -0.0445770    0.00370998       1.33066       1.71199       1.70170       1.79531       1.72690       1.55897       1.37748       1.12562      0.892371      0.676097      0.505030      0.369860      0.262421      0.177703      0.108881     0.0650735     0.0378998     0.0209262
  16  18 3366.5104    3.3442  1.8462 14.0422 -0.0013  0.0161   0.0277   0.0436    0.0677   0.0000   440.1950       15.5557       15.3009       6.99907     -0.783044     -0.979390     -0.752020      -3.74321       2.41794      -3.79918     -0.213969      -1.10925     0.0836867   -0.00874851      0.113062      0.100770    -0.0261340     0.0142503       1.64600       2.05487       2.20548       2.20050       2.11144       1.88790       1.64955       1.37569       1.09758      0.854683      0.624598      0.451086      0.308403      0.201661      0.129083     0.0786768     0.0455444     0.0254552
  16  19 3508.0706    2.7911  2.8156 13.4808  0.0008  0.0205   0.0188   0.0554    0.0479   0.0000   439.7150       13.4642       13.1605       7.59148      -1.37716      -3.20264      -2.11080       1.11316       2.27726      -1.18529  -0.000316064     -0.194169      0.940795      0.210602    -0.0172460     -0.176230      0.134023     0.0180103       2.09614       2.60559       2.73394       2.76803       2.60794       2.43906       2.09737       1.75554       1.40300       1.09900      0.809640      0.578666      0.401949      0.260751      0.167256      0.101166     0.0586407     0.0327775
  16  20 3649.8719    2.3150  3.9481 12.9940 -0.0005  0.0250   0.0133   0.0673    0.0369   0.0000   441.4405       10.0082       8.35254       5.38161      -1.95885     -0.552550     -0.281801      -4.95439       1.51599      -1.34624     -0.720340      -1.59320      0.474033      0.218814      0.260278     -0.174555     0.0740921     0.0291260       2.51404       3.21366       3.36866       3.42341       3.21709       2.94655       2.57724       2.14204       1.74524       1.33149      0.986767      0.711452      0.484551      0.321219      0.202300      0.121996     0.0705624     0.0394100
  16  21 3791.7224    1.9450  5.6008 12.4464 -0.0001  0.0310   0.0095   0.0832    0.0319   0.0000   437.1234       11.8260       16.0208       3.21096       1.09918      -2.47475      -1.68481      -3.46617       1.59943      -4.75061      -1.09822     -0.367409     -0.338992   -0.00930649      0.425840     -0.168240    -0.0757672     0.0130066       3.06960       3.91999       4.12696       4.24143       4.02787       3.62213       3.16833       2.63175       2.11449       1.63771       1.21339      0.867225      0.587139      0.394236      0.252287      0.149769     0.0885973     0.0499499
  16  22 3933.5880    1.6130  7.3575 12.1880  0.0001  0.0380   0.0074   0.1035    0.0273   0.0000   436.4466       23.1797       12.3344      -2.03962       11.3472      0.292195      -3.96777      -8.21470       3.92960      0.149126       1.99847      -1.31953       1.10507     -0.624164     -0.155614    -0.0265840     0.0500962    0.00816122       3.75990       4.83439       5.11086       5.20770       4.92544       4.49173       3.90270       3.21966       2.62297       2.02483       1.50243       1.07228      0.728425      0.482262      0.305405      0.187770      0.108856     0.0607143
  16  23 4075.7334    1.3261  9.5302 12.0720 -0.0002  0.0478   0.0059   0.1354    0.0229   0.0000   440.8666       19.9877       11.9394       6.31718      -5.22522     0.0139741     0.0881903      -5.21787      -3.30512      -4.16549     -0.450447    -0.0113967      0.577565      0.166645     -0.316474      0.207858     0.0966107     0.0762696       4.66029       6.03225       6.39576       6.46487       6.19000       5.61196       4.88664       4.07279       3.24729       2.54192       1.88659       1.35264      0.930667      0.612186      0.391309      0.240447      0.137780     0.0773558
  16  24 4217.9436    1.1148 11.6060 11.9426  0.0001  0.0585   0.0051   0.1689    0.0212   0.0000   437.8043       14.5713       9.23544      -10.0771    -0.0722088       9.75630       3.76097      -17.1861       11.6580     -0.321948       1.88199      -1.00880       1.79270     0.0923553    -0.0355938     -0.228720    -0.0871983     0.0935325       5.65311       7.29175       7.77069       7.88478       7.45477       6.80588       5.95255       4.97887       4.03476       3.10929       2.31785       1.66879       1.14875      0.757089      0.484172      0.295598      0.168141     0.0952114
  16  25 4360.1960    0.9197 14.0354 11.8877 -0.0004  0.0762   0.0043   0.2148    0.0184   0.0000   428.5358       43.0813       4.18953      -12.4734       11.4011      -21.8043      -4.52151      -2.97859       3.47995      -1.77223      0.440263      -2.59966      -2.02774      -3.07034     0.0770658      0.418994      0.264548    -0.0568001       7.32593       9.38757       10.0428       10.1014       9.79045       8.84391       7.72937       6.41236       5.22185       4.05349       3.05668       2.15480       1.51191       1.00087      0.639962      0.393476      0.225044      0.128452
  16  27 4645.0975    0.6213 19.7245 11.6748 -0.0010  0.1276   0.0029   0.3327    0.0137   0.0000   448.2692      0.869975      -16.9239      -5.13015      -4.15638      -5.44488      -5.74188      -7.80463       15.4584      -6.93866      -5.96670       2.31304       3.15952     -0.908620      -1.17191     -0.313576     0.0388843    -0.0946695       11.8503       15.5533       16.5543       16.8414       16.1119       14.7053       12.8117       10.7745       8.68361       6.73919       5.08772       3.66482       2.56219       1.71020       1.09441      0.673893      0.379890      0.214664
  17   5 1493.4917    0.1440  0.0857 11.6392 -0.0059  0.0047   0.0057   0.0099    0.0140   0.0000   438.0326      0.149651       16.5668     -0.590220      -1.13196      0.288521     0.0215047     -0.183709     -0.249436    0.00769070     0.0260274    -0.0967302     -0.122018     0.0376494    0.00966035     0.0600115   -0.00643815    0.00985542      0.480545      0.525136      0.583080      0.674248      0.599031      0.508061      0.477104      0.408706      0.305414      0.214598      0.184986      0.135261     0.0949660     0.0648906     0.0451544     0.0290489     0.0159177    0.00956888
  17   6 1657.0523    0.2620  0.1556 11.6472 -0.0013  0.0050   0.0067   0.0118    0.0158   0.0000   438.3355      -1.07387       14.4279      0.191907      -1.86430     -0.882587     -0.108869     -0.119437     -0.591543    -0.0326044      0.235612     -0.162428    -0.0637235    -0.0468169     0.0403758     0.0311104     0.0111762     0.0100937      0.512844      0.596985      0.709696      0.703802      0.670439      0.598277      0.507162      0.426239      0.347516      0.265462      0.192504      0.143954      0.101375     0.0693936     0.0470132     0.0276433     0.0159783     0.0100558
  17   7 1811.9824    0.3869  0.2916 11.6618 -0.0005  0.0067   0.0071   0.0157    0.0199   0.0000   438.4107      -1.50104       15.9163      -1.19034      -1.68492      0.100814     -0.417389     -0.128845    -0.0798379     0.0662538     -0.346153   -0.00296671     0.0624034      0.120229    -0.0529662     0.0320869    -0.0175999   -0.00562734      0.621792      0.762043      0.810917      0.792304      0.786640      0.724643      0.653066      0.539666      0.458749      0.347454      0.264800      0.199992      0.139415     0.0949432     0.0619030     0.0378987     0.0245122     0.0139058
  17   8 1963.3110    0.5387  0.4786 11.7522 -0.0016  0.0083   0.0079   0.0205    0.0275   0.0000   437.8715       1.14701       14.0373     -0.103396     -0.590907     -0.659816      0.290065     -0.165631     -0.116153     -0.314776    -0.0108214      0.387772     0.0926105     -0.200670    0.00254370     0.0151130    -0.0164785  -0.000511132      0.799812       1.02053       1.09362       1.09217       1.08101      0.937306      0.844841      0.707240      0.576045      0.437704      0.327855      0.239340      0.177083      0.119350     0.0760027     0.0464661     0.0298050     0.0166392
  17   9 2112.9866    0.7704  0.6238 11.9012 -0.0004  0.0089   0.0097   0.0224    0.0361   0.0000   438.6788      -1.55047       13.9044     -0.167674      -1.82924      0.170911     -0.847952      0.402839      0.100749     -0.203177    0.00121121     -0.332630      0.173008     0.0288993    -0.0676414     0.0323643    -0.0394677     0.0262511      0.842463       1.08890       1.10719       1.17975       1.07911       1.02834      0.880258      0.751808      0.606844      0.479306      0.364467      0.265605      0.185557      0.125604     0.0808627     0.0515885     0.0325870     0.0185796
  17  10 2260.3279    1.0758  0.8047 12.0930 -0.0002  0.0101   0.0118   0.0259    0.0530   0.0000   438.6377       2.50015       16.1223      0.754609     -0.385725     -0.699623     -0.709790      0.753510    -0.0490588     -0.279556     -0.402133     -0.372414      0.326914      0.210880     0.0190193    -0.0536162     0.0349207    -0.0187087      0.942232       1.20592       1.29817       1.33276       1.26685       1.16429      0.997645      0.839265      0.685440      0.525054      0.408742      0.290353      0.206104      0.140407     0.0922953     0.0585401     0.0351229     0.0207090
  17  11 2405.0383    1.4398  0.8921 12.6609 -0.0002  0.0106   0.0150   0.0267    0.0577   0.0000   439.5237       4.28571       12.7921       1.20104     -0.101095      -2.30110     -0.163729      -1.35052    -0.0615034    -0.0523079     -0.125156     -0.616655     0.0943467     -0.131880     0.0739409    -0.0845109     0.0313353   -0.00673653      0.988764       1.26129       1.33409       1.37825       1.29445       1.18932       1.07073      0.875593      0.721941      0.551041      0.423482      0.310884      0.222587      0.148581     0.0992046     0.0627328     0.0372132     0.0216799
  17  12 2548.1378    1.8746  0.9567 13.1634 -0.0024  0.0109   0.0191   0.0282    0.0602   0.0000   440.7351       4.52467       13.1312       1.60088      -1.69197      -1.66977     -0.522164      0.346008     -0.360730      -1.74043     -0.265822     -0.335276     -0.358197     -0.235726    -0.0512715    -0.0437778    -0.0983043    -0.0394500       1.05943       1.33138       1.47065       1.45622       1.40850       1.31396       1.11971      0.917020      0.747181      0.568282      0.430032      0.317984      0.227938      0.156021      0.100232     0.0645978     0.0394974     0.0223731
  17  13 2691.0998    2.4239  0.9278 13.5093 -0.0005  0.0103   0.0244   0.0272    0.0642   0.0000   438.8939       7.34094       14.5846       2.49978       1.53623      0.359232      -2.24464      -2.27753      0.341083      -1.48909      0.480219     -0.544883     -0.196370     0.0164438     0.0736101    -0.0121704     0.0196867    0.00133184      0.994002       1.24833       1.30771       1.36742       1.27426       1.20295       1.03621      0.869028      0.725656      0.570886      0.424271      0.310633      0.222137      0.147916     0.0969933     0.0625408     0.0366474     0.0218984
  17  14 2834.3975    3.0631  0.8673 14.0487 -0.0010  0.0099   0.0323   0.0261    0.0625   0.0000   438.9650       8.14487       14.4564       3.26400      -1.55651     -0.767239     -0.302247     -0.549342     -0.819436      -1.26976     -0.544681     -0.470408      0.211487     -0.176619     0.0298609      0.111761    -0.0393494     0.0284098      0.965331       1.20588       1.29443       1.32294       1.18341       1.15094      0.991963      0.861764      0.696707      0.550544      0.410646      0.301188      0.212681      0.142353     0.0931340     0.0583941     0.0344751     0.0202145
  17  15 2977.3244    3.6195  0.9297 14.2839 -0.0016  0.0103   0.0365   0.0261    0.0700   0.0000   439.1006       8.75249       12.3201       1.95511       1.02068       1.59731      -1.09358      -1.78510      -1.59669      -1.70318     -0.218741     -0.696248      0.215496     0.0857721     0.0871632    -0.0368589     0.0437034  -0.000884025       1.00428       1.26963       1.29586       1.36349       1.27181       1.20428       1.05277      0.893074      0.721142      0.553192      0.420708      0.314612      0.223124      0.153684     0.0992222     0.0624432     0.0382383     0.0214960
  17  16 3119.4969    3.8800  1.0441 14.7102 -0.0016  0.0113   0.0389   0.0305    0.0718   0.0000   438.2956       10.3616       13.4548       4.38438      -4.06588      -1.50118      0.873252      -1.68333      -1.03252      -1.97277      -1.32050     -0.807519     -0.488088      0.204327    -0.0323432   -0.00170002    0.00964411    0.00474334       1.10303       1.35476       1.45150       1.45461       1.35534       1.27541       1.12179      0.964567      0.810204      0.641693      0.482232      0.356984      0.239711      0.162928      0.104907     0.0678027     0.0402081     0.0241127
  17  17 3261.5225    3.6512  1.4259 14.5235 -0.0003  0.0139   0.0333   0.0373    0.0695   0.0000   438.1464       11.7714       14.7354       5.28911       1.35733      -1.80271      -1.29596      -2.94100      0.708527     -0.223143     0.0964686     -0.669701    -0.0653038     -0.266124     0.0124534    -0.0669569    -0.0139190   -0.00371262       1.31696       1.69275       1.74413       1.80024       1.74219       1.58685       1.39289       1.17320      0.969930      0.743064      0.568902      0.421100      0.295322      0.202748      0.128727     0.0833590     0.0510512     0.0290878
  17  18 3403.5379    3.2439  2.0636 13.9740 -0.0000  0.0170   0.0253   0.0453    0.0614   0.0000   439.6073       17.0440       12.3057       2.58972      -1.79725      -3.25010      -1.70851      -2.26106     -0.141098     -0.790416     -0.161263      -1.15465     -0.156537     -0.539795    -0.0769608     0.0407550     0.0353181    -0.0191107       1.61098       2.04087       2.11907       2.19686       2.05550       1.90570       1.68744       1.44605       1.22075      0.926546      0.712608      0.521982      0.368888      0.250683      0.161094      0.101410     0.0617425     0.0358644
  17  19 3545.6143    2.6902  3.0381 13.3695  0.0001  0.0210   0.0173   0.0563    0.0473   0.0000   437.8127       19.0211       13.0835       4.77107     -0.725501      -5.36015      -2.77396      -3.81165     -0.155269      -1.32385      -1.04981     -0.673734      0.228807    0.00881791     -0.184578    -0.0936572     0.0402045    -0.0406186       2.00742       2.57220       2.72718       2.75388       2.59655       2.40744       2.13841       1.81197       1.49593       1.15464      0.885463      0.642393      0.456855      0.309657      0.202818      0.126725     0.0744896     0.0439127
  17  20 3687.9565    2.2505  4.4302 12.6936 -0.0000  0.0257   0.0118   0.0692    0.0385   0.0000   439.6173       18.8334       13.0702       3.88202      -9.34321       2.18551      0.112848     -0.490687       1.48250      -1.93138     0.0743966     -0.778754     -0.754840     -0.210254     -0.150787     -0.184956    -0.0891322    -0.0578951       2.41460       3.07706       3.27670       3.36671       3.21633       2.94180       2.59253       2.20116       1.80241       1.39427       1.06961      0.787260      0.549216      0.375261      0.242631      0.155086     0.0939270     0.0546509
  17  21 3830.2335    1.8670  6.0527 12.3829  0.0001  0.0318   0.0087   0.0873    0.0300   0.0000   438.2149       17.3623       14.0780       7.45205      -1.66005      -3.64214       3.21995     -0.231068     -0.347061     -0.421339     -0.156282      0.381009      0.290960     -0.324766      0.107833     0.0304040     -0.103325    -0.0310253       2.95414       3.75881       3.98437       4.12025       3.94488       3.63535       3.19473       2.70069       2.21810       1.73678       1.31955      0.975830      0.680048      0.468106      0.303157      0.193817      0.116052     0.0680683
  17  22 3972.5959    1.5460  8.0443 12.1227  0.0000  0.0395   0.0066   0.1091    0.0249   0.0000   442.4070       13.7091       12.8465       16.3998       2.81123      -6.40910      -1.40147       2.91541       5.74650      -2.50281      -1.80564      0.410661      0.965138      -1.26843     -0.607459      0.233030      0.105953     -0.101971       3.66311       4.74486       5.02782       5.17103       4.93066       4.53021       3.98584       3.39496       2.75940       2.16812       1.64635       1.20020      0.855828      0.581846      0.379312      0.238753      0.143333     0.0833300
  17  23 4115.1724    1.2703 10.0928 11.9941  0.0000  0.0488   0.0054   0.1383    0.0219   0.0000   438.0850       16.8448      0.196662       4.09030      -10.2011      -12.4042       6.18508       3.84254       3.55055     -0.549688      -1.77184     -0.346942      -1.50137     -0.601001     -0.284198      0.111143     0.0600076     -0.141929       4.48595       5.79266       6.16236       6.25000       6.01162       5.51952       4.90439       4.18136       3.42263       2.71818       2.06381       1.50880       1.06440      0.728294      0.474040      0.300489      0.177744      0.105077
  17  24 4257.6248    1.0527 12.1354 11.9469 -0.0004  0.0614   0.0047   0.1755    0.0196   0.0000   431.6993       16.5649       21.3602       5.83576       8.67572      -1.01824      -3.10140       5.26705       6.21077      -6.96937      -4.34065      -1.57246       1.32532      0.256129      0.146610     -0.256397    -0.0295186     -0.153241       5.57837       7.21966       7.76210       7.85426       7.55895       7.01262       6.11998       5.24060       4.27388       3.36281       2.57761       1.88229       1.34407      0.913107      0.597227      0.381752      0.225592      0.132569
  17  25 4400.5065    0.8584 15.0520 11.9006  0.0005  0.0818   0.0038   0.2295    0.0166   0.0000   448.5920       16.8807       7.58618       2.60295      -6.40840      -5.60433       8.09583      -6.21985     -0.925574       2.31538     -0.416025     0.0905870       2.29525       1.39248       1.07185     -0.174384     -0.332819      0.133276       7.39376       9.56561       10.2773       10.4639       10.1671       9.23555       8.23726       6.89088       5.71148       4.50597       3.45884       2.52272       1.79734       1.23111      0.804304      0.518469      0.305190      0.180564
  17  26 4543.2015    0.6999 17.1610 11.7883 -0.0015  0.1033   0.0032   0.2758    0.0148   0.0000   430.3648       13.7421      -3.23031       8.25897      -6.29061     -0.701710      -10.0106      -4.40645      0.445921       12.3356       1.05270      -9.28745     -0.742116     -0.277514       1.42394      0.655913      0.149253     0.0556514       9.10523       12.0258       12.8964       13.1209       12.6239       11.6683       10.2818       8.70920       7.19746       5.64468       4.32869       3.19305       2.28619       1.55937       1.02507      0.656530      0.383089      0.225828
  18   5 1518.7321    0.1769  0.0771 11.6486 -0.0020  0.0039   0.0066   0.0087    0.0136   0.0000   438.6566     -0.508923       16.6966      0.749897      -1.52835      0.353533      0.548012     0.0806885     -0.433534      0.118025      0.148681   -0.00882033    0.00289779    -0.0268396     0.0166849     0.0517325   0.000430987    -0.0154389      0.334016      0.469650      0.511238      0.527251      0.514409      0.431747      0.389803      0.340474      0.260592      0.230869      0.147997      0.121301     0.0832251     0.0568172     0.0409229     0.0252844     0.0138647    0.00884696
  18   6 1683.6665    0.2705  0.1773 11.6543  0.0003  0.0057   0.0063   0.0121    0.0157   0.0000   439.0659      -1.30136       15.4150      0.926534      -2.75362       1.23390     -0.311867      0.572741      0.925466      0.373866      0.406176     0.0214527      0.121884     0.0280767     0.0140406    0.00274514    0.00257265     0.0103260      0.593211      0.744439      0.740213      0.723047      0.626468      0.558693      0.543785      0.552036      0.487403      0.402127      0.311306      0.224207      0.154513     0.0975310     0.0616351     0.0387021     0.0237017     0.0140168
  18   7 1839.9827    0.4123  0.3496 11.6818 -0.0025  0.0074   0.0069   0.0174    0.0215   0.0000   438.8981     -0.156845       13.4394       1.69246      -2.07393    -0.0988705       1.49649     0.0413416      0.146118    -0.0353628     0.0299354      0.350941    -0.0950728    -0.0996025      0.198087    -0.0109166     0.0149418  -0.000923501      0.618969      0.845233      0.864674      0.891048      0.900277      0.761686      0.733123      0.584853      0.503520      0.391531      0.306031      0.223336      0.159649      0.116309     0.0736735     0.0500876     0.0301804     0.0183077
  18   8 1992.8556    0.5882  0.4866 11.7368 -0.0015  0.0080   0.0082   0.0192    0.0285   0.0000   438.2978      -1.53482       13.3326      0.524394      -2.26288     -0.104075       1.40981     -0.463307      0.110473      0.340558      0.271540     -0.424692      0.185552     -0.221716    -0.0821691    -0.0438817    -0.0605195    -0.0218329      0.741744      0.907777       1.00428       1.00147      0.908236      0.855447      0.805506      0.692694      0.572278      0.463856      0.350391      0.259891      0.190670      0.130105     0.0887292     0.0547328     0.0352493     0.0203993
  18   9 2143.7131    0.8291  0.6386 11.9721 -0.0005  0.0088   0.0099   0.0217    0.0366   0.0000   437.5529      0.931647       15.0568       1.66086      -1.47882      -1.51896      0.599643      0.353581      0.447365      0.506288     -0.223570     -0.329164    0.00702195     0.0314813    -0.0904029    -0.0416152    -0.0525624    -0.0119520      0.790553      0.992318       1.06469       1.06455       1.02888      0.961513      0.841260      0.731079      0.620084      0.495438      0.389506      0.282242      0.202088      0.140643     0.0935531     0.0595294     0.0382830     0.0233289
  18  10 2291.6425    1.1516  0.7686 12.2979 -0.0008  0.0094   0.0127   0.0242    0.0502   0.0000   439.3720       3.80736       12.9485    -0.0399682     -0.866018      0.657444     -0.251791      -1.23052      0.925465     -0.194987    0.00262192      0.403552     -0.314844     0.0881967    -0.0345381     0.0278265    -0.0301277     0.0159919      0.836306       1.06478       1.13598       1.17110       1.11344       1.02120      0.912395      0.791617      0.663789      0.529895      0.414809      0.298378      0.218939      0.151290     0.0990845     0.0651765     0.0411469     0.0244336
  18  11 2436.8566    1.5194  0.9635 12.8143 -0.0007  0.0109   0.0152   0.0274    0.0567   0.0000   439.3906       1.06201       14.3919     -0.158985      -1.42684       1.52144      -1.63562      -1.78660       1.36937       1.05260      0.428444     -0.183315    -0.0893594     -0.142392    -0.0130692     0.0616042     0.0668598    -0.0547834      0.988091       1.27563       1.35183       1.40113       1.34819       1.23470       1.08200      0.924095      0.771856      0.616957      0.473595      0.353867      0.249154      0.173258      0.116349     0.0763038     0.0474220     0.0289338
  18  12 2580.8824    2.0222  0.9017 13.3342  0.0004  0.0102   0.0205   0.0259    0.0554   0.0000   436.1463       4.40903       15.1156      0.721714      -1.11392      -1.42394      0.223963      -3.79727       1.23493     -0.310825     -0.358656     -0.201043    -0.0137537     0.0193195      0.224753     0.0409124    -0.0215126    -0.0399426      0.923298       1.16506       1.21403       1.28927       1.19071       1.10479      0.990975      0.888109      0.722389      0.580422      0.451722      0.335473      0.241633      0.164118      0.108660     0.0727344     0.0449599     0.0273249
  18  13 2724.7716    2.5482  0.8998 13.8001 -0.0002  0.0100   0.0255   0.0261    0.0568   0.0000   437.6635       6.66653       15.1603       1.57449      -1.41311     -0.453174      0.522984     -0.797798       1.08404     -0.115777     -0.351078      -1.16197    -0.0164277     0.0156317     0.0740931   -0.00296309    0.00500597     0.0102619      0.887219       1.15045       1.21990       1.26004       1.20624       1.12455       1.00624      0.833143      0.696059      0.550284      0.426287      0.324645      0.230880      0.156726      0.107205     0.0711043     0.0442979     0.0270116
  18  14 2868.7403    3.2515  0.9190 13.8438 -0.0007  0.0100   0.0316   0.0249    0.0747   0.0000   436.0316       7.12998       11.7401       2.72249      -3.18678      -1.66030     -0.449942      -2.10095      0.513436     -0.381520      0.749866     0.0270184     -0.385761     -0.248600     0.0674084     0.0228328    -0.0226893    -0.0114080      0.913488       1.15567       1.17284       1.22412       1.18234       1.11467      0.992799      0.831419      0.705649      0.569720      0.447036      0.326355      0.234511      0.163192      0.108644     0.0706041     0.0456812     0.0272582
  18  15 3012.2020    3.7558  0.9285 14.4653 -0.0006  0.0099   0.0374   0.0268    0.0653   0.0000   439.4482       9.40853       13.3610      0.649572      -1.75102      -1.36129     -0.361922      -1.68272      0.884810      -1.84443     -0.800892     0.0169966    -0.0195685     -0.555604     0.0737938    -0.0555019     0.0680128   -0.00667111      0.928419       1.15379       1.24180       1.27583       1.21449       1.12384       1.00585      0.859614      0.715662      0.555866      0.428999      0.322079      0.236141      0.162161      0.109396     0.0701365     0.0446935     0.0269727
  18  16 3154.9722    3.8619  1.0992 14.8107 -0.0019  0.0115   0.0371   0.0308    0.0640   0.0000   438.9730       12.6710       14.8360       4.16303      0.474776      -1.09345      0.458876      -1.62240       1.17508      -2.12887      0.156288     -0.677506     -0.301725     -0.141338     0.0779152    -0.0800413    -0.0589187     -0.102309       1.04108       1.33842       1.38766       1.44682       1.39277       1.30480       1.12371      0.981869      0.805797      0.654466      0.500701      0.374631      0.262697      0.185576      0.126914     0.0815227     0.0502464     0.0308032
  18  17 3297.4891    3.5180  1.4727 14.5053 -0.0022  0.0136   0.0303   0.0363    0.0580   0.0000   438.8402       10.7608       12.8529       9.62998      -2.10129     -0.895474      0.747196      -2.21913      0.652582      -2.91477      0.461965     -0.959434    -0.0502655     -0.182929      0.305720     -0.201207     0.0465299    -0.0104176       1.25602       1.60405       1.67391       1.76195       1.68694       1.57724       1.36948       1.16970      0.958385      0.773858      0.598788      0.435881      0.319752      0.220364      0.148471     0.0972550     0.0611623     0.0372206
  18  18 3440.1365    3.0484  2.2149 13.8623  0.0009  0.0173   0.0220   0.0460    0.0524   0.0000   438.9219       15.0362       17.1555       5.40670       1.06205      0.995904      -2.87995       1.21930     -0.110565      -2.69435      -1.11432     -0.902077      0.220838     -0.360052    -0.0548323     0.0213965     0.0748768   -0.00529615       1.54724       1.97999       2.09897       2.13677       2.05680       1.91931       1.71408       1.48838       1.21045      0.974253      0.761510      0.572199      0.409764      0.281219      0.191973      0.124474     0.0780473     0.0475586
  18  19 3582.7734    2.5813  3.4031 13.1224  0.0000  0.0219   0.0152   0.0575    0.0459   0.0000   438.1934       16.8036       14.0652     -0.736583      -3.53803       1.97618      -3.39697      -1.70784     -0.186653      -1.77550     0.0346843     -0.464118    0.00757229     -0.484999    -0.0236455      0.163800     0.0453484    -0.0620660       1.92747       2.50599       2.64699       2.73540       2.61442       2.45816       2.16950       1.87281       1.53594       1.21884      0.950317      0.712949      0.514639      0.357433      0.241498      0.156149     0.0987628     0.0588488
  18  20 3725.4317    2.1420  4.7703 12.6747 -0.0002  0.0266   0.0108   0.0717    0.0345   0.0000   439.5800       20.8153       15.7977       9.53974       2.51537      -1.06174      -3.28736      -7.25131      0.128921      -1.78879     -0.968416      -1.55996      0.748205      0.107910      0.382021     -0.372763    -0.0302501    -0.0710670       2.39473       3.03014       3.24586       3.33414       3.20493       2.98952       2.63900       2.28102       1.90481       1.52479       1.16208      0.870596      0.636536      0.441099      0.297633      0.193913      0.119026     0.0720912
  18  21 3868.2096    1.7572  6.6293 12.2883  0.0001  0.0330   0.0077   0.0922    0.0272   0.0000   437.7857       15.4377       4.28040       15.1600      -1.03078      -2.87152      -1.56749      -2.64858       2.37848      -2.67967      0.346556     -0.994434       1.96033     -0.614912     -0.239355     -0.140413     0.0861504     0.0219303       2.94072       3.76804       4.03839       4.13994       3.99745       3.69534       3.30705       2.81994       2.36909       1.86381       1.45354       1.07726      0.786112      0.543612      0.367576      0.238136      0.147979     0.0888764
  18  22 4011.0511    1.4782  8.7351 12.0187 -0.0002  0.0411   0.0060   0.1140    0.0236   0.0000   442.4738       14.4934       6.44888       6.21152       6.48757       3.50332       2.20198      -3.02721       2.05760      -2.90001      0.961628      -2.07938       1.50928       1.17387     -0.109410      0.364159      0.111473     -0.131769       3.57491       4.65400       4.93487       5.10735       4.96166       4.60429       4.05794       3.50825       2.87598       2.32786       1.78899       1.35241      0.967511      0.672485      0.455241      0.295837      0.185616      0.113012
  18  23 4154.0085    1.1986 10.3692 11.9884 -0.0002  0.0502   0.0050   0.1423    0.0203   0.0000   446.4505       24.1426       4.67784      -2.66366      -2.87222       1.34107      -3.16982      0.303846       1.50165     -0.349472       1.30274      -2.76493     -0.634798       1.54630     -0.367547     -0.874798    -0.0723525      0.395763       4.32509       5.64615       6.01884       6.21652       5.93231       5.56770       4.93585       4.29105       3.55202       2.83148       2.20286       1.64820       1.19547      0.836819      0.562516      0.367039      0.225071      0.136615
  18  24 4297.0066    1.0123 13.3203 11.9046  0.0002  0.0656   0.0042   0.1876    0.0183   0.0000   445.0394       30.8456      -4.97938      -3.26715       2.50211      0.284282     -0.226603     -0.713117    -0.0713773      -4.34273       1.82891      -3.69592      -1.67842      0.467058       1.11107     -0.337359    -0.0950635      0.176872       5.63544       7.29686       7.79577       8.01251       7.83485       7.20991       6.45120       5.55040       4.62068       3.69971       2.88246       2.15469       1.57373       1.09646      0.736627      0.485877      0.299762      0.183463
  18  25 4439.9692    0.8024 15.5681 11.8972 -0.0004  0.0862   0.0035   0.2396    0.0155   0.0000   439.1145       5.54529       2.19110       18.7399       3.49928     -0.977725       11.6282      -5.63604      -10.9051     -0.671242      0.507331      -1.96436      -2.90061      0.171504      0.414549    -0.0240579     -0.476760     -0.554047       7.27207       9.47251       10.2608       10.4723       10.1923       9.51483       8.35835       7.33275       5.99819       4.85071       3.79893       2.82706       2.07200       1.44972      0.977306      0.641457      0.397493      0.242238
  18  26 4582.6733    0.6817 18.4263 11.7312  0.0008  0.1085   0.0030   0.2835    0.0138   0.0000   474.0707       30.0158      -2.29343       5.86256       13.2911      -9.66412       8.04898      -10.2734       11.5992      -16.7411       7.90307       4.89659      -1.09521      -6.84274      -1.11024       1.38259     0.0322079     -0.898937       9.03031       11.9147       12.8272       13.1688       12.7050       11.8446       10.6066       9.09486       7.61918       6.09147       4.76703       3.57174       2.60733       1.83636       1.24274      0.812670      0.494966      0.303062
  19   5 1543.0561    0.1780  0.0882 11.6562 -0.0102  0.0045   0.0062   0.0083    0.0136   0.0000   438.9318     0.0432294       17.8404      -1.23938      -2.25057      0.430580      0.414672     -0.472194     0.0519803      0.326793      0.280852     0.0111648      0.211271      0.112151     0.0296148    0.00812593   -0.00849210    0.00128880      0.412126      0.536712      0.612067      0.621783      0.628949      0.561423      0.464623      0.402486      0.316531      0.242690      0.201301      0.138068      0.104714     0.0725185     0.0514915     0.0356299     0.0226725     0.0130590
  19   6 1709.3651    0.2890  0.2164 11.6612 -0.0037  0.0058   0.0060   0.0128    0.0163   0.0000   439.0630      0.348306       16.9387    -0.0858588      -1.86982     -0.749356       1.21074     -0.256737      0.431161      0.117529     -0.268410      0.133336     -0.189372    -0.0371890     0.0627931   -0.00143439    -0.0222648    -0.0197439      0.524372      0.629943      0.682956      0.697250      0.644682      0.641023      0.601900      0.506575      0.415362      0.329804      0.258568      0.195664      0.147806      0.111345     0.0752020     0.0490965     0.0319694     0.0203386
  19   7 1867.3000    0.4544  0.3492 11.6899 -0.0015  0.0069   0.0072   0.0155    0.0218   0.0000   438.4586     -0.291830       13.8177      0.918143      -2.32547      0.325944       1.49410     -0.354813      0.487787     -0.158274     -0.307682      0.347407     0.0735840     -0.183862     0.0624672     0.0127799   -0.00107582     0.0160101      0.575421      0.725741      0.781138      0.835959      0.781798      0.728134      0.648319      0.576642      0.483252      0.382812      0.301445      0.233283      0.169522      0.116605     0.0832504     0.0556453     0.0350036     0.0218266
  19   8 2021.7653    0.6325  0.5200 11.7771 -0.0007  0.0078   0.0083   0.0197    0.0299   0.0000   437.5465     -0.715577       13.9723     -0.865841     -0.475100      0.998553     -0.319665     -0.620084    -0.0744460      0.431507     -0.545314     -0.457641      0.188167      0.133132     0.0222686    -0.0183607     0.0845930     0.0139512      0.656353      0.834066      0.893702      0.940288      0.871966      0.846606      0.759196      0.657644      0.544036      0.432367      0.343458      0.259126      0.190336      0.143265     0.0964835     0.0632413     0.0414877     0.0257288
  19   9 2173.7483    0.8942  0.6862 11.9995 -0.0004  0.0088   0.0100   0.0221    0.0390   0.0000   438.8798     -0.950250       12.4884      -1.00156     -0.664083      -2.60821       1.39322      0.708425      0.458693     -0.423997     -0.421788      0.132256     -0.225142    -0.0605465      0.108158   -0.00316976    -0.0461587    -0.0267530      0.749324      0.986803       1.04779       1.11622       1.06175      0.971810      0.879720      0.737492      0.612746      0.493528      0.384133      0.293260      0.212539      0.151195      0.101423     0.0695575     0.0448722     0.0283883
  19  10 2322.3406    1.2094  0.8427 12.4417 -0.0013  0.0098   0.0124   0.0248    0.0471   0.0000   439.1556       2.46900       14.6971       1.87911     -0.581496     -0.219537      0.343791      -1.84055      0.136320     -0.441640      0.291467     -0.272368     -0.312856      0.109873      0.130747    -0.0858428     0.0217204     0.0223864      0.818193       1.04918       1.09355       1.14906       1.10221       1.05676      0.942820      0.801255      0.677399      0.552236      0.436453      0.328082      0.241066      0.174381      0.118586     0.0792484     0.0519544     0.0325626
  19  11 2468.1660    1.6253  0.9490 12.8669 -0.0002  0.0105   0.0157   0.0267    0.0575   0.0000   438.9161       4.16609       13.8058       1.44860      -1.15780       1.29364      0.163887     -0.979537   -0.00735694     -0.894163     -0.226579     -0.268438     -0.424285    -0.0112194    -0.0205139     -0.134798     0.0499178   -0.00256748      0.904963       1.14048       1.22747       1.27255       1.18932       1.09626       1.03322      0.878866      0.751511      0.613381      0.482447      0.364095      0.266789      0.188853      0.128017     0.0854370     0.0547945     0.0346393
  19  12 2613.1141    2.1887  0.9287 13.2904  0.0001  0.0099   0.0210   0.0256    0.0658   0.0000   437.5327       2.76150       13.4808      -1.64679     -0.387446      -2.31913      -1.22417     -0.450792      0.428530     -0.519843    -0.0668875     -0.194583      0.407397     0.0404936    0.00878044    -0.0643306    -0.0870710    0.00927075      0.865751       1.09178       1.18376       1.18942       1.12542       1.08522      0.965957      0.856691      0.712577      0.577241      0.452072      0.345566      0.250652      0.184533      0.122454     0.0811712     0.0533394     0.0332635
  19  13 2758.0163    2.7718  0.9398 13.7692 -0.0018  0.0098   0.0265   0.0254    0.0615   0.0000   439.3430       3.18931       13.8407       2.75961     -0.529479      -1.05872      -1.52674      -3.03648     -0.406252     -0.800454      0.130023     -0.213280     -0.453761     0.0378878    -0.0163562     0.0514599    -0.0526508     0.0108340      0.830583       1.06841       1.15419       1.18695       1.13406       1.06526      0.968943      0.822261      0.695492      0.566469      0.437628      0.333120      0.243837      0.176170      0.121755     0.0793676     0.0516880     0.0321778
  19  14 2902.5930    3.4074  0.8613 14.2119 -0.0001  0.0093   0.0331   0.0237    0.0600   0.0000   439.7083       6.82412       13.1734       3.11572      -1.66273      -1.47055    0.00167167     -0.741562      0.966066     -0.809316      0.263183     -0.419173      0.312619      0.155934      0.155466     0.0364200    -0.0159819    -0.0138468      0.815899       1.02819       1.09392       1.14678       1.08123       1.03007      0.919258      0.797594      0.671597      0.535677      0.417741      0.317087      0.236826      0.169540      0.114673     0.0788559     0.0505269     0.0300974
  19  15 3046.6220    3.8276  0.9498 14.5922 -0.0017  0.0102   0.0366   0.0259    0.0620   0.0000   438.0786       7.67736       11.5270       4.29880      -1.39812      -2.30214       1.69512      0.304632       1.09330      -1.79002      0.726359     -0.314430      0.331825    -0.0457331     0.0785393    -0.0673181    -0.0307370     0.0106341      0.873300       1.12697       1.14806       1.24678       1.17713       1.13646       1.01471      0.868705      0.699911      0.580001      0.448466      0.346889      0.251548      0.182370      0.126485     0.0846507     0.0546660     0.0342914
  19  16 3189.9683    3.8304  1.2492 14.5810 -0.0014  0.0121   0.0331   0.0316    0.0626   0.0000   441.1428       9.45588       11.4394       6.16447       1.28884      -1.06859      0.740698      -1.55015     -0.391356      -1.84271      0.187720     0.0638169     -0.361487     -0.571195     0.0845106     -0.159548     -0.112645    0.00938853       1.02925       1.30962       1.35820       1.44120       1.38219       1.28817       1.16296       1.01195      0.869056      0.696473      0.539442      0.416032      0.305092      0.220104      0.150083      0.100497     0.0648960     0.0400195
  19  17 3333.0439    3.4373  1.6823 14.2745 -0.0003  0.0140   0.0262   0.0380    0.0486   0.0000   439.4324       13.7401       12.9030       1.95185       1.11678      -2.02091      0.134288      -4.05406       2.22854      -1.19565    -0.0108330      -1.59831      0.475376     -0.559462    -0.0647110     -0.183896     0.0269124   -0.00725458       1.21854       1.53807       1.64920       1.69305       1.65176       1.53167       1.40569       1.19275       1.00146      0.800976      0.629431      0.476666      0.360578      0.252158      0.177859      0.117662     0.0761401     0.0473150
  19  18 3476.2487    2.9257  2.5157 13.6868 -0.0002  0.0180   0.0189   0.0473    0.0439   0.0000   437.6937       12.8680       10.1187       4.95205    0.00192454      -3.51603      0.187497      -2.77761     -0.650812      0.149777     0.0653505      -1.09972      0.418404     -0.352975     -0.423957     -0.409167      0.146953     0.0307018       1.53719       1.95582       2.07653       2.18369       2.08328       1.97161       1.76006       1.53168       1.27840       1.03466      0.801992      0.618723      0.455332      0.330617      0.223201      0.150912     0.0979843     0.0609864
  19  19 3619.4798    2.4520  3.6554 12.9991 -0.0004  0.0220   0.0133   0.0592    0.0407   0.0000   436.5688       12.1021       15.3758      0.122309       1.72948       5.85794     -0.205884      -1.69256     -0.779442      -3.14214      -1.22391     -0.192706      -1.11578    -0.0849351    0.00352255      0.196366   -0.00162515     0.0823275       1.85368       2.37906       2.56810       2.62386       2.57782       2.39416       2.16975       1.86143       1.56605       1.26307      0.982438      0.764001      0.553023      0.402870      0.274992      0.184990      0.118260     0.0744215
  19  20 3762.6873    2.0386  5.3203 12.5427  0.0000  0.0278   0.0094   0.0759    0.0314   0.0000   436.7890       22.7044       6.87817      -2.34114      -2.94199     0.0409769      -2.10671     -0.799307     -0.473963      -2.40137      0.798852      -1.13867     -0.356796      0.642885     0.0902209     -0.161256     0.0158739    -0.0729374       2.34510       3.00307       3.24031       3.35623       3.26226       3.02792       2.74252       2.37277       1.97993       1.60366       1.25571      0.959416      0.708487      0.508926      0.347781      0.232451      0.150756     0.0946893
  19  21 3905.8924    1.7123  7.1533 12.1428 -0.0005  0.0338   0.0070   0.0936    0.0263   0.0000   442.5352       24.4853       20.3685       1.53737      -1.03847      -8.31139       1.28428      -4.80644     -0.723060      -5.28063       3.94713      -1.50260      -1.71327     0.0421825   -0.00194124     -0.349223      0.233281     0.0880614       2.82783       3.66133       3.90546       4.06686       3.97113       3.68616       3.32348       2.86013       2.42550       1.95629       1.53135       1.17598      0.863635      0.613411      0.423287      0.283821      0.182360      0.114217
  19  22 4049.2642    1.4031  9.1243 12.0236 -0.0002  0.0419   0.0055   0.1173    0.0215   0.0000   441.2132       14.3559       11.1792      -2.00505      0.863950       4.69818     -0.563927      -6.93467       1.21967      -6.65843      -2.88504      -3.28793       1.00821      0.728309      0.647370     -0.495578     -0.329722    -0.0941431       3.47598       4.51816       4.85336       5.03584       4.89804       4.54142       4.14983       3.55344       2.99326       2.40432       1.89688       1.44894       1.06405      0.769397      0.529320      0.356769      0.226019      0.140422
  19  23 4192.5612    1.1634 11.5709 11.9703  0.0002  0.0541   0.0046   0.1510    0.0189   0.0000   435.2503       13.8116       11.0065       3.91113       7.91171      0.651693      -4.88004      -3.81562       2.69328      -8.14579      0.768301       2.60266     -0.638800      0.394063       1.32838     -0.531394     -0.263145     -0.109456       4.44662       5.77540       6.21632       6.43460       6.25267       5.88375       5.24668       4.57516       3.85542       3.12278       2.46123       1.87033       1.38302      0.996637      0.689919      0.462073      0.291692      0.182974
  19  24 4335.7977    0.9545 13.7458 11.9056 -0.0002  0.0689   0.0039   0.1915    0.0169   0.0000   431.3788       17.6671       25.5439       8.01721       14.6368     -0.704639     -0.369196      -10.8748       1.75995      -9.02558      0.555275       2.22726      -2.49911      -2.24198     -0.726789       1.73825    -0.0856616     -0.351591       5.54417       7.26806       7.88834       8.09942       7.92239       7.40067       6.63010       5.80722       4.84837       3.98509       3.12486       2.39958       1.76521       1.26971      0.870725      0.591144      0.371633      0.232457
  19  25 4479.1662    0.7869 16.2039 11.8606  0.0001  0.0869   0.0033   0.2374    0.0146   0.0000   438.0050       2.13650       22.0871       6.75883      -5.04277      0.253277       2.91048      -14.9099       4.08669      -2.43514    -0.0521506       2.82712      -1.09068      0.232299      -1.21716     -0.332545      0.278922      0.795134       7.01667       9.10423       9.88663       10.1742       9.98459       9.28850       8.38343       7.32370       6.10733       5.03475       3.95258       3.04079       2.24064       1.61639       1.11317      0.747966      0.478228      0.302666
  19  26 4622.9101    0.6402 19.0887 11.7112 -0.0008  0.1129   0.0027   0.2939    0.0127   0.0000   436.1663       9.88212       41.4912      -22.1418      -11.9839      -12.7491       3.94910      -2.78516      -13.9207      0.929888       5.12246      -9.55582       1.53260       2.70040      0.605781     -0.330535     -0.576501     -0.492322       8.89945       11.7610       12.8142       13.1747       12.9265       12.0573       10.8213       9.46262       7.92653       6.47776       5.08590       3.91999       2.89901       2.09723       1.46035      0.978261      0.613508      0.386033
  20   5 1566.5510    0.2023  0.1074 11.6417 -0.0056  0.0040   0.0060   0.0094    0.0136   0.0000   439.5459      -1.04947       17.6093      0.849580      -1.41505     -0.189580      0.875811     -0.308250     -0.148211      0.145958     0.0405729      0.156642      0.132683     0.0260927      0.102533    -0.0699981     0.0267062     0.0145266      0.332352      0.427442      0.465444      0.474359      0.443624      0.408457      0.388770      0.347369      0.290604      0.251510      0.196521      0.142952      0.105621     0.0843269     0.0626608     0.0405460     0.0248369     0.0151413
  20   6 1734.1997    0.3199  0.2383 11.6602 -0.0009  0.0055   0.0061   0.0134    0.0165   0.0000   439.5160      -1.64376       17.4588     -0.446915      -1.42967      -1.76720       1.01210     -0.167366      0.126847     0.0868868      0.137007    -0.0227680     -0.152742      0.220124    0.00378833     0.0119144    0.00977399    -0.0160288      0.440705      0.567797      0.614484      0.646965      0.618546      0.578602      0.527714      0.463702      0.392545      0.312352      0.258880      0.190057      0.146755      0.106138     0.0762452     0.0542317     0.0325168     0.0219884
  20   7 1893.9051    0.4838  0.3817 11.7193 -0.0009  0.0066   0.0071   0.0163    0.0221   0.0000   438.6965      -1.68057       15.1667      0.369230      -2.73286     -0.927570      0.108346    -0.0753740     -0.165480     -0.421370    0.00128215      0.110862     0.0805367    -0.0626978    0.00197492   -0.00120126    -0.0513975    -0.0463086      0.525997      0.677724      0.729482      0.783361      0.741687      0.707134      0.628244      0.555625      0.463781      0.379165      0.294971      0.226977      0.168272      0.128342     0.0916571     0.0612997     0.0401705     0.0258836
  20   8 2050.0539    0.6791  0.5592 11.8420 -0.0008  0.0081   0.0082   0.0194    0.0310   0.0000   438.3879     -0.165570       14.6882      0.774151     -0.776498       1.31621      0.255588     -0.904442      0.816880     -0.179865     -0.621507      0.252256      0.183178    -0.0114125     -0.118048    -0.0918022    -0.0685893    -0.0290048      0.636090      0.831343      0.870921      0.937813      0.878815      0.846012      0.762905      0.655684      0.570293      0.469253      0.366623      0.287106      0.217640      0.153908      0.109323     0.0717063     0.0505040     0.0316399
  20   9 2203.1478    0.9377  0.7392 12.1117 -0.0003  0.0090   0.0101   0.0231    0.0413   0.0000   438.6975    -0.0559343       15.0337       1.44611      -2.17530      0.765696      0.483640     -0.399423      0.794845      0.214057      0.230052      0.472939     -0.325979     0.0438086    0.00263577    0.00669957    -0.0488422     0.0721941      0.708719      0.912160      0.968495       1.02021      0.979792      0.943294      0.835279      0.723678      0.623499      0.518577      0.417203      0.313492      0.235043      0.171753      0.120108     0.0829357     0.0544302     0.0347046
  20  10 2352.4147    1.3051  0.9196 12.4760 -0.0002  0.0100   0.0125   0.0253    0.0503   0.0000   439.0093       1.83643       14.7828       1.90334     -0.572757      0.263548     -0.733884     -0.849828     0.0601624    -0.0702716      0.210907     -0.333802      0.347629     -0.556357     0.0604055    0.00974347    -0.0157633     0.0191479      0.795532       1.01387       1.07035       1.15185       1.08408       1.06939      0.961373      0.808542      0.694622      0.569292      0.454417      0.344712      0.262795      0.193050      0.136659     0.0937315     0.0628335     0.0396715
  20  11 2498.9818    1.7739  0.9837 12.8364  0.0002  0.0101   0.0166   0.0264    0.0656   0.0000   438.3647       3.07513       15.2560       3.08967      -1.09346      -2.17067     -0.255113      -1.73255      0.509625    -0.0297353     -0.956746      0.413245      0.553712     0.0616933     -0.215744    -0.0777482      0.115980    -0.0487754      0.824032       1.03725       1.10870       1.17692       1.14086       1.08313      0.970846      0.852049      0.718145      0.576103      0.460590      0.355521      0.263869      0.200923      0.139992     0.0945465     0.0648554     0.0410551
  20  12 2644.8911    2.2855  0.9744 13.3670 -0.0004  0.0100   0.0210   0.0259    0.0625   0.0000   437.9390       2.56279       12.2781       1.30290      -1.64842      0.203344     -0.552061      -1.87910     -0.119007      -1.33462    -0.0252780     -0.741082     -0.326725    -0.0977855    -0.0123854    -0.0403182     -0.115329    -0.0144476      0.818227       1.06364       1.13654       1.18898       1.14501       1.09205      0.965823      0.836113      0.723781      0.588299      0.464128      0.356428      0.269098      0.192912      0.138239     0.0923698     0.0618307     0.0401618
  20  13 2790.7607    2.9046  0.8913 13.8838 -0.0003  0.0093   0.0275   0.0236    0.0571   0.0000   437.9799       5.41804       15.0906       1.87274      -2.95723     -0.683554      -1.00527      -1.45675      0.326964      -1.34673    -0.0351200    -0.0311250      0.174994     0.0509654      0.258474      0.122150    -0.0770496    -0.0471551      0.776292      0.997960       1.09443       1.12187       1.07351       1.03484      0.932572      0.808425      0.675732      0.536531      0.428523      0.325301      0.250424      0.184529      0.127392     0.0886757     0.0579320     0.0380817
  20  14 2936.0415    3.5266  0.8299 14.5579 -0.0004  0.0089   0.0349   0.0234    0.0494   0.0000   439.2723       5.93273       11.9881       2.56605      0.883221      -1.79237      0.484556      -2.42403      0.909121     -0.830965      0.324051     -0.178226    -0.0736065     -0.332934     -0.246391     -0.110431    -0.0102956    0.00378980      0.732081      0.953320      0.972485       1.02856      0.983944      0.950992      0.842567      0.750035      0.637981      0.543891      0.426674      0.328539      0.244789      0.176969      0.125008     0.0839647     0.0567323     0.0350271
  20  15 3080.5695    3.9166  0.9704 14.6100 -0.0019  0.0097   0.0361   0.0260    0.0586   0.0000   438.0352       7.82716       14.9332       2.30366      -1.06400     0.0626174      -1.67959      -3.98210      0.285676      -1.03904     -0.758570      -1.36495     -0.318273    -0.0392509    -0.0228435    -0.0736762   -0.00712926    -0.0558615      0.788832      0.993039       1.05770       1.11783       1.05728       1.03932      0.925387      0.815586      0.683458      0.570028      0.450320      0.348720      0.260166      0.190059      0.137470     0.0925495     0.0609459     0.0395692
  20  16 3224.5493    3.7762  1.2361 14.7438 -0.0016  0.0118   0.0327   0.0313    0.0555   0.0000   440.5680       11.1343       11.9234       3.46668      -2.02906     -0.704980      0.570685      -3.79063      0.414921      -1.67485    -0.0410752      0.205162     -0.188410     -0.723600      0.232953     0.0372233     0.0543110    -0.0505574      0.969683       1.23768       1.29455       1.38206       1.31214       1.23049       1.11400       1.01076      0.856108      0.705862      0.561270      0.438208      0.323296      0.236690      0.163054      0.115108     0.0737777     0.0471596
  20  17 3368.2085    3.2585  1.8656 14.1917 -0.0006  0.0146   0.0230   0.0391    0.0394   0.0000   439.4421       16.4359       10.9031       2.76920       1.69918      -1.08783      0.735609      -3.61002      -1.56756      -1.50280     -0.118693      -1.01840      0.796476     -0.177606     -0.205759     0.0881562   -0.00973480    -0.0921110       1.18678       1.50277       1.60565       1.68272       1.63014       1.55080       1.37523       1.22027       1.04825      0.868316      0.692562      0.532435      0.397932      0.291667      0.201356      0.138868     0.0917697     0.0592384
  20  18 3511.9598    2.7674  2.7976 13.6431  0.0004  0.0184   0.0165   0.0506    0.0349   0.0000   437.1247       15.5401       16.6822       3.83561      -2.20753      -2.71301      -2.05177      -4.73486     -0.626703      -3.69108      0.617609      0.190518    -0.0863185      0.161519     0.0392074     0.0311934    -0.0449543     0.0286577       1.49951       1.93123       2.07268       2.17223       2.10511       1.96233       1.78579       1.56890       1.33345       1.08881      0.870749      0.669605      0.500875      0.365895      0.256086      0.177952      0.116468     0.0737418
  20  19 3655.7442    2.2906  4.0872 12.9875  0.0003  0.0232   0.0116   0.0635    0.0327   0.0000   437.2713       15.8848       14.4963       5.61121      0.167693      -2.42060      -3.98899      -1.34356       1.16391      -2.23362      -2.69562     -0.295840      0.557987     -0.483313     0.0767969    -0.0333015     0.0322388     -0.285364       1.86989       2.39770       2.60478       2.69095       2.61837       2.47988       2.23562       1.96456       1.67934       1.36743       1.09533      0.847477      0.633197      0.459927      0.327038      0.222468      0.146349     0.0938269
  20  20 3799.4432    1.9393  5.6729 12.4812  0.0001  0.0286   0.0085   0.0778    0.0283   0.0000   439.4080       16.8683       12.2698       8.79328       2.60246      -7.48050      -3.67762      -5.67373       3.39534      -3.73527      -2.31143      -1.20301      -1.83604     -0.180636      0.422665    -0.0526158      0.112830      0.254637       2.27792       2.96437       3.18565       3.29346       3.20769       3.02301       2.74697       2.41552       2.06674       1.70299       1.35065       1.05091      0.784473      0.572083      0.402118      0.274820      0.178952      0.116106
  20  21 3943.1448    1.6051  7.6991 12.1482 -0.0000  0.0352   0.0063   0.0984    0.0228   0.0000   438.6255       14.2284       10.9384       1.93854       3.76847      -3.99848     -0.144428      -1.43586       5.24813      -3.06024      -4.28712      0.596660       1.64001       1.28262      0.302386    -0.0608751     0.0757550     0.0763267       2.83538       3.63832       3.93887       4.08590       3.99141       3.74747       3.40187       2.97559       2.54849       2.11168       1.67142       1.30611      0.971542      0.705570      0.491453      0.340879      0.222803      0.142839
  20  22 4086.9046    1.3369  9.7673 11.9943  0.0000  0.0435   0.0051   0.1235    0.0199   0.0000   441.4707       10.2183       19.9621       3.48373      -3.34706      -5.92296      -5.80949       5.77172      -3.72643      -5.48224       4.07978    -0.0754069     -0.809868      0.586872      0.527582     0.0842930    -0.0773204     -0.116297       3.48989       4.49825       4.84851       5.01389       4.93271       4.64542       4.21132       3.67956       3.13706       2.58625       2.06837       1.60607       1.19796      0.868391      0.618707      0.421518      0.277148      0.179319
  20  23 4230.6857    1.1050 12.1669 11.9239 -0.0002  0.0563   0.0042   0.1586    0.0178   0.0000   443.5489       20.0440      0.438205       9.57765       6.18281      -2.60672       5.10147      -3.81498       3.85897      -8.72742      -3.50219      -1.94519       1.50063      0.275200      -1.13245     -0.504769      0.266531      0.185292       4.37568       5.73109       6.17841       6.43829       6.29589       5.96153       5.38111       4.71422       4.03038       3.29711       2.63743       2.05893       1.52806       1.13644      0.790648      0.550121      0.355679      0.230455
  20  24 4374.6710    0.9112 14.7803 11.8760  0.0001  0.0725   0.0034   0.2011    0.0155   0.0000   431.2036       27.4953       3.85487       19.3170       15.3879      0.368338     -0.267280      -5.94613      -8.06618       3.56628      -5.81577      -2.77532       1.04935       2.90383     -0.592614      0.493695       1.06894      0.315419       5.59952       7.31192       7.99146       8.24665       8.13381       7.61973       6.95020       6.05752       5.15735       4.23778       3.38762       2.63424       1.98076       1.45708       1.02585      0.708337      0.461219      0.297517
  20  25 4518.3198    0.7302 16.9718 11.8216 -0.0004  0.0927   0.0030   0.2500    0.0136   0.0000   440.7265       21.4011      -4.99511      -3.02571      -8.72567      -12.6362       16.8275       13.6647      -9.98617      -2.16646       3.73781       2.39538      -2.79899      -1.28714      0.916926      0.552284      0.125828     -0.407869       7.04393       9.29181       10.2212       10.4339       10.2811       9.67860       8.80801       7.71451       6.60240       5.41222       4.36387       3.37196       2.54613       1.87910       1.31484      0.912757      0.586470      0.379634
  21   4 1408.0686    0.1247  0.0572 11.6645 -0.0149  0.0034   0.0057   0.0082    0.0122   0.0000   439.6327      -1.25416       19.2765      0.835302      -3.07824     -0.188289      0.535599     -0.107801      0.182906     -0.424814    -0.0645281     0.0861827     -0.140792     0.0655818     0.0942417     -0.127898    -0.0243114  -0.000826937      0.285050      0.340804      0.374245      0.355104      0.333888      0.325104      0.320219      0.285264      0.269082      0.221860      0.188264      0.140252      0.104474     0.0770182     0.0604971     0.0390225     0.0240626     0.0156567
  21   5 1589.2852    0.2108  0.1303 11.6280 -0.0031  0.0045   0.0055   0.0101    0.0136   0.0000   439.2919     -0.441748       18.8311     -0.189785      -2.31049     -0.220708       1.04052    -0.0782541    -0.0506996     -0.101526    -0.0179575    -0.0803596     -0.148241     0.0823535    0.00714438    -0.0601901   -0.00282821   0.000233691      0.364597      0.483778      0.526114      0.551546      0.532400      0.470903      0.430977      0.401266      0.352229      0.301461      0.244122      0.185142      0.149866      0.106521     0.0646861     0.0484736     0.0313699     0.0225717
  21   6 1758.2231    0.3446  0.2619 11.6717 -0.0045  0.0060   0.0062   0.0132    0.0170   0.0000   439.5819     -0.741756       18.0037     0.0706206      -1.59727      0.990158      0.648891      0.927069    -0.0110665     -0.354710      0.543174     -0.252887     -0.352420     0.0372364     0.0572727     -0.148034    -0.0165194     0.0238350      0.484198      0.615843      0.676147      0.675322      0.656163      0.632286      0.588484      0.511239      0.429495      0.368943      0.288829      0.230937      0.177370      0.128580     0.0932421     0.0607930     0.0418564     0.0294265
  21   7 1919.8304    0.5163  0.4345 11.7682 -0.0004  0.0071   0.0070   0.0171    0.0227   0.0000   440.1979      -1.45046       14.9742     0.0128666      -1.49845      0.333352      0.494094      0.195633     -0.309937    -0.0410429    0.00602715     0.0595675     -0.145727     -0.327626     -0.127956    -0.0712154     0.0205360     0.0424635      0.535373      0.691959      0.767472      0.776350      0.737498      0.705898      0.655340      0.583793      0.505165      0.413591      0.336869      0.268290      0.198331      0.147821      0.104544     0.0748228     0.0503644     0.0318494
  21   8 2077.7393    0.7311  0.5680 11.9109 -0.0010  0.0078   0.0085   0.0190    0.0301   0.0000   439.0839   -0.00961531       15.0952       1.68769     -0.987561       1.20765     -0.470405      0.607582      0.423501    -0.0375700     -0.404112     -0.203842     -0.104808     -0.205019      0.254122     -0.103372    -0.0747618    -0.0475907      0.583977      0.744409      0.831305      0.828689      0.845789      0.789679      0.721771      0.631929      0.545639      0.440754      0.359487      0.273149      0.215037      0.159984      0.114693     0.0796027     0.0547531     0.0356699
  21   9 2231.9159    1.0017  0.7373 12.2591 -0.0006  0.0088   0.0105   0.0223    0.0403   0.0000   437.3385       2.11482       15.2535       1.94780     -0.942305     -0.153489       1.73038      0.488009      0.546401     -0.208621      0.261105     -0.143873     -0.192177     0.0179214     0.0814060    -0.0269677   -0.00726133    0.00841514      0.674573      0.863071      0.903805      0.981032      0.937079      0.895186      0.820796      0.728642      0.630645      0.506287      0.409882      0.316570      0.245483      0.187183      0.131354     0.0940544     0.0642968     0.0411069
  21  10 2381.9035    1.3754  0.9217 12.5753 -0.0018  0.0095   0.0129   0.0252    0.0496   0.0000   438.0400       1.04236       15.9020       1.97801      0.298148      0.302008      -1.37950      -1.37465     -0.602072      0.527857   -0.00161401     -0.810623     -0.367810    -0.0837429     0.0961136     -0.191003      0.131433     0.0989299      0.750554      0.955602       1.00916       1.07414       1.04391      0.997217      0.911294      0.803711      0.673159      0.563610      0.463429      0.363807      0.265459      0.204598      0.144529      0.100896     0.0690228     0.0455445
  21  11 2529.3252    1.8356  0.9949 13.0755 -0.0001  0.0099   0.0166   0.0265    0.0544   0.0000   438.1856       2.36303       14.4347       1.88340      -2.36430      -1.59394     -0.639354     -0.252707      0.819161      -1.44864      0.376246     -0.378192      0.124796    -0.0525658      0.107061     0.0922537     -0.148256     0.0208622      0.775444      0.974660       1.04686       1.11706       1.08387       1.02142      0.913731      0.816242      0.709381      0.597843      0.469629      0.372896      0.284368      0.206523      0.150808      0.104463     0.0708786     0.0460084
  21  12 2676.2321    2.4001  0.9706 13.5579 -0.0005  0.0097   0.0219   0.0257    0.0578   0.0000   438.1917       3.04001       12.7964       2.67795     -0.733474       1.31722    -0.0517788     -0.514747       1.58933      -1.43192      0.630072     -0.874686      0.357560     -0.216041     0.0699393    -0.0451416   -0.00796775    -0.0827055      0.789111       1.01726       1.10373       1.13014       1.09980       1.03445      0.929022      0.833577      0.719160      0.604629      0.489327      0.374857      0.285528      0.208310      0.150919      0.103637     0.0686215     0.0453819
  21  13 2823.0250    3.0866  0.8590 13.9470 -0.0002  0.0088   0.0291   0.0228    0.0629   0.0000   438.3207       5.65858       13.4874       1.76371      -1.11491      -1.68764     -0.788025     -0.178118     0.0998635      -1.02735      -1.06215     -0.909782     -0.133609     -0.180676     -0.272188    -0.0355496    -0.0419623     0.0573769      0.706144      0.876068      0.938040      0.985246      0.964071      0.924236      0.827477      0.725926      0.640797      0.540522      0.431494      0.338373      0.254901      0.191232      0.137143     0.0939614     0.0628378     0.0423787
  21  14 2968.9703    3.5989  0.9539 14.4778 -0.0007  0.0096   0.0331   0.0246    0.0552   0.0000   439.2630       7.75489       13.4642       3.90384      -1.62468      -4.18400     -0.575182      -3.25642      0.481167      -1.27126     -0.896900    0.00198189      0.177552    -0.0646542    -0.0779810     -0.231302     0.0417062    -0.0190700      0.769396      0.959253       1.02644       1.07579       1.03577       1.01377      0.932253      0.805674      0.694096      0.571577      0.462767      0.357864      0.271835      0.205292      0.149426      0.105832     0.0706003     0.0469815
  21  15 3114.0336    3.9162  1.0696 14.7157 -0.0032  0.0101   0.0349   0.0280    0.0581   0.0000   438.0480       6.23048       16.2696       2.42948      0.558747      0.752051     -0.760667      -4.12769       1.21046     -0.837036       1.56188     -0.367114    -0.0139934     -0.202953     -0.221077     -0.211868     0.0974591     0.0788839      0.807630       1.04609       1.09842       1.14493       1.11769       1.07317      0.978613      0.871684      0.739212      0.608334      0.493919      0.385977      0.294714      0.216654      0.157033      0.111147     0.0748444     0.0491468
  21  16 3258.6550    3.7075  1.3869 14.6586  0.0002  0.0123   0.0295   0.0324    0.0485   0.0000   437.3963       11.2262       14.6955       1.19405     -0.905748      -1.84545      -1.16135      -3.34128      0.968749      -2.04837     -0.975837      -1.28886     -0.195374     -0.182690     -0.226845     -0.100391     -0.130338     0.0581943      0.961351       1.26152       1.32647       1.37315       1.32649       1.29112       1.17304       1.05257      0.885751      0.743124      0.591478      0.475786      0.358183      0.264574      0.190471      0.128706     0.0911259     0.0589869
  21  17 3402.9753    3.1661  1.9439 14.1827 -0.0002  0.0150   0.0213   0.0382    0.0356   0.0000   438.9212       11.9921       17.2990       2.27460      0.213604       3.64098      0.320126      -2.75127     -0.322652      0.164991      -1.01355     -0.177131     -0.980836     -0.176554    0.00316442     -0.171526    0.00314508    -0.0528459       1.15323       1.50380       1.56895       1.67885       1.62162       1.52155       1.41504       1.25243       1.08435      0.897170      0.727026      0.580943      0.435819      0.319543      0.232205      0.159473      0.108052     0.0708635
  21  18 3547.2709    2.6183  3.0594 13.5571 -0.0003  0.0192   0.0145   0.0511    0.0294   0.0000   435.9669       15.0525       13.3252       2.09126      -3.51169      0.451366      0.399115      -4.07196      0.480931      -1.98042     -0.570378      -2.43867      0.236167     -0.330467      0.409351     -0.118109     -0.122523    -0.0144704       1.46973       1.91423       2.05355       2.16838       2.12015       2.01573       1.83137       1.60043       1.37292       1.14672      0.933793      0.719346      0.552737      0.408210      0.292166      0.206271      0.138259     0.0910740
  21  19 3691.6341    2.2187  4.4065 12.8911 -0.0002  0.0237   0.0106   0.0637    0.0292   0.0000   440.8052       17.6832       19.1832       1.41257      -2.35259      -1.22638       3.40452      -4.04639      0.203455      -3.28804      0.264926     -0.399824     -0.286226      -1.64918     -0.463220     -0.262266     -0.111239      0.120147       1.82894       2.36113       2.56713       2.69033       2.61428       2.50036       2.25643       2.00072       1.71771       1.42598       1.14500      0.902034      0.679426      0.512301      0.363525      0.256302      0.173926      0.112988
  21  20 3835.7621    1.8409  6.1446 12.4275 -0.0001  0.0295   0.0076   0.0801    0.0249   0.0000   437.5172       21.3643       17.4337      -1.36610       1.78256      -2.30549     -0.787081      -6.07314     -0.557254      -1.86512      0.876389      -2.17641    -0.0860146      -1.15492      0.533174     0.0719224     -0.391031     -0.154332       2.27500       2.92644       3.18062       3.32346       3.27647       3.08031       2.80951       2.46445       2.15117       1.78484       1.43468       1.13833      0.861624      0.637639      0.453233      0.317629      0.212587      0.141561
  21  21 3979.9784    1.5445  8.4322 12.1013 -0.0000  0.0370   0.0057   0.1033    0.0210   0.0000   436.3180       19.6662       9.31684       1.97971      -1.54123       1.15648       3.31173     0.0431904     -0.986490      -1.90455     -0.467986      -1.34588     0.0545381     -0.649633      0.404642     -0.131876      0.221974     -0.162558       2.81815       3.63800       3.99005       4.13029       4.05571       3.86452       3.51619       3.10005       2.67186       2.22509       1.80063       1.41445       1.07013      0.798540      0.574423      0.401561      0.267884      0.177911
  21  22 4124.3201    1.2741 10.4442 11.9844  0.0001  0.0461   0.0046   0.1286    0.0183   0.0000   435.6567       18.9340       22.9210       9.95934      -4.37727     -0.202373       1.24684      -7.41796     -0.447971     -0.114367     -0.986406       1.26929       1.37632      0.161250      -1.09791      0.659179     0.0106146      0.121756       3.45630       4.54455       4.89958       5.05145       4.99190       4.72519       4.35458       3.85282       3.33692       2.76742       2.23951       1.75583       1.34867       1.00643      0.719013      0.503785      0.338690      0.222591
  21  23 4268.4604    1.0528 12.9462 11.9318  0.0002  0.0593   0.0038   0.1672    0.0164   0.0000   438.7296       23.6223       6.55575      -6.70648      -7.65796       11.9215       2.05881      0.402987       1.90849      -5.12490      0.952843     -0.176605     -0.228866     -0.135371      0.437998      0.146348      0.270047     -0.234983       4.41641       5.80395       6.28258       6.59808       6.46265       6.11145       5.63651       4.95232       4.23524       3.53217       2.87519       2.25381       1.71852       1.28500      0.913910      0.647020      0.432790      0.284702
  21  24 4412.7537    0.8560 15.3562 11.8941 -0.0003  0.0766   0.0032   0.2090    0.0144   0.0000   448.8122       15.4529       7.51609       8.87147      -18.3903       4.42760       12.0397     -0.859581     -0.210132      0.358128     -0.613722      -6.07146      -1.47447     -0.238948      0.459397     0.0450884      0.276616     -0.790356       5.62635       7.33728       8.05489       8.36265       8.24093       7.85863       7.14953       6.33306       5.45583       4.53349       3.67965       2.90643       2.22823       1.65149       1.19238      0.836965      0.558726      0.369904
  21  25 4556.8175    0.7104 18.2890 11.7749  0.0005  0.0977   0.0027   0.2586    0.0127   0.0000   448.5801       21.3093      -8.04128       5.15881       7.21331       1.33652       10.3836       2.54022      -2.94832     -0.345750       2.86537       2.41758     -0.127843      -1.36601       1.62443       1.59323     -0.196321     0.0983912       7.03365       9.27060       10.1875       10.5247       10.4557       9.86344       9.06800       8.05660       6.88161       5.74887       4.69019       3.69438       2.83769       2.09995       1.53039       1.07139      0.709608      0.469939
  22   4 1429.1302    0.1267  0.0713 11.6573 -0.0105  0.0041   0.0050   0.0089    0.0121   0.0000   439.3254     -0.320461       19.8240      0.103640      -1.89639     -0.215094      0.280577     -0.365634      0.112111    -0.0339230     -0.267926      0.104688    -0.0357262    -0.0141580     0.0561446     0.0270416     0.0264408     0.0325939      0.392973      0.511940      0.604439      0.626513      0.607586      0.591409      0.532404      0.424812      0.350919      0.273316      0.211873      0.162506      0.118803     0.0930983     0.0662747     0.0437230     0.0287886     0.0229372
  22   5 1611.3454    0.2369  0.1194 11.6513 -0.0030  0.0041   0.0060   0.0083    0.0134   0.0000   440.0497     -0.152272       19.5390     -0.144462      -2.47466      0.237682      0.334684      0.438621     0.0715317     -0.339940      0.221412     0.0316548      0.242134     -0.115250    -0.0495077    0.00474674   -0.00915703     0.0202309      0.309998      0.390484      0.428288      0.445483      0.442627      0.414918      0.387319      0.336542      0.297351      0.231537      0.205434      0.158525      0.123107     0.0928163     0.0673734     0.0468447     0.0323482     0.0230433
  22   6 1781.5504    0.3787  0.2859 11.6399 -0.0001  0.0058   0.0062   0.0137    0.0175   0.0000   439.1871     -0.753430       18.5116    0.00115049      -1.08720       1.04067      0.796360     -0.119891     -0.430078     -0.369493      0.222314     -0.170180      0.353856    -0.0529810     0.0809999     0.0188623     0.0142436    0.00437950      0.404488      0.516452      0.571183      0.583975      0.586277      0.577487      0.513404      0.464715      0.389748      0.325379      0.272899      0.206336      0.168224      0.123543     0.0945446     0.0644039     0.0442610     0.0304921
  22   7 1945.0630    0.5584  0.4485 11.7318 -0.0010  0.0069   0.0072   0.0167    0.0239   0.0000   439.5556     -0.246220       16.9977     -0.954508      -1.87383     -0.743483    -0.0937676      0.600306    -0.0206099     0.0232294     -0.662884     -0.668474     0.0286623     -0.237866     0.0139863    -0.0981158   -0.00365230     0.0115939      0.523559      0.690550      0.706054      0.713240      0.687690      0.701046      0.668223      0.613474      0.508045      0.419352      0.321717      0.256370      0.203351      0.162432      0.121511     0.0908007     0.0632719     0.0415021
  22   8 2104.7405    0.7672  0.6408 11.9421 -0.0005  0.0080   0.0083   0.0198    0.0316   0.0000   438.8081     -0.853488       15.3914     -0.997936      -3.47479      0.509714    -0.0106087      -1.30273      0.715842    -0.0139622   -0.00859986     -0.500323    -0.0873247    -0.0943673     0.0844624     -0.114341    -0.0676882    -0.0492116      0.583791      0.749936      0.819700      0.855120      0.845221      0.813091      0.735856      0.649490      0.572760      0.468193      0.385720      0.305224      0.235722      0.176534      0.130397     0.0917623     0.0653436     0.0424980
  22   9 2259.9917    1.0856  0.8255 12.1917 -0.0000  0.0089   0.0104   0.0233    0.0439   0.0000   438.8640       1.56741       17.3261      0.864888      -2.46379     -0.450363      -2.25679     -0.790267       1.15581     -0.562936     -0.284240     0.0953177     -0.204375     -0.101967    -0.0339912      0.122313    -0.0373820    -0.0176515      0.643218      0.823687      0.873804      0.939758      0.911888      0.874975      0.786431      0.712305      0.624817      0.530947      0.438873      0.337218      0.263531      0.198485      0.145538      0.105266     0.0713484     0.0470261
  22  10 2410.8324    1.4665  0.9637 12.6493 -0.0016  0.0096   0.0134   0.0255    0.0542   0.0000   437.6519       1.84106       12.9664       1.23845     -0.226742     -0.605070     -0.410889      -2.59039     -0.513649     -0.463861     -0.178877      0.956630    -0.0354339     0.0773616     -0.138444    -0.0212397    -0.0915440   -0.00507148      0.697158      0.896594      0.972935       1.00055      0.985442      0.935660      0.891730      0.779963      0.677570      0.563962      0.474212      0.371130      0.292481      0.218594      0.156936      0.112024     0.0772731     0.0523666
  22  11 2559.2312    1.9627  0.9794 13.1115 -0.0002  0.0095   0.0174   0.0249    0.0556   0.0000   437.6677       2.35886       13.7018       1.53575      0.353475     -0.250797     -0.361559     -0.872422      0.389360      -2.20770     -0.667542     -0.396563     0.0486549    -0.0128783      0.146677    -0.0622105     0.0756997     0.0762430      0.693437      0.902689      0.970643       1.01451       1.00199      0.932966      0.863549      0.788304      0.678476      0.577765      0.467135      0.365743      0.289814      0.213600      0.156474      0.112799     0.0778055     0.0511749
  22  12 2707.1702    2.5498  0.9181 13.6106 -0.0001  0.0090   0.0232   0.0236    0.0590   0.0000   438.1300       3.86404       15.0677       2.09564      -1.72036      -2.73182     0.0563709      -1.01782    -0.0175634      -1.00734     -0.135369      0.390449     -0.127232     -0.122802      0.112671      0.198982     -0.114203    0.00885113      0.674897      0.847372      0.927191      0.949064      0.951738      0.918199      0.831754      0.751138      0.642905      0.533229      0.439786      0.347357      0.272943      0.205036      0.149784      0.104792     0.0739987     0.0496488
  22  13 2854.8264    3.2211  0.9000 14.1214 -0.0001  0.0089   0.0290   0.0234    0.0564   0.0000   438.5711       4.74171       14.1355       2.23610      -2.45561     -0.589527     -0.320871      -1.90911     -0.781061     -0.861188     -0.247626     -0.459221      0.469947      0.260157    -0.0229162     0.0154093     -0.132235    -0.0138317      0.673576      0.876300      0.947529      0.993238      0.963041      0.933167      0.848871      0.754729      0.647479      0.539418      0.441982      0.347349      0.269714      0.202327      0.145548      0.105309     0.0730964     0.0485742
  22  14 3001.5005    3.7693  0.8986 14.6414 -0.0011  0.0090   0.0348   0.0232    0.0512   0.0000   437.0745       4.87053       14.2953       3.21537     -0.897565      -2.67776      -1.18218      -1.14548       1.71158      -1.03506      0.140269      -1.46432    -0.0123606    -0.0765867      0.129258     -0.151606     0.0403629   -0.00881669      0.657430      0.852008      0.887369      0.944406      0.930581      0.891089      0.826407      0.733120      0.652369      0.522421      0.441941      0.344220      0.271549      0.204287      0.148669      0.106434     0.0731388     0.0495021
  22  15 3147.1315    3.9519  1.1119 14.6945 -0.0019  0.0103   0.0334   0.0278    0.0600   0.0000   437.8786       8.39752       15.6256       2.63010     -0.804162      0.101507     -0.191089      -2.50125      -1.04535      -1.23990      0.170282     -0.237879     0.0487300     0.0120906    -0.0731891     0.0364114      0.167230    -0.0619631      0.787636      0.992840       1.05288       1.11085       1.08736       1.03925      0.964735      0.859783      0.746697      0.627219      0.514802      0.408854      0.313671      0.241827      0.173295      0.121544     0.0854241     0.0577078
  22  16 3292.3336    3.5941  1.4808 14.4989 -0.0011  0.0121   0.0269   0.0332    0.0454   0.0000   439.7028       9.72613       12.0981       3.52024       1.32197      -1.53907       2.05955      -3.10965      0.721890      -1.78220      0.181842     -0.445819    -0.0328049     -0.642174      0.214481    -0.0301595      0.116069     -0.168159      0.878879       1.13304       1.21361       1.30069       1.26098       1.20764       1.10969      0.992220      0.859926      0.725826      0.589815      0.467514      0.361776      0.277008      0.199087      0.142109     0.0981949     0.0676090
  22  17 3437.3690    3.0417  2.1951 14.0159  0.0001  0.0154   0.0187   0.0406    0.0319   0.0000   441.3769       12.7204       9.60472      0.214481       1.84427     -0.654651      0.326615      -2.38577     -0.356977     -0.696588      0.356518     -0.618736      0.362553      0.426723    -0.0648796     -0.182739     0.0222643     -0.102607       1.13860       1.48737       1.58658       1.66992       1.62743       1.55941       1.44311       1.29911       1.10492      0.932363      0.765809      0.608511      0.471364      0.353300      0.257571      0.184962      0.128184     0.0863691
  22  18 3582.2428    2.5107  3.3653 13.3560 -0.0002  0.0196   0.0128   0.0521    0.0268   0.0000   435.6982       15.8361       14.6854       4.57686      -4.24498      -2.28423      -3.31692      -4.26986      -1.53814     -0.447326      0.658912     0.0906891     -0.361855     -0.505386      0.335049     0.0601319    -0.0307698    -0.0184291       1.42340       1.83175       1.99022       2.09325       2.03549       1.97626       1.80058       1.62091       1.40448       1.17142      0.960701      0.762976      0.588978      0.449694      0.327888      0.234764      0.162338      0.108735
  22  19 3727.1448    2.1030  4.6902 12.9217  0.0002  0.0243   0.0096   0.0666    0.0248   0.0000   443.4866       13.9213       14.7892       7.12877      -4.33247      -1.02956      -2.79503      -4.05805       1.34964      -3.41746     -0.297726      -1.40436     -0.162979     -0.206563      0.595235      0.181027     0.0136416   -0.00508767       1.78050       2.29702       2.47527       2.61096       2.54851       2.44863       2.24752       2.01120       1.75625       1.46748       1.19910      0.957122      0.744888      0.557258      0.410022      0.288757      0.200297      0.135478
  22  20 3871.8557    1.7567  6.7319 12.3422 -0.0001  0.0308   0.0069   0.0843    0.0229   0.0000   439.3675       10.4610       15.1293      -2.12435       1.99809      -4.05937      -1.93263      -7.75903      0.464566      -1.73118       1.37108      -2.15442       1.34820     -0.635818     -0.329176    -0.0803860      0.249029     -0.200525       2.24391       2.89805       3.13224       3.31113       3.23671       3.08825       2.85570       2.54354       2.21821       1.87145       1.53580       1.22397      0.940934      0.712246      0.518107      0.368626      0.254297      0.171404
  22  21 4016.4514    1.4629  8.8437 12.1183 -0.0003  0.0383   0.0053   0.1077    0.0193   0.0000   437.6066       17.2961       10.6872       3.30624       5.41559      -1.10361      0.366685      0.366001      -5.12678      -4.76203     -0.259715      -3.87548      -1.46499      -3.42343       1.32976      0.332562     -0.310961      0.255103       2.77994       3.62672       3.98752       4.13550       4.09005       3.89045       3.57421       3.17336       2.76007       2.32950       1.91891       1.52142       1.17789      0.879757      0.643500      0.457415      0.309882      0.211263
  22  22 4161.2152    1.2099 11.1084 12.0230 -0.0001  0.0490   0.0043   0.1367    0.0169   0.0000   438.7177       14.7980       22.9793       7.89312      -6.79934      0.450900       4.50211      -9.35369      -2.96909      0.728405      0.511455      -1.78278     -0.148546     -0.547823     -0.711486      0.451342     -0.111139     -0.165438       3.47686       4.58472       4.94229       5.18556       5.13473       4.85578       4.55417       4.00867       3.50583       2.95569       2.40910       1.93773       1.49394       1.12654      0.827379      0.583984      0.404272      0.272370
  22  23 4305.9331    0.9964 13.5800 11.9654  0.0000  0.0627   0.0036   0.1756    0.0150   0.0000   435.6843       25.5600       11.2749      -9.84090      -2.02761      0.955610       4.54472      -7.21905      -3.35283      -2.96127       1.71053       1.26717      0.816247      -1.70761       1.02090     -0.169196      0.456667     -0.541402       4.41577       5.81085       6.33235       6.59774       6.55633       6.24463       5.73929       5.15308       4.47359       3.76984       3.07679       2.48846       1.90926       1.44670       1.06210      0.756150      0.512590      0.350954
  22  24 4450.4045    0.8115 15.7269 11.8785 -0.0003  0.0788   0.0030   0.2126    0.0136   0.0000   438.3554       16.5591       26.7971     -0.117355      -7.79366       1.29502      -6.24946      -1.94752      -4.11299      -4.42394       5.59709      -3.22088      0.161453     -0.394004      0.330767     -0.552840      0.479586      -1.17440       5.45598       7.22386       7.88464       8.20542       8.15999       7.81125       7.17527       6.43231       5.58745       4.71725       3.87325       3.05956       2.40560       1.80628       1.33727      0.959530      0.647012      0.437523
  23   4 1449.6902    0.1465  0.0707 11.6275 -0.0093  0.0031   0.0053   0.0082    0.0119   0.0000   439.7864      0.153605       19.8896     -0.181087      -2.56546     -0.281632      0.534068      0.112919     -0.282258    -0.0758674     0.0354988     0.0141976     -0.262968     -0.193837     -0.100854    -0.0215933    -0.0459707    -0.0264717      0.249059      0.316074      0.350562      0.346940      0.312089      0.325937      0.333636      0.296940      0.280785      0.210263      0.159174      0.118471      0.105259     0.0822893     0.0667373     0.0494022     0.0416037     0.0291801
  23   5 1632.7900    0.2343  0.1770 11.6349 -0.0019  0.0049   0.0050   0.0114    0.0137   0.0000   439.9635      -1.07998       19.1986       1.52245      -2.86921     -0.414677      0.487819     -0.256724     -0.153257     0.0205079     0.0771028      0.117392    -0.0367474      0.162478    -0.0614927     0.0706708    -0.0279583    0.00934216      0.341742      0.426338      0.454783      0.504064      0.534581      0.473870      0.421037      0.389904      0.351466      0.288449      0.223184      0.184303      0.153525      0.111101     0.0828485     0.0607783     0.0408818     0.0315432
  23   6 1804.2069    0.3989  0.2926 11.6887 -0.0018  0.0057   0.0063   0.0132    0.0176   0.0000   439.6321     -0.706940       17.8976      0.163175      -1.40182      -1.44706     -0.273721    0.00517199    -0.0708547     0.0533458      0.228571     -0.193730     -0.564008     -0.203847     0.0214164     0.0888548    -0.0147997    -0.0811977      0.405984      0.510525      0.548095      0.597168      0.578375      0.544335      0.523659      0.470164      0.407287      0.324038      0.287608      0.232820      0.190118      0.135273      0.102149     0.0701309     0.0504964     0.0364142
  23   7 1969.6230    0.5695  0.5072 11.8086  0.0006  0.0074   0.0069   0.0179    0.0244   0.0000   440.2760      -1.58714       17.7897     0.0966454      -3.25536     -0.295987     -0.128198     -0.206539      0.386357      0.516055     -0.153674      0.210451     -0.220548      0.110488   -0.00165037    -0.0484285    0.00656492     0.0323236      0.507660      0.646649      0.714014      0.763248      0.739113      0.694237      0.657684      0.581767      0.512022      0.440578      0.357100      0.290827      0.226381      0.168620      0.131076     0.0909316     0.0645685     0.0455475
  23   8 2131.1029    0.8234  0.6711 11.9816 -0.0012  0.0079   0.0086   0.0205    0.0327   0.0000   439.1196      0.146135       15.0691       1.24986      -2.52002     -0.907702     -0.615582      0.360699      0.359326     -0.890271     -0.330237      0.381489     -0.125435     0.0208629     -0.246029     0.0246624     -0.117620     0.0490933      0.556105      0.718008      0.786904      0.837193      0.816966      0.775371      0.723969      0.635381      0.561747      0.474428      0.390935      0.313131      0.244319      0.183130      0.138845     0.0995870     0.0702920     0.0475856
  23   9 2287.4856    1.1460  0.8688 12.3475 -0.0012  0.0090   0.0106   0.0232    0.0426   0.0000   437.8821     -0.129395       16.7710      0.252398     -0.881478      -1.48349     -0.953358      -1.27839     -0.117167      -1.05688     -0.127965     -0.315399      0.227766      0.301131     -0.320690    -0.0676667    -0.0231629      0.102224      0.638890      0.825229      0.887207      0.936840      0.900644      0.888684      0.809206      0.730432      0.642158      0.545834      0.457812      0.366761      0.285297      0.216944      0.159587      0.118238     0.0824101     0.0556805
  23  10 2439.1900    1.6065  0.9865 12.7202  0.0003  0.0097   0.0139   0.0248    0.0553   0.0000   439.3295      0.420593       15.1487      0.651189      -1.08159     -0.653811     -0.135798      -1.35369       1.83950     -0.235463     0.0913822     -0.822150    -0.0950713      0.214416     -0.104953     -0.158214     0.0378565    -0.0260292      0.657465      0.885888      0.930433      0.997469      0.961766      0.939468      0.863810      0.791561      0.683093      0.575184      0.468446      0.377180      0.297852      0.230657      0.167281      0.122924     0.0876569     0.0595666
  23  11 2588.6972    2.0791  0.9863 13.2676 -0.0004  0.0094   0.0179   0.0245    0.0544   0.0000   438.7512       4.23617       17.2385       2.73943     -0.952213     -0.855419       1.45727     -0.328509      0.108444     -0.261442      -1.02598     -0.560477     -0.114130    -0.0525378     0.0844283    -0.0386742    -0.0469386    -0.0848016      0.673448      0.868983      0.942769      0.979000      0.971514      0.931525      0.870306      0.754468      0.679487      0.567803      0.486706      0.390999      0.300104      0.228297      0.168311      0.122542     0.0844985     0.0585545
  23  12 2737.6674    2.6639  0.9137 13.8447 -0.0002  0.0088   0.0237   0.0235    0.0508   0.0000   438.4367       4.01424       14.1715       1.95700      -1.32722     -0.149641     -0.820720      -1.19043      0.776802     -0.545119      0.274785      0.109040      0.223728     -0.226422     -0.149912   -0.00874342     0.0244245     -0.117297      0.622232      0.817319      0.878774      0.932035      0.906451      0.875691      0.813100      0.715984      0.630046      0.540071      0.446668      0.357504      0.277487      0.212577      0.156600      0.113519     0.0799051     0.0546497
  23  13 2886.1535    3.3210  0.9148 14.2870 -0.0009  0.0089   0.0294   0.0233    0.0537   0.0000   439.8282       6.49182       13.8124      0.522881      -2.46533     -0.417286     0.0562529      -1.35285    -0.0900020      -1.58973      0.572145     -0.371822    0.00407749     -0.467819      0.105647     -0.221687   -0.00969357     0.0106288      0.638998      0.821355      0.877454      0.933200      0.908060      0.895671      0.823387      0.726722      0.644202      0.545148      0.442617      0.348660      0.278275      0.215588      0.159037      0.116016     0.0829454     0.0569800
  23  14 3033.5309    3.8332  0.9303 14.6705 -0.0007  0.0090   0.0340   0.0241    0.0549   0.0000   439.4900       6.49686       14.2966       3.09275      -1.99680      -2.45786     -0.357140      -2.76657      0.133322      -1.60368     -0.176359     -0.917639      0.140288      0.112087      0.146384     -0.160075    -0.0276396    -0.0264396      0.667151      0.846325      0.899650      0.954054      0.948955      0.910315      0.828939      0.738310      0.648617      0.562704      0.469379      0.375657      0.292944      0.220055      0.160475      0.118906     0.0828872     0.0569008
  23  15 3179.8250    3.8762  1.1951 14.6912 -0.0017  0.0105   0.0314   0.0287    0.0574   0.0000   439.2884       7.23403       12.7868       4.99261      -1.23729     -0.558498     -0.177971      -1.95493      0.752150      -1.26598      0.315142     -0.353496     -0.312378     -0.210584     0.0511003    -0.0593027     -0.250186    -0.0909106      0.749621      0.975447       1.05786       1.10501       1.06714       1.02130      0.955015      0.862952      0.753534      0.652024      0.540720      0.439087      0.336398      0.259931      0.190200      0.135130     0.0965714     0.0657409
  23  16 3325.6536    3.4442  1.6365 14.4113 -0.0004  0.0128   0.0239   0.0334    0.0384   0.0000   438.4563       9.01472       13.4263       4.85969      -1.40355      -1.59015      -1.94554      -4.01384     -0.332399      -1.30304     -0.245750      -1.15599      0.347964     -0.570717      0.356354     -0.264803     0.0709014     -0.165240      0.894273       1.19041       1.28198       1.34092       1.30651       1.25799       1.17182       1.04212      0.926926      0.769517      0.660672      0.528063      0.411903      0.311654      0.228544      0.164748      0.116240     0.0798450
  23  17 3471.3587    2.9152  2.5417 13.7140 -0.0004  0.0162   0.0161   0.0423    0.0297   0.0000   439.2485       10.1836       13.2133      0.930832      0.364057      -1.81469      0.241115      -1.88536    0.00196610      -2.59012      0.464259      -1.60717      0.154029     -0.739794    -0.0976461      0.333253     0.0460449     0.0713968       1.14321       1.48747       1.59618       1.68559       1.64432       1.60119       1.48406       1.32390       1.16153      0.986717      0.824969      0.660707      0.515271      0.394007      0.293973      0.211567      0.148825      0.102499
  23  18 3616.8865    2.4190  3.6952 13.2280 -0.0003  0.0202   0.0115   0.0538    0.0243   0.0000   440.4333       11.6636       16.5635       5.46015      -4.41388      -4.66396      -1.32766      -4.49845      -1.52060      -2.81567      0.836614     -0.884837     -0.129829     0.0941288     -0.353836     -0.298776     -0.221964     0.0638878       1.41956       1.85156       1.99969       2.09796       2.07139       2.01674       1.84439       1.65566       1.45295       1.22967       1.02765      0.811740      0.642028      0.494444      0.361162      0.264613      0.186353      0.128031
  23  19 3762.1700    2.0120  5.2191 12.7462 -0.0002  0.0253   0.0085   0.0688    0.0231   0.0000   441.4582       12.7448       11.5246       3.81616     0.0139994     -0.398314     -0.762725      -1.93298      0.164601      -3.10300       1.50962      -2.28945      -1.14447     -0.365824      0.692024     -0.221320     -0.264485     -0.126311       1.76698       2.30459       2.48863       2.63917       2.61860       2.50629       2.32090       2.08144       1.80191       1.54322       1.27004       1.02858      0.795725      0.616032      0.453141      0.328372      0.232478      0.158981
  23  20 3907.4526    1.6629  7.1634 12.3522  0.0000  0.0316   0.0063   0.0884    0.0201   0.0000   439.7198       22.3685       18.1266       6.16755      -1.38589       1.16106       3.02550      -4.28990       2.56329      0.839142      -2.02121      -2.77437     -0.119752     -0.661364     -0.541956     -0.145231     -0.125993    -0.0277040       2.19356       2.85796       3.08951       3.26053       3.23102       3.10192       2.88915       2.58652       2.25639       1.91843       1.59343       1.28850       1.00616      0.773491      0.567844      0.412187      0.290989      0.200130
  23  21 4052.6873    1.3855  9.4050 12.1102 -0.0000  0.0402   0.0049   0.1117    0.0178   0.0000   434.8041       15.9958       11.9873      0.920404      -2.35297       2.10168     -0.679538      0.177969     -0.147813      -2.23046      -2.69714     -0.207588       1.01022     -0.736557      0.206644      0.691179     0.0347153     -0.215021       2.75844       3.60178       3.96653       4.13808       4.11377       3.92494       3.67371       3.27990       2.87746       2.43248       2.02449       1.63246       1.28280      0.978414      0.726152      0.527143      0.365830      0.253106
  23  22 4197.7895    1.1461 11.4660 12.0169 -0.0004  0.0506   0.0040   0.1408    0.0162   0.0000   439.9983       15.0121       10.9773       11.4910       3.28580      -3.95091      -8.42943      -3.10000       1.40120       6.14440     -0.682543      -3.13418      -1.24798       2.49970     -0.196359      -1.20828      0.485048     0.0494581       3.44515       4.53014       4.93835       5.16230       5.17557       4.94546       4.60696       4.11653       3.59257       3.06347       2.54051       2.06231       1.60369       1.24199      0.910347      0.665510      0.460768      0.319366
  23  23 4342.8383    0.9345 14.1710 11.9688 -0.0005  0.0657   0.0033   0.1845    0.0141   0.0000   447.1893       17.9577      -6.74007      -3.19259       5.06661      -14.5173      -15.1910      -12.0722      0.683901      0.230424     -0.380047      -2.26443       3.87147       2.15091     -0.651277       1.32498     -0.795805     -0.311703       4.43279       5.79574       6.36457       6.65370       6.66394       6.40505       5.92268       5.31451       4.64340       3.95356       3.30419       2.65410       2.09139       1.59452       1.19394      0.864590      0.601050      0.415152
  23  24 4487.6140    0.7697 16.5661 11.8395  0.0001  0.0833   0.0028   0.2226    0.0129   0.0000   444.6118       22.4936       19.2946       1.68278       9.56456       4.72839      -3.01883      -20.4517    -0.0473595       3.01765      -9.94848      -2.11690     -0.448739      -2.45792      0.962842       1.31962    -0.0687696    -0.0589434       5.54008       7.25500       8.01453       8.35871       8.33628       8.02019       7.38764       6.72717       5.83943       5.00953       4.16839       3.36923       2.63442       2.03717       1.51538       1.09926      0.761147      0.525609
  24   4 1469.7943    0.1517  0.0775 11.6605 -0.0006  0.0040   0.0051   0.0073    0.0117   0.0000   440.0192     -0.166460       20.1661     -0.118752      -2.79949     -0.328261      0.492581     -0.163105     -0.148428      0.250569      0.129393    -0.0400123    -0.0441925    -0.0623827     0.0884592     -0.111305    -0.0106174     0.0498306      0.322566      0.383980      0.403934      0.399571      0.403587      0.421708      0.411247      0.323319      0.273669      0.262552      0.243786      0.201415      0.159035      0.120775     0.0802632     0.0534730     0.0398537     0.0298393
  24   5 1653.6886    0.2597  0.1751 11.6692 -0.0013  0.0046   0.0053   0.0103    0.0136   0.0000   440.1301     -0.965465       20.3709      0.583032      -2.45633      0.632146      0.771951     -0.301477      0.115016     -0.380802      0.352874      0.345992     -0.290205     0.0352841     0.0410096    -0.0157342    -0.0468184     0.0243371      0.317754      0.373316      0.440754      0.452929      0.453000      0.441575      0.413254      0.369694      0.325897      0.282856      0.229025      0.184574      0.148138      0.110957     0.0903559     0.0666521     0.0476375     0.0328074
  24   6 1826.3071    0.4230  0.3339 11.6844 -0.0016  0.0058   0.0061   0.0141    0.0181   0.0000   440.2577     -0.413345       18.5514     -0.186389      -2.82929      0.844346      0.388598     -0.598652    -0.0513376      0.196931      0.294405      0.105944      0.214641      0.127943    -0.0921045      0.104281     0.0821858     0.0397686      0.380848      0.506439      0.548280      0.571684      0.590619      0.548485      0.513204      0.454050      0.411157      0.348672      0.291723      0.234061      0.183282      0.143386      0.107686     0.0804294     0.0566835     0.0392218
  24   7 1993.5761    0.6207  0.5227 11.7697 -0.0005  0.0071   0.0072   0.0176    0.0259   0.0000   440.8194     -0.378510       16.8370      0.788160     -0.481076     -0.448425       1.18158     -0.930835      -1.03191      0.129704      0.286198    -0.0884689     -0.280203     -0.224084    -0.0132698     0.0796495    -0.0472606     0.0423836      0.463517      0.603828      0.658443      0.698913      0.684326      0.652648      0.640963      0.552471      0.487822      0.413625      0.351791      0.280331      0.227914      0.172715      0.131078     0.0970376     0.0673600     0.0482339
  24   8 2156.7551    0.8717  0.7014 12.0089 -0.0000  0.0081   0.0087   0.0200    0.0347   0.0000   439.5842      0.220472       17.0968     0.0758668      -2.34510      -1.14900       1.25165     -0.191775      0.958593     -0.443909      0.191800     0.0390027     -0.170531     -0.410102      0.338176     0.0468832    -0.0572448    -0.0417956      0.527657      0.699228      0.761313      0.789887      0.798115      0.761901      0.703098      0.633954      0.557898      0.484133      0.405916      0.324426      0.260354      0.199695      0.149142      0.109869     0.0787920     0.0537756
  24   9 2314.3197    1.2342  0.8726 12.5776 -0.0009  0.0087   0.0112   0.0233    0.0390   0.0000   438.9627      0.103259       15.9944     -0.496382      -1.90883     -0.695635       1.57453      0.343470      0.105192     -0.294650      0.564625    -0.0822124     0.0132723      0.130580    -0.0369889     -0.198048     -0.128595     0.0323029      0.597657      0.765493      0.823105      0.870679      0.850731      0.830741      0.772592      0.711635      0.623465      0.527067      0.444040      0.360814      0.284435      0.225951      0.168856      0.122619     0.0869038     0.0612169
  24  10 2467.0722    1.6639  1.0426 12.7922  0.0010  0.0099   0.0138   0.0252    0.0572   0.0000   439.4623       2.60156       15.1136       1.36152     -0.672535     -0.969953      -1.64982     -0.608204       1.32242      -1.00764      0.235252     -0.277323     0.0314176     -0.552561     0.0525674     0.0445062     -0.101824    -0.0731642      0.671472      0.891302      0.989209       1.05187       1.03446      0.999703      0.895784      0.824870      0.711758      0.605300      0.498160      0.410952      0.318445      0.244443      0.184751      0.136556     0.0951684     0.0659400
  24  11 2617.6971    2.1659  1.0045 13.4168 -0.0004  0.0094   0.0183   0.0245    0.0532   0.0000   439.5752       2.92190       14.2242      0.391182     -0.492292     -0.244878      -2.19752      -1.27232      0.316946    -0.0583466     -0.446836     -0.925664     -0.209906      0.338719     -0.200696      0.151191     0.0753805    -0.0729546      0.643226      0.840174      0.896954      0.957298      0.937992      0.911559      0.852513      0.769878      0.678170      0.571148      0.483555      0.390027      0.303172      0.238311      0.179151      0.133542     0.0968502     0.0663519
  24  12 2767.7734    2.8161  0.9440 13.8504 -0.0012  0.0088   0.0241   0.0230    0.0529   0.0000   438.8341       5.26880       15.1876       2.27620      -1.13381     -0.290828      0.204029      -2.49426     -0.597889     -0.617715      0.293284     -0.882690     0.0941103     -0.415110      0.144239     -0.131971    0.00379177    -0.0960877      0.600372      0.783424      0.839350      0.907753      0.879058      0.870511      0.807840      0.713085      0.629302      0.535736      0.445188      0.360364      0.281624      0.220575      0.166429      0.122455     0.0872707     0.0624133
  24  13 2917.0454    3.4378  0.8818 14.3879 -0.0003  0.0084   0.0302   0.0220    0.0511   0.0000   438.8090       6.53980       16.8079       3.26422     -0.709956     -0.784125     -0.388760      -2.36245      0.633289     -0.178556    -0.0697969     -0.570963     -0.183351     -0.220061    -0.0347673    -0.0878472    -0.0959838    -0.0133042      0.595347      0.741983      0.806260      0.852472      0.838535      0.805790      0.743696      0.697479      0.614119      0.523634      0.435293      0.350101      0.283068      0.222974      0.163823      0.120030     0.0877427     0.0606866
  24  14 3065.1233    3.9263  0.9952 14.6581  0.0002  0.0093   0.0328   0.0239    0.0551   0.0000   438.9331       7.07567       13.4766       3.57314      0.192878      -1.24288       1.22060      -3.15823       1.65660     -0.581447    -0.0103184      -1.29476      0.328366     -0.358819     -0.120021     -0.318161    -0.0995131    -0.0605357      0.649982      0.825917      0.908727      0.959314      0.937727      0.907870      0.852110      0.773417      0.674467      0.577264      0.476173      0.383322      0.310486      0.235833      0.177637      0.131620     0.0964225     0.0681751
  24  15 3212.1000    3.7975  1.2625 14.7082 -0.0005  0.0108   0.0296   0.0291    0.0534   0.0000   439.6671       9.29381       13.0001      0.671024     -0.443579     -0.778181     0.0756017      -1.50763     -0.232853      -1.63747    -0.0305749     -0.942670      0.505145      0.159832      0.540163     -0.196523    -0.0754764    -0.0215967      0.733667      0.958002       1.02703       1.09843       1.07006       1.05523      0.956633      0.879881      0.772248      0.660400      0.547299      0.463057      0.356884      0.274534      0.207298      0.153284      0.107464     0.0760392
  24  16 3358.5851    3.3759  1.7903 14.3379  0.0007  0.0130   0.0220   0.0348    0.0347   0.0000   438.4840       10.5944       12.7418       1.92148      -1.19324      -1.15199      -3.60386      -1.79867      0.701355      -2.69469     -0.549422      0.397373     -0.101586     -0.347264      0.259424     0.0490472     -0.211807     -0.121328      0.869179       1.13792       1.22008       1.30062       1.27520       1.25341       1.15607       1.03097      0.929729      0.794586      0.661041      0.541186      0.424272      0.332796      0.247969      0.183782      0.131581     0.0922267
  24  17 3504.9925    2.7697  2.7179 13.7464 -0.0003  0.0167   0.0148   0.0442    0.0263   0.0000   440.1208       10.8808       14.3933       1.38549      0.470931      -1.44059       2.35466      -1.22120     -0.224526      -2.28281     0.0475151      -1.63811     -0.428875     -0.500549     -0.322015     -0.122632     0.0384077     -0.122578       1.11387       1.45970       1.56708       1.66037       1.64283       1.58680       1.49659       1.34203       1.19159       1.01374      0.845775      0.692273      0.547004      0.427067      0.320051      0.236397      0.169024      0.118268
  24  18 3651.1744    2.3132  3.9446 13.1677 -0.0002  0.0207   0.0105   0.0552    0.0222   0.0000   440.3310       15.0925       13.8984       7.44640     -0.188238     -0.786954      -1.32113      -2.53726      -1.32789      -2.85721       1.09710      0.456115     -0.837958      0.365866      0.367782     -0.367861    -0.0706988     0.0483138       1.38128       1.81499       1.96124       2.09596       2.05321       1.99558       1.85957       1.69550       1.47013       1.26578       1.04763      0.871911      0.680878      0.530808      0.394702      0.294660      0.208673      0.145782
  24  19 3796.9623    1.9179  5.7296 12.6520  0.0003  0.0266   0.0076   0.0715    0.0208   0.0000   441.1161       11.7716       14.4782       2.69042      -1.21681      -1.17222      -4.39794      -5.30647      0.872244     -0.563304      0.680856      -2.37207      0.464464     -0.813824     0.0436085       1.40220      0.300321     -0.156830       1.74762       2.32136       2.51157       2.64098       2.61398       2.54474       2.38217       2.15062       1.88728       1.62996       1.34964       1.10508      0.872417      0.677273      0.510230      0.377576      0.271249      0.189322
  24  20 3942.7642    1.5885  7.6670 12.3281 -0.0001  0.0330   0.0058   0.0916    0.0187   0.0000   439.5999       14.0914       14.6196       8.06845     -0.189159     -0.463244      0.109824     -0.919175     -0.330386      -1.62328      0.803780     -0.238274       1.10841    -0.0858048      0.129500     -0.256623     -0.153941     0.0753299       2.18728       2.88466       3.15381       3.31441       3.29875       3.18061       2.95763       2.67706       2.36765       2.03141       1.69375       1.37549       1.09241      0.847723      0.638891      0.470931      0.331925      0.233964
  24  21 4088.4822    1.3106 10.1381 12.1076 -0.0001  0.0426   0.0045   0.1192    0.0167   0.0000   441.7688       17.0103       13.8605       1.54336       3.88105      -7.74074       3.56680      -3.30319       2.20301      -7.34988       2.97431     -0.839008       1.38758     -0.629657      0.573054      0.390803    -0.0356383     -0.470829       2.80466       3.64526       3.99236       4.19736       4.23561       4.05560       3.78683       3.43739       3.01992       2.60081       2.16736       1.75674       1.40468       1.08315      0.821673      0.606182      0.437060      0.306027
  24  22 4233.9426    1.1065 12.5665 12.0017  0.0001  0.0539   0.0036   0.1530    0.0151   0.0000   441.6244       19.7978       11.5861     -0.518334      -2.65030       6.01004       1.33993      -4.15221      -4.39249      -5.07414      -3.31621      -3.23314     -0.376576     -0.890838      -1.69274     -0.162721      -1.05845      0.657457       3.51259       4.65488       5.07504       5.34207       5.31765       5.16300       4.82996       4.33428       3.82582       3.28340       2.75528       2.24096       1.77853       1.38219       1.04423      0.769470      0.544233      0.382120
  24  23 4379.6197    0.8901 14.7442 11.9496 -0.0004  0.0694   0.0030   0.1890    0.0134   0.0000   445.4850       23.4766       7.30595       2.98330       8.06112       10.7927       2.75593      -1.94201       1.54722      -9.60271     -0.991617      -9.70627     0.0153819      -1.95565     -0.777136      0.879900     -0.958478      0.664590       4.49143       5.92550       6.51983       6.80686       6.81211       6.58423       6.15807       5.56180       4.88306       4.23299       3.52525       2.90730       2.29815       1.78281       1.34619      0.992279      0.699214      0.493670
  24  24 4524.7378    0.7457 17.8644 11.7944  0.0006  0.0871   0.0026   0.2353    0.0121   0.0000   449.5417       24.5076       15.6587       8.73864      -2.32490       7.93891      -10.7515      -5.85588      -8.95316       1.92540      0.941510      -3.65214       2.44894     -0.545882       1.58575      -1.30622     -0.151383     -0.749835       5.53388       7.34228       8.09137       8.53024       8.52954       8.20150       7.65840       6.96307       6.05881       5.28844       4.37301       3.60779       2.85645       2.23294       1.67304       1.24035      0.869118      0.612597
  25   4 1489.4589    0.1643  0.0783 11.6556 -0.0076  0.0034   0.0054   0.0077    0.0116   0.0000   440.0423     0.0459289       20.8597     -0.312775      -2.28785      0.356945      0.563439      0.546913     -0.268136     0.0974597     -0.106544   -0.00476284     0.0935522    -0.0622797     0.0203816     0.0182885    -0.0750769    -0.0561256      0.253222      0.338920      0.351830      0.381149      0.412243      0.385878      0.365214      0.308821      0.256049      0.216065      0.186799      0.156939      0.112760     0.0877272     0.0655048     0.0565986     0.0382216     0.0256032
  25   5 1674.0996    0.2835  0.1867 11.6617 -0.0018  0.0047   0.0054   0.0100    0.0137   0.0000   439.7681    -0.0978855       19.9578     -0.757676      -2.47382      0.681950      0.669454     -0.334163      0.222456      0.517635    -0.0979678     -0.181550     -0.300332     -0.105124      0.171435    -0.0138817    -0.0674739    -0.0313021      0.302013      0.398668      0.426253      0.471673      0.447313      0.451197      0.417658      0.374997      0.316656      0.296486      0.235480      0.207951      0.165343      0.124097     0.0959448     0.0694376     0.0491490     0.0356442
  25   6 1847.8882    0.4447  0.3798 11.6986 -0.0004  0.0063   0.0060   0.0151    0.0189   0.0000   439.8179      -1.08725       19.3095     0.0632023      -3.27518     -0.558547      0.155890     -0.417575      0.140072     -0.917221     -0.446332     -0.202789     -0.152151     -0.304318      0.175839     0.0289301    -0.0946024     0.0369254      0.416681      0.539808      0.586852      0.630074      0.629068      0.616338      0.578613      0.497985      0.444037      0.383796      0.315093      0.259270      0.208252      0.156568      0.120120     0.0917140     0.0675071     0.0477231
  25   7 2016.9261    0.6564  0.5649 11.7981 -0.0004  0.0072   0.0072   0.0180    0.0267   0.0000   440.2314     -0.594073       19.3520     -0.841068      -1.92842     -0.334346      -1.04531      -1.43420      0.751568    -0.0107649      0.408794      0.454764     -0.177815     0.0318274      0.100826     0.0511579    -0.0712616     0.0603397      0.461301      0.596092      0.661041      0.695429      0.699803      0.674790      0.630602      0.572082      0.493272      0.428338      0.359026      0.296592      0.235039      0.184011      0.141158      0.103409     0.0757068     0.0544035
  25   8 2181.7335    0.9196  0.7700 12.0477 -0.0005  0.0083   0.0086   0.0210    0.0366   0.0000   440.7245      0.904640       17.8476     -0.236281      -2.57194   -0.00417579      -1.95358     -0.765741     -0.721739      -1.04991      0.216975      0.228732     0.0695765     -0.185059     -0.111275     0.0748084    -0.0344422    -0.0290746      0.527526      0.686861      0.742130      0.790459      0.792838      0.761746      0.720244      0.653718      0.569341      0.498654      0.414617      0.344569      0.276770      0.215745      0.163304      0.123165     0.0874481     0.0626874
  25   9 2340.5301    1.3089  0.9218 12.5688  0.0007  0.0089   0.0113   0.0229    0.0425   0.0000   438.7492       1.04527       15.7557       2.20915     -0.937616     -0.691264      -3.11066      -1.39534      0.775099     -0.276609    -0.0595921     -0.174679     -0.497392     -0.262589    -0.0197538    0.00358167     -0.108313    -0.0117852      0.580509      0.740974      0.806068      0.863941      0.870121      0.827198      0.775804      0.702668      0.642950      0.543312      0.444906      0.374666      0.298343      0.234588      0.179213      0.134173     0.0976765     0.0696219
  25  10 2494.4031    1.7674  1.0032 13.0512 -0.0006  0.0093   0.0147   0.0240    0.0486   0.0000   438.8219       2.40326       16.4243       2.08955      -2.30747     -0.702475      0.118129      -1.47130       1.19810     -0.356372      0.100136     -0.946294     -0.223481     -0.121825     -0.326733     0.0223714     -0.114907     -0.171090      0.591962      0.764873      0.832325      0.876764      0.879797      0.871625      0.802583      0.724010      0.645525      0.553022      0.475176      0.388499      0.307707      0.244072      0.184780      0.139612      0.100193     0.0712568
  25  11 2646.2686    2.3202  0.9947 13.4491 -0.0001  0.0091   0.0191   0.0237    0.0566   0.0000   438.9167       2.38933       14.5763       1.89834      -1.34764      -2.14788      0.158304      0.940134      0.553240      0.587356      0.670423     -0.266871     -0.342038      0.106844      0.359152     0.0349028     -0.111122     0.0306853      0.590216      0.757604      0.817875      0.884950      0.868448      0.857164      0.788423      0.724148      0.634402      0.545818      0.465887      0.386112      0.304320      0.239657      0.183535      0.135717     0.0991176     0.0692290
  25  12 2797.4029    2.9239  0.9613 13.8755 -0.0002  0.0088   0.0241   0.0224    0.0546   0.0000   439.5858       4.08596       14.5938       1.24178      -1.18957      -1.15629     -0.245344      -1.51005     -0.345584     -0.984617     0.0698487     -0.829301     -0.507584      0.180349    -0.0520492     -0.134009    -0.0746339    -0.0677088      0.597013      0.766190      0.839721      0.919620      0.895467      0.881964      0.811125      0.732874      0.649769      0.555070      0.451199      0.369459      0.291901      0.232282      0.177812      0.134363     0.0958352     0.0699893
  25  13 2947.5076    3.6582  0.8839 14.3878 -0.0000  0.0082   0.0313   0.0216    0.0525   0.0000   438.9318       5.26797       13.9220       1.34190      -1.09949      0.387592      -1.37118      -1.11546     -0.161944      -1.58939     -0.415493     -0.511012      0.163292     -0.190137      0.141669     -0.136961    -0.0748797    -0.0488868      0.537719      0.695938      0.741022      0.801819      0.775141      0.765260      0.708684      0.649801      0.580851      0.507673      0.424846      0.349450      0.277001      0.225220      0.166269      0.122766     0.0899856     0.0660829
  25  14 3096.2782    4.0088  1.0026 14.8798 -0.0014  0.0092   0.0338   0.0244    0.0503   0.0000   440.7525       7.36552       15.9127       2.42389      -1.87922      0.460488      0.238883      -2.38337       1.11379      -1.58988      0.119937     -0.508956      0.388335     -0.742144     -0.259486     -0.217222     -0.213202    -0.0229160      0.608512      0.784521      0.840981      0.912033      0.890111      0.851688      0.793742      0.723738      0.665961      0.568643      0.479167      0.396555      0.319294      0.250255      0.188535      0.139037      0.101813     0.0709931
  25  15 3243.9977    3.7473  1.3090 14.7097 -0.0011  0.0109   0.0284   0.0291    0.0489   0.0000   439.2398       9.09628       12.7381       4.31983      -2.65228      -1.35398    -0.0132915      -1.83892     -0.102811      -1.87242      0.612614      -1.51622     -0.835229     -0.889794     0.0868901    -0.0499972     -0.158071     -0.175499      0.723409      0.926405       1.00482       1.07966       1.04827       1.03363      0.968971      0.877410      0.784876      0.668972      0.561018      0.464308      0.374548      0.289034      0.221299      0.166956      0.122046     0.0860028
  25  16 3391.2077    3.2384  1.8808 14.3551 -0.0001  0.0134   0.0205   0.0355    0.0328   0.0000   439.2450       9.54378       12.0076       2.56173      -2.44534      -1.87169      -1.05104      0.263039     -0.652547      -1.50892       1.36052     -0.525109    -0.0446200     -0.233583     0.0381483     -0.201940    -0.0485704   -0.00127234      0.850526       1.12384       1.18995       1.28537       1.27375       1.23157       1.17150       1.04759      0.946070      0.814234      0.678029      0.566276      0.445984      0.353377      0.272483      0.202169      0.146927      0.104118
  25  17 3538.2264    2.6813  2.9878 13.6424 -0.0005  0.0170   0.0134   0.0458    0.0241   0.0000   438.2554       10.6338       13.4868       5.00955      -4.38394     -0.204535     0.0874616      -4.44664      -1.23831      -2.27901     -0.672220      -2.08297     -0.168101     -0.942840      0.608011     0.0824126      0.156513     0.0407833       1.10456       1.42552       1.56575       1.65039       1.62693       1.58637       1.50561       1.36377       1.21477       1.04664      0.883281      0.726658      0.580848      0.453461      0.351385      0.263152      0.192294      0.136677
  25  18 3685.0024    2.2026  4.2935 13.1081 -0.0003  0.0217   0.0094   0.0576    0.0202   0.0000   437.2385       14.2210       13.0867       5.66603      -2.36700       1.59391      -1.29467      -2.22356      -2.07687      -2.03845     -0.428453      -1.29034    -0.0902557      -1.62577     -0.782155      0.322252     -0.264624     0.0552735       1.37445       1.81877       1.98890       2.09274       2.07988       2.01360       1.92256       1.72869       1.53989       1.32510       1.09990      0.917785      0.729961      0.572797      0.437761      0.331495      0.238659      0.170350
  25  19 3831.3976    1.8422  6.1899 12.6049 -0.0002  0.0274   0.0069   0.0745    0.0191   0.0000   434.8619       13.7978       12.6402       1.72841       4.13669      -1.41994      -2.47015      -3.62321       3.77210      -5.39908       2.46142     -0.949116     -0.549595     -0.282019       1.16777     -0.222118     -0.129444     -0.106545       1.75312       2.27252       2.51545       2.63288       2.65232       2.56901       2.40463       2.18051       1.95607       1.66750       1.42093       1.15798      0.929912      0.731424      0.563038      0.419571      0.301397      0.216085
  25  20 3977.6570    1.5217  8.3668 12.2845 -0.0002  0.0348   0.0053   0.0970    0.0176   0.0000   437.5243       18.7383       9.61697       3.01787     -0.844035     -0.876918      -5.54999      -4.13916      0.298264      -1.80762      -6.38509      -1.19727     -0.829750      -1.69074      -1.50581     -0.330496    -0.0191633     -0.260430       2.20002       2.87732       3.17489       3.35083       3.33970       3.24860       3.05304       2.76822       2.46265       2.12281       1.79219       1.47943       1.17584      0.932804      0.705880      0.531257      0.383569      0.275075
  25  21 4123.9805    1.2724 10.4906 12.1168 -0.0003  0.0441   0.0043   0.1219    0.0161   0.0000   437.8153       14.7241       8.02911       5.31326      -3.66675      -3.53490       3.17828      -8.63191       4.76371      -2.44992      -3.61329     -0.350070     -0.391025      -3.90418      -1.84534      0.762692      0.308689     -0.412083       2.76603       3.68170       4.01026       4.25654       4.26342       4.11680       3.85898       3.50302       3.12443       2.69816       2.27548       1.87978       1.50576       1.18308      0.904063      0.668817      0.483884      0.343543
  25  22 4269.9107    1.0527 13.3624 12.0105 -0.0003  0.0581   0.0034   0.1603    0.0142   0.0000   441.1640       16.1512       13.5445       10.1288      0.524894       7.37058       1.31180      -9.48485       1.90139      -1.32804       1.18368      -3.79045      0.204961       1.43786     -0.458683     -0.616819      0.942952     -0.817143       3.59827       4.76365       5.24010       5.46019       5.53870       5.32350       5.03177       4.58385       4.08806       3.52236       2.98249       2.44725       1.97749       1.55486       1.18833      0.882051      0.643637      0.459619
  25  23 4415.8652    0.8630 15.8137 11.9197  0.0004  0.0725   0.0028   0.1981    0.0127   0.0000   433.0156       20.9883       31.1248       15.8267      -7.27483       2.29394      -2.80640      -7.71543       6.33967      -6.26591       2.59807      -1.34551       5.01950       1.01471     -0.522855       1.21238     -0.243667      -1.37696       4.48434       5.93253       6.54171       6.86740       6.92586       6.71488       6.27288       5.73839       5.06312       4.38732       3.74149       3.07239       2.47130       1.93695       1.48162       1.10936      0.795709      0.568794
  26   5 1694.0448    0.2978  0.2186 11.6404 -0.0027  0.0049   0.0053   0.0114    0.0141   0.0000   439.8690     -0.363394       19.2280     -0.101666      -2.78606      0.380745     -0.851110      0.151234     0.0693414     0.0805208   -0.00250011     0.0177573     -0.426226      0.119792     0.0441708     -0.186117   5.78745e-05     0.0457726      0.309381      0.418132      0.486425      0.506955      0.504749      0.493671      0.455643      0.409128      0.360267      0.305766      0.252013      0.207111      0.167695      0.127784     0.0991162     0.0749054     0.0552678     0.0395739
  26   6 1869.0306    0.4685  0.4048 11.7048 -0.0004  0.0062   0.0060   0.0153    0.0195   0.0000   440.5210      0.311581       18.7867       1.17993      -1.13446      0.216750     -0.387362     -0.602314      0.179497     -0.422936     -0.200269     -0.509329    -0.0327734      0.157803     -0.125371    -0.0106498    -0.0598174    0.00911597      0.384513      0.494246      0.552014      0.577987      0.576836      0.546782      0.526460      0.473869      0.431063      0.381489      0.319363      0.262433      0.218112      0.165717      0.128803     0.0993297     0.0754286     0.0511963
  26   7 2039.7221    0.6962  0.6018 11.8043 -0.0002  0.0071   0.0072   0.0179    0.0276   0.0000   440.6927      0.204933       19.3792      0.368955      -1.61538     -0.261423      0.723964     -0.892175      0.618269      0.410848     -0.128410      0.164666      0.282027     -0.153901     0.0638297    -0.0285116    -0.0970073    -0.0422691      0.444373      0.571405      0.631415      0.671854      0.653383      0.641328      0.615122      0.562370      0.495426      0.434865      0.364790      0.299631      0.244357      0.193279      0.147650      0.114637     0.0849698     0.0614708
  26   8 2206.0546    0.9921  0.7837 12.1402 -0.0007  0.0082   0.0090   0.0206    0.0370   0.0000   440.0793      0.941377       16.1818       1.97191      -1.45180    -0.0596328      0.110417      0.327023     -0.705226      0.235414    -0.0992489     -0.231813     0.0182078    -0.0750779      0.142281    -0.0887927      0.131476    -0.0264861      0.499273      0.657716      0.725574      0.764845      0.741601      0.736166      0.675538      0.622139      0.570122      0.494529      0.426619      0.352865      0.281226      0.229384      0.171845      0.129573     0.0951260     0.0691998
  26   9 2366.0890    1.3731  0.9498 12.6917 -0.0006  0.0091   0.0115   0.0234    0.0428   0.0000   440.0307       1.77533       17.5135      0.521935     -0.688825     -0.845292     -0.691410      0.748358       1.31585      0.169906      0.372481     -0.669198     -0.188944      0.365192     0.0495383    -0.0436361      0.159781   -0.00677972      0.556739      0.734005      0.791058      0.855163      0.846465      0.816585      0.786086      0.716790      0.637283      0.537319      0.461167      0.379483      0.311423      0.245782      0.185780      0.144571      0.104756     0.0775929
  26  10 2521.2422    1.8576  1.0223 13.1205 -0.0007  0.0092   0.0150   0.0238    0.0497   0.0000   439.4138       4.17818       15.6348       1.39619      0.767859     -0.163428    -0.0441754      -1.36991   -0.00650669     -0.593434      0.482941      0.295360      0.147373     -0.272551     -0.289278     0.0276757      0.114934     -0.138289      0.578877      0.740370      0.790123      0.858640      0.872257      0.833446      0.787767      0.725627      0.646363      0.557578      0.470327      0.393994      0.317267      0.256988      0.197348      0.146240      0.107831     0.0784623
  26  11 2674.4066    2.4168  1.0442 13.6418 -0.0006  0.0092   0.0196   0.0249    0.0548   0.0000   438.0773       2.95780       15.3512       1.60798     -0.998970      -2.00485     -0.339389      -1.46004      -1.22506      0.248638     -0.803990     -0.286859      0.416397     -0.183429     0.0304077      0.241533    0.00553428     0.0425947      0.582690      0.755565      0.798615      0.859706      0.851086      0.845794      0.793784      0.737360      0.648648      0.566994      0.475036      0.386372      0.320618      0.254890      0.196915      0.149293      0.111156     0.0805280
  26  12 2826.6335    3.1142  0.8938 14.1556 -0.0005  0.0082   0.0262   0.0214    0.0481   0.0000   437.9882       4.15187       15.2070       2.97459      -2.38213      0.271802      0.920750      -1.12393   -0.00875342     -0.536297      0.721020     -0.440365     -0.239719     0.0477803     0.0120114    -0.0473828    -0.0616335     -0.198229      0.530982      0.689554      0.747064      0.797924      0.794151      0.780651      0.734802      0.663058      0.588492      0.508287      0.432595      0.359635      0.288256      0.223241      0.177015      0.133631     0.0978408     0.0712115
  26  13 2977.5115    3.7634  0.9233 14.5001 -0.0003  0.0083   0.0312   0.0218    0.0506   0.0000   439.1961       5.05157       14.3221       1.72696      -1.78147     -0.617800      0.186293      -1.53861      0.354802      -1.32002     -0.281022     -0.278539     -0.314480    -0.0640733     0.0724457     -0.302675    -0.0177042    -0.0154290      0.538559      0.704839      0.763104      0.804161      0.786013      0.768498      0.724791      0.661256      0.603531      0.528326      0.446674      0.371196      0.297011      0.236506      0.183253      0.136491      0.100845     0.0741466
  26  14 3127.0148    3.9269  1.1343 14.6766 -0.0003  0.0096   0.0307   0.0258    0.0571   0.0000   439.2138       7.03885       15.7373       2.75586      -2.32012     -0.482387      -1.08848      -1.85928      0.804176      -1.71342     -0.467081     -0.632207      0.301503     -0.677284    -0.0571860     -0.110510      0.152176     -0.200220      0.604505      0.789657      0.852432      0.914713      0.903598      0.886136      0.817841      0.762813      0.680315      0.595233      0.503783      0.420539      0.336575      0.266268      0.205361      0.156747      0.115794     0.0843907
  26  15 3275.5060    3.7173  1.4690 14.4814 -0.0003  0.0113   0.0255   0.0296    0.0457   0.0000   440.4185       7.85210       15.3710       2.20222      -2.49100      -1.54750       1.28444      -1.92513       1.92733      -1.43341     -0.137712     -0.336069     -0.407701     -0.462318     -0.132920      0.395006      0.120144     -0.147592      0.726544      0.934440       1.02157       1.08417       1.09055       1.05536      0.988835      0.902082      0.796935      0.702396      0.600023      0.499792      0.403049      0.318909      0.242752      0.183884      0.135564     0.0985615
  26  16 3423.4594    3.1102  2.1689 14.1575  0.0004  0.0142   0.0180   0.0382    0.0295   0.0000   440.7384       8.08058       12.7814       4.46868      -1.35868      -2.21496      -1.72381      -3.67924     -0.247629      0.755755     -0.166397     -0.890735      0.175890     0.0515572     -0.414477     -0.191609      0.106038     0.0234328      0.872322       1.15362       1.25186       1.33843       1.32953       1.29130       1.22575       1.11832       1.00641      0.868125      0.726386      0.609377      0.493883      0.391786      0.301990      0.230016      0.169009      0.120574
  26  17 3571.1105    2.5637  3.2110 13.4999 -0.0002  0.0176   0.0122   0.0465    0.0235   0.0000   440.3056       14.5327       14.8011       4.61215      -2.53003      -3.15368       2.49776      -3.74470     -0.280862     -0.884792     -0.120095      0.128774     -0.761616     -0.803753      0.268163     -0.512192     -0.269117    0.00649504       1.09969       1.42144       1.56117       1.64966       1.67039       1.62274       1.52306       1.38944       1.24795       1.08010      0.919466      0.758009      0.611492      0.485795      0.376105      0.287906      0.212095      0.152896
  26  18 3718.5059    2.1222  4.8143 12.9633 -0.0001  0.0226   0.0084   0.0610    0.0192   0.0000   439.1833       9.26274       11.7692      0.194415      -3.25007      -6.04077      -4.63003      -3.07826      0.748269      -2.78505     -0.630451      -2.60286      0.243872      -1.14350      0.107914     -0.122579     -0.108848     -0.373746       1.37405       1.80533       1.96643       2.10154       2.10527       2.06389       1.92990       1.77172       1.58472       1.36583       1.17653      0.967884      0.789273      0.620577      0.483750      0.364079      0.269548      0.194326
  26  19 3865.4450    1.7503  6.7151 12.5447  0.0001  0.0288   0.0063   0.0785    0.0179   0.0000   435.4869       15.5376       13.9477       2.31634       3.35702      -2.29308      -1.86939      -4.06380      -2.45600      -1.98067     -0.846186      -4.20939     -0.356860     -0.561244     -0.107810      0.569499      0.295088     -0.188327       1.75754       2.30530       2.53423       2.66275       2.69403       2.62381       2.47175       2.28743       2.02100       1.75999       1.49199       1.23827       1.00893      0.799638      0.614070      0.469615      0.344809      0.252056
  26  20 4012.3358    1.4476  8.9364 12.2589 -0.0001  0.0365   0.0049   0.1021    0.0165   0.0000   432.9831       17.2910       12.8503       1.23913      -1.25769      -4.80826      0.329893      -5.64987      -3.96336      -1.07162      0.451441      -2.68567       2.74184    -0.0449233      0.470485       1.42597     -0.152551     0.0717970       2.21366       2.92568       3.17923       3.35267       3.40526       3.28669       3.11863       2.85237       2.58393       2.22938       1.89729       1.57378       1.28902       1.02225      0.784297      0.596989      0.437473      0.319321
  26  21 4159.0083    1.2033 11.2026 12.1013 -0.0003  0.0466   0.0039   0.1298    0.0151   0.0000   439.9192       12.5035       10.5172       3.42265       5.41315      -6.52002      0.357031      -8.97867       2.52213      -2.49167       2.31091      -2.16791      -1.00123       1.08664      0.979638      0.601346      0.266770     -0.284131       2.81976       3.70470       4.08806       4.28924       4.37389       4.16642       4.01201       3.63881       3.27347       2.84549       2.42348       2.01712       1.63768       1.29821       1.00252      0.759411      0.561167      0.404492
  26  22 4305.5248    0.9909 13.7245 12.0260 -0.0003  0.0601   0.0031   0.1655    0.0133   0.0000   439.2035       22.3511       16.8819       2.44138      -2.39521       4.82393    -0.0155254      -3.73738      -6.76514      -1.42105      0.405411      -1.54113      0.921483     -0.380518       1.70484     -0.356681     -0.296579     -0.522490       3.58293       4.75581       5.28797       5.51266       5.56892       5.39842       5.09726       4.68426       4.21341       3.65115       3.13205       2.59286       2.11400       1.68631       1.29250      0.986620      0.714031      0.514736
  26  23 4451.5820    0.8083 16.3805 11.8987 -0.0010  0.0768   0.0026   0.2074    0.0121   0.0000   439.7044       36.0286       19.5294      -1.50000      -1.55061       10.3602       6.60037      -6.33601      -10.8733      -1.26568      0.387937      -3.67492       1.66722      -1.16945      -1.42461     -0.765959    0.00152798      0.476147       4.51758       6.00576       6.59140       7.00049       7.02198       6.88432       6.48187       5.94623       5.30706       4.65179       3.95055       3.27183       2.68654       2.12715       1.65106       1.25222      0.905908      0.658400
  27   4 1527.5568    0.1844  0.1019 11.6405 -0.0046  0.0036   0.0049   0.0077    0.0115   0.0000   440.2883     -0.260678       20.5578   -0.00392198      -2.46625      0.320702      0.747623     -0.104809   -0.00765784     -0.124741     -0.233769      0.157832      0.109583   5.76438e-05      0.111032     0.0297970     0.0188931     0.0623884      0.229939      0.299419      0.332733      0.343883      0.340053      0.323793      0.295203      0.284210      0.246428      0.232186      0.210586      0.173895      0.138587      0.108065     0.0861182     0.0652883     0.0472923     0.0350203
  27   5 1713.5843    0.3252  0.2250 11.6559 -0.0017  0.0045   0.0054   0.0109    0.0141   0.0000   440.1429     -0.239412       20.2666      0.329621      -2.56000      0.199426      0.577939     -0.318008      0.106904      0.126739      0.121503     -0.283047    -0.0834446     -0.110007    -0.0208465    -0.0209787      0.100412     0.0141277      0.270261      0.355913      0.397302      0.430093      0.419962      0.407330      0.385426      0.351794      0.311503      0.279285      0.240922      0.197225      0.166024      0.128455      0.100815     0.0751591     0.0581473     0.0401546
  27   6 1889.7621    0.4929  0.4386 11.7239 -0.0000  0.0064   0.0059   0.0153    0.0199   0.0000   439.9044     0.0635519       19.9211      0.286543      -3.03644      0.536707      0.167192     -0.445389     -0.348876     -0.159104    -0.0547781     -0.127358      0.133297      0.215040     -0.138856    -0.0114463    0.00355016     0.0193090      0.379530      0.487418      0.537780      0.562539      0.578580      0.562591      0.526245      0.480128      0.433694      0.380465      0.339523      0.269042      0.232788      0.178890      0.142517      0.105621     0.0792419     0.0576629
  27   7 2062.0434    0.7437  0.6090 11.8839  0.0002  0.0071   0.0075   0.0180    0.0278   0.0000   440.7046     -0.554480       19.2451      0.639036      -2.19407      -1.00350      -1.25516      0.722713       1.48589     -0.413876     -0.219713     -0.277393     0.0876894     -0.183760      0.217362      0.152370    -0.0432940    -0.0462374      0.406759      0.529759      0.590281      0.627285      0.626832      0.619210      0.595033      0.523714      0.478755      0.409685      0.361324      0.300020      0.241136      0.190664      0.149831      0.117751     0.0853982     0.0635551
  27   8 2229.7347    1.0376  0.8416 12.2027 -0.0013  0.0083   0.0090   0.0214    0.0388   0.0000   439.7639      0.995080       17.4444      0.940782      -1.28052      0.171486       1.89303      0.174829     -0.534878     0.0830034    -0.0864279      0.177770     -0.493776     -0.256211    -0.0203246     -0.118863     -0.230979    0.00765086      0.496932      0.642002      0.709412      0.742438      0.747133      0.720245      0.684905      0.621706      0.577585      0.504371      0.432670      0.365944      0.299222      0.242558      0.192672      0.142033      0.103841     0.0763961
  27   9 2391.0071    1.4727  0.9765 12.7066 -0.0001  0.0088   0.0119   0.0231    0.0448   0.0000   440.5152       2.05598       17.0738      0.738070      -2.60983     -0.292743      0.312521      -1.26186     -0.141184     -0.262792     -0.235922     -0.331124     -0.314757     0.0148121      0.228206     -0.132609      0.104041     0.0902862      0.534156      0.693916      0.744082      0.809353      0.798935      0.780450      0.729153      0.669023      0.616230      0.542527      0.465238      0.387096      0.323235      0.261350      0.200125      0.154064      0.110028     0.0831800
  27  10 2547.5697    1.9449  1.0275 13.3014 -0.0009  0.0090   0.0154   0.0240    0.0461   0.0000   439.2659       2.87532       16.5388     -0.283895      -1.38342     -0.199201       1.22305     -0.733315     -0.135925      -2.14679     -0.145585     -0.332699     -0.555378     0.0390011      0.309313     -0.405020   -0.00901957     0.0630906      0.546940      0.700011      0.775091      0.822615      0.831327      0.805616      0.781598      0.705961      0.628424      0.539106      0.474170      0.394011      0.318958      0.254271      0.202992      0.151185      0.114998     0.0835773
  27  11 2702.1201    2.5214  1.0004 13.7824  0.0002  0.0088   0.0201   0.0231    0.0480   0.0000   438.7830       3.76133       16.2844       3.04389      -1.10543      -1.12733      0.331072      -1.26501      0.884694     -0.971008     -0.430689     -0.995483      0.684847      0.586463     -0.324845     -0.181250    -0.0953418    0.00630469      0.536755      0.716868      0.768521      0.824072      0.815916      0.802125      0.738721      0.693770      0.629327      0.550271      0.470164      0.394449      0.324054      0.257562      0.201281      0.152646      0.114033     0.0830707
  27  12 2855.4145    3.2168  0.9207 14.1817 -0.0010  0.0083   0.0262   0.0215    0.0537   0.0000   438.3847       5.43411       14.3664      0.974331      -1.34893      -1.12683      0.171412      -2.53962      0.674715      -1.29602      0.776161     -0.623453     -0.172317     -0.353997      0.237748    -0.0211156    -0.0554933     0.0384724      0.513048      0.658109      0.722592      0.770067      0.776399      0.747867      0.722639      0.665978      0.584463      0.514152      0.436243      0.361434      0.296464      0.240621      0.184136      0.142349      0.107382     0.0789697
  27  13 3007.1258    3.8256  0.9591 14.5555 -0.0003  0.0083   0.0305   0.0220    0.0501   0.0000   440.0667       6.73954       14.3074       1.84674      -1.15195     -0.817605      -1.10810      -2.08875     0.0562561      -1.05299     -0.158820     -0.454223    -0.0283853     -0.614980     -0.270175     0.0242377      0.130963     -0.146863      0.512875      0.665028      0.714664      0.759319      0.755234      0.750663      0.723195      0.652405      0.595607      0.511293      0.437777      0.361389      0.301341      0.242040      0.190061      0.144171      0.106557     0.0790086
  27  14 3157.3671    3.9093  1.1716 14.8198 -0.0016  0.0098   0.0300   0.0262    0.0511   0.0000   438.8952       7.53081       15.0472       4.33339      -1.95106      0.614870       1.63634      -3.76843      0.444806      -1.59141     -0.189572      -1.13168      0.267292     -0.503422      0.479448     0.0262596    -0.0661014    -0.0543655      0.594186      0.769079      0.847672      0.889444      0.896642      0.878966      0.825457      0.765402      0.686218      0.604531      0.521877      0.435739      0.347095      0.281743      0.220441      0.170747      0.126712     0.0927068
  27  15 3306.6219    3.5685  1.6123 14.5381 -0.0008  0.0118   0.0234   0.0317    0.0379   0.0000   439.5755       8.57651       15.8539       2.66975    -0.0185045      -1.63869      -2.46146      -1.80236      0.109427      -2.85026     0.0432000      -1.49507     -0.527698     -0.250121     -0.238033     0.0691867    -0.0763464   -0.00306823      0.698693      0.910377      0.992575       1.06951       1.04343       1.04103      0.972342      0.894247      0.814444      0.720059      0.618563      0.517091      0.422413      0.338447      0.260974      0.204084      0.151526      0.110150
  27  16 3455.3639    2.9633  2.3207 14.0574 -0.0002  0.0147   0.0165   0.0385    0.0287   0.0000   437.7108       9.24586       14.0668       3.84098      -2.07205      -2.85568     -0.169222     -0.643683       1.20024      -1.87982       1.02318     -0.941928     0.0731621     -0.364066      0.234189     -0.876975      0.401677     -0.257513      0.886715       1.15942       1.28289       1.36277       1.38161       1.33632       1.27241       1.15264       1.04802      0.907260      0.776176      0.640271      0.525346      0.419666      0.328682      0.252506      0.188976      0.138951
  27  17 3603.6541    2.4582  3.5867 13.3821 -0.0002  0.0185   0.0110   0.0498    0.0221   0.0000   438.5039       8.58878       17.1908       6.37474       2.42304      -2.04714       1.71095      -3.06337     -0.308381      -2.77952      -1.22380      -1.20836      -1.15241     -0.731506      0.555303     -0.195593     -0.100095     -0.112110       1.09730       1.43664       1.57670       1.68463       1.70481       1.64838       1.56301       1.42454       1.29686       1.13069      0.969091      0.809657      0.660663      0.524930      0.412680      0.319623      0.236010      0.173644
  27  18 3751.6488    2.0349  5.1930 12.8360 -0.0001  0.0231   0.0077   0.0634    0.0187   0.0000   440.8309       9.63415       11.5737       5.58587      -3.19499       2.60667      -1.69975      -2.82330      0.179234      -4.11712      -1.90385      -2.64104    -0.0169323    -0.0207429      0.244830      0.473017     0.0382544    -0.0101093       1.37435       1.79095       1.96461       2.09502       2.09272       2.04444       1.94833       1.78706       1.62734       1.40614       1.21874       1.02232      0.835818      0.673195      0.518079      0.398029      0.300392      0.220646
  27  19 3899.2756    1.6750  7.2220 12.4917 -0.0001  0.0298   0.0057   0.0823    0.0167   0.0000   434.8909       12.6945       12.5020       4.26766      0.450613      -2.56529       4.11364      -5.30080      -2.18713     -0.549830     -0.933989      -1.82591     -0.290160      -1.44887     -0.202373     -0.593100      0.232091     -0.106782       1.75307       2.30221       2.54116       2.70481       2.72258       2.65953       2.51885       2.31212       2.10035       1.81344       1.56160       1.30577       1.07571      0.856517      0.672718      0.511658      0.382109      0.279858
  27  20 4046.5556    1.3780  9.4308 12.2791 -0.0001  0.0383   0.0045   0.1068    0.0154   0.0000   435.9956       13.5724       14.0674     -0.996465      -5.12610      -6.49480      -1.04522       1.18291       1.47629      -1.33606      -3.01343     -0.561941      -1.49468      0.939101     -0.190971      -1.01116      0.198427      0.492861       2.23353       2.94521       3.24212       3.44686       3.49917       3.38141       3.19578       2.95318       2.67582       2.34928       2.01421       1.67731       1.37841       1.09755      0.866507      0.661764      0.491883      0.362169
  27  21 4193.9354    1.1595 11.9711 12.1027  0.0001  0.0496   0.0036   0.1376    0.0143   0.0000   436.0287       6.99164       21.0458       8.91001      -3.02248       3.49853       3.03646      -7.50497       3.64762      -1.57234       7.34307      -2.04803      -1.75623       1.57181      0.569674      -1.23824      0.391577     0.0443181       2.85939       3.79797       4.19148       4.47854       4.47282       4.37213       4.13841       3.83245       3.44496       3.02468       2.59554       2.15364       1.79102       1.42555       1.11725      0.856367      0.630641      0.462101
  27  22 4340.7860    0.9446 14.3352 12.0254 -0.0001  0.0630   0.0029   0.1722    0.0125   0.0000   440.1208       26.2010       10.9237   -0.00532451       3.53931      -6.89654      -2.92979      -8.08986      -2.10132      -5.15210       6.41378      -4.01497    0.00120303       1.34703      0.649240      -1.46836      0.467712     -0.538558       3.60996       4.79418       5.28379       5.60223       5.66883       5.51783       5.20370       4.82819       4.31977       3.84460       3.29827       2.76289       2.26897       1.82824       1.42388       1.08915      0.800771      0.592004
  28   3 1342.6574    0.1054  0.0334 11.7247 -0.0035  0.0026   0.0058   0.0053    0.0103   0.0000   440.6570     -0.511446       20.3852     0.0814165      -2.42710      0.373144      0.508189     -0.473727     -0.365213     0.0798130      0.418982    -0.0238221     -0.160799     0.0404421    -0.0218982     0.0208256     0.0293569    -0.0240986      0.171868      0.206542      0.236667      0.272788      0.268842      0.244142      0.241079      0.253117      0.237173      0.170097      0.142575      0.102656     0.0899533     0.0891480     0.0650373     0.0530242     0.0428485     0.0245560
  28   4 1546.0322    0.1949  0.1230 11.6424 -0.0024  0.0039   0.0046   0.0087    0.0115   0.0000   440.4500     -0.395781       21.0606      0.318793      -2.99032     -0.460081      0.199224     -0.584930     -0.254057     0.0133516    -0.0661030     0.0195206     -0.117670    -0.0276900      0.146844    -0.0710998    -0.0417317     0.0100015      0.253764      0.344501      0.387975      0.431732      0.438680      0.410672      0.396108      0.356889      0.314198      0.251726      0.216368      0.175941      0.142023      0.113014     0.0931932     0.0681607     0.0498812     0.0366180
  28   5 1732.7488    0.3269  0.2632 11.6586 -0.0011  0.0050   0.0050   0.0121    0.0144   0.0000   439.1562     -0.384482       20.7693      0.794160      -1.79601    -0.0193571      0.376591      0.226722      0.251476     -0.187802      0.319242     -0.262872     -0.396511     -0.101541    -0.0282886    -0.0898876    -0.0828919    -0.0943441      0.280780      0.356475      0.411070      0.433956      0.434161      0.435922      0.415446      0.370990      0.339066      0.298201      0.252788      0.209258      0.172924      0.141719      0.109960     0.0857196     0.0639515     0.0500674
  28   6 1910.1570    0.5240  0.4327 11.7564 -0.0002  0.0061   0.0062   0.0149    0.0202   0.0000   440.7808     -0.354763       20.5046      0.697677      -2.45360      0.622244      0.269530     -0.209092    -0.0332451     -0.170091   -0.00748175    0.00934803   -0.00349760     -0.422247      0.174919     0.0633184    -0.0924661     0.0647606      0.351346      0.446113      0.500370      0.528707      0.540180      0.534734      0.496221      0.471909      0.418594      0.358841      0.312785      0.256495      0.215742      0.175393      0.134143      0.105414     0.0806983     0.0597985
  28   7 2083.8943    0.7686  0.6648 11.9282  0.0001  0.0073   0.0073   0.0185    0.0291   0.0000   440.3686      0.435003       18.7948     0.0297250     -0.775438     -0.837354     -0.959503    -0.0641721      0.188071    -0.0370944      0.422626     -0.238345     -0.132207     -0.120481      0.251669      0.176582     0.0159689    -0.0323305      0.411168      0.529140      0.569824      0.623705      0.628180      0.610551      0.589163      0.532445      0.495155      0.424363      0.371551      0.314151      0.262451      0.206215      0.164695      0.127715     0.0976864     0.0714976
  28   8 2252.8087    1.0970  0.8806 12.2732 -0.0003  0.0084   0.0091   0.0216    0.0385   0.0000   440.1034       1.37887       19.4010       1.18485      -1.70747     -0.527739      0.438637      0.934577     0.0189827     -0.404032     0.0775998      0.103824     -0.343773     -0.252709      0.325185    -0.0374173      0.129863     0.0545108      0.470648      0.610238      0.683165      0.725211      0.732960      0.720544      0.666106      0.629575      0.566030      0.495880      0.428123      0.362027      0.299311      0.239086      0.192340      0.146572      0.110019     0.0807107
  28   9 2415.3296    1.5444  1.0338 12.7846  0.0007  0.0088   0.0120   0.0242    0.0451   0.0000   440.0732      0.543433       16.9811     -0.200083      -2.87476     -0.363590     -0.329953     -0.577849      0.630699      0.493353    -0.0604866      0.405462     0.0395248      0.101723      0.121948    -0.0786882     -0.223373      0.118016      0.509197      0.671300      0.743418      0.806848      0.796185      0.784439      0.737664      0.680543      0.621080      0.534860      0.467364      0.386565      0.321813      0.258569      0.203487      0.158390      0.118385     0.0866192
  28  10 2573.4030    2.0612  1.0510 13.4432 -0.0005  0.0091   0.0159   0.0237    0.0454   0.0000   439.3279       2.21558       17.1303      0.419210      -1.66939      0.192553      0.430495     -0.149610     -0.410341     -0.895820    -0.0652079     -0.275509      0.370459     -0.183713      0.185562     -0.262993      0.127588     0.0370588      0.533547      0.692591      0.746631      0.813680      0.803455      0.794832      0.758698      0.707661      0.635051      0.553346      0.483812      0.396712      0.331551      0.271964      0.214536      0.161664      0.124685     0.0930483
  28  11 2729.3930    2.6455  0.9788 13.9537 -0.0011  0.0085   0.0211   0.0226    0.0456   0.0000   439.7925       3.61922       16.8153      0.719788      -1.78481      0.101111       1.02508     0.0403813     0.0373381      -1.76020      0.430314     -0.354485     -0.107676     -0.691938      0.479301     0.0151064     -0.162105     -0.247502      0.498718      0.656594      0.720204      0.786330      0.774869      0.775636      0.734113      0.672285      0.597361      0.529391      0.447087      0.374069      0.308536      0.248231      0.194686      0.154834      0.113683     0.0857759
  28  12 2883.7859    3.3938  0.9335 14.2480  0.0003  0.0081   0.0269   0.0215    0.0510   0.0000   438.4940       4.82839       16.0129       1.81528      -1.32669     -0.788934     -0.527128      -1.35621      0.895395      -1.53758     -0.190908     -0.282086     -0.302484     -0.445987      0.280963     -0.155173    -0.0497774    -0.0372193      0.489600      0.624635      0.674762      0.723072      0.717457      0.710120      0.696650      0.631988      0.574806      0.496265      0.434036      0.356464      0.301391      0.243297      0.191147      0.148443      0.112696     0.0838009
  28  13 3036.3071    3.8957  0.9695 14.7507 -0.0012  0.0084   0.0308   0.0221    0.0474   0.0000   440.0700       6.64812       15.4336       1.85537      -2.86875     -0.643717      0.870180      -1.70076      0.524076      -2.18323     -0.478730     -0.727622      0.651873   -0.00701031      0.201302    -0.0761248    -0.0401042      0.230254      0.495441      0.643251      0.697370      0.757409      0.760748      0.748606      0.713113      0.649121      0.582960      0.509542      0.451599      0.378775      0.310336      0.253317      0.197621      0.150168      0.114829     0.0850391
  28  14 3187.3025    3.9206  1.2277 14.7155 -0.0008  0.0100   0.0285   0.0257    0.0519   0.0000   439.4331       6.63840       14.3031       2.86849     -0.125290     -0.962551     -0.178750     -0.472757      0.641900      -1.21374      0.213391     -0.754684     -0.511368     -0.249021     -0.386910     0.0151877     0.0640116      0.200589      0.585508      0.765016      0.810948      0.890778      0.892666      0.890501      0.827880      0.762833      0.699414      0.603437      0.528843      0.441451      0.362699      0.298806      0.230245      0.180128      0.135146      0.100627
  28  15 3337.4008    3.4478  1.7417 14.4429 -0.0002  0.0120   0.0214   0.0323    0.0343   0.0000   440.2860       8.60943       14.3332      0.947490     -0.720436      -1.42046      -2.77641    -0.0577254     -0.333396      -1.82069      0.632272     -0.654589      0.274599      0.281319      0.374835      0.206716   -0.00385963    -0.0714455      0.700918      0.926235      0.988918       1.07484       1.06355       1.06449       1.01240      0.928385      0.837607      0.732502      0.634441      0.534910      0.440096      0.354227      0.281174      0.217748      0.164528      0.122199
  28  16 3486.8893    2.8932  2.6566 13.8253 -0.0001  0.0153   0.0147   0.0409    0.0269   0.0000   439.8581       10.4855       13.5624       1.95676      0.344589       1.25829      0.329418      -2.14435     0.0910458     -0.981890      -1.07327      -1.68847     -0.221273     -0.572326     -0.352945     -0.286294      0.467461    -0.0484491      0.872361       1.14884       1.25145       1.35138       1.34792       1.33552       1.26670       1.15655       1.05711      0.927300      0.806608      0.678220      0.560172      0.450282      0.359793      0.276741      0.207927      0.154230
  28  17 3635.8861    2.3610  3.8645 13.2514 -0.0001  0.0192   0.0101   0.0511    0.0216   0.0000   440.1310       8.72412       11.4920       1.88430      -1.85196      -1.54753      0.234773      -4.86339      -1.77130      -2.87373       1.14140      -1.03063      -1.05758     -0.488508      0.749490     -0.188229     -0.284537     -0.247438       1.07587       1.43072       1.55112       1.65507       1.69105       1.67238       1.57289       1.46140       1.31886       1.16256       1.00832      0.841701      0.693230      0.563826      0.445434      0.344176      0.261716      0.194476
  28  18 3784.4398    1.9416  5.5684 12.7754 -0.0001  0.0242   0.0071   0.0656    0.0178   0.0000   441.8990       12.6890       11.0805       5.23568       2.00977      -2.29666     -0.478928      -1.93645       2.60906      -1.09130     -0.325294      -1.15802      0.396897     -0.835270     -0.636123     -0.282121     0.0917662     -0.222034       1.37755       1.80117       1.97739       2.09329       2.14256       2.08677       1.99097       1.82556       1.66911       1.46782       1.27120       1.07716      0.893750      0.722509      0.567572      0.442160      0.329403      0.245626
  28  19 3932.7319    1.6074  7.6672 12.4580 -0.0001  0.0311   0.0053   0.0854    0.0159   0.0000   439.6764       10.4442       14.7584       6.00648      -2.95075      -1.68179      0.975166      -3.90774      -2.53871      -2.22140      0.683302      -2.91427     -0.241264     -0.719011     -0.166116     -0.508051    -0.0345110      0.509377       1.75979       2.31555       2.55015       2.70772       2.75316       2.71559       2.57273       2.38243       2.15100       1.89205       1.64231       1.37591       1.13606      0.918227      0.726832      0.563297      0.423998      0.317080
  28  20 4080.4827    1.3324 10.0868 12.2778 -0.0003  0.0403   0.0042   0.1130    0.0146   0.0000   438.6177       9.19419       14.0024       5.89361      -3.14077      -3.46962      -1.30003      -1.15862     -0.431702      -1.80592      -2.57061      -5.64951      -1.82409     -0.700494      -1.35749     -0.838334     -0.422668    -0.0862642       2.26957       3.00102       3.30218       3.50306       3.58497       3.47517       3.30397       3.08830       2.77638       2.46789       2.11204       1.80962       1.47867       1.19763      0.945757      0.733455      0.553407      0.412502
  28  21 4228.3458    1.1003 12.7618 12.1177 -0.0001  0.0531   0.0033   0.1458    0.0134   0.0000   441.5241       9.34186       15.9021       1.97245      -6.74065      -5.11975      -6.06282      -3.65528      0.484140       1.29673      0.186626      0.236511      -5.47439      -1.40361       1.24898      0.211802      -1.10906      0.181502       2.95999       3.92225       4.34446       4.59210       4.63588       4.57384       4.35099       4.02457       3.66021       3.21763       2.79849       2.35038       1.95418       1.58203       1.24530      0.975894      0.719266      0.541318
  28  22 4375.8747    0.9037 15.0684 12.0149 -0.0001  0.0655   0.0027   0.1800    0.0119   0.0000   436.1804       21.9715       11.7618       4.43670      -3.45022      -2.19048      0.439347      -3.22182       6.92662      0.275693       1.07404      -4.61000       1.57100       1.13182    -0.0206805      -1.39021      -1.22685      0.320483       3.62014       4.81389       5.35098       5.61629       5.74107       5.60422       5.34072       4.94234       4.49297       3.93886       3.46432       2.90912       2.41412       1.95342       1.53980       1.20096      0.890607      0.661623
  29   3 1359.7817    0.1118  0.0454 11.7037 -0.0156  0.0028   0.0049   0.0055    0.0103   0.0000   440.6130     -0.616697       20.6159    -0.0550074      -2.50077      0.355705      0.942169      0.194993     -0.141320     -0.195299     0.0419878     0.0434690     -0.176864     -0.118755  -0.000850360     0.0294255    -0.0543357    -0.0325062      0.176579      0.219009      0.211490      0.224576      0.249459      0.290525      0.271354      0.221964      0.182938      0.159976      0.161954      0.153752      0.127826     0.0915024     0.0622192     0.0483292     0.0458789     0.0361693
  29   4 1564.1409    0.2031  0.1325 11.6280 -0.0032  0.0039   0.0045   0.0084    0.0115   0.0000   440.7949     -0.469971       19.9427      0.120997      -2.55558     -0.517449      0.459858      0.489500    -0.0796342      0.372076      0.298160    0.00522814   0.000602981      0.120393    -0.0397681    -0.0587011     0.0263944     0.0216710      0.232048      0.294220      0.331489      0.351962      0.364529      0.361207      0.350345      0.304953      0.275767      0.251921      0.219810      0.179303      0.142924      0.113817     0.0920762     0.0723465     0.0571116     0.0445799
  29   5 1751.5514    0.3590  0.3004 11.6471 -0.0001  0.0054   0.0051   0.0127    0.0151   0.0000   440.6226    -0.0119140       20.1351      0.565872      -2.78695     -0.678922      0.147125     -0.626634   -0.00268105      0.604779      0.232802      0.135382     0.0886969     -0.118896     0.0464269     0.0389332      0.111194     0.0248560      0.286428      0.386975      0.413678      0.469471      0.453627      0.469224      0.430418      0.399014      0.342140      0.317241      0.272543      0.231600      0.197464      0.160481      0.130182     0.0947579     0.0712842     0.0545826
  29   6 1930.2052    0.5513  0.4916 11.7469 -0.0008  0.0064   0.0060   0.0157    0.0213   0.0000   441.2518     -0.730042       20.9629     -0.571069      -1.41661      -1.08557      0.380150     -0.390951      0.239884      0.740664      0.631434     -0.106700    -0.0323563     0.0335811     0.0825070    -0.0430977     -0.119657      0.108928      0.352085      0.467087      0.514184      0.554848      0.562433      0.554105      0.532642      0.482871      0.437359      0.385217      0.332827      0.283954      0.226712      0.191943      0.146724      0.118257     0.0889483     0.0678912
  29   7 2105.3423    0.8209  0.6803 11.8976 -0.0010  0.0073   0.0075   0.0178    0.0306   0.0000   440.7097      0.300629       20.1990      0.115573      -2.64270       2.00320     -0.857205      0.172909     -0.746813     -0.436981     -0.489675     -0.596018      0.148665     -0.248189      0.182405     -0.157335    -0.0486845    -0.0695590      0.389561      0.517206      0.567841      0.608464      0.621910      0.612215      0.580255      0.531616      0.489633      0.431118      0.368842      0.315555      0.260597      0.214377      0.165353      0.134324      0.101121     0.0745469
  29   8 2275.3634    1.1722  0.9169 12.3185 -0.0002  0.0083   0.0094   0.0218    0.0405   0.0000   440.4673      0.355102       18.9647       1.32120      -2.45167    -0.0568759      -1.27550     -0.476316    -0.0856896     -0.214645      0.509846      0.140134   -0.00356354     0.0439350    -0.0391533     -0.313820     0.0153202     -0.169646      0.457391      0.594276      0.671598      0.716301      0.719202      0.700697      0.673015      0.623387      0.575215      0.488890      0.430031      0.369749      0.306873      0.245480      0.194650      0.153836      0.116514     0.0876399
  29   9 2439.0912    1.6247  1.0499 12.9537 -0.0005  0.0089   0.0124   0.0235    0.0445   0.0000   439.0222       1.95064       17.1673       1.09989      -1.77676      -1.82844      0.932874      0.599222     -0.492806     -0.174360      0.132146      0.128581     -0.328110     -0.346057      0.327841    -0.0802614    -0.0471734    -0.0963642      0.509597      0.652756      0.718910      0.781631      0.772681      0.771123      0.734147      0.677233      0.613349      0.550935      0.474289      0.404176      0.337409      0.272290      0.216003      0.169378      0.130653     0.0991729
  29  10 2598.7263    2.1488  1.0580 13.4770  0.0000  0.0089   0.0163   0.0234    0.0463   0.0000   439.6658       3.13117       14.8123       2.29136      -1.28237      0.375128      0.294089      -1.58186      0.209925     -0.646686      -1.42736     -0.103643     -0.137061     0.0747100      0.412780    -0.0865582     -0.299316     -0.121973      0.497261      0.660008      0.716194      0.766742      0.766856      0.758148      0.726663      0.672482      0.614110      0.541404      0.475981      0.400102      0.331637      0.270329      0.215415      0.170004      0.128425     0.0973678
  29  11 2756.2135    2.7817  0.9929 13.9731 -0.0017  0.0085   0.0214   0.0220    0.0472   0.0000   439.8783       3.84043       15.4934       1.80255      -1.95461      -1.43716    -0.0557808      -1.03011     -0.821814      -1.37247      0.953324     -0.535744    -0.0328082      0.391691     -0.146335     -0.174484    -0.0356723     0.0537038      0.467761      0.616893      0.663814      0.730837      0.720110      0.719843      0.674973      0.631647      0.579098      0.512015      0.443768      0.378592      0.314251      0.260198      0.201925      0.159407      0.121505     0.0913368
  29  12 2911.7170    3.4741  0.9634 14.3400 -0.0003  0.0082   0.0270   0.0214    0.0523   0.0000   439.7796       5.59996       16.7312       3.41227      -1.26109    -0.0910350     -0.472905      -1.42888     -0.429838     -0.879270     -0.101142     -0.797733     -0.280980     -0.498155     0.0553996     -0.267270     -0.151202     -0.118612      0.470174      0.618746      0.669239      0.727235      0.713072      0.705163      0.670649      0.623771      0.570829      0.509846      0.440573      0.381038      0.309945      0.252914      0.200496      0.157054      0.120197     0.0905045
  29  13 3065.0694    3.9783  1.0498 14.7409 -0.0006  0.0087   0.0302   0.0236    0.0516   0.0000   438.8856       7.45864       15.4498       2.20017      -2.05930      0.271456     -0.940366      -1.11218     -0.839008      -1.17371     -0.690405     -0.619156      0.326885      0.250680    0.00979704     -0.265772    -0.0791185     0.0250653      0.486281      0.643221      0.698370      0.756513      0.753125      0.744829      0.703868      0.648136      0.608609      0.530184      0.469022      0.388440      0.324042      0.264192      0.209563      0.165355      0.126416     0.0944809
  29  14 3216.8994    3.8944  1.2880 14.6352  0.0001  0.0098   0.0270   0.0265    0.0476   0.0000   438.8727       6.70597       15.3222       2.09720      -2.59426      -2.97066     -0.417843      -2.62001       1.06401      -1.06240     -0.310012     -0.599871     0.0908617    -0.0741550      0.176276     -0.291637     0.0891870     0.0214920      0.557305      0.733900      0.781534      0.852693      0.865459      0.844445      0.790091      0.736931      0.676911      0.605794      0.523547      0.454216      0.379348      0.305306      0.242908      0.188227      0.144315      0.108576
  29  15 3367.7160    3.3301  1.8873 14.3768 -0.0005  0.0124   0.0194   0.0328    0.0294   0.0000   439.3482       10.0617       13.7800       2.68180     -0.740143     -0.679127      -1.35553      -2.28903      -1.25388     -0.913801      0.824061     -0.686621     -0.318160     0.0508093    -0.0175899     0.0257032  -0.000664343     0.0984866      0.686315      0.907317      0.995593       1.06338       1.07281       1.05980       1.00910      0.940593      0.854706      0.753798      0.652527      0.553668      0.464049      0.376647      0.302928      0.233998      0.178749      0.134187
  29  16 3518.0535    2.7622  2.8749 13.7569 -0.0001  0.0158   0.0132   0.0422    0.0240   0.0000   439.0109       8.88747       13.4063       2.94594      -2.58336      -2.56674       1.26671      -4.67603     -0.112070      0.216270      0.822741      0.362621     -0.177693     -0.261159      0.226513     -0.818538     0.0179691      0.164005      0.878646       1.17285       1.28434       1.38843       1.40700       1.36678       1.31487       1.19215       1.10092      0.971323      0.844863      0.714847      0.597673      0.481863      0.382787      0.301976      0.227259      0.172697
  29  17 3667.7467    2.2737  4.2880 13.1274 -0.0002  0.0200   0.0091   0.0540    0.0203   0.0000   441.0380       7.97972       13.8074       2.17208      -3.42639       1.46131      -2.53645      -7.54055     -0.296403      -1.79472      -2.66887      -2.00306     0.0802397     -0.741658     -0.620993     -0.471702     -0.104252     0.0781786       1.09325       1.45699       1.59565       1.69686       1.72221       1.68314       1.61247       1.50460       1.36911       1.21560       1.06695      0.904328      0.751108      0.612919      0.486186      0.380779      0.293577      0.219639
  29  18 3816.9580    1.8799  6.0737 12.6590 -0.0001  0.0253   0.0065   0.0682    0.0171   0.0000   442.4404       9.94985       16.5007       5.47564      0.229421      -5.43778      -1.23860      -1.06960      -2.00742      -1.79878      -2.49947     -0.354443      -1.01057      -1.18499     -0.129619     -0.507069    -0.0191186     0.0974071       1.38911       1.83112       2.00936       2.15010       2.15485       2.14308       2.03863       1.89660       1.73575       1.53874       1.35082       1.14318      0.944354      0.778895      0.616615      0.486848      0.368655      0.279234
  29  19 3965.8160    1.5610  8.4450 12.3455 -0.0003  0.0327   0.0048   0.0903    0.0155   0.0000   436.1553       12.2733       16.2891       3.76223      -1.28601      -2.58366    -0.0595517      -6.26437     -0.213920      -5.69077     -0.479895      -1.26784       1.85530     -0.800962      0.749729      0.212156      0.694218     -0.994949       1.80408       2.37075       2.61146       2.78978       2.84510       2.78614       2.67033       2.44870       2.26013       1.99897       1.74598       1.47709       1.22853       1.00234      0.798061      0.625558      0.477472      0.360087
  29  20 4114.2679    1.2833 10.6716 12.2330 -0.0001  0.0422   0.0039   0.1178    0.0143   0.0000   436.1762       6.75610       18.1796       7.69158     -0.477050      -6.30808      0.616535      0.296708       2.39090      -4.10566     -0.289160     -0.661252      0.757002       1.27074      0.131578      0.459899    0.00536964      -1.34852       2.29664       3.04020       3.35339       3.55986       3.64859       3.57695       3.42061       3.17319       2.88513       2.57186       2.23030       1.90654       1.58038       1.28839       1.02954      0.808171      0.612831      0.459133
  29  21 4262.6428    1.0488 13.2709 12.1078 -0.0002  0.0548   0.0031   0.1511    0.0127   0.0000   440.3943       14.6330       11.7718       7.80644       11.2886       2.59945      -6.65001      -1.54217      -6.74137      0.554801       1.11350    -0.0206738      0.232748       2.54484     -0.974102      -2.62567       1.98406      0.615611       2.97852       3.91383       4.34346       4.62090       4.70751       4.60531       4.40182       4.10819       3.71701       3.32234       2.91031       2.47153       2.06570       1.69021       1.33592       1.05577      0.794566      0.598883
  29  22 4410.4218    0.8595 15.6405 11.9696 -0.0006  0.0690   0.0025   0.1858    0.0115   0.0000   439.8279       10.5150       11.8301       2.92440       6.79460      -1.29420      -7.30889       10.2900      -10.4001     -0.276242      -1.13026       1.23631       1.81222      0.750541      -3.02109      -1.99337      0.475633      -1.41729       3.66904       4.87287       5.45574       5.79463       5.87018       5.77846       5.53751       5.16006       4.68068       4.15667       3.61887       3.08757       2.57212       2.10110       1.67190       1.31779      0.989804      0.745516
  30   5 1770.0475    0.3774  0.3044 11.6609 -0.0011  0.0053   0.0052   0.0122    0.0152   0.0000   440.2812     -0.206748       20.5194      0.105274      -2.28657     -0.221837      0.388667      0.519586      0.386188     0.0214744     0.0429567     -0.157418     0.0303656     -0.416170     -0.170762      0.212006    -0.0171386    -0.0915124      0.273471      0.358592      0.399316      0.419231      0.426790      0.427034      0.407611      0.383853      0.341257      0.306351      0.265653      0.230581      0.190855      0.160552      0.123533      0.100803     0.0786152     0.0583900
  30   6 1949.9521    0.5703  0.5192 11.7557 -0.0019  0.0064   0.0060   0.0164    0.0219   0.0000   440.4615     0.0879499       21.2648     -0.331939      -2.48205      0.585271      0.936738     0.0483254      0.405590      0.700963     -0.464941      0.130419      0.136054     -0.263284      0.400184     -0.308556      0.113061    -0.0328859      0.342894      0.439530      0.486997      0.521805      0.530486      0.522693      0.509476      0.467350      0.425700      0.379588      0.335489      0.284204      0.230368      0.190640      0.156274      0.123840     0.0959230     0.0719538
  30   7 2126.3729    0.8482  0.7214 11.9964  0.0001  0.0073   0.0075   0.0183    0.0307   0.0000   440.1719       1.34016       19.9093     0.0169175      -3.79927      0.393856      0.178170      0.763318      0.317881      -1.11794     -0.454553     -0.256062     -0.313159     -0.237544    -0.0214786    -0.0207249    -0.0455873    -0.0632725      0.396941      0.509779      0.571467      0.607536      0.618533      0.615749      0.585653      0.557133      0.499580      0.429567      0.378549      0.330031      0.277454      0.227132      0.180701      0.141580      0.109616     0.0836142
  30   8 2297.3672    1.2019  0.9396 12.5014  0.0001  0.0085   0.0095   0.0218    0.0378   0.0000   440.2706       1.02635       18.4466       1.32759      -2.07148     -0.587849     -0.389185      0.110720       1.05988      -1.78183    -0.0418872     -0.270895     0.0698919      0.186178      0.138700    -0.0873173     -0.221472      0.141181      0.450729      0.588808      0.651038      0.710064      0.697164      0.695327      0.670046      0.629037      0.562544      0.507486      0.440581      0.384275      0.314466      0.262208      0.211374      0.165137      0.126464     0.0980703
  30   9 2462.3078    1.6804  1.0789 13.0353 -0.0005  0.0090   0.0126   0.0239    0.0440   0.0000   439.7128       1.64011       17.6230       1.25341      -2.14787     -0.610332      0.268531     -0.744847       1.05480      -1.45045      0.618093     -0.204108      0.505088     -0.179425     -0.157647     -0.151668     -0.119811     -0.168456      0.480615      0.626980      0.689241      0.747929      0.751651      0.737379      0.715492      0.656962      0.599604      0.534238      0.476555      0.404202      0.343374      0.280978      0.223276      0.177062      0.137521      0.102775
  30  10 2623.5441    2.2493  1.0319 13.5749 -0.0004  0.0086   0.0168   0.0227    0.0451   0.0000   441.0647       3.09406       17.3576      0.717564      -1.33427     0.0319579      0.405171     -0.936886     -0.149907     -0.124882     0.0375141      0.195731      0.251417      0.148979     0.0320429      0.310835      0.109217    -0.0306548      0.462999      0.615593      0.664697      0.710237      0.731736      0.714123      0.683704      0.636319      0.586585      0.519646      0.453999      0.391619      0.330310      0.269736      0.217468      0.168202      0.130673     0.0994280
  30  11 2782.5459    2.9426  0.9552 14.0987  0.0003  0.0080   0.0224   0.0211    0.0440   0.0000   439.7481       4.13390       15.7168      0.772017      -1.93659     -0.132926     -0.763712      -1.13968     0.0562820     -0.467689    -0.0752399     -0.101612      0.167904     -0.137039    -0.0849710     -0.312815     -0.126443     0.0345095      0.445133      0.584943      0.638810      0.698376      0.685322      0.688671      0.655338      0.614307      0.563276      0.493813      0.428579      0.372356      0.304887      0.251466      0.204482      0.160603      0.122591     0.0945356
  30  12 2939.1822    3.5942  0.9013 14.5846 -0.0010  0.0078   0.0282   0.0201    0.0439   0.0000   439.5980       5.44248       16.2005       3.00270      -2.43996      -1.45497      0.905241      -2.04059     -0.182522     -0.463722      0.121350     -0.762236      0.127482     -0.346225     -0.150888     -0.337440     -0.193386     -0.112790      0.439227      0.570722      0.609392      0.662267      0.665226      0.673038      0.636043      0.586590      0.539517      0.481408      0.427685      0.357643      0.301161      0.249043      0.199174      0.156140      0.121048     0.0929155
  30  13 3093.4585    4.0003  1.0378 14.7401 -0.0005  0.0086   0.0297   0.0223    0.0509   0.0000   438.9280       6.41783       16.0089      0.763190      -1.59911      0.894972      0.638755     -0.855735    -0.0559235     -0.725820     -0.159626     -0.959435     -0.279991     -0.443983     0.0271381     -0.172540    -0.0721223     0.0407958      0.463656      0.608858      0.669501      0.726916      0.720788      0.718784      0.691237      0.644205      0.578543      0.524545      0.460680      0.382094      0.327370      0.264196      0.213851      0.170563      0.129989     0.0999064
  30  14 3246.0818    3.7775  1.4588 14.6007  0.0006  0.0106   0.0242   0.0276    0.0393   0.0000   440.0960       8.10014       14.3412       1.52207     -0.933265      -3.04313     -0.996425     -0.667369      0.592977      -2.70764     -0.482980      -1.15023      0.538742      -1.01619      0.177555    -0.0405793     -0.264492     -0.274995      0.569389      0.754371      0.816222      0.876619      0.879908      0.865474      0.850815      0.779153      0.718907      0.642814      0.560919      0.479703      0.405476      0.330701      0.264981      0.208896      0.162743      0.122763
  30  15 3397.8006    3.2261  2.0065 14.1907 -0.0011  0.0126   0.0177   0.0327    0.0285   0.0000   439.5179       7.26192       15.1222       2.49843     -0.901753      -2.30774    -0.0642336      -2.93261      -1.26819      -2.43714      -1.15326     -0.694161      0.297915      0.253817     -0.538556     -0.366209    0.00709309      0.126621      0.674580      0.880804      0.973118       1.05608       1.04857       1.04376       1.00371      0.944451      0.854221      0.760243      0.668039      0.567164      0.471713      0.388145      0.315855      0.248621      0.192793      0.146086
  30  16 3548.8863    2.6546  3.1797 13.6044 -0.0002  0.0163   0.0118   0.0441    0.0219   0.0000   439.8456       9.42146       16.0283       1.91011     -0.527946      -1.08817       1.55799      -3.18238       1.60661      -2.38162     -0.606652      -1.67170     -0.198151     -0.351237     -0.485634     0.0119947     0.0319719    -0.0285541      0.875701       1.14919       1.25834       1.34936       1.35863       1.33959       1.29589       1.20351       1.10412      0.993882      0.870161      0.750804      0.621653      0.512321      0.413460      0.326757      0.253553      0.192018
  30  17 3699.2689    2.1867  4.7290 12.9444 -0.0003  0.0208   0.0082   0.0562    0.0195   0.0000   438.6685       11.1957       13.6405       3.47348     -0.712270      -1.46337       1.51268      -1.39020     0.0477133      -2.53138      0.313846      -2.71196     -0.573815     -0.256315     -0.555573     -0.101196     0.0783815     0.0889197       1.09684       1.44158       1.59149       1.70811       1.74640       1.72816       1.64590       1.52744       1.40498       1.24948       1.09354      0.941857      0.781456      0.653984      0.519082      0.411895      0.312939      0.239349
  30  18 3849.0676    1.7956  6.5250 12.6280 -0.0002  0.0265   0.0060   0.0722    0.0161   0.0000   442.5294       11.4289       16.4979       8.07346      -1.74561      -3.79008       1.33970      -2.16419       3.43960      -4.09633     0.0502044      -4.59540      0.176881     -0.266826     -0.406802      -1.11775      0.502050      0.120128       1.39357       1.83995       2.03165       2.18731       2.21530       2.17391       2.09823       1.95589       1.80225       1.59520       1.39716       1.19633       1.00569      0.827599      0.663663      0.526272      0.404011      0.306596
  30  19 3998.6005    1.4757  8.9024 12.3363 -0.0001  0.0345   0.0045   0.0954    0.0147   0.0000   441.3573       8.12777       12.1747       5.77386     -0.184684      -1.76894      -2.50095      -2.91720      -2.15690      -2.54194      0.599567      -1.51328     0.0713231       1.03196     -0.357803      -1.31486      0.249385     -0.136929       1.80698       2.40356       2.64029       2.82259       2.88735       2.82637       2.72203       2.54252       2.32181       2.09507       1.82614       1.56158       1.31487       1.08540      0.871458      0.686577      0.528201      0.400259
  30  20 4147.6680    1.2342 11.5913 12.1923 -0.0002  0.0456   0.0035   0.1255    0.0137   0.0000   438.2458       14.2677       10.4727       10.2120      -3.03936      -4.49004       3.12044      -6.33100      -1.36467      -1.13235     -0.197318      0.655686      0.357550      -1.89054     -0.285936     -0.864823     -0.600124     -0.481550       2.39626       3.19108       3.51143       3.77073       3.84085       3.78221       3.63412       3.38206       3.09661       2.77404       2.41511       2.06857       1.74519       1.43094       1.14658      0.910391      0.698156      0.530602
  30  21 4296.2485    1.0101 14.0394 12.0715  0.0001  0.0581   0.0028   0.1566    0.0123   0.0000   438.5206       14.5875       21.8040       2.99635      -7.03981      0.554839      -4.40634     0.0502019     -0.577115      -9.30790      -6.59852      -3.08699     -0.347041      -1.42749     -0.949112     -0.146053      -1.22900      -1.05466       3.01239       4.01424       4.48351       4.75386       4.88085       4.79468       4.59310       4.29042       3.94642       3.50278       3.06754       2.62747       2.19876       1.80813       1.45165       1.15159      0.885894      0.671458
  31   2 1164.9703    0.0596  0.0234 11.8007 -0.0367  0.0035   0.0041   0.0052    0.0097   0.0000   440.3047    -0.0148369       21.5607    0.00640982      -1.93887     -0.129550     -0.213530     -0.313076    -0.0130698      0.547077      0.237307     -0.127100    -0.0282874     -0.104804     -0.172318     0.0164921    -0.0278305     0.0966335      0.200432      0.255037      0.286540      0.290880      0.295629      0.267127      0.250166      0.253644      0.257458      0.236354      0.206715      0.183834      0.147991      0.133832     0.0885717     0.0665343     0.0581430     0.0439859
  31   3 1393.1617    0.1218  0.0576 11.6764 -0.0040  0.0027   0.0043   0.0060    0.0100   0.0000   441.0615     -0.527828       21.0046     -0.146976      -2.69130     0.0149127      0.345106      0.149877     -0.104233     -0.273179      0.160698      0.133797     -0.241271    -0.0495728     0.0276864    -0.0506839    -0.0364211     0.0273950      0.138422      0.180972      0.204930      0.217887      0.220575      0.220083      0.204496      0.194063      0.184316      0.163073      0.141048      0.125542      0.110464     0.0909766     0.0721679     0.0563082     0.0432769     0.0342217
  31   4 1599.3325    0.2331  0.1576 11.6299 -0.0022  0.0039   0.0046   0.0091    0.0116   0.0000   441.0271    -0.0589668       20.9949     -0.227014      -2.39418     -0.171085      0.196157     -0.386068     0.0675777     -0.106406    -0.0481691      0.209624     -0.214382     -0.224266     -0.129076     0.0171662    -0.0803753     0.0688550      0.209902      0.282767      0.321322      0.347549      0.341649      0.334709      0.320338      0.296348      0.273923      0.246600      0.212985      0.181905      0.156709      0.125904      0.107237     0.0864661     0.0647619     0.0476454
  31   5 1788.2462    0.4013  0.3256 11.6816 -0.0004  0.0051   0.0052   0.0127    0.0155   0.0000   440.4908     -0.150918       21.2712     -0.226868      -2.79046      0.129381      0.393287     -0.113382    -0.0934300     -0.188628     -0.344456      0.271102     -0.171592     -0.347699      0.150937     -0.187654    -0.0683509   -0.00293974      0.272869      0.352582      0.385421      0.416599      0.415961      0.408804      0.392140      0.369029      0.352105      0.303045      0.275827      0.230498      0.195620      0.165105      0.133377      0.108241     0.0823785     0.0617151
  31   6 1969.4259    0.6075  0.5625 11.7642 -0.0003  0.0068   0.0060   0.0164    0.0232   0.0000   440.5982     -0.383982       20.4467     -0.367099      -2.84957      0.302060      0.688319     -0.644787     -0.606262     -0.470487      0.256389     -0.129919     -0.493341     -0.310808      0.211098     -0.102601     -0.240730    0.00549174      0.348053      0.465936      0.486251      0.543997      0.545351      0.546223      0.522030      0.490668      0.458417      0.398816      0.343902      0.297604      0.250681      0.206952      0.172259      0.132943      0.105246     0.0814210
  31   7 2147.0276    0.8825  0.7815 11.9864 -0.0007  0.0075   0.0074   0.0193    0.0325   0.0000   441.3524      0.845069       19.4476      0.254123      -2.20618      0.348769      0.195757      0.167866      0.878022     -0.865273      0.488400      0.116667     -0.360547     0.0305567     -0.290857     0.0589846    -0.0532544      0.128195      0.378497      0.500108      0.555030      0.590478      0.602595      0.591316      0.569269      0.526154      0.490116      0.441746      0.390158      0.336968      0.282747      0.240298      0.188793      0.153873      0.117631     0.0894635
  31   8 2318.9437    1.2741  0.9920 12.5418 -0.0002  0.0086   0.0097   0.0221    0.0395   0.0000   440.5384      0.864785       18.9043       1.12154      -2.63890      0.573159     -0.136173      -1.72352      0.126924      0.118351      0.801539     -0.896342     -0.284672     0.0402428    -0.0156674     -0.161935     0.0240397    -0.0650405      0.451790      0.587591      0.639937      0.698293      0.680172      0.695889      0.673985      0.635106      0.583898      0.516852      0.451979      0.387422      0.326625      0.262665      0.214605      0.174485      0.140733      0.108408
  31   9 2485.0297    1.7840  1.0542 13.1703 -0.0009  0.0088   0.0132   0.0228    0.0432   0.0000   439.7973       2.37478       17.8552      0.715418      -2.55134     -0.552050      0.737903      0.624624     -0.203749      -1.16218      0.206922     -0.385345     -0.387294     -0.558156    -0.0406333    -0.0454257      0.104176    0.00692680      0.463923      0.608453      0.662782      0.719322      0.714869      0.716602      0.690588      0.645716      0.586805      0.532907      0.470572      0.399678      0.341404      0.285676      0.229086      0.184352      0.144514      0.107006
  31  10 2647.8522    2.3528  1.0665 13.6450  0.0002  0.0086   0.0173   0.0227    0.0463   0.0000   440.6519       3.36960       16.4300     -0.113022      -1.98003      0.755475      0.239520     -0.904813       1.09307     -0.965117     -0.171328      0.915395      0.295353     -0.694150      0.244712     -0.162360     -0.107099  -0.000275550      0.469695      0.615642      0.668132      0.734483      0.733209      0.715238      0.690681      0.643426      0.599679      0.536501      0.469515      0.409931      0.342201      0.283830      0.228690      0.183889      0.142464      0.109121
  31  11 2808.4010    3.0856  0.9759 14.1213  0.0003  0.0080   0.0229   0.0208    0.0452   0.0000   440.0581       3.83011       16.6524      0.297373      -3.14048      0.200630     -0.185220     -0.853158      0.568000      -1.67805      -1.38157     -0.820432      0.272046     -0.226558    -0.0782413    -0.0594191     -0.141385     -0.117080      0.425859      0.563041      0.604834      0.662929      0.663787      0.664356      0.634004      0.593605      0.542464      0.490042      0.422226      0.372734      0.317286      0.263730      0.211369      0.168173      0.129643     0.0977972
  31  12 2966.2103    3.7142  0.9709 14.5243 -0.0003  0.0081   0.0276   0.0205    0.0474   0.0000   440.5599       5.82607       15.8864       2.64212      -1.25123     -0.346694      -1.14388     -0.846246     -0.275680     -0.261577      0.231748    -0.0755977     -0.333522     -0.245817      0.151611     -0.275659      0.130740     -0.204902      0.439959      0.569102      0.610304      0.671832      0.658968      0.662338      0.637203      0.589743      0.549705      0.493381      0.439420      0.380718      0.319987      0.264987      0.213273      0.169117      0.134576      0.103213
  31  13 3121.4217    4.0298  1.1865 14.5391  0.0001  0.0091   0.0280   0.0238    0.0586   0.0000   439.9552       5.02538       16.3190       2.92055      -1.00406     -0.438827      -1.02142      -1.11519      0.436224     -0.901463     -0.252184      -1.61010     0.0123146     -0.449588     -0.158848      0.392671     -0.155754    -0.0528148      0.486221      0.650470      0.691138      0.744033      0.749302      0.751247      0.725761      0.683879      0.625728      0.554199      0.484495      0.427474      0.354965      0.297977      0.241954      0.190911      0.149756      0.112144
  31  14 3274.9226    3.7170  1.4761 14.6769 -0.0006  0.0106   0.0238   0.0280    0.0381   0.0000   438.5846       8.15160       15.8414       2.75918      -3.12785      -1.09098     -0.824254      -1.67179     -0.570828      -2.36188     -0.705085     -0.624722     0.0292628     -0.922800     -0.100424     -0.323434     -0.103535      0.188466      0.537836      0.721214      0.777520      0.847824      0.852540      0.854061      0.817821      0.756478      0.703276      0.627356      0.557178      0.482435      0.403402      0.340583      0.270561      0.216699      0.167925      0.129183
  31  15 3427.4824    3.1190  2.2627 14.1217 -0.0002  0.0133   0.0158   0.0352    0.0247   0.0000   439.0595       8.67219       15.3237       2.64769      -1.37012      0.541406     -0.441853     -0.911338     -0.334444      0.158128     -0.887922      -1.08565      0.326935     -0.486309      0.390608     -0.431946    -0.0897074    -0.0465150      0.688396      0.917132       1.01059       1.08470       1.11854       1.07852       1.04401      0.980410      0.902175      0.803532      0.713876      0.613598      0.514812      0.424782      0.342631      0.274702      0.213600      0.166381
  31  16 3579.3469    2.5545  3.3907 13.5512  0.0000  0.0169   0.0109   0.0452    0.0205   0.0000   439.9922       10.0147       16.0029       3.55154      -3.25855       1.65235     -0.380008      -4.10817      0.454697     -0.260966     -0.122118      -1.35115    -0.0760675     -0.540388      0.760402    -0.0295635     -0.471041     -0.408467      0.875077       1.15199       1.26903       1.36687       1.37995       1.36586       1.31871       1.24208       1.14401       1.02676      0.894647      0.774829      0.646806      0.537862      0.431743      0.347666      0.272908      0.209571
  31  17 3730.5207    2.0931  5.0726 12.9021 -0.0000  0.0218   0.0075   0.0584    0.0181   0.0000   438.4676       6.98490       14.4047       5.58847     -0.735767      0.520525      -2.55896      -5.20016     -0.888662     -0.686855      0.728377     -0.508075       1.64893      -2.09221      0.307048      0.202772     -0.378885     -0.239586       1.11804       1.49002       1.63293       1.76682       1.77964       1.78139       1.71207       1.59080       1.46465       1.31757       1.16641      0.998641      0.837206      0.698266      0.561753      0.446766      0.350618      0.271021
  31  18 3880.9145    1.7214  7.3215 12.4556 -0.0002  0.0279   0.0053   0.0774    0.0157   0.0000   439.4752       11.4612       19.2636      0.709924      -3.31116      -3.80476       2.93351      -2.59289     -0.628592      -1.30844       2.35632      0.697334      0.511301     -0.793955    -0.0111359      0.430901    0.00837352      0.205260       1.44860       1.89943       2.10355       2.26295       2.30287       2.28768       2.19121       2.05314       1.88885       1.70536       1.48879       1.28351       1.07956      0.904915      0.727101      0.580089      0.451360      0.346933
  31  19 4030.9818    1.4320  9.4241 12.3285 -0.0001  0.0361   0.0042   0.0993    0.0140   0.0000   442.4491       10.1782       13.8918       2.47419      -2.75539       6.15391       4.02624      -3.38636       4.77091      -3.48458       2.17880      -3.92306      -2.19088      -1.08719     -0.421653     -0.273112     -0.650900    -0.0255255       1.82998       2.43208       2.66980       2.87614       2.94174       2.90493       2.81406       2.62020       2.42695       2.15749       1.91213       1.65342       1.37783       1.15312      0.933227      0.747035      0.575599      0.444416
  31  20 4180.6951    1.1882 12.1597 12.1708 -0.0001  0.0475   0.0033   0.1312    0.0132   0.0000   436.9922       14.1374       18.3002       2.73311       3.64401      -5.83254       2.30364      -4.71738       4.67384       1.53562      -1.38452      -3.41659      0.156923      -1.61964     -0.480521      -1.25627       1.21938      0.206157       2.43365       3.20572       3.55245       3.80192       3.89584       3.84145       3.72512       3.47995       3.19964       2.87321       2.52918       2.16102       1.83831       1.51577       1.23484      0.985631      0.762217      0.592268
  31  21 4329.8304    0.9611 14.9766 12.0561 -0.0000  0.0620   0.0026   0.1670    0.0116   0.0000   443.5483       13.3539       13.2654      -1.53952      -5.37930      -3.80282       6.30430     -0.294132       1.93907      -1.28240       4.14273      -3.06330      -1.70174     -0.386303       2.10480      0.906781     -0.806283       1.04249       3.08944       4.12082       4.61783       4.93739       5.06737       4.99199       4.78996       4.52480       4.13218       3.71430       3.24963       2.82322       2.37323       1.96508       1.59625       1.27336      0.982415      0.751809
  32   4 1616.4328    0.2498  0.1628 11.6262 -0.0026  0.0037   0.0047   0.0090    0.0116   0.0000   441.2701     -0.406114       20.9194      0.175362      -2.39302      0.254454      0.475329    -0.0583488     -0.469887     0.0774411     -0.240984      0.141917     -0.256970     0.0295205    -0.0805860    -0.0685479    -0.0862105     0.0612470      0.208151      0.265646      0.278957      0.292771      0.299181      0.296502      0.296476      0.286304      0.258317      0.228212      0.198909      0.182476      0.154331      0.132263      0.106049     0.0881925     0.0665510     0.0516465
  32   5 1806.1724    0.4211  0.3591 11.6493 -0.0011  0.0054   0.0051   0.0128    0.0162   0.0000   440.4943      -1.07928       20.5441     -0.324953      -2.99824     -0.472724      0.310388    -0.0597054     0.0573588     -0.916326      0.181008      0.117217     -0.124740      0.129710     0.0287627     0.0707823     -0.145323     0.0650703      0.284035      0.373383      0.415671      0.439553      0.457685      0.456028      0.427180      0.401835      0.362208      0.335040      0.295049      0.251675      0.214099      0.178223      0.144517      0.117773     0.0909183     0.0688111
  32   6 1988.6467    0.6283  0.5821 11.7918 -0.0007  0.0066   0.0060   0.0164    0.0232   0.0000   441.4859     -0.881750       19.7540     0.0706244      -3.05113     -0.458790    -0.0343519     -0.385916      0.116423    -0.0310738      0.149451     -0.472866     0.0433215     -0.104352    -0.0965448    -0.0434861     -0.201256     0.0572284      0.326564      0.429444      0.475529      0.522961      0.515772      0.532810      0.503288      0.470932      0.428616      0.384926      0.338729      0.299298      0.251360      0.209098      0.170783      0.135546      0.107794     0.0834803
  32   7 2167.3431    0.9293  0.7985 12.1128 -0.0005  0.0074   0.0077   0.0197    0.0318   0.0000   440.9226       1.63620       20.0251      0.484514      -1.68996    -0.0631039      0.552486     -0.240801      0.743455     -0.337877    -0.0757279      0.294686     -0.294059     -0.505946      0.324842      0.105920     -0.111799     -0.115417      0.374423      0.480004      0.528908      0.565383      0.579324      0.576696      0.559644      0.527809      0.487495      0.437151      0.386984      0.334266      0.283571      0.232514      0.191868      0.154736      0.124762     0.0959931
  32   8 2340.0745    1.3568  1.0286 12.5198 -0.0010  0.0085   0.0099   0.0220    0.0431   0.0000   440.2188      0.657256       19.2564      0.503395      -2.20395      -1.50005      0.472735     -0.238100     -0.443848     -0.630527      0.274708    -0.0771013      0.234309     -0.379859      0.545701     -0.530679     0.0171902     -0.296606      0.430623      0.570447      0.618941      0.671687      0.673743      0.667057      0.647954      0.616075      0.564188      0.506526      0.455001      0.389083      0.333294      0.277097      0.230944      0.181813      0.140860      0.110971
  32   9 2507.2938    1.8823  1.1219 13.0922 -0.0002  0.0087   0.0133   0.0233    0.0476   0.0000   440.2683       2.64143       18.5834      0.532783      -2.27122     -0.776080      0.256000     0.0182846      0.532803     -0.584374     0.0572534     -0.234943     -0.242488     -0.710392      0.531117    -0.0578716    -0.0221674     0.0797117      0.450201      0.581649      0.645819      0.691856      0.698428      0.688604      0.676141      0.635092      0.585802      0.525940      0.473962      0.403206      0.338431      0.288235      0.232812      0.188423      0.146888      0.114873
  32  10 2671.6912    2.4805  0.9945 13.8604 -0.0001  0.0082   0.0183   0.0213    0.0415   0.0000   440.3423       2.38463       17.6789      0.639937      -2.75604    -0.0698863     -0.393949     -0.763991      0.220455     -0.637179      0.143942     -0.610242     -0.128583      0.136543     0.0897407     -0.352607     -0.406424    0.00909801      0.419327      0.560403      0.618700      0.667341      0.679872      0.684860      0.649656      0.611941      0.566591      0.501619      0.442287      0.384595      0.314740      0.266064      0.214802      0.173335      0.137092      0.107605
  32  11 2833.7630    3.1715  1.0007 14.1743 -0.0008  0.0080   0.0230   0.0210    0.0459   0.0000   440.6078       4.02602       16.9549       2.07091      -1.84774      -1.58915       1.19432     -0.958873     -0.176998      -1.10796     -0.568936     -0.239666      0.185032     -0.128564      0.136714     0.0787439     0.0670388     -0.282319      0.415555      0.546074      0.610741      0.653804      0.660953      0.662164      0.639725      0.602148      0.548142      0.493765      0.432674      0.373162      0.314156      0.257734      0.214232      0.171563      0.133725      0.103759
  32  12 2992.7880    3.8184  0.9690 14.7063 -0.0008  0.0078   0.0285   0.0212    0.0425   0.0000   438.8280       5.50201       16.1019       2.16319      -1.23236      -1.29109      0.182699      -1.39539     0.0524422      -2.16091     -0.317450     -0.949866     -0.273914     -0.182051      0.254994     -0.295163     -0.221705     -0.252175      0.407148      0.534027      0.576159      0.631668      0.631687      0.642456      0.606023      0.569537      0.527076      0.484274      0.424616      0.366004      0.305300      0.254187      0.206262      0.167101      0.132008      0.101971
  32  13 3148.9905    4.0561  1.2113 14.7040  0.0000  0.0090   0.0277   0.0244    0.0494   0.0000   439.8494       6.90577       15.7236       2.06907      -1.89108     -0.496231      -1.44015      -2.23692       1.45182      -1.54280      0.564983     -0.950572    -0.0439923      0.366311     -0.379516     -0.331140     -0.267515     0.0806225      0.463558      0.610936      0.673882      0.718569      0.734790      0.741668      0.699347      0.654581      0.614030      0.546653      0.480472      0.423626      0.350655      0.298721      0.242898      0.194879      0.153022      0.118903
  32  14 3303.4074    3.6003  1.6424 14.5289 -0.0003  0.0111   0.0214   0.0290    0.0347   0.0000   439.1055       7.59912       15.3865       3.11048      -1.16538      -1.25185      -1.53746      -3.49392      0.493546      -2.83385     -0.371066     0.0217733     0.0959117     -0.743125     0.0726398     -0.312664      0.102341    -0.0869731      0.555114      0.744317      0.802271      0.868354      0.875728      0.872543      0.842821      0.794424      0.739528      0.661033      0.587717      0.514594      0.432433      0.363828      0.293701      0.237296      0.185892      0.144840
  32  15 3456.8781    3.0116  2.4308 13.9794 -0.0006  0.0136   0.0146   0.0359    0.0239   0.0000   439.5298       9.24876       14.0305       4.42447      -1.51341      -2.69658       1.02973      -1.77279       1.38413      -2.41243       1.47174      -1.04723       1.49207     -0.762452     0.0833024      0.332742      0.116205     -0.136922      0.684759      0.906375       1.00427       1.07990       1.08999       1.08582       1.04851      0.992629      0.913172      0.813333      0.727685      0.628976      0.534924      0.447041      0.361489      0.291998      0.229713      0.177438
  32  16 3609.5347    2.4506  3.8008 13.3371 -0.0003  0.0176   0.0096   0.0474    0.0191   0.0000   438.7190       10.9294       16.1301       4.62930      -2.23978      -2.46433      -2.48201      -3.87143      0.446509      -1.95348     -0.351425     -0.960936     -0.313170      -1.66278     -0.169386     -0.151108    0.00293560     -0.348263      0.889731       1.15845       1.27915       1.37241       1.39705       1.38617       1.34941       1.26532       1.17425       1.05786      0.935954      0.816274      0.687456      0.573952      0.472075      0.380737      0.298779      0.230218
  32  17 3761.3461    2.0199  5.4841 12.8169 -0.0002  0.0225   0.0068   0.0611    0.0169   0.0000   438.8421       9.69173       12.7225       3.64987     -0.166390      -4.59054     0.0602295      -3.27534      0.427311      -4.92197      -2.23762      -1.57387      0.379623     -0.323243     -0.543949      -1.04560     0.0833920    -0.0250139       1.11795       1.47917       1.65085       1.76184       1.80285       1.78224       1.70994       1.63092       1.49638       1.35466       1.19503       1.03460      0.880412      0.738579      0.600750      0.484147      0.379622      0.293034
  32  18 3912.5959    1.6606  7.6110 12.4701 -0.0001  0.0290   0.0050   0.0799    0.0150   0.0000   438.3711       10.1125       16.4934       4.80445      -1.21159       1.71451      -2.25489      -5.52491      -2.03827      -4.57066      -1.48989      -1.91745     -0.781239      0.347225     0.0802975     -0.920672      -1.41847      0.271650       1.44559       1.92344       2.10402       2.29043       2.34295       2.31762       2.24384       2.10956       1.94176       1.74938       1.55013       1.33667       1.13191      0.947509      0.776501      0.623632      0.486679      0.378274
  32  19 4063.1725    1.3801 10.1207 12.2677 -0.0000  0.0379   0.0039   0.1057    0.0137   0.0000   438.9235       12.3953       17.0293       2.82342       1.05959     -0.896495      -1.23592      -3.80381      -3.72168      -4.17793      -2.01819      0.829883       1.14490      0.917552       2.09399      -2.67167      0.819749      0.325426       1.88327       2.48404       2.77062       2.95745       3.04411       2.98450       2.91224       2.73986       2.53475       2.27415       2.02148       1.74866       1.48900       1.23559       1.01755      0.810116      0.639262      0.498320
  32  20 4213.3932    1.1214 12.6552 12.1766  0.0000  0.0497   0.0031   0.1377    0.0124   0.0000   439.5472       8.27710       16.9601       12.2013      0.594686      -3.14230      -1.15794      -2.73559      -4.06858     -0.715429     -0.371141      -2.14804      -1.20436      -2.64046       1.13698       1.28470      0.143568     -0.277068       2.46112       3.23998       3.62176       3.86241       3.93388       3.93034       3.76966       3.59473       3.30826       2.98067       2.63685       2.29913       1.93992       1.62834       1.32556       1.07633      0.838324      0.652635
  32  21 4363.1155    0.9109 15.2318 12.0254 -0.0004  0.0640   0.0025   0.1713    0.0113   0.0000   443.2323       13.4549       6.36170      0.218885      -2.73970       4.17544      0.524157      -11.7217       4.67756       4.79312      -2.54582      -1.04799      0.548948     -0.844359     -0.455749       1.03354       1.13897       1.20867       3.06968       4.11186       4.61684       4.90664       5.06513       4.99132       4.84041       4.53597       4.19459       3.79659       3.35685       2.93180       2.48395       2.07659       1.69739       1.35938       1.06083      0.822598
  33   4 1633.2337    0.2613  0.1828 11.6455 -0.0052  0.0044   0.0046   0.0094    0.0118   0.0000   440.9026     -0.505434       21.0220     -0.344791      -2.73366     -0.144614      0.144263      0.196573     -0.194750      0.267101     -0.204198     0.0442075     -0.378688      0.126202     0.0452046     -0.155886    -0.0449207    -0.0924876      0.252110      0.329872      0.374195      0.394934      0.368611      0.322284      0.295921      0.277488      0.274375      0.278664      0.262361      0.252780      0.234612      0.188131      0.156647      0.119860     0.0981344     0.0713423
  33   5 1823.8429    0.4329  0.4002 11.6625 -0.0006  0.0056   0.0050   0.0139    0.0171   0.0000   440.4242      -1.20364       21.8627      0.355010      -2.84327      0.106857      0.375682      0.108163      0.302943     -0.234906     -0.188557     -0.260823      0.296811     -0.110018    -0.0219654     -0.152600     0.0255553     0.0290914      0.281109      0.371001      0.417322      0.446829      0.456988      0.461006      0.444303      0.416764      0.389001      0.346554      0.294017      0.255842      0.218582      0.181921      0.152183      0.122523     0.0960997     0.0758962
  33   6 2007.6054    0.6511  0.6157 11.8425 -0.0004  0.0066   0.0060   0.0168    0.0236   0.0000   440.7856    -0.0121269       21.2512    -0.0385137      -2.97545      -1.11545      0.300733     -0.329426     -0.131598    -0.0791727      0.333770     -0.422800      0.185861     -0.235971      0.155563     -0.176269     -0.104986    -0.0358585      0.326494      0.434255      0.476245      0.520281      0.525760      0.524751      0.508580      0.485498      0.443032      0.398193      0.347119      0.301853      0.257705      0.216032      0.180039      0.141349      0.114000     0.0882991
  33   7 2187.3493    0.9852  0.8431 12.1144 -0.0005  0.0076   0.0078   0.0197    0.0349   0.0000   440.4011      0.861727       21.8731      0.250695      -2.44425       1.12051      0.815901     -0.281635     -0.106299     -0.401433      0.381566      0.517106      0.251250    -0.0509945      0.341585    -0.0307168     -0.249237      0.168904      0.363248      0.475530      0.523179      0.564460      0.579441      0.580048      0.559453      0.523773      0.487179      0.437231      0.389851      0.343683      0.292777      0.246167      0.201644      0.163895      0.127627      0.100690
  33   8 2360.8530    1.4249  1.0335 12.7223  0.0005  0.0084   0.0103   0.0222    0.0399   0.0000   440.3169       2.02330       20.3584     -0.365666      -2.22355      0.618619     -0.368783      -1.16323       1.25156      0.465013    -0.0465671      0.104059     -0.380644    -0.0238704      0.138812     0.0215191    -0.0341573     0.0133467      0.407937      0.537574      0.589911      0.643677      0.643743      0.650583      0.630754      0.596141      0.555199      0.496739      0.435895      0.384133      0.324178      0.276856      0.222417      0.182610      0.146121      0.113493
  33   9 2529.1914    1.9446  1.1021 13.2568 -0.0001  0.0086   0.0136   0.0232    0.0450   0.0000   441.2685       2.84903       19.1518      0.560571      -1.14301      -1.23607      0.421804     -0.586831      0.763214     -0.563542     -0.247030     -0.848669     -0.334197     -0.416747     -0.259534     -0.109441     -0.236168    -0.0732044      0.429271      0.563958      0.623095      0.663331      0.673509      0.678240      0.653573      0.610348      0.563258      0.513802      0.460654      0.404134      0.344823      0.293052      0.237518      0.192733      0.152468      0.117579
  33  10 2695.0843    2.5684  1.1088 13.7421 -0.0002  0.0086   0.0177   0.0223    0.0489   0.0000   441.1512       2.95788       18.4835      0.837043      -2.77781     0.0380463      0.781424     -0.425644     -0.570008     -0.857674    0.00185842     -0.300748     -0.653535     0.0334410      0.299887    -0.0813549     -0.109454     -0.148474      0.426411      0.568492      0.615615      0.681516      0.688027      0.687413      0.664127      0.627973      0.580942      0.514705      0.462043      0.405691      0.339554      0.286417      0.230001      0.188005      0.150952      0.117420
  33  11 2858.6462    3.3711  0.9806 14.2576  0.0003  0.0077   0.0242   0.0203    0.0474   0.0000   441.1126       4.23649       18.3964       2.46946      -1.67941      -1.15219      0.259945      -1.17541      0.725644     -0.668267      0.116853     -0.622218      0.346033     -0.500816      0.546216     0.0135154    -0.0217570     -0.129189      0.396217      0.515021      0.563127      0.611504      0.615476      0.610854      0.596795      0.561370      0.524661      0.467816      0.419484      0.363496      0.315434      0.266074      0.218493      0.174901      0.139997      0.108269
  33  12 3018.8964    3.9039  1.0312 14.6909 -0.0010  0.0080   0.0277   0.0212    0.0451   0.0000   439.3334       4.86827       17.3422       2.34096      -2.41429     -0.673963      0.211952      -1.47948      0.525897      -2.15649      0.759734      -1.00806    -0.0582812     -0.334676      0.532703     -0.168176     0.0605701     0.0922274      0.402532      0.521686      0.569131      0.616286      0.627224      0.619077      0.603935      0.574478      0.530804      0.480794      0.429768      0.373901      0.317828      0.270437      0.222842      0.182616      0.143841      0.110300
  33  13 3176.1725    4.0380  1.2100 14.8261 -0.0005  0.0090   0.0272   0.0239    0.0451   0.0000   439.4867       6.78425       15.6732       1.95285      -1.36080      -1.64597     -0.216461      -3.06576     -0.180079      -1.25423     -0.614189     -0.804811     -0.418141     -0.563136     0.0845028     -0.363412    -0.0668654    -0.0402479      0.443969      0.591428      0.635420      0.700086      0.703751      0.698293      0.687671      0.653568      0.596437      0.539544      0.475117      0.424288      0.357822      0.296388      0.243514      0.199718      0.158421      0.123016
  33  14 3331.5348    3.5405  1.8234 14.4031 -0.0005  0.0113   0.0194   0.0300    0.0304   0.0000   438.9425       6.28268       17.5605       2.61745      -1.14264     -0.486314      -2.08685      -3.44170      0.429873      -2.29495     -0.225854     -0.746615     -0.927487      -1.47707     -0.185619      0.154756    -0.0378087     -0.194105      0.553622      0.728734      0.802569      0.872018      0.880116      0.878209      0.854103      0.796276      0.747567      0.670617      0.597701      0.528792      0.445702      0.380125      0.310557      0.249194      0.198568      0.156563
  33  15 3485.8795    2.9212  2.7546 13.7950 -0.0001  0.0143   0.0131   0.0381    0.0231   0.0000   438.6422       9.16404       13.8264       1.26413      -1.25774      -1.71096       1.04087      -3.35808      0.899346      -2.33433      0.252662      -1.39314     -0.753734     -0.725079      0.154862    -0.0567905     -0.290224      0.178255      0.688284      0.925208       1.00132       1.08619       1.11627       1.09761       1.07568      0.997306      0.943065      0.848653      0.758344      0.656813      0.561250      0.474358      0.388243      0.315930      0.251319      0.194508
  33  16 3639.3246    2.3644  4.0276 13.2815 -0.0000  0.0181   0.0089   0.0480    0.0178   0.0000   442.5166       10.1688       15.0555       1.67016      -1.82273      -3.58960      -1.88904      -5.74228       1.42779      -1.70071      0.845001      -2.19634      -1.39047      0.155115     -0.121182     -0.631555      0.444308     -0.123163      0.874587       1.15159       1.30306       1.39939       1.41495       1.41786       1.36455       1.29893       1.19905       1.07515      0.962797      0.836633      0.717255      0.606886      0.495872      0.399678      0.316946      0.247556
  33  17 3791.9439    1.9497  6.0377 12.7313 -0.0002  0.0235   0.0062   0.0644    0.0160   0.0000   439.5408       12.8573       15.8413       2.86558      -3.68751      -1.94210      0.293437      -3.72771      0.208145      -2.09596       1.29490      -3.17090      0.413693     -0.950886    0.00600152     -0.473452      0.313935      0.634456       1.14110       1.49139       1.66355       1.77677       1.82926       1.81117       1.75677       1.65241       1.53954       1.40139       1.25452       1.08995      0.933685      0.784206      0.647628      0.529357      0.414321      0.323946
[truncated: 878,135 more chars]
