# Supplementary material for: Global-Mode Analysis of Full-Disk Data from the Michelson Doppler Imager and the Helioseismic and Magnetic Imager
Source: Sol Phys. 2018 Jan 31;293(2):29. doi: 10.1007/s11207-017-1201-5 (PMC6566312; doi:10.1007/s11207-017-1201-5)
Supplement: Supplementary file 2 — (TAR 362.4 MB) [file 11207_2017_1201_MOESM2_ESM.tar › HMI/hmiv72dasym.8056.36]

   0  14 2093.5561    0.7545  0.3915 10.2203  0.0000       12.2487  0.0916   0.1388   0.2276    0.5561   0.0000       8.14687    -0.0000       0.00000       0.00000       0.00000       0.00000       0.00000       0.00000       0.00000       0.00000       0.00000       0.00000       0.00000       0.00000       0.00000       0.00000       0.00000       0.00000       0.00000       0.00000       0.00000       0.00000       0.00000       0.00000       0.00000       0.00000       0.00000       0.00000       0.00000       0.00000       0.00000       0.00000       0.00000       0.00000       0.00000       0.00000       0.00000       0.00000       0.00000       0.00000       0.00000       0.00000       0.00000       0.00000       0.00000       0.00000       0.00000       0.00000       0.00000       0.00000       0.00000       0.00000       0.00000       0.00000       0.00000       0.00000       0.00000       0.00000       0.00000       0.00000       0.00000       0.00000       0.00000       0.00000       0.00000       0.00000       0.00000       0.00000       0.00000       0.00000       0.00000       0.00000       0.00000
   0  19 2764.3460    3.4050  0.4296 12.1591  0.0000      0.967898  0.0983   0.5978   0.2018    1.1195   0.0000       3.96973    -0.0000       0.00000       0.00000       0.00000       0.00000       0.00000       0.00000       0.00000       0.00000       0.00000       0.00000       0.00000       0.00000       0.00000       0.00000       0.00000       0.00000       0.00000       0.00000       0.00000       0.00000       0.00000       0.00000       0.00000       0.00000       0.00000       0.00000       0.00000       0.00000       0.00000       0.00000       0.00000       0.00000       0.00000       0.00000       0.00000       0.00000       0.00000       0.00000       0.00000       0.00000       0.00000       0.00000       0.00000       0.00000       0.00000       0.00000       0.00000       0.00000       0.00000       0.00000       0.00000       0.00000       0.00000       0.00000       0.00000       0.00000       0.00000       0.00000       0.00000       0.00000       0.00000       0.00000       0.00000       0.00000       0.00000       0.00000       0.00000       0.00000       0.00000       0.00000       0.00000
   0  24 3439.9254    2.3771  0.7439 14.2323  0.0000       14.8008  0.2243   0.5066   0.5140    0.3783   0.0000       14.6017    -0.0000       0.00000       0.00000       0.00000       0.00000       0.00000       0.00000       0.00000       0.00000       0.00000       0.00000       0.00000       0.00000       0.00000       0.00000       0.00000       0.00000       0.00000       0.00000       0.00000       0.00000       0.00000       0.00000       0.00000       0.00000       0.00000       0.00000       0.00000       0.00000       0.00000       0.00000       0.00000       0.00000       0.00000       0.00000       0.00000       0.00000       0.00000       0.00000       0.00000       0.00000       0.00000       0.00000       0.00000       0.00000       0.00000       0.00000       0.00000       0.00000       0.00000       0.00000       0.00000       0.00000       0.00000       0.00000       0.00000       0.00000       0.00000       0.00000       0.00000       0.00000       0.00000       0.00000       0.00000       0.00000       0.00000       0.00000       0.00000       0.00000       0.00000       0.00000       0.00000
   1  12 1885.1482    0.4918  0.2913 10.0642  0.0000       7.64110  0.0604   0.0709   0.1250    0.1866   0.0000       7.92374   416.1092      -11.3737       0.00000       0.00000       0.00000       0.00000       0.00000       0.00000       0.00000       0.00000       0.00000       0.00000       0.00000       0.00000       0.00000       0.00000       0.00000       0.00000       0.00000       0.00000       0.00000       0.00000       0.00000       0.00000       0.00000       0.00000       0.00000       0.00000       0.00000       0.00000       0.00000       0.00000       0.00000       0.00000       0.00000       0.00000       57.3833       36.7649       0.00000       0.00000       0.00000       0.00000       0.00000       0.00000       0.00000       0.00000       0.00000       0.00000       0.00000       0.00000       0.00000       0.00000       0.00000       0.00000       0.00000       0.00000       0.00000       0.00000       0.00000       0.00000       0.00000       0.00000       0.00000       0.00000       0.00000       0.00000       0.00000       0.00000       0.00000       0.00000       0.00000       0.00000
   1  13 2020.7313    0.6680  0.4593  9.8262  0.0000      -4.73850  0.0762   0.0741   0.1492    0.3320   0.0000       4.35590   401.2449       47.1071       0.00000       0.00000       0.00000       0.00000       0.00000       0.00000       0.00000       0.00000       0.00000       0.00000       0.00000       0.00000       0.00000       0.00000       0.00000       0.00000       0.00000       0.00000       0.00000       0.00000       0.00000       0.00000       0.00000       0.00000       0.00000       0.00000       0.00000       0.00000       0.00000       0.00000       0.00000       0.00000       0.00000       0.00000       74.6686       44.6663       0.00000       0.00000       0.00000       0.00000       0.00000       0.00000       0.00000       0.00000       0.00000       0.00000       0.00000       0.00000       0.00000       0.00000       0.00000       0.00000       0.00000       0.00000       0.00000       0.00000       0.00000       0.00000       0.00000       0.00000       0.00000       0.00000       0.00000       0.00000       0.00000       0.00000       0.00000       0.00000       0.00000       0.00000
   1  14 2156.8430    0.8956  0.4367  9.1433  0.0000       7.51962  0.0919   0.0927   0.1392    0.7228   0.0000       3.71440   376.1507       59.9853       0.00000       0.00000       0.00000       0.00000       0.00000       0.00000       0.00000       0.00000       0.00000       0.00000       0.00000       0.00000       0.00000       0.00000       0.00000       0.00000       0.00000       0.00000       0.00000       0.00000       0.00000       0.00000       0.00000       0.00000       0.00000       0.00000       0.00000       0.00000       0.00000       0.00000       0.00000       0.00000       0.00000       0.00000       100.364       47.9730       0.00000       0.00000       0.00000       0.00000       0.00000       0.00000       0.00000       0.00000       0.00000       0.00000       0.00000       0.00000       0.00000       0.00000       0.00000       0.00000       0.00000       0.00000       0.00000       0.00000       0.00000       0.00000       0.00000       0.00000       0.00000       0.00000       0.00000       0.00000       0.00000       0.00000       0.00000       0.00000       0.00000       0.00000
   1  15 2292.0865    0.9628  0.8793 10.6537  0.0000       7.71538  0.1335   0.0868   0.2692    0.4740   0.0000       4.59496   207.0652       61.9544       0.00000       0.00000       0.00000       0.00000       0.00000       0.00000       0.00000       0.00000       0.00000       0.00000       0.00000       0.00000       0.00000       0.00000       0.00000       0.00000       0.00000       0.00000       0.00000       0.00000       0.00000       0.00000       0.00000       0.00000       0.00000       0.00000       0.00000       0.00000       0.00000       0.00000       0.00000       0.00000       0.00000       0.00000       98.0245       70.8280       0.00000       0.00000       0.00000       0.00000       0.00000       0.00000       0.00000       0.00000       0.00000       0.00000       0.00000       0.00000       0.00000       0.00000       0.00000       0.00000       0.00000       0.00000       0.00000       0.00000       0.00000       0.00000       0.00000       0.00000       0.00000       0.00000       0.00000       0.00000       0.00000       0.00000       0.00000       0.00000       0.00000       0.00000
   1  18 2693.5521    2.8083  1.0382  3.5133  0.0000       2.08908  0.1184   0.2391   0.3120 1000.0000   0.0000       1.73788   476.1769       68.3456       0.00000       0.00000       0.00000       0.00000       0.00000       0.00000       0.00000       0.00000       0.00000       0.00000       0.00000       0.00000       0.00000       0.00000       0.00000       0.00000       0.00000       0.00000       0.00000       0.00000       0.00000       0.00000       0.00000       0.00000       0.00000       0.00000       0.00000       0.00000       0.00000       0.00000       0.00000       0.00000       0.00000       0.00000       151.606       59.7507       0.00000       0.00000       0.00000       0.00000       0.00000       0.00000       0.00000       0.00000       0.00000       0.00000       0.00000       0.00000       0.00000       0.00000       0.00000       0.00000       0.00000       0.00000       0.00000       0.00000       0.00000       0.00000       0.00000       0.00000       0.00000       0.00000       0.00000       0.00000       0.00000       0.00000       0.00000       0.00000       0.00000       0.00000
   1  19 2828.1403    3.0502  0.8016 12.6498  0.0000      -3.36761  0.0902   0.2536   0.2654    0.6809   0.0000       2.92402   385.1381       43.7525       0.00000       0.00000       0.00000       0.00000       0.00000       0.00000       0.00000       0.00000       0.00000       0.00000       0.00000       0.00000       0.00000       0.00000       0.00000       0.00000       0.00000       0.00000       0.00000       0.00000       0.00000       0.00000       0.00000       0.00000       0.00000       0.00000       0.00000       0.00000       0.00000       0.00000       0.00000       0.00000       0.00000       0.00000       97.1359       46.5287       0.00000       0.00000       0.00000       0.00000       0.00000       0.00000       0.00000       0.00000       0.00000       0.00000       0.00000       0.00000       0.00000       0.00000       0.00000       0.00000       0.00000       0.00000       0.00000       0.00000       0.00000       0.00000       0.00000       0.00000       0.00000       0.00000       0.00000       0.00000       0.00000       0.00000       0.00000       0.00000       0.00000       0.00000
   1  22 3233.4024    3.8134  1.7219  3.3870  0.0000      0.856358  0.1492   0.2394   0.3784 1000.0000   0.0000       1.18152   447.7900       108.940       0.00000       0.00000       0.00000       0.00000       0.00000       0.00000       0.00000       0.00000       0.00000       0.00000       0.00000       0.00000       0.00000       0.00000       0.00000       0.00000       0.00000       0.00000       0.00000       0.00000       0.00000       0.00000       0.00000       0.00000       0.00000       0.00000       0.00000       0.00000       0.00000       0.00000       0.00000       0.00000       0.00000       0.00000       133.030       75.1814       0.00000       0.00000       0.00000       0.00000       0.00000       0.00000       0.00000       0.00000       0.00000       0.00000       0.00000       0.00000       0.00000       0.00000       0.00000       0.00000       0.00000       0.00000       0.00000       0.00000       0.00000       0.00000       0.00000       0.00000       0.00000       0.00000       0.00000       0.00000       0.00000       0.00000       0.00000       0.00000       0.00000       0.00000
   1  23 3368.6779    3.7081  2.0831  4.8336  0.0000      0.952863  0.2043   0.2341   0.3783 1000.0000   0.0000       1.25350   365.9649      -55.1899       0.00000       0.00000       0.00000       0.00000       0.00000       0.00000       0.00000       0.00000       0.00000       0.00000       0.00000       0.00000       0.00000       0.00000       0.00000       0.00000       0.00000       0.00000       0.00000       0.00000       0.00000       0.00000       0.00000       0.00000       0.00000       0.00000       0.00000       0.00000       0.00000       0.00000       0.00000       0.00000       0.00000       0.00000       165.500       88.3191       0.00000       0.00000       0.00000       0.00000       0.00000       0.00000       0.00000       0.00000       0.00000       0.00000       0.00000       0.00000       0.00000       0.00000       0.00000       0.00000       0.00000       0.00000       0.00000       0.00000       0.00000       0.00000       0.00000       0.00000       0.00000       0.00000       0.00000       0.00000       0.00000       0.00000       0.00000       0.00000       0.00000       0.00000
   2  13 2082.2026    0.7188  0.3498 10.2078  0.0000       11.2835  0.1008   0.0755   0.1023    0.2059   0.0000       5.54518   449.1710      -45.6232      -9.96836       4.83418       0.00000       0.00000       0.00000       0.00000       0.00000       0.00000       0.00000       0.00000       0.00000       0.00000       0.00000       0.00000       0.00000       0.00000       0.00000       0.00000       0.00000       0.00000       0.00000       0.00000       0.00000       0.00000       0.00000       0.00000       0.00000       0.00000       0.00000       0.00000       0.00000       0.00000       0.00000       0.00000       89.9065       60.5230       22.5328       5.77524       0.00000       0.00000       0.00000       0.00000       0.00000       0.00000       0.00000       0.00000       0.00000       0.00000       0.00000       0.00000       0.00000       0.00000       0.00000       0.00000       0.00000       0.00000       0.00000       0.00000       0.00000       0.00000       0.00000       0.00000       0.00000       0.00000       0.00000       0.00000       0.00000       0.00000       0.00000       0.00000
   2  14 2217.7973    1.0091  0.7903  9.5394  0.0000       7.55618  0.0848   0.0640   0.1521    0.6374   0.0000       2.41149   395.5050       33.1310      -2.95668   -0.00685352       0.00000       0.00000       0.00000       0.00000       0.00000       0.00000       0.00000       0.00000       0.00000       0.00000       0.00000       0.00000       0.00000       0.00000       0.00000       0.00000       0.00000       0.00000       0.00000       0.00000       0.00000       0.00000       0.00000       0.00000       0.00000       0.00000       0.00000       0.00000       0.00000       0.00000       0.00000       0.00000       44.2226       34.5837       22.8850       7.41585       0.00000       0.00000       0.00000       0.00000       0.00000       0.00000       0.00000       0.00000       0.00000       0.00000       0.00000       0.00000       0.00000       0.00000       0.00000       0.00000       0.00000       0.00000       0.00000       0.00000       0.00000       0.00000       0.00000       0.00000       0.00000       0.00000       0.00000       0.00000       0.00000       0.00000       0.00000       0.00000
   2  15 2352.3496    1.1481  0.7958 11.0281  0.0000       4.65600  0.0808   0.0835   0.2101    0.4032   0.0000       2.59947   425.9982      -39.6689       17.2839       2.42818       0.00000       0.00000       0.00000       0.00000       0.00000       0.00000       0.00000       0.00000       0.00000       0.00000       0.00000       0.00000       0.00000       0.00000       0.00000       0.00000       0.00000       0.00000       0.00000       0.00000       0.00000       0.00000       0.00000       0.00000       0.00000       0.00000       0.00000       0.00000       0.00000       0.00000       0.00000       0.00000       47.2622       37.3322       25.6281       8.93365       0.00000       0.00000       0.00000       0.00000       0.00000       0.00000       0.00000       0.00000       0.00000       0.00000       0.00000       0.00000       0.00000       0.00000       0.00000       0.00000       0.00000       0.00000       0.00000       0.00000       0.00000       0.00000       0.00000       0.00000       0.00000       0.00000       0.00000       0.00000       0.00000       0.00000       0.00000       0.00000
   2  19 2889.7343    3.4248  0.6250 12.3185  0.0000       3.34321  0.0659   0.2444   0.1346    0.5670   0.0000       1.73560   499.8822       22.8104      -25.1106       1.63756       0.00000       0.00000       0.00000       0.00000       0.00000       0.00000       0.00000       0.00000       0.00000       0.00000       0.00000       0.00000       0.00000       0.00000       0.00000       0.00000       0.00000       0.00000       0.00000       0.00000       0.00000       0.00000       0.00000       0.00000       0.00000       0.00000       0.00000       0.00000       0.00000       0.00000       0.00000       0.00000       44.0812       33.9506       19.4293       5.69842       0.00000       0.00000       0.00000       0.00000       0.00000       0.00000       0.00000       0.00000       0.00000       0.00000       0.00000       0.00000       0.00000       0.00000       0.00000       0.00000       0.00000       0.00000       0.00000       0.00000       0.00000       0.00000       0.00000       0.00000       0.00000       0.00000       0.00000       0.00000       0.00000       0.00000       0.00000       0.00000
   2  21 3160.0315    4.1426  1.4147  2.5252  0.0000      0.119128  0.1091   0.2182   0.2136 1000.0000   0.0000       1.22429   442.2578       117.270       2.24069      -3.66138       0.00000       0.00000       0.00000       0.00000       0.00000       0.00000       0.00000       0.00000       0.00000       0.00000       0.00000       0.00000       0.00000       0.00000       0.00000       0.00000       0.00000       0.00000       0.00000       0.00000       0.00000       0.00000       0.00000       0.00000       0.00000       0.00000       0.00000       0.00000       0.00000       0.00000       0.00000       0.00000       57.5252       45.9257       27.8387       9.33635       0.00000       0.00000       0.00000       0.00000       0.00000       0.00000       0.00000       0.00000       0.00000       0.00000       0.00000       0.00000       0.00000       0.00000       0.00000       0.00000       0.00000       0.00000       0.00000       0.00000       0.00000       0.00000       0.00000       0.00000       0.00000       0.00000       0.00000       0.00000       0.00000       0.00000       0.00000       0.00000
   2  23 3430.7196    3.4298  2.4480 -4.6343  0.0000    -0.0520475  0.1411   0.1321   0.2958 1000.0000   0.0000      0.450120   367.8910       21.9512       54.1942       7.63969       0.00000       0.00000       0.00000       0.00000       0.00000       0.00000       0.00000       0.00000       0.00000       0.00000       0.00000       0.00000       0.00000       0.00000       0.00000       0.00000       0.00000       0.00000       0.00000       0.00000       0.00000       0.00000       0.00000       0.00000       0.00000       0.00000       0.00000       0.00000       0.00000       0.00000       0.00000       0.00000       74.2432       57.7643       34.2518       11.5497       0.00000       0.00000       0.00000       0.00000       0.00000       0.00000       0.00000       0.00000       0.00000       0.00000       0.00000       0.00000       0.00000       0.00000       0.00000       0.00000       0.00000       0.00000       0.00000       0.00000       0.00000       0.00000       0.00000       0.00000       0.00000       0.00000       0.00000       0.00000       0.00000       0.00000       0.00000       0.00000
   2  24 3567.0465    2.6770  3.6425 11.0297  0.0000      0.477234  0.1840   0.0873   0.4081    0.5046   0.0000      0.397209   388.4350       153.705       58.1658      -12.6469       0.00000       0.00000       0.00000       0.00000       0.00000       0.00000       0.00000       0.00000       0.00000       0.00000       0.00000       0.00000       0.00000       0.00000       0.00000       0.00000       0.00000       0.00000       0.00000       0.00000       0.00000       0.00000       0.00000       0.00000       0.00000       0.00000       0.00000       0.00000       0.00000       0.00000       0.00000       0.00000       89.3209       76.2359       42.8395       16.3485       0.00000       0.00000       0.00000       0.00000       0.00000       0.00000       0.00000       0.00000       0.00000       0.00000       0.00000       0.00000       0.00000       0.00000       0.00000       0.00000       0.00000       0.00000       0.00000       0.00000       0.00000       0.00000       0.00000       0.00000       0.00000       0.00000       0.00000       0.00000       0.00000       0.00000       0.00000       0.00000
   3  14 2273.5601    1.0233  0.9443 10.1649  0.0000       2.91214  0.0826   0.0561   0.1466    0.4839   0.0000       1.77113   398.2281      -3.92316       19.5794      -2.47698      -13.5078       2.15807       0.00000       0.00000       0.00000       0.00000       0.00000       0.00000       0.00000       0.00000       0.00000       0.00000       0.00000       0.00000       0.00000       0.00000       0.00000       0.00000       0.00000       0.00000       0.00000       0.00000       0.00000       0.00000       0.00000       0.00000       0.00000       0.00000       0.00000       0.00000       0.00000       0.00000       29.0076       26.9607       22.2303       13.5463       6.27236       1.78576       0.00000       0.00000       0.00000       0.00000       0.00000       0.00000       0.00000       0.00000       0.00000       0.00000       0.00000       0.00000       0.00000       0.00000       0.00000       0.00000       0.00000       0.00000       0.00000       0.00000       0.00000       0.00000       0.00000       0.00000       0.00000       0.00000       0.00000       0.00000       0.00000       0.00000
   3  15 2407.7051    1.4227  0.7544 11.0523  0.0000       4.27892  0.0606   0.0829   0.1376    0.3125   0.0000       1.95871   424.9184       33.8997       11.3227       14.0661     -0.683642       1.70226       0.00000       0.00000       0.00000       0.00000       0.00000       0.00000       0.00000       0.00000       0.00000       0.00000       0.00000       0.00000       0.00000       0.00000       0.00000       0.00000       0.00000       0.00000       0.00000       0.00000       0.00000       0.00000       0.00000       0.00000       0.00000       0.00000       0.00000       0.00000       0.00000       0.00000       21.0309       22.6653       16.1644       10.0056       4.57088       1.52819       0.00000       0.00000       0.00000       0.00000       0.00000       0.00000       0.00000       0.00000       0.00000       0.00000       0.00000       0.00000       0.00000       0.00000       0.00000       0.00000       0.00000       0.00000       0.00000       0.00000       0.00000       0.00000       0.00000       0.00000       0.00000       0.00000       0.00000       0.00000       0.00000       0.00000
   3  17 2676.2868    2.5218  0.9985 11.2668  0.0000       1.16056  0.0897   0.1289   0.1366    0.8120   0.0000       1.94548   418.5745       27.2626       33.7525      -8.58283      -5.95766       3.26978       0.00000       0.00000       0.00000       0.00000       0.00000       0.00000       0.00000       0.00000       0.00000       0.00000       0.00000       0.00000       0.00000       0.00000       0.00000       0.00000       0.00000       0.00000       0.00000       0.00000       0.00000       0.00000       0.00000       0.00000       0.00000       0.00000       0.00000       0.00000       0.00000       0.00000       31.2398       28.3944       21.8951       14.9864       5.80219       1.83911       0.00000       0.00000       0.00000       0.00000       0.00000       0.00000       0.00000       0.00000       0.00000       0.00000       0.00000       0.00000       0.00000       0.00000       0.00000       0.00000       0.00000       0.00000       0.00000       0.00000       0.00000       0.00000       0.00000       0.00000       0.00000       0.00000       0.00000       0.00000       0.00000       0.00000
   3  19 2947.2113    3.4268  0.8590 12.4968  0.0000       2.29861  0.0673   0.1900   0.1521    0.5033   0.0000       1.39015   400.3341       65.8761       21.0231       1.83542       5.04679   -0.00595844       0.00000       0.00000       0.00000       0.00000       0.00000       0.00000       0.00000       0.00000       0.00000       0.00000       0.00000       0.00000       0.00000       0.00000       0.00000       0.00000       0.00000       0.00000       0.00000       0.00000       0.00000       0.00000       0.00000       0.00000       0.00000       0.00000       0.00000       0.00000       0.00000       0.00000       28.2568       25.1665       19.4344       10.4261       5.16434       1.33813       0.00000       0.00000       0.00000       0.00000       0.00000       0.00000       0.00000       0.00000       0.00000       0.00000       0.00000       0.00000       0.00000       0.00000       0.00000       0.00000       0.00000       0.00000       0.00000       0.00000       0.00000       0.00000       0.00000       0.00000       0.00000       0.00000       0.00000       0.00000       0.00000       0.00000
   3  21 3217.8893    3.5082  1.3218 12.5258  0.0000     -0.487550  0.0876   0.1689   0.2121    0.6009   0.0000       1.34263   398.8700       36.0260      -11.0086       23.1716      -7.10253     -0.516935       0.00000       0.00000       0.00000       0.00000       0.00000       0.00000       0.00000       0.00000       0.00000       0.00000       0.00000       0.00000       0.00000       0.00000       0.00000       0.00000       0.00000       0.00000       0.00000       0.00000       0.00000       0.00000       0.00000       0.00000       0.00000       0.00000       0.00000       0.00000       0.00000       0.00000       36.1739       34.1146       23.3180       13.2434       5.58041       1.65313       0.00000       0.00000       0.00000       0.00000       0.00000       0.00000       0.00000       0.00000       0.00000       0.00000       0.00000       0.00000       0.00000       0.00000       0.00000       0.00000       0.00000       0.00000       0.00000       0.00000       0.00000       0.00000       0.00000       0.00000       0.00000       0.00000       0.00000       0.00000       0.00000       0.00000
   3  22 3353.6005    3.5896  1.8076 10.5618  0.0000      0.599001  0.1008   0.1352   0.2115    1.8944   0.0000      0.663441   415.7707       72.8785      -10.8692       4.65488       6.56742      0.113644       0.00000       0.00000       0.00000       0.00000       0.00000       0.00000       0.00000       0.00000       0.00000       0.00000       0.00000       0.00000       0.00000       0.00000       0.00000       0.00000       0.00000       0.00000       0.00000       0.00000       0.00000       0.00000       0.00000       0.00000       0.00000       0.00000       0.00000       0.00000       0.00000       0.00000       35.4434       33.4609       24.4026       13.6639       6.20506       1.78956       0.00000       0.00000       0.00000       0.00000       0.00000       0.00000       0.00000       0.00000       0.00000       0.00000       0.00000       0.00000       0.00000       0.00000       0.00000       0.00000       0.00000       0.00000       0.00000       0.00000       0.00000       0.00000       0.00000       0.00000       0.00000       0.00000       0.00000       0.00000       0.00000       0.00000
   3  23 3489.6948    2.8813  2.5796 11.4685  0.0000      0.424633  0.1390   0.0964   0.2467    0.4094   0.0000      0.535313   443.0395       27.8875      -9.61974      -5.53862      -14.8482      -3.35180       0.00000       0.00000       0.00000       0.00000       0.00000       0.00000       0.00000       0.00000       0.00000       0.00000       0.00000       0.00000       0.00000       0.00000       0.00000       0.00000       0.00000       0.00000       0.00000       0.00000       0.00000       0.00000       0.00000       0.00000       0.00000       0.00000       0.00000       0.00000       0.00000       0.00000       45.4171       44.4602       33.2461       19.8131       9.18892       2.76634       0.00000       0.00000       0.00000       0.00000       0.00000       0.00000       0.00000       0.00000       0.00000       0.00000       0.00000       0.00000       0.00000       0.00000       0.00000       0.00000       0.00000       0.00000       0.00000       0.00000       0.00000       0.00000       0.00000       0.00000       0.00000       0.00000       0.00000       0.00000       0.00000       0.00000
   3  24 3626.0537    2.3979  4.2420 10.6785  0.0010      0.145020  0.1713   0.0618   0.3476    0.3164   0.0000      0.255382   470.4998       28.5930       52.4807       32.6190      -4.61188      -7.67828       0.00000       0.00000       0.00000       0.00000       0.00000       0.00000       0.00000       0.00000       0.00000       0.00000       0.00000       0.00000       0.00000       0.00000       0.00000       0.00000       0.00000       0.00000       0.00000       0.00000       0.00000       0.00000       0.00000       0.00000       0.00000       0.00000       0.00000       0.00000       0.00000       0.00000       59.3906       58.7588       42.5160       23.8603       11.2045       3.46556       0.00000       0.00000       0.00000       0.00000       0.00000       0.00000       0.00000       0.00000       0.00000       0.00000       0.00000       0.00000       0.00000       0.00000       0.00000       0.00000       0.00000       0.00000       0.00000       0.00000       0.00000       0.00000       0.00000       0.00000       0.00000       0.00000       0.00000       0.00000       0.00000       0.00000
   4  12 2051.7324    0.6684  0.5662  9.7965 -0.0032       5.00095  0.0582   0.0385   0.0905    0.2198   0.0000       2.18642   454.2249       18.6952       8.39428      -1.44890      -3.02944       5.58556     -0.153100    -0.0674997       0.00000       0.00000       0.00000       0.00000       0.00000       0.00000       0.00000       0.00000       0.00000       0.00000       0.00000       0.00000       0.00000       0.00000       0.00000       0.00000       0.00000       0.00000       0.00000       0.00000       0.00000       0.00000       0.00000       0.00000       0.00000       0.00000       0.00000       0.00000       15.4116       16.9476       15.8362       10.5397       5.96852       3.48169       1.29698      0.343866       0.00000       0.00000       0.00000       0.00000       0.00000       0.00000       0.00000       0.00000       0.00000       0.00000       0.00000       0.00000       0.00000       0.00000       0.00000       0.00000       0.00000       0.00000       0.00000       0.00000       0.00000       0.00000       0.00000       0.00000       0.00000       0.00000       0.00000       0.00000
   4  13 2188.4708    0.8221  0.6771 10.0549 -0.0039       6.99648  0.0587   0.0451   0.1069    0.2775   0.0000       2.26569   428.3483       3.61732       9.08670       9.55974      -2.13565      0.603773     -0.473494     -0.521153       0.00000       0.00000       0.00000       0.00000       0.00000       0.00000       0.00000       0.00000       0.00000       0.00000       0.00000       0.00000       0.00000       0.00000       0.00000       0.00000       0.00000       0.00000       0.00000       0.00000       0.00000       0.00000       0.00000       0.00000       0.00000       0.00000       0.00000       0.00000       15.4285       16.2666       15.3189       9.75446       6.56471       3.02911       1.38069      0.332359       0.00000       0.00000       0.00000       0.00000       0.00000       0.00000       0.00000       0.00000       0.00000       0.00000       0.00000       0.00000       0.00000       0.00000       0.00000       0.00000       0.00000       0.00000       0.00000       0.00000       0.00000       0.00000       0.00000       0.00000       0.00000       0.00000       0.00000       0.00000
   4  14 2324.3411    1.1388  0.8932 10.3429 -0.0100       3.76819  0.0757   0.0551   0.1282    0.4849   0.0000       1.65724   453.9513       3.06287       21.2715       14.3182       5.49849       3.27289     -0.923870     0.0948528       0.00000       0.00000       0.00000       0.00000       0.00000       0.00000       0.00000       0.00000       0.00000       0.00000       0.00000       0.00000       0.00000       0.00000       0.00000       0.00000       0.00000       0.00000       0.00000       0.00000       0.00000       0.00000       0.00000       0.00000       0.00000       0.00000       0.00000       0.00000       21.0311       19.9202       18.1086       13.1998       8.09515       4.03744       1.52121      0.359637       0.00000       0.00000       0.00000       0.00000       0.00000       0.00000       0.00000       0.00000       0.00000       0.00000       0.00000       0.00000       0.00000       0.00000       0.00000       0.00000       0.00000       0.00000       0.00000       0.00000       0.00000       0.00000       0.00000       0.00000       0.00000       0.00000       0.00000       0.00000
   4  15 2458.6299    1.3631  1.0903 11.2158 -0.0100       4.72536  0.0905   0.0690   0.1763    0.4450   0.0000       2.24553   429.8165       11.3244       20.5523       7.83940      -1.48394      -6.48180       1.41744     -0.321031       0.00000       0.00000       0.00000       0.00000       0.00000       0.00000       0.00000       0.00000       0.00000       0.00000       0.00000       0.00000       0.00000       0.00000       0.00000       0.00000       0.00000       0.00000       0.00000       0.00000       0.00000       0.00000       0.00000       0.00000       0.00000       0.00000       0.00000       0.00000       22.7743       25.7247       20.3277       14.4386       7.59106       4.37103       1.54024      0.421492       0.00000       0.00000       0.00000       0.00000       0.00000       0.00000       0.00000       0.00000       0.00000       0.00000       0.00000       0.00000       0.00000       0.00000       0.00000       0.00000       0.00000       0.00000       0.00000       0.00000       0.00000       0.00000       0.00000       0.00000       0.00000       0.00000       0.00000       0.00000
   4  16 2593.0822    2.0521  1.1344  3.0962  0.0000       1.50603  0.0929   0.0978   0.1362 1000.0000   0.0000       1.28830   421.0713       39.1004       33.4462      -15.7022      -13.2894     -0.315653       0.00000       0.00000       0.00000       0.00000       0.00000       0.00000       0.00000       0.00000       0.00000       0.00000       0.00000       0.00000       0.00000       0.00000       0.00000       0.00000       0.00000       0.00000       0.00000       0.00000       0.00000       0.00000       0.00000       0.00000       0.00000       0.00000       0.00000       0.00000       0.00000       0.00000       26.6381       23.9381       21.0260       15.4131       9.37446       4.25492       1.58723      0.356935       0.00000       0.00000       0.00000       0.00000       0.00000       0.00000       0.00000       0.00000       0.00000       0.00000       0.00000       0.00000       0.00000       0.00000       0.00000       0.00000       0.00000       0.00000       0.00000       0.00000       0.00000       0.00000       0.00000       0.00000       0.00000       0.00000       0.00000       0.00000
   4  17 2728.6172    2.4375  0.8585 12.2939  0.0007       1.91645  0.0766   0.1283   0.1406    0.4096   0.0000       1.53098   423.7539      -10.4494       27.3720       14.0826      -4.80488       4.70834     -0.509648      0.220080       0.00000       0.00000       0.00000       0.00000       0.00000       0.00000       0.00000       0.00000       0.00000       0.00000       0.00000       0.00000       0.00000       0.00000       0.00000       0.00000       0.00000       0.00000       0.00000       0.00000       0.00000       0.00000       0.00000       0.00000       0.00000       0.00000       0.00000       0.00000       28.2346       30.0988       22.9883       14.3881       7.71787       3.83133       1.41117      0.369718       0.00000       0.00000       0.00000       0.00000       0.00000       0.00000       0.00000       0.00000       0.00000       0.00000       0.00000       0.00000       0.00000       0.00000       0.00000       0.00000       0.00000       0.00000       0.00000       0.00000       0.00000       0.00000       0.00000       0.00000       0.00000       0.00000       0.00000       0.00000
   4  18 2864.2777    3.1977  0.8111 11.9954 -0.0199       1.88591  0.0613   0.1678   0.1164    0.9243   0.0000       1.52332   460.2449       46.9633      -2.11780       1.84552      -5.33828      0.652183      -2.63082     -0.155856       0.00000       0.00000       0.00000       0.00000       0.00000       0.00000       0.00000       0.00000       0.00000       0.00000       0.00000       0.00000       0.00000       0.00000       0.00000       0.00000       0.00000       0.00000       0.00000       0.00000       0.00000       0.00000       0.00000       0.00000       0.00000       0.00000       0.00000       0.00000       19.2184       20.2876       15.5876       11.4022       6.32580       2.95914       1.06903      0.310696       0.00000       0.00000       0.00000       0.00000       0.00000       0.00000       0.00000       0.00000       0.00000       0.00000       0.00000       0.00000       0.00000       0.00000       0.00000       0.00000       0.00000       0.00000       0.00000       0.00000       0.00000       0.00000       0.00000       0.00000       0.00000       0.00000       0.00000       0.00000
   4  19 3000.2051    3.8393  0.7193 12.8979 -0.0067      0.522778  0.0537   0.2061   0.1005    0.3611   0.0000       1.56179   430.7482       39.9593       19.6877       12.1476       6.34575      0.540295      0.983465     -0.366022       0.00000       0.00000       0.00000       0.00000       0.00000       0.00000       0.00000       0.00000       0.00000       0.00000       0.00000       0.00000       0.00000       0.00000       0.00000       0.00000       0.00000       0.00000       0.00000       0.00000       0.00000       0.00000       0.00000       0.00000       0.00000       0.00000       0.00000       0.00000       15.7474       16.4746       13.2841       9.93266       6.12598       2.67811       1.08404      0.282547       0.00000       0.00000       0.00000       0.00000       0.00000       0.00000       0.00000       0.00000       0.00000       0.00000       0.00000       0.00000       0.00000       0.00000       0.00000       0.00000       0.00000       0.00000       0.00000       0.00000       0.00000       0.00000       0.00000       0.00000       0.00000       0.00000       0.00000       0.00000
   4  21 3271.9321    3.6564  1.4200 12.9397  0.0001      0.813844  0.0883   0.1572   0.1771    0.3749   0.0000       1.02236   470.0616       48.8590      -5.96057      -17.4038       5.69178       5.38732      -1.11121     -0.631092       0.00000       0.00000       0.00000       0.00000       0.00000       0.00000       0.00000       0.00000       0.00000       0.00000       0.00000       0.00000       0.00000       0.00000       0.00000       0.00000       0.00000       0.00000       0.00000       0.00000       0.00000       0.00000       0.00000       0.00000       0.00000       0.00000       0.00000       0.00000       24.5396       27.3145       19.9589       15.8134       8.42875       4.29226       1.42459      0.478467       0.00000       0.00000       0.00000       0.00000       0.00000       0.00000       0.00000       0.00000       0.00000       0.00000       0.00000       0.00000       0.00000       0.00000       0.00000       0.00000       0.00000       0.00000       0.00000       0.00000       0.00000       0.00000       0.00000       0.00000       0.00000       0.00000       0.00000       0.00000
   4  22 3408.3089    3.1453  1.9304 12.6252 -0.0012       1.61759  0.1198   0.1155   0.2158    0.2588   0.0000      0.912901   406.4073       62.1963       6.51404       12.5328       1.93173       4.81925      0.170221      0.165237       0.00000       0.00000       0.00000       0.00000       0.00000       0.00000       0.00000       0.00000       0.00000       0.00000       0.00000       0.00000       0.00000       0.00000       0.00000       0.00000       0.00000       0.00000       0.00000       0.00000       0.00000       0.00000       0.00000       0.00000       0.00000       0.00000       0.00000       0.00000       30.5159       32.1302       27.0456       17.9936       9.43137       5.76683       2.01023      0.562843       0.00000       0.00000       0.00000       0.00000       0.00000       0.00000       0.00000       0.00000       0.00000       0.00000       0.00000       0.00000       0.00000       0.00000       0.00000       0.00000       0.00000       0.00000       0.00000       0.00000       0.00000       0.00000       0.00000       0.00000       0.00000       0.00000       0.00000       0.00000
   4  23 3544.7644    2.6115  2.7950 11.9692 -0.0009      0.112218  0.1357   0.0862   0.2465    0.2505   0.0000      0.492655   498.9698       20.9525      -45.4555       11.2796      -12.5000       5.43823       2.36458     -0.546909       0.00000       0.00000       0.00000       0.00000       0.00000       0.00000       0.00000       0.00000       0.00000       0.00000       0.00000       0.00000       0.00000       0.00000       0.00000       0.00000       0.00000       0.00000       0.00000       0.00000       0.00000       0.00000       0.00000       0.00000       0.00000       0.00000       0.00000       0.00000       36.2456       40.0042       31.4731       21.7096       12.5520       6.15786       2.37585      0.646890       0.00000       0.00000       0.00000       0.00000       0.00000       0.00000       0.00000       0.00000       0.00000       0.00000       0.00000       0.00000       0.00000       0.00000       0.00000       0.00000       0.00000       0.00000       0.00000       0.00000       0.00000       0.00000       0.00000       0.00000       0.00000       0.00000       0.00000       0.00000
   4  25 3819.0783    1.8203  5.4912 11.0185  0.0005      0.175781  0.1972   0.0427   0.3946    0.1469   0.0000      0.214795   495.5625       58.7836       72.1485       17.2045      -14.9099       7.33376     -0.448338     -0.311395       0.00000       0.00000       0.00000       0.00000       0.00000       0.00000       0.00000       0.00000       0.00000       0.00000       0.00000       0.00000       0.00000       0.00000       0.00000       0.00000       0.00000       0.00000       0.00000       0.00000       0.00000       0.00000       0.00000       0.00000       0.00000       0.00000       0.00000       0.00000       48.9821       54.8554       43.4747       29.9903       18.5930       8.28022       3.52379      0.957240       0.00000       0.00000       0.00000       0.00000       0.00000       0.00000       0.00000       0.00000       0.00000       0.00000       0.00000       0.00000       0.00000       0.00000       0.00000       0.00000       0.00000       0.00000       0.00000       0.00000       0.00000       0.00000       0.00000       0.00000       0.00000       0.00000       0.00000       0.00000
   4  26 3957.4672    1.6045  8.2846 10.5338 -0.0009      0.557823  0.2618   0.0334   0.5190    0.1432   0.0000      0.142053   480.1184       16.6484       78.3958       37.1896      -42.6233      -3.78150       10.8716      0.454083       0.00000       0.00000       0.00000       0.00000       0.00000       0.00000       0.00000       0.00000       0.00000       0.00000       0.00000       0.00000       0.00000       0.00000       0.00000       0.00000       0.00000       0.00000       0.00000       0.00000       0.00000       0.00000       0.00000       0.00000       0.00000       0.00000       0.00000       0.00000       63.8746       69.8263       56.9760       41.0898       24.4155       11.8623       4.64497       1.25849       0.00000       0.00000       0.00000       0.00000       0.00000       0.00000       0.00000       0.00000       0.00000       0.00000       0.00000       0.00000       0.00000       0.00000       0.00000       0.00000       0.00000       0.00000       0.00000       0.00000       0.00000       0.00000       0.00000       0.00000       0.00000       0.00000       0.00000       0.00000
   5  11 1960.6039    0.5225  0.3364 10.2354 -0.0003       9.45056  0.0336   0.0373   0.0732    0.0956   0.0000       3.76493   441.9781      -25.7088       4.10736      -3.03112       1.89448      -1.59732       1.94557   -0.00235350      0.160246   -0.00358044       0.00000       0.00000       0.00000       0.00000       0.00000       0.00000       0.00000       0.00000       0.00000       0.00000       0.00000       0.00000       0.00000       0.00000       0.00000       0.00000       0.00000       0.00000       0.00000       0.00000       0.00000       0.00000       0.00000       0.00000       0.00000       0.00000       9.01496       10.0111       8.83392       7.35694       4.44505       2.81330       1.54600      0.618887      0.180887     0.0508508       0.00000       0.00000       0.00000       0.00000       0.00000       0.00000       0.00000       0.00000       0.00000       0.00000       0.00000       0.00000       0.00000       0.00000       0.00000       0.00000       0.00000       0.00000       0.00000       0.00000       0.00000       0.00000       0.00000       0.00000       0.00000       0.00000
   5  12 2098.5224    0.6630  0.4550 10.3724  0.0002       10.5929  0.0977   0.0399   0.1043    0.1311   0.0000       4.37748   422.6910       2.97987     -0.347655       14.6563      -5.80040      -1.12556     -0.310434     -0.105690     -0.273657     0.0572436       0.00000       0.00000       0.00000       0.00000       0.00000       0.00000       0.00000       0.00000       0.00000       0.00000       0.00000       0.00000       0.00000       0.00000       0.00000       0.00000       0.00000       0.00000       0.00000       0.00000       0.00000       0.00000       0.00000       0.00000       0.00000       0.00000       31.8896       32.5918       24.4513       14.4190       8.83118       5.32886       2.75586       1.14093      0.341132     0.0545687       0.00000       0.00000       0.00000       0.00000       0.00000       0.00000       0.00000       0.00000       0.00000       0.00000       0.00000       0.00000       0.00000       0.00000       0.00000       0.00000       0.00000       0.00000       0.00000       0.00000       0.00000       0.00000       0.00000       0.00000       0.00000       0.00000
   5  13 2235.4818    0.9050  0.6544 10.2802 -0.0067       7.03521  0.0515   0.0454   0.0887    0.2109   0.0000       2.12695   414.5475      -10.2129       28.0617       4.29685      -4.77976      -5.58691       2.71352     -0.876394     -0.146150    -0.0611867       0.00000       0.00000       0.00000       0.00000       0.00000       0.00000       0.00000       0.00000       0.00000       0.00000       0.00000       0.00000       0.00000       0.00000       0.00000       0.00000       0.00000       0.00000       0.00000       0.00000       0.00000       0.00000       0.00000       0.00000       0.00000       0.00000       13.2430       14.0382       12.8435       9.34991       5.91662       3.45528       1.84646      0.748117      0.244749     0.0518356       0.00000       0.00000       0.00000       0.00000       0.00000       0.00000       0.00000       0.00000       0.00000       0.00000       0.00000       0.00000       0.00000       0.00000       0.00000       0.00000       0.00000       0.00000       0.00000       0.00000       0.00000       0.00000       0.00000       0.00000       0.00000       0.00000
   5  15 2506.2505    1.7481  0.7742 10.9456  0.0015       4.17136  0.0531   0.0770   0.1010    0.3290   0.0000       1.27461   428.2316       29.5385       22.9262      -3.10563      -7.45642       2.56629      -2.40378     -0.185037    -0.0957458    -0.0329142       0.00000       0.00000       0.00000       0.00000       0.00000       0.00000       0.00000       0.00000       0.00000       0.00000       0.00000       0.00000       0.00000       0.00000       0.00000       0.00000       0.00000       0.00000       0.00000       0.00000       0.00000       0.00000       0.00000       0.00000       0.00000       0.00000       12.7708       12.9207       13.0417       8.99215       6.58212       3.98397       1.82952      0.883676      0.300961     0.0595133       0.00000       0.00000       0.00000       0.00000       0.00000       0.00000       0.00000       0.00000       0.00000       0.00000       0.00000       0.00000       0.00000       0.00000       0.00000       0.00000       0.00000       0.00000       0.00000       0.00000       0.00000       0.00000       0.00000       0.00000       0.00000       0.00000
   5  16 2641.4090    2.3435  0.8536 11.1631 -0.0003       2.97845  0.0520   0.1011   0.1087    0.5265   0.0000       1.20104   438.7891       7.52825       36.6102       23.7231      -6.97056      -1.85427       2.02278     0.0478171     -0.117473     0.0347591       0.00000       0.00000       0.00000       0.00000       0.00000       0.00000       0.00000       0.00000       0.00000       0.00000       0.00000       0.00000       0.00000       0.00000       0.00000       0.00000       0.00000       0.00000       0.00000       0.00000       0.00000       0.00000       0.00000       0.00000       0.00000       0.00000       13.8517       15.3911       12.8030       9.93295       5.95212       3.61573       1.77393      0.780889      0.232338     0.0626901       0.00000       0.00000       0.00000       0.00000       0.00000       0.00000       0.00000       0.00000       0.00000       0.00000       0.00000       0.00000       0.00000       0.00000       0.00000       0.00000       0.00000       0.00000       0.00000       0.00000       0.00000       0.00000       0.00000       0.00000       0.00000       0.00000
   5  17 2777.5550    2.6922  0.8677 12.4599 -0.0168       4.43642  0.0645   0.1295   0.1198    0.3409   0.0000       1.51368   419.0902      -3.56027       41.2317      -1.16068      -10.3980       2.33452     -0.193802     -0.567778     -0.389362    -0.0854977       0.00000       0.00000       0.00000       0.00000       0.00000       0.00000       0.00000       0.00000       0.00000       0.00000       0.00000       0.00000       0.00000       0.00000       0.00000       0.00000       0.00000       0.00000       0.00000       0.00000       0.00000       0.00000       0.00000       0.00000       0.00000       0.00000       14.8289       16.0192       16.5274       11.3888       7.52956       4.62992       2.73545       1.20718      0.386768     0.0854012       0.00000       0.00000       0.00000       0.00000       0.00000       0.00000       0.00000       0.00000       0.00000       0.00000       0.00000       0.00000       0.00000       0.00000       0.00000       0.00000       0.00000       0.00000       0.00000       0.00000       0.00000       0.00000       0.00000       0.00000       0.00000       0.00000
   5  19 3050.0823    3.6020  1.1560 11.7599 -0.0002      0.150184  0.0731   0.1503   0.1386    1.3872   0.0000       1.28229   423.6877       45.6398       23.1740       6.73079      0.297754      0.202580      -1.47121      0.595338     0.0676010    -0.0394794       0.00000       0.00000       0.00000       0.00000       0.00000       0.00000       0.00000       0.00000       0.00000       0.00000       0.00000       0.00000       0.00000       0.00000       0.00000       0.00000       0.00000       0.00000       0.00000       0.00000       0.00000       0.00000       0.00000       0.00000       0.00000       0.00000       14.5458       15.8970       15.0604       11.4388       7.55146       4.62291       2.50741       1.08313      0.363669     0.0823929       0.00000       0.00000       0.00000       0.00000       0.00000       0.00000       0.00000       0.00000       0.00000       0.00000       0.00000       0.00000       0.00000       0.00000       0.00000       0.00000       0.00000       0.00000       0.00000       0.00000       0.00000       0.00000       0.00000       0.00000       0.00000       0.00000
   5  22 3459.6001    2.8171  2.2728 12.0022 -0.0003      0.342985  0.1015   0.0850   0.2178    0.3131   0.0000      0.561667   434.3828       49.7814       42.8131       22.8004       2.58728      -2.30659    -0.0998533     -0.563941      0.174067    -0.0278240       0.00000       0.00000       0.00000       0.00000       0.00000       0.00000       0.00000       0.00000       0.00000       0.00000       0.00000       0.00000       0.00000       0.00000       0.00000       0.00000       0.00000       0.00000       0.00000       0.00000       0.00000       0.00000       0.00000       0.00000       0.00000       0.00000       22.6607       23.3751       20.6595       17.5808       12.0887       7.10987       3.66049       1.46571      0.478334      0.109041       0.00000       0.00000       0.00000       0.00000       0.00000       0.00000       0.00000       0.00000       0.00000       0.00000       0.00000       0.00000       0.00000       0.00000       0.00000       0.00000       0.00000       0.00000       0.00000       0.00000       0.00000       0.00000       0.00000       0.00000       0.00000       0.00000
   5  23 3596.7550    2.4841  3.3004 11.3203 -0.0098     0.0144134  0.1257   0.0639   0.2402    0.3049   0.0000      0.288867   431.8702       78.3143       34.0902       2.08302      -44.4109      -7.77230       2.08709     -0.840772      -1.69343     -0.121675       0.00000       0.00000       0.00000       0.00000       0.00000       0.00000       0.00000       0.00000       0.00000       0.00000       0.00000       0.00000       0.00000       0.00000       0.00000       0.00000       0.00000       0.00000       0.00000       0.00000       0.00000       0.00000       0.00000       0.00000       0.00000       0.00000       27.4774       29.3884       26.4665       20.7228       14.9458       8.46838       4.39894       1.76075      0.644027      0.138159       0.00000       0.00000       0.00000       0.00000       0.00000       0.00000       0.00000       0.00000       0.00000       0.00000       0.00000       0.00000       0.00000       0.00000       0.00000       0.00000       0.00000       0.00000       0.00000       0.00000       0.00000       0.00000       0.00000       0.00000       0.00000       0.00000
   5  24 3734.2802    2.0254  5.0750 10.9498  0.0013      0.270592  0.1787   0.0432   0.3164    0.1737   0.0000      0.185516   366.0711       52.4388      -30.9316      -3.59813       15.9535     -0.975934      -7.46081       1.20352     -0.105535    0.00712437       0.00000       0.00000       0.00000       0.00000       0.00000       0.00000       0.00000       0.00000       0.00000       0.00000       0.00000       0.00000       0.00000       0.00000       0.00000       0.00000       0.00000       0.00000       0.00000       0.00000       0.00000       0.00000       0.00000       0.00000       0.00000       0.00000       36.6969       40.7910       35.9062       28.1503       18.6640       11.3066       5.84065       2.50257      0.820041      0.190505       0.00000       0.00000       0.00000       0.00000       0.00000       0.00000       0.00000       0.00000       0.00000       0.00000       0.00000       0.00000       0.00000       0.00000       0.00000       0.00000       0.00000       0.00000       0.00000       0.00000       0.00000       0.00000       0.00000       0.00000       0.00000       0.00000
   5  25 3872.3402    1.7508  7.2024 10.5553  0.0020      0.378212  0.2180   0.0318   0.3978    0.1259   0.0000      0.132556   470.0401      -10.0259      -39.6672       8.54925       8.56431       1.04125      -8.02657      -5.63444      -1.23288      0.609815       0.00000       0.00000       0.00000       0.00000       0.00000       0.00000       0.00000       0.00000       0.00000       0.00000       0.00000       0.00000       0.00000       0.00000       0.00000       0.00000       0.00000       0.00000       0.00000       0.00000       0.00000       0.00000       0.00000       0.00000       0.00000       0.00000       41.9112       48.5628       43.5961       33.6904       23.0465       13.8581       6.99502       3.13686       1.07676      0.249693       0.00000       0.00000       0.00000       0.00000       0.00000       0.00000       0.00000       0.00000       0.00000       0.00000       0.00000       0.00000       0.00000       0.00000       0.00000       0.00000       0.00000       0.00000       0.00000       0.00000       0.00000       0.00000       0.00000       0.00000       0.00000       0.00000
   5  27 4147.8760    1.2646 11.5399 10.3052 -0.0002    -0.0504087  0.3487   0.0228   0.6073    0.0906   0.0000      0.116532   417.1223      -35.5944       65.0248       92.6452      -31.9688       13.1069      -2.77810       2.12519      0.159543     0.0443547       0.00000       0.00000       0.00000       0.00000       0.00000       0.00000       0.00000       0.00000       0.00000       0.00000       0.00000       0.00000       0.00000       0.00000       0.00000       0.00000       0.00000       0.00000       0.00000       0.00000       0.00000       0.00000       0.00000       0.00000       0.00000       0.00000       60.7043       67.7001       61.4483       50.2884       34.7863       20.9204       10.9855       4.63240       1.57953      0.357437       0.00000       0.00000       0.00000       0.00000       0.00000       0.00000       0.00000       0.00000       0.00000       0.00000       0.00000       0.00000       0.00000       0.00000       0.00000       0.00000       0.00000       0.00000       0.00000       0.00000       0.00000       0.00000       0.00000       0.00000       0.00000       0.00000
   6  11 2004.0995    0.5710  0.4746  9.8317 -0.0022       5.71402  0.0486   0.0293   0.0738    0.1259   0.0000       2.37208   417.3785       3.67782       8.96461       1.38007       6.29942       2.43808      -4.21235      0.399143       1.00602     -0.401612     0.0714626   -0.00416975       0.00000       0.00000       0.00000       0.00000       0.00000       0.00000       0.00000       0.00000       0.00000       0.00000       0.00000       0.00000       0.00000       0.00000       0.00000       0.00000       0.00000       0.00000       0.00000       0.00000       0.00000       0.00000       0.00000       0.00000       8.46577       11.9717       10.6245       8.57625       6.42517       4.12113       2.84674       1.04278      0.753700      0.239580     0.0873869     0.0192890       0.00000       0.00000       0.00000       0.00000       0.00000       0.00000       0.00000       0.00000       0.00000       0.00000       0.00000       0.00000       0.00000       0.00000       0.00000       0.00000       0.00000       0.00000       0.00000       0.00000       0.00000       0.00000       0.00000       0.00000
   6  12 2142.6384    0.7918  0.6378 10.1046 -0.0041       7.50383  0.0542   0.0355   0.0882    0.1615   0.0000       1.93313   446.9527       17.6467       18.3654       5.42671     -0.647513     -0.728977     -0.612975      -1.85247     -0.414412     0.0684066    -0.0321242   -0.00829827       0.00000       0.00000       0.00000       0.00000       0.00000       0.00000       0.00000       0.00000       0.00000       0.00000       0.00000       0.00000       0.00000       0.00000       0.00000       0.00000       0.00000       0.00000       0.00000       0.00000       0.00000       0.00000       0.00000       0.00000       9.34478       12.8244       10.1944       9.01243       7.16458       4.04483       2.95641       1.24825      0.751277      0.199299     0.0878136     0.0191357       0.00000       0.00000       0.00000       0.00000       0.00000       0.00000       0.00000       0.00000       0.00000       0.00000       0.00000       0.00000       0.00000       0.00000       0.00000       0.00000       0.00000       0.00000       0.00000       0.00000       0.00000       0.00000       0.00000       0.00000
   6  13 2279.8731    1.1148  0.8166  9.8206  0.0018       4.36810  0.0571   0.0445   0.0824    0.3247   0.0000       1.30769   444.1585       33.6247       22.8362      -5.46888      0.618117       2.57492      -3.70208      -1.25746     -0.322915      0.255463     0.0384961    -0.0239100       0.00000       0.00000       0.00000       0.00000       0.00000       0.00000       0.00000       0.00000       0.00000       0.00000       0.00000       0.00000       0.00000       0.00000       0.00000       0.00000       0.00000       0.00000       0.00000       0.00000       0.00000       0.00000       0.00000       0.00000       11.4089       11.8392       11.5196       9.65682       6.75894       4.78827       2.77519       1.40690      0.662979      0.252488     0.0676528     0.0136940       0.00000       0.00000       0.00000       0.00000       0.00000       0.00000       0.00000       0.00000       0.00000       0.00000       0.00000       0.00000       0.00000       0.00000       0.00000       0.00000       0.00000       0.00000       0.00000       0.00000       0.00000       0.00000       0.00000       0.00000
   6  15 2551.2484    1.8677  0.8448 11.4952  0.0030       4.10671  0.0513   0.0783   0.0984    0.2489   0.0000       1.28824   453.6230       4.27574       18.7516       10.1645       2.00280      -1.10216      0.612428     -0.812387     -0.471504     0.0195408      0.105382    -0.0209908       0.00000       0.00000       0.00000       0.00000       0.00000       0.00000       0.00000       0.00000       0.00000       0.00000       0.00000       0.00000       0.00000       0.00000       0.00000       0.00000       0.00000       0.00000       0.00000       0.00000       0.00000       0.00000       0.00000       0.00000       10.8914       12.4025       11.6824       9.25186       6.76246       4.21919       2.47694       1.39811      0.564447      0.229525     0.0712976     0.0145413       0.00000       0.00000       0.00000       0.00000       0.00000       0.00000       0.00000       0.00000       0.00000       0.00000       0.00000       0.00000       0.00000       0.00000       0.00000       0.00000       0.00000       0.00000       0.00000       0.00000       0.00000       0.00000       0.00000       0.00000
   6  16 2687.1269    2.3445  0.9120 12.1722 -0.0124       2.81881  0.0539   0.0970   0.1100    0.2367   0.0000       1.29559   443.2527       47.6120      -9.35338      -10.2908       7.55519       12.9690      -2.04320      -3.62151      0.717699    -0.0245165    -0.0145265    0.00151231       0.00000       0.00000       0.00000       0.00000       0.00000       0.00000       0.00000       0.00000       0.00000       0.00000       0.00000       0.00000       0.00000       0.00000       0.00000       0.00000       0.00000       0.00000       0.00000       0.00000       0.00000       0.00000       0.00000       0.00000       10.8998       12.5912       12.2630       9.58236       6.61605       4.72734       2.56689       1.36544      0.668515      0.269755     0.0750046     0.0159243       0.00000       0.00000       0.00000       0.00000       0.00000       0.00000       0.00000       0.00000       0.00000       0.00000       0.00000       0.00000       0.00000       0.00000       0.00000       0.00000       0.00000       0.00000       0.00000       0.00000       0.00000       0.00000       0.00000       0.00000
   6  17 2823.9659    2.9644  0.8119 11.5550 -0.0015       4.18608  0.0505   0.1182   0.0871    0.4141   0.0000       1.19828   419.7223       5.17768       10.3497       4.79987      -10.1027       9.96286      0.534612      -1.87059     -0.323101      0.280279     0.0147862    -0.0101590       0.00000       0.00000       0.00000       0.00000       0.00000       0.00000       0.00000       0.00000       0.00000       0.00000       0.00000       0.00000       0.00000       0.00000       0.00000       0.00000       0.00000       0.00000       0.00000       0.00000       0.00000       0.00000       0.00000       0.00000       10.4792       12.0261       10.6090       9.48672       5.92167       3.83480       2.32802       1.42650      0.559995      0.213382     0.0535334     0.0137995       0.00000       0.00000       0.00000       0.00000       0.00000       0.00000       0.00000       0.00000       0.00000       0.00000       0.00000       0.00000       0.00000       0.00000       0.00000       0.00000       0.00000       0.00000       0.00000       0.00000       0.00000       0.00000       0.00000       0.00000
   6  18 2960.8110    3.5819  0.8974 12.3253  0.0023       2.22657  0.0562   0.1401   0.0957    0.3214   0.0000      0.932242   432.2012       8.89853       7.67416       9.14029       4.30081      -1.47269     -0.234028      0.593650      0.369963     -0.244551     -0.176113    -0.0230138       0.00000       0.00000       0.00000       0.00000       0.00000       0.00000       0.00000       0.00000       0.00000       0.00000       0.00000       0.00000       0.00000       0.00000       0.00000       0.00000       0.00000       0.00000       0.00000       0.00000       0.00000       0.00000       0.00000       0.00000       10.6945       13.5245       11.8846       9.53375       6.85843       4.09434       2.76420       1.22418      0.689635      0.213874     0.0807350     0.0174229       0.00000       0.00000       0.00000       0.00000       0.00000       0.00000       0.00000       0.00000       0.00000       0.00000       0.00000       0.00000       0.00000       0.00000       0.00000       0.00000       0.00000       0.00000       0.00000       0.00000       0.00000       0.00000       0.00000       0.00000
   6  19 3097.3687    3.9651  0.8069 13.2314 -0.0062     -0.441708  0.0523   0.1736   0.0972    0.2464   0.0000      0.928814   453.3747       26.8142      -11.3181      -6.17979       7.52070      -5.64813       2.21986     -0.655737     -0.767506    0.00245332     0.0270171    -0.0100737       0.00000       0.00000       0.00000       0.00000       0.00000       0.00000       0.00000       0.00000       0.00000       0.00000       0.00000       0.00000       0.00000       0.00000       0.00000       0.00000       0.00000       0.00000       0.00000       0.00000       0.00000       0.00000       0.00000       0.00000       10.4893       12.0735       10.5975       8.68360       6.46577       4.57418       2.53473       1.13422      0.595454      0.221586     0.0665355     0.0151477       0.00000       0.00000       0.00000       0.00000       0.00000       0.00000       0.00000       0.00000       0.00000       0.00000       0.00000       0.00000       0.00000       0.00000       0.00000       0.00000       0.00000       0.00000       0.00000       0.00000       0.00000       0.00000       0.00000       0.00000
   6  20 3234.1785    3.9541  1.2295 11.9508 -0.0011      0.985035  0.0647   0.1444   0.1295    0.8987   0.0000       1.01866   431.2881       22.3393       11.8615       3.16432       24.6787      -8.78546     -0.502003      0.904616       1.29418     -0.286798     0.0172447   -0.00431281       0.00000       0.00000       0.00000       0.00000       0.00000       0.00000       0.00000       0.00000       0.00000       0.00000       0.00000       0.00000       0.00000       0.00000       0.00000       0.00000       0.00000       0.00000       0.00000       0.00000       0.00000       0.00000       0.00000       0.00000       12.1801       12.8808       11.6666       10.2017       7.84682       5.23622       3.11771       1.55377      0.702641      0.247254     0.0745204     0.0159955       0.00000       0.00000       0.00000       0.00000       0.00000       0.00000       0.00000       0.00000       0.00000       0.00000       0.00000       0.00000       0.00000       0.00000       0.00000       0.00000       0.00000       0.00000       0.00000       0.00000       0.00000       0.00000       0.00000       0.00000
   6  21 3371.0670    3.2352  1.9623 11.8696 -0.0126     -0.525423  0.0930   0.0919   0.1613    0.4607   0.0000      0.604901   445.2119       29.6743       2.76600      -14.2552      -9.80040      -4.40088      -6.42688      -3.26028    -0.0498153     -0.112339    -0.0214350    -0.0194092       0.00000       0.00000       0.00000       0.00000       0.00000       0.00000       0.00000       0.00000       0.00000       0.00000       0.00000       0.00000       0.00000       0.00000       0.00000       0.00000       0.00000       0.00000       0.00000       0.00000       0.00000       0.00000       0.00000       0.00000       16.4930       17.9033       17.3790       14.0901       11.3087       7.47593       4.31407       2.42019      0.975125      0.413622      0.124322     0.0240043       0.00000       0.00000       0.00000       0.00000       0.00000       0.00000       0.00000       0.00000       0.00000       0.00000       0.00000       0.00000       0.00000       0.00000       0.00000       0.00000       0.00000       0.00000       0.00000       0.00000       0.00000       0.00000       0.00000       0.00000
   6  22 3508.4344    2.8074  2.7504 11.5708 -0.0148      0.325664  0.1056   0.0667   0.2063    0.2955   0.0000      0.281791   456.3984       30.0295       17.6770      -3.62659      -11.9042       1.49608      -4.72219      -3.65051     -0.675294     0.0230764     -0.180912     0.0222720       0.00000       0.00000       0.00000       0.00000       0.00000       0.00000       0.00000       0.00000       0.00000       0.00000       0.00000       0.00000       0.00000       0.00000       0.00000       0.00000       0.00000       0.00000       0.00000       0.00000       0.00000       0.00000       0.00000       0.00000       19.3219       21.8393       19.3181       17.0091       13.3471       8.90308       5.22345       2.77699       1.17948      0.447659      0.142431     0.0302722       0.00000       0.00000       0.00000       0.00000       0.00000       0.00000       0.00000       0.00000       0.00000       0.00000       0.00000       0.00000       0.00000       0.00000       0.00000       0.00000       0.00000       0.00000       0.00000       0.00000       0.00000       0.00000       0.00000       0.00000
   6  23 3646.2912    2.3643  3.8900 11.0229 -0.0047      0.345937  0.1324   0.0487   0.2482    0.2188   0.0000      0.206435   415.4820       59.0344       15.2844       35.5927       23.1270      -6.21120      -1.45430       3.66714      -2.03759     -0.579610      0.201955    -0.0290282       0.00000       0.00000       0.00000       0.00000       0.00000       0.00000       0.00000       0.00000       0.00000       0.00000       0.00000       0.00000       0.00000       0.00000       0.00000       0.00000       0.00000       0.00000       0.00000       0.00000       0.00000       0.00000       0.00000       0.00000       23.8390       28.9596       25.4247       21.8840       15.4866       10.5622       6.07330       3.15838       1.45526      0.564569      0.171378     0.0399164       0.00000       0.00000       0.00000       0.00000       0.00000       0.00000       0.00000       0.00000       0.00000       0.00000       0.00000       0.00000       0.00000       0.00000       0.00000       0.00000       0.00000       0.00000       0.00000       0.00000       0.00000       0.00000       0.00000       0.00000
   6  28 4337.6315    1.0301 14.1763 10.1985  0.0004     -0.108680  0.4212   0.0180   0.7386    0.0673   0.0000      0.108859   417.7188       165.959       25.0363       10.4711       17.3448      -2.58859       4.14165      0.556849      -4.41041      -1.04864      0.938099     -0.345069       0.00000       0.00000       0.00000       0.00000       0.00000       0.00000       0.00000       0.00000       0.00000       0.00000       0.00000       0.00000       0.00000       0.00000       0.00000       0.00000       0.00000       0.00000       0.00000       0.00000       0.00000       0.00000       0.00000       0.00000       57.5558       69.7027       66.3862       53.8260       42.4223       27.7986       17.4318       8.55568       4.31255       1.61086      0.528715      0.102711       0.00000       0.00000       0.00000       0.00000       0.00000       0.00000       0.00000       0.00000       0.00000       0.00000       0.00000       0.00000       0.00000       0.00000       0.00000       0.00000       0.00000       0.00000       0.00000       0.00000       0.00000       0.00000       0.00000       0.00000
   7  12 2184.6673    0.8784  0.5497 10.2602  0.0018       6.36413  0.0378   0.0379   0.0683    0.1419   0.0000       1.75099   428.2416       11.7228       9.28090       10.8875       1.62828      -2.28944      0.584465      0.856997    -0.0816145     -0.204762      0.248550    -0.0163977    0.00163547  -0.000692879       0.00000       0.00000       0.00000       0.00000       0.00000       0.00000       0.00000       0.00000       0.00000       0.00000       0.00000       0.00000       0.00000       0.00000       0.00000       0.00000       0.00000       0.00000       0.00000       0.00000       0.00000       0.00000       6.94382       8.34296       7.69458       6.94797       5.12385       3.43440       2.50250       1.26840      0.781512      0.328291      0.161112     0.0427255     0.0143572    0.00290499       0.00000       0.00000       0.00000       0.00000       0.00000       0.00000       0.00000       0.00000       0.00000       0.00000       0.00000       0.00000       0.00000       0.00000       0.00000       0.00000       0.00000       0.00000       0.00000       0.00000       0.00000       0.00000
   7  13 2322.3435    1.1710  0.8042 10.5125 -0.0055       5.47818  0.0488   0.0450   0.0975    0.2133   0.0000       1.31107   428.8521     -0.711235       22.1044      0.941154      -11.6596       5.98442     -0.669004      0.412809      0.324028     0.0253864      0.193568     0.0152463    -0.0197340   -0.00201236       0.00000       0.00000       0.00000       0.00000       0.00000       0.00000       0.00000       0.00000       0.00000       0.00000       0.00000       0.00000       0.00000       0.00000       0.00000       0.00000       0.00000       0.00000       0.00000       0.00000       0.00000       0.00000       8.72170       9.71837       9.54675       8.88859       6.29056       3.91249       2.57399       1.77713       1.05144      0.435006      0.180547     0.0563514     0.0162656    0.00338473       0.00000       0.00000       0.00000       0.00000       0.00000       0.00000       0.00000       0.00000       0.00000       0.00000       0.00000       0.00000       0.00000       0.00000       0.00000       0.00000       0.00000       0.00000       0.00000       0.00000       0.00000       0.00000
   7  14 2458.3159    1.4448  0.9256 11.0767 -0.0055       4.75987  0.0624   0.0527   0.1033    0.1980   0.0000       1.26777   438.3956      -2.43854       19.8114       3.46700      0.347496      -1.03910       4.35913      -1.09952      0.532478    -0.0397927     0.0261108    -0.0145202     0.0173551   0.000339901       0.00000       0.00000       0.00000       0.00000       0.00000       0.00000       0.00000       0.00000       0.00000       0.00000       0.00000       0.00000       0.00000       0.00000       0.00000       0.00000       0.00000       0.00000       0.00000       0.00000       0.00000       0.00000       12.6387       15.5097       15.3024       11.6251       8.53609       5.56060       3.05992       1.78319       1.00848      0.411415      0.211650     0.0762867     0.0199976    0.00334271       0.00000       0.00000       0.00000       0.00000       0.00000       0.00000       0.00000       0.00000       0.00000       0.00000       0.00000       0.00000       0.00000       0.00000       0.00000       0.00000       0.00000       0.00000       0.00000       0.00000       0.00000       0.00000
   7  16 2731.3198    2.5442  0.8390 12.0708 -0.0012       3.62542  0.0497   0.0941   0.0866    0.2102   0.0000       1.23279   441.3729       2.70826      -3.89134      -6.50907      0.989259       2.31241      -1.58706     -0.867354     -0.517250     0.0462862      0.243285     0.0122695    -0.0306383   -0.00224453       0.00000       0.00000       0.00000       0.00000       0.00000       0.00000       0.00000       0.00000       0.00000       0.00000       0.00000       0.00000       0.00000       0.00000       0.00000       0.00000       0.00000       0.00000       0.00000       0.00000       0.00000       0.00000       8.20768       9.73147       8.56365       7.17735       6.69466       4.75529       3.18409       1.77148      0.841925      0.425107      0.160811     0.0586557     0.0193281    0.00341634       0.00000       0.00000       0.00000       0.00000       0.00000       0.00000       0.00000       0.00000       0.00000       0.00000       0.00000       0.00000       0.00000       0.00000       0.00000       0.00000       0.00000       0.00000       0.00000       0.00000       0.00000       0.00000
   7  17 2868.4789    3.1582  0.8275 12.3971 -0.0012       2.34296  0.0464   0.1283   0.0962    0.2284   0.0000       1.36346   438.2987       22.2718       23.9085       5.07601      -1.78564      0.854266      -1.68657      -4.24966     -0.468969     -0.469738      0.134792     0.0276658     0.0106128   -0.00201385       0.00000       0.00000       0.00000       0.00000       0.00000       0.00000       0.00000       0.00000       0.00000       0.00000       0.00000       0.00000       0.00000       0.00000       0.00000       0.00000       0.00000       0.00000       0.00000       0.00000       0.00000       0.00000       8.19132       9.93179       8.63892       7.81903       6.18029       4.06352       2.88842       1.65125      0.858560      0.376400      0.158547     0.0499067     0.0158108    0.00339183       0.00000       0.00000       0.00000       0.00000       0.00000       0.00000       0.00000       0.00000       0.00000       0.00000       0.00000       0.00000       0.00000       0.00000       0.00000       0.00000       0.00000       0.00000       0.00000       0.00000       0.00000       0.00000
   7  18 3005.7759    3.6464  0.7639 13.1040 -0.0058      0.522401  0.0450   0.1421   0.0853    0.2002   0.0000       1.28576   441.1655       28.3630       12.2605       10.1739      -7.05991      -9.03974      -2.25467      0.362054      0.377891    -0.0999439    -0.0350652    -0.0390373    -0.0214601    0.00418521       0.00000       0.00000       0.00000       0.00000       0.00000       0.00000       0.00000       0.00000       0.00000       0.00000       0.00000       0.00000       0.00000       0.00000       0.00000       0.00000       0.00000       0.00000       0.00000       0.00000       0.00000       0.00000       7.49289       8.17782       8.43712       7.58623       5.69876       4.19789       3.01210       1.59234      0.887500      0.455218      0.193941     0.0609876     0.0176187    0.00335086       0.00000       0.00000       0.00000       0.00000       0.00000       0.00000       0.00000       0.00000       0.00000       0.00000       0.00000       0.00000       0.00000       0.00000       0.00000       0.00000       0.00000       0.00000       0.00000       0.00000       0.00000       0.00000
   7  19 3143.0769    3.7782  1.1231 12.8473 -0.0029      0.884812  0.0628   0.1278   0.1103    0.2743   0.0000      0.989671   429.0772     -0.555257       25.7743       16.2205       4.50528      -6.72062       1.97299      -1.98814   0.000841437     -0.119780   -0.00113372    -0.0959623    0.00268460   -0.00637669       0.00000       0.00000       0.00000       0.00000       0.00000       0.00000       0.00000       0.00000       0.00000       0.00000       0.00000       0.00000       0.00000       0.00000       0.00000       0.00000       0.00000       0.00000       0.00000       0.00000       0.00000       0.00000       9.45981       12.5475       10.3517       9.95861       7.32406       5.42724       3.46716       1.99006       1.12278      0.476160      0.215473     0.0701974     0.0208956    0.00514263       0.00000       0.00000       0.00000       0.00000       0.00000       0.00000       0.00000       0.00000       0.00000       0.00000       0.00000       0.00000       0.00000       0.00000       0.00000       0.00000       0.00000       0.00000       0.00000       0.00000       0.00000       0.00000
   7  20 3280.1413    3.6274  1.5721 12.1244  0.0033       1.62172  0.0761   0.1041   0.1225    0.3182   0.0000      0.651494   445.9618       26.8095       7.89510       15.8179      -9.01685      -8.87610    -0.0473655      -1.43629      0.201567   -0.00306259     0.0763080     0.0169889    -0.0189730    0.00420405       0.00000       0.00000       0.00000       0.00000       0.00000       0.00000       0.00000       0.00000       0.00000       0.00000       0.00000       0.00000       0.00000       0.00000       0.00000       0.00000       0.00000       0.00000       0.00000       0.00000       0.00000       0.00000       12.3243       13.7113       13.0257       11.2652       9.02427       6.37294       4.44881       2.36273       1.20663      0.618502      0.242878     0.0781789     0.0236879    0.00428931       0.00000       0.00000       0.00000       0.00000       0.00000       0.00000       0.00000       0.00000       0.00000       0.00000       0.00000       0.00000       0.00000       0.00000       0.00000       0.00000       0.00000       0.00000       0.00000       0.00000       0.00000       0.00000
   7  21 3417.7688    2.9836  2.0201 12.5805  0.0049       1.50117  0.0872   0.0844   0.1664    0.1641   0.0000      0.634898   443.3493       5.14654      -11.0366      -12.4461       3.45287     -0.538920      -4.06701      -2.27109     -0.364158       1.37503    -0.0806703   -0.00114822     0.0125629   -0.00178405       0.00000       0.00000       0.00000       0.00000       0.00000       0.00000       0.00000       0.00000       0.00000       0.00000       0.00000       0.00000       0.00000       0.00000       0.00000       0.00000       0.00000       0.00000       0.00000       0.00000       0.00000       0.00000       13.4802       16.0693       15.6567       13.0958       10.2168       7.16256       4.40972       2.71795       1.51422      0.650082      0.289893      0.103935     0.0290818    0.00541501       0.00000       0.00000       0.00000       0.00000       0.00000       0.00000       0.00000       0.00000       0.00000       0.00000       0.00000       0.00000       0.00000       0.00000       0.00000       0.00000       0.00000       0.00000       0.00000       0.00000       0.00000       0.00000
   7  22 3555.7007    2.6514  3.0815 11.3148 -0.0014      0.827707  0.1049   0.0559   0.1813    0.2136   0.0000      0.306524   434.3943       64.6512       28.3520      0.307593      -8.07911       5.96382       11.2159     -0.785550       1.57179     -0.817076      0.501745   -0.00573617    -0.0313311  -0.000217003       0.00000       0.00000       0.00000       0.00000       0.00000       0.00000       0.00000       0.00000       0.00000       0.00000       0.00000       0.00000       0.00000       0.00000       0.00000       0.00000       0.00000       0.00000       0.00000       0.00000       0.00000       0.00000       15.4831       18.1042       17.6175       15.1843       11.9721       8.55006       5.52117       3.38455       1.77272      0.861903      0.347688      0.126657     0.0349917    0.00665184       0.00000       0.00000       0.00000       0.00000       0.00000       0.00000       0.00000       0.00000       0.00000       0.00000       0.00000       0.00000       0.00000       0.00000       0.00000       0.00000       0.00000       0.00000       0.00000       0.00000       0.00000       0.00000
   7  23 3693.7890    2.2574  4.2507 11.1415 -0.0008      0.694090  0.1328   0.0422   0.2314    0.1505   0.0000      0.212837   476.1512       24.0477       4.81431       36.8999     -0.525427      -18.2009       2.38211      0.665153      -2.80852      0.811940      0.199750     0.0361330    -0.0182432    0.00323534       0.00000       0.00000       0.00000       0.00000       0.00000       0.00000       0.00000       0.00000       0.00000       0.00000       0.00000       0.00000       0.00000       0.00000       0.00000       0.00000       0.00000       0.00000       0.00000       0.00000       0.00000       0.00000       19.3858       23.4190       21.5062       19.5171       14.9175       11.0483       6.98743       4.30427       2.23307       1.08383      0.430653      0.157442     0.0420785    0.00889733       0.00000       0.00000       0.00000       0.00000       0.00000       0.00000       0.00000       0.00000       0.00000       0.00000       0.00000       0.00000       0.00000       0.00000       0.00000       0.00000       0.00000       0.00000       0.00000       0.00000       0.00000       0.00000
   7  25 3970.9951    1.5969  7.9829 10.4853 -0.0028      0.211352  0.2090   0.0238   0.3694    0.0863   0.0000      0.107020   420.9536       26.4267       112.136       26.1492      -5.21690       18.2731       19.8855       5.69884       1.31921      -2.74020      0.188723     -0.170605     0.0681056     0.0134571       0.00000       0.00000       0.00000       0.00000       0.00000       0.00000       0.00000       0.00000       0.00000       0.00000       0.00000       0.00000       0.00000       0.00000       0.00000       0.00000       0.00000       0.00000       0.00000       0.00000       0.00000       0.00000       28.5044       34.2711       32.4226       28.7216       23.4748       16.3708       11.1625       6.65440       3.51595       1.73796      0.683655      0.242528     0.0726028     0.0136286       0.00000       0.00000       0.00000       0.00000       0.00000       0.00000       0.00000       0.00000       0.00000       0.00000       0.00000       0.00000       0.00000       0.00000       0.00000       0.00000       0.00000       0.00000       0.00000       0.00000       0.00000       0.00000
   7  26 4109.2626    1.3389 10.8922 10.2704 -0.0037    -0.0748481  0.2735   0.0192   0.4845    0.0689   0.0000     0.0908924   395.3760       79.1148       40.1928       23.5198       2.26478       11.1948       25.3042      -10.6810       3.89325      -1.35675    -0.0642718     -0.166869     0.0413708   -0.00969542       0.00000       0.00000       0.00000       0.00000       0.00000       0.00000       0.00000       0.00000       0.00000       0.00000       0.00000       0.00000       0.00000       0.00000       0.00000       0.00000       0.00000       0.00000       0.00000       0.00000       0.00000       0.00000       35.4424       44.3514       40.9484       36.7226       28.9588       21.2251       13.9486       8.22636       4.32337       2.09936      0.864785      0.310583     0.0895909     0.0179049       0.00000       0.00000       0.00000       0.00000       0.00000       0.00000       0.00000       0.00000       0.00000       0.00000       0.00000       0.00000       0.00000       0.00000       0.00000       0.00000       0.00000       0.00000       0.00000       0.00000       0.00000       0.00000
   8  11 2086.1929    0.6528  0.6061  9.8184  0.0006       7.92961  0.0481   0.0267   0.0667    0.1256   0.0000       1.86606   439.9843       6.80973       7.30706      -4.62107       2.04379      -3.63994       1.80417     -0.852001       1.02057     -0.312056     -0.190948    -0.0736941     0.0140135  -0.000628623    0.00462696   0.000354513       0.00000       0.00000       0.00000       0.00000       0.00000       0.00000       0.00000       0.00000       0.00000       0.00000       0.00000       0.00000       0.00000       0.00000       0.00000       0.00000       0.00000       0.00000       0.00000       0.00000       8.50253       10.5421       10.3884       8.88956       6.73201       4.72069       2.81936       2.08348       1.04145      0.611284      0.311035      0.122736     0.0426105     0.0177813    0.00394454   0.000732436       0.00000       0.00000       0.00000       0.00000       0.00000       0.00000       0.00000       0.00000       0.00000       0.00000       0.00000       0.00000       0.00000       0.00000       0.00000       0.00000       0.00000       0.00000       0.00000       0.00000
   8  12 2225.2321    0.9006  0.7102 10.2770 -0.0117       5.66584  0.0421   0.0357   0.0831    0.1485   0.0000       1.45682   443.9968       21.5812       24.4511       5.59302      -4.82363      -3.04128       2.43344      -2.74969       2.24776     -0.567513      0.455687      0.165661     -0.130877    -0.0109710   -0.00111230  -0.000256807       0.00000       0.00000       0.00000       0.00000       0.00000       0.00000       0.00000       0.00000       0.00000       0.00000       0.00000       0.00000       0.00000       0.00000       0.00000       0.00000       0.00000       0.00000       0.00000       0.00000       6.22319       7.60217       7.42484       6.67658       5.59528       3.81322       2.87501       1.71749       1.12547      0.602032      0.267347      0.129897     0.0469154     0.0144784    0.00440694   0.000756642       0.00000       0.00000       0.00000       0.00000       0.00000       0.00000       0.00000       0.00000       0.00000       0.00000       0.00000       0.00000       0.00000       0.00000       0.00000       0.00000       0.00000       0.00000       0.00000       0.00000
   8  13 2363.0050    1.3281  0.7883 10.8933 -0.0029       5.13529  0.0462   0.0482   0.0861    0.1820   0.0000       1.37207   434.2400       3.45409      -1.55232      -1.91270       4.70838      0.494624     0.0289589     -0.331376       1.06464     -0.123032     0.0984634     -0.121477   -0.00393003     0.0157359   0.000826159  -0.000418989       0.00000       0.00000       0.00000       0.00000       0.00000       0.00000       0.00000       0.00000       0.00000       0.00000       0.00000       0.00000       0.00000       0.00000       0.00000       0.00000       0.00000       0.00000       0.00000       0.00000       7.19781       7.90778       7.41959       7.10891       5.56045       4.53795       3.42921       2.08328       1.09012      0.613255      0.308167      0.143411     0.0491326     0.0150954    0.00384529   0.000758238       0.00000       0.00000       0.00000       0.00000       0.00000       0.00000       0.00000       0.00000       0.00000       0.00000       0.00000       0.00000       0.00000       0.00000       0.00000       0.00000       0.00000       0.00000       0.00000       0.00000
   8  14 2499.5389    1.6329  0.9244 11.2935 -0.0086       1.04326  0.0776   0.0563   0.0953    0.1882   0.0000       1.46810   427.8058       10.1343       7.39724      -9.26102       2.61661       3.49929      -4.40111      0.646680     -0.383339     -0.605373   0.000965554     -0.109813     0.0128713    -0.0265994   -0.00440200   0.000281195       0.00000       0.00000       0.00000       0.00000       0.00000       0.00000       0.00000       0.00000       0.00000       0.00000       0.00000       0.00000       0.00000       0.00000       0.00000       0.00000       0.00000       0.00000       0.00000       0.00000       17.0025       22.0534       21.9009       17.9928       12.1163       7.40930       4.17389       2.19801       1.33130      0.646073      0.323046      0.132161     0.0541064     0.0156589    0.00420857   0.000785653       0.00000       0.00000       0.00000       0.00000       0.00000       0.00000       0.00000       0.00000       0.00000       0.00000       0.00000       0.00000       0.00000       0.00000       0.00000       0.00000       0.00000       0.00000       0.00000       0.00000
   8  15 2636.1117    2.1208  0.8451 11.8267 -0.0005      0.238088  0.0463   0.0754   0.0853    0.1808   0.0000       1.02925   425.1802       1.82225       16.2981       13.1351       1.15943       4.08325      -6.44931      -2.99395     -0.753608      -1.16969     -0.381593    -0.0107786   -0.00891830    -0.0324407   -0.00169106    0.00132489       0.00000       0.00000       0.00000       0.00000       0.00000       0.00000       0.00000       0.00000       0.00000       0.00000       0.00000       0.00000       0.00000       0.00000       0.00000       0.00000       0.00000       0.00000       0.00000       0.00000       6.53525       8.10726       7.87097       7.15390       5.93715       4.35176       2.82630       2.01995       1.14841      0.676183      0.297928      0.136306     0.0481171     0.0183091    0.00443580   0.000857517       0.00000       0.00000       0.00000       0.00000       0.00000       0.00000       0.00000       0.00000       0.00000       0.00000       0.00000       0.00000       0.00000       0.00000       0.00000       0.00000       0.00000       0.00000       0.00000       0.00000
   8  16 2773.9406    2.8208  0.6860 12.4546 -0.0007       2.34951  0.0454   0.1122   0.0768    0.1655   0.0000       1.06966   428.6137       7.67435       9.19139       3.21039      -3.40198      -4.93237      -2.02362     -0.555335      0.298048     -0.713854      0.481053    0.00890067    -0.0213343   -0.00146887    0.00369449    0.00140780       0.00000       0.00000       0.00000       0.00000       0.00000       0.00000       0.00000       0.00000       0.00000       0.00000       0.00000       0.00000       0.00000       0.00000       0.00000       0.00000       0.00000       0.00000       0.00000       0.00000       6.56404       9.43135       8.37287       7.66628       5.69700       4.37736       3.03418       1.78394       1.20354      0.480962      0.344026      0.102756     0.0593746     0.0157687    0.00461647   0.000988052       0.00000       0.00000       0.00000       0.00000       0.00000       0.00000       0.00000       0.00000       0.00000       0.00000       0.00000       0.00000       0.00000       0.00000       0.00000       0.00000       0.00000       0.00000       0.00000       0.00000
   8  17 2911.7314    3.2641  0.7397 12.9659  0.0027       2.50294  0.0427   0.1279   0.0860    0.1678   0.0000       1.17940   429.9611       26.9697       8.29960       13.8464     -0.787941       7.69976     -0.202533      -4.48498     -0.112055     -0.127597     -0.204332     0.0224126     0.0414035     0.0112526   -0.00942516   -0.00110807       0.00000       0.00000       0.00000       0.00000       0.00000       0.00000       0.00000       0.00000       0.00000       0.00000       0.00000       0.00000       0.00000       0.00000       0.00000       0.00000       0.00000       0.00000       0.00000       0.00000       6.97151       9.22371       8.33784       7.33829       5.59720       4.21004       2.63318       1.79849      0.934593      0.510831      0.244212      0.104392     0.0398538     0.0148306    0.00367265   0.000728650       0.00000       0.00000       0.00000       0.00000       0.00000       0.00000       0.00000       0.00000       0.00000       0.00000       0.00000       0.00000       0.00000       0.00000       0.00000       0.00000       0.00000       0.00000       0.00000       0.00000
   8  18 3049.4023    3.7498  0.7967 13.2873 -0.0055       4.58604  0.0532   0.1436   0.0808    0.1611   0.0000       1.38253   441.2722       2.22553       6.79138      -2.36034      -6.05636       4.19450       3.42431       2.18976      -1.94824       1.11703      0.329559     0.0471807     0.0434800    -0.0203061  -0.000160913  -6.24981e-05       0.00000       0.00000       0.00000       0.00000       0.00000       0.00000       0.00000       0.00000       0.00000       0.00000       0.00000       0.00000       0.00000       0.00000       0.00000       0.00000       0.00000       0.00000       0.00000       0.00000       7.93347       7.73994       8.86282       9.12360       5.59972       4.69973       4.05977       2.50675       1.05106      0.765739      0.427455      0.204207     0.0633021     0.0183649    0.00409482   0.000881024       0.00000       0.00000       0.00000       0.00000       0.00000       0.00000       0.00000       0.00000       0.00000       0.00000       0.00000       0.00000       0.00000       0.00000       0.00000       0.00000       0.00000       0.00000       0.00000       0.00000
   8  19 3186.9308    3.7232  1.1043 13.4286 -0.0024      0.628561  0.0684   0.1238   0.1185    0.1849   0.0000       1.39727   430.7811       18.3931       25.1148       3.41755     -0.387239       3.94802     -0.740302      -1.22371      0.472298    -0.0526611    -0.0603607     0.0654635    0.00452183    -0.0249341   -0.00375157   0.000388085       0.00000       0.00000       0.00000       0.00000       0.00000       0.00000       0.00000       0.00000       0.00000       0.00000       0.00000       0.00000       0.00000       0.00000       0.00000       0.00000       0.00000       0.00000       0.00000       0.00000       9.74168       11.2378       9.28700       9.03553       7.68544       6.41556       4.42045       2.72074       1.49361      0.785958      0.347850      0.153543     0.0514237     0.0176518    0.00408627   0.000900618       0.00000       0.00000       0.00000       0.00000       0.00000       0.00000       0.00000       0.00000       0.00000       0.00000       0.00000       0.00000       0.00000       0.00000       0.00000       0.00000       0.00000       0.00000       0.00000       0.00000
   8  20 3324.6211    3.4980  1.4986 12.8037 -0.0110       1.90299  0.0669   0.1000   0.1281    0.1767   0.0000      0.748317   437.3981       38.8833       4.25253       9.33839      -7.78290      -4.88006       4.01161      -3.05531       2.46593      -2.18951     -0.498439     -0.190562      0.107010    -0.0181227   -0.00598463   0.000104604       0.00000       0.00000       0.00000       0.00000       0.00000       0.00000       0.00000       0.00000       0.00000       0.00000       0.00000       0.00000       0.00000       0.00000       0.00000       0.00000       0.00000       0.00000       0.00000       0.00000       9.21032       10.3966       10.4769       8.98881       7.99155       5.94287       4.04048       2.72366       1.56853      0.852372      0.406274      0.167642     0.0651668     0.0226294    0.00579109   0.000950369       0.00000       0.00000       0.00000       0.00000       0.00000       0.00000       0.00000       0.00000       0.00000       0.00000       0.00000       0.00000       0.00000       0.00000       0.00000       0.00000       0.00000       0.00000       0.00000       0.00000
   8  21 3462.5977    2.8181  1.9791 12.5146 -0.0057    0.00457084  0.0859   0.0729   0.1487    0.1392   0.0000      0.592279   460.0264       20.9424       1.70128       14.9563       1.19257       3.58159      -12.3382      0.217409       1.03029      0.501511      0.584049      0.156268     0.0331958    -0.0195173    0.00663406   -0.00151065       0.00000       0.00000       0.00000       0.00000       0.00000       0.00000       0.00000       0.00000       0.00000       0.00000       0.00000       0.00000       0.00000       0.00000       0.00000       0.00000       0.00000       0.00000       0.00000       0.00000       11.1673       13.8057       13.2412       12.2184       9.61773       7.34167       5.16063       3.35176       1.84246       1.02059      0.537511      0.220865     0.0831624     0.0288606    0.00725923    0.00142249       0.00000       0.00000       0.00000       0.00000       0.00000       0.00000       0.00000       0.00000       0.00000       0.00000       0.00000       0.00000       0.00000       0.00000       0.00000       0.00000       0.00000       0.00000       0.00000       0.00000
   8  22 3601.3621    2.4202  3.3162 11.6798 -0.0015      0.573662  0.1064   0.0494   0.1995    0.1252   0.0000      0.280407   421.0483       4.94107      -15.6018       1.10192      -13.9097      -14.9511       1.05219      -2.06825     -0.983736    -0.0613304     0.0773666      0.147526    -0.0325754    -0.0178041    0.00777169   -0.00224900       0.00000       0.00000       0.00000       0.00000       0.00000       0.00000       0.00000       0.00000       0.00000       0.00000       0.00000       0.00000       0.00000       0.00000       0.00000       0.00000       0.00000       0.00000       0.00000       0.00000       14.3256       17.3159       17.0251       15.0262       12.6484       8.70664       6.03577       3.98421       2.39949       1.32546      0.621371      0.270445      0.100327     0.0339431    0.00936505    0.00162963       0.00000       0.00000       0.00000       0.00000       0.00000       0.00000       0.00000       0.00000       0.00000       0.00000       0.00000       0.00000       0.00000       0.00000       0.00000       0.00000       0.00000       0.00000       0.00000       0.00000
   8  23 3740.0596    2.0936  5.2362 10.9390 -0.0009      0.455696  0.1354   0.0332   0.2474    0.1158   0.0000      0.138771   445.4092       29.9757       24.3791      -19.6678      -8.67012       8.05601      -3.94548      -7.26386      -2.50105      0.442823     -0.612764     -0.162705     -0.169354     0.0111960    0.00536779   -0.00181121       0.00000       0.00000       0.00000       0.00000       0.00000       0.00000       0.00000       0.00000       0.00000       0.00000       0.00000       0.00000       0.00000       0.00000       0.00000       0.00000       0.00000       0.00000       0.00000       0.00000       17.4019       22.3688       21.1822       19.0151       15.6109       12.4221       8.03812       5.62228       3.14348       1.78998      0.821047      0.381943      0.140100     0.0512468     0.0124417    0.00241568       0.00000       0.00000       0.00000       0.00000       0.00000       0.00000       0.00000       0.00000       0.00000       0.00000       0.00000       0.00000       0.00000       0.00000       0.00000       0.00000       0.00000       0.00000       0.00000       0.00000
   8  24 3878.9636    1.7314  6.5600 10.7914 -0.0023      0.416643  0.1649   0.0264   0.3072    0.0855   0.0000      0.124764   455.7408       20.8800       24.2772       11.0042       18.6029       10.8189       14.5352      -1.77590      -6.46820      -2.16396     -0.468688     -0.376835      0.199633     0.0533057   -0.00379220   -0.00352506       0.00000       0.00000       0.00000       0.00000       0.00000       0.00000       0.00000       0.00000       0.00000       0.00000       0.00000       0.00000       0.00000       0.00000       0.00000       0.00000       0.00000       0.00000       0.00000       0.00000       21.6027       26.6615       25.2795       23.4003       19.0790       13.8776       9.97091       6.26037       3.91735       2.01929       1.04856      0.424858      0.171664     0.0520635     0.0146615    0.00266473       0.00000       0.00000       0.00000       0.00000       0.00000       0.00000       0.00000       0.00000       0.00000       0.00000       0.00000       0.00000       0.00000       0.00000       0.00000       0.00000       0.00000       0.00000       0.00000       0.00000
   8  25 4017.7182    1.4939  8.5607 10.5658 -0.0038      0.100594  0.2028   0.0217   0.3899    0.0709   0.0000     0.0991617   391.1925      -4.20007       32.0394      -6.85027       1.56636       4.35336      -18.6788      -6.14032       5.91170      0.548766     -0.953763      0.433385     -0.309427    0.00390735    0.00988787   -0.00860939       0.00000       0.00000       0.00000       0.00000       0.00000       0.00000       0.00000       0.00000       0.00000       0.00000       0.00000       0.00000       0.00000       0.00000       0.00000       0.00000       0.00000       0.00000       0.00000       0.00000       26.1465       32.2060       31.4084       27.8558       22.9733       17.2198       11.8377       7.69631       4.51876       2.44402       1.17973      0.517976      0.199760     0.0675088     0.0177062    0.00314310       0.00000       0.00000       0.00000       0.00000       0.00000       0.00000       0.00000       0.00000       0.00000       0.00000       0.00000       0.00000       0.00000       0.00000       0.00000       0.00000       0.00000       0.00000       0.00000       0.00000
   8  26 4157.2389    1.2646 11.4771 10.2518 -0.0008      0.103285  0.2706   0.0171   0.4771    0.0613   0.0000     0.0864738   444.6732      -58.3655       43.0477       1.54591      -8.72459      -13.1963       15.4908      -4.46533      -6.51907      -2.32800       2.10965     -0.811288      0.159283   -0.00680967    0.00218793   0.000176878       0.00000       0.00000       0.00000       0.00000       0.00000       0.00000       0.00000       0.00000       0.00000       0.00000       0.00000       0.00000       0.00000       0.00000       0.00000       0.00000       0.00000       0.00000       0.00000       0.00000       31.3541       39.3139       38.2891       34.6126       28.2706       21.3356       15.4354       9.68388       5.83156       3.05258       1.61047      0.673851      0.272422     0.0853432     0.0232525    0.00409771       0.00000       0.00000       0.00000       0.00000       0.00000       0.00000       0.00000       0.00000       0.00000       0.00000       0.00000       0.00000       0.00000       0.00000       0.00000       0.00000       0.00000       0.00000       0.00000       0.00000
   8  27 4295.4606    1.0871 15.4326 10.2286  0.0002     -0.219375  0.3868   0.0154   0.6829    0.0542   0.0000     0.0882184   422.7846      -18.4501       25.8296       58.5968      -17.2524      -27.0471       23.1009       17.1987      -1.95758      -8.96417       3.28465       1.63491     -0.443388     0.0544856   -0.00625099    0.00201487       0.00000       0.00000       0.00000       0.00000       0.00000       0.00000       0.00000       0.00000       0.00000       0.00000       0.00000       0.00000       0.00000       0.00000       0.00000       0.00000       0.00000       0.00000       0.00000       0.00000       40.6253       50.0228       49.2561       44.4512       36.8266       28.4044       19.5961       12.8395       7.72519       4.22280       2.01677      0.912559      0.349598      0.116164     0.0298362    0.00523840       0.00000       0.00000       0.00000       0.00000       0.00000       0.00000       0.00000       0.00000       0.00000       0.00000       0.00000       0.00000       0.00000       0.00000       0.00000       0.00000       0.00000       0.00000       0.00000       0.00000
   9   9 1843.7290    0.3792  0.3251  9.9600 -0.0180       17.8982  0.0413   0.0219   0.0568    0.0788   0.0000       5.03835   444.9449      -4.09928       3.97960      0.819672     -0.883049      -2.17432      0.382658       2.17393      0.154198      -1.21768     -0.208284      0.173242    -0.0190678    -0.0107276     0.0120282   -0.00530234    0.00102624  -0.000235334       0.00000       0.00000       0.00000       0.00000       0.00000       0.00000       0.00000       0.00000       0.00000       0.00000       0.00000       0.00000       0.00000       0.00000       0.00000       0.00000       0.00000       0.00000       5.39056       6.24295       6.99842       6.53901       4.43755       4.50050       2.88191       1.70343       1.25011      0.842245      0.418533      0.179897     0.0978041     0.0414206     0.0182176    0.00396852   0.000866166   0.000151743       0.00000       0.00000       0.00000       0.00000       0.00000       0.00000       0.00000       0.00000       0.00000       0.00000       0.00000       0.00000       0.00000       0.00000       0.00000       0.00000       0.00000       0.00000
   9  12 2264.6386    0.9926  0.8664 10.2874  0.0021       3.62949  0.0521   0.0325   0.0898    0.1814   0.0000       1.26513   442.5724      0.686187       9.37083       4.15258      -1.09884     -0.665945      -4.57874      0.322147       1.01927     0.0251922     0.0457538     -0.240221     0.0262997     0.0505871   -0.00549499    0.00150165  -9.39959e-05   6.34936e-05       0.00000       0.00000       0.00000       0.00000       0.00000       0.00000       0.00000       0.00000       0.00000       0.00000       0.00000       0.00000       0.00000       0.00000       0.00000       0.00000       0.00000       0.00000       6.59289       9.29843       7.57311       8.05687       6.48099       5.31752       3.83639       2.50999       1.77552      0.912751      0.599410      0.207361      0.134715     0.0372855     0.0190929    0.00471628    0.00141278   0.000284966       0.00000       0.00000       0.00000       0.00000       0.00000       0.00000       0.00000       0.00000       0.00000       0.00000       0.00000       0.00000       0.00000       0.00000       0.00000       0.00000       0.00000       0.00000
   9  13 2402.4529    1.3200  0.8928 11.1572 -0.0011       4.16371  0.0628   0.0450   0.0915    0.1441   0.0000       1.32564   435.9549       7.89476       23.2756       1.24129      -5.60560       5.45637      -3.63437       1.37497      -1.63231      -1.14945      0.263043      0.215122    -0.0498278    -0.0109265     0.0273961    0.00823765  -0.000191457   0.000125888       0.00000       0.00000       0.00000       0.00000       0.00000       0.00000       0.00000       0.00000       0.00000       0.00000       0.00000       0.00000       0.00000       0.00000       0.00000       0.00000       0.00000       0.00000       9.22676       10.3850       10.2275       7.77272       7.66773       6.90550       5.08720       3.55857       2.08115      0.947263      0.545788      0.278152      0.103830     0.0439377     0.0204058    0.00588069    0.00112815   0.000164696       0.00000       0.00000       0.00000       0.00000       0.00000       0.00000       0.00000       0.00000       0.00000       0.00000       0.00000       0.00000       0.00000       0.00000       0.00000       0.00000       0.00000       0.00000
   9  14 2539.6963    1.8059  0.8869 11.4425 -0.0104       3.74305  0.0464   0.0646   0.0855    0.2008   0.0000       1.02400   443.7918       12.9927       30.5857      -1.22664       1.58980       2.19210      -4.27594      -1.83381      -1.03206      -1.28541      0.296323     -0.382733     0.0622446     0.0265491    0.00158227  -0.000140715   -0.00280948  -0.000119481       0.00000       0.00000       0.00000       0.00000       0.00000       0.00000       0.00000       0.00000       0.00000       0.00000       0.00000       0.00000       0.00000       0.00000       0.00000       0.00000       0.00000       0.00000       6.49028       6.96474       7.77433       7.07215       6.09928       4.66561       2.96658       2.17084       1.51592      0.962683      0.509818      0.246858      0.109963     0.0425917     0.0162887    0.00488551    0.00110698   0.000161847       0.00000       0.00000       0.00000       0.00000       0.00000       0.00000       0.00000       0.00000       0.00000       0.00000       0.00000       0.00000       0.00000       0.00000       0.00000       0.00000       0.00000       0.00000
   9  15 2677.1790    2.2757  0.8129 12.0740 -0.0136       2.15028  0.0411   0.0826   0.0848    0.1646   0.0000       1.49044   440.5834      -7.80376       18.3590       2.43057       1.74688       2.88747       5.22532     -0.292651      0.453233      0.434913     -0.534660     -0.545124     -0.154577    -0.0388794     0.0228421   0.000903113   -0.00153074   0.000368121       0.00000       0.00000       0.00000       0.00000       0.00000       0.00000       0.00000       0.00000       0.00000       0.00000       0.00000       0.00000       0.00000       0.00000       0.00000       0.00000       0.00000       0.00000       5.92602       7.47760       7.30289       6.77846       5.44711       3.85662       2.93360       1.95005       1.19194      0.667843      0.386489      0.205309     0.0910256     0.0347973     0.0125418    0.00367816   0.000986818   0.000176767       0.00000       0.00000       0.00000       0.00000       0.00000       0.00000       0.00000       0.00000       0.00000       0.00000       0.00000       0.00000       0.00000       0.00000       0.00000       0.00000       0.00000       0.00000
   9  16 2815.2282    2.8327  0.9163 12.5767 -0.0061     -0.520086  0.0578   0.0907   0.0836    0.1746   0.0000       1.14407   439.0920     -0.939779       12.5043       9.09143       2.31793       1.03111      -4.27560     -0.995625     -0.737150       1.05096      0.165800    -0.0991620    -0.0937834    0.00316947    0.00637294    0.00369243   0.000162402  -9.31179e-05       0.00000       0.00000       0.00000       0.00000       0.00000       0.00000       0.00000       0.00000       0.00000       0.00000       0.00000       0.00000       0.00000       0.00000       0.00000       0.00000       0.00000       0.00000       8.24119       7.91832       8.86697       9.85927       6.97562       4.83868       4.24743       3.33406       1.75435      0.878978      0.648484      0.376243      0.165889     0.0560549     0.0176779    0.00491238    0.00108643   0.000220386       0.00000       0.00000       0.00000       0.00000       0.00000       0.00000       0.00000       0.00000       0.00000       0.00000       0.00000       0.00000       0.00000       0.00000       0.00000       0.00000       0.00000       0.00000
   9  17 2953.6506    3.6200  0.7891 12.5750 -0.0041       1.22422  0.0521   0.1298   0.0765    0.2111   0.0000      0.831926   433.0927       26.4201       13.3671       6.80008      -1.33341      -5.45128       1.35589     -0.490962       1.30920     -0.268545     -0.148575     -0.168771     0.0638612    -0.0426740    0.00604206   -0.00209047  -0.000790045  -3.64494e-05       0.00000       0.00000       0.00000       0.00000       0.00000       0.00000       0.00000       0.00000       0.00000       0.00000       0.00000       0.00000       0.00000       0.00000       0.00000       0.00000       0.00000       0.00000       6.73061       6.55975       9.31906       7.15835       5.30510       5.78819       3.60007       2.22505       1.77963      0.942537      0.486482      0.254257      0.115410     0.0551416     0.0215731    0.00584757    0.00111163   0.000161321       0.00000       0.00000       0.00000       0.00000       0.00000       0.00000       0.00000       0.00000       0.00000       0.00000       0.00000       0.00000       0.00000       0.00000       0.00000       0.00000       0.00000       0.00000
   9  18 3091.5968    3.7816  0.8316 13.2716  0.0041      0.636930  0.0500   0.1333   0.0823    0.1548   0.0000       1.18541   438.9716       19.5847       11.8365       9.89867      -5.27016      -1.44946      -8.85545      -1.35080       1.22862      0.604990      -1.15756     -0.236064     0.0123230    -0.0641403    0.00540999    0.00239175    0.00103097   9.52260e-05       0.00000       0.00000       0.00000       0.00000       0.00000       0.00000       0.00000       0.00000       0.00000       0.00000       0.00000       0.00000       0.00000       0.00000       0.00000       0.00000       0.00000       0.00000       7.76975       8.51504       7.80304       7.76762       7.01181       5.19574       3.41863       2.28006       1.70237       1.05241      0.545914      0.244647     0.0910827     0.0384921     0.0130099    0.00375246   0.000943296   0.000151744       0.00000       0.00000       0.00000       0.00000       0.00000       0.00000       0.00000       0.00000       0.00000       0.00000       0.00000       0.00000       0.00000       0.00000       0.00000       0.00000       0.00000       0.00000
   9  19 3229.7102    3.7427  1.1425 13.1215 -0.0090      0.752583  0.0550   0.1166   0.1040    0.2022   0.0000      0.970432   444.1588       27.3321       15.2186       7.35148      -5.97376      -4.23085      -2.16710      -1.31579       3.48787     -0.324025      0.157127    -0.0432604    -0.0588947     0.0588269     0.0158037   -0.00810209  -0.000751020  -0.000350525       0.00000       0.00000       0.00000       0.00000       0.00000       0.00000       0.00000       0.00000       0.00000       0.00000       0.00000       0.00000       0.00000       0.00000       0.00000       0.00000       0.00000       0.00000       7.05223       8.91348       8.85937       7.74024       6.63546       5.16573       3.46813       2.60470       1.52964      0.923115      0.486749      0.244164      0.110320     0.0439807     0.0156246    0.00554255    0.00121196   0.000213448       0.00000       0.00000       0.00000       0.00000       0.00000       0.00000       0.00000       0.00000       0.00000       0.00000       0.00000       0.00000       0.00000       0.00000       0.00000       0.00000       0.00000       0.00000
   9  20 3368.0484    3.1970  1.8225 12.5737  0.0019       2.16646  0.0810   0.0775   0.1272    0.1393   0.0000      0.661524   441.5098       29.1606       15.9866       4.19618      -15.9378      -6.24361      0.135109       2.15636     -0.243358     -0.321380     -0.330112     -0.246472     0.0207273    -0.0627697    -0.0377907   -0.00695869    0.00106780   0.000214821       0.00000       0.00000       0.00000       0.00000       0.00000       0.00000       0.00000       0.00000       0.00000       0.00000       0.00000       0.00000       0.00000       0.00000       0.00000       0.00000       0.00000       0.00000       9.04502       11.1154       10.7527       8.92752       8.86695       7.04279       5.47453       3.68338       2.21302       1.33913      0.675957      0.324184      0.154169     0.0634880     0.0222725    0.00747273    0.00194503   0.000298597       0.00000       0.00000       0.00000       0.00000       0.00000       0.00000       0.00000       0.00000       0.00000       0.00000       0.00000       0.00000       0.00000       0.00000       0.00000       0.00000       0.00000       0.00000
   9  21 3506.5144    2.7366  2.5942 12.2095 -0.0015      0.368973  0.0872   0.0575   0.1650    0.1047   0.0000      0.397902   434.2667       40.4425       27.4148     -0.369870      0.951536       4.60965      -7.79153       3.38479      0.108729      -2.35362     -0.458673     -0.271150    -0.0156676     -0.144551    0.00774971    0.00251731  -0.000252122  -1.44794e-05       0.00000       0.00000       0.00000       0.00000       0.00000       0.00000       0.00000       0.00000       0.00000       0.00000       0.00000       0.00000       0.00000       0.00000       0.00000       0.00000       0.00000       0.00000       10.1591       12.5277       12.2800       11.2837       9.72389       7.61579       5.56371       3.84161       2.48012       1.36267      0.804587      0.383105      0.180963     0.0673927     0.0265579    0.00778932    0.00197878   0.000337309       0.00000       0.00000       0.00000       0.00000       0.00000       0.00000       0.00000       0.00000       0.00000       0.00000       0.00000       0.00000       0.00000       0.00000       0.00000       0.00000       0.00000       0.00000
   9  22 3645.6490    2.2865  3.5119 11.6644  0.0009      0.982119  0.1043   0.0431   0.1870    0.0922   0.0000      0.230134   426.1042       47.3338       25.7826       13.7989       6.30027      0.496253      -8.77961       3.78199      -2.34461       1.17683      -1.00035     -0.278617     -0.165947     0.0502114     0.0315041     0.0123279    0.00213035  -2.20769e-05       0.00000       0.00000       0.00000       0.00000       0.00000       0.00000       0.00000       0.00000       0.00000       0.00000       0.00000       0.00000       0.00000       0.00000       0.00000       0.00000       0.00000       0.00000       12.1971       14.6026       14.4735       13.4948       11.8076       9.07271       6.67549       4.46964       3.06771       1.75223      0.967326      0.488386      0.206213     0.0867160     0.0318438    0.00924487    0.00238859   0.000393384       0.00000       0.00000       0.00000       0.00000       0.00000       0.00000       0.00000       0.00000       0.00000       0.00000       0.00000       0.00000       0.00000       0.00000       0.00000       0.00000       0.00000       0.00000
   9  23 3784.7588    1.9258  5.3322 11.1283 -0.0015      0.488975  0.1343   0.0298   0.2517    0.0842   0.0000      0.163793   442.5325       37.1329      -5.36913       7.43972       11.1885       12.3663      -12.1684       1.23053       1.87439       1.50744      -2.07065     -0.853753      0.449104    0.00844401     0.0234497   -0.00112945   -0.00153908  -0.000477336       0.00000       0.00000       0.00000       0.00000       0.00000       0.00000       0.00000       0.00000       0.00000       0.00000       0.00000       0.00000       0.00000       0.00000       0.00000       0.00000       0.00000       0.00000       15.7007       18.9062       18.9288       17.6465       14.6491       11.7208       8.52311       5.93568       3.65235       2.22814       1.17276      0.615581      0.268695      0.113968     0.0388503     0.0123268    0.00290178   0.000507329       0.00000       0.00000       0.00000       0.00000       0.00000       0.00000       0.00000       0.00000       0.00000       0.00000       0.00000       0.00000       0.00000       0.00000       0.00000       0.00000       0.00000       0.00000
   9  25 4063.8262    1.3749 10.4464 10.4910 -0.0030      0.183141  0.2305   0.0179   0.4270    0.0562   0.0000     0.0844417   471.0244       16.5281      -6.08738       13.9765       7.60122       18.7439       7.05632       5.51672      -12.2079       3.28548       2.85094      0.723714     -0.398703     -0.126638    -0.0640327    0.00658810   0.000262430   0.000840052       0.00000       0.00000       0.00000       0.00000       0.00000       0.00000       0.00000       0.00000       0.00000       0.00000       0.00000       0.00000       0.00000       0.00000       0.00000       0.00000       0.00000       0.00000       24.2419       30.1335       30.2953       28.1636       23.5893       18.6367       14.2185       9.54346       6.16724       3.53536       2.02946      0.980244      0.479342      0.186171     0.0691970     0.0202942    0.00514922   0.000849641       0.00000       0.00000       0.00000       0.00000       0.00000       0.00000       0.00000       0.00000       0.00000       0.00000       0.00000       0.00000       0.00000       0.00000       0.00000       0.00000       0.00000       0.00000
   9  26 4203.5066    1.1855 11.1756 10.3533 -0.0024      0.142122  0.2576   0.0163   0.4678    0.0550   0.0000     0.0924510   430.4481       17.7694      0.702002      -30.0635      -13.3004       9.44380      -27.7036       5.33889      -5.02529      0.984366      0.182518      -2.44859    -0.0204605    -0.0708264    -0.0276928     0.0458314    0.00543021   0.000209215       0.00000       0.00000       0.00000       0.00000       0.00000       0.00000       0.00000       0.00000       0.00000       0.00000       0.00000       0.00000       0.00000       0.00000       0.00000       0.00000       0.00000       0.00000       26.9075       32.2946       34.4190       30.5015       26.2428       20.5557       15.3301       10.4961       6.76187       3.89166       2.18764       1.13959      0.505083      0.210263     0.0770923     0.0231267    0.00563946   0.000870402       0.00000       0.00000       0.00000       0.00000       0.00000       0.00000       0.00000       0.00000       0.00000       0.00000       0.00000       0.00000       0.00000       0.00000       0.00000       0.00000       0.00000       0.00000
   9  27 4342.5772    0.9647 15.1326 10.2464 -0.0060     -0.253754  0.3958   0.0139   0.6652    0.0516   0.0000     0.0990769   458.1593       32.9770       81.9075      -12.7624      -34.0458       7.18719       3.12946      -25.4478      0.476708       8.12732      -1.53766      -2.05601      0.843110      0.405558     0.0986594     0.0131507    0.00690541    0.00251367       0.00000       0.00000       0.00000       0.00000       0.00000       0.00000       0.00000       0.00000       0.00000       0.00000       0.00000       0.00000       0.00000       0.00000       0.00000       0.00000       0.00000       0.00000       35.8959       45.6810       44.7650       42.7670       35.7485       28.6462       21.3309       14.9500       9.34205       5.70457       3.11041       1.58665      0.730959      0.298056      0.104299     0.0326750    0.00783250    0.00134041       0.00000       0.00000       0.00000       0.00000       0.00000       0.00000       0.00000       0.00000       0.00000       0.00000       0.00000       0.00000       0.00000       0.00000       0.00000       0.00000       0.00000       0.00000
   9  28 4483.5042    0.8469 17.8027 10.1407 -0.0034    -0.0717217  0.5029   0.0114   0.8118    0.0462   0.0000      0.100100   400.3585      -91.4200       31.6556       40.7246      -48.1652       1.76087       44.6156      -39.9569       3.50200       3.88253       5.92007      -4.85837      -1.23396     -0.319229   8.71443e-05     0.0141695   -0.00464728   -0.00103317       0.00000       0.00000       0.00000       0.00000       0.00000       0.00000       0.00000       0.00000       0.00000       0.00000       0.00000       0.00000       0.00000       0.00000       0.00000       0.00000       0.00000       0.00000       41.3371       51.5140       52.4458       47.6823       41.7773       32.9515       24.9495       17.0737       11.1999       6.93045       3.67612       1.98385      0.848056      0.375122      0.127295     0.0387356    0.00927666    0.00145737       0.00000       0.00000       0.00000       0.00000       0.00000       0.00000       0.00000       0.00000       0.00000       0.00000       0.00000       0.00000       0.00000       0.00000       0.00000       0.00000       0.00000       0.00000
  10  12 2303.0370    1.0808  0.7555 10.7033 -0.0029       8.64049  0.0422   0.0383   0.0766    0.1445   0.0000       1.37265   435.5328       9.27874       5.67514     -0.718763      -1.80617       3.07443       1.60459       1.66756      -1.00711       2.40775      0.533608     -0.306027   -0.00173645     0.0428253     0.0223345    0.00552099  -0.000146978  -0.000421059   0.000275282   3.63415e-05       0.00000       0.00000       0.00000       0.00000       0.00000       0.00000       0.00000       0.00000       0.00000       0.00000       0.00000       0.00000       0.00000       0.00000       0.00000       0.00000       4.96042       6.26429       6.27480       6.17103       4.79880       4.40648       2.97814       2.43193       1.48904      0.969163      0.556126      0.316446      0.155208     0.0786373     0.0309698     0.0124984    0.00417500    0.00127106   0.000233303   4.91518e-05       0.00000       0.00000       0.00000       0.00000       0.00000       0.00000       0.00000       0.00000       0.00000       0.00000       0.00000       0.00000       0.00000       0.00000       0.00000       0.00000
  10  13 2440.9527    1.5176  0.8343 11.1496 -0.0075       4.17314  0.0432   0.0529   0.0855    0.1528   0.0000       1.20198   437.5801      0.956573       17.7607       5.79366      -10.6394     -0.248079      -3.80518      -4.28455      0.775717       1.76746      -1.36001     -0.708827     0.0169975     0.0677503     0.0602224   -0.00250982    0.00259300   -0.00162762  -6.85160e-05  -2.96607e-05       0.00000       0.00000       0.00000       0.00000       0.00000       0.00000       0.00000       0.00000       0.00000       0.00000       0.00000       0.00000       0.00000       0.00000       0.00000       0.00000       5.20083       6.65254       6.36674       6.14963       5.23640       4.06755       3.16340       2.15783       1.52594      0.878117      0.547761      0.296140      0.151103     0.0667541     0.0288027     0.0109034    0.00380839   0.000954922   0.000252644   4.30171e-05       0.00000       0.00000       0.00000       0.00000       0.00000       0.00000       0.00000       0.00000       0.00000       0.00000       0.00000       0.00000       0.00000       0.00000       0.00000       0.00000
  10  14 2578.7060    1.8889  0.9811 11.4772  0.0010       1.57247  0.0480   0.0572   0.0905    0.1787   0.0000      0.989712   438.0458       19.5360       9.81587      -5.01212       9.15310     -0.131042     -0.642251      -3.71824       1.17819       2.07154     -0.189816     -0.367024     0.0657258      0.124770    -0.0388489    0.00960039    0.00414008   0.000804573  -0.000418652  -6.77145e-05       0.00000       0.00000       0.00000       0.00000       0.00000       0.00000       0.00000       0.00000       0.00000       0.00000       0.00000       0.00000       0.00000       0.00000       0.00000       0.00000       5.81389       7.05143       7.63660       7.35740       5.62567       4.75524       3.40609       2.53054       1.56578       1.03860      0.661031      0.337529      0.164383     0.0959827     0.0368774     0.0140763    0.00472371    0.00130823   0.000264981   5.02746e-05       0.00000       0.00000       0.00000       0.00000       0.00000       0.00000       0.00000       0.00000       0.00000       0.00000       0.00000       0.00000       0.00000       0.00000       0.00000       0.00000
  10  15 2717.1194    2.4308  0.8319 12.1093 -0.0045       2.83018  0.0396   0.0788   0.0774    0.1497   0.0000      0.961197   443.7595       3.85584       18.1981      -6.42075      -1.87410      -7.35845       2.93536      -2.81925      0.212475     -0.610660      0.786126     -0.121758     -0.218198     0.0564689     0.0392125   -0.00153430   -0.00812629  -0.000529103  -0.000308284  -7.28975e-06       0.00000       0.00000       0.00000       0.00000       0.00000       0.00000       0.00000       0.00000       0.00000       0.00000       0.00000       0.00000       0.00000       0.00000       0.00000       0.00000       4.75800       6.24738       6.26255       5.95871       5.03302       3.84931       2.87356       2.08211       1.36388      0.849474      0.492530      0.289782      0.140857     0.0702182     0.0270827     0.0111948    0.00363067    0.00109786   0.000259247   4.30923e-05       0.00000       0.00000       0.00000       0.00000       0.00000       0.00000       0.00000       0.00000       0.00000       0.00000       0.00000       0.00000       0.00000       0.00000       0.00000       0.00000
  10  16 2855.9001    3.1953  0.8273 12.8079 -0.0119       3.01169  0.0678   0.1059   0.0890    0.1557   0.0000       1.15699   432.0514       7.80731       20.4731       5.50424     -0.443465       10.3302       4.21281      -3.24784       1.00779      0.594966      0.906073      0.231838      0.104276    -0.0512459     0.0568327   -0.00735970    0.00591871   -0.00140142  -0.000220918  -1.66657e-05       0.00000       0.00000       0.00000       0.00000       0.00000       0.00000       0.00000       0.00000       0.00000       0.00000       0.00000       0.00000       0.00000       0.00000       0.00000       0.00000       6.25565       10.4199       9.53687       8.49654       9.25449       4.25255       5.91749       2.36698       2.67968       1.23163      0.826384      0.531350      0.180990      0.131350     0.0336316     0.0227553    0.00681420    0.00152326   0.000697258   8.65131e-05       0.00000       0.00000       0.00000       0.00000       0.00000       0.00000       0.00000       0.00000       0.00000       0.00000       0.00000       0.00000       0.00000       0.00000       0.00000       0.00000
  10  17 2994.6067    3.5262  0.9153 12.7073 -0.0031       1.94608  0.0490   0.1097   0.0833    0.1851   0.0000      0.996290   445.5431       5.86532       8.79092      -3.74580       5.12310      -1.82110      -3.34769      -2.19889      0.886423       2.27791     -0.361042     -0.281762      0.168822     0.0685732     0.0132264   -0.00391110  -0.000670251    0.00133030  -0.000192279  -3.04020e-05       0.00000       0.00000       0.00000       0.00000       0.00000       0.00000       0.00000       0.00000       0.00000       0.00000       0.00000       0.00000       0.00000       0.00000       0.00000       0.00000       5.23983       7.59112       5.77749       6.87109       5.05632       5.21056       3.24106       2.91255       1.55389       1.26041      0.549966      0.379756      0.149322     0.0874965     0.0277229     0.0144247    0.00337618    0.00151279   0.000232090   6.80510e-05       0.00000       0.00000       0.00000       0.00000       0.00000       0.00000       0.00000       0.00000       0.00000       0.00000       0.00000       0.00000       0.00000       0.00000       0.00000       0.00000
  10  18 3133.0923    3.6625  1.0866 13.2139  0.0002       2.07342  0.0674   0.1091   0.0940    0.1648   0.0000       1.13539   433.1144       18.4843       18.6477       12.9760      -7.10927       6.18810      -9.26932      -1.73836      0.416087     -0.974252     -0.374021     0.0225433      0.135612     0.0132206    0.00347398   -0.00646755    0.00122991  -0.000419485   7.97935e-05   5.55666e-05       0.00000       0.00000       0.00000       0.00000       0.00000       0.00000       0.00000       0.00000       0.00000       0.00000       0.00000       0.00000       0.00000       0.00000       0.00000       0.00000       7.58081       8.91140       11.1234       6.96071       8.61087       7.01172       4.28631       4.42236       2.45322       1.26690       1.07290      0.440182      0.233166      0.146849     0.0464597     0.0146763    0.00846012    0.00256254   0.000465760   5.60938e-05       0.00000       0.00000       0.00000       0.00000       0.00000       0.00000       0.00000       0.00000       0.00000       0.00000       0.00000       0.00000       0.00000       0.00000       0.00000       0.00000
  10  19 3271.4456    3.5031  1.3126 12.8979 -0.0014      0.665812  0.0638   0.0981   0.1041    0.1716   0.0000      0.918522   441.5453       24.5370       6.84936      0.170976     -0.368551       3.97272      -8.01341       4.71013     -0.426752      -1.78705      -1.25182      0.608104     -0.500214    -0.0804726     0.0632815   0.000979393   -0.00158129  -0.000783092   0.000442760   1.57302e-05       0.00000       0.00000       0.00000       0.00000       0.00000       0.00000       0.00000       0.00000       0.00000       0.00000       0.00000       0.00000       0.00000       0.00000       0.00000       0.00000       6.24489       8.48384       8.26734       7.85968       6.92939       5.26190       4.42016       2.89543       2.05412       1.23036      0.808270      0.383852      0.227244     0.0945607     0.0470378     0.0154726    0.00590254    0.00153504   0.000425356   6.68398e-05       0.00000       0.00000       0.00000       0.00000       0.00000       0.00000       0.00000       0.00000       0.00000       0.00000       0.00000       0.00000       0.00000       0.00000       0.00000       0.00000
  10  20 3410.3240    2.9541  1.9942 12.6124 -0.0025      0.781783  0.0764   0.0675   0.1368    0.1088   0.0000      0.517515   441.1160       36.7381       16.3085       12.4914       9.47653      -2.12238       1.97261       4.59924       3.34568      0.698648      -1.42965     -0.347321      0.426604     0.0126504   -0.00363028     0.0118947    0.00138172    0.00150446   0.000255825  -6.52314e-06       0.00000       0.00000       0.00000       0.00000       0.00000       0.00000       0.00000       0.00000       0.00000       0.00000       0.00000       0.00000       0.00000       0.00000       0.00000       0.00000       8.29076       10.4552       10.5414       9.75115       8.28736       6.58401       4.92280       3.50750       2.26553       1.51207      0.845827      0.482869      0.234392      0.111489     0.0464534     0.0186599    0.00577130    0.00182799   0.000402754   6.46661e-05       0.00000       0.00000       0.00000       0.00000       0.00000       0.00000       0.00000       0.00000       0.00000       0.00000       0.00000       0.00000       0.00000       0.00000       0.00000       0.00000
  10  21 3549.4007    2.6679  2.9297 11.8004 -0.0058      0.724666  0.0889   0.0497   0.1607    0.0959   0.0000      0.311317   436.1956       39.7003      0.350767       11.4906       21.7198      -14.0857      -12.7822      -2.25137       5.74310     -0.238686     -0.677993      -1.50404     -0.324252     -0.110128     -0.157602    -0.0109444    -0.0135465   -0.00124580   0.000570164  -8.75956e-05       0.00000       0.00000       0.00000       0.00000       0.00000       0.00000       0.00000       0.00000       0.00000       0.00000       0.00000       0.00000       0.00000       0.00000       0.00000       0.00000       9.67205       11.4646       10.8776       10.5953       9.44859       7.69061       5.83052       4.28738       2.86350       1.77787       1.04551      0.571875      0.286531      0.128626     0.0540590     0.0196732    0.00675890    0.00196727   0.000452639   7.57630e-05       0.00000       0.00000       0.00000       0.00000       0.00000       0.00000       0.00000       0.00000       0.00000       0.00000       0.00000       0.00000       0.00000       0.00000       0.00000       0.00000
  10  22 3688.8222    2.1017  4.2046 11.5500 -0.0019      0.311566  0.1186   0.0350   0.2016    0.0758   0.0000      0.197341   417.2986       10.2544      -12.5051       2.69358       27.3260     -0.822704       6.23553      -3.66099       1.05327      -3.22339       1.07170      -1.33068      0.114940      0.128978     0.0912974     0.0146743     0.0104227    0.00297846   3.46718e-05   3.73243e-05       0.00000       0.00000       0.00000       0.00000       0.00000       0.00000       0.00000       0.00000       0.00000       0.00000       0.00000       0.00000       0.00000       0.00000       0.00000       0.00000       12.0711       15.1002       15.1537       14.4102       12.3701       10.2328       7.76765       5.64204       3.71953       2.42194       1.36395      0.774475      0.390718      0.178450     0.0785171     0.0303142    0.00984809    0.00297528   0.000672646   0.000113220       0.00000       0.00000       0.00000       0.00000       0.00000       0.00000       0.00000       0.00000       0.00000       0.00000       0.00000       0.00000       0.00000       0.00000       0.00000       0.00000
  10  23 3829.0161    1.8345  5.6703 11.0492 -0.0003      0.840052  0.1385   0.0271   0.2429    0.0687   0.0000      0.135686   449.3384       39.1170      -21.8825       9.83006      -2.70399      -11.4544       4.09967      -17.1512      0.653610       2.33902       1.81441      0.120762     -0.468526      0.111815     0.0542378     0.0199452   -0.00131650   0.000241387  -0.000997902   7.37265e-05       0.00000       0.00000       0.00000       0.00000       0.00000       0.00000       0.00000       0.00000       0.00000       0.00000       0.00000       0.00000       0.00000       0.00000       0.00000       0.00000       14.2768       17.5588       17.4730       16.8384       14.4202       11.8956       9.04845       6.59923       4.39188       2.74025       1.63514      0.889251      0.452612      0.216124     0.0907071     0.0342322     0.0116341    0.00332143   0.000763432   0.000126760       0.00000       0.00000       0.00000       0.00000       0.00000       0.00000       0.00000       0.00000       0.00000       0.00000       0.00000       0.00000       0.00000       0.00000       0.00000       0.00000
  10  24 3968.2041    1.5233  7.9528 10.6615 -0.0032      0.272981  0.1684   0.0199   0.3274    0.0594   0.0000      0.101972   455.4333       21.8823       23.4127      -3.11443      -28.2041       14.2347      -8.17245       4.09234       1.10190      -4.47455      0.480547      -1.18959      0.317821    -0.0698627      0.134081    -0.0184088    0.00237063    0.00175493   -0.00273094   0.000162334       0.00000       0.00000       0.00000       0.00000       0.00000       0.00000       0.00000       0.00000       0.00000       0.00000       0.00000       0.00000       0.00000       0.00000       0.00000       0.00000       17.1892       21.6810       21.6186       20.9520       18.3028       14.5811       10.8349       7.82919       5.28996       3.47337       1.98554       1.14239      0.560573      0.263583      0.108747     0.0434864     0.0140671    0.00430529    0.00100216   0.000160867       0.00000       0.00000       0.00000       0.00000       0.00000       0.00000       0.00000       0.00000       0.00000       0.00000       0.00000       0.00000       0.00000       0.00000       0.00000       0.00000
  10  25 4108.2926    1.3272 10.8468 10.3584  0.0003      0.231605  0.2201   0.0163   0.4201    0.0538   0.0000     0.0788756   414.9269       4.53734       2.70439       11.4587       4.94926       7.30503      -3.57750      -13.4944      -4.39300       3.07490      -7.03079     -0.552085       1.52552      0.268227     0.0299784     0.0235749    0.00608698   -0.00376817   0.000474798  -0.000115820       0.00000       0.00000       0.00000       0.00000       0.00000       0.00000       0.00000       0.00000       0.00000       0.00000       0.00000       0.00000       0.00000       0.00000       0.00000       0.00000       20.9393       26.6919       26.3762       25.3255       21.8838       18.1123       13.9792       10.2300       6.78764       4.34596       2.54804       1.41659      0.728994      0.341570      0.146476     0.0559960     0.0187076    0.00546162    0.00125094   0.000205273       0.00000       0.00000       0.00000       0.00000       0.00000       0.00000       0.00000       0.00000       0.00000       0.00000       0.00000       0.00000       0.00000       0.00000       0.00000       0.00000
  10  26 4248.0106    1.1355 13.3147 10.3052 -0.0054     0.0628222  0.2968   0.0144   0.5146    0.0478   0.0000     0.0807114   397.9366       102.099       45.2705      -20.3685      -27.3965      -14.7467       29.7695      -27.1178      -10.0309       5.54611      -2.92104      0.596807       1.39810     -0.317446     -0.324249    0.00602926     0.0210259     0.0115247    0.00122883   8.43305e-05       0.00000       0.00000       0.00000       0.00000       0.00000       0.00000       0.00000       0.00000       0.00000       0.00000       0.00000       0.00000       0.00000       0.00000       0.00000       0.00000       26.1770       32.6743       33.4093       31.4155       27.6620       22.5082       17.5937       12.2603       8.55462       5.46905       3.23288       1.79591      0.901418      0.431924      0.182716     0.0718727     0.0237729    0.00671993    0.00159932   0.000243463       0.00000       0.00000       0.00000       0.00000       0.00000       0.00000       0.00000       0.00000       0.00000       0.00000       0.00000       0.00000       0.00000       0.00000       0.00000       0.00000
  11  10 2058.0518    0.6443  0.4663 10.2722 -0.0066       10.6293  0.0388   0.0265   0.0530    0.0874   0.0000       2.22550   435.9160       4.72175       12.9133       5.07257      0.309510       2.55594       1.61930      0.116590       1.01170      0.100507    -0.0493281     -0.290981      0.136977    0.00296790    -0.0206432   -0.00963395   -0.00159265   -0.00202240   -0.00168489  -0.000124124  -6.19859e-05  -1.63471e-06       0.00000       0.00000       0.00000       0.00000       0.00000       0.00000       0.00000       0.00000       0.00000       0.00000       0.00000       0.00000       0.00000       0.00000       4.25817       5.80160       6.08826       5.25232       4.66500       3.88411       2.95245       2.35060       1.49541       1.03458      0.586837      0.381228      0.196548     0.0973184     0.0561983     0.0190378    0.00929940    0.00331148    0.00105224   0.000325884   6.31700e-05   9.88303e-06       0.00000       0.00000       0.00000       0.00000       0.00000       0.00000       0.00000       0.00000       0.00000       0.00000       0.00000       0.00000       0.00000       0.00000
  11  11 2199.9010    0.8659  0.6403 10.4649 -0.0020       5.41925  0.0350   0.0297   0.0668    0.1099   0.0000       1.47603   439.8499      -1.73776       11.6728      -2.89606     -0.328262       1.84190      -1.04258       1.20829       1.62490       1.91642      0.301033     -0.125404    -0.0139038    -0.0386995    -0.0673250     0.0170290    0.00184012  -0.000958408   -0.00101761  -5.85019e-05   3.97302e-05  -4.06586e-06       0.00000       0.00000       0.00000       0.00000       0.00000       0.00000       0.00000       0.00000       0.00000       0.00000       0.00000       0.00000       0.00000       0.00000       4.00814       4.86815       4.47801       4.75860       4.42387       3.56287       2.69447       1.93569       1.47170      0.972522      0.645881      0.375704      0.207377      0.107374     0.0451680     0.0210905    0.00753645    0.00285756   0.000924614   0.000239818   5.93197e-05   9.49867e-06       0.00000       0.00000       0.00000       0.00000       0.00000       0.00000       0.00000       0.00000       0.00000       0.00000       0.00000       0.00000       0.00000       0.00000
  11  12 2340.1809    1.1953  0.8582 10.7186 -0.0057       4.87295  0.0443   0.0360   0.0787    0.1635   0.0000       1.28719   441.8041       12.7166       20.9170       4.84374      -1.97661       2.03359      -1.44511      -1.49857     -0.432860     -0.304141      0.968101     -0.796138    -0.0647312     0.0404672    0.00998939    -0.0154034   0.000267921  -0.000289287    0.00173634  -0.000267726  -3.98122e-05   1.43973e-05       0.00000       0.00000       0.00000       0.00000       0.00000       0.00000       0.00000       0.00000       0.00000       0.00000       0.00000       0.00000       0.00000       0.00000       4.71202       6.10885       5.67238       5.70519       5.16435       4.15281       3.32065       2.21358       1.72047       1.09888      0.719836      0.428843      0.214615      0.120555     0.0476124     0.0250624    0.00810187    0.00349833    0.00105827   0.000268950   7.25455e-05   1.13701e-05       0.00000       0.00000       0.00000       0.00000       0.00000       0.00000       0.00000       0.00000       0.00000       0.00000       0.00000       0.00000       0.00000       0.00000
  11  13 2478.5278    1.6844  0.8393 11.0912 -0.0005      0.973312  0.0433   0.0513   0.0712    0.2070   0.0000      0.992992   430.0216       10.4151       1.40610      -3.02012       2.78407      0.409465      -5.42591      -3.73742       1.54263       1.53478      -1.30721     0.0239766     -0.245521      0.103725    -0.0796647  -0.000862433    0.00114169    0.00213881  -0.000157309  -0.000362426  -7.38625e-05   1.47542e-05       0.00000       0.00000       0.00000       0.00000       0.00000       0.00000       0.00000       0.00000       0.00000       0.00000       0.00000       0.00000       0.00000       0.00000       4.71046       5.77719       5.71380       6.29623       4.92683       3.95881       3.40057       2.56667       1.65026       1.06719      0.742479      0.401467      0.224352      0.115231     0.0641621     0.0266057     0.0105632    0.00329567    0.00109515   0.000278953   6.64515e-05   1.18310e-05       0.00000       0.00000       0.00000       0.00000       0.00000       0.00000       0.00000       0.00000       0.00000       0.00000       0.00000       0.00000       0.00000       0.00000
  11  14 2616.9801    2.0420  0.8674 12.2439 -0.0197       3.02847  0.0497   0.0663   0.0784    0.1363   0.0000       1.09120   438.8632       5.24286       9.40194      -3.27230      -2.42001      0.459646       1.15705       2.81857      0.520887       1.20283      0.606846      0.727149     -0.389667    -0.0756582    -0.0305468    -0.0117255     0.0148824   -0.00900259   0.000529560  -0.000151964  -5.44734e-05  -5.69798e-06       0.00000       0.00000       0.00000       0.00000       0.00000       0.00000       0.00000       0.00000       0.00000       0.00000       0.00000       0.00000       0.00000       0.00000       5.84686       6.45026       6.38205       6.66180       6.06443       4.46542       3.54643       3.16132       2.19403       1.24276      0.743963      0.434077      0.295948      0.156883     0.0658227     0.0290248    0.00949044    0.00316490    0.00114212   0.000300053   6.54826e-05   9.97814e-06       0.00000       0.00000       0.00000       0.00000       0.00000       0.00000       0.00000       0.00000       0.00000       0.00000       0.00000       0.00000       0.00000       0.00000
  11  15 2756.2718    2.6262  0.8007 12.2316 -0.0046       2.38772  0.0405   0.0826   0.0721    0.1506   0.0000       1.02962   436.3319       8.51023       1.71060       14.2586       2.98914      0.244677      -1.82102      0.116318       1.95414      0.495576      0.783363      0.418621    -0.0656739     0.0805352   -0.00811159     0.0142361    0.00196678   -0.00350414   0.000291625   0.000625650   9.24850e-05  -1.69904e-05       0.00000       0.00000       0.00000       0.00000       0.00000       0.00000       0.00000       0.00000       0.00000       0.00000       0.00000       0.00000       0.00000       0.00000       4.53838       5.87030       6.15695       6.04014       4.89589       3.84937       2.96634       2.23980       1.46690      0.912617      0.611682      0.332798      0.198246     0.0968469     0.0552678     0.0209630    0.00934450    0.00282425    0.00103798   0.000274136   5.95818e-05   9.80236e-06       0.00000       0.00000       0.00000       0.00000       0.00000       0.00000       0.00000       0.00000       0.00000       0.00000       0.00000       0.00000       0.00000       0.00000
  11  16 2895.5729    3.1820  0.8858 12.4806 -0.0016       2.86689  0.0436   0.0965   0.0781    0.1743   0.0000      0.890667   439.8433       8.42702      -2.24309       6.84017       2.36873      -4.19269       3.82500       2.07778       2.24377      -1.31732      0.639891    -0.0681411      0.332140    -0.0733659     0.0317443    -0.0292708   -0.00206399   0.000712641   0.000497402   7.69668e-05  -7.04892e-05   1.74971e-06       0.00000       0.00000       0.00000       0.00000       0.00000       0.00000       0.00000       0.00000       0.00000       0.00000       0.00000       0.00000       0.00000       0.00000       4.58660       5.44237       6.70761       5.36272       4.88302       4.54664       2.93329       2.33529       1.80374      0.949896      0.677336      0.436301      0.191957      0.112522     0.0605369     0.0227369    0.00851729    0.00421720    0.00140568   0.000339821   6.49583e-05   8.85610e-06       0.00000       0.00000       0.00000       0.00000       0.00000       0.00000       0.00000       0.00000       0.00000       0.00000       0.00000       0.00000       0.00000       0.00000
  11  17 3034.7536    3.7027  0.9159 13.2514 -0.0149       2.93338  0.0479   0.1175   0.0795    0.1451   0.0000       1.10892   440.7818       5.48666       14.6802       2.13857       1.32111       12.2951     -0.610048     -0.216501      -1.43271      -1.69574     0.0299156      0.398744      0.165720     -0.136860      0.201023    -0.0371168    0.00110187   -0.00129191  -0.000454704  -0.000142528  -1.14043e-06  -2.10847e-05       0.00000       0.00000       0.00000       0.00000       0.00000       0.00000       0.00000       0.00000       0.00000       0.00000       0.00000       0.00000       0.00000       0.00000       5.00904       6.01466       6.06873       5.80666       4.99407       4.40418       3.52902       2.47183       1.86289       1.16555      0.753455      0.411939      0.239378      0.115011     0.0557266     0.0247015     0.0100598    0.00359027    0.00119127   0.000272888   6.60787e-05   1.05551e-05       0.00000       0.00000       0.00000       0.00000       0.00000       0.00000       0.00000       0.00000       0.00000       0.00000       0.00000       0.00000       0.00000       0.00000
  11  18 3173.6030    3.7522  0.9874 13.4042 -0.0003       1.19915  0.0469   0.1125   0.0901    0.1413   0.0000       1.08510   445.0824       5.83496       1.54767      -4.19769       7.66185     -0.512497      -1.30605       2.57032       1.48710      -2.41258     0.0227012     -0.269988     -0.165778    0.00786571      0.124758   -0.00175955    -0.0134917   -0.00383018  -0.000782849   0.000142192  -6.46878e-06  -1.36291e-05       0.00000       0.00000       0.00000       0.00000       0.00000       0.00000       0.00000       0.00000       0.00000       0.00000       0.00000       0.00000       0.00000       0.00000       4.77054       6.19544       5.98393       6.15899       4.96508       4.39553       3.16689       2.53292       1.70774       1.16053      0.659531      0.429480      0.220393      0.122789     0.0564388     0.0251763    0.00939799    0.00379203    0.00110571   0.000324012   6.37343e-05   1.27041e-05       0.00000       0.00000       0.00000       0.00000       0.00000       0.00000       0.00000       0.00000       0.00000       0.00000       0.00000       0.00000       0.00000       0.00000
  11  19 3312.5214    3.4113  1.4030 12.7744 -0.0023       2.11213  0.0604   0.0834   0.0979    0.1491   0.0000      0.759702   437.1015       22.3201       15.7654    -0.0880013       13.2199      -6.06610      -4.41058       2.94085       2.94612     -0.298588     -0.242790      0.611406      0.349664     -0.314765    -0.0999109     0.0745521     0.0125704   -0.00624346  -0.000706766   0.000158910  -7.12919e-05  -5.67121e-06       0.00000       0.00000       0.00000       0.00000       0.00000       0.00000       0.00000       0.00000       0.00000       0.00000       0.00000       0.00000       0.00000       0.00000       6.05074       7.60565       7.07845       6.75821       6.07404       5.27174       4.43264       3.31487       2.40295       1.44271      0.886339      0.511118      0.276238      0.142070     0.0696158     0.0287324     0.0115538    0.00428951    0.00140490   0.000363558   8.75603e-05   1.35307e-05       0.00000       0.00000       0.00000       0.00000       0.00000       0.00000       0.00000       0.00000       0.00000       0.00000       0.00000       0.00000       0.00000       0.00000
  11  20 3451.8870    2.8833  2.3897 12.0946 -0.0007      0.954896  0.0758   0.0547   0.1289    0.1042   0.0000      0.368967   431.9273       24.2164       10.3415       6.24778       14.6924       9.22914     -0.163067      -4.91041      -1.95756       2.14264       2.36118     0.0141161      0.235011    -0.0822904     0.0133736    -0.0230711    -0.0185971   -0.00401348  -0.000699161  -0.000239538  -5.42505e-05   1.04060e-06       0.00000       0.00000       0.00000       0.00000       0.00000       0.00000       0.00000       0.00000       0.00000       0.00000       0.00000       0.00000       0.00000       0.00000       7.44251       9.37061       9.32852       8.87387       7.77293       6.73979       5.18415       4.09353       2.78125       1.80781       1.11108      0.658084      0.348700      0.183885     0.0887145     0.0381156     0.0150260    0.00564535    0.00180750   0.000511183   0.000106729   1.74256e-05       0.00000       0.00000       0.00000       0.00000       0.00000       0.00000       0.00000       0.00000       0.00000       0.00000       0.00000       0.00000       0.00000       0.00000
  11  21 3591.5969    2.4033  2.9384 11.9069 -0.0041      0.936195  0.0888   0.0433   0.1505    0.0834   0.0000      0.279091   445.7937       15.0334       3.29443       6.77723       4.91382      -7.06219     -0.254014       2.72544       6.89524       3.00446       1.28340      -2.31623      0.345762     -0.482604    -0.0481033    -0.0667323     0.0321525    0.00125427    0.00260552  -0.000548421  -7.96890e-05   4.15622e-07       0.00000       0.00000       0.00000       0.00000       0.00000       0.00000       0.00000       0.00000       0.00000       0.00000       0.00000       0.00000       0.00000       0.00000       8.66047       10.3423       10.4828       10.0319       9.25772       7.69797       6.16199       4.59487       3.27325       2.15607       1.34096      0.791918      0.439413      0.222251      0.105969     0.0452604     0.0185361    0.00654953    0.00211543   0.000584450   0.000130768   1.91084e-05       0.00000       0.00000       0.00000       0.00000       0.00000       0.00000       0.00000       0.00000       0.00000       0.00000       0.00000       0.00000       0.00000       0.00000
  11  22 3731.3862    2.0084  4.7118 11.3753 -0.0016      0.813813  0.1162   0.0300   0.2088    0.0653   0.0000      0.169337   437.0564       48.1867       41.5373      -5.12080       16.1019       29.0880      -5.52128      -7.05055      -2.26801     -0.563832      -2.48915      -1.71416      0.619908      0.850343     -0.129038     0.0581551    -0.0113629   -0.00140360   -0.00421036   0.000134238   5.40459e-05   5.36441e-05       0.00000       0.00000       0.00000       0.00000       0.00000       0.00000       0.00000       0.00000       0.00000       0.00000       0.00000       0.00000       0.00000       0.00000       11.6189       14.0720       14.5333       14.6150       12.3102       10.1864       7.83599       6.11786       4.20307       2.76847       1.66255      0.987540      0.587082      0.295921      0.143136     0.0596566     0.0251856    0.00853406    0.00276235   0.000756286   0.000159160   2.61838e-05       0.00000       0.00000       0.00000       0.00000       0.00000       0.00000       0.00000       0.00000       0.00000       0.00000       0.00000       0.00000       0.00000       0.00000
  11  23 3871.4578    1.7621  6.5637 10.8972 -0.0025      0.288787  0.1399   0.0228   0.2570    0.0608   0.0000      0.113957   443.6176       25.8611      -13.1106       23.3251       15.2342      -1.34260       4.40773       4.86807      0.535050      -5.16227      -1.87843      -1.26080     -0.158724      0.184871     -0.345992      0.108214     0.0398218    0.00720728    0.00180860  -0.000670639   5.78115e-05   9.74124e-06       0.00000       0.00000       0.00000       0.00000       0.00000       0.00000       0.00000       0.00000       0.00000       0.00000       0.00000       0.00000       0.00000       0.00000       12.8816       16.4360       16.7798       16.2658       14.2866       11.8990       9.42078       7.01327       4.95185       3.28807       2.02245       1.18714      0.681694      0.342305      0.166499     0.0719410     0.0300828     0.0106259    0.00345478   0.000951480   0.000213195   3.27822e-05       0.00000       0.00000       0.00000       0.00000       0.00000       0.00000       0.00000       0.00000       0.00000       0.00000       0.00000       0.00000       0.00000       0.00000
  11  24 4011.3811    1.4691  8.5103 10.6476 -0.0012      0.154251  0.1787   0.0185   0.3162    0.0554   0.0000     0.0872537   442.3857       58.7578       26.5217      -25.3778      -22.9414       26.1709       1.44314      -15.5018      -4.23578      -3.47475       2.64994     -0.210583     -0.153462     -0.589175     0.0522428      0.104694    -0.0230895    0.00369314    0.00332517   0.000606661  -0.000223052  -4.21455e-08       0.00000       0.00000       0.00000       0.00000       0.00000       0.00000       0.00000       0.00000       0.00000       0.00000       0.00000       0.00000       0.00000       0.00000       16.4375       20.2028       20.5104       20.1086       17.7116       14.9827       12.1095       8.96853       6.39654       4.22914       2.61690       1.57106      0.850453      0.453420      0.208891     0.0959468     0.0370695     0.0139571    0.00428770    0.00117121   0.000260648   3.94337e-05       0.00000       0.00000       0.00000       0.00000       0.00000       0.00000       0.00000       0.00000       0.00000       0.00000       0.00000       0.00000       0.00000       0.00000
  11  25 4151.8632    1.2494 11.0897 10.4297 -0.0008      0.150036  0.2328   0.0151   0.4153    0.0477   0.0000     0.0826340   460.6623      -14.9220       44.9264      -1.44579       10.6141      -10.2805      -9.92848      -6.33854       1.33883      -1.15235       1.98814       2.07007     -0.695811     -0.143888      0.123093     0.0736033    0.00662081    0.00169878   -0.00698181    0.00297256  -8.71593e-05  -1.50246e-05       0.00000       0.00000       0.00000       0.00000       0.00000       0.00000       0.00000       0.00000       0.00000       0.00000       0.00000       0.00000       0.00000       0.00000       19.0219       25.5642       25.7309       25.0161       22.2547       18.4687       14.9368       10.9932       7.86187       5.25520       3.28658       1.90797       1.12954      0.540185      0.285345      0.114175     0.0520565     0.0175121    0.00585607    0.00158755   0.000362587   5.49507e-05       0.00000       0.00000       0.00000       0.00000       0.00000       0.00000       0.00000       0.00000       0.00000       0.00000       0.00000       0.00000       0.00000       0.00000
  11  26 4291.5719    1.0790 14.3556 10.3019 -0.0009     -0.154708  0.3109   0.0130   0.5436    0.0440   0.0000     0.0841842   414.0040      -15.4842      -15.6171       1.25699       34.5528      -3.17962      -7.25068     -0.634694      -16.6885      -5.84612       1.44674     -0.703062     -0.176551      0.104279     -0.143470     -0.151330     0.0781047     0.0335939  -0.000938203    0.00287274  -4.71670e-05  -8.78726e-05       0.00000       0.00000       0.00000       0.00000       0.00000       0.00000       0.00000       0.00000       0.00000       0.00000       0.00000       0.00000       0.00000       0.00000       23.7765       30.2332       31.2464       29.7744       26.6203       22.6508       17.8167       13.6676       9.66123       6.44507       3.99044       2.41640       1.34897      0.695790      0.347393      0.147327     0.0613388     0.0222792    0.00708430    0.00194415   0.000411861   6.20118e-05       0.00000       0.00000       0.00000       0.00000       0.00000       0.00000       0.00000       0.00000       0.00000       0.00000       0.00000       0.00000       0.00000       0.00000
  12   9 1950.0428    0.5104  0.4015 10.0426 -0.0078       9.28692  0.0337   0.0241   0.0541    0.0743   0.0000       2.41346   437.9625       9.36267       10.5249      -2.62720      -5.62010       3.59288      0.269142    -0.0747040       2.18854       1.05138      0.586223     -0.191101     -0.281386     -0.115661     0.0886104   0.000884062   -0.00262875   -0.00296615    0.00202449   -0.00115142  -0.000150547  -1.57085e-05  -8.05014e-06  -3.81713e-06       0.00000       0.00000       0.00000       0.00000       0.00000       0.00000       0.00000       0.00000       0.00000       0.00000       0.00000       0.00000       5.17311       7.31808       7.72665       7.33930       6.09009       4.64390       3.44069       2.26014       1.60850      0.936258      0.595233      0.333013      0.192237      0.107248     0.0525187     0.0295658     0.0119924    0.00569610    0.00203430   0.000759792   0.000223386   5.54071e-05   1.37380e-05   2.03280e-06       0.00000       0.00000       0.00000       0.00000       0.00000       0.00000       0.00000       0.00000       0.00000       0.00000       0.00000       0.00000
  12  10 2093.7407    0.6973  0.4941 10.1032 -0.0028       9.22865  0.0307   0.0255   0.0501    0.0911   0.0000       1.62458   444.3385      0.776952       5.11526       4.02060       3.43933      -2.00052      -1.92022     -0.836699     -0.156780    -0.0614124      0.759187      0.516969     0.0646535      0.147188    -0.0241053     0.0256341     0.0133761   -0.00509196   -0.00362990   0.000247966  -6.31861e-05   5.88363e-05   3.64720e-06  -3.27631e-07       0.00000       0.00000       0.00000       0.00000       0.00000       0.00000       0.00000       0.00000       0.00000       0.00000       0.00000       0.00000       3.16303       3.48540       4.26739       3.88463       3.45141       3.05192       2.41308       1.91924       1.43329      0.895511      0.629636      0.418927      0.223998      0.121692     0.0689515     0.0354463     0.0159378    0.00642265    0.00247773   0.000906959   0.000262074   6.36121e-05   1.25051e-05   1.66448e-06       0.00000       0.00000       0.00000       0.00000       0.00000       0.00000       0.00000       0.00000       0.00000       0.00000       0.00000       0.00000
  12  11 2235.9966    0.9191  0.7311 10.5910 -0.0136       6.67076  0.0383   0.0308   0.0681    0.1132   0.0000       1.31642   435.0827       4.18717       8.71697       2.20040      -3.03576      -2.13383       1.15186     -0.428962       4.12176     -0.477543      0.205706     -0.214319      0.117640    -0.0843248    -0.0696219     0.0403189    -0.0284656     0.0149608    0.00259236   0.000985455   0.000407515  -7.39545e-05   2.10934e-05   2.73215e-07       0.00000       0.00000       0.00000       0.00000       0.00000       0.00000       0.00000       0.00000       0.00000       0.00000       0.00000       0.00000       3.75452       4.68346       4.99074       5.11183       4.13111       3.55750       2.98993       2.04330       1.65199       1.06330      0.702684      0.411187      0.261788      0.147278     0.0762670     0.0375555     0.0170822    0.00740852    0.00282345   0.000952762   0.000281471   6.32684e-05   1.55000e-05   2.31488e-06       0.00000       0.00000       0.00000       0.00000       0.00000       0.00000       0.00000       0.00000       0.00000       0.00000       0.00000       0.00000
  12  12 2376.4301    1.2826  0.7820 11.1823  0.0009       3.54985  0.0406   0.0405   0.0715    0.1241   0.0000       1.16834   439.5567       2.99275       21.1004       7.34267      -1.41670      -2.85130      -2.66044      -2.10198       1.08676     -0.743371      0.305372     0.0228685     -0.451634      0.125141      0.119022    -0.0514707    -0.0201422    -0.0107276    0.00141530   8.66254e-05   0.000183660   4.62706e-05   4.54860e-06  -1.51325e-06       0.00000       0.00000       0.00000       0.00000       0.00000       0.00000       0.00000       0.00000       0.00000       0.00000       0.00000       0.00000       4.07374       5.11113       5.26439       5.35131       4.44200       3.85239       3.11897       2.40340       1.72013       1.15205      0.772371      0.500074      0.268844      0.153095     0.0791204     0.0406572     0.0187620    0.00761170    0.00271350    0.00100142   0.000284519   7.23203e-05   1.54499e-05   2.54995e-06       0.00000       0.00000       0.00000       0.00000       0.00000       0.00000       0.00000       0.00000       0.00000       0.00000       0.00000       0.00000
  12  14 2654.7168    2.1666  0.8549 11.9422 -0.0101       2.72992  0.0444   0.0649   0.0725    0.1592   0.0000       1.04044   437.4698       4.07822       1.29332       5.17052       3.76937      -8.53547       5.05990      -1.66898      -2.60507       1.32570     -0.108666     -0.363422      0.438690    -0.0765482    -0.0175452     0.0616977     0.0237502   -0.00871558   0.000827906  -0.000282602  -0.000120677  -5.38647e-05  -2.64121e-05   2.18125e-06       0.00000       0.00000       0.00000       0.00000       0.00000       0.00000       0.00000       0.00000       0.00000       0.00000       0.00000       0.00000       4.49060       5.57937       6.17442       5.62849       4.68942       4.21386       3.55287       2.60675       1.77958       1.37482      0.815146      0.431658      0.310014      0.156474     0.0812299     0.0376442     0.0175749    0.00871778    0.00348506   0.000986924   0.000321211   8.36001e-05   1.66582e-05   2.51391e-06       0.00000       0.00000       0.00000       0.00000       0.00000       0.00000       0.00000       0.00000       0.00000       0.00000       0.00000       0.00000
  12  15 2794.6504    2.7711  0.8030 12.7091 -0.0081       2.71641  0.0553   0.0870   0.0653    0.1381   0.0000       1.25195   438.0029       5.32933       15.7199       13.4090       3.45279      -2.79909     -0.767086       2.06915       1.82241      -1.32471     -0.277749     -0.109391     -0.169200    -0.0443842     0.0178527     0.0604429  -8.18730e-05   -0.00263183   -0.00119917   0.000637161   0.000188398  -0.000107492  -1.29122e-05   2.98752e-07       0.00000       0.00000       0.00000       0.00000       0.00000       0.00000       0.00000       0.00000       0.00000       0.00000       0.00000       0.00000       3.80565       7.24935       5.19661       7.26857       5.09603       5.37521       3.69186       3.16529       2.24444       1.46176       1.12147      0.581433      0.425375      0.176918      0.128682     0.0416777     0.0295560    0.00761497    0.00461314    0.00114383   0.000510832   0.000113223   2.69285e-05   5.39116e-06       0.00000       0.00000       0.00000       0.00000       0.00000       0.00000       0.00000       0.00000       0.00000       0.00000       0.00000       0.00000
  12  16 2934.4164    3.4695  0.7729 12.9664 -0.0048      0.292661  0.0447   0.1113   0.0642    0.1303   0.0000       1.06736   433.3554       15.0555       15.0335       6.00423      -3.49169      -3.33437      -1.76092       1.56879       3.28166      -2.14272     -0.318041     -0.133042     -0.170161      0.312233    -0.0305899     0.0517781    -0.0164231   -0.00547548    0.00142939  -0.000362760   0.000240358  -0.000112185   4.05376e-05   4.80006e-06       0.00000       0.00000       0.00000       0.00000       0.00000       0.00000       0.00000       0.00000       0.00000       0.00000       0.00000       0.00000       4.04434       5.41727       5.02856       4.79490       4.76722       3.88618       3.63894       2.36246       2.06818       1.22450      0.936765      0.527614      0.313739      0.169631     0.0787156     0.0456353     0.0161452    0.00873208    0.00271439    0.00107069   0.000344406   7.58236e-05   2.33335e-05   2.80386e-06       0.00000       0.00000       0.00000       0.00000       0.00000       0.00000       0.00000       0.00000       0.00000       0.00000       0.00000       0.00000
  12  17 3073.9571    3.8105  0.8403 13.4155  0.0083      0.620119  0.0398   0.1144   0.0739    0.1200   0.0000      0.885501   439.0965       11.4492       14.5831      0.367578      -2.26773       3.05676      -2.17122      -3.40162       1.75812      -2.37899      -1.47392     -0.401079      0.329851      0.199276    -0.0499800    -0.0393902     0.0187232    0.00663534  -0.000638787  -3.46515e-05   0.000149340  -2.75859e-05  -2.18555e-05   2.18607e-07       0.00000       0.00000       0.00000       0.00000       0.00000       0.00000       0.00000       0.00000       0.00000       0.00000       0.00000       0.00000       3.87325       4.95855       4.81291       4.87812       4.48937       3.95800       2.94830       2.28515       1.65384       1.23424      0.752021      0.524379      0.294416      0.158016     0.0807355     0.0425948     0.0152352    0.00740131    0.00275691    0.00101890   0.000284300   8.23894e-05   1.59690e-05   2.60638e-06       0.00000       0.00000       0.00000       0.00000       0.00000       0.00000       0.00000       0.00000       0.00000       0.00000       0.00000       0.00000
  12  18 3213.4548    3.6576  1.0042 13.3135 -0.0020       2.00077  0.0469   0.0991   0.0786    0.1403   0.0000      0.876409   435.6945       23.0766       26.9259       8.35313      -7.52435      0.124443      0.674551      -1.11095       2.15092       1.33206     -0.605281     -0.626668      0.116365      0.217481    -0.0501192    -0.0266324     0.0169650   -0.00496969  -0.000221452    0.00104013   0.000283311  -8.48615e-05   8.60946e-06  -7.29765e-07       0.00000       0.00000       0.00000       0.00000       0.00000       0.00000       0.00000       0.00000       0.00000       0.00000       0.00000       0.00000       4.51417       5.75285       6.04716       5.81520       5.34292       4.38921       3.34629       2.66333       2.12698       1.30631      0.840187      0.530815      0.316645      0.191610     0.0953416     0.0504523     0.0191846    0.00877257    0.00302610    0.00121141   0.000365056   8.86062e-05   1.93844e-05   2.78170e-06       0.00000       0.00000       0.00000       0.00000       0.00000       0.00000       0.00000       0.00000       0.00000       0.00000       0.00000       0.00000
  12  19 3352.8624    3.1937  1.5672 12.9841 -0.0027       1.05139  0.0643   0.0767   0.1066    0.1097   0.0000      0.660889   439.5035       24.1710       2.34664       1.87379       2.54278     -0.603905      -4.43023     -0.321311      -2.17875     -0.973197       2.29877      -1.76185      0.877586     0.0807945    -0.0761458     0.0517546     0.0424942    -0.0115307   -0.00632384   0.000259899   0.000211540  -3.68495e-05  -3.72847e-06  -4.45338e-06       0.00000       0.00000       0.00000       0.00000       0.00000       0.00000       0.00000       0.00000       0.00000       0.00000       0.00000       0.00000       6.13872       7.85275       7.50898       7.12265       6.38086       5.78086       4.65707       3.80118       2.70269       1.78482       1.20694      0.706517      0.408491      0.223982      0.113914     0.0546616     0.0258875     0.0102686    0.00377898    0.00132089   0.000429909   0.000106984   2.19470e-05   3.54712e-06       0.00000       0.00000       0.00000       0.00000       0.00000       0.00000       0.00000       0.00000       0.00000       0.00000       0.00000       0.00000
  12  20 3492.6432    2.7666  2.4218 12.3951  0.0015      0.819200  0.0776   0.0538   0.1366    0.0863   0.0000      0.373122   435.2230       25.5190       10.2039      -3.02619      -5.44907       9.12545      -11.8272      -5.33350       5.88906      -1.60491      0.852337      -1.31308     -0.134940     -0.140295     -0.211519     -0.112390     0.0657063   -0.00911664   -0.00366083    0.00174998   0.000514066  -4.67249e-05  -2.66311e-05   1.26941e-06       0.00000       0.00000       0.00000       0.00000       0.00000       0.00000       0.00000       0.00000       0.00000       0.00000       0.00000       0.00000       7.52919       9.53632       9.91310       9.87282       8.40896       7.10303       5.64964       4.02328       2.95780       2.05544       1.34536      0.814975      0.488554      0.273962      0.139564     0.0635705     0.0313323     0.0127450    0.00500924    0.00166387   0.000496677   0.000125634   2.77860e-05   4.19194e-06       0.00000       0.00000       0.00000       0.00000       0.00000       0.00000       0.00000       0.00000       0.00000       0.00000       0.00000       0.00000
  12  21 3632.8598    2.3025  3.4462 11.7770 -0.0045      0.592333  0.0945   0.0372   0.1622    0.0697   0.0000      0.234447   435.9377       18.6741       28.5157      -1.09728       6.84129      -1.35057      -5.98834      -9.61401      0.525527       4.81405     -0.516140      -1.82507      0.902505     -0.651597     -0.127056     0.0333460     0.0827259    0.00901910    -0.0115992   -0.00271856    0.00110120  -0.000217659  -6.26537e-05   1.15187e-05       0.00000       0.00000       0.00000       0.00000       0.00000       0.00000       0.00000       0.00000       0.00000       0.00000       0.00000       0.00000       8.14299       10.5225       10.5902       9.95988       9.43605       7.92861       6.51395       5.08023       3.68918       2.47690       1.69506       1.00610      0.598664      0.324861      0.171559     0.0801771     0.0384755     0.0151867    0.00597131    0.00201778   0.000668540   0.000169699   3.72993e-05   5.22047e-06       0.00000       0.00000       0.00000       0.00000       0.00000       0.00000       0.00000       0.00000       0.00000       0.00000       0.00000       0.00000
  12  22 3772.9161    1.9392  5.1311 11.2397 -0.0014      0.580294  0.1165   0.0264   0.2051    0.0603   0.0000      0.139499   447.1777       30.4768       11.8751      -2.02634       12.3919      -2.16228      -5.40663       3.27128       1.44658      0.778832      -1.51385       1.53271       1.86183     -0.186492   -0.00644722     0.0267468   -0.00795348     0.0238737    0.00320123    0.00346898  -0.000662223  -0.000133490  -2.55692e-05  -1.67774e-05       0.00000       0.00000       0.00000       0.00000       0.00000       0.00000       0.00000       0.00000       0.00000       0.00000       0.00000       0.00000       10.1467       12.5290       13.2042       12.5257       11.8296       9.86667       8.15980       6.08818       4.47679       3.17295       2.10967       1.28467      0.773185      0.443780      0.213343      0.110645     0.0461696     0.0218972    0.00765272    0.00274083   0.000822253   0.000216831   4.64896e-05   6.30855e-06       0.00000       0.00000       0.00000       0.00000       0.00000       0.00000       0.00000       0.00000       0.00000       0.00000       0.00000       0.00000
  12  23 3913.5233    1.6175  6.9801 10.9006 -0.0035      0.387709  0.1482   0.0202   0.2615    0.0527   0.0000      0.108890   453.5452       23.0207      -1.61108      -6.27534       36.6006      -16.2553      -22.8963       12.5195      -2.51489      -10.1667       1.44498     -0.332824      -1.07371     0.0351086     -0.165325      0.179626     0.0346811    -0.0329234    0.00603396   -0.00462297    0.00239279   0.000725367   4.20698e-05  -2.67469e-06       0.00000       0.00000       0.00000       0.00000       0.00000       0.00000       0.00000       0.00000       0.00000       0.00000       0.00000       0.00000       12.3876       15.5702       16.2305       15.9634       14.6626       12.1785       9.78690       7.66513       5.62464       3.82290       2.53454       1.58120      0.931279      0.528833      0.272993      0.136775     0.0594599     0.0254463    0.00930166    0.00332770    0.00102740   0.000267263   5.67680e-05   8.11003e-06       0.00000       0.00000       0.00000       0.00000       0.00000       0.00000       0.00000       0.00000       0.00000       0.00000       0.00000       0.00000
  12  24 4053.8305    1.3963  8.8424 10.7133 -0.0020      0.129966  0.1809   0.0171   0.3225    0.0480   0.0000     0.0906153   435.2790      -24.1046       24.9440       8.74632       6.77864      -1.66443       12.0664      -10.4150       2.46587       3.05577      -1.52145      -2.12069      -2.42206      0.902923     -0.359125    -0.0776578   -0.00441395    -0.0368215   -0.00873503   0.000191340   0.000765205  -0.000243899  -0.000103158   1.14228e-05       0.00000       0.00000       0.00000       0.00000       0.00000       0.00000       0.00000       0.00000       0.00000       0.00000       0.00000       0.00000       14.6451       18.6143       19.3264       19.2528       16.9122       14.6974       11.6836       9.03840       6.77562       4.58347       3.02633       1.87119       1.14749      0.642608      0.336336      0.169935     0.0730758     0.0319515     0.0119876    0.00413444    0.00126051   0.000314115   6.66534e-05   9.93791e-06       0.00000       0.00000       0.00000       0.00000       0.00000       0.00000       0.00000       0.00000       0.00000       0.00000       0.00000       0.00000
  12  25 4194.6417    1.1846 12.1131 10.4574 -0.0032      0.112806  0.2478   0.0143   0.4329    0.0446   0.0000     0.0801005   427.2245       43.1416       8.55251       4.95173       12.0341      -22.2903       15.5724      -6.30469      -13.7701     0.0659869       5.39332      -6.01399      0.343637     0.0284459      0.235438     -0.290413    -0.0868977     0.0180259    0.00814643    0.00105877   -0.00270277  -0.000225355   8.75539e-05   1.60763e-05       0.00000       0.00000       0.00000       0.00000       0.00000       0.00000       0.00000       0.00000       0.00000       0.00000       0.00000       0.00000       19.1662       23.8836       24.5410       23.7630       21.6476       18.8658       15.4993       12.3363       8.77281       6.16620       4.07437       2.51102       1.47955      0.813414      0.424084      0.211338     0.0949625     0.0404403     0.0152127    0.00519390    0.00160869   0.000422678   8.55206e-05   1.23950e-05       0.00000       0.00000       0.00000       0.00000       0.00000       0.00000       0.00000       0.00000       0.00000       0.00000       0.00000       0.00000
  13   8 1838.6808    0.4314  0.2558  9.8807 -0.0028       13.4620  0.0289   0.0241   0.0404    0.0603   0.0000       3.38505   439.1423       4.17036       13.7959       1.72159     0.0810288      0.507102       1.45756      -2.14237      0.324970      0.158321     -0.106434     -0.399574     0.0858544     0.0287949    -0.0122203     0.0421595    0.00441354   -0.00519354    0.00369022   0.000655917   9.22447e-05   9.78780e-05  -5.06879e-05   1.30680e-05   1.66773e-06   6.36844e-08       0.00000       0.00000       0.00000       0.00000       0.00000       0.00000       0.00000       0.00000       0.00000       0.00000       2.53038       3.71183       4.13510       3.58243       3.69083       2.66234       2.73491       1.60891       1.58188      0.914663      0.636321      0.513763      0.171198      0.186630     0.0887574     0.0423933     0.0252398     0.0103516    0.00582293    0.00161537   0.000708295   0.000317185   6.37722e-05   1.85704e-05   4.62409e-06   5.10447e-07       0.00000       0.00000       0.00000       0.00000       0.00000       0.00000       0.00000       0.00000       0.00000       0.00000
  13  10 2128.5876    0.7273  0.5657 10.3712 -0.0042       6.87184  0.0374   0.0258   0.0603    0.0861   0.0000       1.58342   438.7460      -2.38457       17.0396      -4.09402       5.60109      0.148033     -0.429769       1.40495      -1.47179     -0.588566     -0.153982     -0.235306     -0.151387      0.153619    -0.0227106     0.0216441   -0.00943243    0.00339073   -0.00220181    0.00151916  -0.000382980  -0.000261492   1.78898e-05   2.93459e-05  -1.91391e-06  -6.78241e-07       0.00000       0.00000       0.00000       0.00000       0.00000       0.00000       0.00000       0.00000       0.00000       0.00000       3.67277       5.05288       5.36275       3.75478       4.77289       3.60176       3.34849       2.90195       1.78266       1.63110      0.875273      0.594460      0.412191      0.162221      0.137388     0.0569744     0.0253909     0.0171641    0.00448285    0.00251232    0.00106935   0.000214241   9.75061e-05   3.08220e-05   5.04151e-06   5.04454e-07       0.00000       0.00000       0.00000       0.00000       0.00000       0.00000       0.00000       0.00000       0.00000       0.00000
  13  11 2271.2472    1.1085  0.6508 10.6079 -0.0128       5.64906  0.0455   0.0416   0.0584    0.1279   0.0000       1.15048   438.2181      -2.76757       5.82420      -2.71136      -6.30974      -2.79363      -3.20662       1.38003      0.977442      -2.08679       2.22551     0.0941390      0.107189     0.0406749      0.159758    -0.0898216     0.0375583   -0.00432532   -0.00152190    0.00224249  -0.000176812  -5.38909e-05  -1.03355e-05   9.80685e-06   1.23830e-06   3.34653e-07       0.00000       0.00000       0.00000       0.00000       0.00000       0.00000       0.00000       0.00000       0.00000       0.00000       5.38078       6.27840       4.60877       4.74636       6.19171       5.57308       4.31946       2.37653       1.58132       1.55750       1.40213      0.948082      0.597322      0.310743      0.157844     0.0678059     0.0281238     0.0126676    0.00446147    0.00173267   0.000680877   0.000209797   6.62858e-05   1.61763e-05   3.50747e-06   4.72641e-07       0.00000       0.00000       0.00000       0.00000       0.00000       0.00000       0.00000       0.00000       0.00000       0.00000
  13  12 2411.9174    1.3795  0.9126 10.9353 -0.0120       2.61106  0.0423   0.0397   0.0738    0.1551   0.0000      0.890443   440.7495       8.06646       2.06309      -6.88999       6.27746      -1.58313      -3.16341      -1.34524      -2.15164     -0.209087      -1.41824     -0.894380      0.859674     -0.223081      0.106402      0.121257     0.0607765    -0.0144543   -0.00247294   0.000417178    0.00152676  -0.000466300   0.000125092  -8.44081e-06  -9.92023e-07  -5.03500e-07       0.00000       0.00000       0.00000       0.00000       0.00000       0.00000       0.00000       0.00000       0.00000       0.00000       3.70541       4.87045       4.86104       5.03380       4.39671       3.82254       3.19539       2.42496       1.98411       1.19874      0.931630      0.590545      0.372766      0.200670      0.116334     0.0628763     0.0311257     0.0152248    0.00572874    0.00236465   0.000871595   0.000294817   8.95314e-05   1.83217e-05   4.60418e-06   6.69448e-07       0.00000       0.00000       0.00000       0.00000       0.00000       0.00000       0.00000       0.00000       0.00000       0.00000
  13  13 2551.9264    1.9002  0.8733 11.7653 -0.0059       6.97464  0.0425   0.0553   0.0722    0.1299   0.0000       1.17532   438.6890       4.17533       11.8797       5.14426      -2.16970     -0.859892      -1.23442       4.31077       1.16550      0.844545     -0.397935      0.286006     0.0148720    -0.0652689      0.128272     0.0747274    0.00296990     0.0210667    0.00260724   0.000983538  -0.000135677  -9.70265e-05  -9.64516e-06  -6.19806e-06  -9.60528e-07   5.45401e-08       0.00000       0.00000       0.00000       0.00000       0.00000       0.00000       0.00000       0.00000       0.00000       0.00000       3.66848       5.02444       4.86669       4.41545       4.24634       3.68817       3.36824       2.63303       2.04877       1.40313      0.951802      0.571183      0.344934      0.208528      0.107467     0.0570971     0.0276991     0.0120460    0.00581764    0.00230172   0.000803474   0.000288663   8.51715e-05   2.18226e-05   4.97465e-06   6.45280e-07       0.00000       0.00000       0.00000       0.00000       0.00000       0.00000       0.00000       0.00000       0.00000       0.00000
  13  14 2691.7507    2.4319  0.7570 12.4034 -0.0025       1.21719  0.0359   0.0779   0.0674    0.1296   0.0000       1.19753   435.4159       3.05814       10.1058       4.90218      -3.92860       2.09858      -3.95520      -2.78054       2.62386     0.0881207      -2.47957     -0.634641      0.160830     0.0493378     0.0969508     0.0451488    -0.0357346     0.0166062   0.000959618   -0.00375886   0.000124114  -7.33311e-05  -0.000115370   1.54143e-05   3.54008e-07   3.52352e-07       0.00000       0.00000       0.00000       0.00000       0.00000       0.00000       0.00000       0.00000       0.00000       0.00000       3.47827       3.99962       4.45408       4.27392       3.98800       3.39637       2.87787       2.23150       1.59501       1.15701      0.803612      0.559197      0.342534      0.186499     0.0964710     0.0565388     0.0286122     0.0124008    0.00540441    0.00220649   0.000783188   0.000256320   6.99797e-05   1.85075e-05   3.48398e-06   4.50321e-07       0.00000       0.00000       0.00000       0.00000       0.00000       0.00000       0.00000       0.00000       0.00000       0.00000
  13  16 2972.7456    3.4663  0.8043 13.1065 -0.0019       2.90359  0.0369   0.1037   0.0683    0.1288   0.0000       1.04902   442.0329       11.8027       6.52231       6.36640      -4.44546       6.74487      -5.37592       2.32415     -0.127113     -0.534700     -0.993326      0.214890    0.00147003      0.128182    -0.0456808  -0.000418891    -0.0154507    -0.0242752   -0.00686137  -0.000618731   0.000155896   0.000224645  -1.53631e-06   1.11809e-05  -3.32873e-07  -5.44544e-08       0.00000       0.00000       0.00000       0.00000       0.00000       0.00000       0.00000       0.00000       0.00000       0.00000       3.55481       4.52785       4.61380       4.41589       4.00360       3.46676       2.92573       2.31136       1.88091       1.18876      0.828787      0.492113      0.305119      0.176842      0.101747     0.0533444     0.0255203     0.0124742    0.00490639    0.00197303   0.000724483   0.000247894   7.53259e-05   1.64896e-05   3.81964e-06   5.23791e-07       0.00000       0.00000       0.00000       0.00000       0.00000       0.00000       0.00000       0.00000       0.00000       0.00000
  13  17 3112.6730    3.8858  0.9551 13.2584 -0.0050      0.680743  0.0436   0.1105   0.0769    0.1444   0.0000       1.25753   440.5718       18.5877       8.01503      -1.59327     -0.177262      -2.85697       2.07016      0.163655       1.32444     -0.456491      0.436136     -0.420168      0.316902     -0.230328     -0.217623    -0.0534210    -0.0323572     0.0283498   -0.00257606   -0.00214390  -0.000760826  -9.36223e-05  -3.21365e-05  -8.82092e-06   2.88385e-06  -1.30076e-06       0.00000       0.00000       0.00000       0.00000       0.00000       0.00000       0.00000       0.00000       0.00000       0.00000       3.88097       4.97410       5.19173       4.96827       4.36370       4.25941       3.04150       2.60652       2.05017       1.31250      0.961664      0.605621      0.363544      0.210304      0.132381     0.0578354     0.0312890     0.0148390    0.00626053    0.00210532   0.000954029   0.000313580   9.97184e-05   2.06885e-05   3.94893e-06   6.84878e-07       0.00000       0.00000       0.00000       0.00000       0.00000       0.00000       0.00000       0.00000       0.00000       0.00000
  13  18 3252.5066    3.4569  1.3328 13.1957 -0.0074     -0.394569  0.0550   0.0839   0.0947    0.1249   0.0000      0.754968   443.2554       10.7769       4.31854       5.16238      -12.7757       2.54562       9.57763       1.76498       3.10766       1.13070     -0.345571      0.442697      0.511486     0.0314496     -0.307032     0.0853567    0.00938713   -0.00530570   -0.00716852    0.00413573  -0.000360517  -0.000407315   5.59236e-05   5.00893e-05   1.04188e-07  -5.84560e-08       0.00000       0.00000       0.00000       0.00000       0.00000       0.00000       0.00000       0.00000       0.00000       0.00000       4.68877       5.95748       6.06640       6.46025       5.49604       4.78140       3.95388       3.13505       2.31218       1.61412       1.09447      0.744743      0.456593      0.257980      0.143165     0.0807958     0.0418855     0.0183677    0.00808637    0.00313063    0.00111728   0.000362241   0.000101255   2.60759e-05   5.11053e-06   8.09315e-07       0.00000       0.00000       0.00000       0.00000       0.00000       0.00000       0.00000       0.00000       0.00000       0.00000
  13  19 3392.5855    3.0864  1.8083 12.5744 -0.0060      0.247674  0.0628   0.0635   0.1072    0.1009   0.0000      0.394225   430.6377       21.0777       4.57052       20.5417       10.4267      -2.58340       8.35220       1.08089      -1.69544     -0.273935      -1.00418      0.957893      0.163901     0.0157039     -0.267541    -0.0921615    -0.0816097     0.0296611    -0.0102247    0.00422667    0.00287439  -0.000593247  -5.20790e-06  -1.42600e-05  -4.29384e-06   1.37522e-06       0.00000       0.00000       0.00000       0.00000       0.00000       0.00000       0.00000       0.00000       0.00000       0.00000       5.35283       6.92323       6.98220       6.92199       6.45370       5.58167       4.50677       3.67063       2.47879       1.90441       1.24876      0.902674      0.550297      0.287447      0.170588     0.0878511     0.0431419     0.0220401    0.00811562    0.00345509    0.00129864   0.000392054   0.000117103   3.24880e-05   5.93654e-06   9.17063e-07       0.00000       0.00000       0.00000       0.00000       0.00000       0.00000       0.00000       0.00000       0.00000       0.00000
  13  20 3532.9624    2.5779  2.5822 12.2982 -0.0024      0.614382  0.0819   0.0470   0.1295    0.0764   0.0000      0.318260   440.4288       30.7614       10.7653       6.48514       3.85065       1.54269      -1.55320       1.48722       5.34180     -0.524583       1.30124    -0.0886204       1.86404      0.308854     -0.266153      0.165620   -0.00561204    -0.0488673   -0.00664305    -0.0118348  -0.000642834  -0.000530985   0.000195959   6.38311e-05   9.20058e-07  -4.75580e-07       0.00000       0.00000       0.00000       0.00000       0.00000       0.00000       0.00000       0.00000       0.00000       0.00000       6.42663       8.04309       8.78275       8.37969       7.80197       6.74300       5.75868       4.32665       3.24897       2.38858       1.60462       1.08241      0.678594      0.378428      0.211144      0.110454     0.0564514     0.0250184     0.0113904    0.00455733    0.00172142   0.000544031   0.000158564   4.09075e-05   8.19335e-06   1.07236e-06       0.00000       0.00000       0.00000       0.00000       0.00000       0.00000       0.00000       0.00000       0.00000       0.00000
  13  21 3673.4013    2.2266  4.2868 11.4137 -0.0025      0.310765  0.0947   0.0297   0.1783    0.0626   0.0000      0.154886   436.6727       12.3135      -2.62960       13.1402      -10.3798      -2.48570      -4.97449       4.47128      -2.40366      -4.69437      -2.87317       1.37022    -0.0362186      0.511465    -0.0706507     0.0481439     0.0769508    -0.0181636    -0.0100153  -1.92160e-05   0.000474046   0.000232587  -0.000175279  -3.40165e-06   1.25826e-06  -1.03575e-06       0.00000       0.00000       0.00000       0.00000       0.00000       0.00000       0.00000       0.00000       0.00000       0.00000       7.83104       9.88189       9.97497       10.4720       9.38412       7.97572       6.57963       5.27471       3.95928       2.81178       1.91523       1.23081      0.772604      0.451050      0.257442      0.135636     0.0672968     0.0312440     0.0131964    0.00514008    0.00187393   0.000600951   0.000178232   4.44464e-05   9.28703e-06   1.35954e-06       0.00000       0.00000       0.00000       0.00000       0.00000       0.00000       0.00000       0.00000       0.00000       0.00000
  13  22 3814.2578    1.7662  6.0435 11.1724  0.0000      0.425359  0.1266   0.0220   0.2311    0.0504   0.0000      0.115676   433.0099       19.4213       36.0494       8.96097       6.28949      -2.56779       2.73135      -2.51943      -7.55825     -0.727068       3.33886      0.833290      0.474784     -0.310306     -0.419664      0.244874     -0.128825    -0.0195049    -0.0190130   -0.00837669    0.00226998   -0.00151574  -2.95780e-06  -2.61314e-06  -8.31732e-07  -4.64298e-08       0.00000       0.00000       0.00000       0.00000       0.00000       0.00000       0.00000       0.00000       0.00000       0.00000       10.0442       13.0241       13.2822       13.4805       12.1119       10.7327       8.58341       6.95604       5.22294       3.68746       2.55749       1.63219       1.01718      0.602464      0.337345      0.175873     0.0882602     0.0398197     0.0176604    0.00686708    0.00252217   0.000837817   0.000251550   6.12888e-05   1.22544e-05   1.81787e-06       0.00000       0.00000       0.00000       0.00000       0.00000       0.00000       0.00000       0.00000       0.00000       0.00000
  13  23 3954.8934    1.5193  7.2461 10.9914 -0.0033      0.291029  0.1478   0.0192   0.2737    0.0469   0.0000      0.106227   435.7051       52.5803       15.9287       22.7747       5.56340      -9.59071       16.4995      -7.69434      -7.31171      -4.05131       3.66739       1.52818      0.232764     -0.250528     0.0385692     -0.143016     -0.159162     0.0713945    -0.0327856   -0.00537297    0.00315223  -0.000757305  -1.07140e-05  -0.000154894  -6.70537e-06   5.33652e-08       0.00000       0.00000       0.00000       0.00000       0.00000       0.00000       0.00000       0.00000       0.00000       0.00000       11.4854       14.3268       14.9463       14.7852       14.2113       11.9574       9.96817       7.77954       5.91541       4.21842       2.97269       1.90374       1.18461      0.717780      0.394446      0.208037      0.100969     0.0471941     0.0202340    0.00808749    0.00284560   0.000965599   0.000287214   7.19157e-05   1.47882e-05   1.93988e-06       0.00000       0.00000       0.00000       0.00000       0.00000       0.00000       0.00000       0.00000       0.00000       0.00000
  13  24 4095.7805    1.3149 10.3273 10.6560 -0.0025      0.144054  0.1987   0.0153   0.3714    0.0431   0.0000     0.0811358   436.0025      -6.27770      -23.9362       31.1088       20.1771      -13.5170      -18.9418      -19.3371       2.44903       2.67859       3.16839     -0.266797     -0.910230       2.09821      0.314215      0.487876    -0.0936848    -0.0765746  -0.000439293     0.0135177   -0.00334436   -0.00399816  -0.000230441   0.000181900   1.20095e-05  -1.10335e-06       0.00000       0.00000       0.00000       0.00000       0.00000       0.00000       0.00000       0.00000       0.00000       0.00000       14.5083       18.6885       19.4441       19.2815       17.8637       15.4490       12.7771       10.2532       7.72466       5.60240       3.81254       2.44444       1.52326      0.929678      0.513115      0.274077      0.132992     0.0626566     0.0267849     0.0109279    0.00387419    0.00131122   0.000381191   9.57831e-05   1.90081e-05   2.61443e-06       0.00000       0.00000       0.00000       0.00000       0.00000       0.00000       0.00000       0.00000       0.00000       0.00000
  13  25 4237.1009    1.1093 12.1939 10.4419 -0.0023      0.159857  0.2495   0.0131   0.4405    0.0421   0.0000     0.0821833   470.0447       60.3953      -17.5346       34.0084       20.6056       8.74327      -19.7863      -16.6713      -10.9525      -6.90762       9.71973      -1.55263      -1.50076     -0.214586     -0.275838     0.0181897      0.247803    -0.0733910    0.00924842    0.00215551    0.00274578   0.000606124  -0.000202252  -1.78086e-05   1.89310e-05  -1.18566e-06       0.00000       0.00000       0.00000       0.00000       0.00000       0.00000       0.00000       0.00000       0.00000       0.00000       17.1951       22.4785       23.4265       22.7684       21.3177       18.5785       15.3528       12.2558       9.34250       6.56167       4.59971       3.00843       1.86379       1.09018      0.612244      0.326223      0.158403     0.0773807     0.0315582     0.0130400    0.00474056    0.00159778   0.000470068   0.000115665   2.33950e-05   3.17367e-06       0.00000       0.00000       0.00000       0.00000       0.00000       0.00000       0.00000       0.00000       0.00000       0.00000
  13  26 4378.6628    0.9385 15.6736 10.3205 -0.0017     0.0569773  0.3583   0.0105   0.5756    0.0376   0.0000     0.0885471   440.9721       4.48207      -24.5900       21.9700       44.8071      -22.1288      -39.2577      -11.5978       27.4818       4.22703      -7.40443      -2.18177      0.989484      0.340029     -0.442759     -0.591464     -0.169938    -0.0194751     0.0514771     0.0101429   0.000739422   -0.00176164   0.000345737   1.84653e-05   2.94477e-05  -5.11261e-06       0.00000       0.00000       0.00000       0.00000       0.00000       0.00000       0.00000       0.00000       0.00000       0.00000       22.6022       28.6712       29.9352       29.7125       27.1106       23.9332       19.9753       15.6465       12.1027       8.59251       5.97104       3.87980       2.44124       1.44788      0.799412      0.439428      0.209597      0.102489     0.0417668     0.0177013    0.00620125    0.00208234   0.000591548   0.000141878   2.87498e-05   3.94089e-06       0.00000       0.00000       0.00000       0.00000       0.00000       0.00000       0.00000       0.00000       0.00000       0.00000
  14   9 2017.1215    0.5783  0.5083 10.0147 -0.0105       11.6549  0.0348   0.0202   0.0527    0.0841   0.0000       1.97165   439.0521      -2.53598       16.3046     -0.118566     -0.362991       1.53532       1.80343      -2.11679      -1.27949       1.21453     -0.325421      0.359039     -0.503718     0.0369972     0.0779650    0.00694350    -0.0547779    -0.0146993     0.0129003   -0.00152277   1.01524e-05  -0.000531031   0.000105908  -4.22233e-06  -5.59651e-06   8.21137e-06  -5.84819e-07   1.52719e-07       0.00000       0.00000       0.00000       0.00000       0.00000       0.00000       0.00000       0.00000       2.95542       4.57608       4.29136       4.88168       3.90791       3.78592       2.61919       2.28491       1.56046       1.20981      0.822220      0.529792      0.361910      0.205246      0.135005     0.0677058     0.0404389     0.0172265    0.00996509    0.00354144    0.00179024   0.000579681   0.000240334   6.40497e-05   2.13035e-05   4.94431e-06   9.46478e-07   1.87005e-07       0.00000       0.00000       0.00000       0.00000       0.00000       0.00000       0.00000       0.00000
  14  11 2305.7955    1.1573  0.7654 10.4617 -0.0022       3.19933  0.0339   0.0335   0.0644    0.1352   0.0000      0.972864   436.7381       4.01064       12.7581       1.74009       8.58861      -2.58828       4.78985      0.276453      -1.42886      -3.11449      0.215419     -0.113249     -0.744899     -0.327766      0.333983    0.00794175   -0.00654714   -0.00516156    0.00771821   0.000198552  -0.000260120   -0.00118384  -0.000164996  -2.46196e-05   2.02277e-05  -2.49481e-08   1.65912e-06  -1.46400e-07       0.00000       0.00000       0.00000       0.00000       0.00000       0.00000       0.00000       0.00000       3.02330       3.69259       4.01129       3.61730       3.48731       3.04496       2.87573       2.17640       1.75989       1.26563      0.875365      0.614058      0.371237      0.234001      0.127952     0.0695705     0.0385696     0.0184393    0.00892869    0.00390444    0.00170170   0.000620212   0.000225418   7.48989e-05   1.90369e-05   4.75444e-06   9.66176e-07   1.07465e-07       0.00000       0.00000       0.00000       0.00000       0.00000       0.00000       0.00000       0.00000
  14  12 2446.8282    1.5365  0.7495 11.4198 -0.0123       3.16930  0.0425   0.0468   0.0616    0.1134   0.0000       1.08832   433.9505     -0.493440       12.3949       5.40998       8.54091       1.67669      -1.28310      -4.51637      -1.05025       2.44482     -0.570009     -0.395420     -0.275825    -0.0904677    -0.0246768     -0.205565    -0.0644727    -0.0181343    -0.0103315    0.00721917  -0.000304828   0.000585611  -0.000161609   6.34116e-05  -2.82775e-05   1.03422e-06   6.85726e-07  -2.69193e-07       0.00000       0.00000       0.00000       0.00000       0.00000       0.00000       0.00000       0.00000       3.29246       4.19305       4.46615       4.71928       3.62345       3.80012       2.99599       2.63830       1.80832       1.61212      0.901354      0.669860      0.424556      0.281127      0.119305     0.0890292     0.0451804     0.0245377    0.00943347    0.00485255    0.00202796   0.000886127   0.000248974   9.05242e-05   2.02203e-05   5.91371e-06   8.23215e-07   1.71191e-07       0.00000       0.00000       0.00000       0.00000       0.00000       0.00000       0.00000       0.00000
  14  13 2587.4191    1.8938  0.9542 11.9563 -0.0121       2.85604  0.0435   0.0528   0.0778    0.1260   0.0000       1.01564   441.9339       4.15834       3.59176       1.18901      -4.42933       1.49800       4.68943      0.717768       1.39099      -1.04741       1.01340     -0.261005     -0.425109     -0.488658    0.00168196     0.0919521    -0.0579528    -0.0297684     0.0100920   -0.00288552   0.000995790   0.000427107   0.000479724  -9.87648e-05  -7.37424e-05   4.98837e-06   4.38333e-07   8.54425e-08       0.00000       0.00000       0.00000       0.00000       0.00000       0.00000       0.00000       0.00000       3.76988       4.90202       5.14451       4.89029       4.45460       3.98472       3.37688       2.70346       2.18201       1.43420       1.08482      0.700839      0.422501      0.278869      0.142661     0.0825767     0.0451378     0.0226761    0.00966990    0.00480909    0.00191657   0.000707056   0.000238784   9.05228e-05   2.44963e-05   5.32392e-06   1.12518e-06   1.46354e-07       0.00000       0.00000       0.00000       0.00000       0.00000       0.00000       0.00000       0.00000
  14  14 2728.3082    2.4921  0.8944 12.2518 -0.0119       3.11988  0.0395   0.0716   0.0752    0.1560   0.0000      0.958901   430.5188       9.96699       8.59040      0.109583       4.36395       3.20369       1.60394      0.749008     -0.326889      0.455507      -2.65257     -0.725977     -0.229329    -0.0883644     0.0429388     -0.192723     0.0938284   -0.00356575   -0.00495850    0.00138389  -0.000323926    0.00111829  -0.000207389   6.12887e-05  -1.87380e-05  -1.02040e-06  -1.87368e-07  -1.40979e-07       0.00000       0.00000       0.00000       0.00000       0.00000       0.00000       0.00000       0.00000       3.33325       4.62830       4.34643       4.41070       4.09019       3.43085       3.22686       2.48500       2.13501       1.43874       1.02218      0.690187      0.394755      0.270562      0.137747     0.0868415     0.0441352     0.0220530     0.0108006    0.00437307    0.00194627   0.000713322   0.000229561   8.60656e-05   2.00835e-05   5.42853e-06   1.25930e-06   1.63033e-07       0.00000       0.00000       0.00000       0.00000       0.00000       0.00000       0.00000       0.00000
  14  15 2869.3735    3.1322  0.8649 12.7127 -0.0063       1.13288  0.0372   0.0889   0.0702    0.1586   0.0000       1.00218   441.7735       8.97854       13.7271       1.59148       2.45590       9.39039     -0.780604     0.0198205       1.38948      -1.63906    -0.0104917      0.657123      0.742233     -0.279296      0.211411    -0.0154920     0.0225347     0.0201905   -0.00220910    0.00233365  -0.000672474   -0.00146696   0.000194212  -0.000110375  -5.63570e-06  -1.53306e-06   1.23352e-06  -1.32282e-07       0.00000       0.00000       0.00000       0.00000       0.00000       0.00000       0.00000       0.00000       3.14176       4.08029       4.04057       3.83680       3.73513       3.31112       2.86384       2.34772       1.82454       1.32890      0.944887      0.608465      0.403967      0.233457      0.141456     0.0755726     0.0390459     0.0195926    0.00917007    0.00405026    0.00161809   0.000634776   0.000221094   6.87622e-05   2.11618e-05   4.97603e-06   1.02501e-06   1.36268e-07       0.00000       0.00000       0.00000       0.00000       0.00000       0.00000       0.00000       0.00000
  14  16 3010.2623    3.7581  0.8578 12.9338 -0.0127      0.999437  0.0391   0.1041   0.0682    0.1799   0.0000      0.828318   441.1129       8.86598       4.64201       6.83027      -4.41503      -1.71048       3.21207      -4.39211      -3.05174     -0.456563    0.00941198     -0.306766      0.189580      0.161585    -0.0491679    -0.0447468     0.0232556    -0.0170475    0.00310386   -0.00120047    0.00139942   0.000993513   0.000352130   1.69879e-05   2.46429e-05   2.01926e-06  -1.93338e-06   4.75523e-08       0.00000       0.00000       0.00000       0.00000       0.00000       0.00000       0.00000       0.00000       3.39728       4.14960       4.65881       3.82595       3.85725       3.55757       2.84104       2.70723       2.13609       1.39550       1.07252      0.652711      0.389045      0.264944      0.134762     0.0777035     0.0450875     0.0215328    0.00960334    0.00455980    0.00190732   0.000643523   0.000232508   9.42512e-05   2.58022e-05   5.37195e-06   9.55315e-07   1.18353e-07       0.00000       0.00000       0.00000       0.00000       0.00000       0.00000       0.00000       0.00000
  14  17 3150.7034    3.7197  1.0641 13.3726 -0.0100       1.23616  0.0469   0.1017   0.0813    0.1509   0.0000       1.17221   438.0288       9.99154       16.3944     -0.503160       6.50689      -2.95051      -1.29678     -0.346980      -1.45757       1.87567      -2.84909      0.327954      -1.13239      0.200420      0.293941    -0.0272429     0.0472636    -0.0304088   -0.00337322   -0.00428354   -0.00269092    0.00132682   0.000267452   5.63637e-05   1.50177e-05  -5.78032e-06  -6.66180e-07  -3.72355e-08       0.00000       0.00000       0.00000       0.00000       0.00000       0.00000       0.00000       0.00000       4.50534       5.54426       5.15723       5.04144       4.65366       4.41668       3.78153       3.20563       2.55997       1.91672       1.35345      0.816257      0.526097      0.305387      0.191266     0.0970880     0.0516731     0.0226355     0.0112233    0.00442720    0.00202594   0.000686892   0.000266994   7.41321e-05   2.31388e-05   5.23906e-06   9.99733e-07   1.54259e-07       0.00000       0.00000       0.00000       0.00000       0.00000       0.00000       0.00000       0.00000
  14  18 3290.9597    3.3453  1.3447 13.3362 -0.0072    -0.0329233  0.0641   0.0830   0.0928    0.1139   0.0000      0.817798   440.2593       3.82770       18.0631      -1.68077      -4.09537      -3.01423     -0.111680      -9.14748      -3.42208      -2.55355      0.278194     -0.518581     -0.157961      0.208491      0.341069     -0.262902     0.0749668     0.0134482   -0.00344416    0.00158971   0.000611524   -0.00312962   0.000847106  -9.46440e-05  -1.24075e-05   8.75829e-06  -1.47121e-06   8.93643e-09       0.00000       0.00000       0.00000       0.00000       0.00000       0.00000       0.00000       0.00000       4.46477       5.94192       6.15029       6.32846       5.40574       5.01181       4.39658       3.48596       2.67782       1.84431       1.44565      0.948514      0.586713      0.353209      0.232810      0.118662     0.0576200     0.0312804     0.0149153    0.00754991    0.00270105    0.00111338   0.000395439   0.000119937   3.40754e-05   7.40327e-06   1.63806e-06   2.28184e-07       0.00000       0.00000       0.00000       0.00000       0.00000       0.00000       0.00000       0.00000
  14  19 3431.7878    2.9725  1.9126 12.7726 -0.0075       1.21527  0.0707   0.0603   0.1099    0.0889   0.0000      0.416155   432.3849       5.03315       9.09140       1.37663       8.33866       2.08253      -1.01562      -5.82227       4.32573     -0.941813      -1.71176     -0.120106     -0.929425     -0.189276      0.177542    -0.0904405     0.0266148     0.0186472    -0.0217614   -0.00818902    0.00383761   0.000625852  -0.000964876   0.000129346   6.82823e-05  -8.68602e-06  -2.02022e-06   1.23047e-07       0.00000       0.00000       0.00000       0.00000       0.00000       0.00000       0.00000       0.00000       5.68575       5.89797       6.74648       7.51068       6.20163       5.45686       5.26246       3.91788       2.74640       2.17584       1.68561       1.08010      0.685863      0.451984      0.266027      0.147244     0.0728213     0.0363512     0.0191318    0.00870727    0.00375423    0.00132514   0.000412399   0.000121545   3.10453e-05   7.09085e-06   1.47135e-06   1.92072e-07       0.00000       0.00000       0.00000       0.00000       0.00000       0.00000       0.00000       0.00000
  14  20 3572.4745    2.5289  2.9486 11.9810  0.0037      0.566807  0.0796   0.0401   0.1372    0.0724   0.0000      0.282314   434.4689       20.7629      -6.13278       10.5236      -9.19583    -0.0698345      -9.81045       5.09105       5.95199      -4.40054     -0.558263       2.22611      0.753227     -0.907222     -0.165147      0.205660     0.0337846    -0.0294726  -0.000714949     0.0102119    0.00315361    0.00183584   8.15494e-05  -6.58750e-05  -8.38963e-06   6.33822e-06   3.22716e-07   2.81392e-07       0.00000       0.00000       0.00000       0.00000       0.00000       0.00000       0.00000       0.00000       6.29296       7.65387       8.06015       8.04306       7.52310       6.57493       5.41718       4.42250       3.49909       2.55375       1.76429       1.17615      0.746107      0.464621      0.276738      0.158443     0.0794996     0.0405522     0.0188933    0.00816832    0.00324960    0.00128733   0.000440679   0.000142793   3.92045e-05   9.30620e-06   1.78002e-06   2.36633e-07       0.00000       0.00000       0.00000       0.00000       0.00000       0.00000       0.00000       0.00000
  14  21 3713.4360    2.1515  4.4471 11.4366  0.0005      0.427412  0.0990   0.0281   0.1721    0.0599   0.0000      0.146073   429.0387       19.4136       32.5683      -9.24905       18.7781      -1.79525      -21.2979      -2.46144      0.744267     -0.753446     -0.107459      0.723251     -0.728449      0.666401      0.879679    -0.0510452     -0.119522      0.116999    0.00989885   -0.00784798    0.00319416   2.16954e-05   2.66734e-05   2.00924e-05   1.11118e-05  -1.36940e-05   2.30942e-06   1.71252e-08       0.00000       0.00000       0.00000       0.00000       0.00000       0.00000       0.00000       0.00000       7.63219       9.57808       10.1180       10.0832       9.50776       8.11341       7.00106       5.53166       4.24776       3.10903       2.26632       1.48295      0.959469      0.605837      0.356588      0.200420      0.105379     0.0519496     0.0252574     0.0109623    0.00466374    0.00171244   0.000588106   0.000187144   5.24013e-05   1.24173e-05   2.47657e-06   3.15682e-07       0.00000       0.00000       0.00000       0.00000       0.00000       0.00000       0.00000       0.00000
  14  22 3854.8067    1.7580  6.0139 11.0817 -0.0046      0.588983  0.1227   0.0211   0.2211    0.0512   0.0000      0.112949   448.3388       27.7782       16.1863       15.2700      -17.3098       9.85008      -7.88833      -19.5433      -11.1647      -1.21296      -6.42853      -1.50121      0.184880      0.642410     -0.199301     -0.236575     -0.145698    -0.0644078     0.0230986    0.00746170    0.00392948  -4.90942e-05   0.000576209   7.93853e-05   0.000147715  -3.31487e-06  -1.99751e-06  -6.48532e-07       0.00000       0.00000       0.00000       0.00000       0.00000       0.00000       0.00000       0.00000       9.25167       11.9378       12.0632       12.3496       11.5735       10.3043       8.53633       6.80807       5.29933       3.93131       2.80328       1.88179       1.17466      0.768612      0.443473      0.258407      0.126175     0.0656847     0.0297769     0.0137635    0.00537815    0.00216073   0.000707391   0.000241855   6.40454e-05   1.58818e-05   3.12035e-06   4.27157e-07       0.00000       0.00000       0.00000       0.00000       0.00000       0.00000       0.00000       0.00000
  14  23 3995.7920    1.4900  8.3441 10.8242 -0.0022      0.198138  0.1590   0.0168   0.2855    0.0441   0.0000     0.0893958   438.4829       3.78390       19.7435       7.22630       30.9653       16.7991      -4.41869       14.1153       1.03271      -4.06977       2.83427       1.27240      0.585973     -0.182251     -0.589742     -0.252249     -0.325818     0.0709597    -0.0103895    0.00143417   -0.00386714   0.000822990  -0.000473627   0.000213989   3.59055e-05  -1.53079e-05  -5.39336e-06   2.76663e-09       0.00000       0.00000       0.00000       0.00000       0.00000       0.00000       0.00000       0.00000       11.2024       14.7236       15.1683       15.1565       14.0513       12.4923       10.5466       8.74525       6.59411       4.91864       3.45347       2.36741       1.49547      0.927549      0.540507      0.302050      0.158003     0.0815865     0.0374008     0.0174286    0.00683738    0.00269076   0.000930111   0.000300699   8.37275e-05   2.07951e-05   3.94254e-06   5.39300e-07       0.00000       0.00000       0.00000       0.00000       0.00000       0.00000       0.00000       0.00000
  14  24 4137.2840    1.2417 10.0173 10.6468 -0.0072      0.221170  0.1930   0.0146   0.3580    0.0420   0.0000     0.0818052   417.2557       15.6868       7.01302       17.2447       5.41719      -17.2452       12.2930      -5.68556      -20.8798      -10.2363      0.747604     -0.496370      -1.62182       1.55046     -0.518985      0.504286     0.0429013     -0.136082     0.0406338    -0.0268274    -0.0111887    0.00509399   -0.00150856  -0.000430299   4.61287e-05   6.63375e-05  -5.64254e-06  -8.86303e-07       0.00000       0.00000       0.00000       0.00000       0.00000       0.00000       0.00000       0.00000       13.8339       17.4005       18.5914       18.0829       16.8498       15.3194       12.7891       10.1865       7.94706       5.74225       4.17369       2.81742       1.88382       1.12141      0.657682      0.365070      0.193651     0.0977747     0.0463742     0.0202986    0.00843072    0.00328239    0.00115355   0.000361551   0.000102718   2.32165e-05   4.46648e-06   5.82449e-07       0.00000       0.00000       0.00000       0.00000       0.00000       0.00000       0.00000       0.00000
  14  25 4278.6888    1.0786 14.2365 10.4507 -0.0006      0.122861  0.2932   0.0118   0.4915    0.0378   0.0000     0.0817203   402.3621       18.7432      0.517223       15.5366       5.47731      -23.1802      -13.3621      -2.99085      -2.49198      -4.46035       3.10470     -0.830264      -2.60051      -2.80353       1.12662      0.358501     -0.325487    -0.0708312     0.0104779    -0.0163610     0.0150638   -0.00624423   -0.00111753   8.59089e-05  -1.41016e-05  -1.28975e-06   3.25907e-06  -7.62097e-07       0.00000       0.00000       0.00000       0.00000       0.00000       0.00000       0.00000       0.00000       17.8904       22.9922       24.2304       24.2881       22.8114       19.9376       16.9993       13.8325       10.8172       7.74784       5.77344       3.74021       2.51919       1.52628      0.900571      0.524016      0.263016      0.141391     0.0642017     0.0298514     0.0115349    0.00470974    0.00153025   0.000504580   0.000145353   3.28384e-05   6.55328e-06   8.45035e-07       0.00000       0.00000       0.00000       0.00000       0.00000       0.00000       0.00000       0.00000
  14  27 4559.9509    0.7172 18.4038 10.2668 -0.0051     -0.335848  0.5025   0.0082   0.7487    0.0289   0.0000     0.0995567   418.6628       115.262       10.9519      -34.2874      -31.7645       6.37996       50.5599      -6.37264      -2.90479       13.3645      -8.12311      -10.9914      0.855602       1.59378      -4.24672      0.327549      0.135075    0.00544331     0.0166343    -0.0375827    -0.0127827    0.00773356   -0.00171050   0.000892104   0.000208622  -4.82238e-06  -8.29201e-06  -2.06567e-06       0.00000       0.00000       0.00000       0.00000       0.00000       0.00000       0.00000       0.00000       25.5189       33.3651       35.4952       34.2954       33.3280       29.1596       25.0847       20.3796       15.8812       11.9562       8.35840       5.81174       3.79147       2.31985       1.40984      0.776959      0.425200      0.208553      0.103386     0.0437904     0.0189056    0.00700311    0.00256626   0.000781861   0.000219651   5.28824e-05   9.86391e-06   1.24241e-06       0.00000       0.00000       0.00000       0.00000       0.00000       0.00000       0.00000       0.00000
  15   8 1902.4094    0.4629  0.3363 10.1135 -0.0029       12.6555  0.0224   0.0206   0.0411    0.0582   0.0000       2.71391   440.9528      -5.17444       15.3945      -1.96189      0.563668       2.08034      0.807681     -0.798972       1.09120       1.60969       1.80154      0.371469     -0.302168     -0.304582      0.217231     0.0769133     0.0220349    -0.0246137    -0.0218620    0.00450502    0.00234998   -0.00128271   0.000188937  -0.000187695   1.67981e-05   1.15777e-05   5.31313e-06   3.07247e-07   1.76404e-08  -5.73416e-10       0.00000       0.00000       0.00000       0.00000       0.00000       0.00000       2.04541       2.63491       2.66945       2.73681       2.66331       2.25582       2.02604       1.60539       1.17955      0.934736      0.698056      0.454266      0.333801      0.209526      0.124128     0.0720408     0.0376861     0.0213149     0.0103837    0.00506343    0.00218340    0.00100004   0.000377318   0.000143563   4.08439e-05   1.28696e-05   3.86396e-06   8.89121e-07   1.75111e-07   2.26232e-08       0.00000       0.00000       0.00000       0.00000       0.00000       0.00000
  15  10 2195.9219    0.8785  0.6194 10.4037 -0.0041       6.30857  0.0359   0.0309   0.0606    0.1031   0.0000       1.20354   436.0337       3.37568       5.85556      -5.12352       7.97714      -1.26615      -3.98179      0.609331      -1.08214      -1.19697      0.527393      0.623270      0.490000    -0.0876393    -0.0758106  -0.000899206    -0.0530986     0.0495916    0.00355046    0.00391564   -0.00926501  -1.64431e-05   0.000515724  -8.95462e-05  -1.10209e-05   4.60664e-06  -9.60656e-06   7.77899e-07  -6.61733e-07   2.72833e-11       0.00000       0.00000       0.00000       0.00000       0.00000       0.00000       3.29654       3.53657       4.48218       4.17660       3.87768       3.95050       2.93840       2.13104       1.90296       1.53528      0.999178      0.702071      0.445085      0.267106      0.179323      0.130227     0.0664087     0.0286075     0.0175095    0.00845595    0.00326319    0.00126437   0.000671455   0.000250062   8.19689e-05   2.43186e-05   5.93752e-06   1.19147e-06   2.01413e-07   2.53186e-08       0.00000       0.00000       0.00000       0.00000       0.00000       0.00000
  15  11 2339.6311    1.1956  0.8131 10.8798 -0.0046       4.61663  0.0479   0.0331   0.0649    0.1205   0.0000       1.04810   440.8901       4.00712       13.5209      0.598413       4.82868      -1.68533      -1.95553      0.406677     -0.867885     -0.810680      -1.18036      0.663038     0.0865759    0.00365719     -0.144929     -0.238527     0.0352670    0.00182080    -0.0169862    0.00372386   0.000590692    0.00282481  -0.000283254   1.02723e-05  -7.79711e-06  -9.30063e-06   4.82074e-06  -4.59412e-07  -2.38587e-07   1.33217e-08       0.00000       0.00000       0.00000       0.00000       0.00000       0.00000       2.87289       5.03960       4.54308       4.79021       5.09039       3.40918       4.22213       2.16957       2.75804       1.41513       1.33619      0.921490      0.523070      0.446487      0.180306      0.166797     0.0669956     0.0441008     0.0236595    0.00884734    0.00583948    0.00155095   0.000904833   0.000302049   8.48193e-05   3.88832e-05   6.79956e-06   1.98942e-06   5.49160e-07   5.43538e-08       0.00000       0.00000       0.00000       0.00000       0.00000       0.00000
  15  14 2764.2307    2.7881  0.6841 12.6887 -0.0004       1.45552  0.0300   0.0859   0.0556    0.1143   0.0000      0.856368   442.5267       5.26931       18.7981       2.30897     -0.172177      -3.86881      -2.47864      -1.10077       1.26587      -2.27532      -1.53173      0.189976      0.613344     -0.236550     -0.228848     -0.227200    0.00776144     0.0218604    0.00439513    0.00628995    0.00170898   -0.00155094  -0.000559269   0.000189109  -4.24670e-05   3.27098e-06  -2.81469e-06   1.02816e-06  -2.96719e-07   2.47200e-08       0.00000       0.00000       0.00000       0.00000       0.00000       0.00000       2.50586       3.18216       3.07439       3.28736       2.98984       2.87172       2.43809       1.93888       1.52753       1.17171      0.902112      0.575966      0.410963      0.259798      0.166006     0.0925969     0.0528899     0.0263111     0.0134954    0.00582457    0.00289198    0.00121169   0.000509700   0.000169079   5.96844e-05   1.69582e-05   5.03491e-06   1.02874e-06   2.16932e-07   3.07806e-08       0.00000       0.00000       0.00000       0.00000       0.00000       0.00000
  15  15 2905.9833    3.4111  0.7474 13.1623 -0.0019       2.99118  0.0396   0.0987   0.0590    0.1188   0.0000      0.906517   438.0633       5.39228       19.1028       7.44560      -7.99249    0.00407151       2.60705      0.117511       2.93942      0.141659       2.26170      -1.11609     -0.414048     0.0965928     0.0959444     0.0492144    -0.0731661    -0.0271367     0.0341683   -0.00579628   -0.00809412  -0.000992267    0.00126988   0.000192755  -9.78251e-05  -4.32984e-06   2.70667e-06   5.53880e-08   4.08332e-07   4.86343e-08       0.00000       0.00000       0.00000       0.00000       0.00000       0.00000       2.73633       3.98529       4.00185       3.78740       4.18160       2.97432       3.22350       2.29183       1.88038       1.51892      0.950068      0.796116      0.485116      0.299594      0.213914     0.0992626     0.0736263     0.0316655     0.0167044     0.0100389    0.00291088    0.00190961   0.000580996   0.000218356   9.39763e-05   2.05392e-05   6.38276e-06   1.87430e-06   3.50726e-07   3.76984e-08       0.00000       0.00000       0.00000       0.00000       0.00000       0.00000
  15  16 3047.2787    3.7656  0.9794 13.1487 -0.0039       2.43404  0.0453   0.0988   0.0689    0.1556   0.0000       1.03981   440.2701       7.45290       8.59479       2.51629      -1.07228       6.23206      -1.01446      0.170868    -0.0618107      -1.74932      -1.76764     -0.982222      0.209189      0.122581     -0.280721    -0.0666929      0.102313    -0.0467156    -0.0162494     0.0131744    0.00125054   -0.00120705  -0.000213816  -0.000101873   3.86957e-06   2.24128e-05  -5.82687e-06  -3.81218e-07   3.33059e-07  -3.56850e-09       0.00000       0.00000       0.00000       0.00000       0.00000       0.00000       3.53157       3.87576       4.88664       4.65524       3.89278       4.16917       3.42996       2.39172       2.14949       1.60731       1.02502      0.824342      0.599097      0.332392      0.213836      0.132619     0.0672632     0.0351473     0.0196914    0.00961032    0.00395468    0.00151540   0.000718214   0.000301079   9.76186e-05   2.56802e-05   6.27128e-06   1.24162e-06   2.30938e-07   3.05566e-08       0.00000       0.00000       0.00000       0.00000       0.00000       0.00000
  15  17 3188.1557    3.8974  1.0525 13.1968 -0.0071      0.289870  0.0572   0.0977   0.0766    0.1700   0.0000       1.29040   443.2824       10.4322       19.2882       9.49988      -4.08667       5.16832       1.18473      -7.10109       2.70243       2.74875      0.701520      0.227638     -0.679292     -0.208757      0.244427     0.0674192    -0.0621884    -0.0110762     0.0346607   -0.00382967  -0.000522078   0.000402658  -0.000571397   6.62884e-05   0.000150363   2.03495e-05  -6.41899e-07  -1.54545e-06   2.38398e-07   1.44385e-08       0.00000       0.00000       0.00000       0.00000       0.00000       0.00000       5.77089       8.04357       9.06489       8.88694       8.02378       6.58929       4.93327       3.63101       2.58534       1.77914       1.13652      0.795005      0.502659      0.316212      0.192506      0.113007     0.0628782     0.0345498     0.0172321    0.00828660    0.00355319    0.00146394   0.000537461   0.000207881   7.08622e-05   2.16314e-05   5.75423e-06   1.32787e-06   2.21060e-07   3.16261e-08       0.00000       0.00000       0.00000       0.00000       0.00000       0.00000
  15  18 3328.8984    3.2838  1.6355 12.9161 -0.0082     -0.679883  0.0551   0.0698   0.1031    0.1152   0.0000      0.519843   444.9533       16.7488       4.92940      -1.92174       9.92710      -4.12885      -6.54450      -6.18014      -1.55759      -1.50177     -0.368102      -1.62214     -0.646133      0.516275      0.266295     0.0790006   -0.00248992     0.0992490    -0.0269928     0.0100705    0.00901900   2.43844e-05    0.00111417  -0.000584529  -9.86150e-05   3.32683e-05   9.79316e-06  -1.47297e-06  -3.78801e-07   4.36739e-08       0.00000       0.00000       0.00000       0.00000       0.00000       0.00000       4.17284       5.44752       5.44730       5.34190       4.85563       4.42142       4.03388       3.41778       2.71848       2.07966       1.46548      0.992307      0.650927      0.408600      0.240432      0.139862     0.0774606     0.0435432     0.0206838     0.0103122    0.00442640    0.00202188   0.000757532   0.000291395   9.28547e-05   2.88223e-05   7.79491e-06   1.84871e-06   3.50779e-07   4.72132e-08       0.00000       0.00000       0.00000       0.00000       0.00000       0.00000
  15  19 3470.1866    2.8681  2.3772 12.4270 -0.0085      0.460978  0.0712   0.0514   0.1194    0.0906   0.0000      0.284260   444.6459       9.52144       15.3201       5.11968       12.6917      -5.57446       4.44226      -1.78344     -0.806161     -0.528881      0.496607      0.491701      -1.66564      -1.14066      0.630553     0.0270423    -0.0472180     -0.102217    0.00613162   -0.00149943   -0.00337634   -0.00384351   -0.00179378   0.000648561  -0.000175948   7.71612e-05   1.57430e-05  -9.09436e-07  -5.56280e-07  -1.72222e-08       0.00000       0.00000       0.00000       0.00000       0.00000       0.00000       5.55869       7.09163       7.10614       6.97914       6.62801       6.26335       5.28614       4.09611       3.05450       2.39122       1.70718       1.26786      0.848556      0.553224      0.323580      0.185172     0.0981286     0.0530508     0.0247924     0.0122231    0.00522860    0.00237314   0.000906116   0.000356685   0.000113424   3.50175e-05   8.89994e-06   2.17408e-06   3.77415e-07   5.21602e-08       0.00000       0.00000       0.00000       0.00000       0.00000       0.00000
  15  20 3611.5981    2.4368  3.3988 11.8890 -0.0019      0.428409  0.0839   0.0357   0.1463    0.0691   0.0000      0.209282   436.4883       4.96556       17.1121      -14.3605      -8.05216      -1.46440       2.21060     -0.176493       1.65994     -0.402537      -3.19494     -0.990459      -1.61669      0.241828      0.537800     0.0963778      0.152261     -0.115001    0.00128229    0.00841508    0.00120923  -0.000956498   3.31797e-05   0.000682681   0.000123269  -4.77369e-05   8.07826e-06   8.74102e-07  -4.85342e-07   6.65366e-08       0.00000       0.00000       0.00000       0.00000       0.00000       0.00000       5.93063       7.39133       7.97107       8.13505       7.38497       6.72090       5.82533       4.67590       3.64776       2.65450       2.07008       1.39473      0.953929      0.595586      0.368248      0.222005      0.118784     0.0622773     0.0316959     0.0163447    0.00697690    0.00311799    0.00119557   0.000447925   0.000142956   4.46375e-05   1.20488e-05   2.57905e-06   5.12038e-07   6.62784e-08       0.00000       0.00000       0.00000       0.00000       0.00000       0.00000
  15  21 3752.9040    1.9777  5.3096 11.2300 -0.0011      0.448663  0.1072   0.0235   0.1915    0.0550   0.0000      0.115490   448.0278       10.1207       9.78405       1.63738       5.60817      -12.9337       7.32087       7.55720       4.84078      -3.62568      -1.21399       1.50322      -2.79025      0.217223      0.361858     0.0737205     0.0951725    -0.0509797    -0.0420270    -0.0196517    0.00359026    0.00551625   5.30924e-05   0.000627202   0.000140932  -1.04174e-05  -8.98436e-06  -7.26940e-06   4.08583e-07  -1.47598e-07       0.00000       0.00000       0.00000       0.00000       0.00000       0.00000       7.49021       9.35786       10.2422       10.0022       9.74630       8.45233       7.21333       6.08997       4.71501       3.55138       2.50002       1.80065       1.26545      0.767797      0.475535      0.272338      0.158209     0.0830396     0.0448572     0.0207527    0.00951640    0.00378741    0.00158178   0.000564679   0.000196729   5.66224e-05   1.62458e-05   3.73125e-06   6.65856e-07   8.24761e-08       0.00000       0.00000       0.00000       0.00000       0.00000       0.00000
  15  22 3894.9911    1.6444  6.3487 11.0599 -0.0021      0.757638  0.1271   0.0194   0.2257    0.0487   0.0000      0.112513   455.7731       4.54907       5.59893      -2.01972       10.3258      -6.53961    -0.0196724       2.13347       7.07943      -6.74575      -3.16582       5.09659      0.841823     -0.132474     -0.965429      0.278939      0.142515    -0.0230017    0.00684110     0.0318128   -0.00802182    0.00429760    0.00465383   0.000776857  -0.000160161   7.60267e-05   1.85462e-05  -9.05067e-06  -2.57549e-07   4.76989e-08       0.00000       0.00000       0.00000       0.00000       0.00000       0.00000       8.71594       11.2968       11.3769       12.1447       11.0251       10.1736       8.43106       7.04533       5.67661       4.28663       3.07840       2.12483       1.43905      0.914809      0.563902      0.330662      0.188253      0.100867     0.0509931     0.0240844     0.0107140    0.00454292    0.00180383   0.000664877   0.000224886   6.77576e-05   1.83451e-05   4.19560e-06   7.98391e-07   1.11620e-07       0.00000       0.00000       0.00000       0.00000       0.00000       0.00000
  15  24 4177.9563    1.1849 11.5752 10.6064 -0.0029      0.289926  0.2213   0.0133   0.3901    0.0398   0.0000     0.0778053   448.6444       26.9359      -2.51291       7.67251      -17.7932      -1.21794       3.98211       17.0548       2.25912      -8.05266       2.40132      -2.27360      -1.69829      0.105364      0.397611    -0.0658625      0.232454     0.0659625     0.0932460     0.0489810     0.0146958   -0.00245247   -0.00363938   0.000544231   0.000101463  -9.81858e-05   4.84221e-05  -8.68820e-06  -6.16782e-07   1.52388e-07       0.00000       0.00000       0.00000       0.00000       0.00000       0.00000       13.6744       17.6777       18.8639       18.4643       17.8025       16.0345       13.8130       11.3826       9.05377       6.81007       4.97793       3.50171       2.38592       1.52769      0.919726      0.548750      0.303400      0.164142     0.0827394     0.0406698     0.0177010    0.00773412    0.00304323    0.00114970   0.000380038   0.000118765   3.17743e-05   7.23922e-06   1.33622e-06   1.65840e-07       0.00000       0.00000       0.00000       0.00000       0.00000       0.00000
  15  26 4461.7857    0.8130 16.4557 10.3884 -0.0043     0.0673364  0.4020   0.0089   0.6117    0.0310   0.0000     0.0961873   422.1014       52.9195       45.6257       19.7998      -15.5914       1.54020       40.7486       25.9641      -25.8741      0.391433       19.1848      -4.44177       2.74135       2.15244      -3.16666     -0.328885      0.894262      0.305045    -0.0544541     -0.124364     0.0206349    0.00986788    0.00213644   0.000128747  -0.000471339   3.17725e-05  -4.25469e-05  -2.31836e-06   1.10198e-06   1.25032e-07       0.00000       0.00000       0.00000       0.00000       0.00000       0.00000       20.4264       27.0259       28.6531       28.5970       27.3642       24.1913       20.9207       17.4957       13.8948       10.5488       7.67949       5.40088       3.59857       2.34652       1.43634      0.858641      0.485309      0.259325      0.134292     0.0640093     0.0294467     0.0123158    0.00496978    0.00180067   0.000608045   0.000186908   4.99058e-05   1.15398e-05   2.09687e-06   2.63409e-07       0.00000       0.00000       0.00000       0.00000       0.00000       0.00000
  16   8 1933.1802    0.5139  0.3639 10.0517 -0.0042       9.85499  0.0339   0.0213   0.0430    0.0654   0.0000       2.41396   436.3571       3.32063       14.0252       4.09810      -3.21539     -0.613008       1.35473      -1.83569      -1.86059      0.404358      0.421059      0.136959      0.263933     -0.306445     -0.133759    -0.0329667    -0.0546924      0.142200     0.0283741   -0.00387189   -0.00997329   -0.00137095   0.000841710  -0.000212991   5.37315e-05  -0.000113478  -3.02747e-05  -5.64328e-06   1.30899e-06   7.60316e-07   1.69140e-08   3.54667e-09       0.00000       0.00000       0.00000       0.00000       2.94038       3.44322       3.51969       3.91067       4.00713       3.47154       2.76794       1.92114       1.56144       1.49820       1.14645      0.645361      0.374486      0.257662      0.227991      0.146949     0.0888338     0.0592481     0.0259439     0.0118658    0.00442282    0.00223476    0.00100842   0.000424774   0.000143107   5.60069e-05   1.44093e-05   4.10980e-06   1.26986e-06   2.71973e-07   4.94648e-08   6.39439e-09       0.00000       0.00000       0.00000       0.00000
  16  10 2228.5136    0.9596  0.7945 10.2364 -0.0059       5.14471  0.0371   0.0265   0.0627    0.1396   0.0000       1.03174   435.8213       3.91976       11.3757       2.51652      -1.79293     -0.561623      -3.96588      -1.18998       1.24063     -0.313565      0.626064      0.171981     -0.572651     -0.400053   -0.00770161      0.129631     0.0910220    -0.0199101    -0.0151003    -0.0304554   -0.00293047    0.00152463   -0.00108238  -3.73777e-05   9.95998e-06  -1.06546e-05  -2.43321e-05  -4.22106e-06   1.35455e-06   1.89302e-07   4.22734e-08  -9.38729e-10       0.00000       0.00000       0.00000       0.00000       2.71411       3.41640       3.69552       3.96322       3.80477       3.07969       3.05871       2.23255       1.87596       1.35238       1.09126      0.739681      0.514744      0.380340      0.222310      0.134478     0.0707634     0.0479438     0.0257176     0.0121454    0.00599488    0.00263772    0.00134861   0.000497994   0.000195552   6.54295e-05   1.93252e-05   6.36515e-06   1.43427e-06   3.46455e-07   7.58205e-08   8.10800e-09       0.00000       0.00000       0.00000       0.00000
  16  12 2514.9152    1.6870  0.9045 11.6683 -0.0100       2.21818  0.0369   0.0438   0.0708    0.1068   0.0000      0.986359   436.5696       4.98486       7.74095       6.51726       1.72153     0.0504391       2.55958      -1.96700       1.03559      -2.10996      0.801780      0.399990     -0.703802     -0.297288     -0.393254    -0.0558441     0.0853795    -0.0313199     0.0189839    0.00594870    0.00212049   -0.00126330    0.00346981  -0.000262854  -5.97010e-05   3.33968e-05   1.09421e-05   1.12646e-05  -4.88155e-07  -1.09741e-07  -1.72370e-08  -7.10053e-09       0.00000       0.00000       0.00000       0.00000       2.76581       3.51693       3.48902       3.89921       3.39223       3.18193       2.72417       2.35271       1.82617       1.47389       1.01438      0.761195      0.496655      0.352516      0.216915      0.126305     0.0741310     0.0435670     0.0236874     0.0119503    0.00569134    0.00268783    0.00118033   0.000478603   0.000174467   5.97718e-05   1.90718e-05   5.52971e-06   1.29392e-06   3.29720e-07   5.55274e-08   8.73364e-09       0.00000       0.00000       0.00000       0.00000
  16  13 2657.0145    2.2861  0.8340 12.0225 -0.0062       1.80382  0.0343   0.0618   0.0615    0.1271   0.0000      0.798981   439.2487       3.56735       12.9094       2.71660      0.184126       2.57183      -2.58755      -3.05483       3.16064      -1.69007       1.81860       1.48092     -0.185425     -0.774071      0.231075     0.0704557    -0.0693655    -0.0823539   -0.00807412     0.0103681   -0.00431771   0.000797486    0.00239367  -0.000481104   0.000249954   5.25109e-05  -1.83826e-05  -4.05706e-06   2.79459e-06   2.96684e-07  -2.31006e-09   1.33693e-09       0.00000       0.00000       0.00000       0.00000       2.61234       3.38559       3.39103       3.62246       3.35173       3.09919       2.55750       2.14424       1.76443       1.32975      0.967973      0.715954      0.481865      0.323610      0.206548      0.120073     0.0720167     0.0400470     0.0223606     0.0107983    0.00536176    0.00232981    0.00105011   0.000390048   0.000158264   5.36774e-05   1.91273e-05   5.25084e-06   1.32491e-06   3.06663e-07   5.52013e-08   7.93732e-09       0.00000       0.00000       0.00000       0.00000
  16  14 2799.6509    2.8977  0.7945 12.6551  0.0056       3.20099  0.0397   0.0779   0.0593    0.1032   0.0000       1.01832   437.5640       6.81581       14.8414       7.42199      0.391073     -0.753331      -1.21918      -1.06642      0.106686      -1.60389     -0.155003     -0.116205     0.0861743     -0.778237      0.248356     0.0784081    -0.0150980     0.0157110     0.0226311  -0.000853819   -0.00350159    0.00718269   0.000943780  -0.000566385  -0.000112376   6.23912e-06   4.25557e-06  -8.16633e-07  -1.03566e-06  -2.35131e-07  -2.31777e-08   1.15439e-09       0.00000       0.00000       0.00000       0.00000       3.63179       4.79942       5.09640       5.23168       4.91124       4.34813       3.53340       2.74645       1.99465       1.36037      0.992008      0.752329      0.562173      0.387600      0.239247      0.128948     0.0747768     0.0423590     0.0230048     0.0114743    0.00527431    0.00241554    0.00102397   0.000413928   0.000149280   5.09063e-05   1.75837e-05   4.94937e-06   1.26191e-06   2.75393e-07   5.04505e-08   6.98155e-09       0.00000       0.00000       0.00000       0.00000
  16  15 2941.8526    3.5756  0.8476 12.6870 -0.0038       1.13271  0.0314   0.0945   0.0622    0.1448   0.0000      0.778468   437.8420       14.1160       12.2877       4.62733      0.670115       3.95547     -0.960226      0.454842      -1.40295      -1.15752     -0.583557     -0.101180     -0.638041     -0.458173    -0.0800902     0.0657292    -0.0608953     0.0143695   -0.00303908    0.00767831   -0.00455176   -0.00334319    0.00160252    0.00121733  -1.04336e-05  -2.93162e-06  -3.00048e-05  -1.99596e-07   2.78562e-07   1.32660e-07  -1.97889e-08   4.62545e-10       0.00000       0.00000       0.00000       0.00000       2.42957       2.90795       3.20364       3.26063       3.01385       2.76870       2.44278       2.02617       1.66687       1.25712      0.996135      0.654154      0.439912      0.326726      0.196775      0.109278     0.0681022     0.0401720     0.0210319     0.0107588    0.00496732    0.00219992    0.00109874   0.000455753   0.000158019   5.32789e-05   1.80661e-05   5.52442e-06   1.33801e-06   2.81572e-07   5.38102e-08   6.63610e-09       0.00000       0.00000       0.00000       0.00000
  16  16 3083.6674    3.7039  0.9866 13.0267 -0.0093       1.26731  0.0378   0.0931   0.0676    0.1658   0.0000      0.988003   445.9989       8.51662       20.1209       4.64303       2.28079      -4.49998      -2.21581      -3.87530       1.14925     -0.949209      -1.85612     -0.282679      0.275352     -0.789135     -0.316556     0.0976288    -0.0170419   -0.00913987    0.00713851     0.0135861    -0.0120509  -0.000682339   -0.00169422   0.000896465  -4.33597e-05  -1.58610e-05   1.60248e-05   1.07498e-05   6.41343e-07  -1.33050e-07   1.23142e-08   7.62344e-09       0.00000       0.00000       0.00000       0.00000       2.75456       3.70305       3.73707       3.84244       3.52416       3.17070       2.83072       2.35419       1.94534       1.45436       1.11283      0.751156      0.509803      0.353188      0.208325      0.127627     0.0760286     0.0420400     0.0225622     0.0116095    0.00570253    0.00239285    0.00113437   0.000457876   0.000175489   5.91207e-05   1.96452e-05   6.14107e-06   1.48726e-06   3.32693e-07   6.71358e-08   8.56419e-09       0.00000       0.00000       0.00000       0.00000
  16  17 3225.0334    3.7167  1.1089 13.2273 -0.0043     -0.304564  0.0445   0.0916   0.0771    0.1587   0.0000      0.845611   441.6944       13.9288       14.3874       4.38595      -4.55947       9.24876       1.09166       1.52368     -0.553981       1.89777     -0.685300      -1.17747      0.822084     -0.265391      0.266798     -0.127171     0.0320394    0.00665749     0.0309564     0.0116764   -0.00329756  -0.000584088    0.00103649   0.000401083   7.93097e-05   0.000110171   1.53189e-05  -7.37929e-06  -7.49644e-07  -4.47186e-07   2.08336e-08  -4.07250e-09       0.00000       0.00000       0.00000       0.00000       3.52643       4.34017       4.15759       4.36268       4.25759       3.82493       3.27796       2.84118       2.25507       1.74454       1.30224      0.910266      0.649393      0.411964      0.268493      0.157190     0.0935385     0.0512631     0.0273310     0.0140936    0.00672049    0.00293271    0.00125320   0.000493062   0.000181635   6.29620e-05   2.03736e-05   5.77777e-06   1.69472e-06   3.52374e-07   6.42303e-08   8.65621e-09       0.00000       0.00000       0.00000       0.00000
  16  18 3366.6109    3.3342  1.6992 12.8319 -0.0121      0.841804  0.0550   0.0676   0.0962    0.1203   0.0000      0.405445   442.4319       18.4290       9.40731       5.97635       3.77998      -7.88348      -2.73813       8.41481      -5.88701      -1.35337     -0.899830    0.00105494       1.15527     0.0851721   -0.00390238      0.171786     -0.120782    -0.0400243    -0.0689587    0.00665722     0.0190123   -0.00101864   -0.00135878   -0.00128945  -6.25026e-06  -1.76376e-05  -6.92554e-06   6.18143e-07   6.63678e-07   9.11997e-07  -8.63142e-08  -4.22141e-09       0.00000       0.00000       0.00000       0.00000       3.76259       4.74285       5.00321       5.13361       4.94654       4.47109       3.81169       3.12970       2.58581       1.95054       1.44111       1.02728      0.717334      0.482384      0.309777      0.182829      0.107357     0.0624033     0.0343526     0.0168103    0.00781964    0.00380827    0.00154304   0.000661988   0.000242721   8.75028e-05   2.85145e-05   8.20118e-06   2.14142e-06   4.74231e-07   8.76170e-08   1.10594e-08       0.00000       0.00000       0.00000       0.00000
  16  19 3508.2687    2.6714  2.7384 12.1553 -0.0043       1.01863  0.0714   0.0422   0.1302    0.0820   0.0000      0.277856   430.6355       22.5294       20.1048       6.93068       2.51998      -2.04586       1.53078       5.00440      -1.63672     -0.197960       4.06178      0.263954     -0.688872      -1.10237      0.263914      0.294304    -0.0828811    -0.0926198     0.0425759    0.00880379    -0.0123384   -0.00376881   0.000885295  -0.000422038  -0.000244854   0.000108720   6.94736e-05   2.69974e-06   1.61027e-06  -6.58422e-08   3.25085e-08   6.52276e-09       0.00000       0.00000       0.00000       0.00000       4.76369       6.44717       6.73832       6.91227       6.37734       5.91512       4.88454       4.11578       3.30408       2.57224       1.89179       1.31300      0.922900      0.608274      0.379651      0.239611      0.139954     0.0795574     0.0431288     0.0216343     0.0110800    0.00461668    0.00220823   0.000833359   0.000346786   0.000118421   3.83106e-05   1.14117e-05   2.92513e-06   6.45861e-07   1.15829e-07   1.57557e-08       0.00000       0.00000       0.00000       0.00000
  16  20 3650.0074    2.2809  3.9635 11.6952 -0.0053      0.491558  0.0887   0.0308   0.1611    0.0632   0.0000      0.174217   441.6592       6.01085       2.54351       17.7680       6.07482      -20.3461       4.25405       11.2235       4.79776      -9.13758     -0.479288      0.432637      -2.66430      0.472106      0.681406     0.0257776    0.00382313     0.0347020      0.140513    -0.0289723    0.00188482   -0.00614443    0.00154773   -0.00173549  -0.000383374  -6.70535e-05   2.78229e-05  -2.83449e-05   2.62173e-06   8.02931e-08   2.74524e-08  -1.02903e-08       0.00000       0.00000       0.00000       0.00000       5.79322       7.17476       7.71436       7.77888       7.42565       7.04211       5.77307       4.99920       3.99256       3.15951       2.31902       1.67852       1.11094      0.774324      0.478675      0.295605      0.174018     0.0983508     0.0519412     0.0265659     0.0126000    0.00569730    0.00250430    0.00103308   0.000388353   0.000139067   4.61201e-05   1.40889e-05   3.46091e-06   7.92257e-07   1.32378e-07   1.76611e-08       0.00000       0.00000       0.00000       0.00000
  16  21 3792.2547    1.9298  5.6378 11.0678 -0.0021      0.625047  0.1075   0.0220   0.1940    0.0555   0.0000      0.105741   443.8208       19.3230       5.12197       16.6716     -0.458496      -6.46818      -10.2644       3.19076      -1.98658      -4.08229      0.942311     -0.430034      -1.51589    -0.0194702      0.806633     -0.279666     -0.275849    -0.0968990    0.00264177    -0.0451664    -0.0215979  -0.000668878    0.00490239    0.00190400   -0.00110602  -0.000171931   6.08290e-05  -3.72507e-06  -3.48664e-06  -1.10188e-06   1.38886e-07   3.84352e-08       0.00000       0.00000       0.00000       0.00000       7.11782       8.95362       9.36552       9.92050       9.17046       8.37151       7.29110       6.18599       4.68938       3.83132       2.78198       2.03332       1.40475      0.881275      0.589366      0.367200      0.217443      0.116866     0.0604452     0.0322698     0.0161403    0.00713035    0.00318829    0.00127034   0.000488003   0.000172621   5.44985e-05   1.52198e-05   4.24825e-06   9.63904e-07   1.64384e-07   2.23389e-08       0.00000       0.00000       0.00000       0.00000
  16  22 3934.0538    1.5982  7.7506 10.7973 -0.0024      0.507635  0.1359   0.0170   0.2462    0.0461   0.0000     0.0825178   446.5855       18.8284       14.1858      -3.73101      -2.86399       16.8006      -2.51715       12.8622       8.01805       7.60158      -4.16014      -6.25257       1.35705      -1.13866     0.0474278     -0.325055     -0.182664     -0.124240      0.112042     0.0152423    -0.0300796    0.00959459   -0.00363724  -0.000982839   0.000680694   0.000341416  -2.00855e-05   2.91473e-05  -3.27257e-06  -1.09004e-07  -4.88403e-07  -7.28818e-09       0.00000       0.00000       0.00000       0.00000       8.96255       11.6013       12.2295       12.3091       11.8110       10.6093       9.38037       7.73947       6.24866       4.70434       3.56962       2.56645       1.75669       1.15631      0.740005      0.449152      0.263202      0.144158     0.0783720     0.0394483     0.0193104    0.00907189    0.00385384    0.00157860   0.000603201   0.000210913   7.03196e-05   2.06027e-05   5.38973e-06   1.19907e-06   2.24297e-07   2.68758e-08       0.00000       0.00000       0.00000       0.00000
  16  23 4076.1889    1.3304  9.3318 10.7146 -0.0032      0.303276  0.1731   0.0141   0.3075    0.0397   0.0000     0.0828579   435.2460       24.5121      -19.7167       25.9573      -8.57576      -17.8751       5.80099       3.38490      -3.33204       5.82160      0.935023      -2.54698       2.09340      -3.32184      0.519183     -0.880330      0.605780    0.00717997    -0.0645357    -0.0395537    0.00907256   -0.00621614    0.00662364   0.000105245   0.000535155   0.000153546   8.68060e-05   1.10108e-05  -1.09477e-05  -9.82721e-07  -1.92592e-07   1.02670e-07       0.00000       0.00000       0.00000       0.00000       10.6052       13.7965       14.5183       14.7977       13.7915       12.8852       11.0778       9.48164       7.54820       5.92229       4.38004       3.19047       2.15218       1.43539      0.914688      0.561285      0.333845      0.182349     0.0983137     0.0496706     0.0254190     0.0108912    0.00514283    0.00198060   0.000790050   0.000271150   9.10615e-05   2.63616e-05   6.80764e-06   1.53419e-06   2.67267e-07   3.48921e-08       0.00000       0.00000       0.00000       0.00000
  16  24 4218.3509    1.1408 12.5851 10.5496 -0.0015      0.317563  0.2359   0.0122   0.4134    0.0372   0.0000     0.0757092   433.3014       33.3685       17.8552      -1.58369      -8.10725      -13.0810       23.8148      -4.17200      -11.4982      -5.77388      -1.51881      -3.48701      0.809931      0.833596     -0.420454      -1.26900    -0.0296180      0.260780    -0.0749527    -0.0249317     0.0246895   -0.00955042    0.00382500   0.000152905  -0.000157600  -0.000225161   8.45351e-05  -4.95385e-05  -6.87407e-06  -1.35799e-06  -8.50046e-08  -1.23704e-08       0.00000       0.00000       0.00000       0.00000       13.4529       17.2008       18.1681       18.3820       17.8791       16.0276       14.1329       11.8555       9.53273       7.45197       5.60714       4.01974       2.70946       1.84181       1.16653      0.727482      0.419607      0.241843      0.127263     0.0654504     0.0313515     0.0147610    0.00640413    0.00262205   0.000980259   0.000350985   0.000111555   3.40116e-05   8.64341e-06   1.96646e-06   3.47256e-07   4.20015e-08       0.00000       0.00000       0.00000       0.00000
  16  25 4360.6702    0.9326 15.2031 10.4360  0.0001      0.286387  0.3260   0.0098   0.5349    0.0336   0.0000     0.0928783   431.4672       39.8578       30.4128       54.6412     -0.478039      -24.0399      -12.9879      0.202420       6.14032       4.20545       13.5349      -3.29524      -1.37592      -2.37694       1.26957      0.224156     -0.379838    -0.0420200      0.218054     0.0245254    -0.0470674     0.0269374   -0.00642914   -0.00351109   0.000522415  -7.81348e-05  -7.22852e-05   1.50721e-05  -1.74030e-06  -1.60938e-06   2.55846e-07  -5.48596e-08       0.00000       0.00000       0.00000       0.00000       16.9067       21.7445       23.4469       23.4843       22.3256       20.4497       18.1610       14.9658       12.0868       9.40303       7.01680       5.14271       3.49505       2.38412       1.50427      0.930442      0.553081      0.305230      0.167769     0.0850011     0.0421252     0.0194512    0.00854082    0.00350636    0.00135328   0.000466710   0.000153846   4.43551e-05   1.11355e-05   2.51198e-06   4.43267e-07   5.39600e-08       0.00000       0.00000       0.00000       0.00000
  17   8 1963.3627    0.5613  0.4023 10.0430 -0.0075       9.40979  0.0240   0.0212   0.0403    0.0655   0.0000       1.95348   439.0817    -0.0564638       7.22955       5.14603      0.942664      -1.18903       1.04901      -1.71371      0.247610       1.53861      0.259438     -0.176909      0.528380     -0.160610     -0.262980    -0.0455671    -0.0509263     0.0940658   -0.00492289    -0.0110307   -0.00435053  -0.000750602  -0.000485896  -1.61712e-05   0.000229047   8.46932e-05   1.78184e-05   1.82718e-06   8.46744e-06   5.05469e-07  -5.31471e-08   4.39985e-08   3.34156e-10  -1.79303e-10       0.00000       0.00000       1.95525       2.12651       2.54812       2.47705       2.13968       2.33460       1.99130       1.63521       1.45246       1.09598      0.802778      0.582198      0.453143      0.322385      0.210363      0.119598     0.0717168     0.0416057     0.0236118     0.0134646    0.00657384    0.00325713    0.00149500   0.000641396   0.000278251   0.000117125   4.31422e-05   1.48521e-05   4.81896e-06   1.22817e-06   2.81797e-07   4.95422e-08   9.46354e-09   1.21525e-09       0.00000       0.00000
  17  10 2260.5338    1.0074  0.7708 10.6657 -0.0061       8.09866  0.0381   0.0264   0.0631    0.1024   0.0000       1.26597   439.4819      0.405058       13.9068       6.26241      -3.45248      0.617688      -1.02695     -0.728687     -0.209232      0.363705      0.957364     0.0536022     -0.331397      0.161136     0.0417596    -0.0317954    0.00297510     0.0246690    0.00599927     0.0184128   0.000242069   -0.00161912   -0.00163484    0.00115096  -0.000246266  -8.29030e-05   3.83921e-06  -2.12905e-05  -1.18507e-06   1.36997e-06   3.74138e-08   1.17888e-07   2.57706e-08  -9.85843e-10       0.00000       0.00000       3.16234       4.33214       4.87984       4.90143       4.73702       3.96013       3.28894       2.58405       1.93598       1.51476       1.05709      0.759794      0.503765      0.334576      0.222260      0.136905     0.0848953     0.0530122     0.0276921     0.0154347    0.00798027    0.00371266    0.00172468   0.000765666   0.000338784   0.000122417   4.48326e-05   1.65713e-05   4.94098e-06   1.37211e-06   3.40178e-07   7.91535e-08   1.29470e-08   1.59618e-09       0.00000       0.00000
  17  11 2405.0871    1.4200  0.8077 10.9786 -0.0008       4.42272  0.0317   0.0375   0.0622    0.1188   0.0000      0.955305   439.9496       5.46317       12.7251       1.51856      -5.63808       2.54627      -3.46009      -1.26870     -0.622342      0.123760      -1.18940     -0.884197      0.518597     -0.562442     -0.578125      0.490681      0.115404   -0.00967814     0.0638286    0.00261776    0.00737751   -0.00721627  -0.000156037   0.000543046   8.45445e-05   0.000108154  -1.55910e-05  -2.85013e-06  -8.18505e-06   1.30178e-06  -5.53009e-07  -5.61785e-08   8.03395e-09   3.75785e-11       0.00000       0.00000       2.24076       2.85851       3.07322       3.14027       2.87264       2.66639       2.33004       2.01093       1.71371       1.26854       1.01528      0.714087      0.489444      0.345183      0.213486      0.138960     0.0846703     0.0503127     0.0258669     0.0151346    0.00767057    0.00398374    0.00171477   0.000794034   0.000329831   0.000134215   4.46186e-05   1.63679e-05   4.88307e-06   1.51131e-06   3.44785e-07   7.15886e-08   1.35079e-08   1.68400e-09       0.00000       0.00000
  17  12 2548.2060    1.9115  0.7982 11.7548 -0.0047       2.29626  0.0324   0.0503   0.0636    0.1086   0.0000      0.853241   434.8930       7.78797       6.64791       3.64701      -1.07415      -4.40888     -0.710450      -2.55143      -1.37871       1.92134     -0.491623    -0.0777890      0.147349      0.546152    -0.0550157    -0.0311182    -0.0707053     0.0465475    -0.0311517     0.0182264   -0.00238450    0.00906344  -0.000289123   -0.00157097  -0.000489556  -0.000155990   9.52156e-05   2.19453e-05   4.71196e-06   1.07209e-06  -3.94780e-07   2.13201e-08   4.23406e-08   5.04844e-10       0.00000       0.00000       2.46121       2.80386       2.93139       3.40786       3.29161       2.48812       2.40399       2.27534       1.79417       1.23105      0.947007      0.797623      0.561670      0.333148      0.221221      0.155041      0.104829     0.0535983     0.0263879     0.0152516    0.00883107    0.00493798    0.00228599   0.000921758   0.000362464   0.000134154   4.43978e-05   1.53179e-05   4.87917e-06   1.28234e-06   3.53474e-07   7.84344e-08   1.46862e-08   1.69226e-09       0.00000       0.00000
  17  13 2691.1758    2.4380  0.9600 11.9196 -0.0042       2.84879  0.0413   0.0574   0.0655    0.1390   0.0000      0.764894   434.0193       5.49212       10.5088       2.44245     -0.629756      -1.03153      0.837317      0.871113      -1.89104     -0.371108     0.0422965   -0.00197632     -0.570034     -0.333514     0.0491509      0.404594     0.0236445    -0.0632315   0.000522591   -0.00441042    0.00110314   -0.00163065  -0.000243835  -0.000417841  -0.000191318  -0.000119138  -3.51357e-05  -2.80289e-05  -1.30248e-05  -2.04038e-07  -4.53469e-09   3.25342e-08   7.58732e-09   1.76078e-09       0.00000       0.00000       2.47382       3.74289       3.73620       3.53569       4.01416       2.84974       3.29546       2.17325       2.12740       1.63300       1.08802      0.997910      0.517878      0.471089      0.258387      0.180925      0.115522     0.0544097     0.0406641     0.0166632     0.0101409    0.00487467    0.00194457    0.00111952   0.000349759   0.000164894   6.72847e-05   1.74771e-05   8.02718e-06   1.92872e-06   3.92692e-07   1.38647e-07   2.42582e-08   2.19466e-09       0.00000       0.00000
  17  14 2834.4150    3.1893  0.7907 12.6359 -0.0064       1.70631  0.0304   0.0809   0.0578    0.1111   0.0000      0.836384   439.6512       8.17635       12.3600       1.39056       5.11820       4.52399     -0.350372      -1.96731       2.00102     -0.671683       1.09353      -1.46818     0.0289156      0.385697      0.300271    -0.0293711     0.0537476   0.000515871    0.00508911   -0.00301704   -0.00430136    0.00102386    0.00167866   -0.00103797  -0.000627799  -9.26874e-05   3.99734e-05   9.71101e-06  -7.90033e-06   1.01508e-07  -5.21739e-07  -8.26971e-08   1.29551e-09  -1.33728e-09       0.00000       0.00000       2.35914       2.97662       2.89220       2.79243       2.93707       2.84383       2.61404       2.03584       1.56507       1.17548      0.933776      0.725903      0.535986      0.389590      0.250481      0.159086     0.0890980     0.0533545     0.0271488     0.0142889    0.00730331    0.00332872    0.00156119   0.000686698   0.000309895   0.000113333   4.33207e-05   1.52365e-05   4.47392e-06   1.40507e-06   3.31530e-07   7.52682e-08   1.36873e-08   1.60294e-09       0.00000       0.00000
  17  15 2977.3887    3.5507  0.7865 13.1385 -0.0117       1.42462  0.0374   0.0984   0.0585    0.1089   0.0000      0.954739   438.3305       4.20595       13.9447       7.04272      -5.92583       1.47030       1.54763      -3.64645     -0.460375      0.161782     -0.826611      -1.98386      0.345457      0.293929     -0.775191    0.00746556  -0.000640086    0.00174982     0.0134365   0.000695762    -0.0104951   0.000331374  -0.000126700   0.000672780  -2.08577e-05   2.27251e-05  -2.28222e-05   1.19928e-05   3.98539e-08   2.26703e-06   2.20660e-07  -1.42209e-09   1.26382e-10  -6.04865e-10       0.00000       0.00000       3.08114       3.21258       3.05098       3.59760       3.81875       3.51319       2.60931       2.02386       1.99010       1.65618       1.23273      0.859252      0.567812      0.402407      0.280130      0.180540      0.111541     0.0719812     0.0402954     0.0223271     0.0107494    0.00485779    0.00197693   0.000847314   0.000327849   0.000133699   4.73970e-05   1.75386e-05   5.02764e-06   1.44518e-06   3.15004e-07   6.62331e-08   1.23113e-08   1.58912e-09       0.00000       0.00000
  17  16 3119.5512    3.8457  0.9568 13.2137  0.0011      0.333240  0.0404   0.0993   0.0675    0.1283   0.0000      0.839519   438.2260       15.1604       12.3243       9.83000      -2.16592      -7.86053      -4.63300      -2.00265       2.57223      -1.03663      -2.66749      -1.67401     0.0874654      0.506519     0.0273661     0.0281027     0.0381094    -0.0728642     0.0346748    0.00647504    0.00184995   -0.00573596   -0.00343130   0.000989699  -0.000268070  -0.000192333  -3.26263e-05  -1.38575e-05  -7.52614e-06   2.32787e-06  -3.31510e-07  -4.06810e-08   2.59102e-08   2.81444e-10       0.00000       0.00000       2.57326       3.29859       3.77279       3.51648       3.24538       3.41707       2.64199       2.41319       2.05514       1.51426       1.12446      0.942016      0.571285      0.414720      0.295115      0.156158     0.0971737     0.0647352     0.0315733     0.0182635    0.00996160    0.00461993    0.00199306    0.00104350   0.000436476   0.000150865   5.34645e-05   2.33372e-05   7.54827e-06   1.99064e-06   4.60556e-07   9.63845e-08   1.48517e-08   2.17676e-09       0.00000       0.00000
  17  17 3261.5509    3.6890  1.3116 13.1606 -0.0139       1.55255  0.0598   0.0819   0.0827    0.1401   0.0000      0.733985   438.9523       10.9562       11.3418      -1.58855      -4.96877      -10.6605       8.99238       2.79285       2.76020       1.64361      -2.20264     -0.528773      0.925314      0.708254     -0.332360     -0.369517    -0.0517131    -0.0126561    -0.0382728    -0.0171665    0.00757084    0.00220332   -0.00343121  -0.000488468  -0.000558217  -1.83214e-06  -6.19604e-05   7.15256e-06   5.27284e-06   5.98915e-07   5.07138e-07  -1.05054e-09  -2.97398e-08  -1.04029e-09       0.00000       0.00000       4.62939       6.07058       5.93963       5.32602       4.22345       3.78134       4.30222       4.14623       3.77335       3.02012       2.28535       1.57407      0.989129      0.605107      0.364069      0.212146      0.119128     0.0700239     0.0390659     0.0210430     0.0105195    0.00506611    0.00274347    0.00114171   0.000520817   0.000180841   6.63535e-05   2.20651e-05   6.67761e-06   1.91307e-06   4.74656e-07   1.08345e-07   1.86512e-08   2.28402e-09       0.00000       0.00000
  17  18 3403.6098    3.1081  1.7359 13.0470 -0.0053      0.522332  0.0583   0.0644   0.1036    0.1025   0.0000      0.546303   440.9101       15.5910       9.02144      -1.62979      -1.88843       4.76238      -1.38304      -9.04313     -0.743026     -0.535058       1.68114     -0.905231      0.258547      -1.02189      0.252175     -0.191032    0.00479141    -0.0924894     0.0486390    -0.0175047     0.0108500     0.0115786   -0.00223042   0.000130510   0.000237185   0.000203329  -0.000116153  -2.31615e-05   5.06953e-06  -1.39718e-06  -3.89598e-08  -1.21743e-07   6.78170e-09  -7.60378e-10       0.00000       0.00000       3.82015       5.02318       5.09397       5.17060       5.19779       4.42627       4.07618       3.33643       2.90728       2.24466       1.64490       1.23904      0.825950      0.599790      0.368684      0.239551      0.135614     0.0846502     0.0472794     0.0254652     0.0134574    0.00617767    0.00289830    0.00124762   0.000536506   0.000193589   7.60100e-05   2.58472e-05   8.06568e-06   2.44449e-06   5.52990e-07   1.40085e-07   2.53057e-08   2.80897e-09       0.00000       0.00000
  17  19 3545.8141    2.6321  2.8765 12.0230 -0.0031      0.742917  0.0710   0.0413   0.1293    0.0902   0.0000      0.236431   446.6297       25.6924       15.2255       19.3321       3.22210       5.82380       3.84140       9.14249       1.72126      0.741282       1.27304      0.580126      -1.23982     -0.761063      0.634801      0.336751     -0.270818     0.0155817     0.0381400   -0.00725871    0.00234127  -0.000531404   0.000623684    0.00357548  -0.000105178   3.77330e-06   7.14216e-06  -7.97365e-05  -4.92755e-06   7.66494e-07  -5.03432e-07  -7.14581e-08   3.27646e-09   1.16727e-09       0.00000       0.00000       4.59976       6.17680       6.33553       6.70289       6.16171       5.78525       4.90058       4.28755       3.39462       2.70397       2.01203       1.49593       1.03673      0.710268      0.451815      0.298431      0.174934      0.104002     0.0564290     0.0311317     0.0155661    0.00781929    0.00366652    0.00159185   0.000662527   0.000262979   9.61224e-05   3.43498e-05   1.03809e-05   3.11086e-06   7.62807e-07   1.72648e-07   2.89130e-08   3.95305e-09       0.00000       0.00000
  17  20 3688.1591    2.2270  4.3625 11.3987 -0.0016      0.465642  0.0910   0.0274   0.1582    0.0672   0.0000      0.141489   434.2688       11.4218       17.9206       15.0367       1.06576      -2.91559      -6.45498      -1.85694      0.616976      -2.00014       1.49795     -0.294607      0.230026     -0.791367      0.460095     -0.119572      0.448025     0.0186856    -0.0288724    -0.0281436    -0.0230984    0.00172546   -0.00343096    0.00321723    0.00135714   0.000339970  -5.78193e-05  -1.06488e-05   1.13685e-05   2.97932e-07  -1.35259e-06  -1.37630e-07   9.56147e-09  -7.41030e-10       0.00000       0.00000       5.83824       7.30120       7.59438       7.91060       7.65229       7.05055       6.02516       5.14535       4.29431       3.42074       2.48406       1.82444       1.32981      0.920653      0.594100      0.368293      0.223693      0.133382     0.0740409     0.0417452     0.0209019     0.0103392    0.00456892    0.00200741   0.000827394   0.000338114   0.000119838   4.29139e-05   1.29462e-05   3.72074e-06   9.38330e-07   2.03598e-07   3.49139e-08   4.39126e-09       0.00000       0.00000
  17  21 3830.7125    1.8147  5.9591 11.1765  0.0007      0.530055  0.1153   0.0207   0.2006    0.0492   0.0000      0.106107   434.2940       17.5959      -24.5324       18.6518       22.7262      -4.72062      -6.96389       15.9627       6.52162      -3.08789     -0.633679      0.701523     -0.874372      -1.45744      0.624140     -0.868129     0.0825386      0.101302     0.0664080     0.0488285    -0.0152573     0.0163934  -0.000127960   -0.00379318  -0.000872013   0.000548245   7.05552e-05  -2.39495e-05  -2.96271e-06  -1.02334e-06  -2.20578e-06   3.59346e-07   3.32000e-09  -6.20391e-09       0.00000       0.00000       6.99586       9.02983       9.49860       9.74558       9.46996       8.63955       7.74576       6.34889       5.20951       4.17585       3.09388       2.38985       1.59033       1.10828      0.732828      0.471026      0.286670      0.165714     0.0956255     0.0492720     0.0253376     0.0125549    0.00574696    0.00269937    0.00106626   0.000428908   0.000159710   5.40240e-05   1.74072e-05   4.77842e-06   1.18331e-06   2.78692e-07   4.74507e-08   5.67599e-09       0.00000       0.00000
  17  22 3973.1429    1.5415  8.4503 10.7393 -0.0020      0.399865  0.1431   0.0153   0.2587    0.0429   0.0000     0.0757367   434.4498       20.9268       27.8814      -5.68794      -7.42590       5.49838       11.2873       4.91780      0.805134      -8.78337       2.02003     -0.572223     -0.592940     -0.869370       1.12956      0.395228     -0.623404     -0.200053     -0.145286     0.0601198    -0.0111907   -0.00922757     0.0181636   -0.00127678   -0.00206721  -8.30183e-05   0.000236543   0.000108522  -1.35512e-05   4.40113e-06  -2.04217e-06   2.08657e-07   2.02245e-08   5.85956e-10       0.00000       0.00000       8.59866       10.9039       11.6710       12.1488       11.5864       10.5533       9.31498       7.85021       6.51278       5.15981       3.84525       2.86254       1.99953       1.36929      0.889450      0.568950      0.350821      0.202354      0.115380     0.0606935     0.0324066     0.0154749    0.00737476    0.00316127    0.00135717   0.000519197   0.000199198   6.58275e-05   2.12396e-05   5.95881e-06   1.49199e-06   3.32234e-07   5.72929e-08   6.89908e-09       0.00000       0.00000
  17  23 4115.7412    1.2937 10.4806 10.6276 -0.0015      0.416723  0.1825   0.0129   0.3303    0.0376   0.0000     0.0747451   452.9067       2.37211       3.70943       13.9092       22.9519       5.46723      -23.8594      -1.10308       14.2408      -8.22400       1.54060       5.43534     -0.606210      -1.20335     -0.575735      0.522976     -0.983633    -0.0409125     0.0355961    -0.0202358    0.00849279    -0.0128533    -0.0204036   0.000519643  -0.000568729   0.000297065   7.15177e-05  -3.12844e-05  -3.08306e-05  -5.66847e-06   4.22682e-06   2.86277e-07   6.17293e-08  -1.22808e-09       0.00000       0.00000       10.1507       13.3307       14.4176       14.4966       14.0562       12.8792       11.4175       9.48527       7.95776       5.99250       4.75873       3.42256       2.45263       1.67811       1.09916      0.708563      0.424783      0.253684      0.139996     0.0764888     0.0392223     0.0193354    0.00919772    0.00402948    0.00171608   0.000670225   0.000248188   8.59787e-05   2.67170e-05   7.85916e-06   1.93352e-06   4.06829e-07   7.42981e-08   8.55688e-09       0.00000       0.00000
  17  24 4258.3753    1.0998 13.5853 10.5439 -0.0015      0.285060  0.2545   0.0109   0.4402    0.0344   0.0000     0.0761514   421.9323       38.5509       13.0044       10.1838       10.1427      -6.83310      -14.6199       3.40676     -0.212184      -11.5487       6.28366      -3.44075     0.0414621      0.789151     -0.432428     -0.389854      0.594781      0.413712    0.00609779     0.0412232    -0.0309718    -0.0168454    -0.0231295    0.00800864   -0.00187394  -0.000799378   0.000213995   2.24584e-05  -3.03494e-05   8.96531e-06   2.58050e-06   2.47849e-07   1.58876e-08  -1.39537e-09       0.00000       0.00000       13.2627       16.8407       18.4323       18.4930       17.9585       16.4310       14.4860       12.4012       9.81905       8.02126       6.06210       4.43994       3.14576       2.16182       1.42226      0.903814      0.563132      0.324674      0.183616     0.0993786     0.0506260     0.0251630     0.0118163    0.00521328    0.00221727   0.000888414   0.000322858   0.000109223   3.44332e-05   9.70220e-06   2.46837e-06   5.30995e-07   8.72229e-08   1.04437e-08       0.00000       0.00000
  17  25 4401.4279    0.9096 16.3064 10.4294  0.0001      0.352938  0.3383   0.0090   0.5493    0.0306   0.0000     0.0877020   425.8446      -2.28752       14.0784       55.6216       17.1313      -49.5146      -13.1143       22.5286       3.30893      -10.2413      -3.91616      0.797763       2.99656       2.38636      0.530942      0.350757     -0.367271    -0.0724996      0.392763     -0.116494     -0.194744    -0.0317760     0.0381102    0.00691479   -0.00301152    0.00114409  -0.000313207   6.27876e-05  -2.08511e-05   1.92271e-05  -1.83586e-07  -1.27211e-07  -2.93354e-07  -1.01131e-08       0.00000       0.00000       15.6006       20.8952       22.3929       22.6089       22.2038       19.7734       18.1050       15.0379       12.4193       9.66995       7.56292       5.52660       3.89760       2.74453       1.78069       1.15623      0.701029      0.416165      0.236491      0.127463     0.0670061     0.0327674     0.0156914    0.00696350    0.00297276    0.00115585   0.000428354   0.000143227   4.50402e-05   1.30206e-05   3.18119e-06   6.90562e-07   1.21392e-07   1.37834e-08       0.00000       0.00000
  17  26 4542.8312    0.7129 17.3674 10.3586  0.0029     -0.160221  0.4389   0.0078   0.6622    0.0267   0.0000     0.0996519   467.1080       1.24074       22.4456       46.2064      -2.19924      -1.81622      -14.9026       36.0203      -28.8170       1.83146      -3.57921     -0.403163       1.69125       2.92823     -0.407615      0.270324     -0.432202     -0.256371      0.433359    -0.0908851    -0.0855391     0.0227505     0.0264360   0.000807922   -0.00745481   0.000666909  -1.29559e-05  -0.000227779   3.74361e-05  -2.93231e-06   6.24641e-06  -3.19512e-09  -1.02777e-07   5.17980e-09       0.00000       0.00000       19.4677       25.8340       28.1823       28.3938       27.0453       25.3744       22.0890       19.1525       15.5046       12.1580       9.43063       6.80365       5.00591       3.47255       2.27832       1.43210      0.894411      0.520650      0.297311      0.162065     0.0859084     0.0419616     0.0198540    0.00874021    0.00378524    0.00148696   0.000550003   0.000184406   5.87146e-05   1.65379e-05   4.13342e-06   8.43811e-07   1.44505e-07   1.76808e-08       0.00000       0.00000
  18   9 2143.8301    0.8231  0.6082 10.2465 -0.0131       9.14857  0.0379   0.0244   0.0507    0.0923   0.0000       1.28357   437.5923       2.10361       10.9889      0.747622     -0.847456      -1.08345       1.15038       1.39882      -1.28622      0.386041     -0.523121      0.321128      0.392111     -0.513547    -0.0699497     -0.240492     -0.110527    -0.0186897  -0.000343804    -0.0197735     0.0212207    0.00197607    0.00396413   -0.00129360  -5.96496e-05  -0.000144048  -5.43127e-05  -3.14414e-05   7.24992e-06   5.08386e-07   1.49183e-06   4.48360e-07  -8.50866e-09   1.22583e-08  -7.47585e-10  -5.02918e-10       2.06206       3.35701       2.64713       3.49529       2.55783       3.52575       2.24796       2.64882       1.51409       1.78037      0.937839       1.09207      0.560616      0.553055      0.263081      0.254722      0.112656     0.0942705     0.0367698     0.0332748     0.0103820    0.00929469    0.00263169    0.00222154   0.000576060   0.000423207   9.52747e-05   7.22805e-05   1.32332e-05   7.85556e-06   1.40620e-06   6.87708e-07   9.75562e-08   3.60398e-08   3.00711e-09   8.62683e-10
  18  10 2291.8263    1.1076  0.7597 10.7511 -0.0064       6.98701  0.0329   0.0295   0.0593    0.1036   0.0000       1.09191   438.1003      -2.16953       12.9393      -3.57190      -6.84528      -3.06491      -4.83266      -1.72690     0.0805048      -2.91748     0.0136473     -0.109961      0.134605      0.140262    0.00135828     0.0213344    -0.0867734     0.0420837    0.00176486    0.00741735   -0.00789392    0.00192353   -0.00328437   0.000666995  -0.000205056   0.000144990   8.52399e-05  -4.64634e-05   1.28453e-05   1.16758e-05  -1.23198e-06  -7.43242e-08  -8.10665e-08   1.19687e-08   2.15165e-09  -8.17288e-11       2.31759       2.91308       3.11620       3.21848       3.13048       2.99962       2.45029       2.10776       1.70452       1.38350       1.01978      0.748128      0.571149      0.403165      0.257296      0.174846      0.112098     0.0629606     0.0398730     0.0210279     0.0120966    0.00599409    0.00307026    0.00135548   0.000607478   0.000238141   0.000103359   4.10067e-05   1.50464e-05   4.36327e-06   1.48789e-06   3.93839e-07   9.49337e-08   1.84294e-08   3.04186e-09   4.12390e-10
  18  11 2437.0138    1.4695  0.9358 11.3281 -0.0004       5.21362  0.0366   0.0348   0.0660    0.1035   0.0000       1.00854   435.9768       8.13611       16.4933      0.406346       1.68606       3.36602      -3.66585      0.738489      -1.35872       3.02004      0.248065     -0.544672     -0.912610     -0.673599      0.538439      0.307254    -0.0642172    -0.0225565   0.000623820   -0.00492053    0.00184251    0.00496601   -0.00160476  -8.12832e-05   5.11305e-05   0.000499654   6.69877e-05   5.82462e-05  -3.37504e-05  -6.52225e-06   3.66412e-06   6.77421e-07  -9.01083e-08   1.47577e-09  -7.28839e-09  -1.47372e-11       2.27358       2.96542       3.22901       3.28254       3.13332       2.95087       2.59221       2.20086       1.81913       1.45693       1.11357      0.836638      0.601123      0.429265      0.277947      0.188088      0.122174     0.0664564     0.0439260     0.0232265     0.0128405    0.00665629    0.00329370    0.00164943   0.000717588   0.000310309   0.000120786   4.97375e-05   1.77575e-05   5.24936e-06   1.81464e-06   4.56772e-07   1.11214e-07   2.35007e-08   3.95487e-09   4.85126e-10
  18  12 2580.8961    1.9708  0.8398 11.8495 -0.0092      0.778734  0.0349   0.0492   0.0591    0.1056   0.0000      0.922751   436.2359       6.31127       9.09299       4.00300       4.33142     -0.268356      -2.20398     -0.529604      -1.32036       1.93991       2.15181     -0.313881     -0.288611     -0.427834    -0.0170696    -0.0148491      0.135295   -0.00303074     0.0179430    -0.0569873   -0.00917632    0.00362823   -0.00162075  -0.000778301    0.00112145   0.000293612  -0.000141931  -1.79811e-06  -2.17252e-05  -6.88026e-06  -1.33596e-06  -5.25383e-07  -3.22002e-08   2.61844e-08  -1.42421e-09   5.47733e-10       2.20149       2.86158       2.91319       3.10676       2.81886       2.91069       2.37484       2.11049       1.74956       1.49568       1.02519      0.811773      0.586425      0.441116      0.281655      0.193014      0.105133     0.0705403     0.0378018     0.0249081     0.0121802    0.00674840    0.00302562    0.00156054   0.000602214   0.000293166   0.000106462   4.66652e-05   1.56381e-05   5.84334e-06   1.47176e-06   4.63592e-07   9.59532e-08   2.29227e-08   3.36694e-09   5.15052e-10
  18  13 2724.8182    2.5871  0.8497 12.2651 -0.0068       1.60343  0.0309   0.0642   0.0623    0.1133   0.0000      0.779783   437.3030       4.06894       13.8706       4.81560      0.934385      -4.66749      -2.22407     -0.695528      -1.91849      -1.45498     -0.298334      -1.67303     0.0743277     -0.593061     -0.194738     -0.161675     0.0631150     0.0490878     0.0417377    0.00675778   -0.00621503    0.00617142  -0.000471955  -0.000405843    0.00140750   0.000289817   0.000181071   5.09386e-05  -3.13065e-05   1.46066e-06  -1.77726e-06   7.96553e-07   3.01042e-08   2.45852e-08  -3.13430e-09   4.96776e-10       1.91566       2.70561       2.70573       3.01632       2.59087       2.66889       2.16170       2.02637       1.56847       1.32677      0.966581      0.786456      0.498816      0.389571      0.245529      0.169182     0.0981138     0.0644978     0.0355553     0.0222051     0.0104803    0.00635945    0.00260272    0.00148462   0.000594265   0.000298920   9.92457e-05   4.55882e-05   1.36865e-05   5.34169e-06   1.48571e-06   4.51028e-07   9.30060e-08   2.29329e-08   3.37998e-09   5.34609e-10
  18  14 2868.8558    3.2260  0.8213 12.7562 -0.0025       1.95178  0.0311   0.0791   0.0578    0.1124   0.0000      0.778327   438.4348       2.23650       5.86322      0.754602       3.14356      0.438765      -4.13012      -2.19940      0.607499       1.35885     -0.324882     0.0240002     -0.186442     -0.180102      0.332822      0.135945     -0.104808      0.107494     0.0130954    0.00648275    -0.0175265    0.00752695   -0.00168357    0.00176783  -0.000170057   0.000233544   6.16122e-05   2.70180e-06   2.66015e-06   2.99606e-06  -7.31280e-07  -2.68697e-08  -1.23114e-07   3.51681e-08   2.35132e-09  -7.45468e-11       2.06381       2.81447       2.71946       3.05802       2.66209       2.72719       2.30055       2.07610       1.63616       1.33166       1.00145      0.773391      0.539891      0.405050      0.264648      0.175413      0.101166     0.0661206     0.0360833     0.0208671     0.0112105    0.00595540    0.00282253    0.00133297   0.000617238   0.000272806   0.000106310   3.98343e-05   1.41866e-05   4.85777e-06   1.38509e-06   4.16916e-07   9.09871e-08   2.09869e-08   3.40981e-09   5.13752e-10
  18  15 3012.3713    3.6449  0.9421 13.0002 -0.0026       2.96127  0.0337   0.0850   0.0625    0.1198   0.0000      0.809032   439.4839       17.1297       10.2545       8.42546       4.90980      -1.53162       4.45259     -0.230844       1.79563      0.218185    -0.0666780     -0.113540      0.610935     0.0814811      0.224490     -0.380673      0.122185     0.0198219     0.0153961    -0.0223731    -0.0199687    0.00390343    0.00172337   0.000746828   0.000226520  -9.64744e-06  -4.22421e-05  -1.54094e-05  -2.78441e-06   3.37174e-06  -7.33186e-07   2.52199e-07   7.74288e-08   3.19022e-08   1.03495e-09   3.80343e-10       2.18870       2.87551       2.85266       3.11506       2.80372       2.85110       2.43115       2.16755       1.72288       1.34274      0.999855      0.775882      0.586315      0.415178      0.288509      0.179361      0.111847     0.0634562     0.0380523     0.0210128     0.0120219    0.00565520    0.00311207    0.00134594   0.000654684   0.000246611   0.000112802   3.78885e-05   1.50027e-05   4.70307e-06   1.52777e-06   3.90050e-07   1.00347e-07   2.04450e-08   3.42930e-09   5.00301e-10
  18  16 3155.0784    3.8050  0.9237 13.4781 -0.0113       1.73360  0.0364   0.0941   0.0610    0.1063   0.0000      0.889386   436.0329       12.4517       14.3163       5.37277      -5.37986      -3.39416      -1.84021     -0.548341    -0.0729975      0.508601      -2.96526      0.583472     -0.276106    -0.0175545     0.0792092     -0.386912  -1.24901e-05     0.0734240    -0.0673561    -0.0287910    0.00803519   -0.00772287  -0.000386069   -0.00272383  -9.93359e-05   7.91545e-05  -0.000163984  -4.87049e-05   2.33247e-05  -6.65332e-06   4.14849e-07   5.79189e-07   2.51910e-07   6.72160e-09  -3.36076e-09  -4.30614e-10       2.40956       2.89397       3.10123       3.30086       3.16369       2.93170       2.62307       2.11780       1.83100       1.50461       1.11124      0.851856      0.613136      0.415024      0.293334      0.195426      0.119577     0.0692779     0.0445765     0.0251111     0.0129660    0.00675844    0.00324448    0.00159755   0.000720589   0.000285189   0.000113837   4.69271e-05   1.65730e-05   5.38723e-06   1.58931e-06   3.92240e-07   1.00052e-07   2.15372e-08   3.67175e-09   4.34304e-10
  18  17 3297.5728    3.3751  1.2708 13.2846 -0.0163       1.62435  0.0493   0.0754   0.0801    0.1133   0.0000      0.822249   441.2896       17.6381       4.42548      0.894089       1.76161      -5.68144      -3.12179      -2.37061      -2.62399      -3.53463     -0.682670     -0.748145     -0.679354     -0.578546     -0.336702     -0.223708     -0.420403     0.0608006     0.0552460     0.0420347   -0.00651442   -0.00112470    0.00139869   -0.00251090  -2.21290e-05  -0.000400646  -0.000336052   5.81155e-05   1.00464e-05  -2.31073e-06  -2.37854e-06   6.94226e-07   9.68657e-08   5.64544e-08  -1.01196e-09  -7.29496e-10       3.01530       3.87603       4.27749       4.37177       4.34047       3.92346       3.35489       2.79661       2.31330       1.89518       1.35591       1.03969      0.734853      0.524054      0.379158      0.233098      0.141684     0.0908194     0.0530795     0.0312027     0.0168915    0.00861498    0.00408683    0.00193953   0.000857002   0.000382658   0.000149612   5.57267e-05   2.03879e-05   7.32123e-06   2.04957e-06   5.50437e-07   1.38966e-07   3.02106e-08   4.64602e-09   5.54727e-10
  18  18 3440.1950    2.9536  2.1697 12.3490 -0.0024      0.457957  0.0613   0.0490   0.1045    0.0996   0.0000      0.347213   444.7059       11.9842       13.0938      -7.69951       1.04509       8.21339      -1.58872      -1.44887      -1.41014      0.803443      0.695044      0.649229      -1.76838      0.853632      0.488482     -0.274187     -0.342124      0.194186     0.0918692   -0.00893984    -0.0385366   0.000134022    0.00295651    0.00195319  -0.000625533  -0.000325273   0.000117489   0.000105052  -4.75094e-07  -1.87411e-06  -2.18707e-06   9.16754e-07  -5.74813e-08  -9.67853e-08   4.54896e-09   4.50553e-10       3.76472       4.87214       5.06221       5.05031       4.78632       4.53315       4.08401       3.58749       3.02964       2.48181       1.83364       1.41431       1.01182      0.687065      0.458754      0.300282      0.184123      0.111342     0.0631484     0.0366061     0.0193510    0.00979750    0.00496117    0.00243587    0.00101441   0.000452369   0.000177439   6.94452e-05   2.50589e-05   8.51254e-06   2.47061e-06   6.86422e-07   1.68295e-07   3.70257e-08   5.96518e-09   7.22354e-10
  18  19 3583.1023    2.4516  3.1597 11.9615 -0.0071       1.00069  0.0741   0.0362   0.1348    0.0788   0.0000      0.210518   435.6048       11.6892       12.0521       13.6074      -3.38012     -0.666658       2.88039      0.779587      -3.53061     -0.615212       2.36669      0.859356     -0.212038      -1.55549     -0.350919      0.346050     0.0498575     0.0207025    -0.0375825    -0.0849918    -0.0142408   -0.00860053    0.00688563   -0.00184832   0.000170710   0.000217958  -4.09999e-05   3.66931e-06  -4.12252e-05  -1.92011e-05  -2.29351e-07  -7.44543e-08   2.00778e-08   5.73734e-08   3.42871e-09   6.14048e-11       4.39837       5.71311       6.08969       6.23178       6.07085       5.67277       4.90318       4.20856       3.54273       2.84951       2.17695       1.61338       1.19522      0.821483      0.544488      0.362422      0.233127      0.135400     0.0833874     0.0453589     0.0248090     0.0128961    0.00633875    0.00304739    0.00131944   0.000565218   0.000223995   9.05719e-05   3.26066e-05   1.04076e-05   3.30609e-06   8.87927e-07   2.22084e-07   4.53916e-08   7.63641e-09   9.05882e-10
  18  20 3725.8432    2.0666  4.5566 11.4653 -0.0011      0.742656  0.0933   0.0253   0.1638    0.0582   0.0000      0.145814   425.7769       30.8141       9.35908       28.1123       2.14816      -4.03224      -3.47721      0.636734       2.09741      -2.94806       2.18867      -1.05699      0.999087      -1.23888      -1.78283      0.760145     -0.375735     0.0819522     0.0600895    -0.0306176    -0.0112134    0.00883210   -0.00202504   -0.00337984    0.00245170   0.000348533  -0.000688035   6.18758e-05   4.93535e-06   2.22752e-06   3.68653e-06  -8.87786e-07  -8.86877e-08   9.26932e-09  -7.73258e-09  -6.83248e-10       5.52249       7.08061       7.31634       7.71576       7.24455       6.89195       6.10633       5.43229       4.35961       3.56819       2.69363       2.05357       1.48320       1.06282      0.718977      0.467383      0.281781      0.174206      0.101583     0.0569616     0.0315103     0.0160303    0.00796134    0.00380210    0.00169732   0.000746347   0.000296340   0.000111023   4.02659e-05   1.30507e-05   3.90783e-06   1.09188e-06   2.62758e-07   5.66845e-08   9.15088e-09   1.17328e-09
  18  21 3868.6646    1.7857  6.5693 10.8036 -0.0016      0.454904  0.1143   0.0179   0.2008    0.0506   0.0000     0.0891754   440.0203       27.5287       5.94175      -4.83909       2.62554      -3.14115       1.34737      -2.52338     -0.926251      -5.97626       5.27035      0.179937       1.77788      -1.88793      0.509123     -0.182691    -0.0157893    -0.0909618    -0.0709585    -0.0252320   -0.00527932     0.0100250    0.00523178   -0.00477907   -0.00589337    0.00194678   0.000634084  -5.54665e-05   5.83761e-06  -1.95342e-05  -4.17267e-06   7.68830e-07  -8.40240e-08   4.07948e-08   1.35110e-10   1.50585e-09       6.50826       8.54345       9.22300       9.19077       9.07560       8.45616       7.61769       6.31642       5.29668       4.19249       3.26026       2.45657       1.78731       1.23305      0.848641      0.559584      0.340787      0.214563      0.121433     0.0692301     0.0367240     0.0189520    0.00939316    0.00441303    0.00204557   0.000865879   0.000353987   0.000133937   4.92285e-05   1.67782e-05   4.87831e-06   1.39639e-06   3.39193e-07   7.16056e-08   1.22546e-08   1.35734e-09
  18  22 4011.6066    1.4397  9.1292 10.7419 -0.0034      0.420078  0.1548   0.0141   0.2817    0.0379   0.0000     0.0751518   432.8982       33.9873     -0.950299      -24.0189      -2.96460       6.78830      -2.16146       5.43651       7.39323      -8.52098       2.16871      -3.69063       3.98423       2.95199       2.48881      -1.60665      0.726450     -0.441939    -0.0485125    -0.0310372     0.0250873     0.0136312    -0.0217599   -0.00121382   -0.00543957  -0.000127791   0.000363433   0.000122358  -5.01477e-05   1.44187e-05   1.37945e-05  -7.49668e-07  -5.97146e-08  -1.06363e-07   1.46458e-08  -5.83437e-10       8.65241       11.3164       11.7684       12.2813       11.8306       11.1741       9.76894       8.31817       7.06690       5.62987       4.41049       3.27024       2.37123       1.64055       1.11184      0.725523      0.464127      0.280211      0.164559     0.0914985     0.0497898     0.0253458     0.0126831    0.00590478    0.00266073    0.00112686   0.000462653   0.000175459   6.38610e-05   2.10745e-05   6.57253e-06   1.78806e-06   4.39227e-07   9.11919e-08   1.58218e-08   1.85479e-09
  18  23 4155.1448    1.2332 11.8613 10.5628 -0.0048      0.386015  0.2040   0.0116   0.3601    0.0352   0.0000     0.0724919   423.4403       2.19724       15.5814       2.96389      -4.68704      -14.3298      0.992519       4.24456      -4.79355      -16.2389       1.64655       7.40806     -0.529389      -2.09945      0.703463       1.10618      0.592506      0.147318      0.378100    -0.0280238    -0.0369815   -0.00944542  -0.000733527    0.00708737    0.00481088  -0.000938912   -0.00165595   0.000136723   0.000131143  -4.40423e-05  -7.07372e-06   2.11127e-06  -2.84684e-07  -2.92823e-08   8.81927e-09   5.00420e-11       10.5361       13.6757       14.8496       14.9475       14.5388       13.3539       12.0124       10.3795       8.61329       7.03180       5.43738       4.02511       2.91515       2.02980       1.35914      0.886399      0.569535      0.344169      0.201585      0.113262     0.0624193     0.0315051     0.0161995    0.00756334    0.00340111    0.00146072   0.000610017   0.000226531   8.23946e-05   2.67348e-05   8.25090e-06   2.27407e-06   5.61586e-07   1.16373e-07   1.91695e-08   2.16820e-09
  18  24 4297.5261    1.0496 13.3542 10.5164 -0.0030      0.196963  0.2500   0.0102   0.4276    0.0326   0.0000     0.0830567   434.7764       3.81860      -15.2406       7.06013      -7.11909      -11.5239      -16.6123      -12.5327       1.66314       8.87580      -9.21232       1.83058      -1.52601     -0.947585      -1.49788       2.64613      0.837157      0.414423     0.0966116    -0.0646471      0.155788    0.00142480    -0.0153796   -0.00415231   -0.00514297  -9.34667e-06   0.000301572   5.40267e-05  -0.000142697  -5.92528e-05   8.49325e-07   2.54885e-06   4.46471e-07  -4.09500e-10   1.40069e-10   6.27345e-10       12.0579       15.4654       17.0578       17.3174       16.8153       15.5038       13.9936       11.7742       9.92905       7.91293       6.05639       4.60408       3.36165       2.34371       1.61705       1.04969      0.660674      0.403632      0.239100      0.133479     0.0733474     0.0384501     0.0188925    0.00905724    0.00409365    0.00178172   0.000706330   0.000273568   9.87915e-05   3.26524e-05   9.82338e-06   2.63021e-06   6.43604e-07   1.33564e-07   2.24060e-08   2.49124e-09
  19   9 2173.8704    0.8658  0.6991 10.3054 -0.0168       7.63947  0.0344   0.0232   0.0531    0.0979   0.0000       1.10450   438.5499     -0.869874       15.3032       1.14919       4.95206      -2.20459       4.65245       3.08246      -1.12638     -0.636005      -1.24780       1.19516     -0.533807     -0.825733     0.0899108    -0.0517002      0.137645    -0.0852632     0.0290893     0.0608375    -0.0160487   -0.00133098   -0.00188176  -0.000927785   0.000818078  -0.000371983  -0.000656738  -0.000111539   8.78702e-06   2.83067e-06  -5.82760e-06   3.09834e-07   5.77965e-07   1.18951e-07  -1.70567e-08  -1.56751e-08       2.14939       2.92238       3.25965       3.05863       3.00969       2.95352       2.45152       2.27227       1.83932       1.28178       1.19497      0.840526      0.602012      0.491222      0.300013      0.212507      0.147995     0.0831902     0.0474840     0.0344616     0.0146522    0.00897212    0.00491249    0.00201086    0.00121540   0.000538056   0.000218550   8.48838e-05   4.13468e-05   1.42416e-05   3.97356e-06   1.66648e-06   5.28178e-07   1.61953e-07   2.81011e-08   5.76154e-09
  19  11 2468.2451    1.6748  0.8782 11.1650 -0.0043       2.64670  0.0336   0.0384   0.0567    0.1329   0.0000      0.812117   438.1824       4.08104       17.3247    -0.0716194      -3.35642      0.146684      -1.36265      -2.96384       1.62724      -1.07751      0.939723      0.450174     -0.727952     -0.200335      0.405763    -0.0658766     -0.207036     -0.156060    -0.0576586    0.00206221    0.00611136    -0.0182876   0.000784247   -0.00268850   0.000733783  -0.000164338  -3.29135e-05  -5.49117e-05   4.17296e-06   1.58331e-05   3.86630e-06  -3.89020e-06  -4.58453e-07   8.58120e-08  -2.05031e-08   3.58890e-09       2.09515       2.68308       2.85364       2.95023       2.67260       2.70078       2.36114       2.13534       1.78406       1.40124       1.13799      0.825068      0.659195      0.451086      0.307863      0.207715      0.135217     0.0836971     0.0490359     0.0287749     0.0157767    0.00863631    0.00439513    0.00230367    0.00111642   0.000481185   0.000218845   8.74807e-05   3.59407e-05   1.34934e-05   4.53046e-06   1.46853e-06   4.15659e-07   1.19202e-07   2.66072e-08   4.86431e-09
  19  13 2758.0618    2.6922  0.7697 12.6375 -0.0006       2.76759  0.0314   0.0676   0.0551    0.0980   0.0000      0.867250   441.6080       11.4551       12.1840      -1.43369      -1.34130      0.872066      0.162907      -5.08752      0.715277      0.116084      0.659952      -1.30655     -0.647452      0.214403    -0.0894519     -0.107479    -0.0971728     0.0248361     0.0584836     0.0206733   -0.00364259    0.00692513   0.000283765   -0.00386574    0.00212467   0.000203985   3.51122e-05  -3.68790e-05  -6.88025e-05   1.54124e-05   2.48011e-06  -8.68012e-07  -2.53677e-07  -9.67967e-08   3.61463e-08   1.23029e-08       2.16942       2.64834       3.00651       2.94510       2.74172       2.72121       2.27401       2.09923       1.84396       1.41513       1.17476      0.897748      0.604296      0.446426      0.301083      0.183218      0.130565     0.0806872     0.0475371     0.0279011     0.0161173    0.00819791    0.00442769    0.00219471    0.00112148   0.000439415   0.000217609   8.58979e-05   3.61290e-05   1.15644e-05   4.27228e-06   1.49065e-06   4.57219e-07   1.11001e-07   2.37478e-08   4.54887e-09
  19  14 2902.6492    3.2773  0.8358 13.0985 -0.0062       1.80840  0.0316   0.0777   0.0570    0.1000   0.0000      0.959802   437.5939       5.64155       17.1426      -1.22706      -3.98127       1.45154       5.29734      -3.36430       1.47787      -1.57815      0.401179      0.161876     -0.623972     -0.679628      0.310746      0.248221    -0.0673000    -0.0752693    -0.0294221    -0.0294756     0.0102907  -0.000414876   0.000393362    0.00196815   0.000107768  -0.000470755  -6.76742e-07  -5.27359e-05   6.74221e-06   1.62985e-05  -3.30694e-06   1.36787e-06  -3.71912e-07   5.46876e-08  -2.47222e-08  -9.18668e-10       2.04966       2.52757       2.75095       2.86012       2.84318       2.67786       2.25734       1.93441       1.65299       1.33161       1.03909      0.828998      0.574553      0.406644      0.276828      0.186966      0.124308     0.0826177     0.0476448     0.0289726     0.0160579    0.00867920    0.00429198    0.00236775    0.00103570   0.000491704   0.000193626   8.94417e-05   3.06840e-05   1.22036e-05   4.15394e-06   1.47188e-06   4.04221e-07   1.10443e-07   2.42663e-08   5.12647e-09
  19  15 3046.6581    3.6523  0.8853 13.4879 -0.0042      0.716548  0.0387   0.0847   0.0597    0.0957   0.0000      0.875736   439.5681       7.64780       18.0613       4.27555      -7.25570      -4.23724      0.315899      0.597439     -0.490225      -1.78243     -0.924358     -0.950350     -0.311607     -0.904086     -0.346756     -0.162666     -0.123332     -0.159353    -0.0856789    0.00211239     0.0181051    0.00929544  -2.17664e-05   7.32178e-05   0.000449160   0.000391599   8.99955e-05  -7.84974e-05   1.57801e-05  -8.25054e-06   2.77667e-06   1.00361e-06  -5.82483e-07  -7.14538e-08  -1.90044e-08   5.61406e-09       2.64220       3.36239       3.73040       3.83594       3.57669       3.16445       3.03968       2.51107       1.94213       1.72260       1.33701       1.02317      0.661070      0.502397      0.343981      0.198498      0.146383     0.0964697     0.0579493     0.0300681     0.0161923     0.0100454    0.00508725    0.00236397    0.00113973   0.000493097   0.000275993   0.000106577   4.29307e-05   1.44295e-05   4.54411e-06   1.48298e-06   4.50950e-07   1.04685e-07   2.79519e-08   6.24163e-09
  19  16 3190.0829    3.7208  1.2238 13.2592 -0.0113       2.32689  0.0471   0.0786   0.0727    0.1174   0.0000      0.675212   437.7452       8.62967       10.6198       5.92795       7.94234      -1.24773       3.88479     -0.378666     -0.400087      0.664455       1.28877      -1.14695      0.548783     -0.284545     -0.141562     -0.104378     -0.206787    0.00758410     -0.113691    -0.0717473     0.0127651     0.0178747   -0.00684225   -0.00143236    0.00160335   7.16910e-06  -0.000499350  -2.15383e-05  -2.94979e-05  -2.27795e-05  -4.43111e-06   2.95954e-06   1.07787e-06   2.86772e-07   8.17678e-10  -2.34386e-09       2.52373       3.52719       3.48951       3.81466       3.73494       3.32827       3.06329       2.60164       2.18760       1.73168       1.37447      0.994961      0.812254      0.544670      0.398803      0.256515      0.173343      0.111794     0.0630666     0.0393340     0.0205286     0.0116265    0.00632941    0.00298600    0.00151108   0.000647352   0.000294237   0.000111652   4.95098e-05   1.60258e-05   5.82965e-06   1.90658e-06   5.46823e-07   1.50018e-07   4.03552e-08   7.69455e-09
  19  17 3333.2426    3.2843  1.4692 13.2456 -0.0048       2.12280  0.0518   0.0651   0.0842    0.0868   0.0000      0.645740   442.1308       18.5865       16.4862       6.68796      -4.79584      0.555364      -3.19379       2.63075       5.33884      -1.08772      0.261510     -0.129654    -0.0431295      0.616845     0.0310374    -0.0212562      0.257922     -0.219573      0.157918    -0.0497105    -0.0518386     0.0183722     0.0120611   -0.00105591   0.000223140  -0.000278385  -0.000244604  -6.68783e-05   8.61395e-06  -1.53638e-05   3.92574e-06   2.10661e-07   7.61430e-07   7.38871e-08   4.99203e-08   4.88877e-09       3.13537       4.13555       4.23144       4.08752       4.04109       3.75162       3.44093       3.04848       2.64146       2.29051       1.79154       1.36948      0.956629      0.668360      0.426011      0.303586      0.185089      0.127480     0.0707549     0.0439048     0.0236242     0.0122696    0.00666128    0.00307347    0.00151123   0.000700906   0.000285871   0.000122632   5.06626e-05   1.79278e-05   6.42051e-06   2.13290e-06   5.57953e-07   1.76960e-07   3.85462e-08   8.55705e-09
  19  18 3476.4413    2.8248  2.3524 12.5212 -0.0057      0.994515  0.0672   0.0448   0.1076    0.0791   0.0000      0.329908   437.1170       20.4383       9.31709      -1.72947       5.55407      -3.38403       2.41474      -11.3794     -0.344257       4.26597     -0.559020      -1.96192      0.854776      0.719956      0.118481     0.0606480     0.0420220     0.0975205     0.0311514     0.0240926    0.00138394    -0.0144621   -0.00464684     0.0108978    0.00271946   -0.00109668   8.56216e-06  -0.000154621  -7.73508e-05  -4.86406e-05   6.58438e-06   2.37273e-06  -1.02360e-06  -2.63497e-08   3.75789e-08   9.08824e-09       4.33725       5.41727       5.32954       5.30641       5.32300       5.34435       4.94930       4.40938       3.34624       2.53672       2.01847       1.56525       1.24984      0.932954      0.681298      0.456907      0.283071      0.166347     0.0999174     0.0555942     0.0307077     0.0162321    0.00812608    0.00406178    0.00199239   0.000900497   0.000406397   0.000160027   6.14885e-05   2.29854e-05   7.69777e-06   2.43476e-06   7.40019e-07   2.02948e-07   4.90646e-08   9.22037e-09
  19  19 3619.8902    2.4179  3.7158 11.6350 -0.0009       1.00914  0.0770   0.0306   0.1388    0.0713   0.0000      0.172505   434.7816       20.0032       19.1140      -1.31538       4.65771      -8.54488      -6.29166      -3.21701       3.66620       2.66457      -2.20373      -2.02564       1.34555     -0.404029       1.18096     -0.520135     -0.775222    -0.0208710   -0.00552939    -0.0697035     0.0302126     0.0212224    -0.0150061   -0.00645290   -0.00103406    0.00108187  -0.000403063  -0.000214817  -7.08845e-05  -4.13723e-05  -4.73005e-06  -8.06391e-06  -4.70475e-07   1.54583e-07   3.52475e-08   1.38258e-09       4.29282       5.53466       5.93691       6.14092       6.11226       5.49282       5.04116       4.28655       3.65894       2.94196       2.28987       1.78812       1.28610      0.918388      0.639618      0.426154      0.277079      0.176626      0.102511     0.0628426     0.0348253     0.0186726    0.00982730    0.00493693    0.00235648    0.00110486   0.000458125   0.000197298   7.59845e-05   2.72024e-05   9.54149e-06   3.17273e-06   8.99643e-07   2.43701e-07   5.82922e-08   1.24825e-08
  19  20 3763.0305    2.0426  5.1456 11.2254 -0.0031      0.609634  0.0941   0.0221   0.1695    0.0545   0.0000      0.115811   443.9497       25.6457       13.2009       9.14475       4.66146      -9.15264      -6.26245      -10.3466      -1.21016      -2.18022      -4.85548      -3.88253       3.58811      0.423527      0.984152     -0.641199     -0.360588     -0.269665      0.312781    -0.0246815     0.0702395     0.0148634   -0.00630885  -0.000720010   0.000630463    0.00150077   0.000335142   7.34021e-05   2.69232e-05   2.46981e-05  -5.19714e-07   2.31884e-06  -8.22408e-08  -2.77724e-07   5.02997e-08  -5.70391e-09       5.20705       6.68259       7.20421       7.48622       7.16904       6.83414       6.10923       5.26386       4.41437       3.58005       2.85492       2.13309       1.59130       1.14549      0.776337      0.527939      0.340587      0.213887      0.129393     0.0749962     0.0423868     0.0228330     0.0118594    0.00595397    0.00282369    0.00129796   0.000561890   0.000237834   9.32731e-05   3.47398e-05   1.19066e-05   3.78251e-06   1.12746e-06   3.06836e-07   7.02899e-08   1.44974e-08
  19  21 3906.6268    1.7129  7.1808 10.8766 -0.0026      0.566927  0.1197   0.0166   0.2151    0.0439   0.0000     0.0812851   447.4727       19.6225       13.5606       6.70898       9.84913       12.1468      -21.0615      -19.3019      -1.69911       5.45321      -1.49329       4.17735       1.79534      -2.78728     -0.951641     -0.332299      0.838465      0.200014     -0.131694      0.116402    -0.0238379    -0.0392726   0.000500313  -0.000364853   0.000229121    0.00287758    0.00113509  -2.12504e-05  -0.000148885   3.99893e-05   5.89012e-07  -1.23289e-05  -3.70259e-06   7.15815e-07  -6.25382e-09   1.52430e-08       6.45359       8.36872       8.94750       9.36211       9.11942       8.48161       7.72490       6.60283       5.48246       4.50940       3.57043       2.72753       2.00117       1.43422      0.987009      0.657316      0.442671      0.275534      0.167058     0.0969650     0.0551459     0.0294003     0.0150031    0.00791255    0.00362114    0.00171713   0.000715672   0.000321275   0.000119204   4.57498e-05   1.52979e-05   4.96974e-06   1.48369e-06   3.88769e-07   9.32317e-08   1.92028e-08
  19  22 4049.8862    1.4096  9.2823 10.6613 -0.0003      0.403381  0.1504   0.0130   0.2712    0.0373   0.0000     0.0726822   441.2388       30.2646       38.9788      -1.62116     -0.896864      -4.20563       15.2205      -12.5374     0.0647825      -4.62965      -11.2661      -3.58762       2.33993       1.09098      0.780765     -0.263461    -0.0719929      0.258782      0.159057    0.00157671     0.0379246    -0.0312103    -0.0131639   -0.00460860   -0.00253802   0.000344255   0.000164728   0.000269285  -5.28295e-05   2.17342e-05  -1.46670e-05  -4.57260e-06  -1.26584e-06   5.25837e-07   7.73054e-08  -2.07479e-08       7.78072       10.2594       11.1514       11.2602       10.9855       10.3111       9.49246       7.99880       6.89414       5.49420       4.40650       3.35481       2.45197       1.78167       1.22806      0.828559      0.534752      0.334808      0.201739      0.120421     0.0665818     0.0365893     0.0189532    0.00940867    0.00465096    0.00207072   0.000952019   0.000379378   0.000155834   5.67888e-05   1.95919e-05   6.42712e-06   1.88423e-06   5.05145e-07   1.16113e-07   2.40537e-08
  19  23 4193.1434    1.1826 12.1246 10.5560 -0.0016      0.267390  0.2094   0.0106   0.3598    0.0336   0.0000     0.0735341   436.5965       27.6316       4.41036       9.36119       13.4282       10.5633      -13.5467       5.66463       10.9166      -6.49650      -9.37639      -1.62208      -3.00149     -0.950998      -2.12994      0.439942     0.0581765     -0.958600    -0.0137038      0.187152     -0.114560    0.00146383     0.0455488   0.000397068   -0.00106726   -0.00343130   0.000942284   0.000985582  -4.26123e-05  -8.49463e-05   7.57585e-06   1.53852e-05  -1.48570e-06  -5.63867e-07  -1.52287e-07   8.16679e-08       10.2140       13.2910       14.5510       14.8071       14.5173       13.6438       12.1320       10.4468       8.83439       7.00249       5.66369       4.23648       3.13258       2.28369       1.58019       1.05855      0.695818      0.428845      0.266178      0.153275     0.0887387     0.0473498     0.0248116     0.0125184    0.00596103    0.00275668    0.00119878   0.000506862   0.000196317   7.29130e-05   2.51635e-05   7.99027e-06   2.44355e-06   6.36166e-07   1.47546e-07   2.92958e-08
  19  25 4479.9374    0.8025 17.2052 10.4018 -0.0019     0.0761044  0.3988   0.0074   0.5694    0.0265   0.0000     0.0931350   437.9141      -3.81877       46.2572       65.3180       4.64751      -27.9769      -19.6101      -29.2375      -7.73923      -16.4886       5.10983      -12.2277       1.33050       8.04664       9.28776      -1.00744     -0.855766     -0.915370      0.141780      0.259889     0.0632856     0.0102394   -0.00815485     0.0166618   0.000439217   -0.00239825   -0.00153068   0.000394603   0.000170277  -4.62447e-05   7.50310e-05  -1.16044e-05  -3.08437e-06   8.59511e-07   9.36875e-08  -2.29806e-09       15.5326       20.6658       22.6112       22.6688       22.4163       20.9600       18.7963       16.7658       14.2295       11.1915       9.13012       6.88845       5.20421       3.74979       2.59340       1.74837       1.16180      0.721756      0.439316      0.261141      0.146872     0.0810680     0.0425384     0.0219858     0.0105691    0.00491639    0.00211574   0.000890263   0.000347124   0.000129424   4.35316e-05   1.42188e-05   4.23012e-06   1.12044e-06   2.57154e-07   5.01522e-08
  20   7 1893.9734    0.4244  0.3849 10.0303 -0.0131       15.9181  0.0385   0.0155   0.0418    0.0552   0.0000       2.97677   438.6131       2.39977       13.1047     -0.894624      -2.63090       5.22124      0.683836     -0.347356       2.17936      0.837939       1.02186     -0.413428      0.395438      0.306725     0.0883494      0.236061     0.0987068      0.106024     0.0511125    -0.0210385    -0.0263106   -0.00553250    0.00645603   -0.00137186  -0.000858346   0.000295742   0.000774241   0.000153537  -4.00989e-05  -1.81180e-05   8.16056e-06  -2.50372e-07  -2.38885e-06  -1.96353e-07   1.83615e-07   1.30609e-08       2.33735       2.42538       3.31357       3.89353       2.43019       3.24050       2.94814       2.24964       2.09832       2.08480       1.29820       1.16585      0.955123      0.543970      0.426842      0.335436      0.178136     0.0910519     0.0905795     0.0574233     0.0211554     0.0147997     0.0111723    0.00527249    0.00171279    0.00110616   0.000706911   0.000293302   9.95845e-05   3.61130e-05   1.76077e-05   7.86843e-06   2.04177e-06   6.05247e-07   1.29176e-07   2.69079e-08
  20   8 2050.1616    0.6675  0.5016 10.1976 -0.0116       9.23868  0.0238   0.0197   0.0431    0.0684   0.0000       1.47237   436.3462     0.0495127       17.6919     -0.641548     -0.387555      0.473635       1.00164      0.933962      -1.23531       1.62252    -0.0698951      0.382578      0.394552      0.895492     0.0432010     -0.132715     -0.268660     0.0626266     0.0166743     0.0311248    -0.0184986   -0.00191634    0.00729947   -0.00222824    0.00200460  -2.50709e-05   0.000141992  -0.000106785  -7.84890e-05   1.78805e-05  -1.73354e-06  -3.55374e-07  -7.93425e-07  -4.15209e-08  -9.83392e-08  -6.63578e-09       1.74742       2.27169       2.16214       2.25901       2.16796       2.24484       2.04049       1.83337       1.42175       1.08135      0.866533      0.657582      0.547707      0.405784      0.310096      0.212014      0.142951     0.0840483     0.0516131     0.0296662     0.0173673    0.00930527    0.00482769    0.00239410    0.00124880   0.000606041   0.000270922   0.000128484   5.13557e-05   2.04653e-05   7.70664e-06   2.70725e-06   9.13616e-07   2.83244e-07   8.41067e-08   2.22811e-08
  20   9 2203.3232    0.9134  0.6463 10.4300 -0.0038       7.32995  0.0297   0.0246   0.0487    0.0931   0.0000       1.13813   438.0865      -1.26841       13.7399       1.63740       2.40647      -1.35769      -1.67841       1.02372       2.91236      -2.25054     -0.932991     -0.434229     -0.470656      0.158071      0.628112     0.0897936     0.0667691    -0.0588497   -0.00478083     0.0272005   -0.00998800   -0.00674013   -0.00547513    0.00185173   0.000423048  -0.000288596   0.000118410   0.000263299   8.23047e-05   4.14325e-06   2.26257e-06   6.65546e-06   2.64580e-06   2.10807e-07  -2.46637e-09  -2.29221e-08       2.14040       2.66147       2.71589       2.70685       2.60195       2.69932       2.65993       2.23691       1.76900       1.33104      0.907200      0.760745      0.660329      0.515231      0.395891      0.270434      0.178948      0.106934     0.0627014     0.0378739     0.0200025     0.0114198    0.00586873    0.00299714    0.00164727   0.000728489   0.000385253   0.000143250   7.03532e-05   2.39427e-05   1.10265e-05   3.72956e-06   1.24286e-06   3.66898e-07   9.68667e-08   2.49338e-08
  20  10 2352.4918    1.2263  0.7201 11.1403 -0.0068       3.25408  0.0374   0.0316   0.0528    0.0876   0.0000       1.05808   439.8415       6.25563       12.6228      -4.95678      -1.20511     -0.439599       3.55186     0.0424417      0.683552      -1.76413      -1.43967     0.0143894     0.0365421      0.362400      0.495032     -0.572419    -0.0950356    -0.0646472     0.0444928    -0.0571965    -0.0136885     0.0226035    0.00339753  -0.000246075  -0.000411160   0.000295593   0.000138587  -0.000532446   0.000127591   6.44150e-06  -7.79516e-06   2.85841e-07   9.02390e-07  -7.65993e-07  -2.56636e-08  -8.76618e-09       2.16146       2.28162       3.01135       3.36794       2.56571       2.80380       2.78426       2.02685       1.83621       1.71311       1.06912      0.902665      0.806920      0.497046      0.330702      0.296896      0.174550     0.0968994     0.0678223     0.0472201     0.0244895     0.0138680    0.00886160    0.00402197    0.00199664    0.00100893   0.000587287   0.000221072   8.94439e-05   3.22102e-05   1.75910e-05   5.98759e-06   2.00865e-06   5.28584e-07   1.25267e-07   3.14107e-08
  20  11 2499.1073    1.6888  0.8854 11.5913 -0.0042       5.09624  0.0356   0.0388   0.0578    0.1032   0.0000      0.950527   439.6425       1.27137       14.2380       3.59180     -0.578379       4.42318      0.474940     -0.164398     -0.732128      -1.05037     -0.420406      0.114468     -0.649080     0.0887238     0.0820426     -0.476354     0.0432002     0.0404467    -0.0160868     0.0521966    0.00175435    0.00149894   0.000653476   0.000564412   0.000266326   0.000223357   2.36484e-05   8.93785e-05   7.08093e-05   4.24754e-05   6.08085e-07  -5.68736e-06   6.00167e-07   3.24251e-07  -2.24687e-07   2.10385e-08       2.20495       2.49748       2.94014       3.18850       2.69802       2.54802       2.70263       2.22563       1.70874       1.62894       1.26393      0.831981      0.707435      0.553980      0.369362      0.232761      0.172302      0.113687     0.0620385     0.0372307     0.0242337     0.0125552    0.00667667    0.00363690    0.00205600   0.000927430   0.000400547   0.000174197   8.82620e-05   3.87330e-05   1.47319e-05   4.55612e-06   1.45602e-06   3.80631e-07   1.08751e-07   2.92557e-08
  20  12 2644.9833    2.1983  0.9272 12.0588 -0.0053       1.73829  0.0343   0.0507   0.0630    0.1081   0.0000      0.881134   441.3696       3.66593       16.3511      0.908862      -5.33703      -5.86468      -2.39132     -0.135538       1.76676     -0.883477       1.74711     -0.362818     -0.862391    -0.0216500      0.225801    -0.0915530     0.0374538     0.0578628     0.0179548  -0.000306518    -0.0637765     0.0168387    0.00355254    0.00210958    0.00285740  -0.000698255   -0.00103810   4.48524e-05   8.45688e-05  -5.28026e-06  -1.27261e-06   1.25101e-06  -1.21619e-06   4.84313e-07   2.49025e-07   3.46163e-08       2.27542       2.97509       3.31031       3.49571       3.52544       3.07813       2.59891       2.38512       1.87347       1.52715       1.16558      0.906524      0.672081      0.454335      0.321647      0.229756      0.147618     0.0957567     0.0590619     0.0354389     0.0231276     0.0123477    0.00639519    0.00349618    0.00174817   0.000871536   0.000415251   0.000164659   7.31473e-05   2.76374e-05   9.57246e-06   3.57616e-06   1.28114e-06   3.60403e-07   1.09910e-07   2.97425e-08
  20  13 2790.8082    2.7591  0.8218 12.7216 -0.0038       1.66236  0.0342   0.0659   0.0554    0.0952   0.0000      0.811605   438.3748       4.87981       18.6082      -1.93610      -4.22678       3.20275      -1.74880      -1.46477       1.06505      0.414339      0.897408     -0.466354      0.660006      0.653999      0.210598     0.0868399    -0.0699336    -0.0234173    -0.0383919    -0.0237903    0.00511406    0.00669645   -0.00976431  -0.000488785    0.00268302    0.00135506   0.000273569  -8.44334e-05  -4.87169e-05   1.10431e-05   1.76583e-07  -4.11147e-06  -8.84751e-07   8.07431e-08   1.58197e-07   6.41975e-09       2.34366       3.20613       3.05244       3.09255       2.66061       2.74691       2.41525       2.33121       2.03908       1.81077       1.54145       1.17468      0.842609      0.559243      0.374851      0.241987      0.164103      0.103993     0.0702713     0.0385450     0.0233280     0.0120188    0.00647599    0.00308881    0.00162495   0.000746098   0.000338954   0.000162749   6.71041e-05   2.66414e-05   9.80773e-06   3.60635e-06   1.23444e-06   3.71469e-07   1.14834e-07   2.88413e-08
  20  14 2936.0859    3.5070  0.7180 13.1059 -0.0066       1.72364  0.0278   0.0922   0.0494    0.0948   0.0000      0.891836   443.3247       13.0814       12.4178       2.34345      -1.66139      -3.83160     -0.520461     -0.367778     -0.580273     -0.598384       1.34656     -0.838681     -0.362298     -0.249225      0.721814    -0.0340949     0.0109665     -0.156869    -0.0175304   -0.00979628    -0.0154706    -0.0105622    -0.0190178   0.000216301    0.00177055    0.00238359  -0.000139586  -0.000109501  -2.05331e-05   1.87092e-05   4.85958e-06   1.73458e-06   1.68199e-06  -5.82151e-07  -2.25936e-08   1.21286e-08       1.91188       2.49474       2.34729       2.49927       2.32325       2.33704       2.07629       1.87359       1.59498       1.43465       1.18505      0.958649      0.658773      0.472201      0.298464      0.208950      0.137760     0.0975837     0.0589091     0.0360462     0.0202612     0.0110969    0.00582713    0.00289210    0.00150390   0.000695792   0.000320961   0.000137009   6.05211e-05   2.33666e-05   9.09160e-06   3.15121e-06   1.05815e-06   3.33302e-07   9.40140e-08   2.49432e-08
  20  15 3080.6196    3.9088  0.8234 13.3255 -0.0004      0.737562  0.0309   0.0922   0.0534    0.0972   0.0000      0.779427   440.3415       6.11892       18.6003       2.75905      -5.42238      0.423044      -1.84279     -0.175804      0.555601     -0.943253      0.905095      -1.86163       1.06426      0.583315      0.230815     -0.233159      0.114205      0.206168     0.0147552     0.0306284    0.00438443    -0.0135309   -0.00422592   -0.00448946   -0.00278938   0.000300163   0.000657225   0.000120612   4.06934e-06   3.99929e-05   1.81988e-06  -2.23295e-06   2.89598e-07   2.93051e-08  -2.51809e-08  -8.15527e-09       1.89057       2.50479       2.59801       2.78628       2.68094       2.50075       2.17905       1.94989       1.72643       1.32432       1.05943      0.792960      0.650680      0.441330      0.317366      0.205730      0.141726     0.0936772     0.0582769     0.0322826     0.0193183     0.0111752    0.00576513    0.00330661    0.00172753   0.000817136   0.000356051   0.000158813   6.66676e-05   2.54005e-05   9.44332e-06   3.59278e-06   1.21811e-06   3.75274e-07   1.06840e-07   2.78343e-08
  20  16 3224.6388    3.7083  1.1691 13.3670 -0.0060       1.49886  0.0417   0.0750   0.0719    0.1081   0.0000      0.751020   438.5742       11.5906       14.6679       4.57030      -1.71362       1.72581      0.224686      -1.71716       1.92721      -2.05447     -0.938154     -0.804887     0.0328627      0.146574      0.141448    0.00872979      0.205195   -0.00956482    -0.0911775     0.0176641    -0.0233686    -0.0263594    0.00481919    0.00466700   0.000619654   -0.00101338   0.000139094  -9.49837e-05  -0.000138908   4.87021e-05   8.47380e-06   3.18682e-06  -4.87887e-07   6.14861e-07   4.60877e-08  -1.11798e-08       2.29308       3.00432       3.42285       3.43189       3.50990       3.22138       2.81651       2.35259       2.01922       1.67207       1.30271      0.974610      0.701980      0.545741      0.373414      0.264774      0.174228      0.107323     0.0681385     0.0429782     0.0254595     0.0148646    0.00792652    0.00405668    0.00207337   0.000972563   0.000451396   0.000199262   8.58526e-05   3.39286e-05   1.36462e-05   4.81502e-06   1.56507e-06   5.05409e-07   1.46557e-07   3.81584e-08
  20  17 3368.2666    3.2168  1.6867 13.0455 -0.0024      0.561773  0.0511   0.0560   0.0905    0.0774   0.0000      0.532156   441.8881       8.06281       11.3344       3.88183       2.40865      -3.62894       2.28625      -3.74823      -3.01440      -3.10067     -0.771316      -2.22269     -0.678188      0.473312     -0.471778     -0.432772     0.0410095     0.0251764     0.0697316   0.000864901   -0.00791469    -0.0108133    0.00118716   -0.00315120   -0.00431865    0.00108757   7.31890e-06  -3.57686e-05   4.74722e-06   4.91885e-05  -2.30914e-05   3.77185e-06  -1.21379e-06   1.25822e-06  -1.48160e-08  -7.18490e-09       2.74512       3.46834       3.69440       4.04823       3.94961       3.55131       3.26783       2.81291       2.48811       1.97246       1.58556       1.25671      0.894122      0.678070      0.468376      0.320485      0.216194      0.138114     0.0878139     0.0533440     0.0309833     0.0179102    0.00985056    0.00513603    0.00264640    0.00125612   0.000595298   0.000257289   0.000110157   4.22096e-05   1.63932e-05   5.58309e-06   1.85309e-06   5.96860e-07   1.68663e-07   4.17618e-08
  20  18 3512.1761    2.7237  2.6381 12.3528 -0.0020      0.867709  0.0650   0.0384   0.1125    0.0651   0.0000      0.267301   435.4334       17.3887       12.0823      -6.18805      -2.39176      0.675751       3.57720      -4.66035      -4.30555      -1.33293      -1.94068     -0.179614      -1.55751      -1.40698      0.972617      0.157384     -0.604770    -0.0542414     0.0416544    -0.0909918    -0.0393518    0.00750417    -0.0302591   -0.00160777   0.000617369  -0.000221668   -0.00103513   4.01495e-05   8.34031e-05   2.33321e-05   1.68353e-05  -1.06450e-05   3.91070e-06   1.68171e-06  -4.07868e-07  -4.32419e-08       3.50399       4.48296       4.83787       4.86618       4.81246       4.58310       4.20884       3.72610       3.09563       2.46079       1.95524       1.50506       1.16447      0.859181      0.634231      0.427647      0.283418      0.179566      0.110967     0.0646847     0.0386383     0.0215166     0.0116232    0.00608057    0.00314162    0.00147964   0.000701366   0.000304145   0.000135488   5.23133e-05   1.99496e-05   7.12566e-06   2.44268e-06   7.54904e-07   2.17522e-07   5.59713e-08
  20  19 3656.0351    2.2979  3.6213 11.7770 -0.0037      0.963498  0.0758   0.0291   0.1366    0.0605   0.0000      0.173407   441.5593       10.1089       1.20203       4.25555       5.15857       11.3871       1.87104      -9.40091       2.22475      -1.48182       2.41052     -0.655503     -0.143565      0.207439       1.22018      0.372308     -0.184596     -0.263352     0.0803614     0.0178605    -0.0300288    -0.0202561     0.0140672   -0.00222353   0.000199957    0.00437086   6.64237e-05   0.000283469   6.83832e-05   9.70898e-06  -2.34236e-05  -2.26479e-06   4.28074e-06   2.26544e-06  -1.39206e-07  -5.98438e-08       4.15533       5.16565       5.66157       6.02451       5.90385       5.39182       4.89458       4.27400       3.77085       3.02991       2.30904       1.87361       1.38955       1.01521      0.725437      0.480744      0.326057      0.215083      0.132316     0.0789792     0.0459261     0.0269820     0.0143388    0.00780625    0.00407638    0.00192125   0.000877315   0.000386884   0.000165606   6.36725e-05   2.43426e-05   8.78542e-06   2.94913e-06   9.61819e-07   2.53561e-07   6.45756e-08
  20  20 3799.8648    1.9351  5.7260 11.1246 -0.0008      0.611193  0.1000   0.0199   0.1785    0.0492   0.0000      0.103257   445.7421       12.7869       8.08024       27.5739      -3.10722      -4.78804       8.49260       6.72174      -8.58553      -4.71204      0.187850      -1.64493      -2.56254     -0.975857       1.15324     -0.423894      0.175427     0.0104850     -0.113872     0.0923538    -0.0294900   0.000384424     0.0318640   -0.00794782   -0.00159695    0.00365885   -0.00103519  -0.000430407  -0.000156038  -5.58275e-05   2.28284e-05  -7.60428e-06  -8.75722e-07   1.31768e-06   2.29444e-07   1.24009e-08       5.26747       6.93128       7.38797       7.83138       7.56479       7.08887       6.36108       5.62759       4.75746       3.91700       3.12713       2.43110       1.83908       1.27972      0.940850      0.628123      0.424241      0.270512      0.175965      0.101458     0.0618291     0.0338430     0.0189300    0.00963739    0.00503054    0.00238012    0.00112186   0.000500904   0.000213096   8.27248e-05   3.18254e-05   1.13230e-05   3.93261e-06   1.18149e-06   3.37173e-07   8.64527e-08
  20  21 3943.7064    1.6333  8.0024 10.7248 -0.0020      0.391572  0.1273   0.0145   0.2227    0.0395   0.0000     0.0718423   443.8547       23.1288       8.44505       9.08631       10.8523       1.07137       5.74763      -9.59672       6.47327       6.37030      -11.2824     0.0228467       2.48908      -1.60962     -0.346612      0.174422      0.172610      0.122712    0.00145206     0.0606710    0.00792946    -0.0335187    -0.0830080    0.00185391  -0.000276120   -0.00177623  -0.000520236   0.000897614   0.000187112   0.000118250  -2.84125e-05  -3.61054e-05  -3.02650e-06  -8.75150e-07   1.51818e-07   1.65212e-07       6.34341       8.36587       9.05387       9.38591       9.24753       8.46399       7.83146       6.86113       5.91724       4.87102       3.93509       2.98583       2.30605       1.62907       1.18266      0.793118      0.528064      0.349599      0.213648      0.130771     0.0767933     0.0429526     0.0241382     0.0124171    0.00639573    0.00309714    0.00140525   0.000648993   0.000266833   0.000110129   4.15704e-05   1.46862e-05   5.09776e-06   1.56927e-06   4.33812e-07   1.16608e-07
  20  22 4087.2602    1.3772  9.9471 10.5580 -0.0003      0.302216  0.1567   0.0119   0.2775    0.0350   0.0000     0.0670391   447.2223       20.6635       20.8319       1.39335      -18.0068       10.6631      -13.9839       2.87917       18.4347      -7.88852      -6.20505       7.31954      -7.91085      -1.96028      -1.30775     -0.918186     -0.383323      0.225798      0.393936      0.417186      0.108514     -0.171664    -0.0212764     0.0199061    -0.0135674   -0.00768644   0.000986793   0.000147617  -0.000315387  -6.73770e-05   1.35757e-05   6.98549e-07  -3.89324e-06  -2.61119e-07  -1.27267e-06  -3.88651e-08       7.80336       10.0125       10.6721       11.2422       11.0175       10.3442       9.30860       8.33695       7.06677       5.80588       4.60998       3.57722       2.73787       1.98759       1.41503      0.948943      0.651358      0.419329      0.259087      0.158948     0.0909043     0.0521348     0.0282522     0.0151969    0.00755650    0.00374696    0.00169469   0.000760092   0.000312345   0.000130833   4.81179e-05   1.75095e-05   5.70119e-06   1.85218e-06   5.08017e-07   1.33507e-07
  20  23 4230.8066    1.1326 13.0704 10.5173 -0.0004      0.171602  0.2285   0.0096   0.3776    0.0310   0.0000     0.0787699   430.0237       12.6929       24.0403      -10.2422      -4.47549      -17.3396      -23.7621       13.7908       22.1946      -23.1517      -1.89253       1.96625       2.69039      0.248077       1.00137     -0.549691      0.532327      0.230261     0.0347311      0.200469     -0.123073     0.0237923    0.00842344    -0.0128712     0.0135326  -6.28193e-05   0.000564546  -0.000422816  -0.000475003   0.000138138   0.000109882   3.97492e-05   1.54690e-06  -1.64805e-06  -1.33603e-07  -5.05545e-08       9.84949       13.0177       13.9900       14.7566       14.3509       13.5418       12.2491       10.7747       9.20173       7.46254       6.04816       4.59142       3.54682       2.58613       1.86249       1.25773      0.851954      0.549614      0.347480      0.208116      0.121320     0.0690697     0.0381304     0.0203539    0.00997985    0.00498897    0.00223457    0.00104152   0.000422343   0.000179026   6.57331e-05   2.43067e-05   7.99777e-06   2.52594e-06   7.12043e-07   1.83780e-07
  21   8 2077.8414    0.7038  0.6424 10.0602 -0.0069       7.91913  0.0316   0.0174   0.0457    0.0768   0.0000       1.28238   439.7015       2.91047       18.4555      -1.61073      -3.91765      0.158926      -1.08271     0.0604056       1.27722      0.189292     -0.224062    -0.0292108     0.0542019     -0.114710     -0.153544     0.0940697     0.0471025    -0.0191298     0.0144612     0.0448624    -0.0101343   -0.00712064   -0.00451914   -0.00790356   -0.00174048  -0.000289198   0.000238261   0.000138782   0.000189819  -5.19633e-06  -2.08864e-05  -7.57334e-06  -5.99272e-07  -4.21196e-07   1.14866e-07  -6.60578e-08       1.96169       2.50603       2.86403       2.69685       2.20621       2.40104       2.15143       1.92277       1.89793       1.72383       1.35533       1.08736      0.834864      0.539233      0.386303      0.276835      0.165178      0.101540     0.0786875     0.0416448     0.0229514     0.0164128    0.00918359    0.00396909    0.00260711    0.00138826   0.000552815   0.000242750   0.000150807   6.12366e-05   2.09644e-05   7.95431e-06   3.82653e-06   1.34347e-06   4.49891e-07   1.32166e-07
  21   9 2232.0296    0.9616  0.6503 10.6736 -0.0029       7.52473  0.0338   0.0254   0.0466    0.0824   0.0000       1.15796   438.2797       4.53250       15.5170       2.98148      -4.93610      -2.67323      -1.94849      0.254607       1.69113       1.94542      -1.05186     -0.794695     -0.953187      0.264486    -0.0653655      0.279501    -0.0279059     -0.155891     0.0355782    -0.0178131     0.0161357     0.0150293    0.00139371    0.00244114  -0.000753997   0.000898477   0.000382716   1.32884e-05   5.58857e-05   9.14747e-06  -5.94506e-06   5.25377e-07  -8.04506e-06   4.77679e-07   1.45091e-07   2.20219e-08       2.79739       3.74577       3.90396       3.54076       2.89819       2.48504       2.40520       2.57537       2.64699       2.43403       2.03736       1.58237       1.17157      0.793338      0.492179      0.306374      0.190747      0.116244     0.0720442     0.0419359     0.0254858     0.0139098    0.00805920    0.00410784    0.00231180    0.00122513   0.000585399   0.000257384   0.000117594   4.88174e-05   1.97664e-05   8.06365e-06   3.03233e-06   9.82955e-07   3.35712e-07   9.72319e-08
  21  10 2382.1318    1.3546  0.7996 11.3136  0.0012       7.45295  0.0305   0.0319   0.0549    0.0823   0.0000       1.02614   438.8952      -1.18305       15.5772     -0.591791      -1.00576      -2.43938     -0.959546    -0.0878801      0.218662     -0.200432      -1.04861      0.951487     -0.855630     -0.216385     0.0646493      0.172139      0.127861   -0.00963711     0.0381199   -0.00203200     0.0182909     0.0182021    0.00589960    0.00537978   0.000970365   0.000448215  -7.89836e-05  -0.000118325   9.83341e-05  -3.18778e-05  -2.93648e-05   3.15951e-06   3.29712e-06   1.01374e-06  -3.47051e-07  -1.27762e-07       1.74954       2.35232       2.37427       2.73798       2.45814       2.60508       2.13654       1.90791       1.54531       1.37790       1.02356      0.860139      0.613680      0.476683      0.325484      0.240791      0.161437      0.111742     0.0646932     0.0450757     0.0261297     0.0156281    0.00846054    0.00485595    0.00231507    0.00123464   0.000583289   0.000287450   0.000114184   5.25288e-05   2.01682e-05   8.76011e-06   3.02097e-06   1.07807e-06   3.50580e-07   1.10356e-07
  21  11 2529.4589    1.8667  0.8490 11.6321 -0.0095       3.17771  0.0313   0.0446   0.0541    0.1073   0.0000      0.788730   438.3044       3.01199       12.1626      0.642039      -1.61949       5.91739       4.36417      -1.25158      0.130264    -0.0221668      -1.86654     -0.769570     -0.414116     0.0504724      0.576021    -0.0508936     -0.600167     -0.153917    -0.0293380    -0.0598993    0.00369595    -0.0212559     0.0344515   -0.00619869   -0.00248832  -0.000787466   0.000115884   0.000357554   1.69035e-05   1.01317e-05  -1.48369e-05   6.28486e-06   1.28378e-06   2.28352e-06   2.15172e-07   9.41179e-08       2.08721       2.67427       2.98825       3.04697       2.95196       2.85472       2.60305       2.20702       1.81745       1.45519       1.07801      0.855949      0.659211      0.497381      0.375492      0.259158      0.182835      0.112255     0.0735038     0.0424495     0.0248706     0.0148596    0.00853382    0.00433001    0.00240436    0.00119148   0.000565043   0.000255753   0.000121080   5.16791e-05   2.09930e-05   7.93638e-06   3.13451e-06   1.09810e-06   3.62940e-07   1.03509e-07
  21  12 2676.3044    2.3136  0.9342 12.2689 -0.0029       2.78757  0.0345   0.0511   0.0575    0.1051   0.0000      0.815963   437.4758       3.62059       10.8165       4.28246      -4.47694      -1.20862      -3.66532       2.60039      0.344293      -2.78001     -0.498358      0.140055     -0.434818     -0.749215     -0.305732     -0.187038    -0.0562917     0.0142499      0.114631    -0.0487758   -0.00764057    -0.0120302   -0.00474893   -0.00368629  -0.000798780  -0.000993645  -0.000661945   0.000179392   9.41194e-05  -2.41407e-06  -4.28226e-05  -1.33257e-05  -2.52704e-06   4.25804e-07  -4.97848e-07  -2.03405e-07       1.92767       2.57201       2.75344       2.78100       2.73820       2.51429       2.40755       2.05342       1.84819       1.50964       1.23232      0.993835      0.718970      0.552726      0.392844      0.245749      0.184573      0.115798     0.0799425     0.0461104     0.0288322     0.0158167    0.00883685    0.00514379    0.00252404    0.00135787   0.000646732   0.000303498   0.000138866   5.80864e-05   2.56547e-05   9.95416e-06   3.43360e-06   1.25087e-06   4.11296e-07   1.27998e-07
  21  13 2823.1116    2.9214  0.9481 12.6890 -0.0059       2.00480  0.0351   0.0646   0.0627    0.1049   0.0000      0.854693   441.8967       2.71760       15.9102       1.07338       3.41734      -6.82478     -0.518316      0.111306     -0.908181      0.996586       2.00995      -1.67919      -1.46655     -0.332712      0.252179     -0.228341     0.0156301      0.101597    -0.0873349    -0.0139600     0.0190735     0.0172844   -0.00394535    -0.0108142   -0.00102025   0.000163318  -0.000200363  -0.000402594   0.000105504   8.06495e-05   1.85287e-05  -1.11048e-05   2.94902e-06   4.15559e-08  -1.42919e-07   8.69681e-08       1.97284       2.37835       2.83944       2.87460       2.66392       2.72470       2.24722       2.21286       1.94698       1.39864       1.35775      0.994189      0.690114      0.540320      0.432297      0.279620      0.202839      0.113090     0.0802182     0.0499194     0.0299689     0.0166289     0.0105206    0.00590738    0.00277205    0.00141377   0.000678523   0.000354119   0.000162564   6.82465e-05   2.75514e-05   1.09280e-05   3.80327e-06   1.30182e-06   4.35858e-07   1.53196e-07
  21  14 2969.0164    3.5273  0.8889 13.0609 -0.0075      0.966256  0.0325   0.0791   0.0526    0.1040   0.0000      0.722978   436.4658       9.32753       14.0096       7.64740       2.09771       5.36657      -1.01046      -1.50386       4.89681      -1.25818       3.38758      -1.12582     -0.179595    -0.0177524      0.655758     -0.192282      0.255826      0.112748     0.0491215   -0.00428377     0.0179461     0.0241082    0.00725645    0.00134574   0.000509827  -0.000975335  -5.43843e-05   2.85888e-05  -0.000121810   0.000208993  -1.67216e-05  -6.17379e-06  -9.67733e-07  -1.15198e-07   6.71042e-08  -1.77448e-07       1.95867       2.37462       2.39873       2.62605       2.71506       2.45285       2.18691       2.04417       1.84854       1.42403       1.07217      0.867184      0.705060      0.542114      0.370246      0.258748      0.175368      0.124167     0.0786559     0.0462897     0.0270675     0.0147717    0.00873230    0.00507166    0.00276085    0.00145037   0.000693268   0.000314118   0.000136264   5.63719e-05   2.19721e-05   8.54527e-06   2.95626e-06   1.07384e-06   3.54075e-07   1.02382e-07
  21  15 3114.1327    3.8436  0.9238 13.4340 -0.0031       1.49568  0.0335   0.0843   0.0600    0.0988   0.0000      0.778551   443.9571       13.3311       11.8941       2.31229      -1.57036       1.36569      -2.43094      -5.16748     -0.720648     -0.621429     0.0306704    -0.0700768      0.643736     -0.395201     -0.402641      0.476861      0.152968     0.0477145      0.103900     0.0203240   -0.00143954    -0.0214973   -0.00753694   -0.00721388   -0.00156416   -0.00232641    0.00103062  -1.87856e-05   0.000151632  -2.97755e-05   1.07252e-05   7.60433e-06   1.59482e-06   3.61799e-07   4.28472e-08   1.34776e-07       2.00189       2.52264       2.56821       2.51912       2.69003       2.59353       2.44253       2.14931       1.78041       1.40320       1.17673      0.890874      0.736506      0.535831      0.396081      0.272020      0.192309      0.129965     0.0796277     0.0519966     0.0282356     0.0166902    0.00916926    0.00501356    0.00252990    0.00136613   0.000611387   0.000288304   0.000134350   5.27379e-05   2.23622e-05   8.86943e-06   3.23202e-06   1.09301e-06   3.59937e-07   1.22678e-07
  21  16 3258.7001    3.6028  1.3705 13.0431 -0.0069      0.988282  0.0434   0.0663   0.0739    0.1004   0.0000      0.649752   444.4278       10.3064       12.5158       5.25956       6.70510       1.60399      -2.74775      -4.13551       4.15027    -0.0944321       1.42078    -0.0121165      0.742001     -0.639151      0.601221    -0.0833295      0.603078      0.229400     0.0434123    -0.0740527    -0.0503503    0.00689785     0.0198812   -0.00226051   0.000391429    0.00237405    0.00100445   3.61840e-05  -0.000280910  -1.55382e-05   2.01668e-07  -3.75200e-06   2.86954e-06  -1.01217e-06   7.15304e-07   1.81712e-07       2.33243       2.84519       3.10228       3.27695       3.41689       3.10848       2.74627       2.41364       2.15866       1.73550       1.39800       1.07997      0.826578      0.613166      0.457126      0.318655      0.212484      0.141551     0.0912974     0.0567066     0.0342997     0.0194737     0.0117834    0.00642123    0.00336925    0.00167013   0.000800054   0.000386545   0.000165483   7.22140e-05   2.77491e-05   1.10867e-05   3.99353e-06   1.39432e-06   4.89028e-07   1.44154e-07
  21  17 3403.0468    3.1635  2.0099 12.6673 -0.0009      0.503836  0.0582   0.0481   0.0888    0.0700   0.0000      0.396462   442.7561       8.37912       9.44219       1.14631      -7.29237      0.141554      -1.49998    -0.0638092      -1.41285     -0.483156       1.61565      -2.95268      0.854990     -0.844306     -0.348459      0.383344    -0.0551341      0.141962      0.105173    -0.0925778    -0.0122455     0.0196118   -0.00304905   -0.00958187   -0.00273850    0.00465017  -0.000769056  -0.000904675   0.000157591  -0.000300154  -1.89722e-05   2.24534e-05   3.98680e-06  -1.25608e-08  -1.85566e-07  -6.48247e-08       2.82589       3.68328       3.99673       4.21968       4.07997       3.93954       3.63079       3.10412       2.66520       2.25983       1.75800       1.37637       1.06964      0.802922      0.564273      0.416048      0.276007      0.180219      0.117268     0.0717552     0.0432762     0.0263239     0.0144873    0.00787754    0.00418398    0.00210360    0.00103327   0.000484341   0.000211168   9.65179e-05   3.83307e-05   1.50170e-05   5.86206e-06   2.09061e-06   6.33051e-07   1.88481e-07
  21  18 3547.4272    2.5754  3.1666 12.1119 -0.0039      0.472064  0.0682   0.0323   0.1234    0.0541   0.0000      0.186775   435.0819       20.9959       14.3517       8.80065      -9.40686     -0.980521       2.63440      -10.3835       3.87492       1.03190       3.77458     -0.457825     -0.705428      -1.11119      0.116368      0.310961     -0.852680     0.0160792    -0.0986135     0.0220054     0.0400497    -0.0157075    -0.0350368     0.0106932    0.00657609  -0.000804316   -0.00122208   0.000108498  -0.000250123  -3.55132e-05   3.93398e-05  -2.07785e-05   7.07432e-06  -1.33163e-07   4.96801e-07   2.28969e-08       3.51953       4.53685       4.87761       5.18502       4.84336       4.79643       4.22569       3.88389       3.34085       2.72878       2.25182       1.73719       1.32160       1.01281      0.709479      0.506137      0.340106      0.223946      0.141955     0.0898650     0.0518600     0.0311197     0.0173096    0.00971773    0.00507682    0.00256313    0.00126243   0.000589212   0.000265423   0.000114484   4.69361e-05   1.81085e-05   6.88515e-06   2.38220e-06   7.48262e-07   2.36427e-07
  21  19 3692.0738    2.2028  4.1565 11.6092 -0.0036      0.784652  0.0805   0.0250   0.1407    0.0529   0.0000      0.141775   444.5268       15.1178       21.8065       5.83903      -1.34438     -0.708987      -4.08304      -9.21882      -4.50047      -7.31876      -1.16869       3.92192      -1.00828     -0.545805      0.641220     0.0768759     -0.333027     0.0461119      0.173893     0.0766045     0.0160548     0.0135189    -0.0424782    0.00275388   0.000778569    0.00309740   0.000389376  -0.000624101   5.61086e-06  -1.53705e-05   0.000100778   1.33818e-05  -6.94063e-06  -2.92112e-06  -1.02424e-06  -5.18039e-08       4.11617       5.23077       5.82799       6.07196       5.95347       5.58144       5.09942       4.50105       3.93867       3.14339       2.61000       2.03733       1.56266       1.14252      0.830807      0.574058      0.398066      0.258919      0.170475      0.104499     0.0630556     0.0371357     0.0205971     0.0114749    0.00606411    0.00301947    0.00151626   0.000726252   0.000311544   0.000140941   5.64765e-05   2.17786e-05   8.10921e-06   2.86033e-06   9.09290e-07   2.83848e-07
  21  20 3836.2170    1.8331  6.0646 11.1257 -0.0015      0.519181  0.1033   0.0182   0.1844    0.0444   0.0000     0.0971180   441.2177       13.0183       11.7285      0.193939       15.8351      -3.08849      -2.07105       8.45272       1.33551      0.464138       2.34679      -1.09862       1.13317      0.750425     -0.624509   -0.00856811      0.159869     -0.157585     0.0109606     0.0518621     0.0117208    -0.0115547   -0.00945750     0.0101421    0.00621667    0.00323024   0.000671957  -0.000907648   0.000298420   0.000100416  -0.000134613  -2.29423e-05   7.84094e-06  -6.79499e-06   1.32285e-06  -4.21276e-07       5.27448       6.79136       7.26801       7.50857       7.33669       6.88597       6.40040       5.78615       4.92581       4.19801       3.43294       2.72546       2.04479       1.50150       1.08067      0.754624      0.494444      0.333974      0.221977      0.133405     0.0793385     0.0463124     0.0260943     0.0145474    0.00749160    0.00383464    0.00182868   0.000855696   0.000408689   0.000171700   7.11417e-05   2.70502e-05   9.86226e-06   3.56965e-06   1.12160e-06   3.40202e-07
  21  21 3980.5414    1.5424  8.4735 10.7952 -0.0007      0.386643  0.1315   0.0136   0.2375    0.0360   0.0000     0.0721562   435.2810       13.4506       9.81970       1.80341       10.2442       2.09813       11.6027      -3.11231      -2.22099       4.45100      -5.16990      -3.02106      -1.66908      0.622413     -0.596691      0.911614     -0.234022    0.00219292     -0.361257     0.0452439    -0.0593395     0.0139720    -0.0552696    0.00542636    0.00599702   0.000685910   0.000583961   -0.00125513   0.000622688   9.10024e-05   6.47945e-05   5.56299e-05  -2.05950e-05   1.95819e-06  -2.92603e-06  -2.26728e-07       6.51552       8.16723       8.97140       9.29691       9.27739       8.62695       8.01239       6.94058       6.13654       5.13499       4.06383       3.20722       2.44592       1.86402       1.31132      0.934334      0.629882      0.420749      0.267763      0.165978      0.101489     0.0587727     0.0338862     0.0183888    0.00990683    0.00502097    0.00242465    0.00116554   0.000492379   0.000224475   8.85250e-05   3.57275e-05   1.31317e-05   4.54329e-06   1.47010e-06   4.37703e-07
  21  22 4124.6066    1.2804 10.7736 10.6343 -0.0038      0.280216  0.1761   0.0110   0.3038    0.0320   0.0000     0.0726484   428.1837       34.8644       12.5184      -2.08051      -8.87991       6.77168      -6.86188      -7.24742      -4.91861      0.363516      -6.62693      -2.85808      -2.89410      -3.74367      0.250273      0.613705     -0.567792     -0.445594     -0.421472     -0.288725     0.0644901      0.173498     0.0270614    -0.0438455   -0.00593765   -0.00292346    0.00337127   -0.00204458   0.000702045   0.000749534  -6.66186e-05  -3.83228e-05   6.93684e-06  -1.40298e-05  -1.36693e-06   5.48123e-07       8.03872       10.4686       11.3134       11.7203       11.7184       11.1373       10.0410       8.83462       7.69078       6.45645       5.27836       4.04758       3.12195       2.31873       1.68103       1.19688      0.794514      0.536658      0.339291      0.212982      0.128433     0.0778304     0.0435781     0.0233175     0.0125442    0.00641606    0.00306764    0.00141273   0.000654050   0.000282605   0.000115377   4.49776e-05   1.68980e-05   5.88864e-06   1.88836e-06   5.75372e-07
  21  24 4413.3812    0.8563 15.8140 10.4354 -0.0041      0.164633  0.3339   0.0073   0.4987    0.0266   0.0000     0.0936238   453.3120       21.1905       25.3181       39.7172       39.9723      -10.9547      -16.9845      -22.9856      -1.48617       1.19735       4.51837      -3.88957       5.32803       5.61962       1.19925      0.149477     -0.966729    -0.0644798     -0.971575     -0.330726     0.0405124    -0.0874183    -0.0444333     0.0324854     0.0329400    0.00225185   -0.00832449    0.00367019   -0.00138698  -1.91471e-05  -2.78581e-05   5.23792e-05   6.60914e-05   1.05754e-05   5.12090e-06  -4.60211e-07       12.3897       16.0517       17.5184       18.2794       18.0744       17.1436       15.8457       13.8630       11.9069       9.98004       8.07947       6.50435       4.94119       3.65255       2.65949       1.83688       1.29174      0.856558      0.563623      0.349426      0.213120      0.125517     0.0707605     0.0385949     0.0206938     0.0105854    0.00520059    0.00245350    0.00110660   0.000484516   0.000198172   7.75153e-05   2.86055e-05   9.92876e-06   3.16172e-06   9.57085e-07
  22   8 2104.9104    0.7377  0.5814 10.2318 -0.0153       9.11799  0.0272   0.0195   0.0430    0.0754   0.0000       1.23757   440.3236      -1.22681       17.4226      -2.46889      0.387749       3.70834     -0.705969      -1.23892      -2.19879     -0.522489      0.402035      0.245025     -0.512696      0.134706     0.0337163      0.302282    -0.0201717     -0.162134    -0.0386804     0.0697324    -0.0123081    -0.0307355     0.0127969   0.000332612    0.00147757   0.000653594   0.000859685   0.000513548   0.000341392   2.66518e-05   2.96120e-06  -1.82037e-05   6.10622e-06  -4.04371e-06  -2.66319e-07   2.80803e-07       1.60019       2.18244       2.07447       2.35390       2.40845       2.14656       2.02227       1.56818       1.63287       1.30639       1.13922      0.832844      0.657038      0.496754      0.346323      0.263405      0.159428      0.117241     0.0721528     0.0505592     0.0284139     0.0180750     0.0108464    0.00604857    0.00344893    0.00177679   0.000913665   0.000406083   0.000190607   8.72673e-05   3.60642e-05   1.49515e-05   5.60620e-06   2.26912e-06   8.04567e-07   2.65814e-07
  22   9 2260.1367    1.0294  0.7517 10.7802 -0.0026       6.30043  0.0323   0.0257   0.0522    0.0816   0.0000       1.03651   438.7457      -1.72083       15.2601      0.653572      -3.46034       5.03630      0.773366      -1.07874     -0.600443      0.255607    -0.0427170     0.0509198      0.848513      0.546798      0.246570     -0.408826     -0.516399     0.0433607    -0.0706817    -0.0551177     0.0291325     0.0189021   -0.00610991   -0.00733313    0.00467818  -0.000861387   0.000208477   0.000106163  -0.000398611  -6.57619e-05  -9.81279e-05  -1.38850e-05   9.45398e-06   3.37092e-06   8.53212e-07  -3.12251e-07       1.99692       2.07421       2.23727       2.95228       2.68765       2.38297       2.10371       2.26578       1.94338       1.45126       1.03590      0.971656      0.834260      0.598361      0.356215      0.304845      0.242716      0.159845     0.0805196     0.0538942     0.0390782     0.0257957     0.0131646    0.00714807    0.00365527    0.00203605    0.00123465   0.000709958   0.000342425   0.000139586   5.24190e-05   2.18662e-05   8.47490e-06   3.24908e-06   1.09735e-06   3.72344e-07
  22  10 2410.9252    1.4817  0.8725 10.9715 -0.0043       3.60351  0.0310   0.0323   0.0528    0.1186   0.0000      0.834303   436.8019      0.943550       18.3059       2.35875       2.42691       3.00009      -2.34323     -0.254010      -1.78033      -1.22933      -1.88700     -0.696577      0.329979      0.501241      0.585843      0.171007     0.0436635      0.259874    -0.0438569    -0.0331948    -0.0411970    -0.0374922    0.00708793   -0.00725461   -0.00507967    0.00313975  -0.000293259  -0.000525350  -0.000205561   0.000124987  -4.59016e-05   2.84170e-05   1.02226e-05   3.41120e-06  -6.26652e-07  -2.48746e-07       1.74359       2.29942       2.42938       2.46780       2.40543       2.26041       2.05279       1.88500       1.70949       1.50008       1.19495      0.939884      0.768131      0.537016      0.406004      0.265124      0.186171      0.122703     0.0839780     0.0527245     0.0314080     0.0178292     0.0108817    0.00605778    0.00343206    0.00186027   0.000949390   0.000446711   0.000211752   9.65862e-05   4.18128e-05   1.65042e-05   6.74430e-06   2.64391e-06   9.54927e-07   3.26507e-07
  22  11 2559.3080    1.8953  0.9670 11.7403 -0.0076       2.17250  0.0333   0.0401   0.0592    0.1044   0.0000      0.817159   441.1505       3.71435       13.0149       7.87637       2.66597     -0.730144      0.538604     -0.352436       3.91282      0.179623     -0.564505     -0.781328      0.253802    -0.0863416     -0.241020     -0.613029     -0.183037      0.144343    -0.0445099   -0.00231578    0.00701626   -0.00531835    0.00145575    0.00769516     0.0107675    0.00263614   -0.00143934   0.000350814  -6.58972e-05  -0.000188006  -4.50200e-05   1.41181e-05   5.31352e-06  -1.55181e-06   4.33957e-07   4.53836e-07       1.81330       2.39714       2.57709       2.87884       2.74929       2.55469       2.24364       2.07268       1.80248       1.44518       1.25880      0.938843      0.721666      0.546430      0.403824      0.273188      0.189781      0.124245     0.0878313     0.0551323     0.0324263     0.0203149     0.0117031    0.00688728    0.00383124    0.00213531    0.00102041   0.000513659   0.000238470   0.000109430   5.06998e-05   2.04782e-05   7.89394e-06   2.98216e-06   1.01143e-06   3.39671e-07
  22  12 2707.2119    2.4981  0.8361 12.4945 -0.0033       1.85954  0.0291   0.0562   0.0563    0.0945   0.0000      0.791578   443.1170       4.15786       11.3100       1.78476      0.674667      0.427545     -0.448770       2.79353     -0.625325      -1.96472      0.599716      0.117558      0.217945     -0.325941     -0.579454      0.338522      0.216661     -0.155965    -0.0253257   -0.00339298     0.0342518    -0.0257184    0.00719373    0.00339766   -0.00452449  -0.000527824  -9.88779e-05  -0.000411521  -6.45407e-05  -7.56600e-05   7.92834e-05  -3.69237e-06   1.09961e-05   1.95902e-08  -3.25935e-07   3.41507e-07       1.79046       2.34128       2.37906       2.35295       2.24077       2.11715       2.08893       1.90733       1.79518       1.44831       1.19357      0.974076      0.752688      0.565239      0.416735      0.285801      0.194958      0.134996     0.0849065     0.0517459     0.0320249     0.0190874     0.0103805    0.00589115    0.00323684    0.00168630   0.000881887   0.000447976   0.000205409   8.92317e-05   4.09778e-05   1.72731e-05   6.69747e-06   2.38546e-06   8.70684e-07   3.12508e-07
  22  13 2854.8952    3.2547  0.7497 12.9269 -0.0034       2.03125  0.0286   0.0767   0.0483    0.0896   0.0000      0.832227   437.5954       4.78819       15.5068      0.698693      0.834058      0.326699      -3.08578     0.0836469       5.43511      -1.14027       2.27581    -0.0413781      0.629352     0.0891538      0.117279    -0.0761431     -0.104381     -0.192061    0.00517766     0.0716950    0.00685692     0.0109406   -0.00638179   -0.00597020    0.00391213   0.000624140   0.000643000  -9.64611e-05  -0.000126623   6.56576e-05   1.00839e-05  -1.18472e-06  -6.06535e-06   3.88039e-06   1.43322e-07  -4.59345e-07       1.61939       2.10051       2.18157       2.27628       2.12613       1.99097       1.88299       1.71216       1.67492       1.28902       1.14532      0.921465      0.712407      0.522445      0.351018      0.257654      0.171032      0.124633     0.0729698     0.0474852     0.0296564     0.0187945     0.0102573    0.00538847    0.00297815    0.00148472   0.000867507   0.000430842   0.000204301   8.79440e-05   3.88908e-05   1.66167e-05   6.30683e-06   2.34188e-06   8.62131e-07   2.86534e-07
  22  14 3001.4879    3.5506  0.8878 13.3198 -0.0078       1.01473  0.0311   0.0802   0.0565    0.0947   0.0000      0.973966   439.0206       10.4374       18.0340       1.01068      -5.64075       1.57155       4.81668     0.0976615       1.15691     -0.338820      -2.31899      -1.22466      0.136134     -0.239660      0.368738     -0.497451    -0.0353420     0.0594698    -0.0794644     0.0439110     0.0280703    -0.0242377   -0.00981222    0.00231332    0.00524355   -0.00458767   0.000255396  -0.000333442   0.000158429  -1.77193e-05  -0.000118884   7.51600e-06  -5.67279e-06   5.35421e-06   1.21568e-06  -2.33541e-07       1.79090       2.35393       2.57870       2.54811       2.44308       2.40263       2.15565       1.98404       1.69950       1.44726       1.18964      0.902484      0.718852      0.536834      0.381714      0.281525      0.189443      0.122492     0.0814521     0.0498730     0.0314145     0.0180715     0.0107241    0.00599588    0.00338110    0.00173018   0.000867786   0.000442906   0.000204308   9.47256e-05   4.09844e-05   1.72590e-05   6.63059e-06   2.77944e-06   9.75176e-07   3.27825e-07
  22  15 3147.1171    3.8044  0.9717 13.4690 -0.0046     -0.671431  0.0373   0.0810   0.0571    0.1007   0.0000      0.907914   438.8896       10.3744       12.2723    -0.0538080      0.212764       6.31790      -4.63834      -1.91266     -0.649192      0.850729      -1.24228     -0.133619       1.05489      0.544519     -0.355111     -0.275861      0.266382      0.238491    -0.0201383     0.0335952    -0.0806146     0.0589566    0.00146993    -0.0136873    0.00634359   0.000444308   -0.00183858  -0.000337919  -0.000163270   0.000211127  -6.25504e-05  -2.20168e-05   1.10841e-05   1.02280e-06  -1.15127e-06  -9.21079e-07       2.01608       2.56247       2.70718       2.77323       2.86201       2.71932       2.43218       2.22099       1.90902       1.59935       1.29131      0.989296      0.770255      0.592663      0.445406      0.328068      0.226532      0.154051     0.0900856     0.0596983     0.0370261     0.0236049     0.0134317    0.00768617    0.00398676    0.00215715    0.00110130   0.000533509   0.000251468   0.000112177   4.84174e-05   1.93603e-05   8.43203e-06   2.92837e-06   1.07546e-06   3.60605e-07
  22  16 3292.3556    3.6301  1.4368 13.0262 -0.0091     -0.116067  0.0433   0.0625   0.0762    0.0864   0.0000      0.472043   438.9029       5.35611       14.6025       3.91836     -0.725534     -0.839279      -1.88395       3.82443       4.29492      -1.79272      -1.66310     -0.168635      0.735575      0.432861     0.0335859     -0.257509      0.151342     0.0201210     -0.179659    -0.0743957     0.0507646    -0.0540753   -0.00767249   -0.00134526   -0.00924248    0.00155057   0.000485070   0.000616501   0.000120889   8.52939e-05  -9.30736e-06   2.48117e-05  -1.53101e-05  -9.49675e-07   1.05439e-06  -3.18132e-08       2.06873       2.61980       2.91420       3.02904       3.03094       2.81889       2.49212       2.35066       2.01995       1.72071       1.44300       1.07690      0.871390      0.654142      0.462243      0.337090      0.232397      0.154157      0.100625     0.0645009     0.0404511     0.0242562     0.0142163    0.00818350    0.00452143    0.00234156    0.00121754   0.000600497   0.000287378   0.000127615   5.48435e-05   2.27763e-05   9.41691e-06   3.52917e-06   1.27462e-06   4.21835e-07
  22  17 3437.5944    2.9809  2.0916 12.6280 -0.0015       1.44085  0.0554   0.0435   0.0923    0.0660   0.0000      0.307991   434.1291       17.4296       5.21196       10.2737       1.54268      0.959248       1.28384       3.98952       1.73334      0.965061       1.82076      0.329491      -1.66845      0.578078     -0.620206     -0.281728     0.0484689      0.317237      0.108885    -0.0399857   -0.00986070     0.0667413    -0.0141118   -0.00319437    0.00207927    0.00173794  -0.000682202  -3.14247e-05   1.23006e-05   7.91766e-05   5.32361e-05  -1.22647e-05  -1.26009e-05   1.00795e-06   6.65395e-07   4.73772e-07       2.72744       3.68682       3.93172       4.07439       3.80247       3.60630       3.42056       3.02099       2.75693       2.39867       1.96252       1.58618       1.18732      0.916116      0.615329      0.465309      0.308076      0.202512      0.132173     0.0853629     0.0526850     0.0310623     0.0183133     0.0108221    0.00556670    0.00310181    0.00148141   0.000771357   0.000358622   0.000172382   7.15291e-05   3.02675e-05   1.20870e-05   4.87018e-06   1.67551e-06   5.88911e-07
  22  18 3582.5283    2.4871  3.0835 12.0916 -0.0041       1.06961  0.0688   0.0308   0.1166    0.0514   0.0000      0.227777   445.3150       19.1994       15.8549       8.24351       10.4630       5.59444      -6.08379       3.17732       4.89148      -2.30345       2.84048      -2.57601      0.203849       1.10784       1.09028      0.210503     -0.536923     -0.260699    -0.0105244     0.0775349    -0.0559105    -0.0419016    -0.0492880   0.000135041     0.0118920    0.00925362   -0.00467292   -0.00327249   0.000955143   0.000302330  -5.42543e-05  -5.31418e-05  -1.90229e-05   8.90535e-06  -1.52095e-06  -1.32573e-06       3.41839       4.25562       4.63470       4.85447       4.69169       4.43150       4.22046       3.62144       3.28550       2.88575       2.25184       1.81591       1.42135       1.10221      0.755441      0.537288      0.380558      0.255076      0.167519      0.108565     0.0674581     0.0387476     0.0226147     0.0131333    0.00730261    0.00384420    0.00195441   0.000984874   0.000455214   0.000206878   8.38604e-05   3.71892e-05   1.47942e-05   5.92063e-06   2.11347e-06   7.02305e-07
  22  19 3727.4951    2.0808  4.4818 11.5270 -0.0023      0.692643  0.0816   0.0225   0.1483    0.0476   0.0000      0.136542   450.5760       16.3330       14.2110       16.1683      -9.19820      -7.89790      -3.55780      -5.41918      0.509387       1.42950      -3.14085       1.12060     -0.356058      -2.07138      0.177274      0.229158     -0.599886      0.683872      0.406168    -0.0988409     0.0642443     0.0855462     0.0206200    0.00441082     0.0161201    0.00894548    0.00182501   0.000380364   -0.00102604   3.48722e-05   8.00787e-05   1.90474e-05  -1.96720e-05  -5.18797e-06  -6.16088e-08  -5.32953e-07       4.05291       5.20275       5.68051       6.01201       5.81168       5.60892       5.21143       4.52888       3.93584       3.33424       2.73418       2.16431       1.67873       1.26373      0.924245      0.653277      0.454442      0.313443      0.201141      0.131557     0.0806885     0.0488474     0.0281473     0.0161158    0.00883260    0.00460861    0.00238281    0.00116295   0.000562528   0.000249968   0.000111769   4.64213e-05   1.90899e-05   7.15823e-06   2.55709e-06   8.57798e-07
  22  20 3872.2926    1.7540  6.6841 10.9735 -0.0018      0.501122  0.1072   0.0160   0.1886    0.0405   0.0000     0.0853530   434.9185       20.2131       11.1832     -0.658650       6.79641      -6.57879       10.7536      -5.38686       2.54395       3.66751      -1.72359      -1.59145      -4.68997      -2.11223      0.987634     -0.958197      0.173476     -0.172375      0.299930      0.172079     0.0423567     -0.118137    -0.0431548     0.0178085    -0.0127513   -0.00177236    0.00195237   -0.00126853   0.000333061  -0.000488983  -4.89016e-05  -4.96798e-05  -3.65359e-06   2.37998e-05   1.07228e-06  -1.28049e-06       5.12981       6.66749       7.06611       7.49632       7.40831       7.08598       6.54171       5.93952       5.05760       4.23417       3.48759       2.84049       2.14148       1.63197       1.21104      0.869576      0.607161      0.410596      0.264441      0.170197      0.106787     0.0633244     0.0380033     0.0207330     0.0114226    0.00593908    0.00309096    0.00150231   0.000722673   0.000334265   0.000145562   6.06080e-05   2.42090e-05   9.13833e-06   3.12166e-06   1.06860e-06
  22  21 4016.7700    1.4803  8.9801 10.7540 -0.0013      0.275845  0.1361   0.0126   0.2483    0.0339   0.0000     0.0690309   439.3206       14.8735       26.5557       11.5492       1.18168       4.24560       7.68707      0.640589       8.81476    0.00550924       6.31175       6.04810       3.16947       2.41929       1.63038       1.66869      -1.08280     -0.648347      0.781922     0.0148211    -0.0718758    -0.0476345    -0.0921024   -0.00573561     0.0173645    0.00467202    0.00454720  -0.000244401  -5.96391e-05  -0.000115046  -0.000229647   8.22188e-06   8.25474e-05  -1.12322e-05   3.10234e-07  -1.97122e-06       6.34758       8.21699       8.93116       9.55491       9.35508       8.89188       8.17061       7.32095       6.29055       5.29442       4.30898       3.42064       2.65005       2.01726       1.47475       1.06530      0.747758      0.499352      0.325760      0.209795      0.131336     0.0786459     0.0459083     0.0265463     0.0144259    0.00761545    0.00389918    0.00194046   0.000943141   0.000419621   0.000186405   7.63745e-05   3.13753e-05   1.17529e-05   4.12908e-06   1.40186e-06
  22  22 4161.6408    1.2304 12.1393 10.5842 -0.0026      0.258009  0.1975   0.0100   0.3306    0.0308   0.0000     0.0679727   440.4064       4.04847       8.18090       22.0233       21.8790      -5.61047       5.21469      0.109823       4.29423      -22.9556       4.26248      0.979553       5.62835     -0.960596      0.345890      -1.88101      0.872564    -0.0787612     -0.295889      0.218362     0.0135211     -0.137008     0.0836557    -0.0323945   -0.00353346     0.0128644   -0.00926178  -0.000779856   -0.00245177  -0.000279796   1.38649e-05   5.16102e-05   6.11832e-05  -4.65821e-05   8.55868e-07   5.41094e-07       8.22428       10.7409       11.9488       12.2827       12.3672       11.6361       10.6573       9.63485       8.25145       6.96636       5.67660       4.55195       3.50559       2.68149       1.93244       1.38999      0.972248      0.654130      0.436404      0.274141      0.174253      0.103202     0.0606147     0.0343335     0.0188713     0.0100351    0.00510246    0.00258533    0.00121677   0.000553133   0.000244100   0.000102640   4.07586e-05   1.57342e-05   5.44916e-06   1.87603e-06
  22  23 4306.4231    1.0008 13.7429 10.5078 -0.0016      0.127345  0.2581   0.0082   0.4148    0.0281   0.0000     0.0855737   436.7881       14.7235       21.3170       3.84831       21.7271       24.8962      -25.2746      -19.5390       10.7747       8.08255     -0.627314      -5.93189      -4.71496      0.637377      -4.17788     -0.730629       1.54953       1.13644     -0.294680      0.285175     -0.141636      0.387803    -0.0614540   0.000212899     0.0458642    -0.0203242    -0.0105973    0.00131266  -0.000790771   0.000104672  -0.000393016   0.000117361   8.50827e-05   3.81582e-06   1.04031e-06   6.74584e-06       9.95830       12.9346       14.1205       14.6597       14.5163       13.9434       12.8476       11.5734       9.92291       8.43474       6.88011       5.59205       4.36074       3.24748       2.39130       1.70573       1.17497      0.825198      0.536204      0.343873      0.216190      0.129389     0.0750688     0.0427087     0.0229379     0.0124550    0.00636304    0.00316162    0.00149373   0.000691387   0.000299797   0.000127552   5.09590e-05   1.93215e-05   6.68094e-06   2.36060e-06
  23   7 1969.6928    0.5649  0.4561 10.0340 -0.0101       10.2884  0.0205   0.0164   0.0392    0.0595   0.0000       1.63994   441.1539       1.75428       14.3082       1.68199      -2.11535      -2.50280       3.10149     -0.598631      -1.50918     -0.173353     -0.604710      0.598087     -0.153267      0.419089      0.227691     0.0181912     -0.107151     0.0654866   0.000893973    -0.0512424  -0.000658916     0.0240610    0.00717466    0.00310544   -0.00571735   -0.00340151  -0.000892092  -1.96217e-05  -9.00321e-05   6.35512e-05   5.67885e-05  -3.18434e-05   7.36824e-06   1.56588e-06  -9.30665e-07   1.10130e-06       1.25546       1.51888       1.61143       1.86434       1.69960       1.73315       1.55333       1.33994       1.20361       1.05995      0.815750      0.612005      0.550414      0.421432      0.297757      0.207221      0.152322     0.0975325     0.0737961     0.0498351     0.0322857     0.0168717     0.0106621    0.00626052    0.00368001    0.00201983    0.00116560   0.000566689   0.000269680   0.000133533   6.11377e-05   2.46488e-05   9.75916e-06   4.24997e-06   1.72195e-06   6.75567e-07
  23   8 2131.2228    0.7987  0.5939 10.4558 -0.0066       7.36882  0.0283   0.0204   0.0444    0.0704   0.0000       1.24423   438.9169       4.50295       19.9117     -0.387941      -8.16109     -0.847269      0.948014       1.36005       2.20271      0.926633      0.142001       1.19695     -0.123374     -0.429820     -0.454902    -0.0169028     0.0469535      0.261579    -0.0904091     0.0383244    0.00351572    -0.0133739     0.0172235     0.0128522    0.00518036   -0.00169373   0.000115684  -0.000520225  -0.000424898  -3.87311e-05  -0.000130686  -6.71223e-06  -2.07225e-05   1.98490e-06   2.15104e-06   5.57793e-07       1.83931       2.16033       2.00532       2.05136       2.33291       2.49858       2.22217       1.78284       1.47458       1.27536       1.19279       1.00744      0.789076      0.558036      0.370239      0.292948      0.210043      0.148783      0.102489     0.0685282     0.0456558     0.0297963     0.0184874    0.00997362    0.00538845    0.00266461    0.00134227   0.000668299   0.000322845   0.000149831   6.89529e-05   2.88863e-05   1.21217e-05   4.73004e-06   1.84263e-06   7.09271e-07
  23   9 2287.5108    1.1414  0.7327 10.9480 -0.0008       4.47119  0.0269   0.0260   0.0508    0.0806   0.0000      0.998298   437.0287       3.34845       17.0548      0.755222      0.327821      -3.41030       2.00318     -0.334958      0.492688       1.36729       1.36181     -0.986379     -0.251465     -0.850237     -0.597840      0.116135      0.175970      0.125218      0.126376   -0.00610824    -0.0507782    -0.0249056    0.00543781  -0.000892805    0.00522319    0.00601468    0.00140622   0.000355880   1.59771e-06  -0.000102449  -6.61752e-05  -4.43650e-05   1.15822e-05   6.50207e-06   1.52704e-06   1.30413e-07       1.61239       1.95051       1.96867       2.32315       2.43524       2.10009       1.90531       1.66626       1.60913       1.33856       1.00004      0.831032      0.650033      0.537111      0.369825      0.265155      0.184871      0.130855     0.0893217     0.0594825     0.0368236     0.0223010     0.0130350    0.00792082    0.00451023    0.00268316    0.00143086   0.000746414   0.000367700   0.000171518   7.37447e-05   3.26054e-05   1.19451e-05   5.09839e-06   1.92267e-06   7.08586e-07
  23  10 2439.3232    1.5609  0.9670 11.2872 -0.0024       3.87869  0.0335   0.0318   0.0584    0.1008   0.0000      0.831684   441.8766       1.01298       12.8244     0.0781503      0.123770    -0.0795959      -2.29120       2.08066       2.58031      -2.99551      0.208008     0.0472796    -0.0587483    -0.0196777      0.496823      0.412789     0.0706849     -0.260226    -0.0179639   -0.00239347    -0.0206914    0.00440733    0.00549522     0.0181536    0.00380497   0.000973904    0.00102792   0.000704068  -0.000735837   0.000212183   0.000106520   2.87511e-05  -4.51484e-07   6.90299e-06  -1.65583e-06   1.89919e-06       1.68406       2.03692       2.08985       2.42106       2.41268       2.25096       1.98921       1.82754       1.61326       1.43502       1.15643      0.915218      0.720823      0.568392      0.422847      0.292221      0.191645      0.140274     0.0983814     0.0663698     0.0414760     0.0242936     0.0142514    0.00866107    0.00517289    0.00294048    0.00155398   0.000786403   0.000384136   0.000176093   7.95896e-05   3.55390e-05   1.50331e-05   5.98687e-06   2.27642e-06   8.05554e-07
  23  11 2588.8119    1.9599  0.9579 11.9862 -0.0086       3.92553  0.0340   0.0406   0.0564    0.0925   0.0000      0.821547   437.4635       4.42401       14.4225      -1.40691      -1.59539      -3.14369      0.810752       1.11632       1.14845      -2.78700      0.456193     -0.543391      0.781402     -0.259166     -0.590726     -0.526524     -0.384599     -0.175656      0.230912  -0.000273385    -0.0321715    -0.0274742    -0.0281627     0.0217621   0.000436538  -0.000447889   -0.00212746  -0.000990992  -0.000269528  -2.31920e-05   0.000112755  -7.69574e-06  -9.18494e-06  -2.87055e-06  -2.83033e-06   8.98458e-07       1.74575       2.19484       2.44985       2.54157       2.50260       2.50945       2.33349       1.98175       1.74477       1.31484       1.20580      0.975713      0.744185      0.557476      0.426721      0.295195      0.205571      0.152704      0.103129     0.0696979     0.0432170     0.0274932     0.0162427    0.00968660    0.00486645    0.00272061    0.00149601   0.000768392   0.000346273   0.000171039   8.55111e-05   3.68000e-05   1.65473e-05   6.62255e-06   2.55858e-06   9.32238e-07
  23  12 2737.7576    2.5903  0.9997 12.2100 -0.0115       2.77379  0.0328   0.0520   0.0599    0.1071   0.0000      0.734494   440.3248       5.72670       18.3699       1.73826      0.666895       1.03917      -2.64688     -0.577116      0.530186      0.667092     -0.504274    -0.0408053      -1.61186     -0.415978     -0.507362   0.000139562     0.0977064     -0.248926     -0.111111    -0.0554193     0.0706119   -0.00657174    -0.0214392   0.000591142    0.00117583   -0.00184127   -0.00286177   0.000675501   5.01378e-05   3.27144e-05  -0.000135360   3.34766e-05  -1.14914e-05   6.57252e-06   4.64201e-07   1.04318e-06       1.63584       2.02170       2.37335       2.42035       2.40612       2.29856       2.11441       1.90921       1.60410       1.32956       1.18888      0.887358      0.705307      0.551228      0.398508      0.293939      0.209416      0.136995     0.0975443     0.0611346     0.0381386     0.0257207     0.0146467    0.00861924    0.00511206    0.00246132    0.00147044   0.000749404   0.000335119   0.000174037   8.31541e-05   3.47540e-05   1.60936e-05   7.06768e-06   2.38780e-06   9.24282e-07
  23  13 2886.2624    3.2037  0.9181 12.7868 -0.0046       3.27801  0.0298   0.0663   0.0535    0.1045   0.0000      0.831095   440.4725       8.03924       14.3915       6.31983      -5.48465      -1.67658      0.391667      -2.94511     -0.775404      -1.27650     -0.143782     -0.806760      0.221599     -0.388399     -0.658297      0.338735  -0.000550738   -0.00599013    -0.0287367   -0.00175388    -0.0250851    -0.0321969    0.00545285   -0.00609023   -0.00375839   -0.00154028  -3.52678e-05    0.00115600  -0.000233553  -0.000426360  -3.83172e-05  -5.37399e-05   4.08083e-06  -3.54502e-06   2.07811e-06  -9.98434e-08       1.50446       1.91604       2.08194       2.21669       2.21069       2.13135       1.92284       1.74573       1.50720       1.26781       1.06901      0.868063      0.663629      0.491866      0.375361      0.274018      0.198329      0.130132     0.0891358     0.0564600     0.0377838     0.0226686     0.0143935    0.00823041    0.00465097    0.00252294    0.00132637   0.000663871   0.000335501   0.000165176   7.30066e-05   3.46133e-05   1.37869e-05   5.62017e-06   2.16929e-06   8.03192e-07
  23  15 3179.8849    3.8796  1.0877 13.2818 -0.0034       1.39746  0.0359   0.0741   0.0608    0.1084   0.0000      0.678833   436.5942       13.6368       14.5733       4.26304      -4.27054      -1.82291     -0.246315      -1.83767       2.71466      -2.20215     -0.706784      0.104784     -0.578541      0.744743     -0.816575      0.426692    -0.0882448    -0.0128324     -0.171170     0.0128878    0.00155346    0.00998089    -0.0180754    -0.0102870    0.00417015    0.00169984   0.000345863   0.000207951   0.000325733   7.76191e-06  -6.71526e-06   8.10270e-06   1.29101e-05   1.01409e-06  -1.93770e-06  -1.78007e-07       1.83939       2.31560       2.45426       2.53037       2.51046       2.40469       2.32572       2.09569       1.78596       1.54615       1.29627      0.993393      0.760337      0.597900      0.482197      0.341171      0.250038      0.166426      0.110805     0.0662587     0.0428405     0.0266773     0.0169509    0.00975445    0.00517457    0.00298466    0.00152042   0.000831492   0.000363286   0.000180499   8.45237e-05   3.73846e-05   1.67810e-05   6.75960e-06   2.61777e-06   9.54571e-07
  23  16 3325.7423    3.4208  1.4665 13.3869 -0.0044       1.08263  0.0451   0.0608   0.0755    0.0726   0.0000      0.606693   436.2359       11.8218       10.2637      0.791860     -0.880236       5.39457      -1.52653      -2.43553      -5.06723     -0.106759      -1.66234     -0.769243      -1.19505     -0.569917      0.151094      0.443314     -0.259393     -0.135867    -0.0387055     0.0694032     0.0205731   -0.00686646    -0.0130207     0.0128124   -0.00702429    0.00366482   -0.00113011   0.000285652   0.000241524  -0.000419477   1.23263e-05   7.32884e-05   3.85514e-06  -2.43310e-05   2.43386e-06  -2.20229e-07       2.08641       2.66909       3.01597       3.05444       2.94681       3.05010       2.61191       2.45367       2.18555       1.78214       1.49872       1.23031      0.945193      0.709765      0.566289      0.370834      0.283272      0.189671      0.126338     0.0829780     0.0535780     0.0317129     0.0198787     0.0114146    0.00636518    0.00356345    0.00187946   0.000958731   0.000475473   0.000230705   0.000104543   4.72574e-05   2.02001e-05   8.35026e-06   3.17814e-06   1.17294e-06
  23  17 3471.4996    2.8310  2.4554 12.4959 -0.0006      0.805802  0.0590   0.0374   0.0995    0.0552   0.0000      0.285648   443.1551       11.8536       20.9771      0.559261      -1.43759       2.57420      -2.26852      -1.49917      -3.74459     -0.903528       1.12820       1.87471      0.271972      -2.38140      0.691666    -0.0365076    -0.0888775     -0.248958      0.171875     0.0388259    -0.0223226    -0.0112058    0.00276564    0.00528146   -0.00148636   -0.00858303   0.000801263   0.000640918   0.000241952   0.000536105  -3.22488e-05   5.39934e-05  -2.92771e-07   7.50822e-06   5.40271e-06  -1.50915e-06       2.82101       3.55474       3.90410       4.28549       4.04671       3.86974       3.59231       3.22347       2.85592       2.42445       1.96401       1.57668       1.26154      0.962726      0.694376      0.519541      0.351552      0.249822      0.168569      0.108180     0.0661285     0.0433056     0.0260855     0.0146348    0.00838997    0.00461228    0.00257341    0.00130641   0.000670863   0.000307978   0.000143638   6.42755e-05   2.77505e-05   1.09809e-05   4.14475e-06   1.53388e-06
  23  18 3617.1782    2.3494  3.3916 12.0768 -0.0010      0.924199  0.0711   0.0276   0.1187    0.0451   0.0000      0.185373   442.9598       18.0316       10.7460       8.07794       1.33421      -5.42380       1.99547       3.77371     -0.977988      -5.42563      -3.81889      0.170117       2.57903     -0.337089     -0.723114      0.430036     -0.175938     -0.158459     0.0419361     -0.164771     -0.150534    -0.0110829    -0.0318542    -0.0261374    -0.0127449   -0.00313787   -0.00359346   -0.00143227  -0.000283885  -0.000215277   1.28077e-05   9.49364e-05  -2.30929e-05  -9.39213e-06  -9.56994e-07  -1.06651e-06       3.27403       4.39529       4.62965       4.94507       4.84326       4.63871       4.31140       3.84620       3.41175       2.90789       2.37137       1.89381       1.52833       1.15319      0.854059      0.618656      0.440298      0.307722      0.200473      0.133001     0.0831166     0.0529533     0.0310324     0.0183399     0.0102678    0.00567166    0.00299489    0.00159868   0.000779587   0.000377790   0.000174786   7.32680e-05   3.26548e-05   1.30976e-05   4.99762e-06   1.88621e-06
  23  19 3762.7246    1.9885  5.1500 11.4259 -0.0012      0.872679  0.0885   0.0198   0.1576    0.0412   0.0000      0.118267   438.1027       18.3453       8.71653      -2.23262       4.17176       7.79770      -7.92385      -11.1124      -7.04361       2.57905       6.63935      -1.80832     0.0580492    -0.0135743       1.98128      -1.34552      -1.15238      0.309142      0.753091     -0.144842    -0.0785508     0.0196522     0.0366775   -0.00770701    0.00241593    0.00730797    0.00506365   -0.00202191   -0.00107097    0.00107787   0.000107496   7.00954e-05   2.76317e-05  -5.16737e-06   1.47301e-06   4.18100e-07       4.07301       5.25243       5.60576       6.00566       5.81474       5.67271       5.37768       4.73776       4.16245       3.50378       2.90618       2.33915       1.84984       1.41736       1.05086      0.775568      0.543228      0.375707      0.253652      0.166567      0.104067     0.0653112     0.0381339     0.0225251     0.0126396    0.00702207    0.00363735    0.00189753   0.000937626   0.000450296   0.000208944   9.12013e-05   3.98520e-05   1.59494e-05   6.15320e-06   2.29776e-06
  23  20 3907.8854    1.6853  7.2085 10.9328 -0.0017      0.433788  0.1122   0.0143   0.1945    0.0366   0.0000     0.0832925   441.3867       18.3487       20.0651       11.5067      -6.62591       2.53783       1.95498     -0.865492       8.49536      -2.82252       2.77625     -0.459774      0.810418      -1.56779      0.296002     -0.159415       1.09747     -0.598515      0.106167     -0.179792    -0.0218870    -0.0204342    -0.0494765    -0.0250997    0.00461291    0.00553238  -0.000954154   0.000382087   -0.00165173   0.000382726   0.000125813   1.28389e-05  -9.67582e-05  -1.08548e-05   1.55357e-05  -2.53553e-06       4.95660       6.56485       7.13858       7.40497       7.40946       6.97152       6.64812       5.88624       5.19648       4.44193       3.65397       2.94963       2.31124       1.78036       1.31783      0.979367      0.668343      0.465692      0.314558      0.205112      0.130438     0.0781084     0.0478217     0.0277205     0.0157763    0.00877979    0.00463858    0.00236174    0.00117218   0.000565622   0.000258482   0.000119803   4.91062e-05   2.03549e-05   7.77580e-06   2.89558e-06
  23  21 4053.1180    1.4173  9.7446 10.7240 -0.0008      0.316888  0.1458   0.0115   0.2611    0.0318   0.0000     0.0675862   439.4257       21.0691       4.43280       10.4365       11.4748       4.66952      -11.9447       9.79450       4.25365     -0.965754      -8.27137       1.04961       1.76585       1.68505      -1.72792      -2.36528     -0.185477      0.132057     -0.488993    -0.0894732    -0.0286809    -0.0841046    -0.0441914     0.0240576    -0.0194997     0.0206009    0.00746984   -0.00276355   0.000783228   0.000378157   0.000635681  -1.37565e-05   5.91145e-05   1.89208e-06   5.11864e-06   2.35347e-06       6.33282       8.13340       8.93241       9.06475       9.35463       8.93846       8.33509       7.50044       6.51395       5.47646       4.53421       3.77234       2.86495       2.25992       1.66985       1.21023      0.866935      0.596507      0.404067      0.265968      0.170836      0.103050     0.0624007     0.0364437     0.0203513     0.0112925    0.00594754    0.00304811    0.00150722   0.000734798   0.000336148   0.000152380   6.29575e-05   2.63188e-05   9.90341e-06   3.65865e-06
  23  22 4198.1559    1.1830 12.2657 10.6114 -0.0016      0.235960  0.1992   0.0093   0.3397    0.0287   0.0000     0.0677393   435.8779       37.6568       34.5999      -4.54366      -3.71849       21.9395      -10.5791       1.08338       1.56686      -9.41757       5.90826      -7.28919      -9.68698       2.65638      0.641959      0.803950     -0.175431     0.0909206     -0.124728     0.0945944    -0.0124842     -0.205171     0.0532414     0.0470036     0.0217307    0.00749192   -0.00462716   -0.00297695   0.000296567    0.00268323  -2.84190e-05  -0.000104121  -2.50046e-05  -1.05777e-05   2.77013e-06   8.15077e-06       7.84974       10.3869       11.2298       11.8524       11.8114       11.2959       10.5639       9.48638       8.25905       7.07068       5.89590       4.60952       3.77661       2.80164       2.14345       1.55900       1.10549      0.767802      0.512010      0.334745      0.210376      0.134829     0.0791862     0.0471574     0.0262242     0.0147459    0.00765833    0.00404318    0.00199147   0.000965231   0.000434952   0.000198025   8.33028e-05   3.44642e-05   1.28510e-05   4.88328e-06
  23  23 4343.8075    0.9607 14.9638 10.5137 -0.0019      0.377950  0.2748   0.0076   0.4320    0.0265   0.0000     0.0836048   435.0963       7.02701       5.44333       8.77182      -8.75974       8.12541       18.0374       12.2610      -2.14981      -12.4102      -4.30529       11.3408      -5.14309      -1.47578       3.47097      -4.02785     -0.877592     -0.564815     -0.423482     -0.200985     0.0829983     0.0811233      0.308015     0.0914270    -0.0398095    -0.0528001     0.0343124   -0.00165254   -0.00251620    0.00273510  -0.000327107  -0.000247422   5.60207e-05   2.66764e-05   6.38542e-06  -4.08177e-06       9.75522       12.7810       14.0115       14.5625       14.5240       13.9995       12.9598       11.7732       10.3148       8.79139       7.21080       5.82305       4.62090       3.50243       2.67741       1.96994       1.38478      0.952319      0.645678      0.424796      0.266394      0.166999      0.101097     0.0586872     0.0341056     0.0187162     0.0100290    0.00511123    0.00261006    0.00122299   0.000586714   0.000254185   0.000112631   4.36914e-05   1.67054e-05   6.22780e-06
  24   7 1993.6656    0.5926  0.5188 10.0530 -0.0089       9.87318  0.0241   0.0166   0.0403    0.0591   0.0000       1.54924   439.7735      -1.01712       18.1966     0.0650443      -1.78286       1.74716      -3.90985      -1.44182    -0.0942290       2.54351      -1.14792    -0.0845186     -0.475965     -0.110109     -0.337504     0.0140894      0.254011      0.268647     0.0769875    -0.0867391   -0.00267761   2.35187e-05    0.00825567    0.00597039    0.00147678   -0.00628953   0.000886554  -0.000525655  -0.000401189  -0.000353303   6.35007e-06   3.73700e-05  -1.90097e-05   2.33711e-07  -1.33244e-06  -7.65733e-07       1.38239       1.72947       1.91573       1.87716       1.77197       1.77670       1.85649       1.61691       1.46818       1.32194      0.872133      0.817411      0.604830      0.500352      0.391275      0.286222      0.237892      0.150985      0.103903     0.0664452     0.0404906     0.0249919     0.0151345    0.00941328    0.00493391    0.00264992    0.00153032   0.000893060   0.000428950   0.000210842   0.000105139   5.10140e-05   2.10624e-05   9.31734e-06   3.79128e-06   1.64549e-06
  24   8 2156.8711    0.8508  0.6572 10.3363 -0.0048       6.67723  0.0281   0.0210   0.0475    0.0797   0.0000       1.05871   440.1896       1.88223       13.1618     -0.584721     -0.259987      -1.09470      -1.61284       3.03266      -1.08777   -0.00706717      0.914396      -1.99010     -0.335930     -0.138568      0.734363    -0.0689914     -0.179599     -0.136837     0.0938826    0.00540346     0.0378520    -0.0417020   -0.00132355   -0.00185684    0.00176012   -0.00169149    0.00105310   0.000156140  -0.000333684  -7.67238e-05  -5.07846e-05  -4.07505e-05   2.29708e-05  -1.71207e-05  -4.41241e-07   3.77698e-07       1.55661       1.69100       2.31809       2.07896       1.91144       2.41682       1.95111       1.65835       1.81370       1.33183       1.03528       1.10581      0.697923      0.539226      0.509642      0.300291      0.221675      0.179466      0.105556     0.0692069     0.0518126     0.0291451     0.0162504     0.0120277    0.00655853    0.00320610    0.00206721    0.00113637   0.000496245   0.000237886   0.000134665   5.84203e-05   2.19873e-05   1.06885e-05   4.60347e-06   1.72064e-06
  24   9 2314.4465    1.1813  0.8092 10.9401 -0.0053       5.40501  0.0298   0.0257   0.0494    0.0818   0.0000       1.05135   437.9161       4.64527       18.0383      0.692938      -1.20197      0.671677    -0.0224545     -0.114477      -3.79502      0.614608     -0.526661      0.665307      -1.23348     -0.261728     -0.386491     -0.399011    -0.0263677      0.249587    -0.0106388      0.108344    -0.0322035    -0.0582205   0.000169910   -0.00437752   -0.00628913    0.00464646   -0.00115245    0.00119243  -0.000534637  -8.68524e-05  -6.98519e-05   3.28798e-05   3.37114e-05  -1.41107e-05  -3.60568e-07  -1.53235e-06       1.50877       1.87756       1.92472       2.09735       1.98238       2.06288       1.94759       1.77019       1.55919       1.28383       1.06793      0.853566      0.699917      0.556919      0.439173      0.302107      0.223377      0.157153      0.112362     0.0742505     0.0491161     0.0297829     0.0178851     0.0104111    0.00602843    0.00337514    0.00189624    0.00100013   0.000530142   0.000257484   0.000119512   5.62061e-05   2.51267e-05   1.12096e-05   4.39938e-06   1.86846e-06
  24  11 2617.7843    2.1291  0.9270 12.1329 -0.0005       3.13474  0.0344   0.0437   0.0532    0.0932   0.0000      0.745613   437.7020       5.72435       15.2666      -2.36366      -3.37701       1.85308      -4.97210      -1.37214       1.17048      0.542290      -1.84983     -0.540052      0.134364      -1.11546     0.0633395      0.573466     0.0489330     -0.219761     0.0110735    -0.0654875    -0.0110918    -0.0181664    0.00329449    0.00609252   -0.00793165    0.00623273   -0.00149160  -0.000996845   0.000596351   4.12931e-05  -0.000267025   3.63622e-05   4.52394e-05  -1.75067e-05  -3.47747e-07   1.63555e-06       1.68097       2.13851       2.27435       2.54748       2.35773       2.55510       2.22590       1.93234       1.77512       1.45072       1.25664       1.00614      0.792111      0.623155      0.497648      0.320743      0.232552      0.167639      0.120202     0.0792836     0.0552050     0.0328689     0.0201914     0.0118687    0.00705787    0.00399303    0.00224178    0.00120343   0.000590668   0.000298356   0.000138801   6.30906e-05   2.71069e-05   1.23007e-05   5.35571e-06   2.07446e-06
  24  12 2767.8101    2.8331  0.8517 12.6512 -0.0067       2.14471  0.0267   0.0610   0.0544    0.0894   0.0000      0.838599   441.2962       6.66883       12.7303      -3.33446      -1.02597      0.580742       2.06375      0.991862      0.992357     -0.468503      -1.65719    -0.0111448       1.09730      -1.24274    -0.0323899    -0.0468905     -0.114876    0.00655760     0.0380624     0.0212785     0.0511972    -0.0345135    0.00258908    -0.0170265    0.00583808   -0.00587423  -0.000493419  -0.000445615  -0.000104136   0.000319689  -0.000109723  -1.21409e-05  -1.74666e-05  -6.69734e-07   1.45972e-06   1.41124e-06       1.37148       1.75803       1.89707       2.00982       1.98118       1.83030       1.90038       1.59576       1.41612       1.22899       1.04277      0.776573      0.617994      0.514034      0.382117      0.285331      0.210768      0.145187     0.0984746     0.0621498     0.0414551     0.0267599     0.0149611    0.00943282    0.00568431    0.00318090    0.00170789   0.000883366   0.000465972   0.000232310   0.000110102   5.09105e-05   2.22030e-05   1.01100e-05   4.37584e-06   1.78881e-06
  24  13 2917.0716    3.4580  0.7921 13.1400 -0.0071       1.24210  0.0292   0.0762   0.0473    0.0882   0.0000      0.779062   438.8315       6.94806       12.9260       6.56598      -1.21053      -1.25512      -2.73579      -1.16653       1.54153      -4.02279       1.54517     -0.596290     -0.445504     -0.548696     -0.448864    -0.0655166    -0.0270320      0.253484    -0.0475039    -0.0715227    -0.0455766     0.0364440    -0.0314790    0.00939222    0.00261780   -0.00439132   9.96658e-05    0.00108249  -6.09574e-05   6.69295e-05  -7.12824e-05   3.36229e-06   4.31681e-05  -5.77561e-06  -1.76181e-07   2.06410e-06       1.74524       2.49965       2.72450       2.88656       2.79561       2.59936       2.31247       2.05995       1.77867       1.54332       1.26755       1.03335      0.782087      0.590653      0.417882      0.292670      0.211990      0.140932     0.0936443     0.0619341     0.0399854     0.0251325     0.0164480    0.00958789    0.00558049    0.00304259    0.00163568   0.000925242   0.000446896   0.000223572   0.000110723   5.20529e-05   2.32669e-05   9.56058e-06   3.98208e-06   1.58583e-06
  24  14 3065.1921    3.7461  0.9775 13.3735 -0.0080       1.95294  0.0318   0.0761   0.0579    0.0947   0.0000      0.751681   436.1931       8.17211       12.0809       2.23426       3.34796     -0.860289    -0.0888478     -0.550996      -1.70924      -3.12969      0.218452     -0.433086     -0.186171      -1.05482     -0.133886     -0.282900    -0.0357172     -0.244995      0.117566     0.0321521     0.0229572    -0.0684832     0.0337621     0.0153779    0.00174626   -0.00604098    0.00144538   0.000505230  -0.000263897   0.000448042   0.000143833  -5.45177e-05   4.72622e-06  -2.02397e-06   9.66781e-06  -6.49297e-07       1.51880       1.99705       2.05651       2.26139       2.25586       2.24859       2.02925       1.71633       1.59448       1.43120       1.16928      0.954033      0.725309      0.595177      0.424054      0.329393      0.226205      0.162874      0.107421     0.0736224     0.0479254     0.0312514     0.0190037     0.0117244    0.00698873    0.00377843    0.00217910    0.00114627   0.000563645   0.000278419   0.000134371   6.18017e-05   2.71954e-05   1.13316e-05   4.92366e-06   1.95544e-06
  24  16 3358.6502    3.3086  1.7548 12.9767 -0.0030      0.655884  0.0455   0.0512   0.0838    0.0692   0.0000      0.422222   440.6496       6.29066       12.1470      0.309384      -5.65815       4.21902     -0.533404      -3.27720       2.04795      -3.28497     -0.881906      0.137105      -1.18763      -1.84189      -1.07492    -0.0534942    -0.0723209     -0.240957     0.0764624    0.00143686    -0.0603673     0.0111862   -0.00724640   -0.00491054   -0.00954528    0.00195229    0.00135827   0.000852925   0.000662771  -0.000171447   0.000108980   5.05524e-05   6.40473e-05  -4.23726e-05   5.39352e-06   2.15306e-06       2.09978       2.70054       2.79047       3.06121       3.06266       2.86067       2.69358       2.32468       2.26942       1.91275       1.63699       1.29531       1.04433      0.816067      0.624232      0.443935      0.318277      0.228077      0.152008      0.102377     0.0652595     0.0417155     0.0257012     0.0155901    0.00899225    0.00520819    0.00291971    0.00151983   0.000820487   0.000397060   0.000193281   8.33308e-05   3.94162e-05   1.63260e-05   6.75305e-06   2.67941e-06
  24  17 3505.0989    2.7605  2.5275 12.3076  0.0014      0.800760  0.0573   0.0352   0.0971    0.0536   0.0000      0.253100   433.5374       10.8838       18.3868       5.53477      0.551341     -0.368993      -9.26661      -6.34237       4.77842       3.24704      -1.26046      -1.42835       1.07277     -0.102736      0.208909     0.0741686      0.751894     -0.612075    -0.0166819      0.256945    -0.0463926     -0.104019     0.0383935   -0.00132666   -0.00920869   -0.00135544    0.00359204    0.00583555    0.00105092  -0.000116739   6.09188e-05  -2.01348e-05   8.16801e-05   2.47951e-05  -1.92249e-06   4.36154e-08       2.50181       3.39387       3.66022       3.97278       3.91670       3.75273       3.47390       3.10785       2.81640       2.25286       1.94986       1.57187       1.21762      0.949901      0.730581      0.535299      0.389304      0.270952      0.183310      0.122908     0.0811083     0.0504488     0.0306807     0.0184742     0.0110074    0.00634924    0.00344313    0.00182661   0.000952308   0.000466115   0.000236519   0.000107943   4.79509e-05   2.10082e-05   8.68773e-06   3.31577e-06
  24  18 3651.4149    2.2645  4.3118 11.6468 -0.0019      0.784766  0.0748   0.0224   0.1366    0.0399   0.0000      0.131932   433.3345       9.17589       14.3465       9.37126      -7.56886      0.242733     -0.489517       3.49617       3.59410      -5.29743      0.435581     -0.669291     -0.962168      -2.75275     -0.145644      -1.24441     -0.718751     -0.370189    -0.0420701     -0.134864    -0.0166058    -0.0441832    -0.0820268    0.00121527    0.00480647    -0.0123361    0.00291141    0.00170753   -0.00132216   0.000864878  -8.42177e-05  -8.87079e-05   2.58237e-05  -8.05446e-06  -1.33245e-06  -2.12830e-06       3.26617       4.35545       4.75713       5.03678       4.88840       4.73818       4.46306       3.98785       3.57209       3.07556       2.58680       2.07261       1.67904       1.27317      0.963816      0.721566      0.517053      0.353482      0.248907      0.162162      0.104448     0.0667691     0.0422270     0.0248847     0.0146172    0.00832211    0.00456408    0.00246518    0.00126168   0.000644870   0.000305100   0.000144574   6.45414e-05   2.88977e-05   1.13761e-05   4.51694e-06
  24  19 3797.4054    1.8661  5.4223 11.2672 -0.0016      0.674165  0.0908   0.0174   0.1577    0.0382   0.0000      0.108218   434.5588       20.6023       16.3624       3.50571       2.81273       2.42995      -5.53854      -4.13761      -7.26608       6.16080       2.37656      -5.12948     -0.399219     -0.130384      -1.00880      0.595985     0.0200076     -0.612171      0.564111     -0.382108      0.214155    -0.0318083    -0.0406438    -0.0331220   -0.00169084   -0.00881244    0.00102168   -0.00141883   -0.00177060  -0.000480654   0.000658586   0.000224925   4.11727e-05   2.82186e-05   1.08015e-05  -3.75662e-06       3.92748       5.12303       5.64109       5.95359       5.95834       5.83054       5.42065       4.76265       4.22780       3.58933       3.04807       2.48037       1.94364       1.50264       1.14720      0.849453      0.618964      0.439483      0.293788      0.197926      0.129722     0.0822514     0.0514363     0.0312114     0.0179927     0.0102025    0.00564189    0.00288436    0.00154326   0.000753135   0.000370846   0.000168805   7.84897e-05   3.33944e-05   1.37029e-05   5.54438e-06
  24  20 3943.2663    1.6130  8.0312 10.8755 -0.0009      0.434205  0.1170   0.0131   0.2142    0.0329   0.0000     0.0745783   444.7922       3.90213       9.97826       2.49817       2.70154       2.70507      -5.75904      -5.29071      -1.99164     0.0263524       6.33491      -1.26953      -6.21406       2.50388       1.64590     -0.508642     -0.199174      0.275362      0.323434     -0.400008     0.0615517     0.0925665   -0.00758033    -0.0408107   -0.00848615    -0.0107376    0.00482540   0.000972192   -0.00389190   0.000209725   0.000458503  -0.000317710   1.72832e-05   5.32869e-06   9.10987e-06  -1.00498e-05       4.96993       6.53036       7.20843       7.46422       7.43369       7.05253       6.71848       5.98957       5.39699       4.66553       3.92769       3.22031       2.53155       1.97591       1.48052       1.09812      0.778214      0.552649      0.370902      0.251080      0.160391      0.102658     0.0636053     0.0380460     0.0222753     0.0126099    0.00699178    0.00370200    0.00193595   0.000964301   0.000464348   0.000217846   9.78183e-05   4.29288e-05   1.72944e-05   6.96294e-06
  24  21 4088.7320    1.3360 10.2725 10.6794 -0.0008      0.285749  0.1578   0.0105   0.2697    0.0298   0.0000     0.0695889   447.6851       14.0839       14.2425       13.1837      -34.7795      -8.22388       7.60069      -3.67970       1.14047      -2.20620       8.15419     -0.203223     -0.303933       2.69402       1.97965       1.09499      0.170519     0.0212640     -0.282179      0.233378     -0.205883     0.0143510    -0.0228713    -0.0621189     0.0279399   0.000392659    0.00716062   -0.00954923   0.000795559  -0.000643183  -0.000435512  -4.18351e-05  -0.000164902  -7.47909e-05   2.50938e-05  -3.39035e-06       6.40000       8.35368       8.96190       9.43040       9.53303       9.03334       8.62532       7.99079       6.90935       5.87975       4.88180       3.97479       3.12253       2.46995       1.89464       1.41915       1.04083      0.718083      0.496860      0.325916      0.208751      0.132957     0.0824260     0.0494790     0.0285668     0.0162412    0.00889713    0.00482240    0.00245789    0.00125178   0.000595554   0.000283095   0.000126343   5.50906e-05   2.21994e-05   8.80776e-06
  24  22 4234.5789    1.1271 13.4807 10.5530 -0.0015      0.237092  0.2250   0.0082   0.3603    0.0266   0.0000     0.0740855   446.4920       25.6829      0.317793       16.5976      -8.84854      -1.42545      -5.13963      -5.88512      -16.0417      -6.40213      -8.55244      -7.52882       4.18763       2.54938     -0.289164       1.08043       1.09260      -1.55644     -0.200281      0.394677     -0.366908     -0.132104     -0.109862      0.127820    -0.0170165   -0.00719162   -0.00863634   -0.00266984   -0.00280664   -0.00138660   0.000233718  -0.000198755   5.65341e-05   3.73801e-05   2.68603e-05   3.54370e-06       7.96515       10.7647       11.7713       12.5941       12.2432       12.0363       11.0553       10.2358       8.76576       7.66400       6.27288       5.19130       4.06298       3.20334       2.41494       1.78348       1.30772      0.911244      0.622025      0.421304      0.268940      0.173552      0.106712     0.0639236     0.0377061     0.0212938     0.0117601    0.00630263    0.00328289    0.00164100   0.000804701   0.000373626   0.000169130   7.28239e-05   2.97785e-05   1.17741e-05
  25   6 1847.9092    0.4435  0.3397 10.0576 -0.0075       10.2072  0.0186   0.0149   0.0331    0.0454   0.0000       2.34936   438.9445      0.973178       21.2692      -1.04281      -4.20614     -0.365353       1.62560       3.72594      -3.34464     -0.275171       2.00886       1.14108      0.351690     -0.191119     -0.123062      0.286397      0.209521      0.160484     0.0866162    -0.0929982    -0.0258201     0.0213872     0.0163203    0.00711992   -0.00666822   -0.00497905  -0.000479105    0.00104560  -0.000473927  -0.000178406   0.000122505  -2.44291e-05  -1.38707e-05   2.16791e-05  -4.07978e-06   3.37904e-06       1.12039       1.34110       1.57305       1.57814       1.67990       1.59326       1.41965       1.33904       1.15420       1.03344      0.844368      0.701929      0.584048      0.391287      0.298205      0.257884      0.181512      0.130057     0.0806860     0.0543138     0.0382301     0.0234616     0.0153143    0.00949609    0.00590297    0.00371394    0.00204296    0.00107464   0.000543647   0.000262789   0.000142746   7.19822e-05   3.45033e-05   1.59167e-05   6.36461e-06   2.64699e-06
  25   8 2181.9362    0.8835  0.7329 10.4715 -0.0097       8.16252  0.0308   0.0203   0.0502    0.0786   0.0000       1.13074   438.4539       3.48943       17.7307       1.61894      0.246293     -0.999698      0.734283      0.785433      -1.14503      -1.41872     -0.882859      0.181033    -0.0247316     -0.353731     -0.215349      0.305995     0.0294243    -0.0671794     0.0492679    -0.0864033    -0.0338050    -0.0420727     0.0116707     0.0193445    0.00122223    0.00361681   -0.00279414    0.00151816  -0.000519680  -5.50600e-05   0.000517278  -0.000116423   3.85191e-05   6.55330e-06  -5.88619e-06  -2.53217e-07       1.85033       2.09405       2.53944       2.86008       2.54455       2.27831       2.51113       2.15509       1.64225       1.46010       1.38114       1.01737      0.731893      0.658386      0.501471      0.317794      0.226331      0.183003      0.126093     0.0745498     0.0494243     0.0378144     0.0244910     0.0119966    0.00766924    0.00537595    0.00271540    0.00124824   0.000653860   0.000417901   0.000231622   9.85857e-05   3.91584e-05   1.87568e-05   1.07533e-05   4.80398e-06
  25   9 2340.6290    1.2635  0.8577 10.9203 -0.0063       5.28922  0.0273   0.0261   0.0507    0.0899   0.0000      0.853320   437.7518       1.50425       11.8659    0.00525155      -3.14792      0.560448       3.72552       2.27307      -1.33620      0.358958       2.12997       1.12081     -0.448447      0.279611     -0.262841     -0.575750      0.663488     -0.160999    -0.0269540    -0.0265743     0.0375394    0.00909180    -0.0212365     0.0173038    0.00834531    0.00373904  -0.000226479   0.000490610  -0.000398027   0.000216877  -0.000215923   5.87043e-05  -1.64404e-05  -8.94041e-06   1.09332e-06  -7.03044e-06       1.32234       1.66924       1.83699       1.90819       1.92041       1.87997       1.78147       1.65563       1.42841       1.23244      0.994414      0.816585      0.656930      0.522877      0.398372      0.307754      0.237460      0.158907      0.113268     0.0772440     0.0512016     0.0314010     0.0203676     0.0125584    0.00733503    0.00424630    0.00242346    0.00133619   0.000716453   0.000367480   0.000185862   9.01477e-05   4.36065e-05   1.98000e-05   8.68694e-06   3.42801e-06
[truncated: 1,504,231 more chars]
