# Supplementary material for: Global-Mode Analysis of Full-Disk Data from the Michelson Doppler Imager and the Helioseismic and Magnetic Imager
Source: Sol Phys. 2018 Jan 31;293(2):29. doi: 10.1007/s11207-017-1201-5 (PMC6566312; doi:10.1007/s11207-017-1201-5)
Supplement: Supplementary file 2 — (TAR 362.4 MB) [file 11207_2017_1201_MOESM2_ESM.tar › HMI/hmiv72dasym.7264]

   0  14 2093.5161    0.7560  0.5530  4.6536  0.0000       7.78007  0.1351   0.1276   0.2290  140.2266   0.0000       5.34504    -0.0000       0.00000       0.00000       0.00000       0.00000       0.00000       0.00000       0.00000       0.00000       0.00000       0.00000       0.00000
   0  19 2764.1893    2.4043  0.6542 12.7964  0.0000       2.59322  0.3481   0.4322   0.6017    0.9479   0.0000       8.28578    -0.0000       0.00000       0.00000       0.00000       0.00000       0.00000       0.00000       0.00000       0.00000       0.00000       0.00000       0.00000
   0  24 3439.7974    2.3286  1.2225 13.3712  0.0267       10.4829  0.3850   0.3771   0.5518    0.4915   0.0000       8.49337    -0.0000       0.00000       0.00000       0.00000       0.00000       0.00000       0.00000       0.00000       0.00000       0.00000       0.00000       0.00000
   1  12 1885.0118    0.4422  0.4417  9.6202  0.0000       9.32082  0.1291   0.0552   0.2041    0.2999   0.0000       7.45292   325.8329      -61.0107       0.00000       0.00000       0.00000       0.00000       143.427       57.0607       0.00000       0.00000       0.00000       0.00000
   1  13 2020.7890    0.5321  0.6832 10.0281  0.0082       11.1319  0.1442   0.0607   0.2579    0.3581   0.0000       7.50665   387.3573       60.7456       0.00000       0.00000       0.00000       0.00000       161.848       65.2827       0.00000       0.00000       0.00000       0.00000
   1  14 2156.8673    0.8327  0.4423 10.1787  0.0097       8.17525  0.0783   0.1101   0.2018    0.3480   0.0000       5.08458   412.3992      -5.64197       0.00000       0.00000       0.00000       0.00000       69.3386       37.2167       0.00000       0.00000       0.00000       0.00000
   1  16 2425.6216    1.7224  0.5288 11.3167  0.0000       6.14034  0.0865   0.1664   0.1437    0.4400   0.0000       3.62647   459.7498       57.0854       0.00000       0.00000       0.00000       0.00000       64.3681       60.9024       0.00000       0.00000       0.00000       0.00000
   1  17 2559.1691    2.0885  1.0231  4.4589  0.0000       1.31817  0.1005   0.1546   0.2714  819.0117   0.0000       1.77437   424.0449       52.3608       0.00000       0.00000       0.00000       0.00000       98.3325       49.2400       0.00000       0.00000       0.00000       0.00000
   1  21 3098.1810    3.9975  1.1918 -0.3109  0.0000       1.21727  0.1244   0.3214   0.3302 1000.0000   0.0000       2.56065   354.8123       28.8508       0.00000       0.00000       0.00000       0.00000       107.161       59.9780       0.00000       0.00000       0.00000       0.00000
   1  22 3233.2614    3.5492  1.1809 12.9333  0.0000     -0.541582  0.2451   0.3299   0.4726    1.5207   0.0000       4.25208   421.9366       162.628       0.00000       0.00000       0.00000       0.00000       292.148       91.9566       0.00000       0.00000       0.00000       0.00000
   1  24 3504.0226    2.9717  2.9100 11.1311  0.0016     0.0138741  0.2271   0.1720   0.5407    1.6215   0.0000      0.575794   201.0186      -113.338       0.00000       0.00000       0.00000       0.00000       197.498       108.757       0.00000       0.00000       0.00000       0.00000
   1  26 3776.3217    2.1747  5.1151 -0.9076  0.0000     -0.645863  0.3020   0.0926   0.8358 1000.0000   0.0000      0.410632   704.9722       253.057       0.00000       0.00000       0.00000       0.00000       258.243       147.043       0.00000       0.00000       0.00000       0.00000
   2  11 1810.2976    0.3971  0.1491 10.2118  0.0000       17.9618  0.0464   0.0556   0.0515    0.1266   0.0000       16.5126   440.5463      0.165365      -1.64658       1.83220       0.00000       0.00000       25.1441       24.1832       12.6967       5.43528       0.00000       0.00000
   2  13 2082.1894    0.5901  0.5052  9.9096  0.0012       14.8812  0.1218   0.0655   0.1934    0.3076   0.0000       5.25822   426.7730      -54.1878      -14.6435       14.8093       0.00000       0.00000       51.6523       47.2272       28.3999       13.5517       0.00000       0.00000
   2  14 2217.8328    0.9133  0.6238 10.2939  0.0000       6.47297  0.0765   0.0675   0.1418    0.3503   0.0000       2.87997   428.4859      -15.7006      -12.6923      -3.49531       0.00000       0.00000       47.2229       35.4384       26.0000       7.68764       0.00000       0.00000
   2  16 2485.8648    1.7194  0.8048  9.9697  0.0000      0.708824  0.0845   0.1072   0.1479    1.6360   0.0000       1.91812   410.2730       3.96361       9.50845       8.37228       0.00000       0.00000       51.4500       41.1432       23.6277       8.19002       0.00000       0.00000
   2  17 2619.6773    2.0782  0.8060 11.6956  0.0000     -0.109520  0.0821   0.1378   0.1664    0.5257   0.0000       1.68780   404.0436      -44.6494      -23.8861      0.668543       0.00000       0.00000       53.0120       41.3014       20.7118       6.77142       0.00000       0.00000
   2  18 2754.5537    2.8006  0.9080  5.6905  0.0000       2.44847  0.0971   0.1889   0.1659  236.4105   0.0000       1.45685   436.3960       2.74894       5.72034      0.782332       0.00000       0.00000       47.8675       40.4998       24.8770       8.17534       0.00000       0.00000
   2  19 2889.5867    3.3565  1.0814  6.1394  0.0000    -0.0545582  0.1008   0.1937   0.1850  388.6460   0.0000       1.71951   492.2115       10.4031       32.1518      -13.8111       0.00000       0.00000       49.2096       41.1064       23.5600       8.46344       0.00000       0.00000
   2  22 3295.2398    3.1882  0.8485 13.7776  0.0000       5.44401  0.1073   0.2443   0.1849    0.3109   0.0000       3.41277   402.0149       6.37131       39.9443      -7.74872       0.00000       0.00000       52.4620       44.0765       30.7220       10.3799       0.00000       0.00000
   2  23 3431.0636    3.0538  2.4497 11.5026  0.0144      0.471771  0.1637   0.1348   0.3224    0.7078   0.0000      0.834925   499.5805      -12.4708       45.2026       19.7300       0.00000       0.00000       77.1510       67.6592       34.8492       14.8106       0.00000       0.00000
   2  24 3566.7730    2.7044  3.9118  9.6720  0.0000      0.518147  0.1922   0.0855   0.3672    1.7679   0.0000      0.305941   419.6224       162.943       86.4464      -3.95875       0.00000       0.00000       103.317       80.3746       45.4254       16.1759       0.00000       0.00000
   3  10 1729.1977    0.3068  0.2194 10.0409  0.0000       28.1985  0.0621   0.0361   0.1570    0.1044   0.0000       24.1802   452.6656      -11.1858       1.63336    -0.0715603       2.18672      -2.51177       36.4619       19.6002       12.6552       7.69561       3.33074       1.30063
   3  11 1865.3055    0.4267  0.2638  9.9054  0.0000       12.3476  0.0434   0.0438   0.0753    0.1390   0.0000       6.55010   458.1059       16.6581      -6.59063      -5.22830      -8.61341       1.65872       20.5347       19.9656       13.1202       6.86293       3.08432      0.896643
   3  12 2001.3741    0.5479  0.5952  9.7730 -0.0033       13.1281  0.0830   0.0371   0.1383    0.2239   0.0000       4.40160   436.2103      -32.9794      -16.8818       14.3129      0.264669      -3.02265       27.6940       30.5921       19.8338       13.0319       4.33270       1.61750
   3  13 2137.8549    0.7465  0.7582  9.5609 -0.0011       10.5974  0.0990   0.0454   0.1172    0.4593   0.0000       2.92872   461.1073       17.8208       39.3815      -5.13997      -6.75914       2.04671       29.9343       32.1532       26.2856       10.6737       8.60044       2.44186
   3  14 2273.4922    1.0139  0.7688 10.3767  0.0000       4.66007  0.0710   0.0583   0.1308    0.3405   0.0000       2.01997   439.8992      -7.11340       35.6985      -14.8629      -5.75008      -1.39013       28.7153       24.1354       21.6825       12.4533       5.78143       1.37085
   3  15 2407.7939    1.5231  0.8136  9.4556  0.0000       3.41450  0.0664   0.0807   0.1185    1.1988   0.0000       1.48392   433.1255       43.8773       1.72163      -4.89915       10.5689      0.327486       27.2217       26.6777       17.7233       10.3908       4.08556       1.37972
   3  16 2541.7757    1.7812  0.8020 11.1547  0.0000       1.72874  0.0762   0.1002   0.1203    0.4391   0.0000       1.80485   429.2141      -2.94927       45.8129       28.8173     -0.626627       3.36771       25.4843       24.4753       20.8166       11.4926       6.25872       1.69041
   3  17 2676.1845    2.3162  1.0434  8.9781 -0.0010       1.02177  0.0790   0.1130   0.1430   11.8201   0.0000       1.25615   387.2062      -40.1576       3.60781      -1.00412      -4.06871      -1.16925       28.0347       26.7879       19.8347       11.5513       5.33626       1.59018
   3  18 2811.5076    3.3926  0.7800  2.9451  0.0000       2.90992  0.0669   0.1781   0.1137 1000.0000   0.0000       1.40802   456.8561       33.6100       4.05808       18.1071       1.00457      0.284760       25.1710       20.8239       17.7082       12.3576       4.75190       1.26071
   3  19 2946.9755    3.5409  0.8184 12.0460  0.0000      0.152638  0.0733   0.1858   0.1293    0.6774   0.0000       1.33570   427.4271       33.9000      -5.31243      -7.18171       7.49216     -0.732715       23.1128       26.8135       20.9044       10.8722       6.19626       1.87177
   3  20 3082.3272    4.0477  1.1198  3.1584  0.0000       2.41105  0.0836   0.1884   0.1495 1000.0000   0.0000       1.15301   406.4145       23.1361       45.8654      -8.93780      -6.91491      -3.65687       32.3716       31.5825       21.6176       10.6543       5.32322       1.44857
   3  21 3217.8369    3.6666  1.2230 12.8077  0.0000       1.04448  0.0911   0.1808   0.1830    0.5307   0.0000       1.24864   476.7275       11.5749       3.06743       24.1612       10.2925       1.34285       32.1137       31.7044       22.6833       13.7678       5.79800       1.91331
   3  22 3353.4357    3.2650  1.7595 12.5336  0.0000      -1.26948  0.1243   0.1420   0.2200    0.3823   0.0000       1.00371   459.0018       20.8943       13.8266       21.3633       12.9113      -1.90834       39.8689       40.0074       30.8539       15.8037       8.95692       2.61044
   3  23 3489.7764    3.0068  2.9346  9.5137  0.0000      0.890445  0.1362   0.0876   0.2560    1.9658   0.0000      0.456627   533.7188       75.4570       11.1161       11.2955       2.07141      -1.54538       46.6877       46.7214       32.7785       18.6891       8.32712       2.66747
   3  25 3762.6432    1.9869  5.1997 10.6849  0.0000      0.289928  0.1982   0.0500   0.4094    0.2400   0.0000      0.246661   486.0674       52.1890      -9.45309      -31.2847       3.44665     -0.390652       65.6422       64.8770       47.1898       28.8230       12.7860       4.07334
   4  11 1914.7115    0.5438  0.3734  9.6409  0.0000       6.43610  0.0364   0.0364   0.0756    0.1603   0.0000       2.67110   461.2353       9.88382      -11.8659       4.68508       4.73084       1.49120       11.6627       13.4705       10.4291       8.27971       4.29078       2.56419
   4  12 2051.7292    0.6124  0.7110  9.8368  0.0027       5.12991  0.0578   0.0342   0.1483    0.2219   0.0000       2.58206   436.5039      -13.3524       4.15839       11.2617      -5.89765      -7.20749       19.1015       20.1960       14.4062       13.2782       8.33298       3.35641
   4  14 2324.2255    1.0967  0.9446 10.2256  0.0000       4.69723  0.0696   0.0512   0.1333    0.4186   0.0000       1.83893   448.6603      -3.60733       29.7200       7.91406      -8.06473     -0.554130       18.3480       20.8430       16.0108       11.1941       6.79462       2.90076
   4  15 2458.6730    1.5407  1.0997  3.9013  0.0000       3.38077  0.0813   0.0704   0.1452  631.8235   0.0000       1.50655   442.6690       25.1621       40.4432       12.0517      -2.79094     -0.169129       22.6226       22.3741       18.3939       14.1917       8.29083       3.82947
   4  16 2593.0493    1.9959  0.8621 11.5439  0.0000      0.535444  0.0694   0.0977   0.1203    0.5159   0.0000       1.41268   447.3452       18.7510       15.3834       19.8882       3.24134       3.42515       22.3106       25.9294       19.1453       12.1451       6.41575       3.25427
   4  17 2728.5566    2.7328  1.0200 -0.1368  0.0000       1.84896  0.0709   0.1168   0.1368 1000.0000   0.0000       1.08399   450.1410      -1.20366       35.5685      -1.75176      -4.96437      -2.21448       17.7597       23.5263       17.1851       11.9545       6.41091       3.32710
   4  18 2864.2553    3.3613  0.9814  4.4251  0.0000      0.898332  0.0681   0.1414   0.1158 1000.0000   0.0000       1.17672   415.2219       34.0022       18.7665       3.55450     -0.354727      -4.62310       20.2308       20.4124       17.1592       11.0137       6.71437       2.97815
   4  20 3136.1151    3.9476  1.1626  1.2559  0.0000       2.13626  0.0732   0.1655   0.1473 1000.0000   0.0000       1.07854   409.4942       63.4572       5.79663      -3.21619       7.99223       1.11562       21.1687       23.2912       17.4156       12.0794       6.81619       3.20101
   4  21 3271.8781    3.5057  1.5647 12.3680  0.0000      0.919696  0.0919   0.1368   0.1702    0.4814   0.0000      0.934613   501.4735       97.7605       35.3010       3.65818      -2.74042      -2.21944       23.1283       25.1128       20.5573       14.6826       8.85164       4.21761
   4  22 3408.2443    3.2579  1.8316 12.0774  0.0000       1.23141  0.0998   0.1137   0.1928    0.3955   0.0000      0.840095   405.2429       19.4317      0.837768      -3.12368      -12.4644      -6.79230       27.6371       30.1246       24.5443       15.2755       9.30748       4.29125
   4  23 3544.5407    2.7616  3.0545 11.1890  0.0000      0.340986  0.1369   0.0778   0.2372    0.3967   0.0000      0.393392   392.8640       48.8935       67.3457       6.03805      -4.27261      0.248096       35.8440       39.6515       30.6686       21.5853       12.4606       5.89863
   4  24 3681.5989    2.3034  4.6222 10.2842  0.0000      0.132392  0.1624   0.0503   0.3029    0.3912   0.0000      0.183550   417.2166       61.7078       9.34465      -26.0720       4.31873      -2.38156       40.7038       42.5194       37.9568       26.1093       14.8513       8.47423
   5   9 1685.8055    0.2807  0.2261  9.7257  0.0000       25.2879  0.0461   0.0268   0.0703    0.0824   0.0000       10.0071   439.9182       6.24188      -1.85185       9.68315       1.74336      0.581221       7.81209       11.3674       8.75431       6.64486       5.24397       2.96831
   5  10 1823.4277    0.3435  0.3464  9.7899  0.0000       15.0716  0.0388   0.0236   0.0761    0.0915   0.0000       5.59742   443.5700      -9.79506       24.6854       1.36766      -1.74299      -4.07499       13.5333       12.6432       9.88148       8.26713       7.66987       4.18517
   5  11 1960.6095    0.4661  0.3379  9.9513  0.0000       11.1953  0.0341   0.0301   0.0682    0.1206   0.0000       4.93386   451.5148       13.9761       1.37616       1.43378      -1.02652       3.25409       9.55958       10.7271       7.61192       7.51410       7.24389       4.00945
   5  12 2098.5458    0.6940  0.7122  9.7814 -0.0025       7.84887  0.0587   0.0315   0.0945    0.1937   0.0000       1.96559   426.8250       13.5392       45.9222      -12.9731      -6.87108       9.01676       12.3696       14.3045       13.3810       10.0508       6.66475       4.27524
   5  13 2235.4253    0.9876  0.7889  9.9215  0.0000       5.82622  0.0523   0.0418   0.0938    0.2738   0.0000       1.62673   450.2741      -3.95463       17.2321       11.3496       7.03462       3.55570       12.3171       13.6038       11.9134       9.60090       6.47856       3.73078
   5  14 2371.1100    1.3792  0.9781  5.8900  0.0000      0.580423  0.0556   0.0519   0.1090   24.0069   0.0000       1.03693   445.9015      -1.79679      -3.88858       5.22112      -4.83019      0.116859       14.2040       15.3244       13.0228       9.61297       7.18247       4.14806
   5  15 2506.1037    1.8201  1.0098 10.2497  0.0000       1.98952  0.0670   0.0730   0.1180    0.7469   0.0000       1.08181   445.1182      -11.6098       29.8037      -3.04213      -5.99728       7.22946       17.2292       19.8778       15.6554       11.5548       7.64456       4.04271
   5  16 2641.1871    2.2020  1.0078 10.8031  0.0000       1.02112  0.0580   0.0878   0.1137    0.7404   0.0000       1.55670   441.8382      -12.6418       15.2013       12.2961       4.02073     -0.829270       13.9780       15.1947       13.3008       9.77991       6.68944       3.93674
   5  19 3050.0878    3.7870  1.0320 10.4153  0.0000       1.76988  0.0679   0.1470   0.1070    4.6686   0.0000      0.917285   424.9449      -10.6415       21.5829       8.70060      -3.68081      -2.99559       14.5180       16.1427       15.6753       10.3492       7.90593       4.29094
   5  21 3322.5809    3.5503  1.7652  4.8502  0.0000    -0.0814866  0.0974   0.1185   0.1671  592.7075   0.0000      0.509810   458.9307       18.6056       17.3328      -17.1954      -2.93949       5.03175       20.3298       22.3020       18.8583       15.4996       11.7180       6.50039
   5  23 3596.9107    2.6430  3.1814 10.8958  0.0000       1.00790  0.1165   0.0648   0.2324    0.4675   0.0000      0.295858   447.2644       82.4207       61.9226       3.24089       1.04783      -11.1032       23.8205       26.3230       23.5509       19.7294       13.7089       8.05017
   5  24 3734.1158    2.2307  4.9255  9.7486  0.0000      0.575619  0.1487   0.0430   0.2943    0.5193   0.0000      0.166451   437.3435       90.9394      -29.5969      -10.2472      -6.53084      0.236406       32.8636       37.7087       32.9520       24.2360       15.8575       9.21548
   5  25 3871.8050    1.8015  7.1869 10.2469  0.0000      0.277054  0.2034   0.0306   0.3847    0.1580   0.0000      0.129732   460.7119       65.5401       25.0908       4.04384      -25.9657       5.47176       38.8435       45.7745       39.0502       31.8511       22.3764       13.1299
   5  27 4147.9599    1.3423 11.7400  9.9483  0.0000      0.158917  0.3153   0.0216   0.5894    0.1142   0.0000      0.100812   515.0764       18.6926       62.4041      -41.4524       13.2218       8.50052       55.8978       63.6566       57.1498       44.3090       31.2493       18.4758
   6  10 1866.2086    0.4178  0.3147  9.9915  0.0000       11.5955  0.0418   0.0260   0.0588    0.0868   0.0000       4.80233   436.7363      -2.29784       4.16607      -4.95831     -0.129612       3.84184       12.5828       13.2286       11.1778       7.99821       5.48937       3.58368
   6  11 2004.2544    0.5392  0.4679  9.9389  0.0000       18.5131  0.0396   0.0290   0.0660    0.1012   0.0000       3.51328   442.7709      -1.46060       15.0005       8.64590       7.62998     -0.863157       8.42319       9.96259       9.17110       6.78930       5.95652       3.99221
   6  12 2142.5681    0.8379  0.6359  9.6502  0.0000       5.85219  0.0397   0.0355   0.0778    0.1952   0.0000       1.45023   422.9882       3.87991       11.7364      -8.55562      -3.65910     -0.914078       8.15808       9.58856       9.13824       7.15327       5.52393       3.55385
   6  13 2279.8943    1.1168  0.7860  9.7149  0.0000       3.76593  0.0435   0.0443   0.0919    0.3176   0.0000       1.09569   427.3136       2.62203       22.3659     -0.326827      -4.73174      -3.35509       9.09134       10.9582       9.92716       7.45024       5.94361       3.90919
   6  14 2415.6509    1.5092  0.9833 10.1997  0.0000       3.22701  0.0526   0.0530   0.1042    0.4142   0.0000       1.04184   448.8766       18.9480       37.5250       16.2038       14.2292      -4.71209       10.0454       11.3321       10.2444       8.75555       6.57754       4.15042
   6  15 2551.2155    1.8941  1.1287 10.4553  0.0000       2.40150  0.0571   0.0644   0.1185    0.4764   0.0000       1.03792   430.1431       15.6065       24.3211       12.1242       4.84417      -2.67428       10.3313       10.2418       11.6868       8.77714       6.53980       4.59698
   6  16 2687.0797    2.4462  0.7700 11.7620  0.0000       1.36851  0.0481   0.0959   0.0796    0.2955   0.0000       1.02243   453.1304       9.26625       27.0950       1.99382      0.370289      -10.2087       9.55312       10.8319       9.79674       8.05323       6.73701       4.31454
   6  17 2823.8342    3.0481  0.9367 10.9595  0.0000       2.04938  0.0485   0.1080   0.0894    0.7513   0.0000      0.897718   432.5496       20.9599      -1.26158      -9.06741      -2.40395       2.21419       9.28228       10.5219       9.15692       8.13634       6.22316       4.25190
   6  18 2960.7985    3.7038  0.8468 12.0013  0.0000       1.70085  0.0458   0.1380   0.0839    0.4445   0.0000       1.11567   426.5683       5.71903       14.3824       8.87766       8.75208      -1.56296       8.79325       9.97549       9.07682       7.98651       5.76711       3.89100
   6  19 3097.3245    3.7235  0.9193 12.8791  0.0000      0.314997  0.0621   0.1426   0.1033    0.3422   0.0000       1.19272   447.7486       14.0712      -3.19987       5.62747      -3.22206      -12.5657       13.9089       16.9581       15.2431       13.0729       7.89430       4.29844
   6  20 3234.1404    3.7960  1.4930 10.4876  0.0024      0.869098  0.0667   0.1106   0.1320    1.4512   0.0000      0.659229   433.6052       42.6034       30.5973       3.25973       4.92890      -1.13544       12.3923       14.6843       13.5030       11.1801       7.43500       4.93915
   6  21 3371.0731    3.3751  1.9941 11.1321  0.0030      0.790893  0.0832   0.0888   0.1599    0.6680   0.0000      0.548646   479.0000       18.9734      -5.69706     -0.537822       1.44642     0.0379230       15.6400       17.6271       15.8426       13.0719       10.1482       6.67944
   6  23 3646.2309    2.3266  4.4634 10.4107 -0.0142      0.383305  0.1313   0.0398   0.2310    0.2975   0.0000      0.156014   485.1600       50.6229       29.3244      -12.1687      -2.35621      -2.60826       23.0465       25.6627       24.6644       21.3708       15.0462       10.2346
   6  24 3784.1165    2.0040  5.7156 10.5996 -0.0055      0.368881  0.1613   0.0347   0.3022    0.1644   0.0000      0.129465   439.6792       21.9501      -4.61931       24.9322      -10.1438      -1.63850       27.2520       31.5485       29.6326       24.8159       18.4839       12.4293
   6  25 3922.7735    1.6747  7.8618 10.1943  0.0000      0.544369  0.1986   0.0259   0.3800    0.1215   0.0000      0.109408   439.5633       88.1697      -44.6418     0.0296059       12.9343      -2.61049       32.2850       38.2852       36.4749       29.7552       21.8623       14.1855
   6  26 4060.3958    1.4283 10.3323 10.0751  0.0000    0.00907961  0.2544   0.0210   0.4872    0.0979   0.0000     0.0968611   412.6632       8.86054       30.3350      -33.3168      -3.91315       1.89077       40.4995       46.5758       43.4634       37.9406       26.8421       17.9510
   7   8 1627.5554    0.2282  0.1377  9.9826  0.0000       38.7696  0.0271   0.0231   0.0409    0.0659   0.0000       16.8326   437.1863      -4.51887       9.46793       2.14013      -4.17882       2.42535       4.23422       4.95569       4.31184       3.92548       3.53318       2.27023
   7   9 1767.7111    0.2759  0.2788 10.0135  0.0000       20.3912  0.0360   0.0188   0.0561    0.0704   0.0000       7.71526   432.0856      -4.54088       22.0432      -1.40124      -5.99902      0.841713       6.39297       7.39014       6.14868       5.99123       4.98143       3.97092
   7  10 1906.8983    0.4812  0.3650  9.9080  0.0000       10.5155  0.0359   0.0256   0.0516    0.0936   0.0000       3.30292   444.5445       9.79351       15.8015     -0.549776       2.18521       3.81001       7.66687       9.51459       9.17946       7.91945       6.01140       3.47833
   7  11 2045.9079    0.6555  0.5425  9.8378  0.0000       5.26210  0.0353   0.0291   0.0774    0.1376   0.0000       1.79794   436.9840       2.22193       11.5478      -14.8090      -3.10262     -0.519011       6.35956       8.19995       7.53894       7.46543       4.65971       3.58615
   7  12 2184.6296    0.8916  0.6240  9.8782  0.0000       4.85222  0.0364   0.0357   0.0687    0.1957   0.0000       1.36926   436.8250      -11.3163       10.3020       6.02248      -7.67360      -3.62143       6.41299       7.25717       7.14343       7.08294       4.56473       3.27877
   7  13 2322.2171    1.1857  0.8901 10.3205  0.0000       2.52146  0.0492   0.0413   0.0890    0.2740   0.0000       1.07533   447.0303       5.39664       9.57886       13.7382      -3.61234       2.25607       8.06795       9.83820       8.93718       7.91495       6.15599       4.61808
   7  14 2458.3371    1.5477  0.9018 10.7015  0.0000       3.30151  0.0505   0.0537   0.0871    0.2877   0.0000       1.09063   444.5829       3.26864       15.1674       8.68658      -6.37875      -3.22447       8.34472       9.64178       8.43942       8.21104       6.56239       4.58594
   7  15 2594.3160    2.0559  0.9826 10.2443  0.0000      0.818666  0.0486   0.0676   0.0922    0.6691   0.0000       1.02794   442.0655       2.33936       7.85241       14.0797       10.0878      -5.68789       9.00223       9.76236       9.74697       8.30313       6.14940       4.40736
   7  16 2731.1926    2.6848  0.9478 11.2749  0.0000      0.474262  0.0462   0.0898   0.0900    0.4092   0.0000      0.889246   424.1257       24.6048       24.7719       8.68570      -14.9687      -7.37185       7.51979       9.26189       8.85708       7.24829       5.93812       4.23332
   7  17 2868.4185    3.4973  0.7971 11.6775  0.0000      0.940116  0.0405   0.1223   0.0789    0.4556   0.0000      0.806580   429.1876       23.6515       9.83222     -0.540092       3.93513      -2.57658       7.34951       8.05281       7.73411       6.73427       5.16875       4.17264
   7  18 3005.7083    3.6645  0.9064 12.1763  0.0000       1.11803  0.0474   0.1242   0.0879    0.3693   0.0000      0.864004   439.7528       27.8297      -2.24690       2.78032       1.75059       6.04312       8.61444       11.0289       9.78811       7.81242       5.92005       4.31133
   7  19 3142.9558    3.8739  1.1568 12.4855  0.0000       2.83700  0.0567   0.1265   0.1230    0.3879   0.0000       1.16570   440.3331       14.9526      -10.2357       6.57116     -0.199605      -3.57448       9.45472       12.1772       11.1381       9.37835       6.83278       4.62685
   7  20 3279.9623    3.5528  1.4966 11.9035  0.0001     0.0566737  0.0700   0.1002   0.1205    0.4183   0.0000      0.772297   441.8019       24.1594       6.52090       15.3577      0.632754      -15.4288       11.6286       13.5343       13.5572       10.4851       7.95905       5.99839
   7  21 3417.7107    3.1250  2.1271 11.3721 -0.0006      0.776514  0.0842   0.0755   0.1412    0.3823   0.0000      0.416645   430.8179       42.5815       12.9298      -10.9026      -4.89676      -1.29655       11.9008       13.8706       12.8804       12.4222       8.89894       6.77760
   7  22 3555.7187    2.6836  3.3567 10.6302 -0.0003      0.535820  0.1017   0.0491   0.1873    0.3204   0.0000      0.234494   445.1295       41.6484       34.8900       18.7387       3.54066      -5.47432       16.1290       20.2327       19.3852       16.3851       11.8139       8.12588
   7  23 3693.7949    2.2405  4.7741 10.1620  0.0000      0.414399  0.1281   0.0358   0.2297    0.2714   0.0000      0.148047   446.3658       10.5245      -11.4234       18.8435      -4.42133       5.90818       19.4659       23.4993       21.8406       18.8940       15.0349       10.8823
   7  24 3832.3005    1.9213  6.6504 10.1147  0.0000      0.258761  0.1611   0.0274   0.2984    0.1597   0.0000      0.103852   435.0989      -32.8936      -4.55923       13.4927       19.0365      -16.3873       22.8361       28.2844       26.9911       23.2438       17.9544       12.9005
   7  25 3970.7577    1.6383  8.8155 10.0867  0.0000      0.245227  0.1984   0.0218   0.3722    0.1024   0.0000     0.0818009   432.5288       41.7367       18.8991      -21.5846      -35.0451      -1.65699       27.4396       34.9614       32.2305       28.4929       21.7108       15.5259
   7  28 4386.7134    0.9530 16.6608 10.0658  0.0004     -0.341948  0.4567   0.0148   0.8244    0.0649   0.0000      0.101462   415.7194      -91.7563       2.84908       16.0840       11.1559      -30.4889       51.6367       62.7569       60.0942       53.1101       40.3570       30.0143
   8   9 1806.2419    0.3687  0.3259  9.9044  0.0000       10.9277  0.0298   0.0214   0.0596    0.0769   0.0000       4.29589   442.8593      -2.09363       13.0525      -5.52684       2.41420      -3.19274       6.96722       9.46456       11.9919       10.2022       6.65828       4.49932
   8  10 1946.1674    0.4846  0.4669  9.8957  0.0000       9.47643  0.0336   0.0216   0.0621    0.0990   0.0000       2.79319   433.9294      -12.1135       11.7287      -3.92693       5.91094      -10.0036       5.41142       6.99194       6.19367       5.70559       4.73360       3.38040
   8  11 2086.2269    0.6872  0.6903  9.7967  0.0000       5.71327  0.0413   0.0263   0.0812    0.1549   0.0000       1.37348   436.2058       6.60577       13.0029     -0.237269       8.05303       8.12526       7.20518       8.93366       9.10022       7.53307       5.42205       4.29484
   8  12 2225.1875    1.0340  0.6946  9.8367  0.0000       3.41760  0.0346   0.0378   0.0749    0.2216   0.0000       1.12633   434.1185       21.0013       6.50617      -7.19468      -2.55499      -6.52736       4.97224       6.76117       5.89488       5.56683       4.67002       3.31859
   8  13 2362.9370    1.3818  0.8725  9.5630  0.0000       1.98824  0.0387   0.0448   0.0810    0.5004   0.0000      0.829823   432.3087      -1.41683       2.87344      -1.58672      -2.79025      -7.00617       5.97199       6.89961       6.65128       6.20999       5.26372       3.80183
   8  14 2499.5201    1.7089  1.0608 10.7962  0.0001       1.79189  0.0484   0.0533   0.1018    0.3093   0.0000      0.955169   442.1467     -0.862804       6.26472       1.26875      -3.17688       2.58697       7.10537       8.64748       8.28647       7.61944       5.89331       4.29699
   8  15 2636.2294    2.3098  0.8991 11.5493 -0.0014       2.59523  0.0455   0.0740   0.0819    0.2566   0.0000       1.06659   436.0266       4.41331       18.4987      -3.13482      -3.78542       2.24976       6.40003       7.71778       6.88783       6.32514       5.84733       4.49614
   8  16 2773.8538    2.7664  1.0005 10.6458  0.0000      0.719610  0.0464   0.0828   0.0823    0.6919   0.0000      0.770663   443.2588     -0.464456       22.3559      -9.02930      0.861065      -4.13564       6.90428       7.73609       8.17592       7.00725       5.58502       4.51165
   8  17 2911.6708    3.4565  0.8673 12.2281  0.0000       3.49070  0.0480   0.1117   0.0744    0.2793   0.0000       1.21870   442.1920       9.81008       7.72011       4.78091       4.91958      -3.27015       6.82962       8.84345       7.98679       7.78435       5.55413       4.14758
   8  18 3049.1799    3.7670  1.0478 11.1794  0.0000     -0.286222  0.0464   0.1114   0.0881    0.9026   0.0000      0.985693   439.1905       7.18218      -1.48749       3.53742      -3.35415       1.62759       6.90765       7.75962       7.70394       6.86778       5.75145       4.34361
   8  19 3186.8000    3.7999  1.1513 12.4939  0.0000    -0.0156394  0.0551   0.1155   0.0999    0.3664   0.0000      0.880099   435.8650       21.5386       6.26597      -4.40397      -6.44433      -7.70242       8.21276       9.97504       9.08743       7.86911       6.34521       5.10485
   8  20 3324.4198    3.5889  1.7081 11.7834  0.0000     0.0871679  0.0641   0.0878   0.1238    0.3438   0.0000      0.465671   446.7255       22.2452       26.1303      -11.4105      -7.55588      -1.47828       9.58958       11.4949       11.3519       9.48898       7.73553       5.79846
   8  21 3462.7204    3.0733  2.4716 10.8619  0.0178      0.874403  0.0821   0.0662   0.1454    0.3152   0.0000      0.316640   406.7349       15.5121       8.39009      -6.38999      -2.08251     0.0521873       11.5505       13.4419       13.3444       12.0540       9.73745       6.98004
   8  22 3601.0874    2.5091  3.7059 10.8203  0.0000      0.310564  0.1065   0.0434   0.1864    0.2181   0.0000      0.208459   422.1429       14.0101      -7.74674       10.5692       4.93548      -3.67152       14.0603       16.1473       16.5677       14.5856       11.8915       9.19244
   8  23 3739.7416    2.1548  5.1775 10.5693 -0.0057      0.337760  0.1293   0.0330   0.2328    0.1646   0.0000      0.124656   460.0471       29.8751      -4.42746       16.3877      -3.74759      -12.4654       17.2715       20.7749       19.8697       17.8410       14.8049       11.6426
   8  24 3878.7616    1.7713  6.6036 10.4722  0.0000      0.355357  0.1565   0.0255   0.2881    0.1100   0.0000      0.111422   472.1252       64.9885       28.2927       18.4618      -11.5375      -10.6442       20.7292       24.9395       24.8068       21.6542       17.8665       13.2714
   8  26 4157.0006    1.2816 12.8521 10.0125  0.0000     0.0585365  0.2741   0.0165   0.5160    0.0737   0.0000     0.0741647   479.0392      -43.9610      -8.83680       41.0044      -1.55112      -13.1398       31.4797       37.7088       38.0768       34.5568       27.3369       21.1808
   8  27 4296.2593    1.0763 13.5842 10.0593  0.0000    -0.0871771  0.3240   0.0154   0.5920    0.0661   0.0000     0.0888164   378.8082      -1.83869       61.6016       54.0065       3.83980      -18.7808       35.9309       43.4247       43.1669       38.5277       31.8605       24.2615
   8  29 4574.2891    0.7579 19.9515  9.9961  0.0014     -0.326109  0.6105   0.0114   0.9614    0.0499   0.0000      0.106540   377.9609       15.3125       11.0603       68.1071       21.0431      -13.1802       54.6762       67.8512       66.8963       59.5649       49.2585       38.1884
   9   6 1408.4614    0.1164  0.0461 10.1072  0.0000       73.5445  0.0218   0.0234   0.0351    0.0504   0.0000       118.992   433.7529       2.74678       9.29405      -3.21299     -0.553679       2.48436       3.28705       3.93575       4.91826       3.15478       3.43005       1.88393
   9   8 1702.4338    0.2987  0.1801 10.0659  0.0000       15.8770  0.0183   0.0218   0.0428    0.0570   0.0000       7.74454   433.4377      -4.38827       15.7434     -0.522540      0.352459     -0.125002       2.90846       3.15301       3.63956       3.27093       2.64955       2.19957
   9   9 1843.6974    0.4051  0.2875  9.9991  0.0000       14.8836  0.0246   0.0227   0.0435    0.0686   0.0000       4.07861   436.7368      -5.71857       7.27711       1.78652       2.66348      -2.14717       3.55607       4.47751       4.47540       3.95478       3.31239       2.67776
   9  10 1984.2908    0.5790  0.4760  9.7656  0.0000       8.65152  0.0281   0.0247   0.0648    0.1086   0.0000       1.94619   440.2926       5.28140       7.38526       1.19988       1.74794       1.89114       4.46573       5.27203       5.51610       5.11033       3.85500       3.18449
   9  12 2264.6399    1.0129  0.8931 10.3178  0.0000       4.72495  0.0432   0.0329   0.0864    0.2069   0.0000       1.10735   446.1158      -8.25943       1.12939       4.75559     0.0672266       6.36626       5.91484       6.90288       6.78632       6.60765       5.83785       4.06652
   9  13 2402.4387    1.4563  0.7977 10.7408  0.0000       3.48884  0.0365   0.0472   0.0737    0.1935   0.0000      0.991095   431.3840       9.25002       13.3851      -1.66227      -1.63192       1.99217       5.21069       5.78267       6.02306       5.45239       4.53901       3.81278
   9  14 2539.6077    1.8075  1.1725 10.6976  0.0000       2.82285  0.0528   0.0500   0.0917    0.3548   0.0000      0.870791   433.9201       10.2933       2.88762      -1.81193   -0.00148794       13.0339       6.50366       8.07245       7.57574       6.77347       6.05575       5.11200
   9  15 2677.0849    2.4814  0.9278 11.2322  0.0000       1.91455  0.0400   0.0744   0.0821    0.3317   0.0000      0.889783   437.1811       5.16402       2.45421       10.7492      -3.76617       1.13749       5.28718       6.19127       5.74547       5.47851       4.89252       4.14054
   9  16 2815.2632    3.0626  0.8140 11.8816  0.0000      0.999736  0.0373   0.0968   0.0685    0.2937   0.0000       1.12032   440.1704       6.03926       25.0522       3.38971       5.36209     -0.837666       5.25487       6.16279       5.92759       5.48266       4.76288       3.88529
   9  17 2953.5421    3.5748  0.9098 11.8374  0.0000     -0.994619  0.0405   0.1042   0.0725    0.3769   0.0000       1.31452   439.1182       3.78325       7.29975     -0.816465       7.81329       2.35605       5.50128       6.48941       6.11107       5.61667       5.06863       4.08486
   9  18 3091.6273    3.9616  0.9771 12.1415  0.0010       2.85181  0.0456   0.1157   0.0782    0.4009   0.0000       1.00183   439.1810       20.1925       4.55772       3.10361       3.38037      -1.15503       6.35767       8.08107       7.56992       6.99162       5.91899       4.28250
   9  20 3367.8776    3.2812  1.9129 12.1614  0.0000       1.08213  0.0667   0.0737   0.1266    0.1859   0.0000      0.476284   434.0543       6.03868       2.21504       11.1454      -10.7934       5.76816       8.45461       10.5301       10.6910       9.51065       8.12019       5.91416
   9  21 3506.4274    2.9397  2.5635 11.4844  0.0000      0.675547  0.0796   0.0570   0.1393    0.1819   0.0000      0.317956   453.2355       15.3787      -9.58447       2.26586      -2.14488       18.7961       9.63981       11.7022       11.1683       10.8601       9.06291       6.90874
   9  22 3645.4864    2.3749  3.7897 11.1453  0.0000      0.643494  0.1025   0.0387   0.1746    0.1255   0.0000      0.195448   414.2665      -3.90052       29.2903      -8.56266      -13.2490      -9.07602       12.7722       15.4385       15.5933       14.1694       11.5196       9.14488
   9  23 3784.4695    1.9662  5.8180 10.6124  0.0000      0.307238  0.1341   0.0270   0.2330    0.1124   0.0000      0.120107   453.8793      -6.98132       6.64478      -17.1377       37.7837       18.2466       15.8516       19.3575       18.7673       17.4915       14.7627       11.6333
   9  24 3923.8030    1.6677  7.7318 10.4958  0.0000      0.140282  0.1637   0.0215   0.3056    0.0806   0.0000     0.0886543   437.1268       22.9008       25.0587       42.2525       39.9619      -1.91954       18.9144       23.2150       23.0866       21.3927       18.0280       14.1141
   9  25 4063.5219    1.4395 10.9259 10.1804  0.0004      0.147405  0.2193   0.0174   0.4113    0.0719   0.0000     0.0718350   502.6769       31.2112       5.67155       8.27379      -18.0575       7.80769       23.6980       29.4413       29.2507       27.7693       22.2188       18.2249
   9  26 4203.1801    1.2204 12.5917 10.0364  0.0004     0.0415826  0.2700   0.0152   0.4811    0.0688   0.0000     0.0759645   441.9850      -24.5792       44.1395       19.4278       23.3548      -15.2404       27.0180       34.2748       34.0220       31.4267       26.2889       20.3271
   9  27 4343.0244    1.0292 15.2236 10.0469  0.0003     0.0753363  0.3527   0.0135   0.6321    0.0603   0.0000     0.0863268   462.7622       12.7372       52.2055      -6.96331       12.8692       6.27983       32.7326       40.8464       39.1714       37.6891       31.2278       25.2902
   9  28 4482.1343    0.7957 16.7796 10.1087  0.0000     -0.224561  0.4857   0.0123   0.7988    0.0532   0.0000      0.116666   469.3373       4.78151      -21.9200       5.31433       22.6632       14.5028       40.8634       50.5560       51.8942       47.7934       40.0828       31.6420
  10   8 1737.8221    0.2852  0.2746  9.9006  0.0000       15.3762  0.0255   0.0162   0.0513    0.0583   0.0000       6.12518   438.3535     -0.529242       18.6546       1.17137      0.970466      -2.28946       3.87744       4.89699       4.67256       4.02370       3.22522       3.01640
  10   9 1880.0442    0.4398  0.3026  9.8977  0.0000       12.9903  0.0239   0.0214   0.0427    0.0719   0.0000       3.33929   431.1599       7.78975       10.1148       5.41093      -6.73664       2.27082       3.79182       4.67417       4.65021       4.39035       3.38575       2.78695
  10  10 2021.5455    0.6228  0.4459  9.9928  0.0000       8.48317  0.0330   0.0253   0.0522    0.0962   0.0000       2.02891   441.6109      -3.82982       8.75180      -11.1104       2.53877      -2.29677       5.85113       7.55440       8.00245       6.38687       5.13421       3.98492
  10  11 2163.0056    0.8612  0.7354  9.8597  0.0000       5.46749  0.0354   0.0281   0.0704    0.1628   0.0000       1.14123   433.1726       3.08054     -0.992526       4.68591      -3.73047       5.07287       4.64714       5.24215       4.83984       4.97852       4.48604       3.72568
  10  12 2302.9924    1.1138  0.8952 10.1445  0.0000       6.14164  0.0406   0.0332   0.0794    0.2338   0.0000       1.08964   443.7147      -7.86852       21.5082      -5.55451      0.633207      -1.44639       5.00084       6.33810       6.52616       6.43669       5.26242       3.91308
  10  13 2440.8435    1.5669  0.9157 10.6701  0.0000       1.87968  0.0415   0.0450   0.0760    0.2472   0.0000      0.890792   421.8572       3.13012       4.15535       1.07783      -1.33979      -3.07854       5.31463       5.80314       6.05669       5.51245       5.11152       4.09773
  10  14 2578.7456    2.0109  0.8515 11.4718  0.0000       2.82015  0.0403   0.0602   0.0735    0.1943   0.0000      0.905796   434.3619       12.0086       13.2629       6.14862       1.47810      -6.36350       4.66228       6.15627       5.80505       5.23349       4.78420       3.95552
  10  15 2717.0582    2.5304  1.0646 10.1571  0.0000       1.16804  0.0433   0.0658   0.0763    0.7983   0.0000      0.714920   439.7088       16.5842       1.32629       2.61584      -12.1047    -0.0361449       5.10288       6.01795       6.15711       5.96677       4.79194       4.14712
  10  16 2855.8271    3.1390  1.0312 11.5900  0.0000       2.18976  0.0406   0.0879   0.0796    0.3949   0.0000      0.727293   441.1518       11.9753       5.50075       3.89410       2.50720      -2.73866       5.04759       6.03610       6.35888       5.73686       4.85317       4.16925
  10  17 2994.5455    3.7415  0.9793 11.8590  0.0000       1.23802  0.0413   0.1021   0.0727    0.3729   0.0000      0.857396   447.4888       8.44331       16.1119       5.55408      -4.80522      -3.78664       5.16747       6.45830       6.38465       5.87203       4.95869       4.02756
  10  18 3132.9920    4.1079  1.1485 10.5358  0.0000      0.198054  0.0451   0.1045   0.0854    1.4361   0.0000      0.769275   439.1529       15.9774       16.5728       2.04337       5.11487     -0.196976       4.98896       5.97159       6.03061       5.72949       5.02631       4.00732
  10  19 3271.5004    3.6481  1.4009 12.5825  0.0000       1.31181  0.0551   0.0906   0.1038    0.2119   0.0000      0.722044   437.5332       16.8273       15.0994      -1.14252      0.106335       2.42714       5.48565       7.19074       7.09922       6.65504       5.84425       4.51910
  10  20 3410.1023    3.1744  2.0855 11.7603  0.0000    -0.0702170  0.0677   0.0636   0.1192    0.1927   0.0000      0.378979   443.2033       11.3288       4.98052      -11.7601       18.3924      -7.70695       7.26380       9.48575       8.87815       8.93056       7.53058       5.85665
  10  21 3549.4358    2.6590  3.1545 11.4351  0.0000      0.887480  0.0876   0.0447   0.1556    0.1228   0.0000      0.230733   435.4058       3.17697       14.1035      -3.01276       15.2585      -9.05501       9.49005       11.3371       11.2239       10.7045       9.48186       7.74859
  10  22 3688.5752    2.2829  4.4963 10.9430  0.0000      0.143799  0.1086   0.0337   0.1872    0.1161   0.0000      0.154226   447.4102       10.9359       2.79528      -9.30905       17.7265      -12.0906       11.5445       13.7404       13.4239       13.4854       11.5221       9.37501
  10  23 3828.1376    1.9359  6.0663 10.5362  0.0000      0.419919  0.1294   0.0250   0.2361    0.0959   0.0000      0.104974   416.3918       5.65654       21.1206      -25.6116      -9.76757      -19.1426       13.6578       17.2149       17.1417       16.0535       13.8237       11.1892
  10  24 3967.8871    1.5937  7.9124 10.4024  0.0000      0.213883  0.1600   0.0195   0.2989    0.0763   0.0000     0.0905124   406.6929       7.90261       12.7042      -9.89286       35.8945      -1.66627       16.5649       20.0111       19.9566       19.4503       16.6452       13.8027
  10  25 4107.7323    1.3535 10.6557 10.1833  0.0000     0.0627607  0.2117   0.0161   0.3883    0.0650   0.0000     0.0747222   434.0394       17.5688       33.5523      -32.7391       11.7504       9.02936       20.2246       25.1797       25.4896       23.7246       20.6155       17.1049
  10  26 4247.5537    1.1551 14.4465 10.0679  0.0006    0.00716317  0.3009   0.0138   0.5544    0.0606   0.0000     0.0758159   439.9840       41.9481       28.8308      -5.05864       21.7137       20.3831       26.7527       32.8473       34.2176       31.1308       27.3704       22.3960
  11   9 1915.4711    0.4908  0.4389  9.8250  0.0000       10.7337  0.0523   0.0201   0.0510    0.0841   0.0000       2.85509   432.1599      -3.12616       9.30607     -0.533784     -0.703403      -1.00915       8.17731       12.6960       12.9293       11.7979       8.52246       6.01858
  11  10 2058.0967    0.6641  0.6134  9.8011  0.0000       8.31177  0.0294   0.0230   0.0662    0.1164   0.0000       1.51566   438.9339      -1.04867       10.1190       2.16762      -1.19690       1.67342       3.69175       4.50778       4.45071       4.15377       3.67127       3.19611
  11  11 2199.8303    0.9681  0.6074 10.0900  0.0000       3.96742  0.0308   0.0317   0.0531    0.1574   0.0000       1.08522   440.4280      -3.33580       15.3532       6.24918       3.09324     -0.588850       3.85118       4.43412       4.91332       4.54191       3.85828       3.23894
  11  12 2340.0896    1.2675  0.9144 10.2634  0.0000       3.97973  0.0395   0.0364   0.0746    0.2522   0.0000      0.952881   433.3782       3.26359       12.3353       1.56694       4.96325       4.88833       4.32292       5.06929       5.32302       4.98014       4.38387       3.85634
  11  13 2478.5762    1.5912  1.0920 10.9377  0.0000       3.34307  0.0489   0.0437   0.0850    0.2620   0.0000      0.962363   441.7982       5.53115       11.0201      -3.33135      -8.11928      -1.39420       4.79347       6.27471       6.06191       5.81520       5.49702       4.24428
  11  14 2616.9907    2.0991  0.9573 11.1474  0.0000       1.61972  0.0391   0.0570   0.0737    0.2618   0.0000      0.853980   446.6547       20.5749       10.6428      0.714583       9.19001       5.27909       4.37767       5.37001       5.63834       5.63274       4.99233       3.81961
  11  15 2756.2679    2.7272  1.0390 10.7685  0.0000       2.06779  0.0403   0.0703   0.0726    0.4908   0.0000      0.697046   439.0396       7.96591       5.76221       13.3832       3.00599       2.42963       4.36503       5.58858       6.15128       6.00260       5.17701       4.10604
  11  16 2895.5468    3.2602  0.8520 12.3459  0.0000       1.82744  0.0369   0.0925   0.0663    0.1910   0.0000      0.800448   445.4452       7.96425       15.3639      -6.87702      -4.58015      -2.16045       4.29860       4.55524       5.17446       5.55712       4.48357       3.38763
  11  17 3034.6438    3.8763  0.9203 12.3277  0.0000       1.56807  0.0352   0.1086   0.0724    0.2580   0.0000      0.768137   436.0740       9.16003       15.3125       11.7488      -4.96620       3.64786       4.06521       5.10800       5.06085       5.00428       4.17515       3.45647
  11  18 3173.6088    3.8365  1.2521 11.9802 -0.0001       1.26877  0.0514   0.0917   0.0829    0.3623   0.0000      0.819059   436.5108       9.78956       12.1403       2.77006     -0.900705      0.777111       5.23788       6.19724       6.15166       6.11370       5.14349       4.51707
  11  19 3312.4410    3.6918  1.6630 11.7189  0.0004      0.191524  0.0554   0.0756   0.0998    0.2672   0.0000      0.503448   441.0825       15.6352       17.6946       8.39724     -0.639109      0.813051       5.80188       6.89825       7.10733       6.69793       6.03194       4.96268
  11  20 3451.8372    2.9887  2.4592 11.4312  0.0008      0.659423  0.0703   0.0516   0.1200    0.1493   0.0000      0.256070   430.5115       18.1669       18.5505       4.17896       1.76381      -4.32185       7.03226       8.60013       8.79716       8.41148       7.48540       6.39447
  11  21 3591.5458    2.4871  3.4751 11.1972 -0.0001       1.18491  0.0832   0.0384   0.1609    0.1127   0.0000      0.200957   432.5592       4.54223       13.9138       6.83179      -11.2759      -9.09760       8.39438       10.1156       10.6088       10.1362       8.79279       7.40527
  11  22 3731.0509    2.1002  5.0097 10.8076  0.0000      0.375482  0.1106   0.0280   0.1963    0.0935   0.0000      0.134749   438.7502       33.7101       1.77257       4.14682       3.05059      -5.51999       11.0849       13.8605       14.1214       13.6341       11.8635       9.90885
  11  23 3871.3328    1.7884  6.7350 10.4776  0.0000      0.516775  0.1356   0.0222   0.2440    0.0833   0.0000     0.0961027   436.2695      -1.46123       15.9618       17.4343       6.19014      -11.7988       13.0324       16.0754       16.3407       15.4268       13.9354       11.4295
  11  24 4011.3074    1.5320  9.1127 10.3692  0.0000      0.264309  0.1716   0.0175   0.3181    0.0659   0.0000     0.0802802   435.2084      -2.29529       24.5361       30.6050       3.98800      -10.4655       15.5887       19.8831       20.4871       18.9747       16.9320       14.5098
  11  25 4151.5165    1.2647 12.0132 10.2757  0.0000     0.0584091  0.2325   0.0149   0.4337    0.0554   0.0000     0.0743054   482.0673       16.2561      -29.6388       12.6757       3.87296      -10.2895       19.6772       24.0993       25.2934       23.9877       21.4962       17.7074
  11  26 4292.1197    1.0911 13.7223 10.0965 -0.0004     0.0359010  0.2808   0.0129   0.5033    0.0555   0.0000     0.0802186   428.9634       54.4679       15.2181       35.3736       4.78556      -1.13631       22.5727       28.0301       29.2019       27.9752       24.3981       20.7127
  12   7 1660.2720    0.2577  0.2170 10.0188  0.0000       5.59819  0.0176   0.0159   0.0504    0.0476   0.0000       7.63171   438.5292      -1.15578       10.7176       2.49957     0.0324914     -0.486650       2.22762       2.33157       2.21486       2.53438       2.15452       1.95060
  12   8 1805.8136    0.3488  0.2771  9.9280  0.0000       21.7776  0.0199   0.0177   0.0421    0.0575   0.0000       4.87003   434.0767     -0.335102       10.7383      -7.43113       2.34229      -1.13287       2.36829       3.02684       3.05050       2.96969       2.84597       2.20600
  12  10 2093.7514    0.7476  0.5990  9.7412  0.0000       8.31987  0.0274   0.0240   0.0569    0.1217   0.0000       1.33950   437.1700      -2.80170       12.2201      0.978465       2.30985      -3.87921       3.17233       3.88914       3.87061       3.66402       3.36147       2.97900
  12  11 2235.9402    0.9913  0.8329  9.9748  0.0000       4.00783  0.0345   0.0276   0.0668    0.1736   0.0000      0.967101   437.2518       4.70889       6.27759       5.67348      -7.65224       1.94869       3.43796       4.05690       4.35581       4.20582       3.60819       3.38711
  12  12 2376.3754    1.4179  0.8992  9.9474  0.0000       3.00260  0.0356   0.0377   0.0711    0.3406   0.0000      0.823167   432.5631      0.557846       12.7530      -2.05932       2.89041       1.86447       3.74617       4.37818       4.27825       4.46176       4.06017       3.31378
  12  13 2515.5930    1.8441  1.0570 10.6157  0.0000       2.71031  0.0400   0.0474   0.0770    0.3601   0.0000      0.759877   436.5481       3.48339       13.9325      -6.10695      -4.99444      -2.98574       4.09506       4.87074       5.18549       5.03845       4.35177       4.04180
  12  14 2654.7034    2.3617  0.8633 11.4484  0.0000       2.93577  0.0327   0.0647   0.0689    0.2496   0.0000      0.790598   436.7249       11.2690       13.8932       9.69133      -3.39456     -0.828811       3.50639       4.48178       4.43431       4.08088       3.77316       3.56366
  12  15 2794.5446    2.9596  0.9509 11.6514  0.0000       1.49568  0.0359   0.0768   0.0713    0.2935   0.0000      0.884242   439.1532       11.8588       6.85486       5.10521      -11.6336       1.40311       3.60733       4.60422       4.89649       4.58566       3.99820       3.32337
  12  16 2934.4187    3.4713  0.9609 12.2013  0.0000      0.253640  0.0399   0.0908   0.0694    0.2456   0.0000      0.797954   446.3547       4.74783       13.7112     -0.350985      -6.78596       7.01099       4.12687       5.25667       5.13830       4.94472       4.46957       3.58694
  12  17 3073.9744    4.1064  0.9935 11.7674  0.0000       1.46194  0.0396   0.1028   0.0682    0.4393   0.0000      0.663253   438.6755       7.93447       7.83893       2.26082      -4.58308      -5.71023       3.99333       5.30496       5.15670       5.27406       4.40112       3.96133
  12  18 3213.2913    3.9154  1.3386 11.7765  0.0000      0.376018  0.0492   0.0873   0.0876    0.3723   0.0000      0.679176   445.9363       19.3022       13.0706       9.49432       1.77185      -3.33494       4.42496       5.17382       5.80636       5.33621       4.62417       4.09537
  12  19 3352.7503    3.3237  1.7941 12.2952  0.0000      0.794534  0.0575   0.0670   0.1050    0.1482   0.0000      0.428724   431.3655       9.95571       6.10661      -10.8045       3.69541       5.73562       5.33915       6.64404       6.52374       6.39312       5.98784       5.13354
  12  20 3492.7306    2.9230  2.6942 11.2195  0.0000      0.925945  0.0679   0.0467   0.1228    0.1492   0.0000      0.228982   448.3585       11.9890       10.4452     -0.946413      -9.75023      -11.3675       6.40887       7.95667       8.06461       7.82451       7.00229       5.95390
  12  21 3632.9020    2.3990  3.9861 10.9387 -0.0006      0.841869  0.0886   0.0328   0.1555    0.0958   0.0000      0.150669   449.2009       9.11835       8.06753       4.62252       9.15929      -1.73948       7.70367       9.81732       10.2358       9.94466       8.84660       7.52888
  12  22 3773.1121    2.0316  5.7218 10.7457  0.0000      0.667959  0.1121   0.0250   0.2092    0.0807   0.0000      0.109606   432.2833       23.1356       23.8256      -2.42726       4.26351       8.74130       9.84408       12.2865       12.9939       12.6370       11.2579       9.46508
  12  23 3913.5042    1.6683  8.0056 10.5954  0.0000      0.401251  0.1492   0.0196   0.2784    0.0673   0.0000     0.0855375   453.4597       23.3252       5.14397       33.6826      -12.9541      -2.71644       12.7370       16.0298       16.5272       16.2422       14.5195       12.3759
  12  24 4053.7237    1.4259 10.2085 10.2524  0.0000      0.210634  0.1860   0.0159   0.3386    0.0658   0.0000     0.0743804   440.9031       6.42115       9.70460       20.4704       12.8372       11.4648       14.9305       19.0162       19.7798       19.3008       17.3560       14.6918
  12  26 4335.1128    1.0480 15.9608 10.0921  0.0024    -0.0528606  0.3301   0.0112   0.5619    0.0505   0.0000     0.0754961   470.1725       47.7203       6.39437       45.2512       44.1491       33.4262       21.9002       28.1716       28.9040       28.7208       25.3606       21.6601
  12  27 4476.9421    0.8278 17.7920 10.0481 -0.0023     0.0492470  0.4458   0.0092   0.6845    0.0433   0.0000      0.103209   483.0643      -35.3387      -9.80691       79.9356       25.4405      -31.0094       27.6362       35.7412       36.8268       35.7963       32.0012       27.5695
  13   8 1838.7136    0.4125  0.2666  9.8749  0.0000       12.5806  0.0187   0.0183   0.0353    0.0634   0.0000       3.44401   437.8698       6.46725       17.9166       5.44499     -0.128473       1.69230       2.30965       2.81857       3.02721       2.80619       2.44897       2.14924
  13   9 1983.8809    0.5746  0.5432  9.6302  0.0000       7.51593  0.0255   0.0189   0.0532    0.0952   0.0000       1.46841   435.8105       1.93126       12.4834     -0.197977     -0.253518     -0.843567       2.50996       3.30564       3.56891       3.24837       3.09381       2.62090
  13  10 2128.5733    0.8213  0.5104 10.1734  0.0000       9.37375  0.0238   0.0270   0.0476    0.0969   0.0000       1.37754   439.6220       1.29086       10.0359      -5.31586      0.679905    -0.0694828       2.58797       3.37366       3.48210       3.29197       3.10210       2.57359
  13  11 2271.2551    1.1322  0.7967 10.0732  0.0000       4.24959  0.0318   0.0302   0.0593    0.1742   0.0000      0.831057   435.9504       1.04211       14.7336       2.12091      -4.55668       5.17571       3.02721       3.93468       4.10920       4.06121       3.58982       2.97210
  13  12 2411.9860    1.5228  0.9000 10.1750  0.0000       4.67589  0.0347   0.0383   0.0622    0.2662   0.0000      0.797853   439.9761      -2.07870       11.7825       3.66364     -0.818115      -3.95364       3.21862       3.81097       3.97159       4.10461       3.60058       3.07194
  13  13 2551.7524    1.9221  1.1276 10.6109  0.0000       1.35159  0.0409   0.0451   0.0793    0.3476   0.0000      0.767742   437.8087       2.53765       14.6892      -11.2540      -2.07934      -2.01823       3.43392       4.46570       4.70840       4.70451       4.31116       3.66495
  13  14 2691.7415    2.5197  0.9132 11.4584  0.0000       1.70185  0.0353   0.0656   0.0637    0.2901   0.0000      0.728080   441.1967       3.08771       12.8080       3.16980      -5.59245      -4.03434       3.14253       4.06271       4.10386       4.00824       3.51487       3.43860
  13  15 2832.2501    2.9934  0.9524 11.6042  0.0000       1.15019  0.0386   0.0759   0.0671    0.3653   0.0000      0.716711   435.9973      -2.33756       12.5972       5.56459      -9.27746      -9.55729       3.75240       4.93902       5.12675       4.80596       4.45018       3.66939
  13  16 2972.7208    3.6874  0.9133 12.4965  0.0000       1.81817  0.0355   0.0970   0.0705    0.2333   0.0000      0.776284   435.9948       12.7470       13.9375       2.20823       4.04873       2.65054       3.60652       4.67064       5.04789       4.91072       4.14509       3.65902
  13  17 3112.5735    3.9932  1.0082 12.2081  0.0000       1.10346  0.0373   0.0966   0.0684    0.2973   0.0000      0.743705   439.7457       13.3558       11.2381      -1.22095      -4.15640      -1.86285       3.60089       4.50756       4.79249       4.44875       4.06855       3.39896
  13  18 3252.4941    3.7822  1.3558 12.1617  0.0000      0.962814  0.0451   0.0823   0.0851    0.2408   0.0000      0.611058   437.7016       15.9804       25.2982       1.08159     -0.653857      -5.37227       4.02202       4.97239       4.95006       4.95155       4.58753       4.13311
  13  19 3392.5359    3.2297  2.2062 11.5467  0.0004      0.710225  0.0584   0.0546   0.1097    0.1621   0.0000      0.331365   429.7943       22.9030       11.0835      -10.9399      -5.00464       5.04058       5.07612       6.31075       6.73615       6.50779       5.89224       5.16324
  13  20 3532.6769    2.7869  3.0071 11.2923  0.0008      0.352708  0.0740   0.0412   0.1267    0.1125   0.0000      0.220181   434.6575      -2.04185       4.84738       7.62554       9.28803       1.38364       6.29039       7.90179       8.19223       8.00435       7.27869       6.27416
  13  21 3673.2891    2.2888  4.4003 10.9909  0.0000      0.270926  0.0918   0.0293   0.1645    0.0826   0.0000      0.129655   444.8065       4.95649       9.27071       11.4493      -6.61440       3.73356       7.55716       9.51537       9.88892       9.55108       8.66950       7.79255
  13  22 3814.2376    1.9022  6.1742 10.7157  0.0000      0.516067  0.1185   0.0220   0.2089    0.0719   0.0000     0.0951996   438.8483       18.2422       11.5883       6.59332       28.2540       9.64159       9.42859       12.1573       12.2679       12.4547       11.2597       9.81444
  13  23 3954.8697    1.5961  8.3062 10.5118  0.0000      0.279291  0.1500   0.0177   0.2812    0.0654   0.0000     0.0808454   433.4207       35.0775       21.9546      -8.93118      -9.51838      0.423436       11.6737       14.6985       15.5923       15.0611       14.0186       11.9099
  13  24 4095.9566    1.3544 10.3304 10.2919  0.0000      0.292266  0.1823   0.0149   0.3453    0.0604   0.0000     0.0766003   426.8217       3.69480       25.7618       15.1581      -5.36359      -4.51472       13.6406       17.3591       18.3688       17.9101       15.9549       14.1514
  14   5 1411.7317    0.1274  0.0923 10.0126  0.0000       32.1026  0.0213   0.0131   0.0339    0.0368   0.0000       45.5386   438.2599       1.15718       15.7004       1.00010       1.52785       1.40378       2.34223       2.95586       2.90226       3.08064       3.51940       2.30573
  14   6 1571.5545    0.1988  0.1624 10.0234  0.0000       14.4814  0.0252   0.0139   0.0396    0.0397   0.0000       15.5521   435.9472       2.37325       16.4085      0.841141    -0.0683277      -4.76087       2.63333       2.43894       3.51853       3.96157       2.92614       2.32045
  14   7 1723.5512    0.2954  0.2870  9.9143  0.0000       11.5969  0.0193   0.0140   0.0466    0.0502   0.0000       5.10203   437.4631     -0.919899       12.0595      -2.93738      0.277422      0.354114       2.08912       2.38672       2.81413       2.72038       2.54375       2.07579
  14   8 1870.8968    0.4398  0.3971  9.7823  0.0000       13.2505  0.0220   0.0172   0.0463    0.0658   0.0000       2.67657   441.2642       2.35046       10.8490     -0.569536      -1.92225      -1.29486       2.15391       2.75524       2.57618       2.61605       2.32259       2.33923
  14   9 2017.0736    0.6290  0.5623  9.9509  0.0000       8.05753  0.0261   0.0206   0.0546    0.0923   0.0000       1.46680   436.4333      -1.12849       15.7322      -2.64151     -0.664472     -0.817278       2.75680       3.60916       3.65253       3.80865       3.28080       2.86913
  14  10 2162.6379    0.8640  0.7167  9.8742  0.0000       5.29232  0.0320   0.0234   0.0592    0.1372   0.0000       1.04251   437.9502      -2.32906       10.0656      -2.63775     -0.570892      -1.18962       2.54512       3.69313       3.76797       3.56463       3.26221       2.97433
  14  11 2305.7676    1.1560  0.8084 10.1822  0.0000       4.13524  0.0325   0.0296   0.0596    0.1622   0.0000      0.872155   433.2496       8.72595       20.2716       1.71249     -0.310723      -2.07676       2.98765       3.70858       3.58564       3.66833       3.36841       3.24019
  14  12 2446.8828    1.5600  0.8875 10.8275  0.0000       4.84025  0.0330   0.0392   0.0648    0.1597   0.0000      0.894772   438.6999       7.38575       12.1564       4.21202      -4.74812      0.968430       2.67658       3.47631       3.56855       3.73435       3.21942       2.89821
  14  13 2587.3257    2.1226  1.0779 11.0640  0.0000       1.54926  0.0422   0.0500   0.0709    0.2628   0.0000      0.768475   436.8911       3.65095       18.4529       6.10579       1.08432      -6.75192       3.85870       5.46891       5.84575       5.90091       4.90417       4.35109
  14  14 2728.2828    2.5934  1.0550 10.9848  0.0000       1.83110  0.0370   0.0604   0.0692    0.4079   0.0000      0.678272   434.8153       9.31294       19.6911       1.72706       1.20687      -2.99804       3.25435       4.04113       4.01027       3.98051       3.72405       3.27316
  14  15 2869.3497    3.4451  0.9366 10.5007  0.0000       1.51523  0.0341   0.0834   0.0608    1.1026   0.0000      0.613325   437.2533       4.50976       4.94255      -3.71258       1.86737       3.44834       3.18422       3.94415       4.23026       4.15467       3.79871       3.26934
  14  16 3010.2863    3.8709  0.9234 12.3522  0.0000       2.33404  0.0325   0.0976   0.0660    0.2798   0.0000      0.725035   441.6547       8.60854       9.16075      -5.27168      -4.91200       3.34667       2.74156       3.58538       3.78563       4.20017       3.42797       3.12512
  14  17 3150.6533    3.8711  1.0527 12.7795  0.0000       1.27018  0.0387   0.0944   0.0744    0.2287   0.0000      0.807751   439.4665       6.52161       9.83194       2.75487       1.97154      -4.22647       3.15317       3.96723       4.09192       4.12030       3.72782       3.38487
  14  18 3290.9866    3.5506  1.5473 12.2519  0.0014       1.28945  0.0482   0.0732   0.0912    0.2033   0.0000      0.526403   443.1784       7.88358       7.27913      -3.89967      -3.25930      -9.86579       3.96860       4.97203       5.22264       4.98487       4.72226       4.18432
  14  19 3431.6087    3.1745  2.1356 11.8194  0.0000       1.16464  0.0603   0.0535   0.0989    0.1426   0.0000      0.342649   436.2095       2.89207       21.9007       13.5524      -13.5633      -5.03997       4.80176       5.91446       6.28046       6.15138       5.61568       5.06300
  14  20 3572.3971    2.6243  3.4311 11.2156  0.0000      0.497536  0.0753   0.0360   0.1357    0.1081   0.0000      0.183694   434.8041       11.7727       13.5706       11.1984      -13.7674      -6.37057       6.04834       7.54970       7.61358       7.65106       7.24165       6.47866
  14  21 3713.2634    2.1860  4.6418 10.8043  0.0000      0.298562  0.0893   0.0265   0.1684    0.0902   0.0000      0.119273   432.0429       34.8237       5.96944      -16.8358      -3.38399       10.2600       7.14398       8.60739       9.22516       9.16442       8.30521       7.45113
  14  22 3854.7538    1.8248  6.7164 10.6023  0.0000      0.460570  0.1187   0.0201   0.2225    0.0703   0.0000     0.0830441   442.0109       29.8477      -5.92118      -6.66894       3.29676      -2.20570       8.88374       11.5355       11.7633       11.5680       10.8352       9.66619
  14  23 3995.9114    1.5308  8.6698 10.4245  0.0000      0.539687  0.1531   0.0164   0.2762    0.0629   0.0000     0.0781369   425.8503       22.1151      -1.23029       18.2383      -5.38492       6.21188       11.0092       14.0278       14.6662       14.5568       13.6978       12.0919
  14  26 4420.6620    0.8983 16.8368 10.1436 -0.0019     0.0878420  0.3740   0.0094   0.5912    0.0419   0.0000     0.0873833   442.0744      -12.3654       6.54462      -22.5579      -4.72889       8.96818       20.8251       26.9855       28.0127       27.8115       25.8589       22.6606
  15   5 1440.0275    0.1457  0.1113 10.0312  0.0023      -1.66435  0.0204   0.0118   0.0332    0.0350   0.0000       30.8242   437.0737      -2.38711       15.9496      0.592122      -3.72265       1.75730       1.83254       2.16311       2.76736       2.21491       2.14173       2.67540
  15   7 1753.8030    0.3221  0.2383  9.9576  0.0000       20.5986  0.0162   0.0155   0.0370    0.0480   0.0000       5.26677   434.5186       2.24106       15.1576       1.06907      -1.70670     -0.119746       1.56028       1.97218       2.09322       1.98187       1.72562       1.60230
  15   8 1902.3928    0.4391  0.5030  9.7947  0.0000       12.3959  0.0268   0.0147   0.0521    0.0684   0.0000       2.25402   434.9284      -1.24828       17.5713    -0.0933880      -3.37430       3.57499       2.41909       2.97728       2.96449       2.84467       2.90930       2.59036
  15   9 2049.6486    0.7059  0.5142  9.9797  0.0000       4.82142  0.0228   0.0214   0.0457    0.0925   0.0000       1.26671   436.1124   -0.00644456       12.5368     -0.483448      -5.51450      -2.72700       2.00534       2.76770       2.68544       3.01440       2.76042       2.61569
  15  10 2195.9087    0.9252  0.7949  9.8977  0.0000       5.94706  0.0309   0.0231   0.0577    0.1453   0.0000      0.950656   438.8634       1.48595       19.5366       2.00113      -1.16645       4.65462       2.72994       3.29757       3.58659       3.48016       3.37828       2.95081
  15  11 2339.6443    1.2557  0.8790 10.4022  0.0000       3.52346  0.0329   0.0304   0.0616    0.1622   0.0000      0.808457   437.0028       6.12940       8.17126       3.08425       3.28747      -3.86099       2.69539       3.30321       3.27414       3.33479       3.24797       3.06784
  15  12 2481.2150    1.7690  0.9793 10.0834 -0.0007       3.89581  0.0337   0.0396   0.0624    0.3194   0.0000      0.711860   439.6054       2.86052       13.6526      -1.30044       1.03861     -0.476997       2.76606       3.52867       3.51074       3.49058       3.36138       2.91906
  15  13 2622.4045    2.2712  0.9290 11.2233  0.0000       1.33725  0.0307   0.0535   0.0644    0.2172   0.0000      0.695013   437.8241       5.07088       12.1963      -6.11382      0.587498      -3.78886       2.66180       3.30554       3.31910       3.31547       3.26300       2.82360
  15  14 2764.2317    2.8187  0.9604 11.4164  0.0000       1.40414  0.0355   0.0640   0.0596    0.2686   0.0000      0.679484   439.8986       5.94365       18.8553       5.66814     -0.688649      -2.19411       2.86865       3.90194       4.09103       4.09901       3.78419       3.27942
  15  15 2905.9161    3.4659  0.9477 12.0332  0.0000       1.62162  0.0344   0.0817   0.0603    0.2888   0.0000      0.672232   437.4438       4.31747       9.32346     -0.349959       3.80076      -1.16460       2.70190       3.39104       3.51122       3.50889       3.41860       3.02243
  15  16 3047.1607    3.9371  1.0715 12.3862  0.0000       1.87866  0.0374   0.0911   0.0711    0.3206   0.0000      0.713625   439.7615       4.54993       13.2401       3.91267      -1.37604     -0.568778       2.91585       3.70303       3.94407       3.95399       3.63567       3.25854
  15  17 3188.2194    4.0399  1.2933 11.9701  0.0000       1.69188  0.0431   0.0852   0.0761    0.4367   0.0000      0.619042   434.6808       11.5944       6.59712      -1.73139       2.03480      -4.65868       3.21347       3.93120       3.94795       4.14644       4.00381       3.55897
  15  18 3328.9306    3.6145  1.5919 12.4116  0.0000      0.952198  0.0514   0.0715   0.0901    0.1963   0.0000      0.556037   438.2189       9.78368       15.0526     -0.933314      -2.28478      -1.45327       3.52751       4.85854       4.73464       4.97032       4.39823       3.96939
  15  19 3470.1344    2.9568  2.7254 11.3648  0.0000      0.449370  0.0652   0.0435   0.1150    0.1575   0.0000      0.226375   440.9596       10.5666       7.11762       12.6914      0.935281       3.48313       4.91657       6.16920       6.32668       6.25291       6.00047       5.55276
  15  20 3611.4540    2.5152  3.5735 11.2074  0.0000      0.645995  0.0782   0.0331   0.1348    0.1068   0.0000      0.162479   434.5279       7.53646       14.5561       1.53116      -5.96268     -0.554937       5.78506       7.38618       7.74934       7.88258       7.24853       6.66735
  15  21 3752.9711    2.0697  5.3902 10.7121  0.0000      0.530123  0.0985   0.0233   0.1824    0.0850   0.0000      0.104710   437.2234       8.99521       19.4964     -0.653710      -4.22429      -4.28228       7.08914       9.18350       9.62948       9.88073       9.14983       8.00441
  15  22 3894.5698    1.7504  7.4592 10.4863  0.0000      0.425680  0.1239   0.0179   0.2341    0.0668   0.0000     0.0769836   450.8221       2.03996       4.29343       5.63782       10.8966       7.09717       8.73756       11.0425       11.5054       11.7291       11.0460       9.81639
  15  23 4036.5127    1.4978  9.8819 10.3220  0.0000      0.428350  0.1620   0.0152   0.2990    0.0607   0.0000     0.0673008   423.7288       24.9962       7.79973      -3.88829      -16.4264       10.2447       10.7870       13.6940       14.3919       14.4628       13.4974       12.1753
  15  24 4178.0191    1.2262 12.7381 10.2500  0.0000      0.267383  0.2237   0.0125   0.3924    0.0519   0.0000     0.0739911   438.8893       17.5993       11.9962       56.5048      -22.0295      -25.4328       13.2433       17.1210       17.8728       18.4895       16.7763       15.4594
  16   6 1629.5216    0.2470  0.1768  9.9587  0.0000       15.3173  0.0152   0.0135   0.0330    0.0403   0.0000       9.12243   438.9859     -0.317445       16.5810      -1.58781      -1.11178    -0.0486564       1.47513       2.25774       2.19142       2.52169       2.44187       1.80617
  16   8 1933.1991    0.5232  0.4319  9.7981  0.0000       11.0703  0.0229   0.0175   0.0415    0.0676   0.0000       1.91880   437.6042       2.51460       14.0110      -5.96244      -2.43280       1.46138       1.79639       2.55009       2.27962       2.32499       2.18642       2.40980
  16   9 2081.7299    0.7062  0.5813  9.9884  0.0000       7.48620  0.0255   0.0208   0.0479    0.0996   0.0000       1.26424   437.2020       1.21418       12.1572       2.17195     -0.436973       1.77169       2.25879       2.84106       2.90820       2.95146       2.77443       2.47878
  16  10 2228.5000    0.9757  0.7499 10.1983  0.0000       6.15752  0.0282   0.0249   0.0559    0.1306   0.0000      0.979476   432.9173       4.94115       10.6176       2.33196     -0.933546       1.89235       2.33725       2.78128       2.98205       3.21571       2.93904       2.56354
  16  11 2372.7273    1.4173  0.9465 10.2715  0.0000       3.55510  0.0323   0.0321   0.0631    0.1951   0.0000      0.770524   438.6520      -1.48437       15.3183      -1.37301       1.97359      -1.35521       2.51111       3.15044       3.12832       3.26228       3.39315       3.07809
  16  12 2514.8952    1.8015  0.9547 10.9915  0.0000       2.13460  0.0338   0.0413   0.0620    0.1960   0.0000      0.736469   439.6080       5.46784       10.6917     -0.162931      -8.39805       2.90572       2.56438       3.26490       3.52900       3.57074       3.46760       3.11805
  16  13 2657.0403    2.3497  1.0512 10.7745  0.0000       2.01405  0.0344   0.0499   0.0635    0.3233   0.0000      0.641302   440.9610       5.17421       13.3360      -1.34823     -0.480959      -2.27502       2.69086       3.34643       3.49178       3.54837       3.31681       2.87159
  16  14 2799.5957    2.8740  0.9492 11.8473  0.0000       1.61114  0.0328   0.0641   0.0597    0.1856   0.0000      0.674225   439.0940       10.1104       12.0261       2.53277       2.94226      0.983779       2.59577       3.26029       3.68746       3.55907       3.49867       2.94016
  16  15 2941.8814    3.5822  0.9589 11.9332  0.0000       1.66091  0.0316   0.0803   0.0595    0.2647   0.0000      0.627890   438.1088       5.07156       15.3292      -1.28563       1.10566      -2.68599       2.42525       3.16300       3.21802       3.51720       3.00738       2.78338
  16  16 3083.5725    3.8492  0.9846 12.5881 -0.0007       2.07338  0.0340   0.0876   0.0633    0.2388   0.0000      0.706121   441.6566       11.6162       11.3257       9.67811       2.24455      -1.39212       2.52855       3.24312       3.47491       3.29051       3.28889       2.99623
  16  17 3225.0547    3.7507  1.5771 11.9619  0.0000       1.13626  0.0456   0.0730   0.0872    0.3320   0.0000      0.474620   439.7610       8.86106       7.63032      -4.01944      -1.38844      -5.30373       3.36393       4.09982       4.54386       4.50622       4.22582       3.95375
  16  18 3366.4847    3.5185  1.9518 11.8358  0.0002      0.838215  0.0551   0.0605   0.0912    0.2402   0.0000      0.349551   437.6471       8.85495       11.4783      -3.46770      -2.92823      -5.38984       3.79048       5.00121       5.10392       5.31631       4.93876       4.46171
  16  19 3508.1802    2.8589  3.0921 11.2101  0.0000      0.638222  0.0693   0.0390   0.1216    0.1515   0.0000      0.185781   437.8347       13.5948       9.36133       12.2866       4.21013      -1.53835       4.65635       5.96461       6.24129       6.21560       5.92085       5.44617
  16  20 3650.1699    2.4297  3.9444 11.1784  0.0000      0.784044  0.0777   0.0306   0.1472    0.0955   0.0000      0.138935   443.7274       11.0083       13.4191       2.46160      -19.7030      -5.70692       5.36005       6.94082       7.23140       7.31833       6.97352       6.45607
  16  21 3792.2515    2.0325  5.8686 10.6276  0.0000      0.682155  0.1029   0.0216   0.1809    0.0767   0.0000     0.0915066   435.0031      -1.06571       15.2034       2.22597       1.60764      -5.73300       6.84688       8.76116       9.13969       9.31951       8.95530       8.16173
  16  22 3934.3212    1.6800  8.2098 10.4372  0.0000      0.549288  0.1331   0.0165   0.2461    0.0625   0.0000     0.0735324   457.7121       9.09759       33.6306       19.4659       11.1928      -10.0952       8.68742       11.1044       11.7682       11.7604       11.1468       9.99585
  16  23 4076.3692    1.3902 10.9182 10.2823  0.0000      0.407113  0.1753   0.0135   0.3253    0.0550   0.0000     0.0691323   445.6094       38.9415       18.8568       12.2557      -15.4980      -1.88566       10.5336       13.4645       14.2425       14.3700       13.7245       12.5467
  17   4 1318.0445    0.0847  0.0605 10.1092  0.0000       68.9562  0.0233   0.0138   0.0277    0.0348   0.0000       136.932   438.3313     -0.527205       17.3206      0.646112       1.02630     -0.155143       1.81856       2.17475       2.55387       2.80442       2.11703       2.19117
  17   5 1493.4876    0.1614  0.0779 10.0089  0.0000       27.6595  0.0146   0.0162   0.0262    0.0337   0.0000       30.5155   436.4423       3.40506       16.0662     -0.775348      -3.32827     -0.605518       1.31176       1.44533       1.61734       1.89163       1.98847       1.45713
  17   6 1657.1007    0.2372  0.2027  9.9339 -0.0002       30.8032  0.0162   0.0119   0.0318    0.0427   0.0000       8.70209   439.0280     -0.167488       17.0535       2.49608     -0.874511       1.18548       1.27534       1.68414       1.58425       1.58130       1.68252       1.65271
  17   7 1812.0550    0.3922  0.3358  9.9369  0.0000       11.1139  0.0205   0.0146   0.0365    0.0513   0.0000       2.90664   439.5676      -3.17059       19.3235       2.18965      -1.11553       1.81740       1.71907       2.13204       2.47586       2.39951       2.37145       2.31227
  17   8 1963.3952    0.5898  0.4441  9.8320  0.0000       9.51900  0.0213   0.0183   0.0378    0.0740   0.0000       1.49139   439.5657      -2.18200       16.9459      0.411591      -2.78975      -1.52566       1.81109       2.10733       2.28128       2.12103       2.28670       2.13981
  17   9 2113.0916    0.7728  0.6267  9.9651  0.0000       7.75117  0.0229   0.0210   0.0521    0.0962   0.0000       1.08179   437.1168     -0.153313       14.5379      0.830908      -2.46836       3.19273       1.87016       2.22867       2.33791       2.34774       2.23578       2.11950
  17  10 2260.4111    1.0824  0.8226  9.9589  0.0000       4.87522  0.0303   0.0248   0.0535    0.1562   0.0000      0.844436   436.8358       2.27352       16.8176      -3.50816      -2.52912       3.17867       2.19272       2.73031       3.04492       2.81233       2.73864       2.45565
  17  11 2405.0803    1.5099  1.0771  9.8404  0.0000       2.62015  0.0353   0.0314   0.0634    0.3355   0.0000      0.660195   437.5169       4.03283       10.3428      -2.52939       2.48652      -2.72081       2.39195       3.06636       3.25700       3.28222       3.19207       2.78082
  17  12 2548.2803    1.8654  1.1017 10.8874  0.0000       4.53529  0.0365   0.0390   0.0668    0.2145   0.0000      0.723601   441.6891       8.89451       14.3788       2.85030       1.68990      -1.55062       2.39507       3.13736       3.29464       3.42227       3.07068       2.95109
  17  13 2691.0667    2.4518  0.9474 11.3706  0.0000       1.61489  0.0305   0.0534   0.0604    0.2075   0.0000      0.693767   442.0244      -2.58611       11.3865      -1.41482    -0.0355761     -0.833059       2.32316       2.78998       3.09670       3.04230       3.05116       2.54766
  17  14 2834.4268    3.2924  0.9088 11.2796  0.0000       1.11971  0.0283   0.0708   0.0545    0.3076   0.0000      0.564008   443.7407       6.99806       15.1678      -1.96896      -4.28592      -2.98600       2.05600       2.53706       2.79944       2.91199       2.82416       2.54543
  17  15 2977.2962    3.6975  0.8606 12.7476  0.0000       1.82756  0.0300   0.0842   0.0538    0.1496   0.0000      0.750721   440.1311       7.92841       8.65849     -0.708176      -5.23330       4.25256       2.11957       2.55130       2.88420       2.92232       2.72614       2.46023
  17  16 3119.4874    3.9933  1.0277 12.3375  0.0000      0.339146  0.0329   0.0870   0.0636    0.2880   0.0000      0.642276   436.2655       4.68859       12.6041       2.43026      -1.17487      -3.14831       2.49250       2.90501       3.05459       3.22667       3.12510       2.77216
  17  17 3261.5847    3.8203  1.4039 12.2111  0.0000       1.54875  0.0425   0.0749   0.0793    0.3078   0.0000      0.511608   437.2419       10.8097       12.6399      0.510725       3.91825      -1.89973       2.72215       3.53977       3.85651       3.87829       3.50322       3.41305
  17  18 3403.5621    3.2770  2.2268 11.6276  0.0000      0.442109  0.0564   0.0530   0.0974    0.2345   0.0000      0.294442   440.2325       2.22785       12.9893       5.35989      -1.69086       1.92391       3.59082       4.59820       4.86887       4.97006       4.84135       4.35763
  17  19 3545.7725    2.7262  3.2872 11.1191 -0.0001      0.709988  0.0710   0.0359   0.1209    0.1534   0.0000      0.163840   438.1360       12.5672       19.0836      -1.47647       5.68288       1.20822       4.45482       5.66947       6.14125       6.17515       5.92852       5.45473
  17  20 3688.0665    2.3027  4.8246 10.8765  0.0018      0.439639  0.0885   0.0257   0.1597    0.0915   0.0000      0.112079   441.8747       5.68271       17.3855      -7.90532     -0.222371      -3.92043       5.54676       7.07103       7.53191       7.61371       7.34326       6.78650
  17  21 3830.6050    1.9073  6.5656 10.4591  0.0000      0.443665  0.1050   0.0186   0.1957    0.0726   0.0000     0.0743404   442.6823       2.42805       11.2673       13.1921       4.03537      -13.8899       6.68303       8.65904       9.22881       9.35434       8.99017       8.09503
  17  22 3972.9994    1.6053  9.0453 10.3509  0.0000      0.450912  0.1378   0.0149   0.2601    0.0582   0.0000     0.0661585   441.5275       8.17682       2.56197      -14.3629       8.70352       15.6715       8.38537       10.4625       11.2851       11.6182       10.8808       9.94775
  17  23 4115.4850    1.3488 11.5670 10.2911 -0.0003      0.217862  0.1869   0.0123   0.3328    0.0504   0.0000     0.0658452   446.2211       43.3101       18.1471       11.6425       3.43275      -4.04635       10.2492       13.1538       14.0426       14.6502       13.6998       12.3784
  17  24 4258.0743    1.1038 13.4737 10.2579 -0.0021      0.234388  0.2355   0.0106   0.4165    0.0441   0.0000     0.0739935   427.5968       40.1163      -5.32796      -26.3618      -5.96139       11.5603       12.0843       15.7859       16.8229       17.2609       16.5576       15.0866
  17  25 4399.6791    0.9222 15.9996 10.1707 -0.0001    -0.0531170  0.3237   0.0086   0.5044    0.0390   0.0000     0.0858597   422.0450       78.8078      -19.1458      -9.76840      -4.78018       3.98768       14.8412       19.4263       20.8965       21.2627       20.2472       18.3266
  18   5 1518.7461    0.1731  0.1251 10.0171  0.0000       21.0447  0.0145   0.0114   0.0272    0.0334   0.0000       18.6453   439.2892      0.914914       15.9115       3.09520      -2.38405      0.846338       1.14793       1.29897       1.61742       1.73890       1.43796       1.34002
  18   6 1683.7231    0.2724  0.2542  9.9080  0.0000       21.9145  0.0162   0.0121   0.0369    0.0417   0.0000       5.94360   437.6679      -1.26006       15.1851      -1.09611      -2.42740       2.17218       1.17359       1.40694       1.72129       1.61637       1.61209       1.40936
  18   7 1840.0120    0.3932  0.3666  9.9679  0.0000       11.6821  0.0193   0.0141   0.0405    0.0514   0.0000       2.70022   438.9984     -0.531040       14.2138     -0.346981      -6.53290       1.39673       1.52306       2.20017       2.16830       2.40602       2.20937       2.20915
  18   8 1992.8908    0.5731  0.5029  9.9794  0.0000       8.16175  0.0216   0.0170   0.0439    0.0734   0.0000       1.51783   440.3367      -3.47094       11.3194       3.53977      -2.80809      -6.02025       1.55324       2.04264       2.12721       2.12081       2.03337       1.97033
  18   9 2143.7897    0.8448  0.6934  9.8551  0.0000       6.03567  0.0239   0.0208   0.0496    0.1119   0.0000      0.877369   439.3897     -0.315892       12.0551      -2.57684     -0.791065       1.02990       1.70107       2.22859       2.36001       2.38565       2.26140       2.11424
  18  10 2291.7766    1.0784  0.9309 10.2412  0.0000       4.68576  0.0311   0.0242   0.0619    0.1576   0.0000      0.805190   439.8210       4.10124       12.5079      -1.70874      -7.44052       2.46080       2.02930       2.54213       2.90076       2.82269       2.69969       2.54807
  18  11 2436.9478    1.5493  1.0438 10.6570  0.0000       3.46602  0.0341   0.0326   0.0641    0.1978   0.0000      0.729831   435.9703       4.80743       13.1628      -4.02212      -3.91136       4.13428       2.31267       2.94011       3.15772       3.06235       3.07897       2.80768
  18  12 2580.9033    2.0475  0.9861 11.1028  0.0000       1.82924  0.0321   0.0427   0.0585    0.1977   0.0000      0.685537   436.9850       6.28760       12.3377     -0.554910      0.336813      -1.17453       2.15583       2.85605       3.14301       3.14288       3.01866       2.83014
  18  13 2724.7849    2.5773  0.9979 11.5750  0.0000       1.22439  0.0312   0.0539   0.0610    0.2216   0.0000      0.676690   436.8259       3.27943       9.08990       1.17391      0.955178      -3.68021       2.19568       2.86024       3.08663       3.16112       3.25219       2.80887
  18  14 2868.7214    3.3790  0.9278 11.5294  0.0000      0.518028  0.0280   0.0710   0.0555    0.2880   0.0000      0.546545   436.3356       8.15478       14.4240      -4.24832      -8.04561      -2.37463       1.90414       2.50023       2.58355       2.73740       2.70480       2.56405
  18  15 3012.3238    3.7911  1.0678 12.4844 -0.0000       2.55439  0.0332   0.0781   0.0659    0.2030   0.0000      0.625932   437.5491       6.71761       11.8627       5.19818      -2.03674       1.61329       2.20241       2.89979       2.92302       3.14893       3.12314       2.85898
  18  16 3155.0039    4.0955  1.0528 12.4823  0.0000       1.03849  0.0320   0.0839   0.0631    0.2258   0.0000      0.675744   436.3545       9.54364       6.15877      0.451704      -2.73602      -3.21553       2.03176       2.64971       2.70168       2.89135       2.69727       2.55122
  18  17 3297.4680    3.6632  1.4234 12.4121  0.0000      0.784912  0.0413   0.0680   0.0770    0.1895   0.0000      0.528845   436.3227       6.23054       12.3607       4.72179      -4.32325      -2.54253       2.49920       3.26291       3.31225       3.42878       3.37396       3.11010
  18  18 3440.0950    3.2005  2.4198 11.6610  0.0000      0.665881  0.0562   0.0469   0.1036    0.1699   0.0000      0.253758   439.0294       4.10741       10.9383       2.74340      0.472564       6.67205       3.33369       4.29638       4.56134       4.79168       4.60951       4.12790
  18  19 3582.9725    2.6199  3.3329 11.2264  0.0000      0.761634  0.0694   0.0338   0.1230    0.1366   0.0000      0.171379   435.0209       10.1714       19.3293      -3.11584      -2.51957       3.35165       4.08081       5.19632       5.73848       5.87215       5.55382       5.16228
  18  20 3725.5891    2.2037  5.0345 10.7100  0.0000      0.410387  0.0872   0.0226   0.1568    0.0894   0.0000      0.102715   438.2545       22.3817       21.7295       17.4950       6.17180       14.4002       5.21020       6.63426       7.05845       7.30669       7.02921       6.44884
  18  21 3868.5721    1.8032  7.2572 10.5706  0.0000      0.413882  0.1131   0.0168   0.2118    0.0602   0.0000     0.0712729   440.2638       11.6213       26.3548       8.58898      -5.10653      -22.1390       6.62259       8.53742       9.03283       9.30146       8.97343       8.18128
  18  22 4011.4900    1.5033  9.6548 10.3625 -0.0003      0.387908  0.1478   0.0135   0.2710    0.0535   0.0000     0.0646431   441.9159       13.5058       19.5187      -6.05922       8.91518      -19.9891       8.25112       10.7062       11.4840       11.8457       11.3868       10.4879
  18  23 4154.4211    1.2782 11.8363 10.2976 -0.0004      0.272811  0.1879   0.0117   0.3437    0.0491   0.0000     0.0667442   450.0396      -2.69762      -7.85177       4.04656       8.29910       17.4674       9.95578       12.7165       13.7195       13.9158       13.3489       12.6370
  18  24 4297.5306    1.0529 14.6592 10.2755  0.0006      0.150337  0.2641   0.0096   0.4475    0.0422   0.0000     0.0743325   433.4978      -16.6777      -14.3819       19.3533       7.61967       2.93071       12.1864       16.0712       17.4602       17.5237       16.7835       15.4834
  18  25 4439.8776    0.9001 18.4966 10.2085  0.0022     0.0238441  0.3839   0.0078   0.5504    0.0345   0.0000     0.0851755   444.0043       16.2889       47.1518      -24.1225      -9.51114      -12.3788       16.0191       20.7165       22.4137       23.1282       21.9722       20.4747
  19   5 1543.0344    0.1817  0.1411 10.0299  0.0000       10.5106  0.0166   0.0114   0.0288    0.0318   0.0000       18.2739   438.8063     -0.622830       19.4727       2.16093      -2.83060      -3.40352      0.982648       1.38905       1.53454       1.38450       1.53479       1.41245
  19   6 1709.3792    0.3228  0.1976  9.9502  0.0000       13.1506  0.0227   0.0145   0.0281    0.0400   0.0000       5.65529   439.7025     -0.668139       15.0123      0.416112      -1.79700     -0.410273       2.69565       3.99357       3.70322       4.22192       3.91846       3.23965
  19   7 1867.3392    0.4673  0.4047  9.9236  0.0000       9.67622  0.0189   0.0149   0.0380    0.0575   0.0000       2.05880   438.2255      0.369446       13.6109      0.253413       2.23312     -0.105945       1.45165       1.89617       2.06620       2.08806       2.13123       1.92906
  19   8 2021.8538    0.6292  0.6149  9.7489  0.0000       8.08959  0.0243   0.0163   0.0463    0.0938   0.0000       1.21101   436.8961      0.133179       21.6546      -4.08458      -7.79413       2.60671       1.71439       2.17588       2.47464       2.60755       2.52061       2.26124
  19   9 2173.8037    0.8993  0.7565 10.0123  0.0000       4.34541  0.0262   0.0209   0.0496    0.1200   0.0000      0.851192   437.8661     -0.995977       15.9706      0.468863      -6.88258       3.87847       1.90072       2.42298       2.51465       2.67739       2.66765       2.44152
  19  10 2322.3967    1.2706  0.8977  9.8764  0.0000       3.08607  0.0280   0.0265   0.0546    0.1957   0.0000      0.662901   435.0198      -2.82225       8.74084       1.82214      -2.54940      -3.19605       1.80876       2.32846       2.52131       2.60166       2.34238       2.35531
  19  11 2468.2117    1.6741  1.0138 10.0959  0.0000       2.96387  0.0313   0.0332   0.0587    0.2913   0.0000      0.630640   435.1275       2.14226       12.4587       1.48888      -5.09682      -1.61737       2.03692       2.54959       2.71222       2.89404       2.67771       2.68435
  19  12 2613.1309    2.1616  1.1133 10.8903  0.0000       2.30179  0.0352   0.0430   0.0620    0.3005   0.0000      0.636042   436.4024       4.06259       14.1943       7.49820       2.16843      0.192147       2.25893       2.84456       2.81550       3.03587       3.19325       2.91912
  19  13 2758.0214    2.8079  0.9501 11.6942  0.0000       1.71835  0.0295   0.0578   0.0546    0.1768   0.0000      0.650737   438.3681       5.58263       12.1539       1.45750     -0.102922      -4.44133       1.78493       2.40372       2.47284       2.56610       2.49805       2.34995
  19  14 2902.6145    3.5504  0.8843 12.2590  0.0000       1.91613  0.0289   0.0741   0.0501    0.1753   0.0000      0.677779   438.6538       5.67061       15.4283       3.49065      -1.34874      -4.35936       1.92633       2.45654       2.72842       2.76001       2.74321       2.48384
  19  15 3046.6383    3.9279  1.0418 12.3233  0.0000      0.495651  0.0324   0.0779   0.0577    0.2169   0.0000      0.623122   441.4965       1.16602       10.3213     -0.195477      -6.78066       5.82116       2.04265       2.70623       2.96337       2.99654       2.83660       2.56308
  19  16 3190.0015    3.9835  1.2854 12.3476  0.0000       1.38985  0.0388   0.0734   0.0675    0.2350   0.0000      0.525332   439.4091       10.4545       15.0552       4.24551      0.355727     -0.804721       2.21985       2.82893       3.02607       3.21033       3.05101       2.87752
  19  17 3333.0819    3.4926  1.6467 12.1831  0.0000       1.15193  0.0443   0.0580   0.0782    0.1672   0.0000      0.414891   436.0973       11.1886       14.4113      0.131672      -2.18803       2.70272       2.56274       3.42959       3.58662       3.92360       3.55805       3.37205
  19  18 3476.3569    2.9323  2.7985 11.5455  0.0000      0.898802  0.0599   0.0386   0.1078    0.1279   0.0000      0.208740   438.0812       14.6871       17.5527       3.82999      -7.33296      -5.01735       3.53908       4.28966       4.72242       4.88076       4.81759       4.45842
  19  19 3619.7851    2.4442  3.8265 11.1842  0.0000       1.05549  0.0735   0.0287   0.1345    0.1032   0.0000      0.145018   441.3436       16.8426       15.3705      -2.71265       2.25026      -1.44133       4.07579       5.58549       5.71785       6.12318       5.77752       5.58744
  19  20 3762.9738    2.0647  5.5802 10.5773  0.0000      0.584478  0.0913   0.0201   0.1656    0.0834   0.0000     0.0940186   434.4562       7.73289      -5.59688      -6.31862      -11.1440      -4.76445       5.05975       6.65426       7.07190       7.31099       6.90231       6.54036
  19  21 3906.2164    1.7251  7.8463 10.4537  0.0000      0.315386  0.1169   0.0152   0.2201    0.0573   0.0000     0.0673627   434.8970       2.30228       17.2120       5.42427      -6.65004      -16.7440       6.60986       8.54826       9.05786       9.29938       9.09977       8.37905
  19  22 4049.6268    1.4789 10.7547 10.2666  0.0000      0.345578  0.1590   0.0124   0.2882    0.0513   0.0000     0.0591425   437.5423       23.9933       8.03590     -0.406126      -12.8182      -3.12711       8.11744       10.6728       11.4522       11.7002       11.4333       10.5877
  19  23 4193.1845    1.2431 12.9650 10.2600  0.0002      0.269161  0.2063   0.0105   0.3572    0.0446   0.0000     0.0636768   438.6245      -1.79115       7.43970      -9.88385       21.5448       1.12746       9.95047       12.9033       13.9801       14.1388       13.8135       12.8383
  19  24 4336.6343    1.0427 15.3275 10.2282 -0.0002      0.191192  0.2710   0.0089   0.4407    0.0390   0.0000     0.0738488   428.2450      -24.0453      -4.64218       13.4351      -16.9078      -13.2157       11.8652       15.2791       16.5934       17.2138       16.4370       15.2222
  20   4 1386.5228    0.1147  0.1195 10.0651  0.0000       43.1157  0.0233   0.0100   0.0411    0.0323   0.0000       51.5200   441.2341      -5.29188       17.7781       2.70724     -0.236670      -1.16392       1.68987       1.90119       2.10955       2.46854       2.00941       1.77941
  20   5 1566.5502    0.1872  0.1491 10.0760  0.0000       26.7985  0.0178   0.0112   0.0297    0.0348   0.0000       15.5002   437.9982     -0.223207       15.7543      0.817099      0.315889      -4.16050       1.31718       1.34660       1.60191       1.76444       1.44831       1.60033
  20   6 1734.2220    0.3215  0.2327  9.9848  0.0000       17.2709  0.0142   0.0134   0.0279    0.0397   0.0000       4.54732   438.8164     -0.608527       19.1977      -1.82937      -1.60521      -1.80962       1.05284       1.34753       1.47589       1.34891       1.47340       1.44963
  20   7 1894.0131    0.4883  0.3831 10.0000  0.0000       13.8126  0.0198   0.0155   0.0346    0.0540   0.0000       2.17291   440.3429      -2.81471       16.6929      0.361841      -1.53369      -1.90339       1.48018       2.09271       2.15599       2.47126       2.24908       2.21980
  20   8 2050.1442    0.6777  0.6295  9.8969  0.0000       9.38308  0.0237   0.0171   0.0469    0.0860   0.0000       1.19349   435.1561     -0.875962       18.2132       3.56601      -1.75144     -0.629481       1.48307       1.98203       1.97344       2.18572       2.18741       2.03827
  20   9 2203.2627    0.9571  0.7809 10.1324  0.0000       5.66256  0.0258   0.0220   0.0518    0.1216   0.0000      0.880993   439.0240      0.230435       13.0263      -3.52028      0.290837      -1.46315       1.62031       1.95192       2.16692       2.12716       2.18646       2.09791
  20  10 2352.5328    1.3134  0.9750 10.2509  0.0000       3.99923  0.0303   0.0265   0.0561    0.1709   0.0000      0.679356   442.8530      -2.03731       17.1352      0.689471     -0.557422       2.30937       1.84446       2.23699       2.39353       2.42252       2.46065       2.31525
  20  11 2499.0418    1.8377  1.0461 10.7821  0.0000       3.89400  0.0321   0.0358   0.0605    0.2085   0.0000      0.667270   436.9482       3.00956       12.5057       2.82751     -0.968827      0.569776       1.88571       2.48509       2.61235       2.72240       2.63233       2.49573
  20  12 2644.9048    2.3245  0.9241 11.4311  0.0000       2.62603  0.0299   0.0476   0.0525    0.1738   0.0000      0.709369   436.7752     0.0112731       17.6355      -1.19207      0.851411      0.981781       1.85192       2.37880       2.50157       2.55905       2.50031       2.49646
  20  13 2790.7603    2.9353  0.9103 12.0955  0.0000       1.10522  0.0276   0.0612   0.0534    0.1500   0.0000      0.640731   437.6362       3.87070       16.8200     -0.500366     0.0539198      -2.52381       1.67066       2.20491       2.28410       2.46471       2.41175       2.21289
  20  14 2936.0767    3.4895  1.0655 12.0627  0.0000       1.90887  0.0318   0.0669   0.0581    0.2131   0.0000      0.612509   436.4764       4.51463       14.6008     0.0704547      -3.87736     -0.962983       1.97458       2.38531       2.70319       2.74779       2.68424       2.45058
  20  15 3080.5153    4.0186  1.0115 12.5771  0.0000      0.438891  0.0306   0.0792   0.0568    0.1849   0.0000      0.646630   435.4868       7.81889       12.6673     -0.322970      -2.79833       3.86414       1.88946       2.43312       2.64340       2.65722       2.53322       2.54051
  20  16 3224.5332    3.8503  1.3690 12.5550  0.0000      0.843855  0.0380   0.0676   0.0716    0.1648   0.0000      0.482437   439.3582       14.9456       9.08753      -5.40951      0.766843      -5.23123       2.22208       2.84130       2.92960       3.12993       2.96255       2.88289
  20  17 3368.1810    3.3694  1.9230 12.1695 -0.0001      0.638227  0.0469   0.0502   0.0832    0.1147   0.0000      0.318740   440.7368       16.1161       17.0186      -2.37589       2.99938      -2.80417       2.58843       3.36811       3.59680       3.77933       3.69190       3.45255
  20  18 3512.1491    2.8777  3.0065 11.3865  0.0000       1.00158  0.0592   0.0349   0.1086    0.1112   0.0000      0.174171   433.2885       5.72495       13.7092      -6.99912      -5.74316     -0.995796       3.30373       4.25495       4.46257       4.76085       4.67413       4.36764
  20  19 3656.0768    2.3417  4.5261 10.8681  0.0000      0.791724  0.0780   0.0240   0.1398    0.0888   0.0000      0.112398   441.6307       7.24447       15.0278       6.28535       8.91830      -8.59870       4.21229       5.39878       5.69745       6.15312       6.03277       5.71477
  20  20 3799.8416    1.9775  5.9903 10.6689  0.0002      0.587207  0.0932   0.0186   0.1731    0.0664   0.0000     0.0843819   435.7625       12.2967       8.29503       7.48205      -3.42519      -2.50249       4.97386       6.54205       6.82490       7.24327       7.08815       6.58312
  20  21 3943.5066    1.6644  8.7879 10.4156  0.0000      0.358523  0.1256   0.0137   0.2352    0.0503   0.0000     0.0619549   436.4814       32.1821       14.3244      -12.2806      -2.43679      -12.0907       6.54718       8.57710       9.27458       9.67021       9.45970       8.81356
  20  22 4087.3995    1.4042 11.2127 10.2722  0.0000      0.364826  0.1632   0.0112   0.2978    0.0456   0.0000     0.0601937   435.4423       23.9144      -5.25446       11.4483     -0.350643       5.88963       7.75029       10.1205       10.7581       11.3607       10.9340       10.4658
  20  23 4231.0623    1.1615 13.6885 10.2747 -0.0008      0.233328  0.2201   0.0093   0.3748    0.0401   0.0000     0.0673013   433.0534      -11.2522       4.05356       41.8883       10.2743      -5.40737       9.49817       12.5649       13.3313       14.0063       13.6543       12.6831
  20  24 4374.6328    0.9338 15.4572 10.2746 -0.0012      0.110604  0.2922   0.0080   0.4531    0.0355   0.0000     0.0861225   441.2404       26.0941       20.1664      -14.4248      -14.4335      -5.31144       11.7267       15.3147       16.4757       17.1994       16.4806       15.6606
  21   4 1408.0837    0.1200  0.1193 10.0202  0.0000       30.2383  0.0206   0.0103   0.0342    0.0297   0.0000       42.0107   439.5332      -4.67485       19.5496       2.50233      -4.31419     0.0725792       1.22651       1.62316       1.79374       1.78310       2.14945       1.65787
  21   5 1589.2903    0.2238  0.1642  9.9990  0.0000       21.4717  0.0131   0.0112   0.0239    0.0334   0.0000       10.7293   440.1237      0.372055       18.8804     -0.175102      -3.67246       1.79238      0.848961       1.11749       1.11966       1.25017       1.08575       1.25200
  21   6 1758.2533    0.3395  0.3281  9.9405  0.0000       13.6205  0.0174   0.0120   0.0345    0.0427   0.0000       3.41938   439.8673       1.30138       17.8223      -1.12299      0.261956       2.32181       1.22674       1.56963       1.69451       1.65373       1.60044       1.56023
  21   7 1919.8674    0.5049  0.4704  9.8908  0.0000       11.3437  0.0185   0.0146   0.0422    0.0586   0.0000       1.69026   437.4660       1.36789       15.2762      -1.00998      -4.91257      -1.15221       1.13880       1.54289       1.57206       1.70620       1.74066       1.62169
  21   8 2077.8342    0.7498  0.6486  9.8638  0.0000       7.32379  0.0224   0.0178   0.0452    0.0958   0.0000       1.01534   440.5545     -0.611197       12.5949     -0.463734       1.72386      -1.19748       1.47610       1.89972       2.10454       1.93744       1.90112       1.94319
  21   9 2232.0048    0.9984  0.8591 10.0407  0.0000       5.30123  0.0272   0.0212   0.0538    0.1408   0.0000      0.795409   438.0204       1.71854       16.6480      0.652728      -1.54082      -2.16379       1.59088       2.01327       2.14276       2.39986       2.44759       2.21578
  21  10 2382.0549    1.4018  0.9965 10.5260  0.0000       3.94072  0.0296   0.0278   0.0580    0.1539   0.0000      0.661059   438.0950      0.159316       15.1538      0.684609      -4.23785       4.41201       1.78721       2.16673       2.28186       2.56798       2.40884       2.30418
  21  11 2529.3667    1.8984  1.0365 10.8990  0.0000       2.87385  0.0319   0.0363   0.0558    0.1893   0.0000      0.632886   434.1112       2.50665       10.6784       4.66624      -1.63874     -0.496714       1.76788       2.40512       2.57752       2.79946       2.73687       2.55645
  21  12 2676.2877    2.4451  1.0444 11.3233  0.0000       2.23725  0.0308   0.0462   0.0564    0.2203   0.0000      0.609516   442.2469       3.48053       13.4472      -1.31677     -0.898307      -2.32986       1.84582       2.32922       2.56692       2.65931       2.59003       2.56030
  21  13 2823.0487    3.1974  0.8995 11.6483  0.0000       1.68173  0.0281   0.0628   0.0479    0.2471   0.0000      0.577994   438.0324      0.579708       13.5012       4.59224       3.07001      0.544880       1.77319       2.38540       2.40707       2.61851       2.42488       2.35550
  21  14 2968.9629    3.8216  0.8679 12.2397  0.0000       1.06039  0.0272   0.0766   0.0470    0.1850   0.0000      0.632586   440.2870       5.91423       15.2262      0.890948       1.30859       1.67763       1.65758       2.18661       2.28491       2.31755       2.23512       2.15147
  21  15 3114.0630    4.0315  1.1848 12.5140  0.0000      0.520320  0.0345   0.0738   0.0654    0.1992   0.0000      0.670155   437.7068       6.29728       17.1831       2.16367      0.179471      -4.63317       1.86399       2.32939       2.41688       2.64802       2.56720       2.39570
  21  16 3258.6375    3.8236  1.5525 12.2029  0.0000      0.448242  0.0402   0.0599   0.0703    0.1486   0.0000      0.380195   440.1484       6.82652       13.3096       2.55525      -5.75597      0.398144       2.02593       2.73643       2.77865       3.07734       2.75340       2.77785
  21  17 3403.0180    3.2405  2.0965 12.0182  0.0000      0.727868  0.0475   0.0448   0.0848    0.1015   0.0000      0.263917   439.8235       6.97386       13.2211       4.64071       1.26646    0.00857984       2.56326       3.36210       3.47432       3.77184       3.64683       3.49486
  21  18 3547.4120    2.7473  3.2656 11.4121  0.0000      0.753375  0.0627   0.0312   0.1100    0.0882   0.0000      0.161147   434.2583       14.0105       20.6101      -9.02190      -1.13902      -5.93500       3.26748       4.16467       4.43396       4.68791       4.61426       4.42283
  21  19 3691.9206    2.3031  4.7290 10.8994  0.0000      0.753602  0.0795   0.0228   0.1378    0.0767   0.0000      0.106150   442.2253       2.69149       12.2321       9.08650       6.30668      -4.46313       4.01968       5.23503       5.72493       5.88827       5.89071       5.40020
  21  20 3836.0737    1.9105  6.6425 10.5743  0.0000      0.379447  0.0969   0.0166   0.1809    0.0589   0.0000     0.0740389   447.7085       5.32169       13.0314     -0.196918      -3.72888      -4.40617       4.98589       6.35757       7.01208       7.15298       6.98375       6.62494
  21  21 3980.1538    1.5696  9.1916 10.4654 -0.0013      0.323481  0.1324   0.0128   0.2428    0.0455   0.0000     0.0626315   434.6953       20.9508       17.9343      0.325355      -8.81264      -2.72243       6.41818       8.40237       9.01151       9.39486       9.09690       8.57461
  21  22 4124.4677    1.3385 12.1417 10.2555  0.0000      0.183918  0.1788   0.0101   0.3154    0.0427   0.0000     0.0635446   438.6931      -5.11998       24.7750       19.9542       11.6105      -7.46088       7.77800       10.2147       11.0280       11.3147       11.1860       10.7484
  22   5 1611.3440    0.2299  0.1681  9.9540  0.0000       21.8873  0.0124   0.0112   0.0256    0.0334   0.0000       9.59090   439.0455       1.39135       18.3083       2.50500     -0.412258      0.170077      0.813098       1.00413       1.02861       1.22302       1.08605       1.04980
  22   6 1781.5632    0.3600  0.2913  9.9898  0.0000       12.9468  0.0151   0.0128   0.0316    0.0414   0.0000       3.40511   438.6044     -0.353734       17.8230      0.327342      -1.74526       2.29981      0.893363       1.10793       1.33495       1.34309       1.27152       1.19199
  22   7 1945.1189    0.5811  0.5590  9.8175  0.0000       7.75930  0.0215   0.0146   0.0404    0.0711   0.0000       1.26072   438.6509     0.0767750       15.7425      -1.46603      -4.11712       2.98271       1.23182       1.57355       1.75604       1.80356       1.89082       1.79335
  22   8 2104.8536    0.7918  0.6756  9.9455  0.0000       6.90051  0.0229   0.0182   0.0448    0.0988   0.0000      0.941317   440.0727       3.39484       17.3510      -4.99698      -3.31057       3.37273       1.34235       1.73979       1.85031       1.98525       1.91523       1.74879
  22   9 2260.1486    1.0978  0.9114  9.9984  0.0000       6.30543  0.0279   0.0217   0.0536    0.1480   0.0000      0.777252   439.2389      -1.76034       12.2162     -0.864700       2.42264      -4.43848       1.50384       1.87925       2.17229       2.20438       2.20175       2.06276
  22  10 2410.8411    1.5235  0.9740 10.5009  0.0000       1.96403  0.0294   0.0296   0.0542    0.1877   0.0000      0.684880   441.4603       2.39170       15.7908       1.07091      -3.38002     0.0871400       1.73590       2.17244       2.32095       2.38185       2.35439       2.29173
  22  11 2559.2964    1.9734  1.1914 10.8757  0.0000       1.52353  0.0330   0.0354   0.0633    0.2030   0.0000      0.591050   437.6521       2.23764       14.5934       1.34283      0.120287      -1.14488       1.74679       2.20343       2.46401       2.60325       2.41279       2.34215
  22  12 2707.2279    2.5642  1.0587 11.4419  0.0000       3.10643  0.0307   0.0477   0.0563    0.2075   0.0000      0.643269   439.8394       2.53880       16.5978       5.28625       2.49595      -1.26464       1.67658       2.15088       2.18852       2.38865       2.36314       2.12326
  22  13 2854.8231    3.3155  0.9490 11.9495  0.0000      0.943297  0.0274   0.0642   0.0512    0.2115   0.0000      0.590506   436.2552       5.01241       15.9759      -3.70315       2.04350     -0.850174       1.60130       2.08427       2.13217       2.32373       2.28002       2.19537
  22  14 3001.5293    3.9839  0.9439 12.5205  0.0003       1.69609  0.0260   0.0782   0.0530    0.1748   0.0000      0.584763   439.2143       4.89522       17.7428      -1.12579     -0.650398       1.81866       1.46011       1.91785       2.05601       2.10491       2.05993       1.96785
  22  15 3147.1306    4.1436  1.0566 12.0238  0.0000      0.966629  0.0294   0.0746   0.0537    0.2894   0.0000      0.539178   437.7924       5.84821       13.6784       1.35525      -3.47253      -2.02142       1.67482       2.17886       2.30514       2.43934       2.23082       2.15471
  22  16 3292.3247    3.7060  1.5113 12.3378 -0.0000      0.991060  0.0369   0.0586   0.0719    0.1450   0.0000      0.435179   438.4821       8.37965       11.2431       5.18075      -4.48194      -2.78401       1.98473       2.48341       2.74893       2.88509       2.85187       2.66414
  22  17 3437.4061    3.0390  2.2578 12.0354  0.0000      0.479071  0.0505   0.0400   0.0875    0.0851   0.0000      0.263628   437.9096       10.3569       16.0005       2.24596       1.46479      -2.66066       2.58502       3.28912       3.58466       3.65997       3.66788       3.59352
  22  18 3582.4962    2.5908  3.5632 11.2887  0.0000      0.838069  0.0621   0.0276   0.1147    0.0749   0.0000      0.136691   433.7211       14.8054       9.73070       18.0866      -10.8943       7.05823       3.09849       4.11354       4.49965       4.76749       4.70154       4.39632
  22  19 3727.2443    2.1473  5.1463 10.8859  0.0000      0.412065  0.0813   0.0200   0.1463    0.0652   0.0000     0.0969324   431.5008       21.8531       14.2352       3.55431       4.81268      -1.38051       3.94994       5.13531       5.52726       5.93347       5.73400       5.42021
  22  20 3872.1696    1.8023  7.1983 10.6239  0.0000      0.439202  0.1037   0.0153   0.1923    0.0532   0.0000     0.0692432   431.2206       13.1601       7.61525      -2.90383       6.36897      -9.13721       4.99581       6.46461       7.06989       7.35883       7.13734       6.79137
  22  21 4016.6379    1.5281  9.9012 10.3376  0.0000      0.330355  0.1389   0.0118   0.2498    0.0467   0.0000     0.0600312   438.9338       15.5936       9.84021       17.4077      -7.55341       4.82228       6.23475       8.26048       8.72199       9.29392       9.14050       8.90389
  22  22 4161.2652    1.2933 12.2469 10.3004  0.0000      0.136302  0.1842   0.0097   0.3118    0.0403   0.0000     0.0653869   445.4347       6.86909       14.4157       16.9027       2.75180      -9.74256       7.86936       10.0785       11.0632       11.4681       11.2059       10.7736
  22  23 4305.0904    1.0564 14.3576 10.2352  0.0003     -0.179352  0.2392   0.0078   0.3983    0.0360   0.0000     0.0744509   446.9798       1.08187       9.15063       16.2273      -8.88142      -11.3656       9.42612       12.3761       13.4234       14.2150       13.9588       13.3251
  23   4 1449.7087    0.1355  0.0930 10.0607  0.0000       38.2163  0.0133   0.0106   0.0241    0.0295   0.0000       39.4690   440.6794       1.10600       19.0243      -1.81418      -2.80632      -1.55186      0.848641      0.946285       1.15769       1.16268       1.18389       1.17164
  23   5 1632.8383    0.2360  0.1888  9.9757  0.0000       21.9995  0.0148   0.0106   0.0239    0.0351   0.0000       8.31953   439.2874      -1.47377       19.3675      0.289317      -1.06499     -0.112484       1.04201       1.26867       1.31462       1.31830       1.29130       1.44456
  23   6 1804.2372    0.3964  0.3066 10.0179  0.0000       14.1475  0.0166   0.0135   0.0306    0.0420   0.0000       2.86964   439.0711      0.688891       18.0482     -0.572297      -2.43088      -2.24111       1.17353       1.56516       1.87940       1.90715       1.78620       1.63818
  23   7 1969.6799    0.5849  0.5603  9.8584  0.0000       6.95595  0.0210   0.0146   0.0417    0.0706   0.0000       1.23979   437.9612     -0.330519       19.1621     -0.355031      -3.62753       1.41349       1.19269       1.54008       1.79818       1.72263       1.67640       1.65107
  23   8 2131.1982    0.8060  0.6925 10.0514  0.0000       7.47463  0.0234   0.0179   0.0433    0.0936   0.0000      0.944157   441.8321    -0.0975026       17.9166     -0.531512      -2.70984      0.556662       1.29365       1.67284       1.80626       1.94555       1.87458       1.77750
  23   9 2287.5879    1.1868  0.8600 10.3777  0.0000       4.71166  0.0258   0.0237   0.0502    0.1251   0.0000      0.753106   441.4540     0.0554733       14.6148     0.0227274     -0.760448     -0.566293       1.45097       1.82511       1.99045       2.07588       2.00261       1.88654
  23  10 2439.2647    1.6151  1.0252 10.7246  0.0000       2.76038  0.0288   0.0305   0.0564    0.1812   0.0000      0.645719   439.1902       2.12382       10.6899      -2.15220      -3.52210     0.0769883       1.51730       1.97279       2.06615       2.28372       2.23315       2.15042
  23  11 2588.7112    2.1532  1.0668 10.9588  0.0000       1.54472  0.0285   0.0391   0.0579    0.2042   0.0000      0.597029   438.5483      0.846158       10.2857      -3.24905     0.0753416       6.57693       1.51595       1.89750       2.04726       2.17686       2.27253       2.14134
  23  12 2737.6767    2.6822  1.1301 11.2553  0.0000       1.70158  0.0310   0.0468   0.0568    0.2313   0.0000      0.559025   438.7991       4.23196       15.7635      -1.66217      -1.66992     -0.433876       1.55522       1.96954       2.06630       2.28323       2.29125       2.15968
  23  13 2886.1692    3.3996  1.0699 11.9733  0.0000       1.74137  0.0303   0.0612   0.0561    0.2072   0.0000      0.750093   440.8827       8.64746       15.3892      -1.40874      -2.38635       1.12654       1.56621       1.89064       2.06746       2.23486       2.13748       2.11653
  23  14 3033.4880    3.9229  0.9858 12.7292 -0.0014     -0.329288  0.0289   0.0744   0.0521    0.1670   0.0000      0.633453   436.8220       4.72852       13.1874       1.38302       1.09687     -0.585997       1.51629       2.03494       2.10802       2.25301       2.13767       2.12453
  23  16 3325.6114    3.4876  1.7546 12.4002 -0.0001      0.912910  0.0418   0.0508   0.0753    0.0992   0.0000      0.361935   440.8335       9.65124       17.6384      -5.16948      -1.34226      0.858640       2.03538       2.64866       2.76739       3.01130       2.85815       2.71874
  23  17 3471.4935    3.0642  2.6171 11.6801  0.0000      0.632902  0.0501   0.0358   0.0914    0.0802   0.0000      0.201515   444.3770       5.09340       15.1138       1.95550       6.52450      -2.83580       2.43671       3.18045       3.40461       3.61730       3.53576       3.42283
  23  18 3617.0015    2.4988  3.8141 11.2986  0.0000      0.550985  0.0647   0.0255   0.1159    0.0659   0.0000      0.125052   435.4076       10.4857       21.2777       1.47784      0.188539    -0.0951055       3.12946       4.04130       4.37630       4.71342       4.65276       4.47893
  23  19 3762.4501    2.0457  5.7505 10.7777  0.0000      0.517452  0.0858   0.0180   0.1557    0.0607   0.0000     0.0826402   442.0263       7.07131       7.42121       11.4495      -8.71369       4.52570       4.05035       5.17286       5.64548       6.04886       5.84893       5.69285
  23  20 3907.8079    1.7167  7.7056 10.5360  0.0000      0.465038  0.1071   0.0139   0.1998    0.0502   0.0000     0.0675306   437.9132       17.7263       13.7813       2.58431      -12.9473       4.65617       5.03543       6.41055       7.00618       7.35322       7.33119       6.97149
  23  21 4052.9228    1.4771 10.4166 10.3187  0.0000      0.305325  0.1416   0.0109   0.2606    0.0435   0.0000     0.0599857   443.2427       27.1454      -1.68127       11.9409      -15.1238      -4.86030       5.99978       7.80835       8.57642       8.92870       8.90483       8.51316
  23  22 4197.8555    1.1907 13.0318 10.3955  0.0001      0.131311  0.2071   0.0089   0.3515    0.0362   0.0000     0.0686816   431.3463       22.1136       24.1279       4.21666       15.0770       6.83478       7.78494       10.3385       11.2361       11.8514       11.5188       11.1193
  23  23 4343.3995    0.9916 15.8819 10.2567 -0.0009      0.190016  0.2788   0.0071   0.4368    0.0336   0.0000     0.0796022   430.6842      -2.72758       22.7377       18.4494      -3.83431       9.53057       9.72085       12.8212       14.1545       14.4136       14.7203       14.1088
  24   3 1271.0112    0.0880  0.0319 10.1442  0.0000       18.7431  0.0141   0.0179   0.0192    0.0247   0.0000       182.220   440.1290      -1.57015       19.4809      0.226070      -4.21796      -3.09511      0.891172      0.967293       1.23271       1.21406       1.61146       1.63849
  24   4 1469.8008    0.1584  0.0976 10.0373  0.0000       44.7374  0.0199   0.0108   0.0197    0.0316   0.0000       27.6726   439.3017      -1.14974       20.1314       1.22690      -2.00788      0.565960       1.00640       1.70482       2.02092       1.41154       1.83648       1.59063
  24   5 1653.6856    0.2585  0.2382  9.9420  0.0000       26.8289  0.0143   0.0106   0.0305    0.0352   0.0000       6.75087   439.7051      0.605519       19.4895      -1.09288      -3.57716      -2.18434      0.999670       1.35108       1.45957       1.54929       1.47865       1.35735
  24   6 1826.3395    0.4325  0.3603  9.8510  0.0000       8.48808  0.0154   0.0129   0.0315    0.0475   0.0000       2.18116   439.9354     -0.356998       18.3088     -0.895491      -1.17364      -1.58699      0.928509       1.19957       1.23970       1.31884       1.34762       1.39788
  24   7 1993.6515    0.6234  0.5837  9.8168  0.0000       9.31151  0.0198   0.0150   0.0411    0.0711   0.0000       1.21930   438.3487     -0.281971       18.0657      0.522008      -1.07551      0.832982       1.12839       1.43463       1.53249       1.62114       1.59827       1.53576
  24   8 2156.8795    0.8791  0.7304  9.9801  0.0000       6.36329  0.0232   0.0185   0.0447    0.1043   0.0000      0.870578   441.6670     -0.702584       16.0747     0.0469254     -0.396312     -0.572131       1.26833       1.71152       1.74402       1.94595       1.75162       1.76386
  24   9 2314.4867    1.2033  0.9476 10.4866  0.0000       5.05915  0.0278   0.0231   0.0531    0.1287   0.0000      0.741642   441.3774       3.29134       14.6975       5.35925      -2.59204      0.284661       1.40187       1.90347       1.97792       2.10933       2.04847       2.03108
  24  10 2467.1233    1.7251  1.1218 10.1233  0.0000       2.38562  0.0306   0.0296   0.0561    0.3069   0.0000      0.597396   440.0459      -2.31397       14.2606      -1.33997      -1.78216      0.159537       1.46461       1.87605       2.08595       2.23182       2.25863       2.15565
  24  11 2617.7685    2.1562  1.0941 11.0411  0.0000       2.23218  0.0295   0.0386   0.0574    0.2271   0.0000      0.607267   440.3019       1.76171       13.4142     -0.349152      -1.88961       3.13069       1.43315       1.90308       1.96650       2.18218       2.02277       2.00774
  24  12 2767.7302    2.9231  0.9807 11.3048  0.0000      0.922118  0.0260   0.0522   0.0498    0.2419   0.0000      0.530417   439.9505       3.29899       17.6931   -0.00129007     -0.211513      -1.03552       1.33699       1.75591       1.91164       2.05690       2.18601       2.01585
  24  13 2917.0648    3.4654  0.9688 12.4067  0.0000       1.92604  0.0264   0.0657   0.0525    0.1511   0.0000      0.604574   439.0740       3.64199       16.3279       4.21270      0.237542      -4.94865       1.34666       1.64578       1.93420       2.03992       1.92679       1.89536
  24  14 3065.1441    4.1955  1.0360 11.9497 -0.0003       1.02419  0.0272   0.0746   0.0544    0.2948   0.0000      0.545023   440.5157       3.43782       14.8966       1.80485      -1.47982     -0.294644       1.34053       1.73916       1.91923       1.93032       1.98445       1.92500
  24  15 3212.1086    4.0254  1.3988 12.2617  0.0000       1.95637  0.0365   0.0643   0.0627    0.2181   0.0000      0.461049   438.9328       7.49048       16.2865      -4.46879      -2.34102      -4.91863       1.74578       2.29858       2.39713       2.64288       2.67690       2.51212
  24  16 3358.6174    3.5071  1.8325 12.1892  0.0000      0.847733  0.0416   0.0483   0.0720    0.1031   0.0000      0.364689   439.6494       5.81936       15.5276       2.08945      -4.41769       3.17123       1.95204       2.53293       2.75134       2.90023       2.95903       2.84204
  24  17 3504.9158    2.8389  2.9459 11.6207 -0.0011      0.343544  0.0547   0.0306   0.0971    0.0660   0.0000      0.179941   443.2046       11.9380       16.1640       3.52388      -3.82201       2.71576       2.51773       3.17531       3.49299       3.64508       3.74045       3.44487
  24  18 3651.2978    2.3426  4.2812 11.2782  0.0002      0.573222  0.0687   0.0222   0.1249    0.0529   0.0000      0.109086   439.9430       11.0176       9.41315       9.40513       2.43712      -2.07542       3.11813       4.05960       4.44675       4.62396       4.68061       4.47360
  24  19 3797.3541    1.9968  6.1465 10.8264  0.0000      0.567933  0.0876   0.0167   0.1639    0.0517   0.0000     0.0795078   434.2718       6.24662       13.2768     -0.646422      -10.9025      -4.99641       3.90097       5.14196       5.54383       5.83645       5.70859       5.59397
  24  20 3943.2155    1.6496  8.4321 10.4791  0.0000      0.503557  0.1145   0.0127   0.2079    0.0474   0.0000     0.0645050   430.9462       13.2276       1.85019      -2.62108       2.79980      -1.36128       4.95833       6.54584       7.06140       7.56960       7.44866       7.03442
  24  21 4088.7917    1.4103 11.1073 10.3364 -0.0009      0.192237  0.1563   0.0102   0.2736    0.0415   0.0000     0.0598002   448.7494       18.3570       27.3881      -17.6888      -17.0814      -7.93083       6.28960       8.31288       8.99306       9.48760       9.26535       9.03118
  24  22 4234.8179    1.1467 14.2608 10.3479  0.0000      0.339641  0.2246   0.0081   0.3721    0.0344   0.0000     0.0664721   440.3014       12.8084       13.5080       1.43027      -2.02843       13.4949       8.01972       10.6944       11.5889       12.2000       12.2298       11.6649
  25   3 1289.3861    0.0881  0.0420 10.0943  0.0000       7.71988  0.0176   0.0101   0.0175    0.0245   0.0000       147.407   438.5173       1.40282       18.6268      0.158565      -1.15362       1.05960      0.974355       1.49848       1.35734       1.41656       1.57880       1.20085
  25   4 1489.4875    0.1583  0.1136 10.0380  0.0000       46.9627  0.0148   0.0104   0.0268    0.0308   0.0000       27.0207   440.3058     -0.631443       18.9031     -0.772411      -2.66999       1.33084       1.08159       1.09485       1.04634       1.10033       1.33271       1.16425
  25   5 1674.0989    0.2833  0.2477  9.9612  0.0000       17.3916  0.0139   0.0106   0.0283    0.0355   0.0000       5.23478   439.6540     -0.367952       21.6856       1.79451      0.225085     -0.602649      0.769134      0.961096       1.13805       1.22134       1.12583       1.08891
  25   6 1847.9518    0.4731  0.3413  9.8696  0.0000       15.9000  0.0134   0.0146   0.0313    0.0462   0.0000       2.14083   440.5718       1.70936       19.0767     -0.100539      -6.03873      -1.16556      0.782821      0.960773       1.09728       1.08293       1.08650       1.06963
  25   7 2016.9920    0.6220  0.6081  9.8519  0.0000       7.74672  0.0199   0.0143   0.0435    0.0723   0.0000       1.25475   441.4706      -1.17470       17.1672      -3.15197    -0.0100508       3.05639       1.05370       1.30157       1.48439       1.53705       1.58759       1.54443
  25   8 2181.8723    0.9352  0.8038 10.0654  0.0000       6.20043  0.0243   0.0185   0.0466    0.1062   0.0000      0.822595   440.6819      0.428042       17.8816     0.0335748      -1.35437      -2.62701       1.18599       1.52138       1.60618       1.67014       1.75081       1.73294
  25   9 2340.6428    1.2908  1.0181 10.4756  0.0000       4.90145  0.0281   0.0235   0.0548    0.1290   0.0000      0.724547   441.1502       2.33670       18.7525     -0.453710       2.33748       2.48972       1.30966       1.70997       1.84235       1.95534       2.00292       1.94678
  25  10 2494.4758    1.7778  1.0729 10.8289  0.0000       2.68282  0.0289   0.0313   0.0547    0.1748   0.0000      0.612085   438.3572      0.979852       13.5933       3.36430      -8.32550     -0.404184       1.39095       1.77035       1.93523       2.11469       2.13781       2.09808
  25  11 2646.3070    2.3552  1.0069 11.2404  0.0000       1.87019  0.0280   0.0418   0.0506    0.2027   0.0000      0.561647   439.8295       2.30540       14.5612       2.19888      -1.19952      -2.59834       1.35801       1.70752       1.91811       1.97058       1.94770       1.90673
  25  12 2797.4484    3.0161  0.9439 12.1306  0.0000       3.29449  0.0263   0.0562   0.0498    0.1405   0.0000      0.684019   436.5042       5.55822       13.3375       3.38744      -2.49411       4.11205       1.37190       1.70376       1.82712       1.90797       1.95560       1.86048
  25  13 2947.4857    3.6714  1.0435 11.7059  0.0000      0.533815  0.0270   0.0626   0.0512    0.2678   0.0000      0.520595   437.7572       3.34095       17.4556      -1.24421     -0.953262     0.0786937       1.38551       1.70965       1.81432       1.94191       1.95996       1.87876
  25  14 3096.3006    3.9101  1.1627 12.8105  0.0000       1.96646  0.0322   0.0694   0.0595    0.1717   0.0000      0.588836   437.5875       6.22254       12.6997      -2.41476      0.878459      -1.71578       1.56680       2.07621       2.20437       2.39640       2.36469       2.26865
  25  15 3243.9332    3.9315  1.3911 12.2712  0.0000      0.669722  0.0350   0.0612   0.0616    0.1970   0.0000      0.516848   440.3503       4.45458       15.2674      0.450932      0.699601      -2.67031       1.62289       2.10464       2.25209       2.37917       2.36422       2.25821
  25  16 3391.1460    3.3288  2.0082 12.2101  0.0000      0.168356  0.0440   0.0437   0.0763    0.0927   0.0000      0.295038   441.3124       7.58371       14.9630      -3.01769       1.20460      -6.22979       1.96895       2.54260       2.80110       2.98565       2.91068       2.85804
  25  17 3538.3361    2.7785  3.2847 11.3760  0.0000      0.572175  0.0562   0.0278   0.0997    0.0672   0.0000      0.137255   440.5882       11.6259       10.0982     -0.387783      -7.94886      0.562700       2.37801       3.23625       3.40320       3.75795       3.69290       3.69414
  25  18 3685.2107    2.2219  4.6652 11.2518  0.0001      0.524159  0.0721   0.0203   0.1317    0.0494   0.0000      0.101881   437.6921       12.6300       10.4872      -1.75898      -4.90928       3.92010       3.20033       4.18784       4.64897       4.90746       4.90247       4.65928
  25  19 3831.8044    1.8805  6.6396 10.6887  0.0000      0.638124  0.0927   0.0150   0.1676    0.0504   0.0000     0.0750882   437.6990       7.31537       21.1781      -4.24555       3.01002      -11.6193       3.92363       5.11474       5.60878       5.81118       5.92554       5.56914
  25  20 3977.8323    1.6046  9.2557 10.4163  0.0000      0.376016  0.1212   0.0117   0.2230    0.0448   0.0000     0.0618479   437.1647       16.2202       8.92078      -6.06958       4.26756       2.35203       4.87124       6.39079       6.97255       7.21513       7.26449       7.14191
  25  21 4123.9269    1.3454 11.6318 10.3670  0.0010      0.184312  0.1654   0.0095   0.2849    0.0387   0.0000     0.0619710   434.4509     -0.172013       7.43634       10.5411      -11.0212      -3.59306       6.17809       8.05903       8.88541       9.31413       9.20240       9.01583
  25  22 4270.8035    1.1017 14.2921 10.3056  0.0000      0.238709  0.2255   0.0076   0.3690    0.0332   0.0000     0.0699508   444.9472       8.33160       26.9203     -0.267025       3.38635       2.34736       7.54449       10.1566       10.8009       11.7324       11.5749       11.1243
  26   3 1307.4777    0.0916  0.0781 10.1545  0.0000       48.9890  0.0235   0.0108   0.0265    0.0260   0.0000       100.327   440.1241       3.29891       23.4457      -2.86140      -8.26482      -1.72803      0.887887       1.51752       1.58812       1.61627       1.54728       1.80719
  26   4 1508.7140    0.1712  0.1753 10.0140  0.0000       18.4263  0.0155   0.0088   0.0294    0.0285   0.0000       15.6614   441.3494      -1.70605       19.8942      0.505634      -1.10013      -2.17015      0.736869      0.969635       1.08199       1.19334       1.16035       1.12237
  26   6 1869.0700    0.4664  0.4449  9.8569  0.0000       11.3011  0.0170   0.0126   0.0371    0.0529   0.0000       1.81115   439.5535      -3.08082       17.2543      -2.27455      -2.61808      -2.50686      0.986688       1.32181       1.50750       1.52914       1.56239       1.44964
  26   7 2039.8326    0.6577  0.6779  9.8527  0.0000       9.75805  0.0226   0.0142   0.0427    0.0790   0.0000       1.13834   438.9454      -1.58449       18.0042      0.140911     -0.875260       2.11950       1.09983       1.42237       1.46083       1.78350       1.67777       1.55898
  26   8 2206.1311    1.0086  0.8596 10.1314  0.0000       5.16527  0.0242   0.0192   0.0495    0.1109   0.0000      0.788955   440.2420     -0.906220       16.7219      -1.16107      -3.40371       3.70252       1.14014       1.42439       1.64020       1.69015       1.66860       1.66542
  26   9 2366.2065    1.3576  1.0682 10.4955  0.0000       4.38093  0.0291   0.0240   0.0558    0.1454   0.0000      0.701027   438.4297      0.291551       11.1712       1.80477      -1.12013      -3.38094       1.36211       1.65372       1.84206       1.98371       1.98092       1.87232
  26  10 2521.2653    1.8419  1.1317 11.1240  0.0000       2.18719  0.0305   0.0314   0.0572    0.1497   0.0000      0.656621   439.1715     0.0808323       13.3353       1.93201     -0.381099      -1.44864       1.40599       1.79289       1.83738       2.04069       2.00881       1.90449
  26  11 2674.4306    2.4578  1.1321 11.2364  0.0000       1.39285  0.0304   0.0412   0.0551    0.2456   0.0000      0.568525   440.6045       1.26749       16.7393      -2.31202       2.08912    -0.0403985       1.35270       1.77809       1.99255       2.02615       2.12353       1.98577
  26  12 2826.6251    3.1736  0.9653 11.6643  0.0000       1.19973  0.0250   0.0557   0.0475    0.2207   0.0000      0.517256   440.0717       2.30409       13.5844       2.92026      0.888967      -3.95198       1.21346       1.53130       1.64840       1.69953       1.67662       1.73961
  26  13 2977.5596    3.9153  1.0129 11.9623  0.0000       1.66750  0.0257   0.0664   0.0483    0.2303   0.0000      0.471468   441.5010       7.34664       15.1289       1.83736     -0.948834     -0.507407       1.20354       1.55325       1.72928       1.79778       1.81918       1.73132
  26  14 3127.0855    3.9523  1.1518 13.0689 -0.0001       2.42219  0.0313   0.0702   0.0579    0.1405   0.0000      0.618559   438.4665       5.27320       12.2487       2.53264     -0.966654     -0.466969       1.45003       1.79465       2.00228       2.09758       2.13236       2.09003
  26  15 3275.5110    3.7316  1.5431 12.3928  0.0000       1.14217  0.0369   0.0543   0.0657    0.1421   0.0000      0.444791   441.4338       5.68286       12.5406       4.82582       1.79510       3.21586       1.57737       2.03713       2.25293       2.42948       2.39611       2.25844
  26  16 3423.4940    3.2205  2.3143 12.0336  0.0000      0.841661  0.0466   0.0395   0.0843    0.0931   0.0000      0.258914   434.6215       3.70873       15.1186      0.827374      -2.53000      -5.22448       1.89929       2.58819       2.67624       2.92966       2.84704       2.79036
  26  17 3571.1589    2.6435  3.5160 11.4315  0.0000      0.479481  0.0581   0.0259   0.1046    0.0640   0.0000      0.142309   437.5557       15.1583       15.9989       2.33647      -4.63759      -5.93211       2.43993       3.21587       3.58659       3.69527       3.78667       3.65911
  26  18 3718.7604    2.1771  5.2529 10.9962  0.0001      0.448080  0.0759   0.0181   0.1347    0.0497   0.0000     0.0852528   442.2885       3.42006       16.1028      0.293419     -0.478514      -1.23764       3.12779       4.11937       4.51865       4.72280       4.74867       4.55297
  26  19 3865.9571    1.8160  7.3156 10.7489  0.0000      0.605409  0.0980   0.0140   0.1817    0.0440   0.0000     0.0709106   443.9376       7.59835       15.6518       4.13214       17.0984      -1.69071       3.95200       5.13654       5.68872       5.95130       5.98740       5.91308
  26  20 4012.4087    1.5250  9.9080 10.4439 -0.0000      0.275148  0.1302   0.0107   0.2362    0.0411   0.0000     0.0617526   438.0088       13.4079       19.4402       10.1674      -10.7092      -1.61721       4.93189       6.46647       7.05626       7.49650       7.53827       7.60841
  26  21 4159.5880    1.2668 12.6174 10.4180  0.0000      0.299315  0.1838   0.0087   0.3212    0.0359   0.0000     0.0637949   443.6390       11.6885       25.1415      -1.34522      -8.49041      -7.65488       6.32689       8.30358       8.98755       9.57526       9.65494       9.41642
  26  22 4306.1063    1.0279 14.6646 10.3224  0.0000      0.338339  0.2403   0.0071   0.3637    0.0318   0.0000     0.0776698   453.5779       11.9773       26.4557       16.7311       13.8098       8.70753       7.61057       9.96241       11.0450       11.7746       11.6417       11.1938
  27   4 1527.5695    0.1946  0.1347 10.0409  0.0000       17.1875  0.0109   0.0104   0.0249    0.0268   0.0000       15.5395   439.2929      0.800269       21.3107      -1.46323      -3.09138      0.590419      0.609314      0.856669      0.942444       1.00906      0.803961      0.808220
  27   5 1713.6231    0.3288  0.2796  9.8952  0.0000       21.4659  0.0139   0.0110   0.0271    0.0367   0.0000       3.79075   440.0346      0.254634       20.9622      0.671755      -2.88876     -0.320064      0.760893      0.952323       1.14935       1.10511       1.15835       1.05928
  27   6 1889.8232    0.5149  0.4683  9.9491  0.0000       11.7410  0.0177   0.0130   0.0344    0.0527   0.0000       1.66300   440.0806      0.775860       19.7492     -0.634807      -1.34687      0.302833      0.920876       1.15211       1.31927       1.39676       1.39266       1.36913
  27   7 2062.1665    0.7473  0.6920  9.8774  0.0000       9.09549  0.0206   0.0154   0.0417    0.0822   0.0000       1.01576   440.4572       1.65147       20.7128     -0.647522      -1.68298      0.181355      0.981318       1.26297       1.38938       1.46631       1.53708       1.47072
  27   8 2229.8738    1.0581  0.8934  9.9618  0.0000       5.28255  0.0242   0.0192   0.0469    0.1308   0.0000      0.698442   438.6956       1.11022       20.6175       2.38089      -3.76646     -0.854085       1.11370       1.49812       1.63902       1.70553       1.74816       1.63834
  27   9 2391.0976    1.4820  1.1283 10.5728  0.0000       3.92218  0.0301   0.0249   0.0569    0.1528   0.0000      0.647821   441.7628     -0.651042       19.2861       2.55586      -2.69841       1.13068       1.29130       1.75112       1.87573       1.94176       1.92442       1.94019
  27  10 2547.6454    2.0122  1.0870 11.0821  0.0000       3.00043  0.0283   0.0340   0.0539    0.1688   0.0000      0.603134   439.2747       2.70341       16.7731      0.164939      -2.88198      -4.75343       1.27749       1.71292       1.82197       1.93451       1.87045       1.81634
  27  11 2702.1840    2.5566  1.0735 11.6594  0.0000       2.39736  0.0278   0.0430   0.0525    0.1536   0.0000      0.599745   440.6014       1.99001       17.5179      -1.89117      -4.09708      -1.25048       1.18457       1.54398       1.62113       1.83581       1.73857       1.81647
  27  12 2855.4582    3.2775  0.9983 12.0134  0.0000       2.69659  0.0259   0.0568   0.0490    0.1849   0.0000      0.598310   438.6169       3.91662       15.6455     -0.644684      -2.48016       1.67804       1.18780       1.47723       1.61744       1.72929       1.74356       1.70617
  27  13 3007.1475    3.9846  0.9862 12.0561  0.0000      0.719827  0.0249   0.0668   0.0458    0.2192   0.0000      0.627565   438.4340       5.11276       13.3851      0.263528      -3.04053       2.30192       1.11609       1.40774       1.56015       1.68993       1.68529       1.62988
  27  14 3157.2746    3.9733  1.2569 12.8163  0.0000    -0.0610950  0.0328   0.0630   0.0575    0.1349   0.0000      0.556088   439.9886       5.50919       15.6549       3.08146      -5.65265       3.25323       1.37983       1.79002       1.98779       2.04209       2.01917       2.01156
  27  15 3306.5937    3.7301  1.6822 12.3817  0.0000      0.428281  0.0371   0.0514   0.0677    0.1137   0.0000      0.307671   439.6528       4.46279       14.3688     -0.914353      -3.16735      -2.59021       1.56279       2.01768       2.23082       2.39304       2.37566       2.37172
  27  16 3455.4452    2.9793  2.4680 12.2448  0.0002      0.903837  0.0486   0.0361   0.0896    0.0717   0.0000      0.233212   438.5938       7.13630       15.3151     -0.916861       5.92282      -1.92279       1.91977       2.54555       2.86442       2.95604       2.88479       2.89326
  27  17 3603.6839    2.4597  3.8706 11.5448  0.0000      0.451643  0.0634   0.0235   0.1120    0.0542   0.0000      0.138949   443.5272       11.4161       12.1304      -6.53036       3.58922   -0.00419263       2.56119       3.36377       3.65203       3.92465       3.89088       3.81849
  27  18 3751.7008    2.1123  5.4186 10.9403 -0.0001      0.291315  0.0754   0.0169   0.1385    0.0486   0.0000     0.0824433   438.8110       9.85608       20.8673       6.47855      -3.24732      -1.51702       2.95241       3.94836       4.30097       4.64445       4.62311       4.56844
  27  19 3899.7575    1.7407  8.0146 10.6889  0.0000      0.523142  0.1044   0.0128   0.1900    0.0417   0.0000     0.0637350   440.6442       8.81036       15.5702      -3.91517      -4.52438      -6.77582       4.01061       5.18488       5.70378       6.05527       6.07948       5.82698
  27  20 4046.8959    1.4595 10.6310 10.4556 -0.0000      0.230030  0.1433   0.0099   0.2501    0.0394   0.0000     0.0613789   434.0679       16.2780       22.5705      -3.66826       4.39449      -9.82378       5.15962       6.73515       7.52391       7.71577       7.98800       7.67312
  27  21 4194.3354    1.2087 13.0939 10.4031 -0.0001      0.372430  0.1936   0.0080   0.3209    0.0342   0.0000     0.0714072   433.8306       19.3987       12.8978       10.7946      -10.2629      -8.10369       6.37951       8.39593       9.10209       9.70806       9.73628       9.37652
  28   2 1119.9237    0.0666  0.0410 10.2267  0.0000       21.9989  0.0268   0.0107   0.0261    0.0230   0.0000       342.572   440.5604      -2.14679       20.9405      0.495152      -3.99620       1.96911       1.19051      0.985258       1.83783       1.40370       1.47865       1.73561
  28   4 1546.0511    0.1945  0.1356  9.9995  0.0000       8.14972  0.0122   0.0100   0.0217    0.0271   0.0000       14.3209   440.7114     -0.837200       21.0334      -1.52340      -1.97666     -0.689505      0.727575      0.843049      0.830108      0.901140      0.914504      0.883112
  28   5 1732.7773    0.3460  0.3114  9.8561  0.0000       15.4197  0.0145   0.0107   0.0290    0.0402   0.0000       3.13884   439.4429     -0.615109       20.0149      -1.87798      -2.62748       1.16807      0.711655      0.958776       1.13303       1.02631       1.16226       1.14099
  28   6 1910.2255    0.5237  0.5392  9.8510  0.0000       10.3347  0.0186   0.0122   0.0382    0.0567   0.0000       1.54480   439.8295      0.223393       19.3790      0.436997      -3.15457      0.991281      0.835751       1.10721       1.22980       1.28662       1.32971       1.31302
  28   7 2084.0059    0.7470  0.7135 10.0113  0.0000       7.78294  0.0206   0.0153   0.0453    0.0782   0.0000       1.04940   441.0994       1.28180       17.5720       1.43802       1.45435      0.984261      0.938110       1.20918       1.26081       1.38840       1.43980       1.40855
  28   8 2252.8965    1.1047  0.9424 10.1187  0.0000       4.28573  0.0244   0.0196   0.0501    0.1321   0.0000      0.715488   439.6953      0.991540       16.2715      -2.64883      -3.19252      0.176101       1.07910       1.41185       1.52270       1.62901       1.64952       1.65688
  28   9 2415.4048    1.5698  1.0934 10.6336  0.0000       3.21781  0.0285   0.0256   0.0519    0.1560   0.0000      0.591562   441.1245       2.64596       15.6702     -0.790725     -0.720621       1.55339       1.24372       1.59739       1.78452       1.84207       1.81956       1.85258
  28  10 2573.4595    2.0823  1.1341 11.2800  0.0000       3.11835  0.0300   0.0342   0.0544    0.1448   0.0000      0.634254   440.4725       4.09161       17.8913       2.48764       1.14528     -0.238511       1.21343       1.58523       1.63521       1.88974       1.84203       1.73970
  28  11 2729.4574    2.7846  0.9917 11.3816  0.0000       2.37561  0.0245   0.0463   0.0464    0.1893   0.0000      0.530202   438.2072       4.02200       15.0768       1.64152     -0.271330      0.603683       1.07793       1.40300       1.48167       1.61460       1.61106       1.58046
  28  12 2883.8126    3.4564  1.1048 11.7862  0.0000       1.98590  0.0278   0.0560   0.0510    0.2380   0.0000      0.541023   437.3014       6.14290       14.9455      -1.14009      -2.56138      -1.13778       1.15914       1.53140       1.58472       1.71465       1.68917       1.68081
  28  13 3036.2805    4.0702  0.9728 12.7512  0.0000       1.35010  0.0254   0.0700   0.0473    0.1380   0.0000      0.781653   440.5498       3.45097       17.5062       1.01375     -0.670489     -0.735311       1.13167       1.45861       1.67283       1.81813       1.83244       1.85165
  28  14 3187.2261    4.0915  1.2438 12.8076  0.0000     -0.721512  0.0310   0.0651   0.0564    0.1410   0.0000      0.540782   439.3101       4.90021       14.5348       1.20952      0.767539    -0.0829632       1.24333       1.64974       1.70159       1.91562       1.85641       1.84179
  28  15 3337.4212    3.5329  1.9322 12.3293  0.0000      0.937921  0.0401   0.0448   0.0716    0.0926   0.0000      0.243593   440.0952       4.20655       12.2905     -0.417453      -4.37609      -1.54196       1.60928       2.12178       2.33390       2.45433       2.49791       2.38731
  28  16 3486.9636    2.8942  2.7621 11.9545  0.0000      0.606322  0.0506   0.0323   0.0906    0.0737   0.0000      0.194687   442.4581       10.2053       14.0321      -1.16701       1.26262      -5.28224       1.98943       2.56927       2.84719       3.05436       3.08814       3.02068
  28  17 3636.0596    2.4179  4.0954 11.3084  0.0000      0.769312  0.0638   0.0219   0.1120    0.0570   0.0000      0.116314   443.3954       9.10770       9.72825      -2.29985      -4.35052     -0.370980       2.41933       3.22547       3.64578       3.71276       3.86790       3.76895
  28  18 3784.7062    1.9712  6.1928 10.7564  0.0000      0.422766  0.0826   0.0148   0.1491    0.0462   0.0000     0.0769662   435.6022       7.61655       12.2213      -3.43827       2.48348      -5.14877       3.13960       4.14041       4.49575       4.83916       4.86521       4.76306
  28  19 3933.1014    1.6742  8.3206 10.6460  0.0000      0.412191  0.1071   0.0120   0.1965    0.0401   0.0000     0.0635065   436.6630       4.32587       19.4026      -3.07287      -6.58515      0.239820       3.96554       5.26358       5.65293       6.07774       6.12005       6.01028
  28  20 4080.7604    1.3949 11.1195 10.4601  0.0002      0.257318  0.1503   0.0092   0.2639    0.0369   0.0000     0.0627459   444.4774       16.9542       11.7909      -7.18759       13.0249       18.0666       5.00933       6.72271       7.29679       7.80799       7.91930       7.81605
  28  21 4228.6497    1.1799 14.2196 10.2975 -0.0008      0.301485  0.2151   0.0071   0.3314    0.0333   0.0000     0.0704765   442.1472       28.2414       8.17914       5.64419     -0.426171      -9.93469       6.44878       8.44783       9.40569       9.88309       10.0065       9.67328
  29   2 1135.1808    0.0669  0.0447 10.1893  0.0000       50.9872  0.0319   0.0132   0.0242    0.0233   0.0000       388.543   438.4740     -0.984925       23.2730       1.45670      -4.91997       1.00194       1.21817       2.59312       1.74033       3.59791       1.85778       2.75697
  29   4 1564.1540    0.2126  0.1862  9.9235  0.0000       16.6328  0.0124   0.0090   0.0258    0.0299   0.0000       8.43188   440.1606     -0.332756       20.6878      0.775845      -1.71044      0.834872      0.594781      0.778375      0.928862      0.975780      0.905344       1.05103
  29   5 1751.6079    0.3683  0.2966  9.8073  0.0000       17.3928  0.0128   0.0111   0.0266    0.0398   0.0000       3.00555   440.8258      -1.35821       22.3922     -0.607210      -1.32869       1.20983      0.600799      0.807396      0.882788      0.908675       1.00713       1.08053
  29   6 1930.2645    0.5704  0.5713  9.6935  0.0000       10.1576  0.0190   0.0124   0.0362    0.0650   0.0000       1.25819   441.0047     -0.102254       19.4674      -1.98070      -3.06007      -1.33652      0.927136       1.23961       1.31939       1.42542       1.48036       1.33002
  29   7 2105.4131    0.8086  0.7408  9.8351  0.0000       6.77952  0.0214   0.0153   0.0410    0.0892   0.0000      0.867012   439.9337       1.42012       18.5001      -1.03891      -3.43140      0.167828      0.902411       1.22395       1.25611       1.35982       1.34539       1.35061
  29   8 2275.4304    1.1714  0.9370 10.4189  0.0000       5.40568  0.0246   0.0205   0.0483    0.1059   0.0000      0.749512   440.9499       2.93407       18.4431     -0.556671      -2.85019      -1.07743       1.01604       1.31648       1.42914       1.53440       1.55721       1.50963
  29   9 2439.1137    1.6189  1.1175 10.8201  0.0000       1.80991  0.0280   0.0266   0.0557    0.1512   0.0000      0.627574   441.4889     -0.331476       16.0570      -1.65144      0.142385     -0.211790       1.12020       1.52343       1.65666       1.77957       1.83988       1.72704
  29  10 2598.7817    2.2194  1.1440 11.3107  0.0000       2.10072  0.0297   0.0354   0.0525    0.1602   0.0000      0.588203   439.2148       2.32264       16.3366      0.932304      0.351018     -0.616220       1.18493       1.57027       1.74142       1.87393       1.78951       1.82672
  29  11 2756.2585    2.8793  1.0575 11.6402  0.0000       2.00987  0.0264   0.0462   0.0486    0.1797   0.0000      0.535137   441.7540       2.99391       16.1161      0.180709      0.106949       1.29472       1.05446       1.41656       1.53607       1.64948       1.69788       1.62613
  29  12 2911.6930    3.6108  1.0207 11.9999 -0.0000       1.58146  0.0257   0.0585   0.0469    0.2110   0.0000      0.574782   439.7851       5.71924       17.0341     -0.599445      -3.03587      -2.16425       1.08502       1.45255       1.54453       1.67788       1.61366       1.57195
  29  13 3065.0489    4.1425  1.1139 11.9718 -0.0002      0.433477  0.0270   0.0661   0.0521    0.2906   0.0000      0.548755   439.9285       3.87093       17.2021       1.11425      -2.51569       1.46157       1.12573       1.43334       1.59978       1.78689       1.83826       1.74136
  29  15 3367.8525    3.4641  1.8484 12.5000  0.0009      0.909880  0.0393   0.0444   0.0704    0.0829   0.0000      0.321067   438.5039       7.93733       17.5214       3.61005     -0.498992     -0.689211       1.51564       2.02569       2.25803       2.36718       2.38091       2.35620
  29  16 3518.1732    2.8393  2.7683 11.9006  0.0000      0.887543  0.0501   0.0305   0.0889    0.0660   0.0000      0.199629   441.0213       10.0578       16.4917       2.73153      -5.35977       3.57938       1.90347       2.56787       2.80366       3.01609       3.04472       2.92709
  29  17 3667.9244    2.3033  4.5258 11.2305  0.0000      0.630111  0.0668   0.0201   0.1209    0.0532   0.0000      0.108455   439.9554       3.16437       13.2667      0.789888      -6.43593      0.697257       2.48244       3.28481       3.67048       3.90128       3.92799       3.81442
  29  18 3817.1322    1.9230  6.7804 10.7953  0.0000      0.343718  0.0878   0.0139   0.1598    0.0418   0.0000     0.0706464   438.7912      0.762085       17.3643       4.07900      -5.72438      -6.62651       3.21052       4.14939       4.57381       4.90731       4.94884       4.93989
  29  19 3966.2620    1.5949  8.9609 10.6095  0.0000      0.431544  0.1153   0.0110   0.2089    0.0377   0.0000     0.0624529   441.4693       5.66971       14.7057      -5.51056      -7.38241       1.96808       3.98792       5.19555       5.80993       6.14280       6.25307       6.18820
  29  20 4115.0069    1.3504 12.1065 10.4025  0.0001      0.346704  0.1654   0.0084   0.2814    0.0356   0.0000     0.0622308   450.7273       6.20555      -9.54519       5.72606      -12.5225      -7.04172       5.23021       6.87346       7.76740       8.18374       8.32899       8.23684
  29  21 4263.0455    1.1506 15.3086 10.2749  0.0007      0.284584  0.2320   0.0066   0.3551    0.0314   0.0000     0.0692972   419.4237       7.64995       15.7391      -3.09652      -6.99521      -10.4431       6.55243       8.63418       9.45989       10.2145       10.4085       10.2091
  30   3 1376.5916    0.1207  0.0875 10.0372  0.0000       24.7154  0.0160   0.0089   0.0174    0.0242   0.0000       48.1406   440.6405       1.76763       20.9558       1.05584      -3.20672      0.127518      0.774572      0.906783      0.919815       1.24057       1.16308       1.06281
  30   4 1581.9437    0.2081  0.1679  9.9467  0.0000       43.9411  0.0118   0.0091   0.0223    0.0314   0.0000       11.7374   441.7974       1.54608       22.2581     -0.379520      -2.07659     0.0909703      0.586966      0.835296      0.868125      0.936710      0.857190      0.828052
  30   5 1770.1068    0.3602  0.3622  9.8423  0.0000       20.5608  0.0149   0.0101   0.0316    0.0395   0.0000       2.90158   441.5617     -0.333803       20.1210     -0.122529      -3.95674     -0.901070      0.671827      0.944460       1.05568       1.07524       1.08396       1.03804
  30   6 1950.0367    0.5632  0.5309  9.8938  0.0000       11.6782  0.0172   0.0126   0.0362    0.0547   0.0000       1.42507   440.9244       2.26719       22.2995       1.15129      -4.07263      0.363057      0.797302       1.00845       1.09002       1.15639       1.16301       1.14192
  30   7 2126.4865    0.8602  0.7312 10.0935  0.0000       7.00115  0.0204   0.0163   0.0406    0.0807   0.0000      0.876807   440.4112     -0.670108       22.7237       3.67947      -1.43920     -0.662625      0.861147       1.14226       1.24273       1.35792       1.43599       1.35996
  30   8 2297.4747    1.2122  0.9735 10.4141 -0.0007       4.53874  0.0259   0.0207   0.0488    0.1205   0.0000      0.718167   438.6954       1.17590       20.0060      0.455529      -2.61324       1.07095       1.05094       1.44949       1.52727       1.66503       1.67058       1.67089
  30   9 2462.3869    1.7857  1.2637 10.3773  0.0000       2.71721  0.0292   0.0263   0.0559    0.1963   0.0000      0.542430   441.4216       2.49010       18.6494       1.75181      0.963207      -1.68687       1.14247       1.48765       1.69856       1.80023       1.82958       1.82497
  30  10 2623.5918    2.2770  1.2591 11.2809  0.0000       1.77228  0.0301   0.0341   0.0559    0.1555   0.0000      0.550457   439.0325       3.35410       16.8317      0.210084      -3.46303       1.62798       1.17425       1.54747       1.67564       1.80638       1.83999       1.77382
  30  11 2782.5755    3.0301  1.0332 11.8351  0.0000       1.47225  0.0260   0.0488   0.0466    0.1670   0.0000      0.534455   439.5176       1.36959       17.3000     -0.757720      -4.70671      0.256268       1.10953       1.40917       1.53672       1.62049       1.61984       1.59914
  30  12 2939.2001    3.5825  1.0667 12.6005  0.0000       1.73107  0.0256   0.0582   0.0515    0.1346   0.0000      0.599708   439.9505       4.99119       15.6322      -1.68413      -1.84816       1.39988       1.00674       1.29795       1.42057       1.56751       1.50766       1.57751
  30  13 3093.4229    4.1127  1.2040 12.0888 -0.0112      0.390505  0.0298   0.0603   0.0507    0.2479   0.0000      0.523206   437.5973       5.21451       16.8492       3.73331      -5.76707       2.84020       1.14752       1.52069       1.68992       1.85269       1.84609       1.83765
  30  14 3246.0663    3.9299  1.4890 12.4182  0.0000      0.793499  0.0331   0.0531   0.0596    0.1153   0.0000      0.383171   439.1312       6.52645       9.68521       1.05212     -0.161944      -3.88664       1.18648       1.63885       1.74324       1.93179       1.95685       1.87241
  30  15 3397.8097    3.3365  2.0939 12.2258 -0.0003      0.764046  0.0404   0.0382   0.0716    0.0734   0.0000      0.252571   439.2672       7.95039       13.8441       4.03562      -3.32002      -2.60383       1.50873       1.95728       2.19888       2.35665       2.36255       2.33035
  30  16 3549.1280    2.7285  3.3913 11.6105 -0.0000      0.836215  0.0548   0.0259   0.0952    0.0602   0.0000      0.141915   436.6169       8.67790       15.4167      0.509278      -5.29165      -5.88840       1.98908       2.57014       2.84873       3.09825       3.05806       3.04332
  30  17 3699.6145    2.2450  5.1285 10.9845  0.0001      0.722600  0.0696   0.0178   0.1281    0.0515   0.0000     0.0917508   440.2426       9.35529       13.1096       8.40557       3.84277       1.19493       2.49428       3.28598       3.66679       3.86302       3.92950       3.92195
  30  18 3849.3134    1.8763  6.8420 10.7251  0.0000      0.378703  0.0877   0.0133   0.1584    0.0422   0.0000     0.0708637   437.5123       4.05300       13.3128       10.9427       1.71632      -6.75503       3.10001       4.09478       4.52776       4.87742       4.90227       4.86332
  30  19 3998.8526    1.5514  9.9734 10.5536 -0.0001      0.321335  0.1262   0.0098   0.2265    0.0358   0.0000     0.0605226   439.7973       8.11706       15.7418      -6.92525      -10.0847      -2.67026       4.09745       5.36554       6.02755       6.24964       6.43277       6.34651
  30  20 4148.3628    1.2923 12.6194 10.4206 -0.0006      0.371613  0.1773   0.0077   0.2883    0.0332   0.0000     0.0639544   434.5835       10.6817       28.3883     -0.713895      0.789747      0.466585       5.19470       7.02989       7.70550       8.21954       8.40845       8.24387
  30  21 4297.0032    1.0745 15.4341 10.2754 -0.0005      0.280961  0.2395   0.0063   0.3557    0.0307   0.0000     0.0717395   446.4654       11.0554       7.10099      -7.22387       11.4242       3.30653       6.43941       8.45392       9.42282       10.0908       10.3528       10.0917
  31   5 1788.3166    0.4081  0.3424  9.8609  0.0000       16.5211  0.0132   0.0112   0.0279    0.0395   0.0000       2.59515   440.6173     -0.647991       20.7194     -0.149568      -1.92812       1.12647      0.586292      0.788385      0.850984      0.936340      0.924473      0.895996
  31   6 1969.5119    0.6168  0.4992  9.8767  0.0000       9.11899  0.0158   0.0138   0.0331    0.0602   0.0000       1.28478   440.8289     -0.220214       20.8120      0.551567     -0.308772       2.70884      0.709598      0.952879       1.00296       1.07227       1.12694       1.06660
  31   7 2147.1220    0.8871  0.8075 10.1835  0.0000       5.80228  0.0225   0.0163   0.0439    0.0867   0.0000      0.844655   440.1428     -0.536687       21.2166       1.60991      -2.50099       1.54962      0.949725       1.27868       1.39685       1.46857       1.45072       1.38026
  31   8 2319.0221    1.2935  1.0717 10.2507  0.0000       4.00398  0.0266   0.0204   0.0495    0.1446   0.0000      0.633111   441.7577      0.605734       20.1999      -3.25807      -3.33651      -2.47458      0.984639       1.31459       1.43173       1.57580       1.55840       1.58756
  31   9 2485.0734    1.7414  1.3536 10.7450  0.0000       2.57884  0.0317   0.0247   0.0563    0.1312   0.0000      0.489153   441.5198     -0.936478       16.7566      0.238851      -2.85357      -1.93523       1.18619       1.63427       1.76016       1.93757       1.94645       1.90946
  31  10 2647.9588    2.4124  1.1124 11.6227  0.0000       3.07891  0.0277   0.0379   0.0503    0.1401   0.0000      0.583001   440.3508       1.42127       17.6213       3.82424     -0.752315     -0.586764       1.02576       1.36982       1.39105       1.50807       1.55848       1.52764
  31  11 2808.4304    3.1293  1.0590 11.8560  0.0000       1.93780  0.0252   0.0489   0.0471    0.1735   0.0000      0.553249   441.0116    -0.0921707       12.0958     -0.178435      -1.92406      0.273692      0.976929       1.27417       1.45818       1.55483       1.58089       1.58331
  31  12 2966.1950    3.8491  1.0512 11.8417  0.0000       1.01172  0.0243   0.0591   0.0464    0.2315   0.0000      0.493090   439.6861       3.68485       16.3258      0.362956      -2.77273      0.426520      0.963994       1.18807       1.31430       1.36705       1.45995       1.43519
  31  13 3121.4315    4.1543  1.1805 12.4948  0.0000       1.85508  0.0285   0.0636   0.0523    0.2033   0.0000      0.533574   438.4935       5.55679       13.6180       4.26894     -0.702790       1.77750       1.04992       1.34057       1.48441       1.55824       1.63127       1.65900
  31  14 3274.9208    3.8828  1.6541 11.9932  0.0000      0.815416  0.0336   0.0492   0.0611    0.1535   0.0000      0.341538   439.9179       2.03018       20.1965      0.127746      -1.22945      0.360342       1.26437       1.65776       1.80581       1.97700       2.02212       1.94141
  31  15 3427.4780    3.2129  2.4023 11.9246 -0.0006      0.750371  0.0418   0.0340   0.0772    0.0710   0.0000      0.207837   439.3234       6.67245       14.9439       2.65647      0.965660      -2.27295       1.48135       1.97200       2.17709       2.37331       2.33673       2.34196
  31  16 3579.4741    2.5922  3.6978 11.4608  0.0001      0.593335  0.0560   0.0227   0.0991    0.0540   0.0000      0.127740   440.2074       4.26444       11.9109       5.74561      -3.59552      0.905574       1.95333       2.52662       2.75236       3.02232       3.02338       3.02578
  31  17 3730.8676    2.1721  5.5238 10.9485 -0.0000      0.615034  0.0731   0.0163   0.1308    0.0476   0.0000     0.0803689   440.3045       6.18583       5.55871       4.27924      -5.60059       5.41646       2.44831       3.32692       3.64938       3.99726       4.03945       3.94572
  31  18 3881.2718    1.7822  7.6730 10.6835  0.0000      0.408774  0.0955   0.0118   0.1734    0.0394   0.0000     0.0662901   434.1201       5.93866       2.84929       4.80226      -11.3208       1.63413       3.26778       4.26228       4.65842       4.98619       5.08520       5.02226
  31  19 4031.4459    1.5070 10.6596 10.4773  0.0000      0.359895  0.1353   0.0091   0.2358    0.0360   0.0000     0.0599353   434.3967      0.679456       13.7254       8.96655     -0.132741       8.66816       4.22509       5.53749       6.13943       6.54521       6.63210       6.52920
  31  20 4181.1786    1.2449 13.6956 10.4218 -0.0015      0.299407  0.1945   0.0071   0.3118    0.0317   0.0000     0.0679753   450.6408     -0.349174       14.4740       13.9693       7.36338      -6.99046       5.40143       7.29436       7.95274       8.58767       8.77782       8.72222
  32   3 1409.4123    0.1326  0.0931 10.0444  0.0000       11.0877  0.0119   0.0091   0.0218    0.0229   0.0000       38.6194   441.3693     -0.423916       21.3254       2.02063      -2.47159     -0.351448      0.535126      0.585210      0.733346      0.894132      0.796188      0.721245
  32   4 1616.4593    0.2403  0.1868  9.9376  0.0000       21.1648  0.0102   0.0095   0.0259    0.0299   0.0000       7.67281   441.0710     -0.544511       21.3835      0.205739      -3.09540     -0.111258      0.468779      0.618578      0.804185      0.820560      0.701951      0.826523
  32   5 1806.2005    0.4183  0.3812  9.8905  0.0000       13.4528  0.0144   0.0107   0.0296    0.0409   0.0000       2.27256   440.4180    -0.0482460       21.1371       1.09219      -2.96023      0.746135      0.653934      0.835148      0.912182       1.02262       1.08197       1.03194
  32   6 1988.7320    0.6414  0.5890  9.8702  0.0000       10.2778  0.0170   0.0131   0.0369    0.0644   0.0000       1.17522   440.3548     -0.365124       19.5512      0.561557      -1.34411       1.31072      0.729562      0.937083       1.08103       1.07972       1.11492       1.14280
  32   7 2167.4126    0.9364  0.8697 10.0540  0.0000       4.79176  0.0237   0.0160   0.0423    0.1039   0.0000      0.752644   439.8435       2.18015       19.6381     -0.617136      -2.97436       2.16297      0.879939       1.15889       1.26611       1.35774       1.40798       1.42913
  32   8 2340.1813    1.3547  1.0980 10.7163  0.0000       3.43993  0.0280   0.0217   0.0507    0.1209   0.0000      0.673689   440.5439      0.263479       19.6331      0.240221      -4.49181      0.976868      0.990743       1.28862       1.40686       1.61006       1.65405       1.66207
  32   9 2507.3701    1.9447  1.1726 10.6336  0.0000       2.35807  0.0278   0.0290   0.0504    0.2118   0.0000      0.622391   440.8760    -0.0440802       17.0443      -1.03981     0.0924767      -1.67897      0.990889       1.31212       1.45400       1.49406       1.58576       1.61564
  32  10 2671.6859    2.5061  1.0433 11.6542  0.0000      0.618190  0.0253   0.0396   0.0477    0.1458   0.0000      0.622561   440.1534       2.47854       17.1524     -0.611930      0.282736      -1.42118      0.956221       1.23556       1.33980       1.45136       1.45736       1.46473
  32  11 2833.7750    3.3133  1.0736 11.8276  0.0000       1.04255  0.0245   0.0502   0.0481    0.1896   0.0000      0.460148   439.1362       4.23067       19.3785       2.73612      -1.26894      0.637451      0.941623       1.15017       1.32152       1.39687       1.43846       1.44741
  32  12 2992.8416    3.9717  0.9942 12.5943  0.0000       2.51992  0.0243   0.0628   0.0442    0.1490   0.0000      0.506638   439.1966       2.17492       15.5517       1.54999      -3.23093      0.615127      0.949816       1.24518       1.39604       1.50225       1.55523       1.50117
  32  13 3148.9996    3.9899  1.2158 12.7422  0.0000       1.27976  0.0294   0.0603   0.0527    0.1517   0.0000      0.606655   439.9486       4.11521       17.7713      -2.39828       1.28768      -1.99557       1.06214       1.40771       1.54088       1.70533       1.69394       1.73733
  32  14 3303.4494    3.7245  1.6809 12.5850  0.0000      0.560229  0.0348   0.0478   0.0633    0.0954   0.0000      0.362314   441.9255       1.97791       16.1212       1.90551     -0.100160     0.0909864       1.20325       1.56290       1.69367       1.84773       1.86802       1.90979
  32  15 3456.9507    3.0631  2.5713 11.9038 -0.0005      0.678230  0.0440   0.0309   0.0773    0.0642   0.0000      0.185994   438.1995       3.88601       18.1373      -1.31509      0.425165     0.0320594       1.54299       2.02954       2.26025       2.45778       2.45507       2.42967
  32  16 3609.6468    2.5169  4.0715 11.3480 -0.0001      0.597511  0.0579   0.0207   0.1036    0.0496   0.0000      0.110994   438.1387       8.51327       16.4772       2.34969      -2.39895      -5.47178       1.99107       2.56154       2.84797       3.02340       3.12734       3.06774
  32  17 3761.6489    2.0958  5.6919 10.9416 -0.0000      0.547588  0.0728   0.0153   0.1326    0.0451   0.0000     0.0777590   438.8163       10.5730       11.0602      -1.65944      -9.80250      -5.00478       2.50709       3.29364       3.64226       3.87266       3.97823       3.95171
  32  18 3912.8851    1.7528  8.8345 10.5197  0.0000      0.458485  0.1044   0.0106   0.1872    0.0389   0.0000     0.0590936   442.1568       8.20152       10.9653      -1.70258      -4.44681      -8.68896       3.31634       4.36752       4.86210       5.13866       5.29180       5.21895
  32  19 4063.2347    1.4411 10.6577 10.5049 -0.0000      0.191698  0.1387   0.0086   0.2361    0.0345   0.0000     0.0628251   438.2914     -0.870224       19.0974       3.50818       6.24010      -5.38881       4.07470       5.41759       6.05093       6.45867       6.53761       6.42887
  32  20 4214.0281    1.1820 13.7513 10.4130 -0.0001      0.343218  0.1970   0.0068   0.3082    0.0308   0.0000     0.0680850   453.3499       5.73127       12.3399       1.91163      -11.2578      -16.9089       5.24944       6.82739       7.75562       8.19945       8.37211       8.27969
  33   3 1425.4138    0.1262  0.1610 10.0442  0.0000       21.0791  0.0144   0.0073   0.0350    0.0240   0.0000       28.7320   440.5558     -0.137624       21.1714   -0.00506916      -2.97175       1.02569      0.560209      0.733156      0.934615      0.954931      0.891792      0.967970
  33   4 1633.2573    0.2504  0.2779  9.8841  0.0000       26.6629  0.0142   0.0083   0.0283    0.0319   0.0000       5.66396   440.7863      0.548130       21.1904   -0.00251801      -3.43788     -0.253385      0.644150      0.825266      0.967253      0.925604       1.04911       1.16960
  33   5 1823.8702    0.4433  0.4150  9.9206  0.0000       13.0245  0.0156   0.0110   0.0292    0.0425   0.0000       1.98214   441.3383     -0.160433       22.5723     0.0320481      -2.79468      0.193521      0.665184      0.791600      0.901476      0.959118       1.04313       1.03255
  33   6 2007.7455    0.6441  0.5943  9.9266  0.0000       12.1936  0.0184   0.0128   0.0336    0.0606   0.0000       1.18392   439.9081      -1.52529       20.7288     -0.585332      -2.41184      0.840143      0.722287      0.960421       1.10946       1.16734       1.13488       1.17379
  33   7 2187.4309    0.9728  0.9207 10.0402  0.0000       4.91281  0.0235   0.0160   0.0441    0.1066   0.0000      0.738097   442.2379      -1.62850       22.1189      -1.40921      -1.02272      -1.83045      0.846518       1.12886       1.23521       1.32106       1.37862       1.35785
  33   8 2360.9287    1.4144  1.0377 10.5498  0.0000       3.06869  0.0253   0.0220   0.0485    0.1372   0.0000      0.637287   439.8520       2.64042       20.3741       1.24290      -5.13051      -2.02787      0.891643       1.15954       1.27616       1.42554       1.40671       1.40113
  33   9 2529.2710    2.0573  1.1855 10.5611  0.0000       2.98651  0.0275   0.0295   0.0499    0.2330   0.0000      0.534447   440.0270       2.27329       22.1585       2.48719      -2.83404      0.663698      0.995937       1.22764       1.33364       1.50894       1.55876       1.53940
  33  10 2695.1131    2.6385  1.2542 11.4044  0.0000       2.38191  0.0289   0.0375   0.0516    0.1724   0.0000      0.539008   442.0361       1.42326       17.6101      0.497214      0.259840      -2.32253      0.968152       1.28656       1.44083       1.56245       1.50960       1.52089
  33  11 2858.6321    3.4731  1.0052 11.8679  0.0000       1.46059  0.0227   0.0531   0.0442    0.1835   0.0000      0.588711   438.4473       3.09599       16.8696       3.86039      -1.95506      -1.68687      0.867549       1.16487       1.27062       1.38200       1.39782       1.31248
  33  12 3018.8469    4.1152  1.1012 12.3284  0.0000      0.124113  0.0252   0.0612   0.0465    0.1811   0.0000      0.510073   439.1405       3.22776       17.0880       1.23486       1.47240      -1.78570      0.884995       1.15486       1.24144       1.40499       1.42001       1.43213
  33  13 3176.1659    4.0498  1.2462 12.7822  0.0000       1.06190  0.0290   0.0596   0.0524    0.1365   0.0000      0.508225   440.7032       2.08471       18.6903       3.54183      -2.06118       1.94345       1.02002       1.30366       1.42292       1.54588       1.56116       1.60279
  33  14 3331.4671    3.6129  1.8408 12.5077  0.0000      0.120176  0.0367   0.0434   0.0659    0.0827   0.0000      0.329235   439.8864       4.31189       15.5290       3.67550     -0.799493     0.0394688       1.24230       1.63890       1.81606       1.96084       1.98565       1.95179
  33  15 3485.9528    2.9903  2.9183 11.8532 -0.0000      0.736734  0.0463   0.0286   0.0844    0.0609   0.0000      0.153144   438.6509       4.42925       12.5691      0.438085       1.24022      -1.42694       1.55202       2.07645       2.20883       2.40230       2.52139       2.52043
  33  16 3639.3245    2.4377  4.3574 11.2579 -0.0001      0.436215  0.0599   0.0190   0.1057    0.0485   0.0000      0.102809   437.6766       7.43370       15.9859     -0.673172      0.344816       2.06254       2.00703       2.62080       2.88631       3.11665       3.20286       3.16308
  33  17 3792.2031    2.0136  6.7065 10.8072  0.0000      0.428724  0.0806   0.0133   0.1471    0.0413   0.0000     0.0661963   434.9928       10.5967       15.8404      -3.10329      -4.03057     -0.246127       2.63656       3.40370       3.81344       4.07207       4.21014       4.21527
  33  18 3944.1348    1.6684  8.6180 10.5817  0.0000      0.322900  0.1036   0.0102   0.1870    0.0365   0.0000     0.0611623   436.7468       9.89479       16.7652       3.68612      -3.42181      -7.17926       3.19257       4.26838       4.71601       5.08498       5.18087       5.16461
  33  19 4095.2448    1.3673 11.7363 10.4495 -0.0010      0.343141  0.1567   0.0077   0.2561    0.0338   0.0000     0.0677361   437.1032       24.4204       3.51915      -3.43090       13.6100      -3.83668       4.29665       5.73599       6.43349       6.77065       6.94733       7.02511
  34   3 1441.1572    0.1485  0.1494 10.0202  0.0000       26.5723  0.0118   0.0076   0.0272    0.0242   0.0000       22.5616   441.8255     -0.724832       20.6228      0.752524      -2.37823      -1.15516      0.453762      0.583087      0.727488      0.661833      0.734046      0.877746
  34   4 1649.7712    0.2669  0.2641  9.9102  0.0000       24.9008  0.0133   0.0086   0.0262    0.0317   0.0000       5.42782   440.3045   -0.00875251       20.0808      0.885451     -0.717075       1.65780      0.603955      0.826643      0.914186       1.02052      0.988484      0.947231
  34   5 1841.2837    0.4577  0.4636  9.8749  0.0000       10.3778  0.0159   0.0105   0.0325    0.0472   0.0000       1.73778   440.8078     -0.251596       21.5196      0.469999      -2.80679      -2.58416      0.669883      0.844474      0.969886       1.00441       1.01392       1.00716
  34   6 2026.4680    0.7043  0.6445  9.9679  0.0000       8.78196  0.0176   0.0136   0.0373    0.0676   0.0000       1.04351   440.7319      0.545006       20.2405       1.38508      -2.27742      -1.74151      0.675738      0.870783      0.951743       1.06174       1.05993       1.08111
  34   7 2207.1352    1.0300  0.9272 10.1914  0.0000       4.54388  0.0248   0.0168   0.0440    0.1066   0.0000      0.745060   441.5069      0.987511       20.1110       3.02883      -1.91713      0.546937      0.863017       1.14225       1.14738       1.37832       1.37088       1.39406
  34   8 2381.3888    1.4834  1.2425 10.1865  0.0000       4.20948  0.0286   0.0212   0.0522    0.1764   0.0000      0.570680   441.2021       2.54715       19.6126      0.524663      -1.65826      -1.54702      0.934344       1.24877       1.33846       1.44990       1.48284       1.53652
  34   9 2550.7515    2.0777  1.2121 11.0600  0.0000       2.42703  0.0285   0.0302   0.0503    0.1705   0.0000      0.565810   440.2174       3.76340       21.6514       2.66081      -2.98775      -3.43259      0.989190       1.31594       1.50117       1.65000       1.66871       1.63675
  34  10 2718.1005    2.7953  1.2391 11.2636  0.0000       2.19209  0.0287   0.0384   0.0492    0.1997   0.0000      0.523369   441.5833       3.06249       20.8503      0.868032      -2.31798      -1.12235      0.946475       1.25249       1.38308       1.48800       1.51705       1.46799
  34  11 2883.0477    3.6541  1.0138 12.0596  0.0000       1.38768  0.0223   0.0555   0.0444    0.1678   0.0000      0.527340   440.2704      0.799889       18.8612     -0.291706      -1.74045      -2.06409      0.801116       1.08291       1.19752       1.31324       1.31693       1.33556
  34  12 3044.5520    4.0556  1.0791 12.7642  0.0000       1.40287  0.0245   0.0610   0.0490    0.1319   0.0000      0.554328   439.4967       7.59634       18.7865       1.86070      -4.42991      -2.95017      0.833967       1.08805       1.17400       1.31848       1.34481       1.33627
  34  13 3202.9388    4.0700  1.3943 12.7140  0.0000       1.19837  0.0296   0.0548   0.0558    0.1198   0.0000      0.436573   440.8728       6.21992       16.6215       2.58880     -0.922061      -2.28175      0.993029       1.31416       1.43662       1.57940       1.60433       1.58961
  34  14 3359.3932    3.5931  2.1166 11.8964 -0.0007      0.865026  0.0381   0.0385   0.0653    0.0979   0.0000      0.242687   439.1588       3.43118       15.4505      0.129011     -0.351796      0.371170       1.26796       1.68835       1.87137       2.00930       2.04843       2.04433
  34  15 3514.6564    2.9062  3.2334 11.6048  0.0000      0.615252  0.0479   0.0256   0.0868    0.0597   0.0000      0.139129   438.7598       3.80485       13.7494       5.14295      -2.44071     -0.790546       1.57679       2.12118       2.31744       2.47619       2.60379       2.55587
  34  16 3669.0079    2.3582  4.7206 11.1456  0.0000      0.649947  0.0616   0.0177   0.1107    0.0470   0.0000     0.0907117   439.8279       13.6986       19.8056       4.63028      -2.95368       2.96453       1.98825       2.58253       2.91369       3.11502       3.18171       3.24238
  34  17 3822.4971    1.9506  7.2067 10.7429 -0.0004      0.511977  0.0829   0.0123   0.1566    0.0398   0.0000     0.0655587   437.3959       7.34932       16.4873      -9.20742      -7.51300       2.50085       2.61771       3.47840       3.91440       4.11122       4.31092       4.24595
  34  18 3974.8961    1.6177  9.7528 10.5488  0.0000      0.306257  0.1170   0.0092   0.2051    0.0352   0.0000     0.0604372   437.4780       8.65087       26.5867       2.40687       2.10437      -8.40606       3.34424       4.46509       4.88142       5.37667       5.44312       5.40191
  34  19 4126.9779    1.3519 12.6755 10.4182  0.0006      0.321263  0.1673   0.0070   0.2682    0.0318   0.0000     0.0639515   441.8218       6.46672       12.2803      -9.38458       3.72277      0.373065       4.34633       5.83824       6.51550       6.96928       7.09728       7.08797
  35   2 1221.9175    0.0826  0.0717 10.1362  0.0000       19.9667  0.0198   0.0095   0.0218    0.0211   0.0000       125.062   440.9374     -0.433272       23.3525      0.652338      -3.76918     -0.405948      0.803380       1.72222       1.64830       1.61483       1.75682       2.11971
  35   3 1456.6293    0.1595  0.1018 10.0153  0.0000       42.8968  0.0101   0.0091   0.0192    0.0244   0.0000       24.0161   441.2711      0.190574       21.2890     -0.728692      -3.29353      0.220179      0.396123      0.500335      0.584784      0.624808      0.699622      0.610694
  35   4 1666.0086    0.2898  0.2731  9.8970  0.0000       24.9531  0.0124   0.0088   0.0251    0.0313   0.0000       4.59058   440.7472      0.239069       20.6162       1.14727      -4.16827       1.26446      0.487994      0.671970      0.758338      0.775363      0.842530      0.820165
  35   5 1858.5350    0.4714  0.4719  9.8386  0.0000       15.1259  0.0154   0.0106   0.0319    0.0446   0.0000       1.77629   440.5403      -1.22284       19.8379     -0.632104      -3.11857       1.11310      0.596398      0.765805      0.830008      0.938792      0.982735      0.955173
  35   6 2044.8983    0.7346  0.7650  9.8742  0.0000       6.84518  0.0202   0.0129   0.0407    0.0760   0.0000      0.903968   441.2259       1.32929       22.6768       1.32839      -1.95834     -0.773048      0.749811       1.02472       1.12583       1.26066       1.28293       1.35090
  35   7 2226.5556    1.0762  0.9623 10.1657 -0.0009       5.26233  0.0237   0.0170   0.0444    0.1093   0.0000      0.701158   438.4581      0.826009       20.4323       1.32659      -4.15371      0.822154      0.790321       1.06313       1.16252       1.19751       1.28649       1.24902
  35   8 2401.4331    1.5330  1.2348 10.4531  0.0000       3.97038  0.0281   0.0216   0.0519    0.1489   0.0000      0.609464   442.0784       1.57248       19.3847     -0.720979      -2.08675       2.18270      0.927982       1.23024       1.35834       1.46536       1.47282       1.50287
  35   9 2571.8893    2.1631  1.2883 10.8053 -0.0002       1.22938  0.0272   0.0293   0.0512    0.1697   0.0000      0.491532   442.2684     -0.105589       20.5441    -0.0583034      -2.91304     0.0226384      0.897047       1.17750       1.32644       1.39749       1.42276       1.45118
  35  10 2740.6239    2.8981  1.0951 11.8008  0.0000       1.92051  0.0247   0.0431   0.0473    0.1648   0.0000      0.532152   441.0562       2.47405       18.3142      0.840255      -3.31288      -2.14274      0.857493       1.08402       1.21250       1.30692       1.35039       1.39724
  35  11 2906.9507    3.7289  1.0782 11.9880  0.0000       1.36511  0.0232   0.0544   0.0463    0.1951   0.0000      0.509401   440.4554       3.09584       17.4009     -0.934492      -1.36608      -2.17005      0.795027       1.02853       1.14712       1.26150       1.24096       1.23858
  35  12 3069.7315    4.1064  1.1738 12.6092  0.0000       1.29402  0.0263   0.0589   0.0493    0.1587   0.0000      0.515847   442.2305       4.99136       20.1573      0.874306      0.590688      -2.84505      0.858663       1.15591       1.23097       1.38844       1.39391       1.42357
  35  13 3229.3053    3.9798  1.4617 12.6683 -0.0045      0.999262  0.0307   0.0511   0.0545    0.0989   0.0000      0.404513   439.8255       4.58402       19.9638       1.13209       2.11063      -1.30982      0.979114       1.34369       1.44429       1.59247       1.58169       1.64673
  35  14 3386.8042    3.4209  2.2323 11.9345  0.0001      0.784803  0.0387   0.0350   0.0666    0.0813   0.0000      0.225631   440.1791       6.52794       18.3009       1.42886      -4.48558       1.42470       1.23321       1.64030       1.84482       1.99489       2.03329       1.99979
  35  15 3542.9725    2.7663  3.2653 11.6728  0.0000      0.553157  0.0493   0.0242   0.0874    0.0564   0.0000      0.145318   441.1208       9.04231       13.8457      0.242897      0.396743      0.470425       1.60014       2.09945       2.36441       2.51741       2.57355       2.59269
  35  16 3698.1544    2.2885  5.0855 10.9459  0.0000      0.591362  0.0632   0.0161   0.1131    0.0466   0.0000     0.0820908   439.8160       4.70195       15.6314       3.13542      -4.05794      -2.01150       1.97463       2.58723       2.87595       3.07546       3.13524       3.11686
  35  17 3852.1775    1.8451  7.4565 10.7648 -0.0007      0.322094  0.0876   0.0115   0.1615    0.0375   0.0000     0.0687480   441.5534       5.81569       11.1418     -0.349287      -3.30211      -2.82588       2.67148       3.51682       3.94660       4.17768       4.34623       4.29795
  35  18 4005.4260    1.5623 10.1751 10.5297  0.0000      0.194368  0.1249   0.0086   0.2135    0.0339   0.0000     0.0619392   440.5863       10.5082       14.9574       5.66025      -10.4413      -15.4005       3.44082       4.58576       5.11579       5.44869       5.60166       5.61146
  35  19 4157.9488    1.2685 13.1609 10.4613  0.0000     0.0986057  0.1822   0.0065   0.2903    0.0293   0.0000     0.0706097   436.5928      -2.86728       25.9116       4.18741       9.44358       2.98673       4.44904       5.91050       6.59231       7.06904       7.30041       7.32921
  36   3 1471.8493    0.1575  0.1246 10.0371  0.0000       17.1106  0.0107   0.0080   0.0229    0.0229   0.0000       22.0018   441.6307      0.483051       21.3525     -0.402596      -2.68912      0.387237      0.405907      0.577109      0.635586      0.658746      0.603263      0.619788
  36   4 1681.9507    0.3013  0.3095  9.9580  0.0000       21.0679  0.0138   0.0087   0.0275    0.0308   0.0000       4.16870   440.9102      0.198028       19.9422      -1.19017      -3.10624     -0.494237      0.566620      0.712300      0.783597      0.851076      0.899387      0.907944
  36   5 1875.5262    0.4906  0.4863  9.8898  0.0000       13.8145  0.0152   0.0107   0.0320    0.0456   0.0000       1.67675   440.4620      -1.87807       20.8945       1.47934      -3.64316     -0.109455      0.564891      0.743585      0.817401      0.929287      0.902600      0.995551
  36   6 2063.2063    0.7776  0.5779 10.0578  0.0000       8.68529  0.0155   0.0149   0.0322    0.0650   0.0000      0.980846   441.3931      -1.50728       21.3620      0.537668      -3.13561     -0.494215      0.590964      0.789680      0.900895      0.974800       1.04119       1.02134
  36   7 2245.5840    1.1652  0.9427 10.1955  0.0000       5.11953  0.0217   0.0183   0.0436    0.1207   0.0000      0.654416   440.2772       2.10831       21.2181      -2.25102      -4.98280       1.63004      0.733410      0.942453       1.04611       1.17829       1.15939       1.19468
  36   8 2421.3149    1.6631  1.1782 10.6888  0.0000       3.94257  0.0276   0.0239   0.0497    0.1572   0.0000      0.619811   441.0039     -0.898318       22.4035      -1.00747      -3.66094     -0.313644      0.864337       1.14247       1.29501       1.39439       1.41479       1.37686
  36   9 2592.8601    2.2591  1.3120 11.0170  0.0000       2.81270  0.0283   0.0298   0.0505    0.1570   0.0000      0.482140   441.0017       2.85320       19.5501      0.500320      0.107029      -2.72271      0.901103       1.15061       1.25871       1.34880       1.40815       1.41826
  36  10 2762.8641    2.9524  1.2088 11.3751  0.0000       2.75104  0.0260   0.0410   0.0489    0.2237   0.0000      0.567719   439.4898       2.76596       19.6705     0.0454387      0.273767      -1.79761      0.856667       1.06629       1.18126       1.30163       1.31177       1.34545
  36  11 2930.3281    3.9077  1.1102 11.8802 -0.0001      0.632705  0.0236   0.0549   0.0452    0.2151   0.0000      0.527821   440.2216       2.93605       18.1823      -1.34811     -0.751050      -1.02224      0.789476       1.01725       1.11791       1.19559       1.29802       1.28337
  36  12 3094.3795    4.1829  1.1751 12.8632  0.0000      0.928770  0.0264   0.0604   0.0495    0.1423   0.0000      0.550609   441.0027       2.86852       18.2304       2.10690     -0.525497      0.416751      0.840712       1.10183       1.19659       1.32588       1.28305       1.33312
  36  13 3255.1754    3.8641  1.6123 12.5632  0.0000      0.341241  0.0315   0.0462   0.0569    0.0880   0.0000      0.335599   440.2744       4.76050       16.0261      0.913137      -3.99700      -1.27678      0.969450       1.27020       1.43354       1.55627       1.56624       1.54047
  36  14 3413.9183    3.2486  2.2730 12.2973  0.0000       1.01929  0.0398   0.0332   0.0682    0.0590   0.0000      0.214986   440.4649       6.30677       17.8486       1.08946      -2.59466       1.13509       1.23557       1.62014       1.78295       1.97003       1.93950       2.02720
  36  15 3570.9501    2.6702  3.7847 11.3647  0.0000      0.581755  0.0505   0.0210   0.0948    0.0525   0.0000      0.120534   438.9502       3.94772       16.8691       1.10523      -4.70044      0.543963       1.54382       2.01508       2.20978       2.43666       2.48684       2.46303
  36  16 3726.8812    2.1880  5.7363 10.9322  0.0000      0.515247  0.0682   0.0145   0.1231    0.0421   0.0000     0.0723249   437.2536       9.76407       11.9993       1.46349      0.969608      -5.55834       2.09758       2.72555       3.08699       3.29392       3.41376       3.42070
  36  17 3881.9521    1.8049  8.0684 10.6713  0.0000      0.478424  0.0933   0.0106   0.1686    0.0377   0.0000     0.0630670   445.3760       6.01008       15.7693    0.00929419       1.10876       1.06376       2.64786       3.50649       3.86695       4.16302       4.29160       4.29399
  36  18 4036.2091    1.4758 10.6444 10.5339 -0.0005      0.372539  0.1334   0.0078   0.2253    0.0331   0.0000     0.0648345   441.0811       5.69695       9.32393      -8.20595       2.03893       5.39948       3.50398       4.67766       5.19962       5.50572       5.75494       5.69492
  36  19 4189.4618    1.2185 14.0343 10.4668 -0.0007      0.386855  0.1959   0.0063   0.3009    0.0289   0.0000     0.0708809   441.9403       8.41652     -0.724034      -4.01551       2.59889      -2.42773       4.47745       5.98277       6.66311       7.23681       7.36345       7.42618
  37   3 1486.8111    0.1798  0.1299 10.0198  0.0000       23.5334  0.0092   0.0086   0.0215    0.0230   0.0000       17.6422   441.5137      -1.47275       22.0380       1.06795      -2.11931     -0.819811      0.380154      0.484735      0.554398      0.610235      0.593516      0.602492
  37   4 1697.6161    0.3154  0.2783  9.9505  0.0000       15.7872  0.0117   0.0091   0.0243    0.0305   0.0000       3.89982   440.7763     -0.389025       21.3810     -0.328192      -3.11784      -1.31834      0.429168      0.579753      0.621067      0.726386      0.768206      0.790863
  37   5 1892.3112    0.5178  0.5316  9.9138  0.0000       10.8978  0.0167   0.0107   0.0324    0.0488   0.0000       1.47803   441.2547     -0.792721       21.4500     0.0366487      -3.24080      -1.54200      0.575990      0.767314      0.822960      0.908814      0.945096      0.940465
  37   6 2081.2605    0.7873  0.8019  9.9850  0.0000       8.08039  0.0208   0.0134   0.0402    0.0813   0.0000      0.903942   441.0657    -0.0329397       21.8770     -0.829346      -2.96743      0.568525      0.713908      0.960862       1.05446       1.16423       1.14668       1.16351
  37   7 2264.4497    1.1631  1.1791 10.1142  0.0000       3.85075  0.0276   0.0168   0.0496    0.1428   0.0000      0.633643   442.4992      0.910590       23.0017       2.32062      -1.22741      -2.23986      0.867651       1.15699       1.29773       1.41145       1.44804       1.49509
  37   8 2440.8064    1.6869  1.1774 10.8454  0.0000       4.22903  0.0268   0.0239   0.0492    0.1314   0.0000      0.619721   441.6633      0.373980       21.5424       1.39462      -1.64409      -1.68426      0.784394       1.05873       1.17049       1.28712       1.32604       1.38870
  37   9 2613.4449    2.2966  1.2471 11.5632  0.0000       2.67785  0.0275   0.0316   0.0515    0.1190   0.0000      0.587653   440.0791       2.18725       20.5017      0.256553      -3.24827      -1.32502      0.832647       1.08556       1.18286       1.30723       1.33639       1.35734
  37  10 2784.6279    3.1796  1.1565 11.3338  0.0000       1.57007  0.0256   0.0431   0.0438    0.2485   0.0000      0.510058   441.5302       3.70612       21.8297       2.24664     -0.852356      0.263679      0.812609       1.06254       1.14854       1.26312       1.31896       1.36122
  37  11 2953.3854    3.8899  1.1414 12.3566  0.0000       1.28272  0.0254   0.0547   0.0451    0.1664   0.0000      0.527456   440.6061       4.40322       17.9801      0.311992      -3.38881      0.413178      0.831636       1.03803       1.16420       1.25210       1.28163       1.27843
  37  12 3118.6110    4.1456  1.2309 12.7643 -0.0003       1.02312  0.0272   0.0571   0.0486    0.1329   0.0000      0.500615   440.4802       5.12077       17.1240      -1.90878      -3.98712       2.61177      0.836549       1.12852       1.17736       1.34197       1.33809       1.37026
  37  13 3280.7244    3.9005  1.7301 12.4732  0.0000       1.07405  0.0320   0.0445   0.0593    0.0847   0.0000      0.335216   441.4272       3.82240       17.7509      -1.47688      -2.50520       1.19383      0.955358       1.25379       1.38169       1.47576       1.51296       1.52183
  37  14 3440.5037    3.2374  2.4698 12.1601  0.0000      0.578334  0.0396   0.0313   0.0726    0.0556   0.0000      0.206435   440.3617       6.12108       17.3835      -3.58103      -2.42486     -0.190138       1.20659       1.63424       1.75322       1.93969       1.94328       2.01717
  37  15 3598.7275    2.5752  4.1512 11.3645 -0.0000      0.540443  0.0543   0.0193   0.0974    0.0464   0.0000      0.106752   441.3267       7.87336       16.8132       1.97873      -1.49836      -4.70074       1.59561       2.10553       2.34195       2.51077       2.62853       2.62453
  37  16 3755.4681    2.1326  6.0798 10.9258  0.0000      0.370982  0.0709   0.0135   0.1297    0.0390   0.0000     0.0721326   442.2411       8.43626       15.3289       2.05795      -2.11002      -1.83960       2.06045       2.76568       3.02855       3.27951       3.38793       3.39629
  37  17 3911.2029    1.7610  8.9337 10.6263  0.0003      0.322485  0.1029   0.0096   0.1801    0.0361   0.0000     0.0593167   440.8207       7.28848       18.8927      0.731482      -5.73474       9.19937       2.77803       3.67724       4.06494       4.39919       4.55182       4.57367
  37  18 4065.9994    1.4500 11.6116 10.5217  0.0011      0.403817  0.1473   0.0073   0.2371    0.0321   0.0000     0.0682620   437.3915       7.34328       20.2727       15.0963       4.63017      0.843037       3.58126       4.83141       5.33463       5.79469       5.96532       5.99278
  38   3 1501.5487    0.1724  0.1334 10.0132  0.0000       28.7447  0.0107   0.0079   0.0180    0.0233   0.0000       16.6443   441.6767    -0.0940625       20.1967     -0.856924      -1.06976     -0.531219      0.435024      0.521062      0.591035      0.696748      0.724853      0.817839
  38   4 1713.0693    0.3158  0.3168  9.9539  0.0000       16.9454  0.0141   0.0087   0.0257    0.0311   0.0000       3.60609   441.5415     -0.256178       21.6179      0.277806      -1.81195      -1.44326      0.454557      0.705397      0.681172      0.810317      0.834557      0.858325
  38   5 1908.8915    0.5346  0.5009  9.8890  0.0000       12.1604  0.0157   0.0108   0.0296    0.0477   0.0000       1.47545   441.3097      0.649562       21.6803      0.176650      -3.50118       2.66843      0.526034      0.759994      0.793769      0.938562      0.985993       1.00835
  38   6 2099.0403    0.8276  0.8061  9.9223  0.0000       6.85238  0.0198   0.0135   0.0395    0.0832   0.0000      0.820252   440.9977       2.19612       21.7733     -0.560098      -3.29627     0.0948653      0.642949      0.903818      0.969963       1.07421       1.09434       1.10713
  38   7 2283.0367    1.2537  1.0111 10.3814  0.0000       4.57459  0.0233   0.0184   0.0433    0.1120   0.0000      0.675637   440.2648       1.07700       22.6647      0.593673      -2.62588      -1.28216      0.731923      0.947457       1.08169       1.18054       1.19460       1.20812
  38   8 2460.0831    1.8169  1.2506 10.6385  0.0000       2.79318  0.0262   0.0242   0.0496    0.1555   0.0000      0.520969   439.2802     -0.940378       22.2972       1.97679      -5.19128      0.184584      0.783616       1.02673       1.16383       1.27597       1.31071       1.31817
  38   9 2633.7920    2.4144  1.1534 11.5771  0.0000       2.63013  0.0259   0.0337   0.0475    0.1377   0.0000      0.616745   439.7449       3.26747       22.4472       1.55864     -0.670599     -0.979386      0.763604       1.04906       1.13402       1.22708       1.28954       1.29415
  38  10 2806.1249    3.2459  1.1510 11.9414  0.0000      0.844328  0.0255   0.0449   0.0451    0.1750   0.0000      0.542820   440.6087       1.58158       19.1430       1.74244      -3.09471      -3.23866      0.791819       1.06164       1.18788       1.31124       1.31006       1.33280
  38  11 2976.0036    3.9651  1.1215 12.4368  0.0000      0.973789  0.0243   0.0553   0.0449    0.1602   0.0000      0.500347   442.5753       4.71826       19.7207       1.30806      -3.63844     -0.355018      0.754297      0.977623       1.11663       1.21391       1.24753       1.22179
  38  12 3142.4346    4.2958  1.2560 12.5698  0.0000       1.06165  0.0263   0.0569   0.0489    0.1546   0.0000      0.489256   441.3391       5.35983       18.3795      -1.34288      -1.06888      -2.69415      0.789632       1.03313       1.13017       1.26674       1.26650       1.28779
  38  13 3305.8016    3.8290  1.8172 12.4018  0.0000      0.622900  0.0327   0.0418   0.0581    0.0802   0.0000      0.289824   440.9086       5.82324       18.9462      0.875543      -2.89438      -1.93776      0.973707       1.27608       1.43902       1.56525       1.62674       1.63958
  38  14 3466.9097    3.0355  2.7683 12.0990  0.0000      0.688220  0.0435   0.0271   0.0750    0.0480   0.0000      0.175329   440.8406       5.08416       14.6030       2.41680      -3.53204     -0.869982       1.25619       1.73285       1.91345       2.10813       2.15641       2.09969
  38  15 3625.9696    2.5059  4.4889 11.3142  0.0000      0.502625  0.0570   0.0179   0.1006    0.0437   0.0000     0.0949392   440.1565       2.60267       16.6480       3.31491      -2.93492      -3.24490       1.61129       2.12253       2.36034       2.57181       2.62541       2.68166
  38  16 3783.7814    2.0137  6.7540 10.8536  0.0000      0.555261  0.0776   0.0121   0.1403    0.0374   0.0000     0.0695084   440.2851       3.54104       7.53941       2.65463       6.10889     -0.714072       2.17298       2.83870       3.20934       3.46846       3.57639       3.63152
  38  17 3940.0007    1.6803  9.5334 10.5862 -0.0002      0.279176  0.1115   0.0087   0.1936    0.0348   0.0000     0.0651168   442.9661       9.00306       18.4456     -0.660621      -2.33610      -9.58844       2.84651       3.74383       4.22215       4.55837       4.68581       4.64915
  38  18 4095.3823    1.3895 11.9822 10.5249 -0.0013      0.190331  0.1552   0.0068   0.2487    0.0309   0.0000     0.0689698   440.2397       1.37720       9.08796      -6.91835      -13.2772      -1.33986       3.64388       4.85855       5.43355       5.86948       6.04500       6.01757
  39   2 1275.7225    0.0949  0.1114 10.0760  0.0000       27.7124  0.0162   0.0073   0.0322    0.0205   0.0000       75.1894   441.3164     -0.735792       21.2103      0.425563      -2.32859      -1.05546      0.501153      0.691165      0.753166      0.828085      0.807796      0.796378
  39   3 1516.0496    0.1953  0.1664 10.0239  0.0000       18.5331  0.0102   0.0079   0.0217    0.0234   0.0000       12.5549   441.6358    -0.0913505       21.5948     -0.249129      -3.03521     0.0810529      0.398036      0.537773      0.632363      0.712072      0.692526      0.624885
  39   4 1728.2952    0.3427  0.3482  9.9179  0.0000       16.9351  0.0132   0.0089   0.0279    0.0323   0.0000       3.04349   441.4777      0.774366       20.0535     -0.980614      -2.62601       1.06217      0.437174      0.609905      0.640626      0.743862      0.753904      0.766149
  39   5 1925.2503    0.5823  0.5281  9.8828  0.0000       11.9267  0.0153   0.0116   0.0303    0.0497   0.0000       1.31009   440.9988       1.94400       20.1060     -0.616158      -3.49057      0.452097      0.523681      0.705123      0.825443      0.913749      0.951171      0.938785
  39   6 2116.6664    0.8407  0.8728  9.9766  0.0000       6.93166  0.0218   0.0134   0.0402    0.0863   0.0000      0.794939   440.9967     0.0874328       19.5374     -0.435605      -3.45107       1.39618      0.694717      0.917611       1.08332       1.14936       1.20242       1.19674
  39   7 2301.4389    1.2550  1.1798 10.3007  0.0000       5.15953  0.0266   0.0175   0.0487    0.1240   0.0000      0.655190   441.2341       1.98952       21.6327       1.97592      -3.57740      0.665173      0.766546       1.02096       1.10856       1.21218       1.26971       1.28387
  39   8 2479.1606    1.7930  1.1655 11.2320  0.0000       2.72210  0.0256   0.0258   0.0503    0.1175   0.0000      0.617030   442.4687      0.980436       20.5862     -0.794537      -2.85851      -2.09597      0.753615       1.01285       1.11630       1.23028       1.19738       1.24465
  39   9 2653.9970    2.5026  1.2533 11.2547  0.0000       3.43882  0.0263   0.0330   0.0477    0.1631   0.0000      0.499338   441.7807       2.54411       20.5378     -0.610316      -3.12186     -0.714471      0.776205       1.01856       1.11859       1.24838       1.26257       1.34075
  39  10 2827.4207    3.3161  1.2211 12.1171  0.0000       1.96037  0.0261   0.0453   0.0486    0.1525   0.0000      0.565276   441.6985       1.66433       20.0695       1.99545      -3.58394      -2.06073      0.755551      0.993877       1.11349       1.18728       1.23113       1.27638
  39  11 2998.2513    4.0083  1.1275 12.6593  0.0000       1.44668  0.0243   0.0557   0.0462    0.1346   0.0000      0.550447   440.9253       4.79809       18.7948      0.386414      -2.36937     -0.892843      0.746858       1.00762       1.09106       1.18318       1.21528       1.23732
  39  12 3165.7989    4.2010  1.3737 12.4162  0.0005       1.37359  0.0271   0.0522   0.0505    0.1323   0.0000      0.442120   440.3019       4.67561       17.4886     -0.647536      -1.25927     -0.188648      0.781748       1.00857       1.13534       1.23342       1.26343       1.27710
  39  13 3330.5296    3.7109  2.0136 12.2088  0.0000      0.687206  0.0340   0.0380   0.0608    0.0765   0.0000      0.255528   439.0942       4.81005       15.7490       3.24972      -1.31330      -4.06602      0.988110       1.31969       1.43266       1.58753       1.64832       1.63820
  39  14 3492.8163    2.9924  3.0991 11.9181  0.0000      0.706351  0.0445   0.0250   0.0801    0.0461   0.0000      0.149944   440.5861       7.88014       16.2743       2.82373       3.89444      -1.20611       1.23988       1.63562       1.85287       1.99865       2.08295       2.08105
  39  15 3652.9905    2.3951  4.6630 11.4001  0.0000      0.475008  0.0585   0.0169   0.1051    0.0383   0.0000     0.0974328   438.2173       7.50506       15.9922       1.68124      0.305565      -2.21683       1.61770       2.10442       2.40606       2.53665       2.66422       2.63824
  39  16 3811.5752    2.0081  7.7060 10.7185  0.0003      0.356434  0.0845   0.0111   0.1498    0.0368   0.0000     0.0593952   438.6393       5.21599       11.9191       1.87501       1.92454      0.468129       2.22388       2.99229       3.29630       3.60781       3.71842       3.72668
  39  17 3969.0706    1.5989  9.8773 10.6278 -0.0009      0.468560  0.1188   0.0083   0.2033    0.0329   0.0000     0.0653106   439.2730      0.893137       20.5755       6.47486      -7.42904      -7.23307       2.87002       3.82798       4.22457       4.64257       4.75457       4.78260
  39  18 4125.1967    1.3344 12.9032 10.5248  0.0000      0.349287  0.1715   0.0063   0.2659    0.0283   0.0000     0.0762311   443.1533       13.3078       19.7173       2.54189      -7.74295       2.90176       3.73225       4.96579       5.56859       5.99960       6.29149       6.35838
  40   2 1288.7426    0.1022  0.0974 10.1288  0.0000       25.2479  0.0150   0.0076   0.0241    0.0201   0.0000       71.2667   441.7022     -0.301395       21.9991      0.835740      -3.68523      0.118981      0.457385      0.575589      0.739961      0.811970      0.866673       1.04835
  40   3 1530.3448    0.1889  0.1738 10.0071  0.0000       26.4541  0.0102   0.0075   0.0237    0.0236   0.0000       12.9051   442.0109     -0.897206       21.4462      0.242330      -3.00993     -0.392450      0.343370      0.478713      0.471698      0.561163      0.600028      0.602846
  40   4 1743.3011    0.3603  0.3885  9.8758  0.0000       16.6643  0.0135   0.0087   0.0298    0.0337   0.0000       2.69856   440.3085      0.184607       20.2442      0.223211      -4.33347      0.901121      0.488084      0.661295      0.719721      0.813662      0.790191      0.812281
  40   5 1941.4874    0.5915  0.5979  9.8374  0.0000       9.86083  0.0160   0.0109   0.0335    0.0538   0.0000       1.15729   440.9581     -0.529082       21.1061      0.453099      -3.58986      -1.28978      0.510487      0.703697      0.784317      0.843150      0.841526      0.867252
  40   6 2134.0591    0.9015  0.8537  9.8820  0.0000       6.43988  0.0194   0.0139   0.0405    0.0956   0.0000      0.759903   441.4167      -1.01636       19.7383       2.72282      -2.37215      -1.54780      0.615549      0.802590      0.876251      0.935720      0.966685       1.03248
  40   7 2319.4133    1.3422  1.1222 10.4372  0.0000       3.30624  0.0246   0.0186   0.0470    0.1230   0.0000      0.622954   441.2981      0.917446       19.7629       1.25396      -3.21678     -0.603818      0.723935      0.931168       1.04251       1.17079       1.17853       1.24107
  40   8 2498.0511    1.9047  1.2986 11.1784  0.0000       3.14936  0.0273   0.0249   0.0503    0.1098   0.0000      0.532923   441.2324    -0.0286686       21.5770      -1.85551      -5.11165      -1.50485      0.781100      0.989996       1.11639       1.26512       1.32072       1.31290
  40   9 2673.8480    2.6540  1.2233 11.2945 -0.0001       1.78036  0.0247   0.0344   0.0455    0.1697   0.0000      0.481991   440.4783       2.07399       19.4719      0.887739      -2.96777     -0.330228      0.726265      0.941717       1.02611       1.18742       1.21690       1.22896
  40  10 2848.3572    3.3924  1.0825 12.4913  0.0000       1.56482  0.0234   0.0472   0.0437    0.1148   0.0000      0.541083   440.6062       2.13170       20.3780      0.106668      -3.33798       1.01311      0.689219      0.907482       1.01969       1.11290       1.12370       1.14188
  40  11 3020.1558    4.2738  1.1723 12.4374 -0.0000       1.91354  0.0245   0.0565   0.0450    0.1647   0.0000      0.526495   440.7020       5.30748       19.8636       2.53071      -2.76629      -2.84166      0.711519      0.957302       1.04663       1.15146       1.17274       1.18894
  40  13 3354.7444    3.5523  2.0492 12.4243  0.0001      0.396418  0.0351   0.0363   0.0634    0.0652   0.0000      0.270122   442.5293       4.63012       19.1350       2.25270      0.898020     -0.641497      0.954945       1.30123       1.39859       1.58698       1.56488       1.56376
  40  14 3518.3598    2.8425  3.3108 11.9479  0.0003      0.615447  0.0459   0.0230   0.0864    0.0414   0.0000      0.142864   440.0753       5.27383       16.7842     -0.442600      -2.01495      -2.72697       1.23433       1.64614       1.83748       1.99609       2.04997       2.04684
  40  15 3679.6256    2.3590  5.0921 11.1483 -0.0002      0.464581  0.0600   0.0152   0.1081    0.0390   0.0000     0.0884392   441.0364       6.03461       18.2190       2.36626       1.92799     -0.859918       1.63671       2.13672       2.42288       2.56707       2.66690       2.71431
  40  16 3838.9214    1.9294  7.7364 10.7570  0.0000     0.0958549  0.0864   0.0105   0.1534    0.0359   0.0000     0.0641546   440.2715       6.64678       16.0555      -1.13054      -1.56531      -2.06234       2.24061       2.96739       3.31912       3.57985       3.68244       3.75296
  40  17 3997.3083    1.5908 11.0601 10.6126  0.0013      0.331888  0.1313   0.0075   0.2177    0.0315   0.0000     0.0623917   441.1851       4.46665       23.4483      -6.62462      -15.6822       2.52685       2.99282       3.98092       4.46522       4.78909       4.98919       5.01724
  41   2 1301.5649    0.1066  0.0681 10.0926  0.0000       29.0500  0.0135   0.0075   0.0153    0.0198   0.0000       77.1236   441.5018       1.49336       20.8697      0.553242      -3.15442       1.05899      0.540814      0.779790      0.879341      0.814063      0.818398      0.746645
  41   3 1544.3741    0.2011  0.2222  9.9474  0.0000       22.1962  0.0122   0.0071   0.0247    0.0246   0.0000       9.59899   442.1089     -0.263478       22.4815      0.437238      -2.87940      0.913257      0.432351      0.529604      0.655953      0.652375      0.707878      0.722717
  41   4 1758.0951    0.3945  0.3461  9.8924  0.0000       15.9408  0.0120   0.0096   0.0270    0.0339   0.0000       2.56347   441.5723      0.344270       20.9138       1.06954      -2.43509     -0.388892      0.392778      0.462051      0.602145      0.624564      0.680456      0.645553
  41   5 1957.5201    0.6116  0.6064  9.9476  0.0000       9.61961  0.0158   0.0112   0.0348    0.0525   0.0000       1.13463   441.9803      0.516706       20.9218      0.543069      -2.90520      0.141647      0.525494      0.712155      0.792993      0.887391      0.864146      0.909596
  41   6 2151.2458    0.9322  0.8476 10.1226  0.0000       7.90861  0.0200   0.0144   0.0392    0.0826   0.0000      0.789220   440.9888      0.883165       21.0995     -0.398097      -2.16764    0.00901384      0.626305      0.864579      0.945159      0.993548       1.05639       1.03830
  41   7 2337.2380    1.4104  1.1723 10.2545  0.0000       3.41609  0.0248   0.0189   0.0467    0.1511   0.0000      0.579215   439.9837       1.12174       21.7755      0.176594      -2.57661     -0.407347      0.699122      0.932696       1.04856       1.14921       1.14818       1.17753
  41   8 2516.6839    1.9596  1.2506 11.1627  0.0000       2.78823  0.0268   0.0258   0.0478    0.1261   0.0000      0.564518   441.0150       1.61703       21.8447     -0.300133      -1.01547     -0.530125      0.746982      0.997018       1.13483       1.22655       1.32535       1.29718
  41   9 2693.6067    2.7221  1.2922 11.3665  0.0002       1.22101  0.0259   0.0337   0.0466    0.1477   0.0000      0.458696   439.9914       1.37366       20.8357      0.559459      -1.57777      -2.37157      0.738166      0.971999       1.05628       1.17030       1.22334       1.23722
  41  10 2869.0294    3.4818  1.1749 11.9833  0.0000       1.80009  0.0242   0.0458   0.0457    0.1685   0.0000      0.597772   441.4256       3.83519       19.1423     -0.332151      -4.18473      0.729386      0.673016      0.893786       1.01695       1.11619       1.18793       1.19599
  41  11 3041.6657    4.2304  1.2336 11.9608  0.0000      0.100124  0.0246   0.0535   0.0443    0.2322   0.0000      0.452118   441.3320       3.09341       20.5303       1.87742      -2.17719      -2.24023      0.725182      0.939306       1.06199       1.12461       1.17902       1.16497
  41  12 3211.4640    4.2420  1.5118 12.5073  0.0000      0.904445  0.0283   0.0491   0.0513    0.1084   0.0000      0.335477   440.6173       7.35864       19.8306     0.0652771      0.378987      -2.59114      0.794351       1.05878       1.16205       1.30265       1.30437       1.32765
  41  13 3378.7239    3.5192  2.1727 12.3327  0.0000      0.770878  0.0359   0.0339   0.0627    0.0604   0.0000      0.235870   440.6207       3.19057       15.1945      0.777394      -1.69288      -1.83999      0.945348       1.26910       1.38778       1.54009       1.60129       1.60399
  41  14 3543.6105    2.7868  3.6868 11.6789  0.0000      0.858289  0.0470   0.0209   0.0896    0.0416   0.0000      0.122365   441.6915       4.51172       14.6288      -2.73095      -4.93007      -1.09391       1.28810       1.66277       1.86501       2.02076       2.07279       2.11564
  41  15 3705.9994    2.2499  5.5768 11.1313 -0.0000      0.584162  0.0643   0.0138   0.1176    0.0357   0.0000     0.0861983   441.2147       7.76180       12.2327       3.08146      -4.34337      -6.78538       1.66213       2.21879       2.51185       2.72977       2.81077       2.85788
  41  16 3866.1445    1.8424  8.0886 10.8886  0.0000      0.239677  0.0929   0.0100   0.1640    0.0325   0.0000     0.0736557   438.2988       12.4292       8.89537       2.03419      -1.94335      -1.23399       2.26279       2.99683       3.39917       3.67869       3.78743       3.81553
  41  17 4024.8366    1.5025 10.7895 10.6405  0.0003     0.0577865  0.1367   0.0071   0.2199    0.0301   0.0000     0.0748307   442.7309       6.20786       19.2214       7.48722      -5.71244      -5.44421       2.98480       4.01548       4.47564       4.77745       4.97169       4.98262
  42   2 1314.2359    0.1013  0.0934 10.1201 -0.1021      -30.1766  0.0142   0.0079   0.0235    0.0194   0.0000       56.6061   441.6836     -0.251745       21.3646       1.57435      -2.81763       1.47967      0.410131      0.543519      0.606455      0.620269      0.749945      0.785514
  42   3 1558.2119    0.2234  0.2147  9.9921  0.0000       28.7916  0.0111   0.0075   0.0229    0.0253   0.0000       7.93629   441.9072     -0.761310       21.8013      0.441016      -2.89506     -0.533533      0.391764      0.475639      0.547237      0.550795      0.610342      0.651296
  42   4 1772.6886    0.3909  0.3891  9.8712  0.0000       17.0865  0.0130   0.0088   0.0265    0.0359   0.0000       2.42000   441.4994     -0.256407       20.9762      0.155678      -2.32217     -0.897670      0.445214      0.562956      0.635400      0.665513      0.695913      0.705647
  42   5 1973.4247    0.6380  0.6353  9.9216  0.0000       7.80348  0.0166   0.0112   0.0330    0.0597   0.0000       1.04387   441.7220      0.146368       20.9518     0.0485237      -1.61977     -0.353308      0.518510      0.700226      0.779027      0.824634      0.870278      0.906505
  42   6 2168.2317    0.9723  1.0292 10.0328  0.0000       6.71631  0.0233   0.0140   0.0427    0.1014   0.0000      0.720188   440.5059     -0.236663       22.0553       1.25613      -4.22342      0.452953      0.645645      0.866516      0.953683       1.08747       1.08605       1.11390
  42   7 2354.8604    1.4488  1.1275 10.6501  0.0000       2.67955  0.0240   0.0197   0.0469    0.1259   0.0000      0.610094   440.7545      0.346783       20.2958       1.00649      -3.29213       1.32063      0.666129      0.884592      0.990894       1.06057       1.12919       1.15092
  42   8 2535.2007    2.0409  1.3493 10.8565  0.0000       2.75253  0.0273   0.0250   0.0485    0.1502   0.0000      0.476436   441.3037       1.29908       20.6573       2.85802      -1.38217      -2.47230      0.733531      0.982628       1.05736       1.16993       1.21398       1.24002
  42   9 2713.1622    2.8542  1.1694 11.6813  0.0000       2.13512  0.0241   0.0372   0.0440    0.1544   0.0000      0.529727   440.8398       2.63547       23.4501    -0.0947637      -2.35802      0.402751      0.674750      0.908576      0.992484       1.08737       1.11452       1.15341
  42  10 2889.5095    3.6900  1.1718 11.9639  0.0000       1.49690  0.0238   0.0470   0.0440    0.1915   0.0000      0.504235   442.6184       3.45766       20.3889     -0.375652      -3.38008      -1.15530      0.648434      0.839435      0.929628       1.02158       1.04964       1.07308
  42  11 3063.0540    4.3405  1.1661 12.7960  0.0000       1.49053  0.0248   0.0570   0.0433    0.1413   0.0000      0.515646   442.0406       1.87418       21.7716     -0.407764      -2.91033      -1.07221      0.678643      0.898321       1.01234       1.09031       1.11091       1.13628
  42  12 3233.7767    4.0681  1.6118 12.6222  0.0000       1.16540  0.0285   0.0453   0.0535    0.0873   0.0000      0.353878   440.1055       6.56455       19.2175      -1.83500      -1.46018     -0.952435      0.781857       1.01067       1.13935       1.24069       1.27788       1.30624
  42  13 3402.1285    3.3829  2.5294 12.2522  0.0000      0.522985  0.0379   0.0298   0.0690    0.0513   0.0000      0.198287   442.9651       2.93734       17.2039       1.41761      -3.56005      -1.61130      0.995784       1.34867       1.46098       1.64365       1.68406       1.72860
  42  14 3568.2641    2.7053  3.9312 11.7863  0.0000      0.629400  0.0504   0.0198   0.0917    0.0384   0.0000      0.112275   441.1629       6.29229       19.5512      -1.10554      -2.44772     -0.670375       1.34179       1.80019       1.94119       2.13057       2.22147       2.26007
  42  15 3732.0154    2.2063  5.8635 11.1364  0.0000      0.622574  0.0659   0.0132   0.1207    0.0347   0.0000     0.0797679   438.6846       4.04265       17.9247       1.40824      -6.92108       1.85927       1.70852       2.23938       2.51370       2.70089       2.86105       2.88382
  42  16 3893.2701    1.7989  8.8921 10.8458  0.0004      0.303254  0.1020   0.0090   0.1754    0.0323   0.0000     0.0674202   441.6251       10.5979       13.8957       4.31808      -5.24716       1.50735       2.38324       3.21005       3.61851       3.91565       4.08217       4.13890
  42  17 4053.3824    1.4544 11.5318 10.6910 -0.0018      0.489578  0.1464   0.0068   0.2384    0.0294   0.0000     0.0767086   442.2141       2.54970       16.2229      -3.69647      -2.83084      -7.19207       3.11894       4.16974       4.63588       5.06452       5.24452       5.29605
  43   2 1326.7211    0.0972  0.0740 10.0913  0.0000       15.2287  0.0181   0.0079   0.0180    0.0191   0.0000       85.8411   442.1248      0.839381       21.8510     -0.409251      -2.92080      0.318325      0.721309      0.949126       1.10585       1.18260       1.26031       1.41076
  43   3 1571.8206    0.2215  0.2191  9.9127  0.0000       20.5733  0.0108   0.0071   0.0226    0.0253   0.0000       8.01806   441.9004      -1.09076       21.4504      0.167345      -2.68469     0.0106658      0.340288      0.433766      0.466695      0.598499      0.570738      0.588345
  43   4 1787.0865    0.4078  0.4159  9.8910  0.0000       18.2279  0.0137   0.0089   0.0271    0.0356   0.0000       2.26111   442.0099     -0.518256       21.7089       1.15006      -3.71973     -0.515350      0.414155      0.557138      0.622082      0.668853      0.668026      0.696300
  43   5 1989.1557    0.6625  0.6799  9.9405  0.0000       10.6251  0.0173   0.0114   0.0341    0.0599   0.0000       1.06336   442.1141       1.56807       19.6110     0.0247208      -3.64143      0.513773      0.544550      0.695899      0.766106      0.881510      0.889151      0.899870
  43   6 2184.9446    0.9954  0.9242 10.1369  0.0000       4.47032  0.0204   0.0146   0.0406    0.0972   0.0000      0.692510   441.9236     -0.314765       19.5802     -0.357713      -3.80685      0.725612      0.610662      0.857921      0.965360       1.09206       1.11397       1.13314
  43   7 2372.3632    1.4982  1.2515 10.5891  0.0000       4.00048  0.0268   0.0194   0.0475    0.1266   0.0000      0.582001   441.1891    -0.0188802       21.5224      0.603888      -2.95355     -0.714972      0.693041      0.904628       1.03210       1.11735       1.18979       1.21377
  43   8 2553.4284    2.0997  1.3743 11.0163  0.0000       2.90621  0.0268   0.0254   0.0488    0.1257   0.0000      0.475056   441.0808       1.19897       21.7806     0.0737414      -1.51986     -0.302794      0.734902      0.983204       1.09477       1.22653       1.25766       1.28357
  43   9 2732.4645    2.9025  1.3162 11.0386  0.0000       1.40676  0.0246   0.0346   0.0471    0.2271   0.0000      0.425871   441.5492       2.33610       18.1818     -0.188499      -1.05401     -0.582094      0.673233      0.865732      0.962186       1.05020       1.10068       1.11076
  43  10 2909.7544    3.7757  1.2466 11.8336  0.0000       2.15954  0.0247   0.0462   0.0446    0.2027   0.0000      0.483329   441.1679       2.41563       19.6783      0.761586     -0.893332     -0.597835      0.661813      0.883782      0.943019       1.06588       1.12642       1.10127
  43  11 3084.0738    4.2576  1.2582 12.8168  0.0000      0.524536  0.0256   0.0541   0.0464    0.1261   0.0000      0.536863   442.0245       2.99464       19.4465     -0.491501     -0.465758      -3.21614      0.668515      0.870310      0.957608       1.09532       1.09453       1.11303
  43  12 3255.7597    4.0198  1.6454 12.7710  0.0000      0.688305  0.0301   0.0449   0.0542    0.0842   0.0000      0.339027   440.3072       5.78527       18.5147       1.91634      -3.83782      -1.65134      0.793380       1.07027       1.14113       1.26168       1.29134       1.35504
  43  13 3425.3300    3.3070  2.7242 12.1263  0.0001      0.456879  0.0389   0.0278   0.0711    0.0503   0.0000      0.175556   440.9380       5.78817       20.7136      0.141881      -4.28309     -0.516953       1.00557       1.32095       1.50488       1.58084       1.70299       1.67562
  43  14 3592.6427    2.6544  4.3363 11.6201  0.0000      0.475110  0.0533   0.0182   0.0957    0.0379   0.0000     0.0988499   443.5210       7.21589       15.6621      -2.52581      0.734324      -2.11695       1.33547       1.87977       2.00789       2.19744       2.28123       2.29132
  43  15 3757.5110    2.1250  6.5525 11.0334  0.0001      0.531864  0.0729   0.0119   0.1303    0.0343   0.0000     0.0756166   438.1549       11.5237       17.9100      -1.10626      0.284297     0.0356878       1.80126       2.39302       2.69515       2.92985       3.04773       3.14195
  43  16 3919.7478    1.7526  9.3544 10.7611  0.0008      0.194957  0.1082   0.0084   0.1836    0.0325   0.0000     0.0689733   438.9537       4.36528       15.7461      -2.43820      -3.70930      -1.12390       2.41073       3.21634       3.59436       3.93257       4.01731       4.10760
  43  17 4080.6519    1.4543 12.7967 10.6284  0.0013      0.332898  0.1617   0.0064   0.2464    0.0281   0.0000     0.0690138   436.4770       11.0437       19.7302      -6.35036       1.16539       3.26916       3.19201       4.26678       4.81278       5.16622       5.42209       5.50057
  44   3 1585.2138    0.2271  0.2114  9.9314  0.0000       36.9567  0.0106   0.0073   0.0212    0.0261   0.0000       8.14215   441.2947      0.191448       21.3205    -0.0929515      -4.48699      0.539480      0.399678      0.533860      0.576928      0.575644      0.583435      0.572801
  44   4 1801.3034    0.4375  0.3871  9.9274  0.0000       16.8862  0.0119   0.0097   0.0261    0.0350   0.0000       2.11396   442.0041    -0.0913972       21.3148     -0.273857      -3.55327     0.0655199      0.358950      0.499980      0.541277      0.606768      0.676452      0.660682
  44   5 2004.6996    0.6737  0.7157  9.7867  0.0000       8.68035  0.0172   0.0110   0.0357    0.0661   0.0000      0.967642   441.3322     -0.529464       22.3151     -0.582178      -3.46055      0.821862      0.515530      0.673684      0.706611      0.821413      0.843936      0.896553
  44   6 2201.5153    1.0696  1.0363 10.0496  0.0000       4.82444  0.0229   0.0147   0.0429    0.1119   0.0000      0.680176   441.1103      0.814438       20.2791      0.938055      -2.00492      -1.10518      0.640133      0.844314      0.917309       1.01816       1.03695       1.03996
  44   7 2389.6118    1.5772  1.2471 10.5387  0.0000       4.34014  0.0254   0.0200   0.0469    0.1327   0.0000      0.554398   441.7360       1.80668       21.5747      0.538205     -0.225345      -1.73427      0.647345      0.865084      0.939280       1.06039       1.06301       1.09635
  44   8 2571.5709    2.2512  1.3037 10.8808  0.0084       2.39261  0.0255   0.0275   0.0463    0.1622   0.0000      0.499939   441.2676      0.290891       22.5333      0.148892      -3.20403      -1.71042      0.666071      0.854101      0.949834       1.03960       1.04237       1.08509
  44   9 2751.6598    3.0589  1.2008 11.6341  0.0000       2.18540  0.0233   0.0385   0.0454    0.1721   0.0000      0.514013   441.8826       1.69331       22.5955    -0.0647256      -2.81385     -0.231951      0.644675      0.856381      0.951296       1.06445       1.07306       1.07526
  44  10 2929.7195    3.8900  1.1238 12.2110  0.0000       1.39647  0.0225   0.0497   0.0414    0.1673   0.0000      0.478622   441.1320       3.38863       21.1165     -0.505261      -2.09972       2.28650      0.603914      0.804173      0.881065       1.00392       1.01099       1.04888
  44  11 3104.9021    4.2507  1.3163 12.9422  0.0000       2.14456  0.0263   0.0528   0.0473    0.1037   0.0000      0.486391   441.0380       4.39306       21.0950       2.06759      -1.86243      0.463230      0.667791      0.865067      0.979925       1.09962       1.10012       1.15039
  44  12 3277.4783    3.9542  1.9008 12.2866  0.0000      0.805680  0.0309   0.0391   0.0560    0.0825   0.0000      0.289835   441.2655       5.48177       17.9046       2.01421      -3.11616      -3.43022      0.785646       1.02485       1.14792       1.25531       1.32643       1.33159
  44  13 3448.0503    3.2232  2.8426 11.9342  0.0000      0.524697  0.0395   0.0258   0.0717    0.0516   0.0000      0.169171   440.8557       5.25888       19.4115       1.11282      -2.55302      -3.00095      0.992385       1.32767       1.48130       1.57943       1.68080       1.73951
  44  14 3616.5297    2.5561  4.4242 11.6718  0.0002      0.356735  0.0540   0.0173   0.0987    0.0353   0.0000      0.104906   440.8760       6.00273       17.2072      -3.33945     -0.299936       2.87568       1.32120       1.75633       1.97146       2.15719       2.25358       2.28169
  44  15 3782.6224    2.1039  7.0791 10.9346  0.0000      0.494461  0.0769   0.0111   0.1382    0.0344   0.0000     0.0688040   440.2000       6.58818       14.5373      -5.40857      -2.54036     -0.501731       1.79485       2.35421       2.65494       2.88524       3.02590       3.08323
  44  16 3946.4796    1.6575  9.7667 10.7843 -0.0007      0.447756  0.1175   0.0078   0.1932    0.0310   0.0000     0.0804850   441.1690       9.21020       15.7303       3.02405      -1.36446      -5.48480       2.43840       3.23627       3.62206       3.96396       4.08902       4.13653
  45   2 1351.2758    0.1334  0.0987 10.0566  0.0000       34.1218  0.0109   0.0074   0.0175    0.0199   0.0000       38.8268   441.7788     -0.328614       21.5601     -0.703696      -3.93790      0.716904      0.347222      0.458525      0.570555      0.552536      0.576768      0.553903
  45   3 1598.4367    0.2515  0.2209  9.9500  0.0000       32.2105  0.0103   0.0076   0.0199    0.0260   0.0000       6.78001   441.4757      0.258135       21.8941      0.176368      -3.52538      0.329427      0.312199      0.408469      0.471868      0.500457      0.545918      0.581074
  45   4 1815.3295    0.4636  0.4459  9.8183  0.0000       11.7485  0.0132   0.0094   0.0273    0.0402   0.0000       1.68648   442.4361       1.06115       21.7544     -0.267061      -2.54413     -0.758699      0.414607      0.558335      0.665564      0.692314      0.749451      0.729924
  45   5 2020.1122    0.6936  0.7841  9.9219  0.0000       9.03125  0.0194   0.0109   0.0362    0.0682   0.0000      0.944983   442.4242     -0.322860       22.7437     0.0989663      -2.77961       1.38140      0.528292      0.703748      0.804024      0.841381      0.890812      0.903908
  45   6 2217.9309    1.1070  1.0616 10.2089  0.0000       5.88168  0.0222   0.0149   0.0437    0.1011   0.0000      0.687077   442.2620    -0.0105227       20.1921     0.0454946      -2.99037      0.407591      0.567384      0.740900      0.835626      0.914530      0.934325      0.956609
  45   7 2406.6180    1.6376  1.3335 10.4497  0.0000       2.96273  0.0258   0.0195   0.0476    0.1346   0.0000      0.504538   442.1269      0.580513       22.2010       1.16157      -3.05155      0.647343      0.654646      0.877776      0.932078       1.06584       1.11111       1.12359
  45   8 2589.5539    2.2796  1.3433 11.0445  0.0000       2.21656  0.0266   0.0268   0.0460    0.1450   0.0000      0.475833   441.1123      0.380511       22.0635      0.446396      -1.06542       1.17755      0.647065      0.885919      0.962994       1.07510       1.13488       1.13367
  45   9 2770.6246    3.0750  1.2518 11.8156  0.0000       1.84791  0.0244   0.0376   0.0447    0.1378   0.0000      0.518152   441.7299       2.84018       23.7201      -1.98998      -1.62153      -1.05552      0.613945      0.815421      0.928743       1.00916       1.02528       1.09609
  45  10 2949.5293    4.0193  1.2105 12.4464 -0.0000      0.918335  0.0251   0.0508   0.0431    0.1573   0.0000      0.527513   440.3016       3.80897       20.8041      0.651475      -3.52942     -0.473206      0.651147      0.842855      0.908512       1.03214       1.03958       1.04340
  45  11 3125.4769    4.2823  1.3408 13.0619  0.0000       1.11104  0.0265   0.0521   0.0489    0.0933   0.0000      0.477578   439.9261       2.71050       19.2851      -2.17924      -4.10442      -2.28665      0.661756      0.914904      0.987540       1.08285       1.16192       1.18410
  45  12 3298.9696    3.8972  1.9260 12.5579 -0.0024      0.914606  0.0319   0.0382   0.0560    0.0646   0.0000      0.268632   441.0108       3.03048       22.5511       1.18168      -2.14502     -0.567340      0.815695       1.07144       1.20338       1.33560       1.36759       1.40415
  45  13 3470.6904    3.1412  3.1520 11.9804 -0.0000      0.951310  0.0414   0.0240   0.0770    0.0449   0.0000      0.150619   441.2769       3.29532       21.0456       2.99092      -3.33155      -2.74807       1.01382       1.34126       1.49642       1.65074       1.71312       1.71004
  45  14 3640.2534    2.5027  4.8434 11.4345 -0.0001      0.496362  0.0565   0.0157   0.1014    0.0369   0.0000     0.0998380   442.0197       5.36857       20.4606     -0.613666      0.457271      -3.80759       1.34993       1.82773       2.04316       2.21912       2.31893       2.35228
  45  15 3807.2862    2.0448  7.3150 10.9890  0.0004      0.323685  0.0806   0.0107   0.1434    0.0346   0.0000     0.0745879   442.4372       3.87097       16.0136      -1.27554      -1.56744       2.87890       1.81949       2.43484       2.68588       2.93337       3.01225       3.07736
  45  16 3971.8074    1.6223 10.6455 10.7820  0.0002      0.234071  0.1323   0.0072   0.2117    0.0309   0.0000     0.0814558   441.1206       11.0273       19.8719     -0.120031       4.11047      -2.59996       2.68643       3.58776       3.97513       4.33139       4.54589       4.61752
  46   3 1611.4572    0.2491  0.2746  9.9316  0.0000       31.4045  0.0123   0.0071   0.0238    0.0257   0.0000       5.89729   441.4677     -0.580105       22.2634     -0.445151      -3.72104      -1.26088      0.391930      0.579795      0.646622      0.728418      0.705469      0.743850
  46   4 1829.2486    0.4679  0.4970  9.8367  0.0000       13.3089  0.0135   0.0090   0.0303    0.0411   0.0000       1.63719   441.4881       1.32168       22.3271      0.112199      -3.33487     -0.480653      0.419382      0.553464      0.619146      0.650985      0.686953      0.677767
  46   5 2035.3586    0.7362  0.7414  9.9864  0.0000       9.87300  0.0172   0.0116   0.0351    0.0654   0.0000      0.948634   442.6095     -0.451312       20.3288     -0.428157      -2.76878     -0.688153      0.492651      0.643464      0.715215      0.804552      0.831919      0.872120
  46   6 2234.0786    1.1479  1.0329 10.2538  0.0000       5.33044  0.0209   0.0155   0.0431    0.1056   0.0000      0.663784   442.1295       1.44072       22.0264      0.246976      -3.14785      0.464095      0.550617      0.714125      0.806796      0.915516      0.926476      0.921749
  46   7 2423.3879    1.7218  1.2807 10.9024  0.0000       2.64432  0.0253   0.0212   0.0481    0.1187   0.0000      0.543372   441.6939      0.236289       22.1528      0.479886      -2.21276     -0.478416      0.620977      0.816159      0.894069       1.01736       1.06353       1.05974
  46   8 2607.3743    2.3880  1.2673 11.4627  0.0000       3.20593  0.0243   0.0294   0.0461    0.1271   0.0000      0.519372   441.0677       1.06017       21.4933     -0.299386      -2.16456      0.771666      0.614000      0.778818      0.870047      0.973111       1.03635       1.05146
  46   9 2789.4414    3.2124  1.2277 11.7819  0.0000       1.17220  0.0235   0.0388   0.0434    0.1471   0.0000      0.516003   441.5031       2.28851       21.7483      0.385075      -2.52880     -0.971828      0.577960      0.789881      0.852622      0.944203      0.980882      0.991672
  46  10 2969.1262    4.0531  1.2406 12.1491  0.0000      0.766567  0.0230   0.0486   0.0449    0.1697   0.0000      0.462367   441.5969       2.84169       22.6402       1.59711      -4.09094      -1.28935      0.588322      0.767130      0.889950      0.926001      0.997257      0.992429
  46  11 3145.7975    4.4327  1.3689 12.4375  0.0000      0.808210  0.0250   0.0506   0.0453    0.1387   0.0000      0.408251   440.8446       3.84192       19.8347       1.81967      -1.30141      -1.94022      0.622113      0.833415      0.925843       1.01480       1.04608       1.07980
  46  12 3320.1487    3.7963  2.0060 12.5085  0.0001      0.331552  0.0321   0.0362   0.0566    0.0648   0.0000      0.249385   441.5386       5.20073       20.6160      -1.69100      -1.82587       1.39864      0.804209       1.03366       1.16097       1.28825       1.34553       1.35728
  46  13 3492.8402    3.0525  3.1962 12.1237 -0.0000      0.701986  0.0424   0.0234   0.0790    0.0419   0.0000      0.146770   440.7768       4.89156       19.0491       3.21588      0.179273      -3.00284       1.01296       1.35598       1.53547       1.66041       1.73003       1.78952
  46  14 3663.5888    2.4219  5.3155 11.3787 -0.0002      0.517065  0.0608   0.0144   0.1079    0.0354   0.0000     0.0919640   442.1175       3.79448       18.3048     -0.782544     -0.638192    -0.0985425       1.40411       1.86978       2.09688       2.27872       2.39326       2.40947
  46  15 3831.8350    1.9543  7.9889 11.0182  0.0006      0.371981  0.0918   0.0098   0.1576    0.0337   0.0000     0.0749676   445.3358       8.51625       11.7969       4.21799      0.283733      -3.60957       2.01450       2.66719       3.01405       3.29819       3.47930       3.50339
  46  16 3997.9285    1.5766 10.9218 10.7983 -0.0011      0.541356  0.1359   0.0070   0.2165    0.0295   0.0000     0.0804183   438.2559       12.7818       14.4308      0.503845      -5.67099       1.97841       2.61406       3.40617       3.89074       4.18383       4.42462       4.49512
  47   1 1081.8783    0.0483  0.0242 10.2752  0.0050      0.866000  0.0232   0.0088   0.0127    0.0172   0.0000       1022.80   441.3595     -0.319428       20.4961      -1.40899      -3.93301      0.220984      0.718320      0.952354       1.12117       1.15622       1.08034       1.31558
  47   2 1375.2018    0.1346  0.1271 10.0607 -0.0012       33.7795  0.0118   0.0067   0.0212    0.0196   0.0000       32.6288   442.5610      0.208635       22.5212     -0.699090      -3.08049      0.652184      0.351872      0.425936      0.489714      0.585963      0.613013      0.653589
  47   3 1624.2656    0.2610  0.2483  9.9388  0.0000       19.5275  0.0103   0.0074   0.0223    0.0249   0.0000       5.49682   441.9368     0.0568678       21.7579       1.09502      -3.19213     -0.308113      0.323190      0.458572      0.508043      0.537385      0.552895      0.555828
  47   4 1843.0036    0.4742  0.4836  9.9163 -0.0000       14.8267  0.0138   0.0091   0.0284    0.0390   0.0000       1.73861   441.9953     -0.584382       22.5867       1.88294      -2.50686     -0.332697      0.402845      0.540907      0.622938      0.681629      0.691640      0.705511
  47   5 2050.4375    0.7468  0.7569  9.9108  0.0000       9.09333  0.0169   0.0114   0.0363    0.0688   0.0000      0.939552   442.4192      0.572247       21.5825       1.22242      -3.07519      0.705450      0.449411      0.598052      0.676147      0.772616      0.800527      0.838171
  47   6 2250.0550    1.1930  1.0379 10.1486 -0.0011       5.09301  0.0209   0.0157   0.0410    0.1159   0.0000      0.621359   441.8157     -0.609789       21.5731      0.896983      -1.47613      0.427231      0.515668      0.704065      0.764663      0.831421      0.893210      0.871140
  47   7 2440.1110    1.7540  1.4145 10.3175  0.0000       3.37775  0.0260   0.0198   0.0470    0.1510   0.0000      0.462202   441.4196       2.93789       20.6521     -0.612984      -2.10864     -0.819281      0.623257      0.819679      0.895075      0.996595       1.03697       1.06774
  47   8 2624.9712    2.4327  1.3189 11.4505  0.0000       1.33544  0.0247   0.0287   0.0464    0.1195   0.0000      0.505202   442.2343       2.11603       21.2614       1.14814      -2.70333     -0.339659      0.612661      0.798400      0.891800      0.978675       1.01207       1.03608
  47   9 2808.0458    3.2932  1.2197 12.0869  0.0000      0.761200  0.0237   0.0405   0.0452    0.1434   0.0000      0.512474   441.7482       1.11316       20.3357     -0.310017      -2.70749     -0.806966      0.569663      0.751861      0.838999      0.920219      0.969597      0.963600
  47  10 2988.5745    4.0678  1.2017 12.4332  0.0000       1.31870  0.0240   0.0498   0.0427    0.1517   0.0000      0.536286   442.1761       3.40358       22.5909      0.277985      -2.03431      -1.03093      0.590736      0.769599      0.859150      0.968055      0.998232       1.01403
  47  11 3165.9193    4.3243  1.5173 12.4817 -0.0000      0.398170  0.0271   0.0466   0.0481    0.1096   0.0000      0.381684   441.4246       5.46859       21.4119       1.00506      -3.76455     -0.287953      0.653420      0.890307      0.967327       1.09379       1.11072       1.17066
  47  12 3341.2372    3.7728  2.1912 12.2574  0.0000      0.667986  0.0327   0.0334   0.0592    0.0621   0.0000      0.205535   441.9852       4.07840       19.7294     -0.855644      -3.40884      -1.65805      0.802817       1.09371       1.21269       1.35062       1.40296       1.40563
  47  13 3514.8514    3.0056  3.5277 11.8540  0.0000      0.891570  0.0443   0.0214   0.0801    0.0431   0.0000      0.129633   441.9655       7.68747       19.3186       3.10600      -3.80480      -1.47325       1.04047       1.42570       1.55712       1.71451       1.80369       1.81377
  47  14 3686.5746    2.3889  5.7618 11.2316  0.0000      0.473975  0.0642   0.0133   0.1130    0.0365   0.0000     0.0864976   442.2070       4.81318       18.5455       3.06742      -5.51471      -1.16865       1.43552       1.95814       2.17772       2.40177       2.48866       2.54816
  47  15 3855.9136    1.8728  8.2634 11.0334 -0.0013      0.447099  0.0977   0.0091   0.1665    0.0323   0.0000     0.0841603   442.2523       7.12211       19.1068     -0.729218      0.725918      -4.70520       1.99670       2.69631       3.03894       3.29831       3.44208       3.49136
  47  16 4022.4864    1.5534 11.5748 10.7935 -0.0002      0.218672  0.1471   0.0066   0.2264    0.0285   0.0000     0.0767485   440.0351       8.73872       14.5785       3.44608       6.36123      0.673818       2.71195       3.61522       4.10632       4.44086       4.65013       4.72118
  48   2 1386.9351    0.1387  0.1267 10.0966  0.0004       28.3949  0.0104   0.0067   0.0221    0.0192   0.0000       30.9761   442.0442     -0.141456       21.6000     -0.106809      -2.95961     -0.621033      0.290355      0.404637      0.405490      0.452022      0.449166      0.451242
  48   3 1636.8937    0.2840  0.2648  9.9476  0.0000       14.7426  0.0103   0.0075   0.0219    0.0256   0.0000       4.39538   442.3089     -0.623819       21.3948     0.0308088      -2.01558      0.247366      0.297481      0.385620      0.429610      0.529137      0.492970      0.514586
  48   4 1856.6229    0.5014  0.5340  9.9195  0.0000       14.9690  0.0151   0.0091   0.0281    0.0414   0.0000       1.55756   441.7979      -1.38910       21.5632     -0.129986      -3.81123     -0.109206      0.393485      0.528566      0.619096      0.659573      0.716606      0.691173
  48   5 2065.3958    0.7800  0.8458  9.9190  0.0000       9.82796  0.0186   0.0115   0.0377    0.0782   0.0000      0.845561   441.7636     -0.356447       21.0239     -0.412813      -1.54486     -0.869726      0.492457      0.650842      0.727067      0.780001      0.841831      0.857173
  48   6 2265.8771    1.2236  1.0848 10.3993  0.0000       4.80629  0.0223   0.0160   0.0419    0.1086   0.0000      0.658977   441.3057      0.736483       21.2247      0.939838      -3.11191     -0.269266      0.529398      0.706502      0.776484      0.855906      0.914436      0.952490
  48   7 2456.5907    1.8066  1.3880 10.7309 -0.0003       2.70185  0.0257   0.0206   0.0466    0.1225   0.0000      0.458755   441.0333      0.718508       19.6626      0.374586      -3.32974      -1.12518      0.602872      0.802737      0.882835      0.997959       1.02407       1.07433
  48   8 2642.5240    2.5092  1.3598 11.5259  0.0000       1.85927  0.0259   0.0286   0.0445    0.1105   0.0000      0.438964   440.0420       3.32884       20.0712      0.972368      -2.39374      0.422594      0.642815      0.854981      0.952030       1.02753       1.07921       1.13142
  48   9 2826.5874    3.4140  1.2097 12.1656 -0.0053       1.53422  0.0234   0.0407   0.0416    0.1263   0.0000      0.490953   440.4128       2.22970       20.8539      0.449917      -5.20831     0.0771611      0.568383      0.735368      0.847157      0.941499      0.999281       1.02118
  48  10 3007.8150    4.2078  1.2664 12.4149  0.0000       1.45142  0.0239   0.0492   0.0432    0.1533   0.0000      0.450678   440.8760       3.42715       21.1715       1.93318      -3.28298      0.679261      0.586380      0.788030      0.845190      0.950439       1.00146       1.00159
  48  11 3185.9950    4.2742  1.5018 12.7727  0.0000       1.43600  0.0263   0.0466   0.0486    0.0945   0.0000      0.391968   441.0935       3.86886       21.4228       1.40666      -4.96755      -1.49382      0.638933      0.843387      0.905437       1.01049       1.05222       1.08030
  48  12 3362.0500    3.6327  2.3967 12.2899 -0.0000      0.487129  0.0341   0.0307   0.0625    0.0571   0.0000      0.213186   441.6572       4.45458       20.6484      0.979291     -0.990041      -3.50758      0.798610       1.06032       1.19003       1.27832       1.34073       1.38853
  48  13 3536.5444    2.9203  3.8202 11.7534  0.0000      0.564545  0.0459   0.0195   0.0824    0.0416   0.0000      0.112522   441.1044       5.05215       18.8957      -3.07806      -3.95625      -4.42552       1.05681       1.40388       1.59273       1.73130       1.79803       1.82956
  48  14 3709.2751    2.3010  5.9586 11.2795  0.0000      0.613542  0.0657   0.0126   0.1190    0.0360   0.0000     0.0830729   441.5135       7.65506       20.2025     -0.850338      -6.28075      -1.84019       1.45221       1.94470       2.21404       2.38078       2.49508       2.52917
  48  15 3879.9962    1.8504  9.0888 11.0536  0.0003      0.739715  0.1061   0.0085   0.1793    0.0315   0.0000     0.0834613   440.8012       7.43366       25.8891      -6.42871       1.75782      -6.76586       2.11291       2.80915       3.18083       3.43356       3.64444       3.67274
  48  16 4047.6204    1.5054 12.1642 10.8506  0.0002      0.250074  0.1568   0.0064   0.2355    0.0275   0.0000     0.0826499   442.3727       5.22527       14.4675       6.11938       4.94870       7.96454       2.76228       3.67200       4.17401       4.53274       4.72082       4.79339
  49   2 1398.5068    0.1245  0.1285 10.0523  0.0000       12.8597  0.0139   0.0063   0.0195    0.0189   0.0000       34.9921   441.6529      -1.70343       21.4152     -0.687841      -3.57338     -0.383668      0.443522      0.675855      0.705300      0.835061      0.789502      0.741010
  49   3 1649.3436    0.3000  0.3023  9.9183  0.0000       18.2909  0.0118   0.0074   0.0228    0.0259   0.0000       3.98483   442.4309      0.168461       21.9349     -0.352200      -3.36800     -0.893277      0.341997      0.514986      0.554227      0.650551      0.644975      0.599244
  49   4 1870.0455    0.5340  0.5714  9.8065  0.0000       11.1570  0.0147   0.0092   0.0298    0.0464   0.0000       1.27788   442.1226     -0.844755       21.2780    -0.0123775      -1.54797     -0.657859      0.397926      0.551310      0.616080      0.696724      0.744665      0.751912
  49   5 2080.1736    0.8259  0.8114  9.8775  0.0000       8.62393  0.0179   0.0120   0.0349    0.0824   0.0000      0.808680   442.4182     -0.192987       21.0940      -1.02809      -2.19810     -0.870189      0.463533      0.617019      0.672549      0.740514      0.774676      0.791606
  49   6 2281.4226    1.2681  1.2148 10.1964  0.0000       3.79003  0.0249   0.0156   0.0440    0.1316   0.0000      0.625127   442.4701      0.881542       21.8582     -0.465984      -2.47502      -1.18599      0.594074      0.766918      0.844412      0.959171      0.973035      0.979055
  49   7 2472.9163    1.8578  1.3393 10.8954  0.0000       2.44701  0.0255   0.0216   0.0457    0.1223   0.0000      0.513970   442.2819      0.862820       21.4314     -0.935246      -1.57416     -0.487441      0.589391      0.775340      0.845439      0.963496      0.974557       1.00890
  49   8 2659.8393    2.6503  1.3610 11.3990  0.0000       1.24204  0.0252   0.0295   0.0442    0.1257   0.0000      0.431056   443.0345       2.32822       21.7122      0.177924      -1.92651      -1.84742      0.600999      0.794759      0.868310      0.962277      0.978525       1.01414
  49   9 2844.8954    3.4597  1.2236 12.1768  0.0000       1.67678  0.0232   0.0417   0.0422    0.1324   0.0000      0.465552   441.5892       3.09926       21.2179      0.735932      -2.62321      -1.72061      0.559439      0.743746      0.819147      0.898688      0.934420      0.969589
  49  10 3026.8876    4.1662  1.2984 12.6231  0.0000       1.48731  0.0240   0.0483   0.0447    0.1158   0.0000      0.487240   442.2895       4.31844       22.3381       1.07527      -1.84965      -1.64667      0.574041      0.743332      0.816689      0.923793      0.936076      0.968520
  49  11 3205.7297    4.1959  1.6009 12.6512  0.0000      0.598225  0.0272   0.0441   0.0496    0.0931   0.0000      0.352984   441.5058       4.48097       21.5172       1.03364      -2.14477      0.278673      0.625586      0.823386      0.918503       1.01250       1.05034       1.07453
  49  12 3382.6371    3.4863  2.4991 12.3248 -0.0001      0.839473  0.0355   0.0289   0.0643    0.0524   0.0000      0.195776   439.5064       3.07831       20.1102       2.41804     -0.697173      -3.10930      0.822636       1.09382       1.21734       1.35525       1.42866       1.42710
  49  13 3558.0746    2.8110  3.9497 11.6979  0.0000      0.596683  0.0466   0.0184   0.0860    0.0407   0.0000      0.119996   442.3657       4.14999       18.2872       1.44102      -1.26747      -2.91531       1.06203       1.40904       1.60489       1.73348       1.81214       1.87977
  49  14 3731.5232    2.2740  6.7247 11.0970  0.0007      0.400116  0.0726   0.0114   0.1277    0.0368   0.0000     0.0797069   440.7038       3.41320       22.9339      -2.34899      0.512512       8.81293       1.51771       2.03328       2.34894       2.51449       2.65685       2.68989
  49  15 3903.1747    1.8243  9.7678 10.9939  0.0008      0.399285  0.1173   0.0079   0.1861    0.0308   0.0000     0.0825403   441.0444    -0.0991551       22.3580       5.84156      -5.00865      -7.79351       2.16479       2.88855       3.29132       3.55684       3.73537       3.78614
  50   2 1409.9870    0.1376  0.1345 10.0758  0.0000       29.8751  0.0121   0.0063   0.0201    0.0194   0.0000       29.9817   442.0990     -0.338472       22.3736      0.131390      -3.39784     -0.155056      0.287231      0.422893      0.430787      0.457424      0.475788      0.546827
  50   3 1661.6427    0.3191  0.2849  9.8951  0.0000       18.3411  0.0108   0.0078   0.0204    0.0266   0.0000       3.64444   442.0740     -0.480601       21.5241     -0.392964      -2.62502      0.206597      0.323556      0.461339      0.492034      0.562960      0.582943      0.553445
  50   4 1883.3646    0.5545  0.5927  9.8225  0.0000       11.7200  0.0147   0.0094   0.0300    0.0461   0.0000       1.21280   441.8696      0.252962       22.6793     -0.855792      -3.87507     -0.530460      0.380649      0.499010      0.559649      0.630314      0.647794      0.662601
  50   5 2094.7815    0.8475  0.8833  9.8299  0.0001       7.91567  0.0184   0.0116   0.0374    0.0842   0.0000      0.771532   442.5753     -0.214281       21.2484     -0.216757      -3.02381     -0.127458      0.439509      0.597927      0.669108      0.725576      0.767553      0.786999
  50   6 2296.8661    1.2960  1.1940 10.5648  0.0000       4.22255  0.0243   0.0161   0.0455    0.1060   0.0000      0.658605   442.3165      -1.45813       22.4188       1.35006     -0.813717      -1.95769      0.549946      0.741738      0.818466      0.898489      0.902532      0.947686
  50   7 2489.1445    1.9268  1.3799 10.8756  0.0000       2.74085  0.0252   0.0214   0.0456    0.1138   0.0000      0.455505   441.5204       1.16581       22.1603      0.280943      -4.36949     -0.107506      0.587235      0.777649      0.859271      0.964539       1.00335       1.03373
  50   8 2677.1367    2.6986  1.2744 11.7884  0.0000       2.32164  0.0245   0.0318   0.0440    0.1205   0.0000      0.503896   441.6384       1.67722       21.8493      0.124249      -2.63817      0.572995      0.574243      0.761181      0.846504      0.937540      0.996442       1.02108
  50   9 2863.0519    3.5748  1.1843 12.4921 -0.0005       1.95917  0.0229   0.0439   0.0425    0.1188   0.0000      0.541318   442.5537       3.18737       22.2153       1.26819      -2.74769     -0.681266      0.522069      0.678461      0.764450      0.836822      0.868741      0.871989
  50  10 3045.7526    4.2803  1.2551 12.5329  0.0000       1.70927  0.0232   0.0499   0.0424    0.1409   0.0000      0.502305   442.5505       3.19153       21.0582      0.912771      -2.30893     -0.182296      0.547140      0.720690      0.804241      0.906165      0.928895      0.933739
  50  11 3225.3262    4.0908  1.6872 12.6043  0.0001      0.552945  0.0279   0.0408   0.0497    0.0810   0.0000      0.324544   442.4399       4.26304       20.4915      0.858050      -4.02786      0.203379      0.649205      0.839868      0.947532       1.05768       1.09780       1.09888
  50  12 3403.1088    3.4606  2.7000 12.2648  0.0000      0.832765  0.0368   0.0271   0.0662    0.0484   0.0000      0.173773   441.6736       7.34657       20.3542      -1.15243      -1.90333    -0.0960748      0.806493       1.07242       1.21408       1.28803       1.39129       1.37671
  50  13 3579.2964    2.7610  4.4540 11.6294  0.0004      0.735043  0.0515   0.0169   0.0903    0.0386   0.0000      0.107027   443.7062       5.85354       20.5825     -0.884320      -2.64697     -0.796693       1.09658       1.45811       1.65034       1.79092       1.87867       1.89640
  50  14 3753.7014    2.2030  6.9151 11.1334 -0.0001      0.346220  0.0767   0.0109   0.1320    0.0362   0.0000     0.0872623   441.4502       4.65869       21.8298       2.02829      -1.88501     -0.945334       1.56987       2.08004       2.36328       2.54772       2.64575       2.73340
  50  15 3926.1381    1.7486  9.8753 11.0407 -0.0003      0.291646  0.1234   0.0075   0.1926    0.0299   0.0000     0.0840618   441.6741       3.71834       18.1831       3.58691      -5.27235      0.199145       2.17989       2.94357       3.31507       3.59006       3.76297       3.85485
  51   2 1421.2768    0.1513  0.1189 10.0436  0.0000       37.1996  0.0090   0.0068   0.0187    0.0197   0.0000       26.3841   442.4041     -0.119911       22.1577     -0.120292      -3.14012     -0.394328      0.262695      0.324649      0.345028      0.428932      0.419131      0.450424
  51   3 1673.7763    0.3141  0.3550  9.9128  0.0000       19.6449  0.0126   0.0072   0.0245    0.0277   0.0000       3.48317   442.1652     -0.125814       21.0896     -0.114323      -2.33568     -0.936749      0.345073      0.436531      0.514610      0.551050      0.597391      0.601930
  51   4 1896.5408    0.5414  0.6560  9.7425  0.0000       9.65513  0.0157   0.0087   0.0325    0.0497   0.0000       1.16643   441.7958      0.181743       21.6152      0.220879      -3.04680      0.300767      0.400678      0.530042      0.592952      0.625585      0.685685      0.720012
  51   5 2109.3044    0.8801  0.8737  9.9281  0.0000       7.60724  0.0178   0.0122   0.0372    0.0854   0.0000      0.760771   441.6058      0.459387       22.6208      0.181016      -3.52742      -1.80736      0.439727      0.590855      0.645928      0.726438      0.774368      0.790148
  51   6 2312.1394    1.3589  1.2502 10.3733  0.0000       4.58104  0.0241   0.0162   0.0446    0.1199   0.0000      0.554455   442.7346       1.32100       21.3455     -0.892857      -2.79329       1.49716      0.532078      0.727949      0.798575      0.900823      0.933035      0.951374
  51   7 2505.1550    1.9724  1.3447 11.1498  0.0000       3.19535  0.0251   0.0225   0.0460    0.1061   0.0000      0.524499   441.9908       1.07294       20.7116      0.600779      -1.33536      -2.00512      0.555644      0.726304      0.813275      0.909068      0.958812      0.996453
  51   8 2694.1920    2.7559  1.3174 11.6295  0.0000       1.84354  0.0242   0.0310   0.0429    0.1199   0.0000      0.468540   442.1023       1.34994       21.1500       2.56872      -1.91570      -1.04312      0.553715      0.738577      0.832403      0.900599      0.938315      0.942629
  51   9 2881.0296    3.7146  1.2134 11.8194 -0.0064       1.30458  0.0227   0.0415   0.0397    0.1892   0.0000      0.482381   441.9310       3.19574       21.5607     0.0711098      -4.26291      0.264773      0.499101      0.671783      0.747960      0.839233      0.899368      0.924953
  51  10 3064.4732    4.4373  1.4050 11.8271  0.0000      0.792474  0.0239   0.0468   0.0427    0.2025   0.0000      0.366204   441.7546       3.35049       21.3140      0.264092      -2.38333      -1.34726      0.536621      0.712172      0.775714      0.881884      0.890553      0.924930
  51  11 3244.8883    4.0543  1.7415 12.6897  0.0000       1.23605  0.0283   0.0394   0.0510    0.0716   0.0000      0.313787   441.9684       4.52277       20.0112      -1.00612     -0.916888     -0.720207      0.629867      0.820792      0.890097       1.02835       1.03786       1.09689
  51  12 3423.2870    3.4554  2.9120 12.0091 -0.0000      0.447985  0.0369   0.0253   0.0669    0.0495   0.0000      0.159822   442.6777       5.23655       20.8578     -0.602747     -0.525968     -0.562358      0.810288       1.06395       1.19988       1.33321       1.37537       1.39697
  51  13 3600.3430    2.6955  4.9213 11.4894  0.0003      0.567197  0.0533   0.0155   0.0972    0.0385   0.0000     0.0924852   441.3897       5.09002       19.8605      -1.21126      -6.56597     -0.997770       1.15231       1.50744       1.67963       1.83078       1.93346       1.98353
  51  14 3775.6646    2.1404  7.5117 11.1644 -0.0007      0.351432  0.0851   0.0100   0.1450    0.0351   0.0000     0.0871112   441.2036       4.05717       19.0568      -2.44814      -2.49759      -2.31795       1.63735       2.19106       2.50161       2.72236       2.81634       2.91568
  52   1 1129.5561    0.0609  0.0434 10.2481  0.0000       35.2145  0.0201   0.0084   0.0158    0.0169   0.0000       400.572   440.6213     -0.235940       21.3336      0.907893      -2.16880     -0.313652      0.522559      0.615476      0.863151      0.789520      0.979266       1.00222
  52   2 1432.4611    0.1527  0.1294 10.0049  0.0000       47.2573  0.0090   0.0065   0.0190    0.0202   0.0000       23.6978   441.8882     -0.649948       21.5197    0.00843968      -3.29401     -0.160238      0.254278      0.328602      0.390335      0.417691      0.435213      0.421777
  52   3 1685.7072    0.3256  0.3367  9.9324  0.0000       21.3925  0.0119   0.0074   0.0228    0.0274   0.0000       3.43648   441.6717     -0.672530       21.9015     -0.277420      -2.83482     -0.651642      0.319755      0.390583      0.464938      0.496602      0.505431      0.537241
  52   4 1909.6229    0.5826  0.5966  9.8783  0.0000       11.1628  0.0144   0.0095   0.0294    0.0460   0.0000       1.20235   442.4017     -0.468997       21.7503      0.159005      -3.60798    -0.0621170      0.352669      0.452998      0.525517      0.571658      0.609113      0.603397
  52   5 2123.6035    0.9456  0.9159  9.8471  0.0000       6.92012  0.0183   0.0125   0.0362    0.0951   0.0000      0.692720   442.5627     -0.285912       22.2984      -1.02172      -2.69552      0.126943      0.427054      0.560891      0.633399      0.678044      0.706556      0.744115
  52   6 2327.2402    1.3978  1.1961 10.7431  0.0008       4.16095  0.0239   0.0172   0.0441    0.1016   0.0000      0.651868   442.2710       1.36844       21.2022     0.0523465      -2.21772     -0.344434      0.518005      0.698637      0.773652      0.877813      0.913366      0.957890
  52   7 2521.0862    2.0709  1.3827 11.0506  0.0000       2.93156  0.0246   0.0225   0.0444    0.1079   0.0000      0.449727   441.6222      0.670803       22.2985      0.632759      -3.68432     -0.702501      0.529997      0.712231      0.797610      0.881332      0.925119      0.940725
  52   8 2711.2044    2.8593  1.4250 11.0783  0.0000       2.02356  0.0241   0.0297   0.0430    0.1611   0.0000      0.359029   442.7817       2.30821       22.2627     -0.357552      -4.21204     -0.810992      0.546716      0.717957      0.784661      0.880978      0.919700      0.941672
  52   9 2898.9576    3.7875  1.2297 12.3478  0.0002       2.97148  0.0222   0.0437   0.0420    0.1234   0.0000      0.583262   441.2643       2.77922       20.5809       1.14325      -2.43642     -0.684820      0.483787      0.641136      0.723174      0.798982      0.841098      0.859231
  52  10 3082.9583    4.3624  1.2942 12.6217  0.0000     0.0167766  0.0228   0.0485   0.0422    0.1203   0.0000      0.436903   441.9808       1.49940       23.6478     -0.111860      -3.66809     -0.924650      0.515303      0.689009      0.778637      0.840462      0.877222      0.907378
  52  11 3264.2164    4.0644  1.8541 12.3798  0.0000       1.14190  0.0286   0.0374   0.0512    0.0816   0.0000      0.243022   442.2784       3.84827       21.2260      0.549125      -2.63348      -2.46065      0.633724      0.830573      0.931772       1.03479       1.07787       1.10728
  52  12 3443.4811    3.2855  2.9897 12.1913 -0.0000      0.738800  0.0391   0.0240   0.0685    0.0435   0.0000      0.171337   443.0632       4.48214       20.8036     -0.489735     -0.723750      -1.53276      0.835788       1.10984       1.24463       1.37584       1.44276       1.47091
  52  13 3621.1944    2.6078  4.8949 11.6046  0.0000      0.450438  0.0548   0.0151   0.0980    0.0363   0.0000      0.100685   440.4722       4.17648       19.7412      0.664704      -1.67721      -2.57558       1.12520       1.50632       1.69280       1.82371       1.92853       1.97561
  52  14 3797.4528    2.0922  8.0258 11.1571  0.0007      0.542654  0.0912   0.0095   0.1515    0.0347   0.0000     0.0950395   443.5129       4.92628       20.4061      -3.84000      -7.38515       1.44610       1.70341       2.26788       2.57413       2.81542       3.01039       3.09597
  53   2 1443.4937    0.1665  0.1731  9.9944  0.0000       25.3189  0.0096   0.0062   0.0211    0.0197   0.0000       16.3018   442.0736      0.632403       22.0138    -0.0410855      -2.93780      0.489438      0.241310      0.315888      0.381522      0.391712      0.439496      0.478231
  53   3 1697.5389    0.3361  0.3547  9.9285  0.0000       19.7484  0.0118   0.0073   0.0238    0.0283   0.0000       3.16468   442.5716     -0.221695       21.5350     -0.561207      -1.98081     -0.520921      0.305732      0.401905      0.449851      0.482566      0.521745      0.539349
  53   4 1922.5906    0.6000  0.6100  9.9222  0.0000       10.9127  0.0148   0.0096   0.0286    0.0477   0.0000       1.17986   441.3812     -0.820717       21.0664     -0.265981      -2.75009     -0.108869      0.370689      0.484392      0.537548      0.587384      0.594920      0.634963
  53   5 2137.8251    0.9371  0.9805 10.0765  0.0000       7.09023  0.0210   0.0122   0.0370    0.0854   0.0000      0.748551   441.9850     -0.196516       21.6574     -0.220590      -4.05818     -0.240494      0.489606      0.632682      0.700347      0.772236      0.813923      0.828137
  53   6 2342.1438    1.4689  1.2399 10.7163  0.0046       4.09700  0.0237   0.0178   0.0450    0.1115   0.0000      0.636795   441.7632       1.43351       22.4770      0.835679      -2.86494       1.06640      0.502024      0.674580      0.745267      0.820570      0.873584      0.866317
  53   7 2536.8355    2.1237  1.4755 10.8712  0.0000       2.05728  0.0259   0.0220   0.0454    0.1240   0.0000      0.424125   441.5166       1.54468       21.4544       1.39564      -2.05814     -0.532596      0.549534      0.744763      0.829191      0.911142      0.952933      0.989862
  53   8 2728.0058    2.9494  1.3758 11.4687 -0.0000       1.53299  0.0237   0.0314   0.0428    0.1402   0.0000      0.389110   440.8795       1.81596       21.1099     -0.699607      -2.51284      -3.25840      0.534005      0.698119      0.759088      0.870673      0.923383      0.931520
  53   9 2916.6232    3.9572  1.1807 12.1266  0.0001       2.00535  0.0215   0.0450   0.0388    0.1693   0.0000      0.474715   442.3137       2.76051       21.4275      0.303728      -3.26744      0.506155      0.477687      0.617873      0.685146      0.769820      0.810811      0.835010
  53  10 3101.4622    4.3818  1.3460 12.6311  0.0000       1.21988  0.0235   0.0477   0.0439    0.1260   0.0000      0.447692   441.2009       3.88523       22.2232      0.493226     -0.446359     -0.772844      0.515274      0.675502      0.754809      0.829388      0.903753      0.924925
  53  11 3283.3307    4.0128  1.9116 12.5620  0.0000      0.868759  0.0294   0.0365   0.0517    0.0698   0.0000      0.283056   442.5563       3.05611       21.0849     0.0253769      -2.20499      -1.96929      0.611268      0.801265      0.897456       1.00039       1.02355       1.06218
  53  12 3463.3706    3.2207  3.2342 12.1177  0.0000      0.545330  0.0399   0.0225   0.0719    0.0416   0.0000      0.145315   441.1845       4.88963       22.0663      0.434955      -2.42868     -0.184613      0.825211       1.11344       1.24481       1.36388       1.44100       1.47755
  53  13 3641.9948    2.5406  5.2256 11.4967  0.0000      0.611689  0.0578   0.0141   0.1018    0.0372   0.0000      0.104238   442.4988       4.34379       23.0505      -1.48395       1.68156      0.982001       1.15286       1.56387       1.75236       1.92652       2.00695       2.05110
  53  14 3818.5387    2.0517  8.2457 11.2201  0.0004    -0.0507967  0.0959   0.0091   0.1567    0.0329   0.0000     0.0893290   439.7534       6.06185       16.5640      -1.84969     -0.306816       3.37229       1.69558       2.28114       2.54747       2.79645       2.98384       3.04530
  54   1 1147.9001    0.0567  0.0298 10.2422  0.0000       61.4272  0.0156   0.0085   0.0121    0.0166   0.0000       539.367   440.3344      0.644241       21.8452      -1.92049      -3.76443      0.139719      0.348534      0.439298      0.559290      0.599284      0.670909      0.624485
  54   2 1454.3896    0.1569  0.1707 10.0097  0.0000       27.0018  0.0106   0.0059   0.0214    0.0194   0.0000       18.3956   442.1203     0.0969539       22.6326     -0.311976      -3.60555     -0.385347      0.238236      0.377626      0.375009      0.462917      0.495311      0.539253
  54   3 1709.1695    0.3606  0.3527  9.8947  0.0000       18.9480  0.0111   0.0077   0.0225    0.0288   0.0000       2.76413   442.5348      0.378607       22.1735     0.0663436      -2.93694     0.0935891      0.280515      0.381615      0.410525      0.472388      0.505296      0.489206
  54   4 1935.4190    0.6074  0.6407  9.9367  0.0000       12.0722  0.0148   0.0095   0.0306    0.0478   0.0000       1.14935   442.3361      0.704062       21.7119      0.522408      -2.59497      0.548430      0.352982      0.494963      0.541315      0.630897      0.610487      0.674474
  54   5 2151.8667    0.9831  0.9951  9.9718  0.0000       6.27807  0.0197   0.0124   0.0378    0.0975   0.0000      0.700761   442.2883     0.0841387       21.8897     -0.322195      -2.75419     -0.773175      0.436032      0.580836      0.648258      0.735602      0.751297      0.792099
  54   6 2356.8483    1.5080  1.2992 10.5863  0.0002       3.40812  0.0240   0.0171   0.0436    0.1103   0.0000      0.528484   442.2851       1.00330       20.2609     -0.259518      -2.59690     -0.319052      0.511562      0.663674      0.734190      0.818197      0.885402      0.889712
  54   7 2552.4960    2.1842  1.4656 11.0911 -0.0034       2.49334  0.0246   0.0226   0.0457    0.1019   0.0000      0.411505   442.0831       1.83947       21.7875       2.17162      -2.41361     -0.622110      0.532153      0.719601      0.804835      0.901785      0.927519      0.953395
  54   8 2744.7127    3.0423  1.3044 11.9220  0.0000       1.31073  0.0234   0.0333   0.0424    0.1145   0.0000      0.468702   441.6540       2.44418       21.5498      0.646734      -1.76046     0.0823843      0.490521      0.655359      0.722135      0.813424      0.844569      0.881481
  54   9 2934.1327    3.9467  1.3156 12.3336  0.0000       1.70990  0.0230   0.0430   0.0415    0.1219   0.0000      0.417339   441.7960       2.83873       21.9154       2.10903      -2.55445     -0.788196      0.479067      0.653814      0.708928      0.823709      0.832352      0.859606
  54  10 3119.7288    4.4437  1.5175 12.3427  0.0000       1.53047  0.0243   0.0445   0.0449    0.1175   0.0000      0.343514   442.3562       2.04728       21.1558       1.25886      -3.55422     -0.241994      0.501928      0.677043      0.746754      0.867899      0.887968      0.927966
  54  11 3302.3847    3.9384  2.0317 12.6262  0.0000       1.38682  0.0307   0.0343   0.0537    0.0593   0.0000      0.281370   442.0798       3.59085       20.7731       1.70621      -2.60861     -0.649216      0.615726      0.830123      0.923483       1.01584       1.06103       1.09619
  54  12 3483.1671    3.1373  3.4257 12.0701 -0.0001      0.463195  0.0410   0.0211   0.0747    0.0406   0.0000      0.140655   441.4982       3.28801       19.3580      0.776518      0.306336      -1.71829      0.843859       1.11875       1.24894       1.39321       1.48440       1.50706
  54  13 3662.5536    2.4412  5.5431 11.4886 -0.0009      0.660953  0.0606   0.0131   0.1100    0.0365   0.0000     0.0960465   443.3855       4.17306       15.3387      0.727845       1.49511      -5.82711       1.18487       1.57881       1.79063       1.93168       2.01457       2.09979
  54  14 3840.0309    1.8913  7.9445 11.3239 -0.0026      0.396156  0.0987   0.0089   0.1612    0.0317   0.0000      0.108263   441.1610       7.00958       19.4795      0.998377      0.354361      -5.86968       1.71687       2.30204       2.59419       2.82288       3.03173       3.08899
  55   1 1156.9525    0.0713  0.0510 10.2115  0.0000       60.0269  0.0188   0.0075   0.0159    0.0170   0.0000       278.218   440.2201     -0.311934       22.5534      0.312605      -4.07595     -0.490988      0.379889      0.423544      0.692948      0.585029      0.531839      0.571284
  55   2 1465.1546    0.1832  0.1512  9.9859  0.0000       27.6952  0.0085   0.0064   0.0161    0.0196   0.0000       15.1540   442.0774     -0.434299       22.3222      0.458657      -3.61568      0.603804      0.213527      0.284243      0.326578      0.361391      0.377124      0.408598
  55   3 1720.6630    0.3633  0.3732  9.9104  0.0000       18.0202  0.0112   0.0076   0.0243    0.0294   0.0000       2.66109   442.2371     -0.523353       22.8945      0.586681      -4.42686      0.376521      0.307296      0.377989      0.459948      0.505637      0.505213      0.532387
  55   4 1948.1009    0.6371  0.6799  9.9269  0.0000       9.08682  0.0156   0.0096   0.0306    0.0536   0.0000       1.01953   442.0054     -0.156340       21.9286      0.641267      -2.70238     0.0770487      0.365453      0.495755      0.544892      0.596919      0.639048      0.659175
  55   5 2165.7556    1.0017  0.9777 10.1510  0.0000       6.95045  0.0196   0.0128   0.0369    0.0871   0.0000      0.714131   441.4764      0.558362       22.3266    -0.0795766      -3.95323    0.00756765      0.420114      0.544400      0.629843      0.699351      0.739149      0.760782
  55   6 2371.5066    1.5807  1.3012 10.6443  0.0000       4.15180  0.0236   0.0176   0.0430    0.1087   0.0000      0.520246   442.1138       1.13450       21.7851     -0.652275      -2.09755       1.35059      0.481540      0.648947      0.726145      0.791540      0.822142      0.866009
  55   7 2568.0205    2.2514  1.3786 11.2141  0.0000       2.38439  0.0240   0.0239   0.0429    0.1090   0.0000      0.446636   443.2454       1.18793       21.1618     -0.248746      -2.68649     -0.109615      0.493525      0.657130      0.734650      0.821298      0.834582      0.869840
  55   8 2761.3262    3.0765  1.2191 12.2515  0.0000       2.43762  0.0225   0.0356   0.0427    0.1086   0.0000      0.554972   442.2650       2.27577       20.9742      0.559989      -2.71583     -0.248621      0.463727      0.608923      0.694353      0.764557      0.782043      0.820146
  55   9 2951.5283    4.0326  1.3236 12.4825  0.0000       1.65936  0.0232   0.0438   0.0414    0.1184   0.0000      0.478204   441.2975       2.24894       22.2239      0.115268      -3.38404     -0.533998      0.476745      0.635009      0.715161      0.782915      0.823870      0.838415
  55  10 3137.7888    4.4146  1.4993 12.6727  0.0000      0.475567  0.0245   0.0443   0.0438    0.0941   0.0000      0.354355   441.6540       3.16303       22.4801    -0.0241417      -3.60077     -0.227415      0.516512      0.670077      0.749206      0.840236      0.865536      0.897473
  55  11 3321.2429    3.8897  2.2277 12.3515  0.0001       1.08262  0.0307   0.0316   0.0554    0.0604   0.0000      0.207886   441.9643       3.71180       22.2896      0.756487      -1.41353      -1.84183      0.640937      0.834350      0.942016       1.05625       1.09631       1.13467
  55  12 3502.8868    3.0303  3.5398 11.9489 -0.0000      0.661578  0.0425   0.0196   0.0746    0.0411   0.0000      0.136531   442.2948       4.04512       21.3402       3.12560      -1.07207      -1.68054      0.835512       1.13231       1.26670       1.37997       1.46041       1.48381
  55  13 3683.0316    2.4593  6.2005 11.3239  0.0009      0.599653  0.0653   0.0121   0.1147    0.0377   0.0000     0.0864591   441.3820       1.95380       22.8834      -1.93732      -2.66201      -6.22114       1.23841       1.65360       1.87582       2.01703       2.14509       2.20512
  55  14 3861.3547    1.9166  8.9500 11.2763  0.0006      0.574191  0.1084   0.0083   0.1722    0.0307   0.0000     0.0973000   443.3316       5.70542       19.2361      -1.97703       5.82713      -4.56121       1.82802       2.43297       2.76837       3.02142       3.18174       3.25929
  56   1 1165.9366    0.0640  0.0622 10.1791  0.0000       101.822  0.0173   0.0075   0.0237    0.0178   0.0000       272.849   441.1195     -0.991116       20.9710      0.421552      -4.31712     -0.120877      0.428705      0.538798      0.580271      0.643834      0.659870      0.794566
  56   2 1475.8254    0.1834  0.1452 10.0113  0.0000       41.7109  0.0081   0.0068   0.0173    0.0196   0.0000       15.8959   441.9807     -0.476453       22.0471      0.416123      -3.11462      0.532742      0.194536      0.250913      0.299488      0.345446      0.365485      0.342390
  56   3 1732.0349    0.3728  0.4101  9.8523  0.0000       20.3373  0.0121   0.0074   0.0245    0.0294   0.0000       2.41841   441.5302     -0.293415       22.0294      0.173973      -3.00650    -0.0448524      0.288876      0.394060      0.438120      0.507280      0.475856      0.506993
  56   4 1960.7541    0.6388  0.7341  9.9079  0.0000       10.8866  0.0163   0.0094   0.0324    0.0527   0.0000       1.06356   442.8431      0.589538       22.3741      -1.31184      -1.55124      -1.29237      0.363060      0.500654      0.556695      0.632428      0.666364      0.660720
  56   5 2179.5066    1.0287  1.0503 10.2072  0.0000       5.71088  0.0205   0.0127   0.0393    0.0884   0.0000      0.694910   443.0831      0.157184       21.9921      0.693116      -2.23565     -0.204175      0.425985      0.579025      0.655817      0.710765      0.791427      0.795644
  56   6 2385.9304    1.6098  1.3629 10.3721  0.0000       3.03135  0.0239   0.0170   0.0429    0.1220   0.0000      0.477515   441.8292      0.425276       22.3718     -0.595665      -1.93215       1.95215      0.489025      0.636093      0.732457      0.809210      0.862491      0.896529
  56   7 2583.4001    2.3362  1.4370 10.9102  0.0000       2.28118  0.0237   0.0236   0.0429    0.1312   0.0000      0.385590   442.2280      0.709414       20.8173     -0.478478      -2.14345     -0.926358      0.481414      0.636111      0.727870      0.803902      0.842805      0.863195
  56   8 2777.7969    3.2172  1.3577 11.5855 -0.0001       2.66783  0.0231   0.0334   0.0404    0.1404   0.0000      0.435116   442.3231       1.97683       22.1505      0.591400      -3.28585     -0.784708      0.473766      0.635074      0.693526      0.763467      0.785519      0.819092
  56   9 2968.7516    4.2027  1.1597 12.6732  0.0000      0.513530  0.0212   0.0483   0.0386    0.1295   0.0000      0.529813   441.6884       1.73439       21.0011     -0.261299      -1.96556     -0.884741      0.439536      0.581631      0.650022      0.712900      0.725450      0.760768
  56  10 3155.7809    4.4644  1.5965 12.2911 -0.0002      0.754572  0.0250   0.0426   0.0449    0.1181   0.0000      0.299175   442.7646       2.75703       20.9955       1.12313      -2.62055      -1.22906      0.519592      0.683312      0.756267      0.825566      0.882205      0.914722
  56  11 3339.9373    3.8136  2.2591 12.4052  0.0000      0.868721  0.0312   0.0306   0.0550    0.0553   0.0000      0.206581   441.7061       3.41007       22.1006      0.724489      -2.73816     -0.626262      0.623052      0.857780      0.956308       1.05939       1.10819       1.14842
  56  12 3522.4130    3.0051  3.9065 11.9091  0.0000      0.758674  0.0439   0.0187   0.0808    0.0390   0.0000      0.128751   441.8453       6.24329       21.3081      0.626996      -3.10063      -4.97224      0.865130       1.15591       1.29157       1.41920       1.51604       1.53758
  56  13 3702.9050    2.3703  6.5140 11.3532 -0.0000      0.183571  0.0701   0.0113   0.1227    0.0364   0.0000     0.0951351   442.2489       2.12304       20.8683       2.33656      -5.50777      -2.33043       1.27134       1.70132       1.92795       2.09444       2.24055       2.29194
  56  14 3882.0911    1.8687  9.5644 11.2014  0.0006      0.293404  0.1184   0.0076   0.1822    0.0300   0.0000     0.0928937   439.7907       3.20914       19.1240       3.55237      0.648109      -1.44324       1.86977       2.49831       2.83162       3.09057       3.26258       3.38086
  57   2 1486.3032    0.1872  0.1849  9.9701  0.0000       18.2493  0.0108   0.0062   0.0182    0.0197   0.0000       12.7294   442.2747      0.530639       22.6489     -0.396008      -3.05995      0.521513      0.312256      0.429066      0.529186      0.580284      0.589318      0.522127
  57   3 1743.2503    0.3932  0.4210  9.9151  0.0000       13.1804  0.0124   0.0075   0.0240    0.0307   0.0000       2.23407   442.0694     -0.142031       21.4498      0.306560      -3.68759     -0.577576      0.287770      0.399749      0.437441      0.477737      0.519383      0.510393
  57   4 1973.2586    0.6769  0.7505  9.8379  0.0000       8.95020  0.0162   0.0095   0.0319    0.0596   0.0000      0.937723   442.5385      0.250886       22.2136     -0.371817      -4.24487     -0.292687      0.367311      0.473489      0.546747      0.602293      0.609370      0.657400
  57   5 2193.1660    1.0743  1.0594 10.2656  0.0000       5.56815  0.0209   0.0132   0.0388    0.0926   0.0000      0.697672   443.2847      0.718160       21.8487       1.04449      -3.85302     -0.562458      0.424119      0.551723      0.614877      0.694677      0.728737      0.753530
  57   6 2400.2790    1.6775  1.3125 10.7846  0.0000       4.30190  0.0231   0.0181   0.0433    0.0995   0.0000      0.523239   442.0745      0.520334       22.5361     0.0589250      -3.07067      0.598869      0.470695      0.630127      0.708609      0.784042      0.802204      0.852385
  57   7 2598.7258    2.3831  1.4375 11.2886  0.0000       2.50909  0.0241   0.0242   0.0430    0.1008   0.0000      0.419489   442.6518       1.60147       22.3932     -0.861409      -2.80058     -0.265377      0.490578      0.659844      0.730619      0.806017      0.844343      0.887634
  57   8 2794.0469    3.2334  1.3206 12.1261  0.0000       1.59492  0.0229   0.0349   0.0416    0.1061   0.0000      0.449041   442.3550       1.93196       21.0167      0.209453      -5.01094      0.356311      0.461877      0.598302      0.664666      0.754443      0.786717      0.803778
  57   9 2985.8898    4.2531  1.2010 12.6276  0.0000       1.75132  0.0221   0.0477   0.0392    0.1349   0.0000      0.499949   441.2915       2.93468       21.4875      0.459432      -3.26957      -1.58676      0.446713      0.596771      0.645741      0.745734      0.767537      0.808671
  57  10 3173.6005    4.3131  1.6000 12.7788  0.0000       1.24304  0.0260   0.0418   0.0457    0.0801   0.0000      0.362487   441.9869       3.76103       21.8831      0.190691      -3.47978     -0.117580      0.510269      0.684883      0.774060      0.872175      0.904937      0.952346
  57  11 3358.5650    3.6589  2.4169 12.5455 -0.0002      0.855094  0.0331   0.0287   0.0588    0.0482   0.0000      0.212021   442.9773       4.03377       20.6762       2.25660      -1.88201     -0.788293      0.628799      0.857947      0.963614       1.07419       1.11479       1.16769
  57  12 3541.8045    2.8589  3.9493 11.9333  0.0000      0.746270  0.0451   0.0176   0.0828    0.0369   0.0000      0.132944   442.2826       4.96367       19.0851     -0.746848     -0.696988     -0.257274      0.849153       1.13269       1.28094       1.41161       1.48296       1.51690
  57  13 3723.0427    2.2879  6.6403 11.4133 -0.0006      0.225801  0.0743   0.0109   0.1281    0.0349   0.0000      0.100703   441.6635       5.98031       22.2720       3.11229      -1.09522     -0.745900       1.30682       1.77030       1.99221       2.21272       2.28417       2.38687
  57  14 3902.8534    1.8319 10.2623 11.1834  0.0005      0.353777  0.1282   0.0073   0.1945    0.0289   0.0000     0.0926808   439.8393       9.87996       12.9056       1.44912       5.01418      -1.26171       1.99424       2.67659       3.02941       3.28934       3.53627       3.64854
  58   1 1183.5728    0.0796  0.0638 10.1760  0.0000       20.0002  0.0159   0.0066   0.0187    0.0161   0.0000       172.093   441.0051      -1.07815       21.3365      0.502950      -2.63253      0.296852      0.333434      0.442785      0.465832      0.484391      0.579191      0.524716
  58   2 1496.7117    0.1810  0.1751 10.0212  0.0000       33.8085  0.0093   0.0061   0.0181    0.0200   0.0000       14.1104   442.5044     -0.193797       22.2476     -0.201611      -3.14859     -0.745772      0.227960      0.307545      0.388465      0.417166      0.459493      0.455119
  58   3 1754.3631    0.4178  0.4251  9.9268  0.0000       17.3058  0.0113   0.0079   0.0248    0.0302   0.0000       2.12161   441.5939      0.240436       21.5960      0.386184      -3.42685    -0.0606926      0.270057      0.344480      0.394110      0.431741      0.441999      0.466828
  58   4 1985.6785    0.6828  0.7762  9.9003  0.0000       10.2697  0.0161   0.0095   0.0334    0.0581   0.0000      0.945865   442.7085      0.474823       22.7557     -0.904952      -2.16741       1.50091      0.352551      0.475590      0.521227      0.583187      0.637956      0.618533
  58   5 2206.6040    1.1103  1.1309 10.1163  0.0000       5.62797  0.0215   0.0130   0.0401    0.1067   0.0000      0.654432   442.4417       1.37569       23.2702     -0.813620      -3.53411      0.371230      0.430276      0.601641      0.643422      0.719785      0.757508      0.763638
  58   6 2414.4489    1.6980  1.3867 10.7841  0.0000       3.64251  0.0242   0.0179   0.0435    0.1030   0.0000      0.480197   440.7369       1.28588       20.7319     -0.188552      -2.13488       1.18791      0.474729      0.634410      0.697670      0.783116      0.797816      0.838571
  58   7 2613.9116    2.4236  1.4428 11.4327  0.0000       2.73053  0.0237   0.0245   0.0436    0.0959   0.0000      0.456084   442.1699       2.76218       21.6725      0.143547      -2.06042      -1.69391      0.472310      0.628450      0.706449      0.792298      0.814777      0.857258
  58   8 2810.2225    3.4222  1.3256 11.7120  0.0000      0.634860  0.0223   0.0354   0.0402    0.1607   0.0000      0.415228   441.4822       2.45780       21.1508      -1.54201      -3.17077     -0.700193      0.447917      0.604062      0.668876      0.730178      0.781028      0.806557
  58   9 3002.8905    4.1899  1.2058 13.1464  0.0000       1.68948  0.0222   0.0484   0.0407    0.0943   0.0000      0.524002   442.0655       3.78178       20.8197       1.79233      -4.23928     -0.906398      0.441481      0.576608      0.633709      0.728907      0.778561      0.789290
  58  10 3191.2785    4.3200  1.7076 12.5769  0.0001      0.585932  0.0257   0.0398   0.0467    0.0837   0.0000      0.302011   441.0986       4.05285       20.2982       1.54812      -2.49678      -1.26596      0.509212      0.674945      0.753309      0.821322      0.865530      0.889058
  58  11 3377.1101    3.5865  2.6512 12.2497 -0.0000      0.955494  0.0336   0.0260   0.0604    0.0503   0.0000      0.172170   442.1697       5.81757       22.5215       1.76750      -3.74557      -1.13871      0.649533      0.881175      0.982223       1.10701       1.17410       1.18559
  58  12 3561.0005    2.8342  4.6229 11.7041  0.0002      0.676270  0.0496   0.0158   0.0891    0.0383   0.0000      0.107396   442.7090       3.77548       22.7024       2.64290      -1.23684      -3.08299      0.918360       1.21407       1.37761       1.51660       1.60466       1.64667
  58  13 3743.1491    2.2260  6.9198 11.4930 -0.0014      0.562189  0.0788   0.0105   0.1349    0.0341   0.0000      0.104521   442.6277       2.76437       21.5308      -2.67068      -1.65593      0.201551       1.32810       1.79681       1.99576       2.21947       2.35425       2.44148
  59   1 1192.2429    0.0705  0.0561 10.1470  0.0000       3.10267  0.0167   0.0071   0.0163    0.0158   0.0000       233.001   441.1205     -0.251549       22.6020     -0.570530      -3.84130     0.0974103      0.368243      0.499373      0.597694      0.605343      0.615415      0.703421
  59   2 1506.9817    0.2016  0.2345  9.9631  0.0000       29.2254  0.0101   0.0059   0.0234    0.0209   0.0000       9.28635   441.7982     -0.185527       21.8790     -0.475470      -4.19496      0.349215      0.237143      0.305130      0.339371      0.368293      0.398146      0.403859
  59   3 1765.3147    0.4085  0.4124  9.9309  0.0000       15.0799  0.0115   0.0076   0.0232    0.0307   0.0000       2.16449   442.3753     -0.702253       21.7023      0.117320      -3.07100     0.0678943      0.265879      0.344144      0.388368      0.447451      0.452135      0.504207
  59   4 1997.9598    0.7245  0.7439  9.9492  0.0000       9.88724  0.0158   0.0100   0.0308    0.0584   0.0000      0.932320   442.5820     -0.847373       21.5977      0.275954      -2.74025      0.568898      0.331866      0.462367      0.497827      0.558027      0.588576      0.611816
  59   5 2219.9816    1.1451  1.1425 10.1275  0.0000       5.49985  0.0212   0.0133   0.0403    0.1119   0.0000      0.646546   443.0136      0.976735       20.9646      -1.25096      -3.29454    -0.0856038      0.409436      0.544231      0.612868      0.695851      0.731288      0.759937
  59   6 2428.4689    1.7441  1.4407 10.8450 -0.0001       3.52556  0.0238   0.0178   0.0445    0.0913   0.0000      0.458361   442.5393       1.91326       22.5363     -0.147963      -3.60098      0.575541      0.459805      0.601225      0.674819      0.768376      0.778941      0.808302
  59   7 2628.9654    2.5319  1.4338 11.4064 -0.0003       2.09675  0.0232   0.0255   0.0432    0.1022   0.0000      0.411574   442.0541       2.14140       21.0810     -0.556207      -3.46110      -1.48047      0.444009      0.591552      0.652935      0.730831      0.797721      0.803497
  59   8 2826.3299    3.5003  1.3458 11.9899  0.0000       1.95303  0.0227   0.0361   0.0410    0.1282   0.0000      0.462573   442.2882       1.56522       21.0351       1.44347      -1.33684      -1.55666      0.437037      0.579102      0.655489      0.732903      0.759480      0.779057
  59   9 3019.6663    4.3142  1.3251 12.5071  0.0000      0.807361  0.0220   0.0451   0.0401    0.1244   0.0000      0.460873   442.2692       2.21258       21.2936      0.909128      -2.20612     -0.615185      0.425202      0.566535      0.639343      0.709458      0.734259      0.778401
  59  10 3208.8301    4.3123  1.6555 12.8489  0.0000      0.327055  0.0266   0.0408   0.0451    0.0777   0.0000      0.312879   442.1568       4.31191       21.3084      0.730205      -2.03637      -1.35940      0.515150      0.683371      0.775323      0.849636      0.912016      0.933816
  59  11 3395.4180    3.5473  2.7121 12.2336  0.0000      0.934604  0.0339   0.0253   0.0608    0.0490   0.0000      0.166002   440.5802       3.76263       20.3946      0.593237      -2.66587      -1.10088      0.638562      0.874105      0.975384       1.08508       1.13288       1.18164
  59  12 3580.1017    2.7942  4.8056 11.5891  0.0004      0.469560  0.0502   0.0150   0.0910    0.0395   0.0000      0.102102   442.7994       2.75928       21.2105      0.873218      -4.13701      -1.59623      0.922602       1.22183       1.37517       1.49990       1.57888       1.64457
  59  13 3762.9081    2.2316  7.6334 11.4028  0.0015      0.534578  0.0868   0.0098   0.1407    0.0346   0.0000      0.104171   442.2592       3.16990       22.8709       1.33394      -3.30596       2.57489       1.39264       1.87615       2.13077       2.33169       2.48310       2.56666
  60   1 1200.8867    0.0652  0.0453 10.1633  0.0000       86.2431  0.0163   0.0082   0.0133    0.0165   0.0000       288.969   441.2155     -0.374777       21.2474      0.612130      -3.59711      0.791106      0.325487      0.429197      0.472883      0.739919      0.651024      0.620980
  60   2 1517.1169    0.2152  0.2057 10.0040  0.0000       37.5702  0.0091   0.0063   0.0190    0.0205   0.0000       9.59913   442.0720     -0.146561       22.1463     -0.106498      -3.51492      0.331612      0.222847      0.271745      0.315461      0.326887      0.347052      0.363180
  60   3 1776.2116    0.4267  0.4414  9.9432  0.0000       17.5098  0.0119   0.0077   0.0237    0.0318   0.0000       2.03626   441.9376     -0.900638       21.7923      0.504923      -3.68356      -1.04342      0.273096      0.353797      0.416767      0.446521      0.449771      0.485445
  60   4 2010.1686    0.7241  0.7922 10.0587  0.0000       9.99956  0.0165   0.0099   0.0332    0.0581   0.0000      0.931529   442.3014      0.867354       21.8183     -0.344823      -3.01504      0.232043      0.355541      0.488318      0.535615      0.590371      0.625780      0.661626
  60   5 2233.1926    1.1801  1.1746 10.2716  0.0000       5.34155  0.0222   0.0134   0.0402    0.1055   0.0000      0.670706   442.1700      0.514248       21.3446       1.27025      -3.60593     -0.466998      0.408209      0.545689      0.616904      0.671174      0.712753      0.750179
  60   6 2442.3885    1.7979  1.4687 10.8514 -0.0027       2.94679  0.0241   0.0178   0.0441    0.0888   0.0000      0.424725   441.8228       1.74689       20.9924      0.127280      -2.47679     0.0927274      0.453280      0.606879      0.670582      0.750972      0.784962      0.803751
  60   7 2643.9274    2.5731  1.4671 11.5500  0.0000       2.69300  0.0241   0.0255   0.0435    0.0984   0.0000      0.419459   442.2260      0.933388       20.9244      0.675202      -2.29797     -0.542069      0.465003      0.640850      0.701589      0.790939      0.841667      0.865556
  60   8 2842.2452    3.5139  1.2604 12.5261  0.0000       1.48644  0.0221   0.0381   0.0406    0.0991   0.0000      0.584094   441.4110       2.00792       22.1515      0.422609      -2.44001     -0.859411      0.418618      0.544714      0.612612      0.692022      0.718572      0.754387
  60   9 3036.3537    4.3627  1.3573 12.7416  0.0000      0.251709  0.0226   0.0446   0.0400    0.0995   0.0000      0.412821   441.5656       3.60315       21.7933       1.28307      -2.65778     -0.402520      0.432883      0.575485      0.629104      0.705271      0.733948      0.786271
  60  10 3226.3463    4.2520  1.7448 12.6420  0.0000      0.793867  0.0260   0.0377   0.0457    0.0722   0.0000      0.260958   442.7931       2.49408       21.9729      0.904247      -1.36383      0.125894      0.500615      0.648510      0.719635      0.822289      0.850361      0.886666
  60  11 3413.7111    3.4738  2.7769 12.4145 -0.0000      0.999622  0.0350   0.0245   0.0625    0.0428   0.0000      0.182845   442.4361       4.68983       20.9639       1.34531      -1.00175      0.573673      0.645436      0.862171      0.970767       1.07487       1.14219       1.18995
  60  12 3599.0145    2.7133  4.8243 11.6898 -0.0002      0.476363  0.0513   0.0146   0.0923    0.0377   0.0000      0.113921   440.0758       4.89898       19.9407       1.74345      -3.74611     -0.342049      0.920404       1.22719       1.38345       1.53364       1.59609       1.63931
  60  13 3782.3973    2.1374  7.6994 11.4403  0.0000      0.199456  0.0898   0.0093   0.1452    0.0332   0.0000      0.104565   443.4342       4.46605       20.5337       1.26377      -4.47882       1.25490       1.41776       1.87909       2.14211       2.37521       2.54076       2.61745
  61   1 1209.3851    0.0780  0.0878 10.1792  0.0000       36.7200  0.0163   0.0069   0.0307    0.0163   0.0000       140.874   441.2412     -0.702432       22.7769      0.602516      -4.12355      0.573732      0.445262      0.572246      0.625464      0.745132      0.646410      0.624265
  61   2 1527.1283    0.2184  0.2004 10.0001  0.0000       26.8939  0.0087   0.0064   0.0187    0.0200   0.0000       9.27964   441.8657     -0.278507       21.7155     -0.387466      -4.12277     -0.538579      0.221975      0.297508      0.320263      0.361582      0.394499      0.388948
  61   3 1786.9599    0.4370  0.4711  9.9063  0.0000       17.5661  0.0123   0.0076   0.0252    0.0322   0.0000       1.94669   442.2798     -0.128571       22.2514      0.263376      -2.51174     -0.647309      0.281934      0.375673      0.433222      0.459361      0.527655      0.537848
  61   4 2022.2627    0.7669  0.8190  9.9370  0.0000       7.99342  0.0161   0.0100   0.0326    0.0629   0.0000      0.855761   442.0004     0.0570554       21.7711      0.602926      -2.93280     -0.262928      0.338885      0.447242      0.511689      0.555944      0.582395      0.601074
  61   5 2246.2812    1.2324  1.2125 10.2383  0.0000       5.46793  0.0230   0.0140   0.0403    0.1205   0.0000      0.655058   442.4629      0.355396       21.3776      0.419558      -3.72466      -1.07283      0.430348      0.555081      0.620667      0.705438      0.734081      0.756848
  61   6 2456.1889    1.8557  1.5058 10.7293  0.0000       2.87227  0.0236   0.0180   0.0448    0.1032   0.0000      0.408865   442.8931      0.667486       22.3247     -0.757391      -1.83930     0.0230374      0.442247      0.591204      0.649710      0.730432      0.755902      0.787653
  61   7 2658.7423    2.6590  1.5532 11.2679  0.0000       2.00513  0.0236   0.0246   0.0433    0.1049   0.0000      0.348273   442.1768      0.384962       22.2247      0.298733      -2.78662     -0.337644      0.457404      0.599120      0.687490      0.747346      0.800420      0.831024
  61   8 2858.0877    3.6890  1.3812 11.7048  0.0000       1.60050  0.0218   0.0360   0.0398    0.1555   0.0000      0.396489   441.4306       2.03169       22.7494      0.537499      -3.40448     -0.646371      0.423165      0.554645      0.627988      0.707065      0.748644      0.775179
  61   9 3052.9610    4.4412  1.3302 12.7139  0.0000       1.10779  0.0221   0.0453   0.0406    0.1104   0.0000      0.486730   442.4034       3.18111       21.6197      0.210347      -3.56899      0.303772      0.404857      0.536139      0.611598      0.667655      0.703191      0.749304
  61  10 3243.5757    4.2470  1.9273 12.4906 -0.0003      0.280021  0.0275   0.0352   0.0484    0.0712   0.0000      0.256206   441.5524       3.18280       21.2699     -0.784725      -2.62038      -2.30319      0.507601      0.693040      0.750638      0.852783      0.887014      0.923831
  61  11 3431.8200    3.4372  3.1373 12.0466 -0.0002       1.03326  0.0361   0.0221   0.0660    0.0455   0.0000      0.142252   442.0890       5.46785       21.6492     0.0389433      -3.93890      -2.59048      0.642293      0.871588      0.966832       1.06400       1.11891       1.16412
  61  12 3617.7647    2.6740  5.2475 11.6385  0.0000      0.393288  0.0551   0.0139   0.0990    0.0386   0.0000      0.106470   443.5837       6.41423       23.3590       2.98660      0.312340      -3.15586      0.959245       1.30499       1.46302       1.59175       1.70270       1.77155
  61  13 3802.1101    2.0764  8.2722 11.4105 -0.0001      0.395921  0.0986   0.0086   0.1581    0.0323   0.0000      0.102940   443.0807       5.17641       19.1779       2.26038      -3.91987      -2.52962       1.49131       2.00043       2.25661       2.50414       2.67553       2.70641
  62   1 1217.8548    0.0915  0.0988 10.1527  0.0000       30.9434  0.0139   0.0062   0.0229    0.0161   0.0000       97.7762   440.8847      0.125564       22.0316     -0.406747      -3.08179     -0.456568      0.273004      0.411952      0.460712      0.533245      0.567513      0.544978
  62   2 1537.0360    0.2296  0.2432  9.9781  0.0000       22.9112  0.0098   0.0061   0.0206    0.0209   0.0000       7.47192   442.2018     -0.105166       21.6135      0.416114      -3.31381     0.0879450      0.215299      0.286224      0.338943      0.356807      0.351283      0.358977
  62   3 1797.5535    0.4516  0.5428  9.8587  0.0000       13.3194  0.0133   0.0074   0.0275    0.0351   0.0000       1.66745   442.1480     -0.280175       22.1665     -0.359230      -3.94079      0.601509      0.283565      0.390914      0.445224      0.493150      0.533525      0.546544
  62   4 2034.2404    0.7893  0.8104 10.0167  0.0000       8.26804  0.0160   0.0103   0.0317    0.0638   0.0000      0.841396   441.8415    -0.0642699       22.1030     -0.519911      -3.18908     -0.221912      0.327771      0.431862      0.486857      0.532902      0.567102      0.583102
  62   5 2259.2079    1.2670  1.3149 10.0617 -0.0004       4.98843  0.0220   0.0133   0.0423    0.1146   0.0000      0.539350   442.4001      0.290520       22.0286      -1.14397      -3.88403     -0.709502      0.416962      0.537928      0.617572      0.678756      0.725581      0.745502
  62   6 2469.8744    1.9306  1.5217 10.7175  0.0000       2.51079  0.0240   0.0185   0.0432    0.1114   0.0000      0.399051   442.9270      0.925192       22.0653       1.29213      -2.78459     -0.649973      0.438204      0.591394      0.657750      0.755873      0.783728      0.814531
  62   7 2673.5050    2.7106  1.4481 11.7741  0.0000       1.92575  0.0228   0.0268   0.0434    0.0886   0.0000      0.399238   442.3319       1.33500       20.0504     0.0924519      -2.40134    0.00595624      0.422606      0.556140      0.627684      0.694516      0.735048      0.779846
  62   8 2873.8338    3.7319  1.2712 12.3427  0.0000       2.68863  0.0210   0.0392   0.0394    0.1181   0.0000      0.463681   442.1306       2.15439       21.3763     -0.792046      -2.44204       1.08732      0.394956      0.511844      0.583858      0.650991      0.686681      0.702421
  62   9 3069.4430    4.3701  1.4362 12.8006  0.0000       1.47401  0.0230   0.0426   0.0418    0.0855   0.0000      0.421138   441.8861       2.77390       21.7718       1.11556      -1.44577     -0.879951      0.426588      0.559908      0.630108      0.686945      0.734699      0.758100
  62  10 3260.8935    4.0834  1.9470 12.8437  0.0000       1.14418  0.0287   0.0344   0.0494    0.0555   0.0000      0.289148   440.9454       4.24756       22.0710      0.371648      -4.25598     -0.513673      0.519432      0.686462      0.780967      0.868375      0.882931      0.911819
  62  11 3449.7602    3.3396  3.4604 11.9716 -0.0000      0.764435  0.0379   0.0204   0.0703    0.0439   0.0000      0.138189   442.4084       3.73171       20.8155      -1.25428      -2.46885     0.0314793      0.675423      0.898233       1.00378       1.11452       1.16645       1.22382
  62  12 3636.6038    2.5841  5.5830 11.6862  0.0011      0.431713  0.0595   0.0131   0.1050    0.0364   0.0000      0.103962   441.4712       4.20476       22.5955       1.35657     -0.714377      -1.03616      0.986946       1.34956       1.51152       1.67630       1.76039       1.83457
  62  13 3821.5956    2.0287  8.3632 11.4207 -0.0010      0.526741  0.1005   0.0085   0.1591    0.0319   0.0000      0.105868   445.9737       7.12952       17.1594       1.22533      -1.43337      -5.41427       1.44732       1.97504       2.22346       2.44713       2.57828       2.66690
  63   1 1226.2279    0.0974  0.0934 10.1854  0.0000       39.6774  0.0129   0.0061   0.0209    0.0162   0.0000       95.1537   440.9473     -0.681214       22.2416      0.446845      -3.28829     -0.315204      0.233972      0.346614      0.353205      0.437062      0.409799      0.445305
  63   2 1546.8163    0.2239  0.2253 10.0115  0.0000       34.9706  0.0093   0.0061   0.0198    0.0204   0.0000       8.36176   442.4184      0.668876       21.9588      0.440281      -3.42037    -0.0592423      0.226321      0.305559      0.358045      0.379033      0.412907      0.430977
  63   3 1808.0778    0.4733  0.4889  9.9314  0.0000       13.2667  0.0117   0.0079   0.0252    0.0354   0.0000       1.67915   441.9689     -0.353765       21.6275       1.06485      -2.91704     -0.656109      0.259676      0.354742      0.396273      0.450889      0.472324      0.506214
  63   4 2046.1650    0.8035  0.8913  9.9520  0.0000       8.76748  0.0167   0.0101   0.0350    0.0695   0.0000      0.848806   442.6045      0.592955       21.4790    -0.0305949      -2.57969      0.960151      0.325525      0.423626      0.492605      0.528058      0.573647      0.591915
  63   5 2271.9698    1.2604  1.2827 10.6099 -0.0043       3.56315  0.0231   0.0134   0.0424    0.0795   0.0000      0.603780   442.1044      0.596176       22.5903     -0.632419      -3.43623     -0.173971      0.398360      0.540810      0.587964      0.676558      0.691781      0.737515
  63   6 2483.4584    2.0146  1.4585 10.6893 -0.0001       3.06581  0.0233   0.0193   0.0415    0.1263   0.0000      0.426378   442.9080       1.23471       23.1327      0.225897      -3.36605      -1.03856      0.420757      0.560090      0.636083      0.702508      0.737616      0.762109
  63   7 2688.1104    2.8415  1.4930 11.2887  0.0000       1.31269  0.0231   0.0264   0.0410    0.1201   0.0000      0.396563   442.2925       1.27130       21.8625      0.549885      -4.00256      0.138839      0.431618      0.571807      0.635181      0.703037      0.743576      0.771706
  63   8 2889.3607    3.7958  1.3155 12.2325  0.0000      0.904575  0.0213   0.0382   0.0393    0.1203   0.0000      0.408108   442.3157       1.82694       22.7403      0.543075      -2.10425      0.428506      0.389053      0.518667      0.582301      0.636777      0.670615      0.682660
  63   9 3085.8094    4.4712  1.5032 12.7880  0.0000       2.21518  0.0229   0.0423   0.0423    0.0814   0.0000      0.358787   442.0937       2.19553       22.6762      0.933750      -3.86293      -2.31470      0.413847      0.557172      0.614272      0.684840      0.720500      0.758304
  63  10 3277.9468    4.1173  2.0559 12.4950 -0.0034      0.727262  0.0272   0.0327   0.0514    0.0616   0.0000      0.258034   441.7971       2.90409       22.7332    -0.0807966      -3.23530     -0.385304      0.489862      0.644513      0.730561      0.803491      0.860857      0.890182
  63  11 3467.6460    3.2395  3.4557 12.1796  0.0001      0.683441  0.0387   0.0202   0.0717    0.0404   0.0000      0.137479   442.8281       3.64153       22.6614      0.865543      -2.90480      -1.42135      0.691925      0.905619       1.04979       1.13049       1.19864       1.24948
  63  12 3655.2495    2.4560  5.4466 11.7474 -0.0003      0.630586  0.0604   0.0126   0.1063    0.0352   0.0000      0.117398   440.2674       4.58431       22.2137     -0.322278     -0.966739       1.95146      0.989681       1.34188       1.50742       1.66961       1.74423       1.82554
  63  13 3840.6575    2.0056  8.9500 11.4141  0.0001      0.355598  0.1080   0.0080   0.1664    0.0305   0.0000      0.106169   445.1777       2.00162       17.5376       3.60240      -2.60098      -4.42664       1.50466       2.00812       2.29437       2.51618       2.70151       2.75389
  64   1 1234.5594    0.0988  0.0829 10.1251  0.2352      -27.6829  0.0125   0.0064   0.0179    0.0158   0.0000       116.785   440.3722     -0.155374       21.7989  -0.000306804      -2.85307     -0.247037      0.280113      0.343383      0.373701      0.405606      0.492406      0.482290
  64   2 1556.4866    0.2327  0.2092  9.9763  0.0000       27.3971  0.0085   0.0062   0.0175    0.0201   0.0000       8.32304   441.9889     -0.253875       21.6056      0.459320      -3.67784      0.148969      0.197342      0.269117      0.285662      0.322114      0.350975      0.374406
  64   3 1818.5425    0.4973  0.5548  9.8121  0.0000       15.6679  0.0127   0.0077   0.0265    0.0380   0.0000       1.49311   442.3139     -0.224255       22.8115     -0.296853      -2.91348      -1.14090      0.268297      0.357565      0.400233      0.446854      0.490993      0.491944
  64   4 2057.9777    0.8181  0.8773 10.1003  0.0000       8.59746  0.0170   0.0103   0.0337    0.0661   0.0000      0.834760   442.2221      0.192306       21.7902     -0.353140      -3.29113     -0.249978      0.324738      0.434239      0.475127      0.546226      0.569411      0.578048
  64   5 2284.7057    1.3281  1.2734 10.4521  0.0000       5.15095  0.0220   0.0142   0.0424    0.1026   0.0000      0.611931   441.8415       2.28472       21.3320     -0.972675      -3.84167     -0.188555      0.389408      0.509012      0.569655      0.635568      0.673497      0.698771
  64   6 2496.8934    2.0177  1.5757 10.9577  0.0004       2.35887  0.0246   0.0187   0.0433    0.0915   0.0000      0.378869   442.0654       1.52955       21.4951      0.349586      -4.40485     -0.332719      0.446851      0.595885      0.673574      0.744397      0.793487      0.827208
  64   7 2702.6925    2.8672  1.4909 11.5355  0.0000       2.25464  0.0230   0.0267   0.0410    0.1019   0.0000      0.359546   442.6102       1.67219       21.8146       1.27281      -1.86100     -0.693694      0.400521      0.532322      0.588271      0.668872      0.685022      0.742476
  64   8 2904.8898    3.8972  1.3297 12.3931  0.0000       2.22126  0.0214   0.0394   0.0391    0.1114   0.0000      0.486763   442.0202       1.73934       21.6800    -0.0439272      -1.60301     -0.580379      0.385134      0.509268      0.565398      0.636224      0.660674      0.693851
  64   9 3101.9355    4.4039  1.4909 12.8775  0.0037      0.285336  0.0230   0.0427   0.0424    0.0874   0.0000      0.385562   442.4348       2.66104       21.0040      0.899316      -3.01924     -0.734667      0.407170      0.547348      0.606277      0.680575      0.711945      0.746122
  64  10 3294.9502    4.0095  2.1427 12.6254 -0.0001       1.04391  0.0293   0.0312   0.0505    0.0546   0.0000      0.217500   443.0394       4.48808       21.0631     0.0411544      -2.63816      -1.25629      0.504338      0.682158      0.777451      0.850805      0.890430      0.929767
  64  11 3485.4096    3.2196  3.7011 11.9322 -0.0001      0.660204  0.0401   0.0190   0.0720    0.0431   0.0000      0.124271   442.6881       5.13911       21.7585      0.400302      -3.81933      -2.17359      0.691078      0.927985       1.03467       1.14650       1.22496       1.24918
  64  12 3673.8474    2.5125  6.5757 11.5274  0.0003      0.783033  0.0706   0.0111   0.1202    0.0371   0.0000      0.105413   441.7133       4.51017       22.2875       3.36564      0.253436      0.760997       1.08437       1.47278       1.68146       1.84624       1.96497       2.00793
  64  13 3859.7354    1.9731  9.4169 11.3383  0.0005      0.159127  0.1147   0.0076   0.1727    0.0304   0.0000      0.105962   442.0376       3.99978       15.1246       2.29845       4.76212     -0.856488       1.58634       2.11535       2.41382       2.63117       2.83172       2.90875
  65   1 1242.7856    0.0868  0.0839 10.1373  0.0000       37.2591  0.0132   0.0059   0.0184    0.0157   0.0000       116.887   440.7297      0.384128       22.7194     -0.338276      -5.22360     -0.624728      0.265569      0.305516      0.417322      0.465345      0.454067      0.492799
  65   2 1566.0460    0.2373  0.2727  9.9708  0.0000       30.7086  0.0101   0.0059   0.0212    0.0212   0.0000       6.73037   441.8766      0.226559       22.5225     -0.736743      -3.01568      0.124018      0.218041      0.294704      0.326183      0.365759      0.381067      0.385128
  65   3 1828.8780    0.4985  0.5308  9.9696  0.0000       16.2619  0.0127   0.0079   0.0252    0.0354   0.0000       1.58434   441.7120    -0.0723643       22.6197     -0.585601      -3.31986     -0.258201      0.263829      0.356486      0.402929      0.433864      0.491933      0.525410
  65   4 2069.6755    0.8251  0.9640  9.9766  0.0000       8.36659  0.0183   0.0099   0.0358    0.0740   0.0000      0.808824   443.0090      0.383670       21.5395     -0.737649      -4.40071      0.209455      0.347229      0.461573      0.526580      0.570217      0.601081      0.630645
  65   5 2297.2344    1.3894  1.3202 10.3155  0.0000       4.39740  0.0217   0.0143   0.0423    0.1119   0.0000      0.546025   442.6846       1.55793       21.7006       1.32021      -4.77847     -0.249714      0.393385      0.519419      0.580928      0.647305      0.696060      0.710220
  65   6 2510.2469    2.0738  1.5558 10.8621  0.0000       2.09773  0.0231   0.0189   0.0437    0.1003   0.0000      0.378848   442.6528      0.502011       22.0184     0.0629360      -3.82766      -1.20289      0.408108      0.548509      0.601799      0.681401      0.723396      0.732451
  65   7 2717.1359    2.9032  1.4516 11.8980  0.0000       1.49799  0.0229   0.0278   0.0418    0.0880   0.0000      0.441636   442.0261       2.23795       22.0505      0.672609      -2.94977      0.244905      0.412147      0.538366      0.608124      0.681396      0.703798      0.735266
  65   8 2920.1645    3.9264  1.3902 12.4915  0.0007      0.700998  0.0221   0.0385   0.0407    0.1014   0.0000      0.429823   442.1536       2.68483       22.0391     -0.367686     -0.720200     -0.756516      0.388678      0.521340      0.573491      0.651502      0.702042      0.719811
  65   9 3117.9951    4.4704  1.5988 12.5833  0.0000      0.689086  0.0238   0.0402   0.0428    0.0948   0.0000      0.331724   442.3907       2.82649       21.0080      0.433540      -3.59140      -1.15342      0.421422      0.572885      0.631479      0.715982      0.744605      0.787582
  65  10 3311.7733    3.9289  2.3099 12.5069  0.0000      0.559274  0.0296   0.0291   0.0535    0.0536   0.0000      0.209635   442.1435       3.68175       20.7956      0.741014      -1.43274      -1.69620      0.494873      0.682075      0.743365      0.829891      0.881402      0.924561
  65  11 3503.0246    3.0634  3.7583 12.1118 -0.0009      0.561040  0.0419   0.0180   0.0749    0.0373   0.0000      0.132670   443.5600       5.00123       20.8500       1.28890      -2.70745     -0.261584      0.704554      0.955255       1.06220       1.16924       1.25080       1.27636
  65  12 3692.0770    2.4365  6.6642 11.5359  0.0002      0.515659  0.0723   0.0106   0.1197    0.0362   0.0000      0.104092   440.9435       3.66837       21.4503      0.721378     -0.277493      -2.75574       1.07315       1.44252       1.60913       1.78524       1.88417       1.97449
  66   1 1250.9200    0.0985  0.0832 10.1380  0.0000       30.6641  0.0120   0.0059   0.0157    0.0156   0.0000       92.5089   441.4077      0.605387       21.5773    -0.0480821      -2.96150     -0.454435      0.206641      0.320205      0.326909      0.379097      0.407039      0.379404
  66   2 1575.4874    0.2487  0.2490  9.9620  0.0000       31.5224  0.0097   0.0061   0.0182    0.0210   0.0000       6.58037   441.9617      0.151914       22.0904     -0.270858      -3.89865      0.349318      0.218701      0.283941      0.294284      0.332661      0.365393      0.355730
  66   3 1839.0932    0.5159  0.6051  9.8128  0.0000       12.4560  0.0131   0.0076   0.0280    0.0395   0.0000       1.32783   442.0948     -0.106165       22.1345      0.592123      -3.51982     -0.394851      0.262409      0.354255      0.406749      0.455420      0.488251      0.512688
  66   4 2081.3291    0.8624  1.0032 10.0980  0.0000       8.67217  0.0185   0.0104   0.0369    0.0710   0.0000      0.791048   443.0640     -0.474192       21.9454      0.374133      -3.31229     -0.554274      0.332567      0.435124      0.492171      0.562837      0.573374      0.625954
  66   5 2309.7146    1.4091  1.3045 10.4306  0.0000       5.09252  0.0212   0.0144   0.0415    0.0982   0.0000      0.551094   442.4599    -0.0125944       22.3490       1.03060      -2.64726      -1.08736      0.363989      0.493480      0.551374      0.606345      0.662167      0.685609
  66   6 2523.5229    2.1158  1.5353 11.2362  0.0001       2.29676  0.0241   0.0198   0.0437    0.0853   0.0000      0.421673   442.6569       1.10022       21.8652       1.10402      -2.99917      -1.05951      0.414392      0.548423      0.628213      0.694699      0.735616      0.776496
  66   7 2731.5110    2.9910  1.4808 11.7967  0.0000       2.38135  0.0229   0.0278   0.0410    0.0920   0.0000      0.393072   442.4414       1.24423       22.2421      0.376330      -3.90046  -0.000997908      0.397990      0.532279      0.591177      0.675621      0.708145      0.731889
  66   8 2935.4117    4.0417  1.3875 12.3173 -0.0000       1.38729  0.0213   0.0389   0.0396    0.1154   0.0000      0.405270   442.5492       1.31513       20.7104       1.12988      -3.88335     -0.107392      0.381033      0.503261      0.576305      0.632587      0.677289      0.680962
  66   9 3133.9764    4.4678  1.6000 12.4946 -0.0048      0.892137  0.0230   0.0388   0.0418    0.0868   0.0000      0.315729   442.2829       2.36468       22.7017      0.636120      -2.38197     -0.997293      0.400836      0.525809      0.581709      0.664990      0.687032      0.739303
  66  10 3328.5656    3.9147  2.3391 12.4121 -0.0000      0.829099  0.0293   0.0284   0.0530    0.0540   0.0000      0.206040   442.0913       3.38947       20.5564       2.77479      -1.87374      0.286359      0.500319      0.659882      0.732081      0.829824      0.868607      0.899812
  66  11 3520.5912    3.0803  4.3512 11.8800 -0.0000      0.687033  0.0452   0.0167   0.0797    0.0386   0.0000      0.121089   442.6389       3.88278       22.9643     -0.616767     -0.455484      -1.40535      0.723829      0.974975       1.09938       1.23640       1.31633       1.36337
  66  12 3710.2143    2.4408  7.0269 11.5370  0.0021   -0.00399453  0.0775   0.0103   0.1251    0.0358   0.0000      0.103123   443.1085       3.80858       20.6024       1.92379      -1.31436       2.80947       1.12729       1.51564       1.69573       1.90158       2.02495       2.10148
  67   1 1259.0399    0.0985  0.1115 10.1353  0.0000       56.1970  0.0118   0.0056   0.0219    0.0163   0.0000       77.8049   440.6734    0.00195077       22.2217      0.314021      -3.70848      0.704161      0.242438      0.306077      0.298691      0.348498      0.401246      0.400913
  67   2 1584.8198    0.2627  0.2810  9.9134  0.0000       25.7706  0.0093   0.0060   0.0209    0.0217   0.0000       5.34541   442.2104     0.0493216       21.6102     0.0815817      -3.78117     -0.116540      0.208676      0.256398      0.293786      0.310445      0.331526      0.342356
  67   3 1849.2081    0.5250  0.6188  9.8977  0.0000       11.9952  0.0138   0.0077   0.0276    0.0394   0.0000       1.34853   441.9234      0.265361       22.8914      0.407514      -3.05210      -1.13910      0.261281      0.338774      0.403825      0.442213      0.460220      0.485608
  67   4 2092.8155    0.8940  0.9970  9.9466  0.0000       7.03371  0.0180   0.0103   0.0355    0.0811   0.0000      0.752188   442.4918      0.356197       22.6442      0.176559      -3.23900      -1.02093      0.324449      0.441280      0.497314      0.544944      0.571019      0.587616
  67   5 2321.9730    1.4336  1.4617 10.4089  0.0000       3.64792  0.0233   0.0138   0.0435    0.0973   0.0000      0.491149   442.4898       1.18090       20.6909      0.912703      -2.00155     -0.487923      0.395133      0.532453      0.597744      0.661715      0.701018      0.732842
  67   6 2536.6950    2.2101  1.6177 11.0784  0.0000       2.12157  0.0235   0.0196   0.0435    0.0886   0.0000      0.351551   442.5455      0.603056       21.0220       1.20547      -3.24221      0.359932      0.406629      0.542793      0.599626      0.677632      0.702824      0.753449
  67   7 2745.7683    3.1469  1.5349 11.5699 -0.0000       2.12616  0.0224   0.0284   0.0413    0.1177   0.0000      0.373392   442.7098      0.952237       21.9830       1.32755      -2.91659     -0.687930      0.382227      0.509216      0.572957      0.644239      0.696864      0.718053
  67   8 2950.5164    4.1124  1.3482 12.4224  0.0000      0.764908  0.0214   0.0400   0.0384    0.1204   0.0000      0.437195   442.6457       3.35733       22.0476      0.360328      -2.39394      -1.13460      0.366111      0.491868      0.551507      0.609201      0.647697      0.688536
  67   9 3149.8279    4.5160  1.6595 12.6195  0.0000      0.829969  0.0237   0.0393   0.0431    0.0859   0.0000      0.309974   442.1776       3.65305       22.3968     -0.232754      -2.16330      -1.58601      0.406722      0.541812      0.597185      0.680688      0.722305      0.739363
  67  10 3345.1733    3.7930  2.5175 12.6407 -0.0001      0.610018  0.0311   0.0266   0.0560    0.0431   0.0000      0.212545   443.3747       4.15850       20.8918     -0.417065      -3.54445      0.324231      0.518717      0.696407      0.779493      0.860099      0.892186      0.940788
  67  11 3537.8784    2.9364  4.3904 11.9430  0.0005     0.0901636  0.0457   0.0159   0.0839    0.0375   0.0000      0.114151   442.7283       4.26799       20.4516       2.62820      -3.15439      -1.25088      0.731189      0.989422       1.10980       1.23194       1.31238       1.37636
  67  12 3728.5560    2.2095  6.5429 11.7223 -0.0051      0.571349  0.0792   0.0103   0.1281    0.0340   0.0000      0.115650   443.6055       2.36771       20.3546       4.64091      0.684299      -2.60230       1.10840       1.51274       1.68508       1.87329       1.97604       2.06006
  68   2 1594.0534    0.2696  0.2632  9.9292  0.0000       23.7282  0.0087   0.0061   0.0192    0.0215   0.0000       5.39890   442.0806     0.0624267       22.2884    -0.0567060      -3.31327    -0.0881190      0.182897      0.252215      0.276919      0.317932      0.326956      0.348876
  68   3 1859.3061    0.5341  0.6253  9.9167  0.0000       12.5546  0.0136   0.0077   0.0279    0.0394   0.0000       1.35404   442.2936      0.593879       21.1540      0.959670      -4.34629     0.0949437      0.255966      0.353949      0.394892      0.445761      0.454038      0.481553
  68   4 2104.2121    0.9169  1.0447 10.0930  0.0000       6.87212  0.0191   0.0105   0.0365    0.0778   0.0000      0.760004   442.8440      0.481035       21.7414      0.116637      -3.08986      -1.07766      0.322654      0.431599      0.499071      0.552770      0.582971      0.600919
  68   5 2334.2368    1.5063  1.3838 10.6546  0.0000       4.67766  0.0226   0.0149   0.0415    0.0909   0.0000      0.522723   442.1816      0.997244       21.2681     -0.345436      -3.68975     -0.573480      0.375294      0.490848      0.551399      0.617990      0.645860      0.666869
  68   6 2549.7630    2.2312  1.5259 11.3807  0.0000       2.22976  0.0236   0.0206   0.0425    0.0825   0.0000      0.427632   442.8481      0.996024       22.0199     -0.536755      -1.73510     -0.858564      0.385092      0.527562      0.596621      0.663424      0.701609      0.730208
  68   7 2759.9037    3.1649  1.4668 12.1118  0.0000       1.39838  0.0229   0.0296   0.0409    0.0865   0.0000      0.424231   442.5500       1.71196       21.3750      0.269813      -3.42152      -1.15692      0.367252      0.498109      0.566972      0.625829      0.668666      0.694664
  68   8 2965.5673    4.2758  1.3556 12.4053  0.0000       1.08538  0.0206   0.0407   0.0387    0.1162   0.0000      0.411308   442.5308       1.32852       21.7227       1.70363      -2.41578      -1.67007      0.361072      0.487988      0.550650      0.621068      0.635955      0.669964
  68   9 3165.5708    4.4650  1.5768 12.9503  0.0000      0.809088  0.0241   0.0400   0.0417    0.0725   0.0000      0.361101   441.7694       2.65808       21.4213      0.782925      -2.88223     -0.616460      0.384381      0.521264      0.574094      0.655861      0.678544      0.725185
  68  10 3361.7128    3.7352  2.6865 12.4733 -0.0002      0.732555  0.0322   0.0251   0.0577    0.0449   0.0000      0.190705   441.4632       1.33279       20.6617      0.471202      -3.56885    -0.0422037      0.516737      0.700879      0.781964      0.870169      0.910883      0.943338
  68  11 3555.3016    2.8746  4.5242 11.9584  0.0000      0.398551  0.0481   0.0155   0.0862    0.0382   0.0000      0.115545   442.9929       3.53001       17.5650       3.52404      -1.28477      -1.80501      0.750682       1.01151       1.16139       1.26019       1.34499       1.39575
  68  12 3746.7363    2.2994  7.9222 11.6113  0.0017      0.756831  0.0897   0.0094   0.1425    0.0333   0.0000      0.102316   441.2182       1.65761       21.8719       1.16262       4.90037      -2.50572       1.21726       1.64579       1.87586       2.09112       2.22968       2.31361
  69   1 1274.9946    0.1046  0.1232 10.1526  0.0000       24.5456  0.0120   0.0054   0.0216    0.0157   0.0000       62.7753   441.0271     -0.223316       21.4826     -0.420304      -3.48543     -0.524512      0.205960      0.297117      0.324700      0.342197      0.415146      0.404698
  69   2 1603.1713    0.2678  0.3206  9.9488  0.0000       28.5474  0.0105   0.0058   0.0214    0.0222   0.0000       4.91994   441.8778     -0.263797       21.8419     0.0780742      -3.32115     -0.458770      0.214818      0.285100      0.320657      0.364098      0.389824      0.411325
  69   3 1869.2679    0.5475  0.6566  9.9395  0.0000       13.2212  0.0143   0.0077   0.0281    0.0417   0.0000       1.30693   442.2025    -0.0192821       22.1122      0.512995      -4.30956      0.272719      0.258390      0.360669      0.397147      0.455967      0.475979      0.500509
  69   4 2115.5644    0.9362  1.0187 10.2189  0.0000       7.46618  0.0185   0.0108   0.0358    0.0743   0.0000      0.785280   442.7153     -0.336370       21.8728      0.950548      -2.99368      0.884689      0.319852      0.419377      0.470246      0.525004      0.552303      0.570978
  69   5 2346.3354    1.5058  1.4527 10.6174  0.0000       4.37454  0.0225   0.0145   0.0430    0.0894   0.0000      0.482320   442.4549       1.50006       22.4525       1.34752      -2.59534      -1.27722      0.375619      0.501939      0.565186      0.633523      0.666021      0.707686
  69   6 2562.7549    2.3072  1.5705 11.2608  0.0000       2.09735  0.0233   0.0207   0.0421    0.0924   0.0000      0.386915   442.5377       1.01378       22.2799     -0.858170      -3.83439     -0.371595      0.387099      0.517588      0.569047      0.642132      0.678840      0.700003
  69   7 2773.9685    3.2541  1.4288 11.8133 -0.0000       1.49701  0.0216   0.0299   0.0386    0.1130   0.0000      0.376224   442.5491       1.46810       22.1100     -0.943553      -3.24779      -1.08926      0.367680      0.482650      0.553451      0.613116      0.652473      0.677685
  69   8 2980.4666    4.1488  1.4476 12.5630  0.0000       1.40830  0.0215   0.0384   0.0402    0.0935   0.0000      0.380392   442.3792       2.07151       21.9128       1.13077      -2.49230      -1.33281      0.364409      0.480652      0.552096      0.618331      0.642374      0.678535
  69   9 3181.2412    4.4139  1.7835 12.5566  0.0000       1.19003  0.0247   0.0360   0.0435    0.0767   0.0000      0.300551   442.2750       2.73718       21.6050      0.531901      -2.05533      -1.99518      0.401505      0.532489      0.598505      0.671844      0.723099      0.745258
  69  10 3378.2014    3.6491  2.7849 12.4199  0.0000      0.684883  0.0321   0.0239   0.0590    0.0441   0.0000      0.180620   442.9995       3.77940       21.4207    -0.0753196      -4.07227     -0.389354      0.525021      0.715342      0.787835      0.878693      0.932408      0.954635
  69  11 3572.4884    2.7977  4.7360 12.0605 -0.0010      0.494480  0.0508   0.0148   0.0909    0.0353   0.0000      0.129635   443.4481       4.52496       21.4174       2.83630     -0.842635      0.205851      0.774460       1.05184       1.17795       1.33050       1.42021       1.47628
  69  12 3764.2637    2.2257  7.8093 11.6402  0.0005      0.147387  0.0914   0.0090   0.1414    0.0324   0.0000      0.109560   440.9289       6.01525       20.6972     -0.698444      -2.12683      -2.79705       1.19882       1.61677       1.85718       2.04431       2.17182       2.23745
  70   1 1282.9309    0.1060  0.0895 10.1059  0.0000       84.6674  0.0097   0.0057   0.0168    0.0164   0.0000       71.8624   441.0395    -0.0879113       22.1682     0.0636987      -2.95955      0.752124      0.166234      0.236416      0.266674      0.294206      0.292956      0.321933
  70   2 1612.1970    0.2765  0.3040  9.9718  0.0000       28.4108  0.0098   0.0060   0.0209    0.0217   0.0000       5.00223   441.7709    -0.0233977       21.9913      0.217160      -4.53775     -0.256894      0.181195      0.246175      0.283088      0.324368      0.327918      0.367338
  70   3 1879.1744    0.5683  0.6955  9.9052  0.0000       12.1426  0.0139   0.0077   0.0302    0.0440   0.0000       1.19193   442.2694    -0.0246987       22.6378     0.0316128      -3.42328     -0.152631      0.249976      0.337927      0.376892      0.410439      0.432728      0.464138
  70   4 2126.8104    0.9620  1.0877 10.0875 -0.0000       7.62004  0.0197   0.0106   0.0366    0.0839   0.0000      0.767031   442.6217      0.814485       22.7254      0.244201      -4.49859     0.0344187      0.317055      0.431862      0.473958      0.517050      0.558153      0.569755
  70   5 2358.2715    1.5625  1.4719 10.5998  0.0000       3.04586  0.0226   0.0146   0.0419    0.0916   0.0000      0.471873   442.4681       1.15640       22.7150     -0.416419      -1.90231     -0.656161      0.373523      0.499688      0.564549      0.633538      0.667703      0.692253
  70   6 2575.6572    2.3515  1.6104 11.1646  0.0000       1.91903  0.0233   0.0202   0.0420    0.0926   0.0000      0.362698   442.9212    -0.0412147       21.8278      0.788516      -2.59888      0.181207      0.378724      0.510719      0.581307      0.660745      0.707033      0.734299
  70   7 2787.9491    3.2847  1.4471 12.1728 -0.0000       1.69525  0.0220   0.0303   0.0404    0.0882   0.0000      0.414327   442.3814       2.02738       22.7954      0.464722      -2.12487      -1.29344      0.352976      0.481533      0.522016      0.602510      0.621993      0.651735
  70   8 2995.2127    4.3194  1.4231 12.5101  0.0000       1.16021  0.0211   0.0396   0.0381    0.1003   0.0000      0.382424   443.1307       2.60975       21.6186      0.709813      -2.88235      -1.03601      0.355516      0.468690      0.523741      0.589662      0.636359      0.650223
  70   9 3196.7749    4.3026  1.8333 12.7351  0.0004      0.904881  0.0246   0.0348   0.0457    0.0665   0.0000      0.293100   442.3968       2.79437       22.5555       1.15467      -2.75743      -1.29890      0.405301      0.539554      0.611090      0.673193      0.701945      0.737852
  70  10 3394.4899    3.6631  2.9885 12.2554  0.0000      0.448440  0.0328   0.0226   0.0603    0.0451   0.0000      0.152131   442.8063       4.38147       21.5535     0.0619939      -3.32489      -1.35019      0.518415      0.702583      0.787510      0.887378      0.935339      0.980105
  70  11 3589.6988    2.7776  5.1857 11.9120 -0.0003      0.752547  0.0544   0.0138   0.0960    0.0373   0.0000      0.114710   442.8698       4.91708       20.1665     -0.372871     -0.208211      -3.25994      0.810183       1.08179       1.24194       1.36828       1.45727       1.50731
  70  12 3782.2119    2.1447  8.0215 11.6717 -0.0011      0.318307  0.0985   0.0087   0.1492    0.0318   0.0000      0.119062   442.6891       5.09954       23.5855      0.632460      -1.56065      -3.50691       1.24609       1.72795       1.92226       2.12508       2.27397       2.33102
  71   1 1290.7320    0.1122  0.1212 10.1216  0.0000       23.7223  0.0111   0.0054   0.0211    0.0153   0.0000       54.7282   440.6304     -0.253410       22.0731      0.286950      -3.29550      0.194203      0.180292      0.281370      0.280481      0.315899      0.324164      0.343840
  71   2 1621.1162    0.2956  0.3203  9.9415  0.0000       24.2535  0.0099   0.0061   0.0203    0.0227   0.0000       4.14886   442.0940     -0.243283       22.0197      0.226373      -3.47910     -0.149947      0.191105      0.255572      0.300130      0.320952      0.357381      0.386141
  71   3 1888.9952    0.5700  0.6830 10.0086  0.0000       13.5809  0.0140   0.0078   0.0291    0.0409   0.0000       1.29107   442.5865      0.394154       22.0232      0.149043      -3.47908     -0.826369      0.251760      0.339962      0.380742      0.413888      0.444330      0.456299
  71   4 2137.9499    0.9748  1.2030 10.0858  0.0005       6.62968  0.0218   0.0105   0.0387    0.0903   0.0000      0.744616   442.5061      -1.09058       22.2742     -0.118761      -3.56129     -0.863208      0.339753      0.456517      0.515742      0.584942      0.604603      0.636421
  71   5 2370.0753    1.6131  1.4366 10.8588  0.0001       2.81429  0.0223   0.0152   0.0418    0.0818   0.0000      0.478906   443.1705      0.352753       22.4154      0.393621      -3.10512     -0.629868      0.353909      0.475622      0.533854      0.583952      0.621546      0.650202
  71   6 2588.4492    2.4050  1.6448 11.2080  0.0000       2.40934  0.0233   0.0203   0.0431    0.0913   0.0000      0.356684   443.3009       1.35093       22.5154      0.667707      -3.02865     -0.702336      0.368730      0.502514      0.563293      0.624618      0.652803      0.687378
  71   7 2801.8386    3.4388  1.4063 12.1230  0.0000       1.93631  0.0213   0.0320   0.0395    0.1046   0.0000      0.435941   442.7658       1.61121       22.1135     0.0732184      -4.23834     -0.869103      0.341879      0.451245      0.509327      0.558682      0.576216      0.599924
  71   8 3009.8872    4.3286  1.4476 12.5031  0.0000       1.44059  0.0211   0.0392   0.0392    0.1052   0.0000      0.364403   442.7484       2.04099       21.5889      0.611840      -4.63720     -0.148595      0.332607      0.454212      0.496819      0.564085      0.590499      0.616249
  71   9 3212.2479    4.3512  1.9375 12.5365 -0.0000       1.38583  0.0250   0.0332   0.0452    0.0673   0.0000      0.265363   442.2001       2.93315       21.5509       1.09007      -2.11089     -0.226442      0.401486      0.535258      0.609357      0.686957      0.728109      0.751604
  71  10 3410.7743    3.5351  2.9916 12.4479 -0.0000      0.499736  0.0338   0.0221   0.0616    0.0403   0.0000      0.177465   443.2956       2.66879       21.2358      0.859733      -3.35796      -1.34003      0.521722      0.694808      0.779512      0.884103      0.938409      0.964885
  71  11 3606.5614    2.7510  5.4469 11.8668  0.0009      0.428138  0.0577   0.0131   0.0990    0.0379   0.0000      0.111136   441.5333       2.22910       20.6777       1.36407      -3.30375      0.220163      0.819577       1.10935       1.26168       1.39226       1.47118       1.53362
  71  12 3799.9417    2.1079  8.5272 11.6220 -0.0004      0.530549  0.1030   0.0084   0.1560    0.0315   0.0000      0.111759   441.4626       5.89287       22.8289      -3.60729      -3.01645     -0.910246       1.27098       1.72459       1.96590       2.16092       2.27663       2.39319
  72   1 1298.4981    0.1205  0.1255 10.1147  0.0000       7.52379  0.0127   0.0053   0.0187    0.0152   0.0000       46.6173   440.6368      0.181532       22.0243     -0.152676      -3.27347      0.642918      0.186983      0.274100      0.323420      0.327954      0.339837      0.374775
  72   2 1629.9373    0.2841  0.3469  9.9754  0.0000       25.6039  0.0111   0.0058   0.0219    0.0226   0.0000       4.18168   441.8333     0.0465374       22.1599      0.369123      -3.45515     -0.687445      0.203892      0.287341      0.311638      0.365162      0.380899      0.384732
  72   3 1898.7293    0.5853  0.7937  9.9411  0.0000       11.7752  0.0158   0.0076   0.0319    0.0451   0.0000       1.14544   442.7431     -0.224253       21.7679     -0.449252      -2.94996      0.894880      0.271938      0.364657      0.410409      0.467674      0.480808      0.505347
  72   4 2149.0044    1.0309  1.1826 10.2185  0.0000       6.56017  0.0203   0.0112   0.0390    0.0865   0.0000      0.727361   442.1379      0.396397       22.8178     -0.441117      -2.37907     -0.785995      0.317214      0.424912      0.475263      0.536971      0.547525      0.580237
  72   5 2381.8912    1.6403  1.6218 10.6885  0.0007       2.87814  0.0236   0.0144   0.0442    0.0810   0.0000      0.405665   442.9852      0.429038       22.0129      0.465201      -2.29376      0.408443      0.369344      0.495729      0.556509      0.610531      0.653879      0.689309
  72   6 2601.2087    2.4411  1.6077 11.4036 -0.0002       2.61967  0.0228   0.0207   0.0421    0.0794   0.0000      0.357485   442.7187      0.668980       22.9007     -0.209256      -3.39328      0.204532      0.357275      0.472865      0.544978      0.607224      0.627002      0.656707
  72   7 2815.6287    3.4524  1.4796 12.1394 -0.0001       2.33776  0.0216   0.0310   0.0393    0.0905   0.0000      0.410988   442.1263       1.95646       22.5823      0.397570      -2.39826     -0.612690      0.340685      0.462088      0.503667      0.568724      0.606437      0.634925
  72   8 3024.4537    4.3412  1.4624 12.8179  0.0000      0.546656  0.0218   0.0396   0.0400    0.0864   0.0000      0.408717   442.6405       2.12529       22.1444      0.967240      -2.47693      -1.79279      0.345547      0.466912      0.523658      0.590576      0.597191      0.633834
  72   9 3227.5557    4.2473  2.1006 12.7249  0.0000      0.897614  0.0264   0.0315   0.0489    0.0544   0.0000      0.237627   443.0603       3.15504       22.2737      0.945064      -2.72448      0.175830      0.402667      0.550384      0.609229      0.679096      0.722676      0.765551
  72  10 3426.9156    3.4464  3.3379 12.3324 -0.0000      0.459739  0.0366   0.0204   0.0650    0.0401   0.0000      0.148146   444.0981       3.36502       21.2604       1.62411      -1.57884      0.244822      0.556156      0.757395      0.859861      0.936533       1.01075       1.03820
  72  11 3623.6303    2.6749  5.7051 11.8278 -0.0008      0.623992  0.0603   0.0124   0.1046    0.0383   0.0000      0.117509   443.9090       3.83153       23.5257       4.35655      -2.89806      -3.27056      0.837522       1.13047       1.28207       1.40349       1.50858       1.56074
  73   1 1306.2140    0.1214  0.0824 10.1209  0.0000       5.17876  0.0086   0.0060   0.0136    0.0147   0.0000       60.3059   440.9429   -0.00835469       21.8115      0.141455      -3.41363      0.395882      0.163196      0.244542      0.268541      0.252473      0.302787      0.319121
  73   2 1638.6348    0.3061  0.3577  9.9669  0.0000       22.7020  0.0103   0.0060   0.0224    0.0224   0.0000       3.77847   441.5373      0.261680       22.7190      0.133488      -3.91370     0.0364787      0.200205      0.278880      0.320433      0.333621      0.364143      0.373435
  73   3 1908.3934    0.6048  0.7305  9.9915  0.0000       10.6013  0.0149   0.0079   0.0287    0.0442   0.0000       1.13963   442.6683      0.139935       21.7163      0.310249      -3.95533      0.802408      0.258822      0.346939      0.394457      0.429169      0.449840      0.470608
  73   4 2159.9515    1.0375  1.1454 10.2114  0.0000       5.47773  0.0196   0.0112   0.0377    0.0885   0.0000      0.707501   442.8223      0.629674       21.7283      0.847773      -3.58577     -0.148780      0.313086      0.417658      0.482610      0.540109      0.566981      0.595472
  73   5 2393.5510    1.6904  1.5444 10.7189  0.0013       2.91281  0.0232   0.0148   0.0420    0.0899   0.0000      0.438698   443.4999       1.29391       22.0522      0.223654      -2.97542      -1.31499      0.358270      0.488009      0.546204      0.600417      0.624471      0.660835
  73   6 2613.8550    2.5357  1.5773 11.5618  0.0002       2.46570  0.0228   0.0221   0.0417    0.0808   0.0000      0.385024   442.0351       1.03853       21.9669       1.81160      -4.89776      -1.11259      0.362334      0.485942      0.546363      0.614153      0.638702      0.675266
  73   7 2829.3114    3.5580  1.4807 12.1276  0.0000       1.60923  0.0211   0.0313   0.0393    0.0917   0.0000      0.362697   442.4195       2.62994       22.2507      0.961315      -3.32691     -0.475559      0.338265      0.451056      0.497674      0.564440      0.600165      0.620143
  73   8 3038.9718    4.3876  1.4886 12.7245  0.0000       1.99039  0.0214   0.0384   0.0396    0.0779   0.0000      0.398637   442.7394       2.92487       21.8796      0.666842      -2.41386      0.298288      0.322755      0.440549      0.478110      0.547580      0.563591      0.601012
  73   9 3242.7809    4.3718  1.9720 12.6192  0.0000      0.488476  0.0252   0.0330   0.0453    0.0639   0.0000      0.271147   442.4600       2.96161       22.1995      0.610362      -3.06469     -0.975679      0.388099      0.515065      0.576559      0.656718      0.690292      0.725329
  73  10 3443.0243    3.4061  3.4143 12.3267  0.0001      0.442599  0.0363   0.0198   0.0670    0.0376   0.0000      0.143616   442.7638       4.36708       21.3250       2.65207      -1.88870      -2.63791      0.533502      0.727515      0.823327      0.908190      0.981574      0.997530
  73  11 3640.3487    2.6528  6.1725 11.8116  0.0010      0.401887  0.0665   0.0117   0.1123    0.0377   0.0000      0.111409   443.7446       2.29013       19.7897     0.0787803      -1.73391      -2.93544      0.883509       1.19457       1.35686       1.49148       1.58609       1.67381
  74   1 1313.8614    0.1152  0.1425 10.0924  0.0000       27.1052  0.0111   0.0051   0.0215    0.0153   0.0000       45.3615   440.9547     -0.366152       21.9315      0.512692      -3.53220     0.0132293      0.174330      0.251764      0.301228      0.316114      0.345126      0.371456
  74   2 1647.2649    0.3146  0.3518  9.9282  0.0000       20.8993  0.0100   0.0060   0.0212    0.0229   0.0000       3.48622   441.7845    -0.0534023       22.3084     -0.484846      -3.95613     -0.330508      0.186024      0.273816      0.298473      0.350161      0.364474      0.361276
  74   3 1918.0006    0.6233  0.7532  9.9965  0.0000       10.0619  0.0152   0.0080   0.0290    0.0463   0.0000       1.10391   442.5256    -0.0917014       22.7181      0.101254      -3.74760     -0.226653      0.256436      0.342453      0.387667      0.422972      0.453546      0.470575
  74   4 2170.8044    1.0701  1.2135 10.1802  0.0000       5.61895  0.0206   0.0112   0.0392    0.0938   0.0000      0.700878   443.1482      0.789849       21.8493      0.431902      -4.03714      0.124315      0.317682      0.423589      0.480972      0.520760      0.555237      0.590845
  74   5 2405.1567    1.7242  1.5841 10.8323 -0.0003       3.70342  0.0234   0.0151   0.0430    0.0803   0.0000      0.432290   442.6225      0.907155       22.4870      0.694517      -3.80896       1.15588      0.362147      0.471738      0.524928      0.590630      0.614448      0.651716
  74   6 2626.4181    2.5830  1.6163 11.5749 -0.0001       2.18604  0.0227   0.0218   0.0416    0.0742   0.0000      0.366347   442.7452       1.11092       20.6230      0.635844      -3.88886     -0.180443      0.355156      0.472612      0.542646      0.601651      0.647213      0.660454
  74   7 2842.9058    3.6629  1.4240 12.2455  0.0000       1.68555  0.0206   0.0328   0.0381    0.0942   0.0000      0.391862   442.4960       1.86486       22.1687      0.405969      -3.29163      -1.66203      0.329935      0.439573      0.488832      0.573840      0.592507      0.623536
  74   8 3053.3478    4.4792  1.5504 12.5517  0.0000       1.30838  0.0218   0.0382   0.0385    0.0914   0.0000      0.344539   442.4205       2.26932       21.2133      0.837495      -3.59844      -1.59795      0.338572      0.445802      0.492350      0.564714      0.601748      0.615427
  74   9 3257.9362    4.2570  2.1006 12.5123 -0.0000      0.577862  0.0264   0.0307   0.0468    0.0632   0.0000      0.258509   443.0190       3.11114       21.1830      0.601065      -1.61849      0.568408      0.403982      0.541060      0.614702      0.673622      0.730923      0.753724
  74  10 3458.8966    3.3021  3.6545 12.3278 -0.0001      0.226344  0.0385   0.0187   0.0711    0.0370   0.0000      0.139284   442.6331       4.00270       22.1084       1.28430      -2.30466      -2.32263      0.569853      0.759358      0.865870      0.953562       1.02031       1.06075
  74  11 3657.0175    2.5304  5.9970 11.8804 -0.0009      0.508645  0.0662   0.0115   0.1110    0.0366   0.0000      0.116773   443.6814       2.87359       22.6902      0.615973      -1.12528      -4.61516      0.860163       1.16142       1.31573       1.46906       1.55052       1.61377
  75   1 1321.4314    0.1138  0.1369 10.0546  0.0000       4.83983  0.0098   0.0049   0.0230    0.0151   0.0000       46.0119   440.7946     -0.108660       22.0433     -0.348272      -3.15774     -0.208504      0.159033      0.225276      0.267084      0.280382      0.277688      0.301625
  75   2 1655.7714    0.3138  0.4136  9.8609  0.0000       17.6781  0.0116   0.0057   0.0233    0.0242   0.0000       3.11934   441.7686     -0.202531       22.5918      0.628177      -2.77649      0.309142      0.209729      0.283391      0.305248      0.348021      0.388979      0.417690
  75   3 1927.5403    0.6273  0.7803  9.9313  0.0000       10.6341  0.0153   0.0078   0.0302    0.0481   0.0000       1.08666   442.0750      0.502475       22.1087     0.0536029      -4.15541   -0.00363223      0.246830      0.336530      0.374138      0.422842      0.471271      0.490605
  75   4 2181.5649    1.0862  1.2579 10.1479 -0.0002       5.31998  0.0206   0.0111   0.0396    0.0925   0.0000      0.648372   442.1842      0.443421       22.1469      0.533308      -3.50729     -0.111880      0.314568      0.415174      0.474605      0.509437      0.557039      0.580204
  75   5 2416.6186    1.7779  1.5991 10.7260  0.0000       3.58116  0.0236   0.0151   0.0419    0.0858   0.0000      0.438641   442.8736      0.229299       21.9491       1.18213      -2.95782      0.201450      0.350115      0.475723      0.526843      0.596204      0.626680      0.654791
  75   6 2638.8875    2.6202  1.6471 11.5804 -0.0003       1.46450  0.0232   0.0218   0.0418    0.0771   0.0000      0.363905   441.9128       1.05778       22.1270     -0.276089      -3.26412   -0.00243720      0.338988      0.467169      0.520921      0.600618      0.626636      0.644802
  75   7 2856.4171    3.7284  1.4604 12.1917  0.0000       1.56124  0.0209   0.0327   0.0388    0.0953   0.0000      0.404970   442.5164       1.86083       21.6076     -0.584776      -3.53733    -0.0123405      0.322166      0.429923      0.474405      0.536810      0.567664      0.580160
  75   8 3067.6361    4.5333  1.5585 12.5053  0.0000      0.695786  0.0215   0.0378   0.0382    0.0913   0.0000      0.319196   442.5679       2.11194       22.6397      0.951293      -3.68224     -0.936095      0.328166      0.437533      0.485772      0.555420      0.580743      0.619678
  75   9 3273.1029    4.1586  2.1867 12.5105 -0.0001       1.09561  0.0264   0.0290   0.0485    0.0565   0.0000      0.218414   443.2146       3.76680       21.7238      0.941074      -2.01435      0.471605      0.394341      0.539254      0.598965      0.665140      0.704182      0.742864
  75  10 3474.8562    3.2174  3.6010 12.4493 -0.0002      0.694726  0.0392   0.0185   0.0721    0.0341   0.0000      0.168363   442.9855       4.59030       21.3444       1.69025      -2.65351     -0.756837      0.556267      0.756223      0.853728      0.940350       1.01811       1.04912
  75  11 3673.5999    2.5634  6.6426 11.7283  0.0032      0.161823  0.0729   0.0106   0.1173    0.0372   0.0000      0.114394   443.6708      0.996041       22.1876    0.00558088     -0.538551      0.437176      0.931533       1.24766       1.41659       1.57668       1.66712       1.73894
  76   1 1328.9617    0.1165  0.1264 10.0669  0.0000       49.5890  0.0101   0.0051   0.0180    0.0156   0.0000       46.8946   441.1264     0.0604997       21.4660      0.367063      -3.34085      0.111872      0.180771      0.256542      0.299253      0.323319      0.372498      0.426134
  76   2 1664.1989    0.3416  0.3813  9.9207  0.0000       18.4977  0.0101   0.0061   0.0217    0.0238   0.0000       3.13778   441.6842    -0.0867582       21.9607      0.796743      -3.69872     -0.147816      0.179969      0.235130      0.274935      0.294857      0.315989      0.329272
  76   3 1937.0374    0.6591  0.7812 10.0019  0.0000       11.9039  0.0145   0.0082   0.0306    0.0471   0.0000       1.07480   442.3369     0.0567764       22.0513     -0.396973      -4.68849    -0.0824259      0.243931      0.321692      0.375125      0.419015      0.446581      0.465386
  76   4 2192.2659    1.0897  1.2729 10.4633  0.0000       5.74231  0.0220   0.0112   0.0403    0.0745   0.0000      0.719239   442.9677     0.0951587       22.0005    -0.0872403      -3.67503      0.160101      0.318593      0.422705      0.477221      0.534229      0.566830      0.581510
  76   5 2428.0161    1.8159  1.6592 10.8688 -0.0000       3.15715  0.0231   0.0152   0.0448    0.0769   0.0000      0.419988   442.1382       1.07348       22.6709    -0.0591232      -4.08540     -0.640666      0.339822      0.456026      0.520752      0.577281      0.613174      0.631043
  76   6 2651.3078    2.6742  1.6158 11.6946 -0.0000       1.68498  0.0229   0.0222   0.0411    0.0713   0.0000      0.372303   442.9128       1.70789       21.5868      0.256058      -2.96772     -0.188515      0.338209      0.449943      0.506649      0.575546      0.610488      0.635279
  76   7 2869.8344    3.8162  1.4184 12.2998 -0.0008       1.80672  0.0202   0.0338   0.0376    0.0926   0.0000      0.452037   442.3824       1.95951       21.8308      0.775458      -3.39485     -0.616038      0.302277      0.409984      0.461048      0.513232      0.539480      0.561881
  76   8 3081.7395    4.5396  1.5859 12.5351  0.0000     0.0430290  0.0220   0.0375   0.0387    0.0924   0.0000      0.322763   442.4203       3.10543       21.9745      0.556588      -2.81798   -0.00426804      0.343032      0.449085      0.509670      0.569391      0.621549      0.648748
  76   9 3288.0763    4.1217  2.3445 12.6812  0.0000       1.00066  0.0282   0.0283   0.0499    0.0491   0.0000      0.187820   442.8310       3.43134       21.7033    -0.0114030      -2.43317     -0.122943      0.420832      0.558694      0.618505      0.687148      0.744501      0.776411
  76  10 3490.6628    3.1990  4.0164 12.1820  0.0000      0.743364  0.0414   0.0172   0.0755    0.0387   0.0000      0.134546   442.9106       2.95834       21.3871       1.22774      -2.72011      -2.59518      0.579613      0.788350      0.886895      0.987635       1.03947       1.08548
  76  11 3690.3515    2.3968  6.5364 11.8399 -0.0037      0.641934  0.0763   0.0102   0.1228    0.0346   0.0000      0.132158   442.3632       1.67528       20.0397     -0.820872      -3.11578     -0.999547      0.928226       1.26588       1.44906       1.60072       1.68396       1.77023
  77   1 1336.4279    0.1348  0.1425 10.0664  0.0000       29.5279  0.0106   0.0051   0.0159    0.0154   0.0000       32.8758   440.9764     -0.299311       22.1244     -0.308401      -3.77942     0.0701671      0.160798      0.242257      0.266488      0.270733      0.297491      0.327462
  77   2 1672.5826    0.3394  0.4007  9.9677  0.0000       24.0756  0.0106   0.0061   0.0222    0.0234   0.0000       3.23566   441.9614      0.116952       22.3825      0.631223      -2.67711     -0.455559      0.190453      0.256237      0.292513      0.336420      0.345802      0.366555
  77   3 1946.4069    0.6681  0.9074  9.9379  0.0000       10.1059  0.0168   0.0078   0.0330    0.0518   0.0000      0.961375   442.2211      0.326098       21.9592     -0.317862      -2.53603     -0.224273      0.258294      0.354068      0.389269      0.434461      0.482132      0.501123
  77   4 2202.8863    1.1366  1.2930 10.3070 -0.0001       6.72803  0.0207   0.0112   0.0395    0.0805   0.0000      0.621624   442.6420      0.386200       22.2254      0.110742      -2.55879      0.136660      0.307073      0.414670      0.471591      0.515957      0.543946      0.562999
  77   5 2439.2753    1.8483  1.7347 10.7992  0.0001       2.94151  0.0241   0.0150   0.0443    0.0819   0.0000      0.387705   442.4555       1.18493       22.8769     0.0372521      -3.56535     -0.142896      0.348234      0.465314      0.537112      0.602933      0.641621      0.657115
  77   6 2663.6533    2.8055  1.6154 11.5355  0.0010       1.66369  0.0219   0.0228   0.0403    0.0811   0.0000      0.365670   442.0626       1.56752       21.7441    -0.0208951      -2.95653     0.0583464      0.318956      0.437595      0.477820      0.545726      0.560564      0.596402
  77   7 2883.1554    3.9288  1.5058 12.1174 -0.0001       1.14425  0.0212   0.0329   0.0378    0.1004   0.0000      0.365978   442.9895       2.05997       21.6149       1.03517      -3.16728      -1.15803      0.316476      0.421937      0.458312      0.526344      0.545573      0.568632
  77   8 3095.9402    4.5507  1.5888 12.6604  0.0000       1.01985  0.0219   0.0376   0.0396    0.0865   0.0000      0.344412   442.7881       2.74169       22.4556       1.23784      -4.31108      -1.51581      0.321372      0.434332      0.486657      0.560145      0.572435      0.607617
  77   9 3302.9152    4.0699  2.3754 12.8140 -0.0000      0.593683  0.0286   0.0280   0.0514    0.0453   0.0000      0.220895   443.2138       2.24113       21.8460       1.72775      -1.65611      -1.20896      0.400900      0.537187      0.615386      0.674061      0.723961      0.760321
  77  10 3506.3354    3.1320  4.2351 12.1431  0.0003      0.623835  0.0439   0.0164   0.0774    0.0390   0.0000      0.127803   443.5644       2.32923       21.1536      0.648936      -4.48423      -1.26597      0.597605      0.810961      0.907794       1.01022       1.07868       1.12868
  77  11 3706.7994    2.4581  7.3114 11.7823  0.0024      0.630575  0.0832   0.0098   0.1290    0.0343   0.0000      0.118978   442.3211       3.95254       19.1264     -0.288542      -1.30108      -3.27357      0.988179       1.35807       1.51173       1.68357       1.79025       1.86919
  78   1 1343.8373    0.1358  0.1292 10.0948  0.0000       43.9554  0.0083   0.0052   0.0180    0.0152   0.0000       35.9957   440.6857     -0.292766       22.4996      0.229316      -2.94665     -0.172446      0.137641      0.214073      0.231345      0.271942      0.276123      0.307632
  78   2 1680.8220    0.3431  0.4168  9.9072  0.0000       15.8510  0.0105   0.0059   0.0233    0.0256   0.0000       2.87687   441.8890    -0.0243662       22.2883      0.166236      -3.63361     -0.211974      0.176769      0.240984      0.273216      0.306265      0.346875      0.376684
  78   3 1955.7411    0.6772  0.8471  9.9779  0.0000       7.70841  0.0153   0.0080   0.0317    0.0509   0.0000      0.947316   442.6357      0.532939       22.6354      0.381391      -3.61894     -0.101044      0.252522      0.331848      0.383056      0.422296      0.453242      0.480770
  78   4 2213.3098    1.1715  1.3074 10.4696  0.0000       4.97029  0.0211   0.0113   0.0398    0.0724   0.0000      0.637900   442.6745      0.629270       22.6262    -0.0332424      -4.00273     -0.541847      0.299241      0.406224      0.448204      0.503938      0.529126      0.554740
  78   5 2450.4746    1.8907  1.7026 10.8408  0.0000       2.87412  0.0237   0.0152   0.0423    0.0789   0.0000      0.380658   442.9196       1.15704       21.9792     -0.221750      -2.62663     -0.817060      0.342660      0.456154      0.518798      0.573114      0.614623      0.652312
  78   6 2675.9573    2.8279  1.6141 11.8148  0.0045       2.28183  0.0221   0.0236   0.0414    0.0776   0.0000      0.366147   442.7598       1.25439       22.7292      0.940934      -3.95835      0.238796      0.321201      0.438645      0.495245      0.557213      0.600632      0.622611
  78   7 2896.4396    3.9557  1.4964 12.2353  0.0002       2.13318  0.0202   0.0335   0.0387    0.0969   0.0000      0.372782   442.6053       2.03123       22.2124      0.470251      -2.53323     -0.294600      0.302229      0.398537      0.449138      0.509736      0.538557      0.556445
  78   8 3109.8986    4.5327  1.6258 12.7593  0.0000      0.886372  0.0216   0.0369   0.0405    0.0744   0.0000      0.349099   442.1695       2.03640       22.1048   -0.00783859      -2.82997    -0.0726662      0.319880      0.419541      0.470391      0.536738      0.568412      0.589530
  78   9 3317.6661    3.9874  2.5608 12.4713 -0.0000      0.525756  0.0291   0.0255   0.0524    0.0500   0.0000      0.199399   443.1300       2.62953       21.7722      0.618776      -1.98528     -0.492894      0.409003      0.553265      0.620399      0.687714      0.734399      0.775975
  78  10 3521.8670    3.1010  4.4306 12.1209  0.0000      0.348677  0.0447   0.0157   0.0814    0.0384   0.0000      0.129400   441.8639       2.82683       23.2358       1.21047      -3.26621     -0.748384      0.596075      0.805225      0.909382       1.02343       1.09237       1.13621
  78  11 3722.9511    2.3703  7.1770 11.8232 -0.0001      0.295393  0.0832   0.0096   0.1294    0.0340   0.0000      0.121056   442.6536       1.54703       21.1205     -0.761096      -2.25495      -1.26059      0.965160       1.30287       1.48818       1.63523       1.74628       1.84674
  79   1 1351.1805    0.1396  0.1317 10.0685  0.0000       16.9831  0.0087   0.0051   0.0156    0.0150   0.0000       31.6109   440.6373    0.00917392       22.0799      0.181752      -3.54050      0.105488      0.147091      0.197125      0.228027      0.252679      0.286550      0.302418
  79   2 1689.0175    0.3579  0.4187  9.9062  0.0000       24.0555  0.0105   0.0061   0.0221    0.0258   0.0000       2.76243   441.7347     0.0265733       21.7025      0.457672      -3.49400     0.0843049      0.187754      0.254684      0.295583      0.348723      0.360650      0.372188
  79   3 1965.0272    0.6957  0.8490 10.0570  0.0000       9.01799  0.0155   0.0083   0.0308    0.0517   0.0000      0.958723   442.2133      0.571322       22.4488     -0.143496      -2.94423      -1.00232      0.244822      0.322843      0.361249      0.395945      0.421375      0.453403
  79   4 2223.7597    1.2098  1.3585 10.2403  0.0000       5.29992  0.0209   0.0113   0.0393    0.0872   0.0000      0.563835   442.2456      0.982989       22.1007      0.150180      -3.34978     -0.980386      0.306504      0.410233      0.449627      0.514885      0.557950      0.569705
  79   5 2461.5308    1.9588  1.7284 10.8894  0.0000       2.11669  0.0233   0.0156   0.0435    0.0832   0.0000      0.377844   442.1586       1.03720       21.8397     -0.466954      -1.70919      -1.32931      0.341714      0.453758      0.522878      0.576584      0.631205      0.647133
  79   6 2688.1214    2.8458  1.6137 12.0297  0.0000       1.47128  0.0224   0.0235   0.0410    0.0633   0.0000      0.371084   443.0223       2.17832       21.7756       1.27333      -3.66748      -1.51998      0.315157      0.423593      0.472760      0.535593      0.560586      0.590424
  79   7 2909.5629    4.0211  1.5427 12.1171  0.0000       1.54561  0.0210   0.0330   0.0378    0.1053   0.0000      0.362742   442.6917       2.27578       21.7623       1.02410      -2.28418     -0.380794      0.307329      0.403099      0.450778      0.508790      0.532336      0.540809
  79   8 3123.7770    4.5931  1.6751 12.6192 -0.0000      0.756123  0.0217   0.0361   0.0395    0.0777   0.0000      0.310197   443.0522       2.36735       22.4682     0.0209531      -3.30579     -0.703919      0.313855      0.421231      0.466907      0.530424      0.569403      0.603242
  79   9 3332.4220    3.9056  2.5771 12.7057  0.0001      0.605774  0.0295   0.0250   0.0541    0.0426   0.0000      0.202282   441.9802       3.18707       21.4403     -0.201965      -2.71421     -0.680457      0.419256      0.556341      0.623211      0.692319      0.741438      0.768673
  79  10 3537.4247    2.9847  4.4883 12.1757 -0.0007      0.487306  0.0473   0.0151   0.0834    0.0378   0.0000      0.142734   443.9164       2.22811       21.1500      0.746213     -0.741373      -2.38419      0.624015      0.843466      0.959719       1.06899       1.13953       1.17541
  79  11 3739.0934    2.3177  7.6546 11.8032  0.0000      0.172847  0.0913   0.0091   0.1384    0.0336   0.0000      0.123797   444.0389       3.05450       20.5021       3.39150      -1.32823      -5.90425       1.03220       1.40169       1.60835       1.75244       1.87759       1.97733
  80   1 1358.4864    0.1359  0.1682 10.0877  0.0000       34.3220  0.0096   0.0049   0.0207    0.0153   0.0000       29.0641   440.4796     0.0151822       22.2019     -0.214959      -3.48038      0.719151      0.154219      0.195862      0.237696      0.259626      0.282041      0.296191
  80   2 1697.0910    0.3688  0.4302  9.9139  0.0000       22.5757  0.0104   0.0061   0.0223    0.0255   0.0000       2.63371   441.5040      0.256741       22.3224    -0.0588888      -4.00531     -0.406068      0.168918      0.224662      0.265579      0.285184      0.301412      0.314542
  80   3 1974.2487    0.7065  0.9101 10.0422  0.0000       8.77090  0.0161   0.0081   0.0329    0.0546   0.0000      0.936738   442.4531     -0.313577       21.6139    -0.0110002      -2.40961     -0.146624      0.247587      0.331544      0.367258      0.403441      0.427853      0.462771
  80   4 2234.0745    1.2150  1.4562 10.3546  0.0000       4.43373  0.0217   0.0112   0.0420    0.0799   0.0000      0.534454   442.6947     -0.103846       22.3277      0.208393      -3.20766    -0.0640264      0.311016      0.419499      0.463343      0.532346      0.548455      0.587261
  80   5 2472.6643    1.9756  1.7251 11.0548  0.0000       2.53642  0.0232   0.0156   0.0441    0.0741   0.0000      0.391774   443.1376      0.570735       22.6034      0.282722      -4.46883      -1.34845      0.333300      0.455562      0.500735      0.558261      0.598697      0.620580
  80   6 2700.2826    2.9191  1.6820 11.8123  0.0000       1.54594  0.0223   0.0231   0.0411    0.0725   0.0000      0.340908   442.3999       1.53833       21.7867    -0.0564416      -3.95322     -0.855072      0.317767      0.429432      0.482319      0.542072      0.564386      0.594827
  80   7 2922.6007    4.0198  1.4752 12.5599  0.0000       1.44157  0.0207   0.0344   0.0377    0.0841   0.0000      0.409062   442.5608       2.67661       21.8473      0.601815      -3.56588     -0.868399      0.296722      0.398820      0.441074      0.503886      0.542662      0.554520
  80   8 3137.6114    4.5556  1.6880 12.8122  0.0000      0.647365  0.0224   0.0359   0.0403    0.0719   0.0000      0.296470   442.3441       3.11012       21.8786      0.569788      -2.24838      -2.34220      0.319796      0.439729      0.477943      0.546488      0.563791      0.597685
  80   9 3347.1015    3.8297  2.7471 12.5919  0.0000       1.14715  0.0310   0.0237   0.0548    0.0437   0.0000      0.180489   443.0252       2.48266       21.8099     -0.145465      -1.45407      -1.80204      0.432710      0.574314      0.658121      0.728348      0.768099      0.805826
  80  10 3552.9110    2.9440  4.8081 12.0880  0.0001      0.815178  0.0501   0.0142   0.0888    0.0394   0.0000      0.136427   444.4866       3.80034       20.7341       2.22994      -1.57651      -2.79070      0.640639      0.876006      0.994189       1.08799       1.15932       1.20892
  81   1 1365.7087    0.1460  0.1680 10.0669  0.0000       19.5027  0.0090   0.0049   0.0187    0.0151   0.0000       25.2429   440.5223     -0.257630       22.1777      0.129863      -3.68091   -0.00595053      0.153688      0.206017      0.234301      0.269340      0.297995      0.298837
  81   2 1705.1011    0.3745  0.4479  9.9250  0.0000       17.9814  0.0108   0.0059   0.0224    0.0264   0.0000       2.53054   441.4610      0.393431       22.3473     -0.270718      -3.06893      0.895483      0.177713      0.235603      0.266398      0.301795      0.320848      0.325758
  81   3 1983.3703    0.7278  0.9596  9.9811 -0.0003       8.06185  0.0169   0.0081   0.0333    0.0595   0.0000      0.906441   441.7219      0.132493       21.8567      0.165101      -2.84050    -0.0870179      0.251149      0.338529      0.378690      0.434342      0.450815      0.467663
  81   4 2244.2684    1.2370  1.4587 10.5622  0.0000       4.33267  0.0222   0.0113   0.0426    0.0715   0.0000      0.572442   442.7023      0.634700       22.0790       1.08701      -4.30054      0.288770      0.307504      0.422799      0.467890      0.531410      0.554078      0.585044
  81   5 2483.5756    2.0412  1.8030 10.7847  0.0000       2.42991  0.0232   0.0153   0.0432    0.0882   0.0000      0.327431   442.6404      0.426855       22.1226     -0.480878      -2.96955     -0.687729      0.335878      0.450417      0.498611      0.565060      0.615549      0.641186
  81   6 2712.3719    3.0043  1.6365 11.8389  0.0000       2.02300  0.0222   0.0240   0.0397    0.0771   0.0000      0.380272   443.0212       1.65428       22.6040    -0.0467215      -2.68624      -1.18646      0.306301      0.413991      0.457101      0.527881      0.558994      0.578329
  81   7 2935.5443    4.1265  1.4200 12.9342  0.0000      0.763231  0.0200   0.0360   0.0379    0.0654   0.0000      0.439548   442.7984       2.67025       22.1856      0.550993      -2.78292      0.186065      0.277353      0.382822      0.425971      0.478222      0.500467      0.526748
  81   8 3151.3779    4.5110  1.7519 13.0369  0.0000      0.702704  0.0226   0.0353   0.0427    0.0574   0.0000      0.306224   442.9162       2.13456       21.9290      0.776856      -3.08948     -0.854953      0.317454      0.421356      0.473675      0.538030      0.572707      0.588274
  81   9 3361.6070    3.8349  3.0136 12.5695 -0.0000      0.660262  0.0320   0.0225   0.0586    0.0410   0.0000      0.162075   442.7545       2.44224       22.7729       1.45833      -1.99296      -2.94240      0.432622      0.585943      0.661535      0.727597      0.781201      0.815804
  81  10 3568.2965    2.9993  5.2023 12.0253  0.0011      0.652849  0.0531   0.0137   0.0920    0.0407   0.0000      0.125871   443.3644       3.56349       21.8123       1.27884      -2.59981      -1.77950      0.654827      0.885554       1.00516       1.10793       1.19124       1.24758
  82   1 1372.9086    0.1417  0.1361 10.0518  0.0000       6.50666  0.0083   0.0050   0.0160    0.0147   0.0000       30.1674   440.5601     -0.120865       22.5358     0.0380987      -3.66815      0.145048      0.135615      0.177305      0.200669      0.206691      0.228273      0.265052
  82   2 1713.0234    0.3827  0.4739  9.9073  0.0000       20.5328  0.0108   0.0061   0.0242    0.0267   0.0000       2.42313   441.8074     -0.427719       21.9684      0.506158      -3.38217     -0.193233      0.183102      0.240251      0.265543      0.288323      0.303294      0.313847
  82   3 1992.5180    0.7415  0.9538 10.0679  0.0000       9.63240  0.0171   0.0083   0.0332    0.0576   0.0000      0.957530   442.2149      0.338007       22.0000     -0.551194      -2.82276     -0.269070      0.250593      0.333732      0.381264      0.424164      0.454699      0.481892
  82   4 2254.4673    1.3011  1.5605 10.1570  0.0000       4.40161  0.0220   0.0109   0.0416    0.0868   0.0000      0.468260   442.1175     0.0257734       22.5452      0.436295      -3.03462      0.364406      0.307075      0.412234      0.464864      0.522625      0.556930      0.576183
  82   5 2494.5081    2.0673  1.7385 11.1512  0.0002       2.91250  0.0231   0.0160   0.0431    0.0695   0.0000      0.383933   442.7937       1.25927       22.2899      0.824983      -3.63648     -0.711553      0.321037      0.424355      0.480150      0.547698      0.574393      0.613720
  82   6 2724.3573    3.0511  1.6152 12.0089  0.0000       1.53598  0.0222   0.0244   0.0400    0.0702   0.0000      0.401516   442.9193      0.582056       22.3045     -0.380791      -2.95665      -1.07371      0.305641      0.414252      0.466275      0.511891      0.553111      0.564920
  82   7 2948.4420    4.1663  1.5521 12.4535  0.0000      0.625049  0.0205   0.0339   0.0382    0.0838   0.0000      0.352571   443.0318       1.50634       22.5015       1.27961      -3.58618      0.121553      0.284778      0.382035      0.422529      0.485112      0.504018      0.533082
  82   8 3165.0280    4.5471  1.7872 12.7602  0.0000      0.735986  0.0231   0.0343   0.0411    0.0671   0.0000      0.295213   442.7971       2.62877       22.5737     0.0536413      -2.86431      -1.49799      0.310674      0.419624      0.461436      0.523472      0.559619      0.588526
  82   9 3376.0225    3.7334  2.9597 12.5901  0.0000      0.495603  0.0315   0.0221   0.0592    0.0401   0.0000      0.180362   443.3004       2.11996       20.6685     -0.141588      -2.99292     -0.320664      0.428175      0.569589      0.653303      0.722789      0.767530      0.797723
  82  10 3583.3760    2.8396  5.2295 12.0762 -0.0011      0.316946  0.0556   0.0130   0.0950    0.0385   0.0000      0.132501   443.0487       4.35353       21.5267       2.17027      -1.75280      -1.97219      0.684125      0.896255       1.03568       1.14071       1.23114       1.27913
  83   1 1380.0457    0.1404  0.1730 10.0650  0.0000       37.9019  0.0090   0.0048   0.0211    0.0154   0.0000       25.7852   440.7950     -0.194569       21.8054    -0.0651642      -3.36746     0.0401181      0.138054      0.193121      0.229573      0.227880      0.272754      0.288061
  83   2 1720.8680    0.3887  0.4812  9.9391 -0.0002       20.1202  0.0112   0.0061   0.0232    0.0271   0.0000       2.33199   441.6696    -0.0297697       22.0127      0.600705      -3.54441     -0.866510      0.180036      0.246631      0.279034      0.300101      0.323439      0.331027
  83   3 2001.5965    0.7526  0.9944 10.0875  0.0000       10.3915  0.0178   0.0084   0.0333    0.0584   0.0000      0.941444   442.2824      0.523586       21.8029     -0.517138      -3.90174    -0.0965742      0.246076      0.338815      0.373618      0.425575      0.443661      0.468888
  83   4 2264.5224    1.3082  1.4714 10.5388  0.0000       4.62522  0.0223   0.0116   0.0409    0.0747   0.0000      0.570267   442.9042      0.571149       22.2430      0.422142      -3.30455     -0.478633      0.299486      0.397383      0.447466      0.502085      0.533959      0.560009
  83   5 2505.3401    2.1024  1.8822 10.9942  0.0000       2.44562  0.0242   0.0153   0.0441    0.0732   0.0000      0.333752   443.3287       1.18245       22.9201      0.719650      -2.87874      0.139021      0.326431      0.438419      0.492582      0.556204      0.595223      0.623631
  83   6 2736.2943    3.0754  1.6639 12.0418  0.0000       1.92217  0.0225   0.0244   0.0408    0.0711   0.0000      0.382501   442.6995       1.30205       22.1588      0.921393      -2.96861      0.513515      0.305548      0.413394      0.462630      0.512581      0.537394      0.560803
  83   7 2961.2849    4.2124  1.5523 12.5984 -0.0000      0.960070  0.0205   0.0341   0.0383    0.0775   0.0000      0.364408   443.0037       1.22197       20.9639      0.353302      -3.03119     -0.963592      0.284457      0.382270      0.421015      0.481253      0.501401      0.525728
  83   8 3178.6128    4.5301  1.9033 12.7011  0.0000      0.796864  0.0235   0.0325   0.0425    0.0628   0.0000      0.272271   442.6352       2.61894       22.4325      0.657918      -3.37915      -1.77551      0.314078      0.426683      0.478434      0.542509      0.571325      0.589263
  83   9 3390.4795    3.6536  3.0929 12.4803  0.0000      0.695639  0.0328   0.0208   0.0604    0.0415   0.0000      0.170990   442.9931       3.04479       22.2053       1.82904      -1.93839      -1.72063      0.435186      0.588207      0.670620      0.742807      0.803837      0.824097
  83  10 3598.6930    2.8116  5.5437 12.0768  0.0001      0.574382  0.0593   0.0125   0.1003    0.0385   0.0000      0.133128   443.6417       4.46240       18.8863       4.97515      -1.66160      -1.37136      0.700081      0.936854       1.08157       1.19768       1.27376       1.33516
  84   1 1387.0927    0.1516  0.1858 10.0338  0.0000       24.5977  0.0094   0.0047   0.0200    0.0154   0.0000       21.9946   440.5808    -0.0696798       22.1797     -0.120194      -3.47255      0.483588      0.131631      0.200738      0.215527      0.259414      0.248447      0.255677
  84   2 1728.6397    0.3934  0.5025  9.9071  0.0000       18.5550  0.0115   0.0060   0.0243    0.0279   0.0000       2.26322   441.3402     -0.115409       22.0095      0.519256      -3.89150     -0.132084      0.179978      0.240867      0.282842      0.315351      0.333263      0.336786
  84   3 2010.5450    0.7975  0.9103 10.0817  0.0000       8.46076  0.0154   0.0087   0.0309    0.0576   0.0000      0.862928   442.4943      0.188155       22.4510      0.284944      -3.56396     -0.238571      0.224523      0.297249      0.342787      0.381298      0.400559      0.425685
  84   4 2274.4929    1.3233  1.4943 10.6612  0.0000       5.20458  0.0221   0.0117   0.0412    0.0653   0.0000      0.541305   442.9382      0.478347       22.4012      0.420886      -2.84757      0.502415      0.292339      0.391304      0.443842      0.497303      0.526913      0.551720
  84   5 2516.0575    2.1634  1.8522 11.2730 -0.0000       2.46943  0.0241   0.0162   0.0444    0.0633   0.0000      0.352766   443.1252      0.761288       22.0811     -0.806758      -3.56212     -0.882113      0.318319      0.442283      0.486322      0.551426      0.592613      0.615153
  84   6 2748.2046    3.2158  1.6602 11.8393  0.0000       2.31460  0.0215   0.0252   0.0403    0.0840   0.0000      0.382148   442.6589       1.86846       22.1165       1.02443      -2.51743     -0.414579      0.292888      0.396344      0.450872      0.502682      0.545000      0.564351
  84   7 2974.0115    4.3388  1.5990 12.3254  0.0000      0.591128  0.0207   0.0340   0.0380    0.0935   0.0000      0.355525   442.5999      0.895321       21.6409      0.716797      -3.17906    -0.0179371      0.282516      0.374896      0.410476      0.468915      0.496262      0.517396
  84   8 3192.0569    4.4864  1.9344 12.7998 -0.0000      0.729689  0.0235   0.0317   0.0430    0.0551   0.0000      0.245161   442.8433       3.02347       21.6877       1.05411      -2.62359      -1.29441      0.315790      0.425346      0.478122      0.538150      0.574375      0.612465
  84   9 3404.9101    3.5609  3.3282 12.4583 -0.0002       1.29069  0.0349   0.0199   0.0642    0.0403   0.0000      0.173661   442.8994       3.61698       21.8081       1.90336      -2.29926     -0.646492      0.451337      0.613300      0.689813      0.770231      0.820570      0.860485
  84  10 3613.7053    2.8027  5.8598 12.0586  0.0029      0.202324  0.0633   0.0121   0.1045    0.0382   0.0000      0.139796   442.9173       3.69649       19.0074      0.733596       1.09021     -0.984872      0.711062      0.974924       1.10069       1.22418       1.31996       1.36077
  85   1 1394.1526    0.1617  0.1957 10.0249  0.0000       33.7704  0.0092   0.0047   0.0184    0.0156   0.0000       19.5056   440.4726     -0.305432       22.3498    -0.0862369      -3.23113      0.347846      0.142438      0.172612      0.218121      0.234452      0.249770      0.260218
  85   2 1736.3227    0.4096  0.4887  9.9270  0.0000       19.9271  0.0114   0.0062   0.0224    0.0284   0.0000       2.23428   441.2423    -0.0828631       22.2670     -0.367688      -3.47754      0.395684      0.176811      0.241340      0.266537      0.296664      0.325689      0.345507
  85   3 2019.4376    0.7903  1.0341 10.1259  0.0001       7.97106  0.0177   0.0084   0.0346    0.0589   0.0000      0.891154   442.1247      0.220329       22.4987      0.226746      -2.74892     -0.107904      0.250022      0.340052      0.380298      0.431128      0.453003      0.465762
  85   4 2284.3511    1.3776  1.5259 10.5796  0.0000       4.10494  0.0222   0.0118   0.0409    0.0731   0.0000      0.533923   442.3735      0.961907       21.8199      0.419538      -2.53840     -0.854267      0.286830      0.399453      0.439489      0.498051      0.532061      0.549974
  85   5 2526.6691    2.2039  1.8420 11.2750  0.0000       1.34477  0.0239   0.0164   0.0436    0.0670   0.0000      0.355981   442.8031       1.28802       21.5303      0.359051      -2.87446     -0.183585      0.316580      0.414286      0.462935      0.519121      0.560262      0.575130
  85   6 2759.9445    3.2697  1.5815 12.2566  0.0000       1.78768  0.0213   0.0264   0.0396    0.0682   0.0000      0.397501   442.9529       2.06400       23.0159   -0.00438651      -3.27546     -0.798416      0.281087      0.387794      0.427689      0.483046      0.521625      0.533467
  85   7 2986.6141    4.3524  1.5816 12.5372 -0.0000      0.600052  0.0208   0.0342   0.0386    0.0834   0.0000      0.353989   443.1352       1.86557       21.3265       2.01022      -4.12432     -0.265987      0.280213      0.382626      0.419098      0.484420      0.505540      0.529872
  85   8 3205.5276    4.4155  2.0178 12.8062  0.0000       1.15071  0.0242   0.0308   0.0442    0.0549   0.0000      0.242785   442.9249       2.97788       21.8769       1.03560      -3.19031     -0.387477      0.318993      0.434377      0.483220      0.552048      0.570310      0.604251
  85   9 3419.0429    3.6180  3.4936 12.4024  0.0000      0.860262  0.0350   0.0194   0.0642    0.0399   0.0000      0.164264   443.9256       2.57779       21.0362      0.752584      -2.32151      -1.94795      0.450820      0.611384      0.689432      0.758170      0.819847      0.854237
  85  10 3628.6379    2.6660  5.7658 12.1061 -0.0002      0.113083  0.0664   0.0117   0.1080    0.0371   0.0000      0.149567   444.0794       2.26807       20.5507      0.648149     -0.587060     -0.585882      0.754771       1.01873       1.16230       1.28241       1.38127       1.44017
  86   1 1401.1207    0.1537  0.2003 10.0211  0.0000       46.1216  0.0096   0.0047   0.0205    0.0159   0.0000       19.9185   440.4022      0.254376       22.0826     -0.406691      -3.90985    -0.0675818      0.149197      0.194997      0.215264      0.234846      0.257448      0.270668
  86   2 1743.9614    0.4262  0.5380  9.9214  0.0000       18.8952  0.0114   0.0061   0.0250    0.0287   0.0000       2.01535   441.3426     -0.353398       22.2510     -0.163886      -2.93010     -0.128660      0.183818      0.243197      0.280177      0.299805      0.318472      0.331085
  86   3 2028.3559    0.8136  0.9849 10.1079  0.0000       8.17956  0.0167   0.0087   0.0324    0.0632   0.0000      0.877885   442.3311      0.547695       22.2578      0.694598      -3.65820      0.236326      0.235575      0.309619      0.351350      0.387389      0.426956      0.441048
  86   4 2294.1819    1.3974  1.5483 10.5901  0.0000       4.12402  0.0217   0.0115   0.0416    0.0700   0.0000      0.506068   442.2988      0.586708       23.0176      0.212879      -3.19840      0.304208      0.287279      0.385812      0.434665      0.489958      0.531135      0.558552
  86   5 2537.3693    2.2447  1.8386 11.3426  0.0000       2.24035  0.0237   0.0167   0.0440    0.0681   0.0000      0.361900   442.8360      0.817029       21.8813      0.811961      -2.88568      -1.65839      0.307332      0.413552      0.466886      0.522681      0.551431      0.580140
  86   6 2771.6979    3.3263  1.6800 12.0443 -0.0000       1.69204  0.0217   0.0253   0.0391    0.0719   0.0000      0.331642   442.9876       1.15354       22.2493      0.714215      -3.06363      -1.74332      0.294282      0.393828      0.441349      0.492913      0.522498      0.566887
  86   7 2999.2557    4.3795  1.5507 12.8097  0.0000       1.58388  0.0206   0.0350   0.0373    0.0690   0.0000      0.372314   443.0362       1.86823       22.6471      0.667985      -4.38994     -0.720893      0.271699      0.369173      0.408338      0.463392      0.478416      0.510244
  86   8 3218.8146    4.4616  2.2077 12.5008  0.0000      0.739380  0.0249   0.0288   0.0448    0.0608   0.0000      0.247144   442.7457       3.17893       22.3683      0.186494      -3.12438     -0.740235      0.331277      0.443472      0.498937      0.559525      0.592155      0.627028
  86   9 3433.0699    3.4791  3.7120 12.4017  0.0000      0.120017  0.0378   0.0181   0.0686    0.0400   0.0000      0.142837   442.5315       3.14548       20.4283     -0.343446      -1.55546      -1.56939      0.476139      0.626086      0.717786      0.800295      0.860230      0.906016
  86  10 3644.0205    2.5627  6.0206 12.0624 -0.0036       1.38627  0.0697   0.0111   0.1136    0.0374   0.0000      0.143195   443.4576       4.01256       21.4084      -3.09544      -5.91110      -3.15716      0.749922       1.01122       1.16119       1.28005       1.36780       1.43853
  87   1 1408.0381    0.1588  0.1940  9.9978  0.0000       25.2996  0.0089   0.0046   0.0185    0.0156   0.0000       18.4239   440.4534      0.359116       22.0711      0.460608      -3.93535     -0.120604      0.132580      0.186286      0.208727      0.219495      0.238548      0.258328
  87   2 1751.4919    0.4298  0.5301  9.9299  0.0000       16.7343  0.0113   0.0062   0.0245    0.0293   0.0000       1.97997   441.2483      0.648109       22.2322      0.975590      -3.08875      0.580163      0.181512      0.239944      0.285484      0.302686      0.330554      0.355805
  87   3 2037.1451    0.8532  1.0704  9.9400  0.0000       7.42826  0.0173   0.0087   0.0344    0.0759   0.0000      0.808053   442.3247      0.329075       22.2486      0.157186      -3.11549      0.556729      0.236532      0.318822      0.350884      0.410730      0.430321      0.449641
  87   4 2303.9017    1.4065  1.6909 10.5644 -0.0000       4.47588  0.0232   0.0112   0.0433    0.0677   0.0000      0.458983   442.9984       1.24827       22.1754     -0.700695      -2.34197     -0.182074      0.300798      0.406408      0.454480      0.508144      0.545294      0.564158
  87   5 2547.9055    2.2931  1.7505 11.5937  0.0000       2.23958  0.0232   0.0175   0.0428    0.0603   0.0000      0.391364   442.5733       1.29284       22.1677     0.0821359      -2.70801      0.255273      0.298603      0.405374      0.455268      0.508469      0.537114      0.565459
  87   6 2783.3118    3.3643  1.6578 12.1770  0.0000       1.66873  0.0217   0.0260   0.0395    0.0707   0.0000      0.395044   442.8148       1.90575       21.7377      0.334520      -3.59077     -0.528042      0.284955      0.387183      0.430254      0.481055      0.514765      0.536347
  87   7 3011.6678    4.4313  1.6532 12.6878 -0.0000      0.460278  0.0211   0.0339   0.0387    0.0718   0.0000      0.333066   442.2737       1.42780       22.7328     -0.655172      -3.95645      -1.35848      0.271984      0.370506      0.414810      0.469078      0.496058      0.519744
  87   8 3232.0925    4.3223  2.1435 12.8519  0.0000      0.849541  0.0254   0.0288   0.0454    0.0492   0.0000      0.234085   443.0598       2.38760       22.0050      0.970871      -2.62865      0.325199      0.326165      0.438221      0.490514      0.545154      0.588155      0.635083
  87   9 3447.2690    3.5075  3.8432 12.2977  0.0001      0.671837  0.0381   0.0178   0.0706    0.0431   0.0000      0.148617   443.1855       2.74522       21.0161      0.701805      -1.88179      -1.07028      0.467541      0.626969      0.717097      0.798619      0.848320      0.888647
  88   1 1414.9158    0.1678  0.2342 10.0217  0.0000       40.1235  0.0097   0.0047   0.0224    0.0161   0.0000       15.6514   440.4564    0.00934188       21.8712      0.219941      -3.34418     0.0836179      0.154420      0.205671      0.231462      0.256783      0.282254      0.307238
  88   2 1758.9709    0.4447  0.5858  9.8225  0.0000       14.7872  0.0121   0.0060   0.0244    0.0320   0.0000       1.71763   441.3021      0.128602       22.2353      0.218194      -3.44547      0.307280      0.176315      0.243254      0.266095      0.306440      0.316190      0.338573
  88   3 2045.9316    0.8339  1.0839 10.0643  0.0000       9.04701  0.0182   0.0086   0.0353    0.0694   0.0000      0.893951   442.0893      0.435852       22.0272     0.0334174      -3.34788      0.680286      0.245996      0.324447      0.361365      0.405936      0.438750      0.458416
  88   4 2313.5769    1.4622  1.6278 10.6006 -0.0001       4.23378  0.0227   0.0117   0.0414    0.0716   0.0000      0.468615   442.3837      0.861873       21.9636      0.200130      -3.97683      0.445987      0.287936      0.400216      0.444116      0.502822      0.522348      0.544777
  88   5 2558.4053    2.2977  1.8948 11.5020  0.0001       2.59685  0.0244   0.0168   0.0443    0.0610   0.0000      0.371753   443.4060       1.02590       22.6144      -1.30109      -3.61721     -0.633135      0.305673      0.412118      0.460935      0.523600      0.570240      0.601723
  88   6 2794.8680    3.4296  1.6798 12.0027  0.0000       1.06780  0.0215   0.0256   0.0384    0.0782   0.0000      0.343586   443.1135       1.88116       21.4696       1.07347      -3.14419     -0.330109      0.278040      0.371382      0.415026      0.467147      0.502266      0.525026
  88   7 3024.1212    4.4306  1.6093 12.7833  0.0000      0.910817  0.0206   0.0343   0.0383    0.0696   0.0000      0.350368   442.9529       2.06115       22.7938       1.02104      -3.71577     -0.373304      0.264143      0.352980      0.400027      0.452174      0.475463      0.504630
  88   8 3245.2569    4.3410  2.2924 12.8058  0.0000      0.513182  0.0259   0.0282   0.0474    0.0502   0.0000      0.241648   442.9825       3.18481       22.2187     -0.323159      -2.53646      0.145483      0.330060      0.444879      0.503887      0.563639      0.588826      0.633071
  88   9 3461.2133    3.4310  4.0903 12.3633  0.0000      0.154795  0.0413   0.0170   0.0741    0.0401   0.0000      0.166234   443.1328       2.94827       21.2354     -0.166577      -3.13579       1.89820      0.490382      0.663140      0.755790      0.848399      0.905890      0.944738
  88  10 3673.0448    2.5177  6.4771 12.0295 -0.0023     -0.322763  0.0761   0.0103   0.1182    0.0365   0.0000      0.139336   442.2063       2.88760       22.1123       1.71581     0.0601235      -1.42249      0.785988       1.06004       1.18625       1.33356       1.42244       1.49130
  89   1 1421.7528    0.1664  0.1969 10.0136  0.0000       32.8150  0.0091   0.0046   0.0175    0.0152   0.0000       17.6006   440.3288     -0.193745       21.9116    -0.0801656      -4.13658    -0.0588764      0.126378      0.180244      0.209819      0.233511      0.249596      0.247504
  89   2 1766.4154    0.4451  0.5561  9.9531  0.0000       18.5433  0.0116   0.0062   0.0246    0.0302   0.0000       1.88720   441.3899     0.0861807       22.1475    -0.0733221      -2.52613      0.309998      0.168707      0.219583      0.258277      0.289252      0.308246      0.329844
  89   3 2054.6792    0.8741  1.0913  9.9356  0.0000       9.42971  0.0177   0.0087   0.0343    0.0784   0.0000      0.846804   442.2033      0.208408       22.9711    -0.0637987      -3.52950      0.616216      0.228798      0.308120      0.348937      0.398279      0.413795      0.441070
  89   4 2323.1194    1.5039  1.6757 10.6432  0.0000       3.94704  0.0224   0.0118   0.0421    0.0694   0.0000      0.445625   441.9110       1.07246       21.7661     -0.627394      -3.78544    0.00432736      0.283485      0.381823      0.427470      0.488027      0.520657      0.546788
  89   5 2568.8379    2.4012  1.8238 11.5749  0.0000       2.31134  0.0232   0.0177   0.0432    0.0635   0.0000      0.358535   442.7815       1.50926       22.8764      -1.23607      -3.60405      -1.02774      0.299945      0.400359      0.455801      0.512426      0.552380      0.576378
  89   6 2806.4113    3.4983  1.5709 12.3061  0.0000       1.64761  0.0210   0.0274   0.0379    0.0731   0.0000      0.396714   442.8719      0.858881       21.5362     -0.125720      -3.37702     -0.461953      0.264993      0.360626      0.399061      0.446005      0.489159      0.513970
  89   7 3036.4771    4.4993  1.6528 12.7675  0.0000       1.10031  0.0211   0.0341   0.0384    0.0703   0.0000      0.354609   443.0503       2.23295       22.3584      0.975887      -2.91152      -1.31592      0.264583      0.362676      0.398490      0.458626      0.476830      0.504081
  89   8 3258.4013    4.3077  2.3834 12.8190  0.0000      0.535901  0.0263   0.0268   0.0486    0.0443   0.0000      0.222854   443.5912       3.17706       21.5434       1.60208      -1.84896      0.184235      0.330270      0.443036      0.504549      0.568748      0.601275      0.630347
  89   9 3475.3201    3.2825  4.1008 12.4526 -0.0003      0.785346  0.0429   0.0164   0.0759    0.0382   0.0000      0.160989   443.5849       4.34908       21.9599     0.0145940      -2.49125      -1.60110      0.498882      0.679618      0.762858      0.852132      0.903616      0.948771
  90   1 1428.5186    0.1706  0.1882 10.0125  0.0000       25.9018  0.0082   0.0047   0.0169    0.0153   0.0000       16.4866   440.6252    -0.0230756       22.1117     -0.192440      -3.80446      0.715002      0.114040      0.164101      0.181113      0.217704      0.202925      0.232349
  90   2 1773.7471    0.4627  0.6078  9.9416  0.0000       15.2887  0.0125   0.0062   0.0250    0.0314   0.0000       1.72963   441.3065     -0.291983       22.1731      0.445328      -3.39364      0.113718      0.184793      0.238605      0.280857      0.320298      0.330313      0.346727
  90   3 2063.3029    0.8721  1.1661 10.1432  0.0000       8.52967  0.0193   0.0088   0.0369    0.0692   0.0000      0.882483   442.5934       1.27352       21.8300     0.0202861      -3.94154       1.37017      0.238069      0.319086      0.360236      0.409147      0.450162      0.468307
  90   4 2332.5664    1.5443  1.7034 10.6826  0.0001       3.04137  0.0229   0.0119   0.0423    0.0690   0.0000      0.445891   441.9530      0.595287       22.1662     -0.199079      -3.59462     -0.819181      0.287342      0.400233      0.447148      0.503232      0.541016      0.559148
  90   5 2579.2141    2.4201  1.7794 11.7090  0.0000       2.49360  0.0232   0.0180   0.0429    0.0592   0.0000      0.383429   442.8624      0.933308       22.6854      0.942680      -2.75553      -1.49216      0.290533      0.386086      0.432999      0.483299      0.529488      0.552499
  90   6 2817.9495    3.5557  1.6265 12.1245 -0.0000       2.40042  0.0206   0.0268   0.0381    0.0764   0.0000      0.380127   443.2004       1.78294       22.4760      0.448027      -3.62358     -0.773895      0.260364      0.349324      0.393567      0.443165      0.468564      0.502764
  90   7 3048.6910    4.6074  1.6531 12.5780 -0.0001      0.816980  0.0208   0.0342   0.0367    0.0815   0.0000      0.351442   443.3522       2.71531       21.7237    -0.0117828      -4.80942      -1.40767      0.266824      0.350952      0.395816      0.441525      0.476787      0.497453
  90   8 3271.4374    4.2675  2.3736 12.7552  0.0000      0.417185  0.0262   0.0266   0.0489    0.0480   0.0000      0.231961   443.0178       3.01458       21.3714       1.12270      -3.00630     -0.504532      0.325080      0.443133      0.495419      0.567461      0.599249      0.618698
  90   9 3489.0615    3.3459  4.5049 12.3663  0.0012      0.372361  0.0461   0.0158   0.0800    0.0395   0.0000      0.145871   442.6981       3.32238       24.7458      0.884991      -3.76804      0.134050      0.523314      0.729449      0.799719      0.911318      0.965336       1.01268
  91   1 1435.2601    0.1639  0.2049 10.0230  0.0000       34.8821  0.0093   0.0046   0.0176    0.0157   0.0000       17.1093   440.2396     -0.268799       21.9445     -0.276724      -3.52660     -0.548160      0.133971      0.188761      0.209439      0.238137      0.254465      0.255840
  91   2 1781.0395    0.4626  0.5984  9.9441  0.0000       14.4054  0.0122   0.0061   0.0247    0.0322   0.0000       1.70849   441.0941     -0.116995       22.4148     -0.213680      -3.80183     -0.181502      0.174118      0.238517      0.269263      0.290147      0.313093      0.327735
  91   3 2071.9412    0.8786  1.1137 10.2598  0.0000       9.24399  0.0184   0.0090   0.0356    0.0669   0.0000      0.868683   442.4873      0.363558       22.3100    -0.0772268      -3.44245     -0.870786      0.229571      0.313965      0.357326      0.403075      0.443484      0.468573
  91   4 2342.0213    1.5652  1.7838 10.5473 -0.0004       3.49208  0.0231   0.0116   0.0430    0.0750   0.0000      0.419088   442.6928       1.66629       21.8603      0.370824      -3.57991     -0.756018      0.282331      0.380342      0.433252      0.487118      0.522793      0.542969
  91   5 2589.5520    2.4648  1.9065 11.5827  0.0000       2.37002  0.0238   0.0173   0.0431    0.0602   0.0000      0.340604   443.2020       1.60023       22.3840      0.749610      -3.57761      0.118809      0.293194      0.398858      0.451309      0.506647      0.542185      0.570520
  91   6 2829.3133    3.6333  1.7232 12.1539  0.0000       2.13758  0.0215   0.0264   0.0393    0.0762   0.0000      0.387614   443.1279       2.09463       22.5500      0.945830      -3.10389     -0.931315      0.267453      0.362398      0.410702      0.456895      0.482882      0.504042
  91   7 3060.8497    4.5082  1.7142 12.9404  0.0000      0.163454  0.0219   0.0336   0.0393    0.0628   0.0000      0.339600   442.6005       2.60030       22.4459     -0.305087      -2.83431      -1.31455      0.269379      0.363307      0.410944      0.457685      0.484287      0.498827
  91   8 3284.4913    4.1898  2.4884 12.7815  0.0000      0.944566  0.0276   0.0256   0.0494    0.0466   0.0000      0.201905   442.7330       2.58360       22.8515       2.10020      -2.46618      -1.70293      0.332012      0.452039      0.511377      0.575960      0.609774      0.642879
  91   9 3502.9609    3.1948  4.3701 12.4460 -0.0021      0.524604  0.0466   0.0154   0.0805    0.0380   0.0000      0.170731   442.5772       3.78573       20.6887       1.36407      -3.82959      -1.93136      0.522825      0.700771      0.793661      0.889755      0.949500       1.00322
  92   1 1441.9571    0.1830  0.2159 10.0052  0.0000       34.6176  0.0086   0.0047   0.0171    0.0157   0.0000       13.8690   440.3878     -0.236877       21.8740      0.460335      -3.82722     0.0480594      0.125325      0.171012      0.195785      0.219077      0.236381      0.248197
  92   2 1788.2836    0.4730  0.6228  9.9482  0.0000       16.5877  0.0123   0.0061   0.0257    0.0322   0.0000       1.71434   441.2430      0.146327       22.3276      0.434026      -2.75071      0.354780      0.169535      0.238073      0.266597      0.296596      0.317839      0.337356
  92   3 2080.4599    0.9021  1.1949 10.1490  0.0000       7.70666  0.0195   0.0089   0.0374    0.0748   0.0000      0.873175   442.6195    -0.0146485       22.5589      0.506602      -3.08647     -0.308700      0.240828      0.330792      0.361411      0.416196      0.440005      0.458911
  92   4 2351.3582    1.5978  1.7289 10.7335  0.0000       2.71191  0.0232   0.0121   0.0426    0.0726   0.0000      0.459785   442.0239      0.283924       22.5513      0.265463      -4.18113      -1.41364      0.279814      0.375795      0.432256      0.468111      0.501011      0.528285
  92   5 2599.7677    2.5564  1.9721 11.5124  0.0000       1.63428  0.0236   0.0175   0.0438    0.0645   0.0000      0.316340   442.3083      0.929286       21.9367      0.810539      -3.89316     -0.713300      0.296486      0.390194      0.441789      0.491365      0.526637      0.561264
  92   6 2840.6237    3.7119  1.6917 12.2607  0.0003       1.42956  0.0210   0.0271   0.0386    0.0724   0.0000      0.342736   443.3308       1.63262       22.2832     -0.281617      -2.58946     -0.613630      0.260665      0.354746      0.392889      0.449995      0.468026      0.492179
  92   7 3072.9757    4.5857  1.7632 12.7902  0.0000      0.883448  0.0216   0.0326   0.0394    0.0628   0.0000      0.326063   443.1328       2.26320       22.2506       1.20642      -3.48049      -1.46801      0.261969      0.348712      0.389979      0.433239      0.467375      0.494853
  92   8 3297.3534    4.1641  2.6339 12.7756  0.0000      0.710476  0.0281   0.0246   0.0516    0.0436   0.0000      0.200393   443.1431       1.86861       21.9907     -0.320599      -3.04065     -0.625549      0.333743      0.452558      0.504233      0.556651      0.612907      0.645311
  92   9 3516.7178    3.1814  4.6947 12.3719  0.0014      0.850452  0.0496   0.0146   0.0847    0.0388   0.0000      0.155030   444.0895       3.74904       22.0489       1.32001      -1.88318     -0.503799      0.533217      0.724432      0.820432      0.917038      0.969921       1.01872
  93   1 1448.5851    0.1774  0.2265 10.0375  0.0000       34.6826  0.0089   0.0046   0.0195    0.0157   0.0000       14.5081   440.2110    -0.0235278       22.3089      0.161433      -3.75535      0.133651      0.127515      0.173390      0.188523      0.209975      0.232285      0.243515
  93   2 1795.4491    0.4896  0.6744  9.9120  0.0000       14.6290  0.0128   0.0061   0.0270    0.0348   0.0000       1.54091   441.2013     -0.181253       22.8876     -0.284991      -4.36083      0.363419      0.178378      0.238810      0.275061      0.297475      0.325008      0.327781
  93   3 2088.9758    0.9309  1.2268 10.2493  0.0000       8.50978  0.0195   0.0090   0.0376    0.0703   0.0000      0.793810   442.1901     -0.228464       21.9399    -0.0186469      -4.02043     -0.566533      0.232985      0.316199      0.347234      0.396980      0.422375      0.439293
  93   4 2360.6923    1.5980  1.7887 10.8052 -0.0002       4.13090  0.0240   0.0118   0.0434    0.0664   0.0000      0.476492   442.2088       1.14594       22.6725     -0.121554      -3.21402     -0.157922      0.287833      0.383512      0.429523      0.495787      0.521971      0.556026
  93   5 2609.9531    2.5428  1.8643 11.8278  0.0000       1.17674  0.0234   0.0181   0.0436    0.0560   0.0000      0.376307   443.0260       1.51458       21.3748      0.251085      -4.16821     -0.441186      0.279388      0.383353      0.424528      0.479217      0.508373      0.542535
  93   6 2851.8769    3.6940  1.7062 12.4672  0.0001       1.49358  0.0213   0.0272   0.0394    0.0645   0.0000      0.344100   442.9291       1.52560       22.1395     -0.454401      -2.32311     -0.495563      0.262889      0.345393      0.394262      0.444513      0.478235      0.506144
  93   7 3085.0389    4.5717  1.8984 12.7441  0.0013       1.02239  0.0221   0.0311   0.0409    0.0598   0.0000      0.308558   443.8243       2.50308       22.4484      0.873640      -3.78313      0.127423      0.265386      0.363632      0.399539      0.449756      0.480219      0.503425
  93   8 3310.1786    4.1340  2.7425 12.7372  0.0000      0.358623  0.0286   0.0239   0.0530    0.0449   0.0000      0.201063   443.6766       3.54262       21.9362      0.706885      -3.37219      -1.48833      0.342792      0.452743      0.511046      0.578993      0.616576      0.660686
  93   9 3530.3424    3.1855  5.1745 12.3189  0.0004      0.435879  0.0547   0.0136   0.0900    0.0397   0.0000      0.141995   442.9624       2.44624       21.8029       1.52709      -2.79336      -1.57545      0.565584      0.767117      0.874902      0.972648       1.04169       1.09589
  94   1 1455.1722    0.1864  0.2431  9.9580  0.0000       34.7850  0.0093   0.0045   0.0183    0.0160   0.0000       12.0304   440.4874     -0.160643       22.1339     0.0463987      -3.38132     -0.303313      0.129186      0.177684      0.200684      0.226848      0.277283      0.266995
  94   2 1802.5465    0.4868  0.6802 10.0180  0.0000       15.4719  0.0131   0.0062   0.0277    0.0326   0.0000       1.64145   441.1443     -0.214844       21.7174      0.547783      -3.87714     -0.298199      0.175416      0.242149      0.274894      0.308871      0.319050      0.342207
  94   3 2097.3950    0.9648  1.3250 10.0119  0.0000       6.49412  0.0199   0.0087   0.0378    0.0769   0.0000      0.701966   441.7980      0.111180       21.9716     0.0449804      -3.84780     -0.743519      0.238543      0.329132      0.360804      0.423243      0.444229      0.464443
  94   4 2369.8454    1.6541  1.7765 10.8051 -0.0001       3.64000  0.0237   0.0122   0.0424    0.0699   0.0000      0.452958   442.8789      0.705184       22.6789     -0.319607      -4.11680      0.148123      0.276285      0.367999      0.420658      0.476166      0.503415      0.522863
  94   5 2620.1381    2.6234  1.8228 11.7326 -0.0000       1.60802  0.0229   0.0187   0.0420    0.0638   0.0000      0.374944   443.1988       1.90417       21.8220      0.501317      -3.22447      0.708264      0.279219      0.370889      0.418984      0.470861      0.508454      0.542548
  94   6 2863.0725    3.7678  1.7239 12.5340  0.0000       1.33368  0.0217   0.0278   0.0401    0.0639   0.0000      0.373408   442.6815       2.13850       22.5116       1.14609      -3.74268     -0.384072      0.261482      0.354027      0.394935      0.443336      0.473455      0.501474
  94   7 3097.0293    4.6363  1.8091 12.8605  0.0060      0.913321  0.0217   0.0327   0.0400    0.0633   0.0000      0.317441   443.4313       2.65920       22.2650      0.620373      -2.44710     -0.343256      0.258005      0.350853      0.398104      0.445103      0.474085      0.496140
  94   8 3322.9591    4.0322  2.7699 12.7901  0.0001      0.659226  0.0289   0.0231   0.0541    0.0407   0.0000      0.206591   443.2247       2.19733       21.7509       2.23927      -2.45848      -1.74591      0.339603      0.453515      0.517287      0.581937      0.624208      0.653735
  94   9 3543.9044    3.0337  4.9572 12.3989 -0.0028      0.399221  0.0547   0.0132   0.0910    0.0365   0.0000      0.163608   444.1606       4.11255       21.7216      0.902002      -3.84344      -1.25590      0.564077      0.770136      0.883501      0.969914       1.06315       1.11709
  95   1 1461.7184    0.1893  0.2329 10.0012  0.0000       34.3474  0.0086   0.0046   0.0181    0.0158   0.0000       12.4664   440.5691    -0.0726090       22.2572     0.0513512      -3.41738     -0.326595      0.126785      0.166969      0.194775      0.212145      0.222965      0.254644
  95   2 1809.5949    0.4996  0.6823 10.0016  0.0000       13.8435  0.0130   0.0063   0.0271    0.0336   0.0000       1.52586   441.3020      0.155899       21.9933      0.491072      -3.70115     -0.522086      0.179298      0.238279      0.277725      0.307946      0.334569      0.351900
  95   3 2105.8058    0.9739  1.2658 10.2060  0.0000       7.07078  0.0199   0.0090   0.0362    0.0705   0.0000      0.772196   442.4406      0.647833       22.6494      0.201782      -3.85887     -0.475380      0.231893      0.314820      0.351077      0.392390      0.423196      0.442174
  95   4 2378.9861    1.7077  1.8932 10.8508  0.0000       3.71601  0.0242   0.0122   0.0440    0.0680   0.0000      0.399544   442.3099      0.853705       22.6901      0.536509      -3.75219      0.413886      0.284726      0.384454      0.430947      0.485401      0.516113      0.554460
  95   5 2630.2724    2.6566  1.8894 11.6863 -0.0001       2.23857  0.0233   0.0185   0.0431    0.0686   0.0000      0.341881   443.1278       1.29660       22.2790      0.922846      -2.96982     -0.646646      0.276878      0.370692      0.424612      0.471927      0.510986      0.529582
  95   6 2874.2407    3.8080  1.7959 12.3238  0.0000       2.13392  0.0216   0.0268   0.0400    0.0689   0.0000      0.344259   442.8889       1.69063       22.4423      0.402352      -3.76802     -0.527062      0.253080      0.341756      0.386487      0.431287      0.462255      0.488648
  95   7 3108.9428    4.7017  1.8668 12.5816 -0.0001      0.792829  0.0212   0.0314   0.0391    0.0683   0.0000      0.299236   443.1483       2.56231       22.8573       1.28880      -2.65657     -0.516793      0.256887      0.343684      0.380112      0.430146      0.456435      0.484127
  95   8 3335.6693    4.0643  3.0071 12.5047  0.0004      0.281710  0.0304   0.0221   0.0555    0.0495   0.0000      0.179077   443.0585       2.73805       22.8461     -0.564438      -2.98629      -2.62327      0.347992      0.474211      0.534553      0.600223      0.638830      0.673770
  95   9 3557.3553    3.0514  5.2456 12.3083  0.0026      0.464591  0.0566   0.0115   0.0929    0.0308   0.0000      0.150811   443.3316       1.57665       22.0264      0.397811      -4.31671      -1.86728      0.574479      0.771282      0.884618      0.971722       1.05915       1.11497
  96   1 1468.2211    0.1860  0.2416  9.9980  0.0000       34.2965  0.0090   0.0045   0.0194    0.0157   0.0000       12.6180   440.2871     0.0298484       22.3258      0.187001      -3.54715     -0.111951      0.134291      0.181336      0.208966      0.234653      0.236268      0.270917
  96   2 1816.5717    0.5220  0.6939  9.9498  0.0000       10.3357  0.0128   0.0063   0.0266    0.0355   0.0000       1.41041   441.3693     -0.200233       22.0738    -0.0307264      -3.57834     -0.122385      0.172266      0.230078      0.264181      0.300011      0.320247      0.331190
  96   3 2114.1272    1.0105  1.3451 10.1536  0.0000       4.68504  0.0197   0.0090   0.0382    0.0736   0.0000      0.675246   442.0806      0.351405       22.7723      0.263019      -4.09592     -0.323446      0.231626      0.314729      0.350747      0.390453      0.407374      0.436756
  96   4 2388.0520    1.7390  1.8135 10.8795  0.0000       2.88451  0.0231   0.0125   0.0430    0.0691   0.0000      0.405536   442.2817      0.527738       22.0502      0.324190      -3.02992     -0.949237      0.272766      0.366392      0.414856      0.464168      0.498706      0.523675
  96   5 2640.3371    2.7244  1.9660 11.4945 -0.0000       2.61625  0.0233   0.0180   0.0426    0.0734   0.0000      0.340751   442.6206       1.05931       22.7258      0.710921      -3.46827     -0.707998      0.275576      0.373310      0.424972      0.473807      0.500271      0.524583
  96   6 2885.2442    3.9101  1.7902 12.3748 -0.0000      0.894229  0.0218   0.0272   0.0390    0.0675   0.0000      0.385322   443.0625       1.54406       22.4946      0.300463      -2.28814     -0.876806      0.251897      0.342070      0.377280      0.427748      0.454030      0.488339
  96   7 3120.7119    4.6512  1.8703 12.8125 -0.0000      0.120414  0.0218   0.0312   0.0398    0.0594   0.0000      0.290041   443.1864       2.80134       22.4681      0.431683      -3.41455     -0.801740      0.258000      0.345347      0.390445      0.440640      0.476762      0.502692
  96   8 3348.3093    3.9704  2.9316 12.7441 -0.0000      0.463969  0.0307   0.0224   0.0559    0.0438   0.0000      0.180163   442.6135       3.14484       21.3460       1.00358      -3.79182      -1.67592      0.349591      0.474651      0.531197      0.600987      0.650065      0.685444
[truncated: 185,077 more chars]
