# Supplementary material for: Global-Mode Analysis of Full-Disk Data from the Michelson Doppler Imager and the Helioseismic and Magnetic Imager
Source: Sol Phys. 2018 Jan 31;293(2):29. doi: 10.1007/s11207-017-1201-5 (PMC6566312; doi:10.1007/s11207-017-1201-5)
Supplement: Supplementary file 2 — (TAR 362.4 MB) [file 11207_2017_1201_MOESM2_ESM.tar › HMI/hmiv72d.6544]

   0  13 1957.3143    0.5692  0.4682 10.1744  0.0000  0.0864   0.1283   0.4079    0.3654   0.0000    -0.0000       0.00000       0.00000       0.00000       0.00000       0.00000       0.00000       0.00000       0.00000       0.00000       0.00000       0.00000
   0  14 2093.4483    0.6992  0.6833 10.1551  0.0000  0.1033   0.1189   0.5482    0.6569   0.0000    -0.0000       0.00000       0.00000       0.00000       0.00000       0.00000       0.00000       0.00000       0.00000       0.00000       0.00000       0.00000
   0  16 2362.8314    1.3435  0.6992 10.9726  0.0000  0.1310   0.1988   0.2738    0.8107   0.0000    -0.0000       0.00000       0.00000       0.00000       0.00000       0.00000       0.00000       0.00000       0.00000       0.00000       0.00000       0.00000
   0  22 3168.6568    3.8322  0.7781 13.6435  0.0000  0.1319   0.6381   0.4415    1.0321   0.0000    -0.0000       0.00000       0.00000       0.00000       0.00000       0.00000       0.00000       0.00000       0.00000       0.00000       0.00000       0.00000
   0  25 3574.1839    2.4748  3.2725 10.5820  0.0000  0.3199   0.1809   1.0069    2.8278   0.0000    -0.0000       0.00000       0.00000       0.00000       0.00000       0.00000       0.00000       0.00000       0.00000       0.00000       0.00000       0.00000
   1  13 2020.7307    0.6206  0.4384 10.1464  0.0000  0.0702   0.0723   0.1651    0.2580   0.0000   500.7889      -24.3388       0.00000       0.00000       0.00000       0.00000       84.1011       50.9417       0.00000       0.00000       0.00000       0.00000
   1  14 2156.7801    0.9077  0.5455  9.7623  0.0000  0.0602   0.0929   0.1689    0.4867   0.0000   493.3974      -64.2657       0.00000       0.00000       0.00000       0.00000       72.5487       47.0391       0.00000       0.00000       0.00000       0.00000
   1  15 2291.9617    1.1260  1.0699  9.7607  0.0000  0.1044   0.0968   0.2585    1.5109   0.0000   352.5653      -31.8102       0.00000       0.00000       0.00000       0.00000       121.310       71.9644       0.00000       0.00000       0.00000       0.00000
   1  16 2425.5867    1.5352  0.7317 10.3825  0.0000  0.0767   0.1288   0.1621    1.0141   0.0000   449.3678      -61.1748       0.00000       0.00000       0.00000       0.00000       101.853       50.1237       0.00000       0.00000       0.00000       0.00000
   1  17 2559.1426    1.9183  1.0006  5.1832  0.0000  0.1026   0.1507   0.2677  415.4463   0.0000   403.6440       4.38963       0.00000       0.00000       0.00000       0.00000       149.551       59.4163       0.00000       0.00000       0.00000       0.00000
   1  19 2828.0630    2.8875  0.8183  9.9622  0.0000  0.0910   0.2499   0.2162    7.0680   0.0000   495.9792      -84.0396       0.00000       0.00000       0.00000       0.00000       124.574       55.4127       0.00000       0.00000       0.00000       0.00000
   1  20 2963.2788    3.8965  0.8773 -0.3755  0.0000  0.0804   0.2941   0.2252 1000.0000   0.0000   482.3525       6.73256       0.00000       0.00000       0.00000       0.00000       97.9467       49.6595       0.00000       0.00000       0.00000       0.00000
   1  22 3233.3632    3.8106  1.1600 -1.9402  0.0000  0.0861   0.2982   0.2931 1000.0000   0.0000   357.8358      -100.796       0.00000       0.00000       0.00000       0.00000       114.347       57.4935       0.00000       0.00000       0.00000       0.00000
   1  23 3368.5626    3.5191  2.0289  0.9925  0.0000  0.1193   0.2067   0.4352 1000.0000   0.0000   372.2485      -19.8918       0.00000       0.00000       0.00000       0.00000       130.325       91.9970       0.00000       0.00000       0.00000       0.00000
   1  24 3504.2559    2.8738  3.2380 10.7661 -0.0032  0.1654   0.1536   0.5229    1.9697   0.0000   669.6563       60.5909       0.00000       0.00000       0.00000       0.00000       194.633       120.417       0.00000       0.00000       0.00000       0.00000
   1  25 3640.0903    2.3699  4.1160 -0.2198  0.0000  0.1821   0.1149   0.6314 1000.0000   0.0000   713.2901       107.281       0.00000       0.00000       0.00000       0.00000       216.335       132.168       0.00000       0.00000       0.00000       0.00000
   2  11 1810.2500    0.3922  0.1831 10.2532  0.0000  0.0498   0.0799   0.1053    0.1086   0.0000   439.2857      -6.23184      -21.9202      -4.64914       0.00000       0.00000       58.0115       66.3833       14.7973       8.02552       0.00000       0.00000
   2  12 1945.7702    0.5742  0.3066 10.2356  0.0000  0.0387   0.0605   0.0934    0.1340   0.0000   435.0070       16.3812       32.1246      -9.54500       0.00000       0.00000       25.7762       21.1296       16.2437       5.19934       0.00000       0.00000
   2  13 2082.0764    0.7417  0.4545 10.1027  0.0000  0.0761   0.0667   0.1149    0.2109   0.0000   406.9099      -1.89339       4.43969       1.94571       0.00000       0.00000       63.6809       46.7045       21.4797       5.74537       0.00000       0.00000
   2  14 2217.4368    0.8935  0.9759 10.5389  0.0000  0.0803   0.0612   0.2060    0.3134   0.0000   389.6549       48.7985       21.5253       2.20658       0.00000       0.00000       45.4895       43.9639       26.8082       11.3184       0.00000       0.00000
   2  15 2352.1252    1.3311  0.6254 10.7002  0.0000  0.0784   0.0985   0.1201    0.4024   0.0000   439.2607       3.12332      -2.25092      0.190409       0.00000       0.00000       66.5502       50.9775       21.9110       6.38940       0.00000       0.00000
   2  16 2485.8458    1.8499  1.1180  6.8437  0.0000  0.0750   0.1044   0.1938   40.3660   0.0000   501.9120       42.9094       25.5593      -2.14528       0.00000       0.00000       57.2305       50.8834       20.7485       10.2029       0.00000       0.00000
   2  18 2754.5015    2.5241  0.7710 11.8921  0.0000  0.0573   0.1663   0.1446    0.5897   0.0000   432.4412       7.31796      -8.04345       14.9133       0.00000       0.00000       41.1610       33.4444       21.2143       7.39300       0.00000       0.00000
   2  19 2889.5761    3.3771  0.9835 12.2616  0.0000  0.1064   0.2300   0.1946    1.0733   0.0000   453.3673      -12.2226      -6.73817       12.3758       0.00000       0.00000       75.9721       59.4309       48.1318       14.9499       0.00000       0.00000
   2  21 3159.9552    4.1708  1.2342  4.0410  0.0000  0.1809   0.3185   0.2561 1000.0000   0.0000   432.0061       42.5220       4.79900       3.23600       0.00000       0.00000       159.636       124.545       47.5922       10.7030       0.00000       0.00000
   2  22 3295.1559    3.3755  1.3065 12.8735  0.0000  0.0848   0.2102   0.2229    0.6094   0.0000   453.6706      -2.13425       2.68961       8.33120       0.00000       0.00000       57.0574       48.7562       31.0611       11.7487       0.00000       0.00000
   2  23 3430.8179    3.3915  2.0555 10.6222  0.0000  0.0931   0.1510   0.3163    2.4705   0.0000   473.0115      -125.114      -14.3961      -23.4869       0.00000       0.00000       70.7493       55.3423       33.0965       10.4731       0.00000       0.00000
   3  10 1729.1020    0.2760  0.2267 10.0051  0.0000  0.0526   0.0310   0.0756    0.0923   0.0000   440.9867      -18.0847      -8.76783       3.83035     -0.373883    -0.0818876       28.8172       29.3577       16.8583       9.35813       3.89880       1.55432
   3  13 2137.7209    0.8029  0.6679  9.8392  0.0000  0.0569   0.0471   0.1138    0.3207   0.0000   452.7044       27.3734       12.3761       3.60172      -2.58717       1.57962       33.6530       29.8675       21.2090       11.7591       4.62331       1.10531
   3  14 2273.4472    1.0673  0.7078 10.8238  0.0000  0.0544   0.0642   0.1232    0.2284   0.0000   459.2554      -35.8518       33.7178       9.02598      -1.51743     -0.638597       22.7517       27.1951       17.3906       11.6758       4.77069       1.86161
   3  15 2407.5891    1.4928  0.9806 10.1682  0.0000  0.0766   0.0817   0.1747    0.7856   0.0000   397.3813      -5.78022       34.3158      -17.4574       1.87577     -0.141478       33.1710       27.3961       24.7334       18.9495       7.80218       1.75036
   3  16 2541.6298    2.0746  1.1207  9.8887  0.0000  0.0573   0.0969   0.1501    1.6447   0.0000   425.1164       21.5145       3.91450       12.5035       5.39015     -0.768724       25.2723       27.5689       19.5402       12.0297       5.48324       1.92660
   3  17 2676.0528    2.3991  0.8720 10.4058  0.0000  0.0535   0.1251   0.1328    1.3734   0.0000   424.1592       10.9635       14.8467      -6.46625       4.69212      -1.95356       27.0300       21.9854       19.8691       13.0305       5.38614       1.34393
   3  18 2811.4457    3.0902  1.0383 -1.9044  0.0000  0.0610   0.1476   0.1317 1000.0000   0.0000   471.9438       40.8602      -6.34346     -0.213250     -0.198008       1.06468       34.3296       32.1289       22.2499       12.5669       5.46236       1.70993
   3  19 2946.9720    3.5275  0.7620 12.1379  0.0000  0.0487   0.1995   0.1339    0.5838   0.0000   451.8061      -19.9585      -12.8773      -12.4815       1.73497       1.16746       22.2706       22.3953       16.9489       10.7673       4.42637       1.55336
   3  21 3217.6419    3.7690  1.3273 10.3533  0.0000  0.0609   0.1612   0.1822    3.9132   0.0000   399.7268      -21.7861       9.28451      -25.9286       4.50530       2.70514       33.4132       33.2794       21.4981       12.1258       5.02371       1.75345
   3  22 3353.4392    3.4493  1.6947 11.7082 -0.0018  0.0680   0.1394   0.2304    0.8088   0.0000   439.0346       22.6970       25.5175       9.67780      0.841887     -0.891699       36.6327       33.1332       24.9207       14.9370       6.31506       1.80946
   3  23 3489.4110    2.8221  2.8275 11.0274  0.0000  0.0969   0.0843   0.2583    0.4590   0.0000   439.2410       4.39288      -7.17972      -18.5457       2.89977      0.846004       46.3533       42.7984       35.1664       22.3158       9.84750       2.84405
   3  24 3626.0238    2.4685  3.9429 10.3392  0.0048  0.1140   0.0672   0.3174    0.5146   0.0000   419.4599      -59.9282      -57.9488       30.6434      -6.40783       4.71204       51.8480       54.3912       38.3508       24.5503       10.5572       3.65522
   3  25 3762.7122    1.8986  5.1621 10.5418  0.0000  0.1392   0.0477   0.4029    0.2651   0.0000   367.6450       29.7472      -47.3417      -5.24683      -18.2784      -5.91269       68.9492       66.1222       49.8049       30.6486       13.3858       4.13176
   4   9 1640.9471    0.2459  0.1425 10.0356  0.0000  0.0543   0.0539   0.1039    0.0673   0.0000   419.8206      -8.06317       5.27466       6.23901      -3.53485     -0.140084       14.1205       13.1930       9.83662       9.59603       8.37656       2.93405
   4  10 1778.0577    0.3526  0.2441  9.9747  0.0000  0.0442   0.0323   0.0704    0.0855   0.0000   422.6989      -13.0628       11.5655       1.64765       2.15055       1.04535       10.4053       17.7851       12.4625       11.0257       5.86204       3.06008
   4  11 1914.6341    0.4661  0.4439  9.9476  0.0000  0.0503   0.0319   0.0940    0.1119   0.0000   430.6085       5.84566       22.4500       2.23125      -4.53317       1.85721       20.5384       13.1619       14.6036       13.6262       7.81127       3.12813
   4  12 2051.6745    0.7079  0.4723 10.1433  0.0000  0.0455   0.0444   0.0825    0.1542   0.0000   437.1994       2.23735       2.09240      -1.98170       1.90041      -3.27536       16.4482       13.1101       15.1901       10.3643       5.35582       3.73732
   4  13 2188.3526    0.9725  0.5568 10.3263  0.0000  0.0396   0.0561   0.0851    0.2455   0.0000   436.5696      -18.7023       28.2761      -3.94444      -1.63166       1.17270       14.8747       17.5032       12.5867       9.80486       5.83024       2.62679
   4  14 2324.0614    1.1995  1.0821  8.5314 -0.0153  0.0518   0.0544   0.1563    7.7080   0.0000   429.5570       20.4753      -17.2962      -2.30515       4.32484     -0.994050       20.5255       21.1385       17.8341       12.4100       7.19296       3.68797
   4  15 2458.4751    1.6618  1.2172  3.8285  0.0000  0.0559   0.0783   0.1649  820.9789   0.0000   461.2832       2.96331       5.92780       20.9883       14.7865      -8.18035       22.5967       22.7580       19.4761       13.3817       7.67352       3.90946
   4  16 2593.0645    1.9539  1.0245 11.0428  0.0000  0.0565   0.0909   0.1406    0.8244   0.0000   390.5070       23.4591      -8.08995      -14.8099       7.92820      -1.22904       19.9277       23.6886       19.9132       13.3374       7.36691       4.20612
   4  17 2728.4498    2.6274  0.8998 11.6879  0.0000  0.0498   0.1235   0.1243    0.6062   0.0000   453.7923       7.55920       16.5997     -0.124951       6.34234      -1.60577       20.0381       20.6521       16.3546       11.9016       7.48612       3.14705
   4  18 2864.2113    3.6009  0.8407 11.5555  0.0000  0.0453   0.1698   0.1093    1.0340   0.0000   419.6604       4.96899       8.69229       2.41628      -2.86637      -9.56303       17.9606       18.6581       15.9197       11.0795       6.10779       3.50234
   4  19 3000.0999    4.2898  0.6596 12.0358  0.0000  0.0362   0.2175   0.0926    0.7458   0.0000   445.0830       5.47147       21.6719      -8.27865      -8.71290      -4.50672       12.5101       14.5384       10.9310       8.43578       4.79906       2.26025
   4  20 3135.9129    4.0369  1.1465  4.7365  0.0000  0.0500   0.1674   0.1449 1000.0000   0.0000   429.2199       20.1362       18.9096       15.7327       1.71071      -3.02937       18.8171       19.2581       16.2859       11.4766       7.53090       3.20643
   4  21 3271.6093    3.7651  1.3886 11.4255 -0.0023  0.0557   0.1502   0.1638    1.6621   0.0000   492.1176      -4.49925      -27.5262       6.16775      -25.3000       8.91976       20.6463       22.2382       17.6029       13.3381       7.93421       3.67431
   4  22 3407.9231    3.2096  2.1728 12.1843  0.0000  0.0771   0.1023   0.2155    0.2912   0.0000   415.2365       10.8510      -9.09936      -2.57001       17.2239     -0.966875       28.1317       27.7334       25.2523       19.2337       11.2496       6.07395
   4  23 3544.5900    2.6594  2.9110 11.7485 -0.0057  0.0869   0.0787   0.2628    0.2615   0.0000   447.3210       3.88895      -18.7443      0.183627       16.6197      -5.02967       35.4784       36.3722       29.7392       20.7129       12.0671       5.79062
   4  24 3681.6162    2.2947  4.1914  9.7869  0.0037  0.1029   0.0521   0.2861    0.6635   0.0000   538.4089      -10.1417      -31.2949       2.20602      -9.75093       6.61503       37.2099       41.0220       34.2855       22.8954       14.2171       6.74396
   4  26 3955.7183    1.5644  7.4945 10.0301  0.0000  0.1638   0.0324   0.4605    0.2480   0.0000   524.9399      -24.3731      -14.9724     -0.140468      -26.8516       3.42854       58.8470       65.1745       55.4902       36.0094       22.1104       10.7837
   5   9 1685.8202    0.2446  0.2271  9.9743  0.0000  0.0375   0.0230   0.0730    0.0667   0.0000   417.0839      -28.2849      -17.7624      -12.9080      -3.48478     -0.401209       11.3266       9.82453       12.3352       6.82727       5.96195       3.49363
   5  10 1823.3377    0.3848  0.3330  9.9518  0.0000  0.0318   0.0274   0.0722    0.0909   0.0000   456.2671      -18.2914       27.9395      -10.5147       4.18877       2.95497       11.5250       11.1083       9.40943       8.04725       5.18151       2.85660
   5  11 1960.5320    0.5499  0.5392 10.1501  0.0000  0.0453   0.0309   0.0809    0.1229   0.0000   435.8896       11.5268       2.69099      -18.3107       1.12467      0.739626       14.8000       14.7748       14.1609       10.2297       9.22953       5.18236
   5  12 2098.4221    0.7197  0.5664 10.4199  0.0000  0.0554   0.0384   0.0761    0.1445   0.0000   440.1291      -7.64148       7.18798      -6.54267       4.99207      -1.68500       19.1954       22.1899       18.2435       12.0638       8.79459       4.61063
   5  13 2235.4087    1.0296  0.7141 10.0230  0.0000  0.0400   0.0506   0.1131    0.2878   0.0000   442.5275      -3.52564       2.79623       9.37916      -6.04057       5.54485       11.6052       12.6024       10.0986       8.47113       6.57495       3.60556
   5  14 2371.0162    1.3777  0.7682 10.7103  0.0000  0.0374   0.0608   0.1010    0.2744   0.0000   421.1060      -10.2784       21.9522       1.48659      -12.8116      0.496898       11.3773       12.6412       11.2820       8.30200       5.92970       3.36416
   5  15 2505.9812    1.8866  0.7777 10.3986  0.0000  0.0373   0.0777   0.0870    0.5222   0.0000   440.5259      -12.2806       4.69426     -0.872589      -4.88568     -0.638886       11.6491       12.6907       11.3986       9.11369       5.57716       3.40962
   5  16 2641.2028    2.3557  0.9709 10.1386  0.0000  0.0408   0.0980   0.1109    1.4262   0.0000   420.9501       18.3323       9.14615       3.47308       17.7008       7.69724       12.9423       13.3759       11.8463       10.0812       6.80434       3.91900
   5  17 2777.1593    2.7978  0.8965  9.8850  0.0000  0.0399   0.1126   0.1079    2.4606   0.0000   431.7186       15.7577       26.0934      -12.9909      -3.08253       3.09327       13.1464       14.9419       12.7709       9.30426       6.26954       3.57214
   5  18 2913.7487    3.4685  0.8140 12.2365  0.0000  0.0387   0.1422   0.0948    0.5277   0.0000   436.9898       15.1348      -6.28779      -7.17814      -12.4060      -4.73116       12.0995       13.1339       12.3227       8.74142       6.46203       3.78542
   5  19 3049.8307    4.0113  0.8234 12.5095  0.0000  0.0430   0.1679   0.1011    0.6455   0.0000   433.9192      -15.3913       11.9256       4.96258      -6.27986       3.35411       11.0536       15.5565       11.6067       11.8694       5.47071       4.24051
   5  20 3186.0719    4.0732  1.2985  9.5266 -0.0020  0.0525   0.1564   0.1346  158.4811   0.0000   437.9688       23.1060       23.4492      -13.7127       6.44546      -2.87453       16.5417       18.2008       16.2405       11.8753       8.79662       5.08845
   5  21 3322.5312    3.6695  1.7237  9.4329  0.0006  0.0598   0.1184   0.1648    5.3722   0.0000   404.8028       22.5240       10.4638       5.05240       2.50466       3.94154       16.3758       19.8918       16.9178       13.4682       9.28112       5.48863
   5  22 3459.5047    2.9817  2.2615 11.6243  0.0000  0.0748   0.0880   0.1821    0.4870   0.0000   441.1914      -40.4237       35.4812       12.1278       2.47628      -5.90552       21.5485       23.1432       21.9275       17.8007       11.5439       7.35861
   5  23 3596.5472    2.6278  3.4480 10.2588  0.0000  0.0857   0.0617   0.2273    0.7196   0.0000   428.4551       2.87411       22.8127       26.1164       13.2243       6.73554       24.9935       28.5205       24.7237       20.0280       13.8366       8.34863
   5  24 3733.8697    2.0990  4.8018 10.4129  0.0000  0.1089   0.0426   0.2946    0.3068   0.0000   463.3179      -1.21977      -21.5024      -17.3395       4.26203      -17.4226       30.9518       34.9566       33.0838       24.6005       17.4369       10.3871
   5  25 3871.6724    1.7331  6.2803 10.2234 -0.0071  0.1279   0.0308   0.3571    0.2029   0.0000   417.2295       82.7074       22.9706      -6.37955       20.2968      -1.08118       37.1693       43.9863       38.2274       29.4946       20.0995       11.8582
   6   9 1727.7547    0.3304  0.1928  9.9864  0.0000  0.0199   0.0269   0.0481    0.0629   0.0000   436.0160      -6.13588       6.91695       3.07599      -3.75359      0.734082       5.92798       6.46152       6.03037       4.85458       4.20338       2.77244
   6  11 2004.0297    0.5711  0.4402 10.1438  0.0000  0.0342   0.0309   0.0661    0.1009   0.0000   443.1512       8.67943      -4.54069     -0.268362     -0.404930       1.28672       8.45980       9.23991       8.55657       8.25572       5.62663       4.03388
   6  12 2142.4541    0.8211  0.6783  9.8560  0.0000  0.0364   0.0344   0.0751    0.1927   0.0000   447.0016      -8.11594       34.2285       6.79761      -6.85462       1.12399       8.80190       10.7780       9.77499       7.85549       5.87781       4.23947
   6  13 2279.7757    1.1640  0.7640 10.1847  0.0000  0.0488   0.0487   0.0883    0.2603   0.0000   428.4266       6.14676       14.5033       3.30011       10.3588       1.41263       13.7268       12.1623       9.08111       10.7390       9.32319       5.66241
   6  14 2415.4916    1.6156  0.8358 10.4391 -0.0016  0.0347   0.0616   0.0891    0.3622   0.0000   439.6763      -1.51859       11.8152      -15.8109       5.00956    -0.0384837       9.20760       10.5061       8.92801       8.09916       6.04985       3.75118
   6  15 2551.0225    1.9837  0.8571 11.3865  0.0000  0.0413   0.0771   0.0971    0.2952   0.0000   456.5240       4.91273       4.96690       5.93007    -0.0207622       3.27155       11.8557       12.7437       10.5622       9.71524       7.28205       4.90627
   6  16 2687.0150    2.2769  0.9426 11.5910  0.0000  0.0387   0.0835   0.1056    0.2926   0.0000   429.8089       16.6175       8.32473      0.918559      -1.25600       1.21976       9.32948       10.1420       10.6695       8.57041       5.74471       4.16869
   6  17 2823.6295    3.0989  0.9132 12.2050  0.0000  0.0399   0.1173   0.0950    0.3327   0.0000   427.3788      -14.7601       7.98435       10.3331       5.48629      -1.57838       10.5840       11.1578       10.5125       8.81152       6.93878       4.64574
   6  18 2960.6381    4.0780  0.7566 12.0238  0.0000  0.0345   0.1585   0.0798    0.5560   0.0000   442.4272      -13.7601       5.21364       8.94131       3.27615      -1.87930       9.75469       11.2574       9.46292       8.22791       5.96079       3.74049
   6  19 3097.1964    3.8044  1.0744 12.3697  0.0000  0.0416   0.1367   0.1112    0.5247   0.0000   442.9526       5.35389       18.2542      -13.8840      0.255877       1.11257       11.2254       12.9320       11.2776       9.84393       7.11912       4.69280
   6  20 3233.8586    3.7809  1.2670 12.1099  0.0000  0.0481   0.1339   0.1302    0.7452   0.0000   441.3180       31.9073       26.6455      -12.5418      -17.6064      -1.53513       11.0146       13.2121       11.4642       10.4265       7.89604       5.30931
   6  21 3370.9318    3.4838  1.8706 11.5223  0.0000  0.0598   0.0948   0.1506    0.6199   0.0000   423.4062       8.45567       3.50156      -14.6029       15.9648       2.71092       16.5018       16.6258       16.9511       13.2452       10.6103       7.17751
   6  22 3508.3494    2.8576  2.5211 11.8222 -0.0004  0.0769   0.0783   0.1922    0.3326   0.0000   459.1397       18.5105       11.9158      -32.3519      -7.20941     -0.655829       21.4016       22.8751       20.6076       17.7800       13.9298       9.68472
   6  23 3645.9326    2.4138  3.6450 10.6493  0.0000  0.0861   0.0502   0.2269    0.3550   0.0000   472.2570       13.1568       25.4368       15.5638      -33.1999      -12.6430       21.0399       24.7578       23.7782       18.6613       14.7561       9.36155
   6  24 3783.6309    2.0145  6.1017 10.1659  0.0000  0.1165   0.0336   0.3204    0.2331   0.0000   470.3797       46.5847       7.31925      -55.1940       11.4920       7.58714       27.7544       32.5518       31.0694       26.3883       18.8914       12.5985
   6  25 3921.8807    1.7058  7.0017  9.9868 -0.0022  0.1281   0.0268   0.3494    0.1851   0.0000   441.3822      -30.6465       13.8601      -30.4347      -10.0104       4.70598       31.3496       36.9146       34.6407       29.2868       20.9478       13.8835
   6  26 4060.1291    1.3737  9.1366 10.0030 -0.0005  0.1600   0.0216   0.4613    0.1301   0.0000   489.9912       34.4922       36.2859       2.13133       28.8183       19.8999       40.4122       48.6244       44.3597       37.3471       26.4556       18.1620
   6  28 4337.7369    0.9871 13.2413  9.8113  0.0000  0.2353   0.0159   0.6759    0.0983   0.0000   359.1789       62.4427      -18.4014      -60.6546      0.488001      -6.23486       57.5451       68.2019       63.7477       53.7646       39.2425       26.2306
   7   8 1627.4560    0.2271  0.1902 10.0114  0.0000  0.0198   0.0188   0.0561    0.0548   0.0000   441.3616       7.07046       10.6744       2.60836      -3.34574       1.34971       4.03276       4.82216       4.83840       4.34165       3.04404       2.24317
   7   9 1767.6772    0.3199  0.2386  9.9879  0.0000  0.0261   0.0219   0.0474    0.0611   0.0000   429.6011     -0.750360       12.6710      -3.78359     -0.285151       5.22014       5.06604       7.06693       5.76958       4.87130       4.30632       3.32407
   7  10 1906.8232    0.5221  0.4164 10.2322  0.0000  0.0329   0.0291   0.0697    0.0836   0.0000   439.7430       8.77144       8.86163       4.51072      -10.9479      -1.40630       7.58913       9.27922       8.76492       6.75644       5.35668       3.47901
   7  11 2045.7974    0.7371  0.4874 10.0231  0.0000  0.0263   0.0344   0.0642    0.1241   0.0000   443.8946       1.90135       6.75331      -4.14436       5.88785       2.13037       6.10320       7.43859       6.71801       6.13100       4.41924       3.11581
   7  12 2184.4851    0.9128  0.7499 10.1468  0.0000  0.0332   0.0343   0.0825    0.1695   0.0000   430.2823       16.5446       16.6237      -1.52500      -7.41753      -4.49174       6.92688       8.36592       8.32164       6.89112       5.39962       3.66532
   7  13 2322.1425    1.2027  0.7515 10.7169  0.0000  0.0351   0.0460   0.0914    0.1748   0.0000   435.8694      -6.33800      -5.74911      -2.87643     -0.673653      0.926818       9.43055       11.6803       10.5549       8.77558       6.23146       4.06433
   7  14 2458.1004    1.5222  0.8979 11.1459  0.0000  0.0417   0.0549   0.0927    0.2198   0.0000   441.8152      -19.8357       11.1090       11.9618      -5.46333      -2.66533       11.0701       12.9529       12.0618       10.2496       7.73797       4.82485
   7  15 2594.1890    2.0368  1.0561 11.2294  0.0000  0.0377   0.0678   0.1074    0.3067   0.0000   438.4044      -6.25368       13.8227       2.75614       2.40532       2.90382       8.26460       9.82113       8.49627       7.94605       6.53057       4.59634
   7  16 2731.1073    2.7123  0.8883 11.6449  0.0000  0.0362   0.0938   0.0865    0.3303   0.0000   437.0075       10.1316      -4.22693       1.24361      -1.43463       1.68799       8.30917       9.02282       8.56644       7.48590       6.12846       4.71392
   7  17 2868.2690    3.3221  0.8551 11.9565  0.0000  0.0317   0.1172   0.0889    0.3216   0.0000   439.6212      -3.09988       1.76933      -17.7983      -5.30164       5.51873       7.12374       8.36053       7.80402       6.53568       5.43732       3.90839
   7  18 3005.6053    3.9055  0.9140 11.7284  0.0000  0.0353   0.1289   0.0818    0.6012   0.0000   428.0752       8.49524       21.0468      -6.52651      -8.77064      -6.82304       8.25306       9.23149       8.71715       7.97054       5.96986       4.20184
   7  19 3142.7002    4.0196  0.7990 13.2010  0.0000  0.0343   0.1493   0.0866    0.2071   0.0000   456.2309       31.3748      -5.12865      -14.4212       1.22869      -4.95326       8.60549       10.2294       9.18627       7.51629       6.20404       4.12547
   7  20 3279.7518    3.6340  1.4756 12.2827 -0.0001  0.0480   0.1055   0.1189    0.3523   0.0000   437.8394     -0.189985      -13.7920      -2.51753      -8.30831      -6.71064       11.6412       13.1328       12.8484       10.2147       8.27414       5.94116
   7  21 3417.3336    3.2489  2.0130 11.4923  0.0000  0.0558   0.0804   0.1324    0.4057   0.0000   418.9119       19.5357       16.2403     -0.299105      -4.45362       1.72083       13.1198       15.5246       14.3447       12.5201       9.55251       6.82648
   7  22 3555.2608    2.6912  3.1069 11.1463  0.0000  0.0697   0.0542   0.1878    0.2771   0.0000   438.2712       46.7203     -0.270125       29.3548      -21.9625      -15.8194       15.4029       18.5867       17.5564       15.3132       12.0172       7.93112
   7  23 3693.2684    2.2585  4.5113 10.4401  0.0000  0.0870   0.0389   0.2397    0.2727   0.0000   409.8964      -2.67918      -8.23152       29.1571      -21.9806      -9.37502       18.7537       22.5986       21.9424       19.2099       14.3201       10.3273
   7  24 3831.7360    1.8826  6.0121 10.4043  0.0000  0.1064   0.0291   0.2945    0.1573   0.0000   434.8941       41.0901       47.8135      -49.7020       14.4866      -13.8762       24.2869       28.5786       26.8166       24.5566       18.0599       13.4062
   7  25 3970.4443    1.5814  8.1494  9.9680  0.0000  0.1328   0.0221   0.3679    0.1431   0.0000   447.5603       81.5811      -24.9368       18.1473       25.8981       2.22693       28.4814       34.6488       32.9306       28.4555       22.3146       16.3915
   7  26 4109.1723    1.3456 10.1370  9.7528  0.0078  0.1544   0.0183   0.4571    0.1205   0.0000   423.0534      -12.3465      -41.2126       20.3171      0.484232      -2.56327       33.9680       39.1848       37.3923       34.0625       26.4846       19.1596
   8   8 1665.7152    0.2663  0.2571  9.9385  0.0000  0.0226   0.0184   0.0626    0.0542   0.0000   429.3426       5.72208       7.26106      -2.70745      -2.21051     -0.205675       4.01771       4.75625       4.22829       4.18841       3.69760       2.59530
   8   9 1806.2297    0.3579  0.2658 10.0430  0.0000  0.0210   0.0227   0.0551    0.0605   0.0000   432.9239      -5.52374       13.3225       3.88219      -1.18874      -1.04524       3.49803       4.78401       3.87060       3.80725       3.21818       2.78210
   8  10 1946.0760    0.5026  0.4847 10.0919  0.0000  0.0270   0.0233   0.0707    0.0832   0.0000   429.3594      -5.00178       15.3501     -0.623359      -6.13452       5.72551       5.23346       6.10716       6.11082       5.57238       4.52487       3.22996
   8  11 2086.1007    0.7291  0.5816 10.2007  0.0000  0.0280   0.0313   0.0730    0.1043   0.0000   442.2869      -10.3406       16.2831       3.96171      -4.35106      0.205863       4.80961       5.91125       5.61918       5.36856       4.18692       3.23197
   8  12 2225.1377    0.9264  0.6401 10.4384  0.0000  0.0298   0.0359   0.0711    0.1296   0.0000   434.0892      -2.80097       18.5766       4.79817      -6.58164      -2.36339       5.60555       6.61648       6.61210       5.62962       4.71591       3.67442
   8  13 2362.8632    1.3905  0.8991 10.4672  0.0000  0.0338   0.0478   0.0957    0.2501   0.0000   453.7314      -2.90474       2.41966       4.79777      0.675105      -6.00984       7.31191       7.83688       7.46848       7.26280       5.70020       4.44988
   8  14 2499.4931    1.7152  0.8883 10.7563  0.0000  0.0329   0.0566   0.0789    0.2659   0.0000   440.7040      -1.35489       7.37676      -1.78228      -2.49261       3.42569       7.01918       7.48190       7.35605       7.04421       5.59621       4.52365
   8  15 2636.0460    2.4482  1.0116 10.2821  0.0001  0.0336   0.0723   0.0831    0.6913   0.0000   433.6411    0.00900040       18.0432       8.68589     -0.366355      -2.40093       7.05775       7.63831       8.00470       7.25094       5.49909       4.24290
   8  16 2773.7396    2.8301  0.9492 11.9004  0.0000  0.0354   0.0891   0.0824    0.2707   0.0000   440.9867       12.9313       6.73249      -3.92233      -7.70181      -4.89371       6.84831       7.75162       8.27911       7.51756       5.50165       4.40412
   8  17 2911.5364    3.4636  0.8340 12.0724  0.0013  0.0309   0.1152   0.0764    0.3149   0.0000   435.5948      0.840064       6.17691      -4.64323       2.25228      -8.37502       6.34892       7.25522       6.79705       5.97146       5.37085       4.09583
   8  18 3049.0913    3.9906  1.0471 12.4931  0.0000  0.0375   0.1270   0.0922    0.3556   0.0000   433.3543       17.6182      -2.99391       2.84096       6.42369      -12.3597       8.08937       8.56049       9.05168       7.91407       6.17596       4.76074
   8  19 3186.7162    3.8953  1.2618 12.1468  0.0000  0.0385   0.1108   0.1034    0.3991   0.0000   434.8396      -5.56123       20.5740       5.09821       1.64334      -2.76116       7.75318       8.97653       8.82132       7.90923       6.74221       5.10201
   8  20 3324.3844    3.5714  1.6296 12.0818  0.0000  0.0488   0.0911   0.1124    0.2864   0.0000   443.3295      -16.3972       1.54111      -14.6610      -7.20138      -6.95800       11.0363       12.7934       12.6232       11.0415       8.54688       6.22227
   8  21 3462.3810    3.0625  2.4388 11.2425  0.0000  0.0559   0.0647   0.1454    0.2946   0.0000   449.4390     -0.709487       23.2894       2.23303      -7.09576       3.37100       11.8637       13.9242       13.3981       11.9323       9.71778       7.10158
   8  22 3600.7666    2.5061  3.8983 10.3238  0.0000  0.0736   0.0410   0.1857    0.2800   0.0000   411.8514      -38.6769       17.9229      -19.3769       6.39612       5.42343       13.9987       17.2479       17.0450       15.1882       12.1827       8.80394
   8  23 3739.2791    2.1436  5.2568 10.1379 -0.0008  0.0879   0.0314   0.2383    0.2201   0.0000   445.8994       8.96403       14.0203      -10.7793      -15.3061      -2.61582       18.3786       21.6398       21.0952       18.7641       15.1610       11.4452
   8  24 3878.1773    1.7090  6.6041 10.4011  0.0000  0.1091   0.0251   0.3102    0.1270   0.0000   483.5133       16.5276      -4.55155      -7.69965      -8.01770      -7.60895       20.9247       25.3566       24.4564       22.3495       18.2798       13.8065
   8  29 4575.9024    0.6784 18.3001  9.9014  0.0003  0.3475   0.0103   0.9497    0.0556   0.0000   506.6519      -3.17985       42.5784      -18.0839      -2.06005      -38.4655       62.0032       78.8914       76.5543       68.8658       56.2478       45.5115
   9   7 1557.6331    0.2127  0.0879 10.0298  0.0000  0.0162   0.0306   0.0410    0.0428   0.0000   431.4699       5.81527       4.50005       2.76468      -11.6133       2.57080       3.39688       3.95605       4.74832       3.61292       2.81271       2.48770
   9   8 1702.4294    0.3043  0.2153  9.9994  0.0000  0.0209   0.0195   0.0383    0.0536   0.0000   439.5335      -3.18625       11.4769       1.34504      -4.32935      -1.76513       4.14125       4.92792       4.55489       3.96040       3.60008       2.75082
   9   9 1843.6471    0.4153  0.2497 10.0945  0.0000  0.0266   0.0242   0.0385    0.0601   0.0000   436.8742       2.23545       10.9531      -2.44211       5.56412       1.04401       3.88916       4.26424       6.09387       3.78246       3.72669       3.34323
   9  10 1984.2142    0.6007  0.4094 10.0904  0.0000  0.0257   0.0288   0.0574    0.0844   0.0000   436.0856      -2.06216       4.32242       2.62506      0.226481       1.78549       4.96305       6.34767       6.21723       5.58714       4.65254       3.21097
   9  11 2125.1206    0.7757  0.5421 10.5973  0.0000  0.0263   0.0317   0.0664    0.0966   0.0000   436.5985      -5.61205       15.3651      0.855799     -0.768100      -3.73618       4.71188       5.22197       5.15260       4.86791       4.11583       3.30954
   9  12 2264.5564    1.0852  0.7418 10.3743  0.0000  0.0291   0.0377   0.0749    0.1578   0.0000   437.7328       5.62088       7.03518       2.49989      -8.36689       4.73459       4.55667       5.93279       5.76619       5.63042       4.53783       3.47056
   9  13 2402.2505    1.4755  0.9070 10.6630  0.0000  0.0338   0.0462   0.0831    0.2279   0.0000   440.2693       4.42123       22.0919     -0.150927      -6.46854      0.646817       5.54187       6.25307       7.19508       6.10249       5.07079       3.83817
   9  14 2539.5770    1.8581  1.1263 11.1436  0.0000  0.0364   0.0541   0.0965    0.2420   0.0000   441.5552      -4.07378       6.80925       12.1145      0.746708       3.39174       6.05153       7.12287       6.97287       7.02758       5.47562       4.63894
   9  15 2676.9998    2.2937  0.8720 11.6771  0.0000  0.0314   0.0707   0.0739    0.2175   0.0000   434.8149     -0.508641       19.3476      -3.60921      -6.62074     0.0949858       5.67089       6.89685       6.76401       5.89426       5.31093       4.38528
   9  16 2815.2064    2.9876  0.8958 11.8261  0.0000  0.0318   0.0907   0.0740    0.2744   0.0000   441.3938       14.2049       21.3978       1.56467      0.928510      -2.44592       5.56762       6.97538       6.37438       5.88262       5.29711       4.12511
   9  17 2953.5060    3.7723  0.7902 12.2669  0.0000  0.0328   0.1195   0.0700    0.2678   0.0000   439.6105       12.4828       10.7405      0.650146       7.25787    -0.0343725       7.12398       9.70106       9.01163       8.04678       6.39912       4.46602
   9  18 3091.4806    4.0827  1.0279 12.6132  0.0000  0.0353   0.1197   0.0819    0.2956   0.0000   437.9468      -4.56717       12.1043      -10.3815     -0.262408      -5.84866       6.68471       7.79459       7.46596       6.51454       5.74792       4.60630
   9  19 3229.4213    3.9397  1.1175 12.8965  0.0000  0.0342   0.1144   0.0979    0.2441   0.0000   442.3496      -13.8232       4.20051       10.7696      -2.17323      0.866693       6.45151       7.43122       7.67179       7.01635       5.77959       4.61183
   9  20 3367.6747    3.4761  1.7132 12.3822  0.0000  0.0449   0.0813   0.1183    0.1883   0.0000   429.6644      -6.19052       6.05954      -14.3486      -5.49504       1.89278       7.83151       9.33195       9.54932       8.94452       7.11810       5.87295
   9  21 3506.1087    2.7779  2.8839 11.5732  0.0000  0.0591   0.0535   0.1600    0.1561   0.0000   434.8729      -7.30169       20.1919      -11.1139      -4.46899      -9.14336       10.8474       12.5356       12.1334       11.2463       9.84240       7.99176
   9  22 3644.9743    2.3833  3.8222 11.1966  0.0000  0.0703   0.0399   0.1864    0.1292   0.0000   424.7014       29.4716       17.8866      -13.7579       20.6272      -9.63493       12.2092       14.5761       14.5019       13.7825       11.2426       8.98856
   9  23 3783.9916    1.9958  5.5626 10.3790  0.0000  0.0885   0.0277   0.2250    0.1476   0.0000   431.8688      -8.94714       20.4819      -10.8429      -3.97203      -1.54517       15.5993       18.5759       18.4391       17.3188       14.6154       11.5596
   9  24 3923.3722    1.6222  7.6374 10.1563  0.0000  0.1147   0.0207   0.2973    0.1128   0.0000   417.5790      -29.9197       18.0300      -3.60425      -3.23984       19.7212       19.5496       24.3564       23.5560       22.0324       18.7188       14.9097
   9  25 4063.0058    1.3955  9.2778 10.0755  0.0000  0.1335   0.0174   0.3712    0.0917   0.0000   462.2986       18.3467       49.1989     -0.811578       4.59658       9.67776       22.4030       27.2659       27.7412       24.9341       21.7180       16.9090
   9  26 4202.8442    1.1558 11.3252  9.9932  0.0000  0.1634   0.0145   0.4520    0.0758   0.0000   426.5637      -22.8763       29.2169       12.3227      -5.07904      -2.57157       27.4820       34.1483       34.6921       31.6246       26.0829       21.3200
   9  27 4342.3368    0.9706 13.1342  9.9349  0.0000  0.1946   0.0125   0.5597    0.0657   0.0000   472.8722      -32.6176       39.5235      -59.3134       3.75651      -2.01201       32.1429       40.4309       40.1151       37.0415       31.6876       24.3235
  10   7 1592.9344    0.1912  0.1684 10.0437  0.0000  0.0227   0.0197   0.0790    0.0435   0.0000   430.8821      -1.64674       9.36276       3.18368      -5.75769      -1.23857       2.78609       3.49434       4.11773       4.30107       3.15773       2.94245
  10   8 1737.8194    0.3096  0.2878 10.0297  0.0000  0.0215   0.0179   0.0565    0.0523   0.0000   439.6920      -8.29899       10.6514      -2.19117      -2.06046       4.16793       3.66947       4.07135       4.54274       4.63860       3.71931       3.04874
  10   9 1879.9778    0.4999  0.3038 10.1658  0.0000  0.0210   0.0247   0.0400    0.0635   0.0000   438.7036       1.00231       5.63920       2.50451     -0.360536       3.08844       3.35625       4.09530       3.88859       4.04120       3.17184       2.69943
  10  10 2021.5202    0.6106  0.5103 10.1536  0.0000  0.0269   0.0242   0.0551    0.0902   0.0000   438.2657       1.62681       9.53159      -1.50223     -0.400781       1.05664       4.01548       5.17361       5.36540       5.03167       4.01890       3.47623
  10  11 2162.9436    0.8019  0.6326 10.5401  0.0000  0.0285   0.0290   0.0661    0.1056   0.0000   436.6444      -5.00062       25.1214      0.421215      -4.91089       2.51885       4.32205       5.16135       5.40587       5.04789       4.28816       3.42628
  10  12 2302.7690    1.2000  0.7639 10.7620  0.0000  0.0275   0.0400   0.0769    0.1544   0.0000   439.9105      -2.74915       5.16634      -1.24148      -3.33835       1.66399       4.40302       5.19832       5.23240       4.88103       4.11312       3.56574
  10  13 2440.7986    1.5166  1.0910 11.0006  0.0000  0.0341   0.0437   0.0876    0.2014   0.0000   432.0366       1.96000       6.35280       3.85981      -5.22423       5.79523       5.56159       6.44801       6.50227       6.47609       5.39028       4.50884
  10  14 2578.5999    2.1104  0.9837 11.1205  0.0000  0.0303   0.0607   0.0791    0.2596   0.0000   419.3794       2.64115       8.31359       2.96862      -5.30155      -2.83960       4.67244       6.11845       6.07546       5.75766       4.56207       4.00815
  10  15 2716.9656    2.7065  0.9347 11.5574  0.0000  0.0299   0.0767   0.0727    0.2757   0.0000   435.5754       1.05176       8.03337      -2.80235       4.70164      0.744553       4.63556       5.56835       5.81534       5.37019       4.71009       3.70464
  10  16 2855.6400    3.0808  0.9110 11.9643  0.0000  0.0288   0.0880   0.0736    0.2328   0.0000   440.5670       11.9162       12.1066      -1.61071      -2.66937       5.52498       4.82753       6.08040       6.15513       5.77920       4.94026       3.74012
  10  17 2994.4493    3.9312  0.8567 12.3891 -0.0007  0.0260   0.1192   0.0754    0.2461   0.0000   435.5707      -2.00303       22.1711      -1.22421       4.47049      -11.0411       4.41173       5.51148       5.59703       5.19718       4.46212       3.49380
  10  18 3132.9362    4.1842  0.9874 12.6634  0.0000  0.0312   0.1173   0.0801    0.2468   0.0000   435.5522       6.69793       13.7987      -5.01895     -0.311172      -3.63567       4.71469       6.45852       6.05102       5.73128       4.71468       4.01871
  10  19 3271.2213    3.6898  1.4845 11.9998  0.0000  0.0386   0.0849   0.0960    0.2695   0.0000   429.9383     -0.727205       8.08715      0.311499       4.02314      -10.9345       6.00819       7.29349       7.35327       6.99281       5.86635       5.08852
  10  20 3410.0282    3.4518  1.9372 11.7620  0.0037  0.0430   0.0715   0.1160    0.2192   0.0000   451.4728      -4.19980       3.12316       12.3867      -13.6519      0.324448       6.93490       8.73761       8.54229       7.93969       6.91899       5.76365
  10  21 3549.1262    2.7254  2.7749 11.7715  0.0000  0.0568   0.0496   0.1485    0.1248   0.0000   441.7448       9.88956       14.2733       11.9241      -6.36491      -13.0512       8.74262       10.7168       11.2608       10.3631       8.80684       7.21471
  10  22 3688.2220    2.2175  4.4242 10.7968  0.0000  0.0720   0.0323   0.1900    0.1222   0.0000   438.8897       29.2975       26.1364      -15.6482      -15.8497      -7.36209       11.0482       13.1084       14.1065       12.6702       11.2725       9.00078
  10  23 3827.8735    1.8647  5.7820 10.6052  0.0000  0.0878   0.0250   0.2396    0.1051   0.0000   431.2536       10.6608       10.2037       2.02874      -5.94921      -2.76698       13.5520       16.8494       16.8187       15.7085       14.0116       11.1330
  10  24 3967.4067    1.5442  7.5613 10.1317  0.0000  0.1063   0.0187   0.2932    0.1024   0.0000   413.8069       11.2794       18.6618       17.7109       10.2834      -21.0424       16.4286       20.4054       19.7804       19.2937       16.5012       13.8133
  10  25 4107.6197    1.3156 10.0891 10.0373 -0.0001  0.1365   0.0154   0.3772    0.0818   0.0000   434.1770      -9.84912       48.4299       43.0342       26.5105       19.2356       20.5611       26.3406       25.7638       24.3506       21.2655       17.5520
  10  26 4247.2168    1.0561 12.3127 10.1011  0.0000  0.1718   0.0134   0.4922    0.0644   0.0000   464.4798       8.61209       19.1247      -20.9295      -6.58154      -12.7527       26.1618       33.2898       33.1334       31.2663       27.3886       21.9692
  10  27 4387.5088    0.8928 13.3605 10.0312  0.0000  0.2002   0.0123   0.5588    0.0597   0.0000   411.7308      -24.3803       51.9348      -37.3130       6.92359      -16.1629       30.7101       38.4079       39.0325       35.8499       32.2891       25.7661
  11   7 1627.0849    0.2272  0.1902 10.0655  0.0000  0.0188   0.0153   0.0393    0.0437   0.0000   439.1305      -3.94784       15.8032      -2.89131      -2.97385       1.53659       2.78104       3.49161       3.67685       2.92261       3.71018       2.85189
  11   8 1772.2032    0.3406  0.2370 10.1724  0.0000  0.0183   0.0191   0.0368    0.0498   0.0000   432.7957      -1.38750       14.1179       2.59944      -1.18100       1.52666       2.76213       3.25748       3.43678       3.29591       3.35913       2.39997
  11   9 1915.3785    0.5186  0.4020 10.0474  0.0000  0.0200   0.0226   0.0532    0.0680   0.0000   437.8741      -4.02893       7.39751       3.75782       1.97172       2.40190       2.86811       3.31885       3.55974       3.06461       2.95514       2.44414
  11  10 2057.9133    0.7088  0.5593  9.9984  0.0000  0.0254   0.0250   0.0524    0.1024   0.0000   439.5437      -6.59491       6.34663      -2.37675      0.223381      0.642346       4.10037       4.61286       4.54959       4.72329       4.23088       3.43003
  11  11 2199.7880    0.9580  0.6657 10.4688  0.0000  0.0249   0.0327   0.0689    0.1161   0.0000   437.5970      -8.69346       18.9768      -5.26347      0.576669       4.06494       4.00910       5.28269       5.11222       4.95023       4.37240       3.43628
  11  12 2339.9903    1.2652  0.9047 10.3974  0.0000  0.0296   0.0362   0.0713    0.2158   0.0000   434.2219       4.61191       11.4680      -1.39712      -1.70712      -3.03466       4.26265       5.38442       5.41461       5.41268       4.57407       3.88410
  11  13 2478.4755    1.6747  0.9989 10.9373  0.0000  0.0318   0.0453   0.0770    0.2195   0.0000   440.5013   -0.00168485       16.2030      -4.59894      -4.72886      -4.58411       4.46995       5.83433       5.79971       5.43282       4.85312       4.19174
  11  14 2616.8550    2.1792  0.9872 11.1392  0.0000  0.0291   0.0582   0.0763    0.2764   0.0000   437.4478       3.23380       18.9446       1.42215       3.51199      -7.09694       4.16165       5.01372       5.11931       4.76644       4.43670       3.66343
  11  15 2756.0516    2.7541  0.9896 11.8038  0.0000  0.0294   0.0736   0.0754    0.2238   0.0000   434.5890      -1.04611       17.6556      -4.58838       2.48361       6.99489       4.75812       5.53263       5.41254       5.16828       4.67823       4.01207
  11  16 2895.3320    3.4706  0.8590 11.9326  0.0000  0.0262   0.0972   0.0666    0.2781   0.0000   434.4077       4.88349       16.6719     -0.423796       4.85639      -5.73567       4.00834       4.51822       4.71568       4.73429       4.02670       3.43852
  11  17 3034.4718    3.8346  0.7834 12.6894  0.0000  0.0258   0.1137   0.0646    0.1821   0.0000   438.8489      -2.87902       5.48301      -1.68306       3.67115       4.01219       3.73869       4.21204       4.48490       4.16326       3.85903       3.16970
  11  18 3173.4388    4.0500  1.0373 12.3972  0.0000  0.0311   0.1042   0.0737    0.2981   0.0000   432.9153       1.23085       8.20663      -7.42421       1.26633      -3.16968       4.69810       5.64365       5.30611       5.21666       4.75657       4.16969
  11  19 3312.2681    3.7250  1.6674 12.2175  0.0000  0.0391   0.0805   0.1036    0.2088   0.0000   436.6352       3.61208       5.74313       15.8494     -0.520236      -3.50350       5.82635       7.24040       7.16225       6.85558       5.98802       5.06704
  11  20 3451.5296    3.0848  2.3317 11.8469  0.0000  0.0473   0.0560   0.1262    0.1353   0.0000   446.8834      -4.26184      -1.02771      -7.79823       3.36651     -0.482614       6.76487       8.47623       8.83936       8.52285       7.17495       5.97614
  11  21 3591.0336    2.5883  3.1891 11.2713  0.0000  0.0568   0.0423   0.1477    0.1298   0.0000   435.7911       10.3712       3.68892      -1.69839      -15.2104      -10.4660       7.99512       9.93393       10.1010       9.79236       8.45888       7.29004
  11  22 3730.5859    2.1290  4.6224 11.0707  0.0000  0.0725   0.0300   0.1973    0.0927   0.0000   423.3782       24.6555     -0.286016       19.1298     -0.174213      -17.8470       10.4791       12.8474       13.1663       12.5863       10.9936       9.37036
  11  23 3870.7777    1.7943  6.5516 10.3206  0.0002  0.0895   0.0220   0.2406    0.1036   0.0000   429.6882      -4.46103       14.4706      -17.2760      0.958032      -10.8402       12.8776       15.7246       15.6031       15.3392       13.9810       11.3374
  11  24 4010.6537    1.4306  8.3510 10.2282  0.0000  0.1118   0.0170   0.3065    0.0839   0.0000   437.0340       14.7245       1.43046      -11.3148       11.7893       25.5008       15.9671       19.8636       20.1229       19.7610       17.6366       14.2715
  11  25 4150.8522    1.2435 10.7197 10.0251  0.0000  0.1343   0.0140   0.3873    0.0732   0.0000   436.4031       11.6078      -8.82489       18.1450       30.8765       4.22596       19.0150       23.6580       24.1370       23.3228       20.6566       17.3147
  11  27 4432.2099    0.8231 15.2499 10.0832 -0.0010  0.2235   0.0107   0.6379    0.0498   0.0000   426.1227      -8.74031       62.7723       1.29876      -46.1774      -14.0997       31.8308       39.3877       41.4864       38.5044       34.3099       29.1118
  12   8 1805.8006    0.3665  0.2812 10.1108  0.0000  0.0200   0.0187   0.0472    0.0524   0.0000   435.4982       1.56535       10.3285      -1.30316       2.07567     -0.582818       2.72886       3.36678       2.55050       2.61960       2.67953       3.12018
  12   9 1949.9817    0.5448  0.4477 10.1263  0.0000  0.0216   0.0213   0.0522    0.0694   0.0000   436.8442      -1.88173       11.9223       5.54219       1.70467     -0.394749       2.71534       3.49690       3.56807       3.59004       3.35717       2.87799
  12  10 2093.6180    0.7110  0.5931 10.2332  0.0000  0.0240   0.0238   0.0568    0.0930   0.0000   438.6689      0.983961       12.6674      -3.11498      -1.43109      -4.44428       3.24338       3.92008       4.05109       4.07478       3.73362       3.07345
  12  11 2235.7723    0.9849  0.8352 10.4756  0.0000  0.0293   0.0285   0.0732    0.1278   0.0000   441.4711       6.60705       10.2313      0.112728      -1.88803       3.73344       4.46029       5.48935       5.70860       5.45909       5.20473       4.17276
  12  12 2376.2914    1.4135  0.9450 10.6015  0.0000  0.0279   0.0386   0.0761    0.2134   0.0000   439.9888      -1.25721       8.29380       3.07987       5.83485      -1.80776       3.63425       4.25685       4.37125       4.69738       3.92214       3.44472
  12  13 2515.4145    1.8948  0.8724 11.1071  0.0000  0.0277   0.0524   0.0651    0.2332   0.0000   438.0495      -1.45965       14.6989      -2.02995    -0.0166393       1.11321       3.62533       4.38255       4.59680       4.40870       3.90970       3.38952
  12  14 2654.6121    2.3832  0.9491 11.5847  0.0000  0.0294   0.0634   0.0685    0.2463   0.0000   436.2814       2.16504       17.3248       2.83914      -3.71649      -4.49229       4.27927       5.38073       5.23302       5.18432       4.51767       4.03752
  12  15 2794.4143    3.0939  0.9273 11.5476  0.0000  0.0256   0.0826   0.0708    0.3226   0.0000   444.7263      -1.02314       14.2757       2.14053      -2.67297      -5.19836       3.69138       3.99152       4.23486       4.15669       3.78301       3.17724
  12  16 2934.3028    3.6198  0.9239 12.1468  0.0000  0.0275   0.0928   0.0667    0.2689   0.0000   431.2537       4.11392       11.3990     -0.901897      -3.77204       4.34395       3.70793       4.71820       4.67206       4.48436       3.86854       3.69450
  12  17 3073.7817    4.0155  0.9848 12.3486  0.0000  0.0274   0.1027   0.0709    0.2735   0.0000   440.2484       6.93639       10.1293       5.49019     -0.755582       3.95104       3.82457       4.59386       5.11996       4.84923       4.49305       3.60769
  12  18 3213.1917    4.0552  1.1996 12.5654  0.0000  0.0317   0.0977   0.0830    0.2703   0.0000   438.3445       14.0163       16.0671       2.19532       5.39699      -6.24679       4.46773       5.39012       5.39661       5.59775       5.02706       4.10321
  12  19 3352.6103    3.5450  1.5659 12.4564  0.0000  0.0374   0.0753   0.0948    0.1663   0.0000   441.8996       5.59160       15.1396      -18.4387       1.56718       1.25760       4.83549       5.88877       6.17334       5.82844       5.34909       4.65050
  12  20 3492.3455    2.9837  2.5098 11.4561 -0.0002  0.0453   0.0499   0.1242    0.1468   0.0000   447.3965       6.32858      -1.99116      -1.87813       7.49857      -6.72427       6.03200       7.32300       7.68565       7.87397       6.85515       5.83881
  12  21 3632.3752    2.4083  3.8201 11.1257  0.0000  0.0590   0.0335   0.1619    0.0970   0.0000   431.8066       2.93326      -1.86425      -16.8354      -2.32575      -5.18587       7.97974       9.98016       10.4130       10.0645       8.67823       7.45174
  12  22 3772.3419    1.9627  5.3091 10.7961  0.0000  0.0755   0.0253   0.2024    0.0878   0.0000   443.2414      -16.4486       9.55420      -4.86894      -9.95651       12.3661       10.2847       12.7045       13.0012       12.7387       11.5339       9.74925
  12  23 3912.8725    1.6647  7.4248 10.3616  0.0000  0.0941   0.0188   0.2622    0.0846   0.0000   428.5878       4.03906      -2.82269       17.0675       17.4601     -0.309628       12.1503       15.2489       15.4148       14.7638       13.7484       11.7368
  12  24 4053.4553    1.3988  9.2588 10.1866  0.0000  0.1145   0.0156   0.3215    0.0774   0.0000   426.2549      -21.4634       8.66534       2.68223      -6.91793      -29.4531       15.0265       18.7066       19.5733       18.8920       16.7874       14.5605
  12  25 4194.2719    1.1377 10.7984 10.0842 -0.0013  0.1368   0.0130   0.3874    0.0667   0.0000   454.6620      -14.7423       16.9852       1.02872      -1.53357      -11.2887       17.3326       22.1591       22.9906       21.9484       19.8779       16.8927
  12  27 4476.2782    0.7941 16.2254 10.1167  0.0000  0.2331   0.0097   0.6623    0.0450   0.0000   418.4980      -13.1713       71.2131       8.08307      -26.3967       18.9188       29.4132       37.1646       38.2754       37.9198       34.2023       29.1342
  12  28 4618.0386    0.6321 18.6773 10.0313  0.0000  0.3042   0.0080   0.8132    0.0390   0.0000   511.3388      -66.4426       16.8850       31.1598      -30.4125      -3.96920       37.8939       47.6322       51.2819       49.2404       43.6814       37.3015
  13   7 1692.3777    0.2318  0.2913 10.0762  0.0000  0.0220   0.0128   0.0547    0.0431   0.0000   434.9656     -0.329679       15.4749     -0.806202       1.98778      -1.77514       2.62513       3.56029       3.45323       3.33377       3.20036       2.60138
  13   8 1838.6579    0.4496  0.2729 10.1506  0.0000  0.0147   0.0221   0.0412    0.0510   0.0000   436.6172       1.31429       13.0358      -1.08546      0.834003      -1.54640       1.90692       2.20055       2.43535       2.10352       2.06429       2.11102
  13   9 1983.7919    0.5608  0.6694  9.9894  0.0000  0.0254   0.0181   0.0710    0.0839   0.0000   436.1427      -5.87670       12.0395       3.58873      -4.48030      0.568133       2.93932       3.83618       3.97556       3.79382       3.29987       3.05766
  13  10 2128.4612    0.7943  0.6559 10.1456  0.0000  0.0225   0.0245   0.0586    0.1004   0.0000   432.8431      -3.12606       17.0170       2.52727      -3.87384      -1.17933       2.70095       3.50698       3.45887       3.38839       3.24403       2.77072
  13  11 2271.0910    1.0986  0.9069 10.1031  0.0000  0.0276   0.0288   0.0699    0.1582   0.0000   434.5099      -2.32917       13.5863       4.61541      -5.62295      -5.25742       3.06272       3.97785       4.23796       4.04375       3.92100       3.03861
  13  12 2411.7727    1.5648  0.8834 10.5939  0.0000  0.0256   0.0405   0.0629    0.1993   0.0000   437.7296       4.22115       7.51451      -1.91126      -2.14254       2.41129       3.05154       3.97837       4.23363       4.18103       3.65482       3.04844
  13  13 2551.6350    1.9714  0.9649 11.5364  0.0000  0.0284   0.0521   0.0748    0.1946   0.0000   428.9111       10.1443       3.68939       5.60551      -5.06767      -1.39759       3.84629       4.89186       5.05824       5.16558       4.65884       3.87729
  13  14 2691.6251    2.5671  1.0610 10.6460  0.0012  0.0280   0.0623   0.0728    0.5533   0.0000   440.9239      -12.6909       13.0199      -5.37561      -8.18689      -2.36264       3.51787       4.08427       4.56963       4.43885       4.08460       3.48974
  13  15 2832.1512    3.1260  0.8491 12.0888  0.0000  0.0243   0.0846   0.0647    0.2470   0.0000   441.2443    -0.0802537       9.53260       1.32908      -6.39074      -6.26247       2.96191       3.70212       3.88923       3.82952       3.28921       3.02126
  13  16 2972.5236    3.6848  0.8287 12.8943  0.0000  0.0251   0.0987   0.0636    0.1672   0.0000   443.5915      -1.87086       14.8068      -6.99838       2.00253     -0.307094       2.89618       3.89439       3.77910       3.81061       3.38925       3.08821
  13  17 3112.5107    4.1465  0.9743 12.7503  0.0000  0.0280   0.1055   0.0674    0.2358   0.0000   444.7192      -4.02921       20.4814     -0.152146      -1.14527      -3.38906       3.90366       4.89009       5.13209       4.82000       4.40723       3.76111
  13  18 3252.2790    3.8673  1.0649 12.9004  0.0000  0.0294   0.0963   0.0726    0.1953   0.0000   433.5761       2.16129       14.6429      -1.88264       4.32664       2.38787       3.54541       4.63305       4.63164       4.69515       4.05314       3.56075
  13  19 3392.2696    3.3031  1.9893 12.0443  0.0000  0.0398   0.0612   0.1075    0.1472   0.0000   438.9606       15.2605       8.98681      -2.55547       2.26212       2.49362       4.85215       5.99608       6.05138       6.18490       5.51431       4.96318
  13  20 3532.5073    2.7254  2.8872 11.2727  0.0000  0.0481   0.0411   0.1266    0.1246   0.0000   435.3296       12.3581       12.6274      -6.45227      -6.36043      -5.98698       6.00384       7.49689       7.87505       7.58848       7.03860       6.12601
  13  21 3672.7984    2.2750  4.0812 10.9311  0.0000  0.0597   0.0301   0.1611    0.1032   0.0000   440.9001       4.90751      -6.68708      -9.42220      -4.28214     -0.595487       7.46455       9.53447       9.80961       9.83954       8.68729       7.54739
  13  22 3813.4220    1.9054  5.8866 10.6130  0.0000  0.0776   0.0224   0.2035    0.0863   0.0000   446.5489       11.8091       12.7510      -4.77775       29.5897       7.63975       9.58598       12.1519       12.5944       12.7041       11.4065       9.75929
  13  23 3954.1771    1.5890  7.7215 10.2566  0.0000  0.0941   0.0174   0.2557    0.0853   0.0000   455.3071       14.7388     -0.714901      -7.95968       3.99727       3.32190       11.2694       14.1688       14.8537       14.5278       13.5039       11.7434
  13  24 4095.3454    1.3245 10.1426 10.1404  0.0000  0.1179   0.0138   0.3422    0.0701   0.0000   406.0944       1.70545       21.0835      -10.9860      -3.98028      0.801679       14.0017       17.5500       18.4168       18.3678       16.4026       14.3930
  13  25 4236.4148    1.0912 12.2017 10.0806 -0.0028  0.1474   0.0119   0.4270    0.0615   0.0000   432.8674       47.0788       32.0249      -24.6967       8.88439      -18.6729       17.1689       22.1689       22.9982       22.8014       20.5370       18.0226
  13  27 4519.1698    0.7591 17.6629 10.0440  0.0000  0.2491   0.0084   0.6704    0.0420   0.0000   470.5795      -82.2602       11.5352      -29.2911       18.0864       26.1646       28.4487       37.0604       38.1291       37.3412       34.6179       29.9713
  14   6 1571.5704    0.2193  0.1390  9.9867  0.0000  0.0207   0.0150   0.0286    0.0369   0.0000   436.0369       2.16660       11.1898     -0.296643     -0.206808      0.921658       1.56817       3.03552       2.36734       2.38889       2.18108       1.79194
  14   7 1723.5810    0.3225  0.1570 10.0201  0.0000  0.0155   0.0198   0.0264    0.0415   0.0000   437.9755      -3.05635       10.4753       2.21289     -0.368822      0.404609       1.95734       2.02722       2.36710       2.16791       1.95238       1.64684
  14   8 1870.7971    0.4504  0.3704 10.0564  0.0000  0.0194   0.0177   0.0416    0.0574   0.0000   432.4687      -1.65023       13.5681      -3.02287       2.62773     -0.292726       2.59861       2.96890       3.23975       3.07331       2.72591       2.78019
  14   9 2017.0228    0.6421  0.4814 10.1372  0.0000  0.0204   0.0215   0.0470    0.0772   0.0000   437.2721       4.50680       10.7432     -0.242091      -1.89853      0.325587       2.20895       2.50985       2.84440       2.92385       2.46775       2.22844
  14  10 2162.4762    0.9188  0.7080 10.1033  0.0000  0.0228   0.0260   0.0580    0.1132   0.0000   437.6055      0.559366       13.7704     -0.393643      0.870435       4.05397       2.59430       2.97056       3.23324       3.32987       3.06695       2.55469
  14  11 2305.6542    1.1774  0.9549 10.5562  0.0000  0.0282   0.0295   0.0712    0.1489   0.0000   434.1956      0.540998       13.4506      -3.83844       4.33242       8.30671       3.73092       4.38196       4.60392       4.64498       4.30669       3.76809
  14  12 2446.6696    1.6300  0.9074 11.0192  0.0000  0.0255   0.0407   0.0677    0.1504   0.0000   442.2073     -0.675587       13.9847     0.0170802     -0.846041     -0.891892       2.79730       3.38160       3.62829       3.68373       3.40167       2.95696
  14  13 2587.2437    2.1134  1.0595 10.9937  0.0000  0.0278   0.0493   0.0689    0.2562   0.0000   433.4411      0.929488       19.7471      0.700823      -6.09267      0.996767       3.40655       4.19194       4.36955       4.39113       4.05019       3.47264
  14  14 2728.1525    2.6681  0.8250 12.0665  0.0000  0.0243   0.0715   0.0624    0.1726   0.0000   440.7552       1.31370       12.5066      -5.68171       1.55389      -1.13783       2.68314       3.54255       3.74582       3.45901       3.46625       2.98045
  14  15 2869.1673    3.3164  0.8767 12.0602  0.0000  0.0261   0.0834   0.0602    0.2849   0.0000   437.4648       6.44026       11.4299       2.70622       6.32695      0.374079       2.84755       3.62303       3.77244       3.74391       3.40853       3.01608
  14  16 3010.1221    3.8026  0.9606 12.7298  0.0000  0.0271   0.0954   0.0680    0.2220   0.0000   440.4074       5.77988       19.8295       6.35919      0.842257      -1.71537       3.19835       3.93935       4.10553       4.09682       3.82100       3.63639
  14  17 3150.4944    4.0300  1.0965 12.9293  0.0000  0.0293   0.0959   0.0725    0.2183   0.0000   435.3585       7.19727       11.9737      -2.30970      -1.89011      -1.96847       3.36421       4.30421       4.61080       4.61290       4.39978       3.61918
  14  18 3290.8361    3.7168  1.4872 12.5801  0.0000  0.0344   0.0768   0.0867    0.1699   0.0000   442.1732     0.0510890       11.0313      -1.20415     -0.583194       3.15701       3.88030       4.96257       4.84299       5.28215       4.65097       4.16424
  14  19 3431.3579    3.1187  2.1327 12.2513  0.0000  0.0420   0.0557   0.1079    0.1126   0.0000   442.9106      -7.20050       18.5639       4.91859      -3.64489       1.15386       4.86634       6.32063       6.60615       6.63906       5.99582       5.37172
  14  20 3572.0076    2.7365  3.3381 11.1054 -0.0001  0.0500   0.0376   0.1316    0.1235   0.0000   444.6060       4.41298       6.21647      -3.85732      -8.21132       9.19514       6.00384       7.41040       7.74248       7.82139       7.32347       6.44677
  14  21 3712.9397    2.2097  4.7476 10.7102  0.0000  0.0629   0.0263   0.1691    0.0976   0.0000   447.3116       5.49678       3.42209       7.62196      -1.99104      -8.65852       7.13291       9.12415       9.38594       9.57960       8.79861       7.88292
  14  22 3854.0597    1.7851  6.1696 10.6990  0.0013  0.0781   0.0204   0.2159    0.0709   0.0000   443.2040     -0.291331       24.2347       3.00541      -12.2695      -10.1785       8.92750       11.2524       11.7889       11.8424       10.9062       9.83869
  14  23 3995.0574    1.4963  8.5207 10.3351  0.0000  0.1016   0.0160   0.2789    0.0715   0.0000   420.3069      -3.08062       8.40990       1.73757      -10.5190      -21.0327       11.3787       14.5699       15.3361       15.3034       14.2969       12.6438
  14  24 4136.6791    1.2193 10.5513 10.2142  0.0000  0.1248   0.0131   0.3529    0.0615   0.0000   428.3998      -2.31817       29.2179       18.0371      -28.7137      -10.2839       13.9507       18.1386       18.8655       18.6501       17.4538       15.3574
  14  25 4278.1177    1.0305 12.9236 10.1043  0.0000  0.1564   0.0112   0.4465    0.0553   0.0000   469.4792       17.7958       27.3657       9.43451      -12.0392       19.0191       17.0641       22.2363       23.0267       23.3851       21.2046       18.9690
  14  26 4420.0844    0.8193 14.6631 10.1164  0.0000  0.1983   0.0098   0.5517    0.0457   0.0000   435.2867       26.7157       48.1979       38.3849       16.6504      -24.5368       21.6428       27.8410       28.6526       29.4148       26.7917       23.7507
  15   4 1268.5810    0.0732  0.0636 10.1906  0.0000  0.0442   0.0130   0.0436    0.0312   0.0000   436.2716      -2.31005       15.7587       3.10819     -0.822528      0.975058       5.15438       3.73530       3.62420       4.93192       5.34370       3.03228
  15   5 1440.0319    0.1242  0.1013 10.0325  0.0000  0.0158   0.0120   0.0339    0.0325   0.0000   440.4808      0.453345       13.0078      -3.62941      -4.55984      -1.42467       1.74766       2.10587       2.04018       2.40859       2.41152       1.85006
  15   7 1753.7664    0.3338  0.2590 10.1160  0.0000  0.0170   0.0155   0.0340    0.0432   0.0000   438.5655      -3.62045       13.5097       3.02856      -3.02856       1.13136       1.76598       2.29130       2.48130       2.42790       2.32939       1.89365
  15   8 1902.3167    0.4722  0.3909 10.1230  0.0000  0.0210   0.0174   0.0397    0.0554   0.0000   436.4590      -1.16314       13.1454     -0.531684      0.338305     -0.344728       1.93952       2.89811       2.72685       2.67813       2.57059       2.15909
  15   9 2049.5515    0.6891  0.6949 10.0964  0.0000  0.0250   0.0201   0.0612    0.0932   0.0000   436.3569      -1.78511       17.8972       4.06458       9.95993       4.41974       2.29626       3.31195       3.09424       3.50588       3.02980       2.87825
  15  10 2195.7829    0.9222  0.7969 10.2887  0.0000  0.0236   0.0241   0.0618    0.1102   0.0000   441.3439    -0.0287003       13.2807       6.46108      -2.90475     -0.255408       2.46388       3.12353       3.07502       3.10092       2.86631       2.71238
  15  11 2339.5009    1.3100  0.8618 10.6805  0.0000  0.0259   0.0324   0.0630    0.1447   0.0000   435.1921      -3.14731       15.8374       2.60947      -4.66141      -5.01932       2.43102       3.50889       3.46275       3.75387       3.26659       2.92532
  15  12 2481.0024    1.7263  1.0807 10.5508  0.0000  0.0271   0.0385   0.0689    0.2431   0.0000   436.4897      -4.53900       17.4138     -0.527701      -5.01890      0.953825       2.93781       3.49557       3.79278       3.74043       3.50745       3.17999
  15  13 2622.3100    2.1881  0.9272 11.6332  0.0000  0.0245   0.0521   0.0629    0.1549   0.0000   440.7242      -6.71604       7.43624     -0.754883       1.48239      -1.91698       2.80285       3.47475       3.60986       3.67853       3.44914       3.15214
  15  14 2764.1023    2.8466  0.8565 11.8805  0.0000  0.0238   0.0696   0.0577    0.2048   0.0000   436.6194      -1.23033       16.4292       2.09306      -3.39434      -4.28457       2.53231       3.20684       3.29356       3.29552       3.15832       2.84668
  15  15 2905.7240    3.6084  0.8879 12.3485  0.0000  0.0237   0.0895   0.0615    0.2400   0.0000   438.8245     -0.208289       6.25349     -0.985281      -1.67649      -1.22316       2.51198       3.17568       3.20178       3.27607       3.06230       2.77699
  15  16 3047.0468    4.0823  0.9286 12.3825  0.0000  0.0250   0.0959   0.0617    0.3237   0.0000   439.5731      -3.06596       15.9320      -1.31792      -2.93673      -5.93215       2.61990       3.37494       3.30121       3.37449       3.54669       3.02566
  15  17 3187.9783    3.9543  1.2465 12.6299  0.0000  0.0326   0.0893   0.0758    0.2870   0.0000   437.5367       4.00077       5.79713      -8.53119       2.02748      -6.62528       3.20268       4.47524       4.35002       4.37877       4.02303       3.66384
  15  18 3328.7686    3.5097  1.4761 12.8466  0.0000  0.0343   0.0737   0.0897    0.1642   0.0000   433.6743      -1.48475       8.42906      -8.96327      -2.59963      -3.69272       3.73222       4.84692       4.96790       4.93149       4.89651       4.17871
  15  19 3469.8047    3.0335  2.3455 11.9322  0.0000  0.0418   0.0493   0.1094    0.1270   0.0000   440.5508      -2.25847       13.8128       7.04179      -1.87556      0.519710       4.39310       5.60625       5.64350       5.87319       5.61509       4.93418
  15  20 3611.0563    2.4488  3.4708 11.4894  0.0001  0.0544   0.0335   0.1398    0.0945   0.0000   445.2963       9.59893       14.6521       1.38789       10.5679      -4.03953       5.60264       7.17607       7.39474       7.56223       7.05728       6.45108
  15  21 3752.4879    2.0852  5.3278 10.7109  0.0000  0.0663   0.0231   0.1829    0.0889   0.0000   427.3480      -16.7226       45.3277       7.82804      -14.5659       4.40902       7.04820       8.76893       9.13161       9.53641       8.68123       7.85612
  15  22 3894.1284    1.6939  6.9660 10.5306  0.0000  0.0824   0.0178   0.2251    0.0717   0.0000   436.5579      -5.29516       21.7019       18.9730       5.04565       3.61452       8.62895       11.0344       11.6602       11.8400       11.2076       9.88090
  15  24 4177.2744    1.1756 11.4506 10.2912  0.0011  0.1293   0.0122   0.3729    0.0541   0.0000   407.0102      -32.1477       11.7203      0.803665      -14.7248       14.0296       13.4834       16.7755       18.0503       17.8422       16.9448       15.0170
  15  26 4461.3754    0.7874 15.9905 10.1706  0.0000  0.2136   0.0086   0.5800    0.0405   0.0000   418.7518      -22.1807       28.2593      -7.61509       28.4121       10.0981       21.3716       28.0775       29.3838       30.2249       27.5682       24.6445
  15  27 4603.7404    0.6537 18.1051 10.0668  0.0011  0.2622   0.0072   0.7027    0.0348   0.0000   464.0196      -2.81049       20.8686       20.4131      -4.91975      -42.0221       25.6816       33.9944       34.8160       35.7957       33.1363       29.3522
  16   5 1467.2461    0.1603  0.1242 10.0589  0.0000  0.0161   0.0128   0.0366    0.0330   0.0000   432.2859      -8.89807       8.02453      -6.23092      -6.82608      -3.00870       1.87208       2.34899       2.44581       2.37426       1.65111       1.57853
  16   6 1629.5175    0.2177  0.1722 10.0435  0.0000  0.0172   0.0128   0.0337    0.0355   0.0000   436.4121      -1.98319       14.9932      0.991420      -2.15316      -1.55028       1.96890       3.01667       1.91322       2.00416       3.07420       2.53493
  16   7 1783.2517    0.4038  0.2451 10.0283  0.0000  0.0141   0.0181   0.0309    0.0452   0.0000   436.2013      0.127524       15.3681      -2.60763      -1.18249     -0.916164       1.45953       1.80622       1.90435       2.08200       1.79817       1.65775
  16   8 1933.1562    0.5120  0.4407 10.1508  0.0000  0.0186   0.0181   0.0459    0.0569   0.0000   439.0424      -5.57562       15.9480      -2.95552      -4.23799       1.63169       1.91006       2.38326       2.47858       2.33091       2.39051       2.22508
  16   9 2081.5742    0.7677  0.6143 10.1367  0.0000  0.0208   0.0222   0.0498    0.0896   0.0000   436.0644      0.981353       15.7313       3.99367      -4.43553      -1.74102       2.16977       2.78440       2.93366       2.91256       2.74808       2.41082
  16  10 2228.3826    0.9756  0.8799 10.4382 -0.0027  0.0255   0.0242   0.0654    0.1245   0.0000   432.1001       7.32102       19.0851       3.00190      -5.49712      -6.19596       2.55016       3.25959       3.35945       3.32384       3.16591       2.88339
  16  11 2372.5896    1.3960  0.8298 10.8647  0.0000  0.0232   0.0336   0.0569    0.1237   0.0000   439.3122       3.79258       11.5089       1.56286      -1.54704      -2.71848       2.32625       3.02328       3.20765       2.96412       3.01797       2.74332
  16  12 2514.7792    1.8214  0.9818 11.1135  0.0000  0.0254   0.0410   0.0652    0.1712   0.0000   440.4210       4.40946       13.4421       2.92549     -0.903237      -3.20317       2.50983       3.30410       3.20546       3.42578       3.19925       2.99992
  16  13 2656.9008    2.3901  0.9563 11.5707 -0.0007  0.0248   0.0539   0.0607    0.1793   0.0000   434.3770      -7.58242       7.24237      -2.47697      -4.83056       1.53995       2.57151       3.24830       3.43655       3.41793       3.16898       2.80039
  16  14 2799.4396    2.9517  0.9558 12.0582  0.0000  0.0241   0.0673   0.0613    0.1808   0.0000   435.2203      -1.09432       6.51260       2.90745      -1.27044      -6.79013       2.52643       3.03801       3.08350       3.22622       3.04893       2.76420
  16  15 2941.7269    3.7391  0.8935 12.3055  0.0000  0.0229   0.0886   0.0586    0.2283   0.0000   437.6794      -1.22828       16.3123       4.36632     -0.538279      -2.33530       2.41485       2.67680       2.81965       3.03577       2.82303       2.59670
  16  16 3083.4657    4.0031  0.8782 13.3093  0.0000  0.0256   0.0993   0.0579    0.1516   0.0000   442.9172      -1.80085       17.9393      -6.72860       1.31600      -3.71644       2.81735       3.47054       3.58943       3.85892       3.49146       3.34003
  16  17 3224.8744    3.9361  1.2609 12.8100  0.0000  0.0294   0.0865   0.0786    0.2335   0.0000   440.4974     -0.756141       3.17455      -3.24621       6.13487      -1.78526       3.05941       3.97369       4.25043       4.29232       3.74412       3.60043
  16  18 3366.3050    3.4413  1.8201 12.2941  0.0013  0.0348   0.0638   0.0963    0.1802   0.0000   436.1385      -10.3065       10.7342       2.51312     -0.216702      -4.55062       3.60410       4.37121       4.74647       4.80161       4.40893       4.15488
  16  19 3507.8644    2.9104  2.6076 11.5909  0.0000  0.0439   0.0436   0.1108    0.1483   0.0000   441.8766      0.152590       16.1717      -13.1608       3.50646     -0.983088       4.39095       5.94804       6.16359       6.36620       6.09699       5.32244
  16  20 3649.5419    2.3798  4.2909 10.8894  0.0000  0.0575   0.0278   0.1505    0.1055   0.0000   438.3075       3.55288      -6.36606      -7.46798       2.99441      -7.99735       5.51126       7.25559       7.52801       7.65700       7.24517       6.68269
  16  21 3791.4273    1.9545  5.5963 10.6998  0.0000  0.0693   0.0212   0.1824    0.0820   0.0000   441.0039      -8.30636      0.153605       12.1932      -6.37781      -13.2553       6.86710       8.57569       9.11745       9.49388       8.76800       7.96005
  16  22 3933.2041    1.6359  7.2457 10.4914  0.0000  0.0822   0.0167   0.2297    0.0688   0.0000   431.8533      -11.4355      -15.6418       10.1701       15.5374       4.63987       8.36058       10.4844       11.3431       11.1785       10.6407       9.64221
  16  23 4075.4816    1.3536  9.6994 10.3535  0.0000  0.1082   0.0134   0.3006    0.0580   0.0000   455.1250      -13.1072      -2.55622       17.7624       7.54092      -8.55337       10.3688       13.3615       14.2145       14.5210       13.6701       12.1934
  16  25 4359.6119    0.9085 14.0848 10.2300  0.0000  0.1723   0.0096   0.4919    0.0445   0.0000   418.6235       6.78570       48.8902      -4.61822       33.0389      -14.8176       16.2056       21.4219       22.4755       22.7366       21.8886       19.4142
  16  26 4502.2599    0.7564 16.5773 10.1251 -0.0022  0.2131   0.0079   0.5917    0.0378   0.0000   440.2333       25.0367       40.7119      -43.6604      -13.4126       1.12363       20.4619       26.3110       28.4218       27.8580       26.6101       24.3225
  17   4 1318.0291    0.0917  0.1020 10.0801  0.0000  0.0282   0.0114   0.0685    0.0304   0.0000   435.2651      0.498077       19.6426       2.14816      0.930134       1.52705       2.66000       2.67980       2.09708       2.72031       2.83692       2.63828
  17   5 1493.4694    0.1804  0.1226 10.0891  0.0000  0.0174   0.0135   0.0291    0.0321   0.0000   440.1094     0.0671719       16.1386      -1.34338      -1.31749       1.69215       1.81563       1.84567       2.42961       2.72671       3.41502       2.78796
  17   7 1811.9616    0.3777  0.4034 10.0049  0.0000  0.0184   0.0135   0.0431    0.0474   0.0000   435.8885      -2.01365       15.9971       1.61021      -4.06596    -0.0722863       1.78244       2.28234       2.41971       2.50303       2.12593       2.19745
  17   8 1963.2878    0.5885  0.4319 10.1348  0.0000  0.0169   0.0191   0.0394    0.0613   0.0000   439.1868      -1.14365       17.7862     -0.805619      -3.52613     -0.377431       1.64715       2.08545       2.11025       2.09070       2.01320       2.01863
  17   9 2112.9502    0.7983  0.6581 10.2602  0.0000  0.0216   0.0212   0.0490    0.0887   0.0000   436.4188       2.83941       10.1023     -0.554676      -1.84925       1.62311       2.11021       2.34487       2.64976       2.74863       2.55299       2.27357
  17  10 2260.2524    1.0978  0.8428 10.4539  0.0000  0.0234   0.0262   0.0570    0.1238   0.0000   436.9313      -3.09756       20.3158       8.79246      -4.85859      -1.18774       2.20591       2.73027       3.04531       3.05108       2.93836       2.75695
  17  11 2404.9699    1.4725  0.9395 10.7509  0.0000  0.0238   0.0333   0.0611    0.1550   0.0000   435.4042       1.60504       13.0778     -0.467422       2.72880       3.22376       2.30366       2.89074       3.30596       3.18705       3.01301       2.66599
  17  12 2548.0732    1.8957  1.0094 11.3232  0.0000  0.0248   0.0412   0.0636    0.1515   0.0000   440.3449     -0.418287       10.8430      -3.90914      0.201028      -3.36601       2.21808       2.88765       2.84640       3.05316       2.93621       2.68594
  17  13 2691.0058    2.5177  0.9431 11.2635  0.0000  0.0221   0.0555   0.0597    0.2212   0.0000   434.5335       6.38156       7.20083      -4.67793       2.49907      0.390207       2.23667       2.76438       2.82410       3.14947       2.95741       2.67522
  17  14 2834.2984    3.2568  0.8399 12.3015  0.0000  0.0209   0.0759   0.0568    0.1565   0.0000   439.5890     -0.607917       10.7883     -0.360705      -3.54174     -0.538545       2.04440       2.56518       2.70625       2.93808       2.77820       2.49076
  17  15 2977.1477    3.7443  0.8859 12.4325  0.0000  0.0216   0.0838   0.0565    0.1742   0.0000   437.0261      -4.62042       12.7447      -5.38070      -5.36439       1.68175       2.20528       2.63684       2.99028       3.12741       2.88190       2.59650
  17  16 3119.3897    3.9442  1.0003 12.8036  0.0000  0.0234   0.0866   0.0642    0.1801   0.0000   439.8816       6.74420       12.8746      -3.09375      0.544958       3.01721       2.22181       2.79777       2.92775       3.07357       2.93538       2.62616
  17  17 3261.4626    3.8569  1.3567 12.4141  0.0003  0.0282   0.0758   0.0800    0.2418   0.0000   437.9061       2.79232       13.2373     -0.193844       6.45150      -6.42987       2.71944       3.35121       3.70143       3.65172       3.62203       3.28011
  17  18 3403.3590    3.2589  2.2565 11.4652  0.0000  0.0375   0.0506   0.0999    0.2548   0.0000   438.8227      -1.27181       15.0570      -3.31269      -3.20757      0.905390       3.62375       4.66208       4.94051       5.21185       4.66053       4.35847
  17  19 3545.4860    2.8245  3.0379 11.2279  0.0019  0.0443   0.0391   0.1234    0.1711   0.0000   432.6241      -1.28825       23.7711       13.6932      0.589928      -4.70708       4.08363       5.27964       5.64030       5.72366       5.37956       5.04366
  17  20 3687.7621    2.2321  4.4222 10.9035  0.0000  0.0576   0.0256   0.1545    0.1023   0.0000   443.1565       4.09722       14.0079       3.54888       4.00380      -10.9532       5.37152       6.95105       7.26282       7.49474       7.17832       6.58145
  17  21 3830.0063    1.8726  5.9807 10.6593  0.0000  0.0685   0.0197   0.2000    0.0761   0.0000   444.8568      -3.79493      -11.5229       17.6955       8.82451      -6.08300       6.41600       8.22398       8.51191       8.85400       8.21460       7.80001
  17  22 3972.4182    1.5716  8.0399 10.4105  0.0000  0.0872   0.0152   0.2391    0.0649   0.0000   433.2943     -0.156274       3.16611       15.6448       1.17532       19.6459       8.36655       10.6938       11.2744       11.6383       11.1554       10.1068
  17  23 4114.8113    1.2943 10.0823 10.2424 -0.0001  0.1081   0.0121   0.3011    0.0578   0.0000   452.7428      -43.2667     -0.323184      -19.2439       3.92710       15.0215       9.91762       12.4945       13.5177       13.7466       13.3075       12.1294
  17  24 4257.4907    1.0830 12.4147 10.1935  0.0000  0.1346   0.0103   0.3814    0.0502   0.0000   446.8178      -21.5167      -3.28990      -35.4787       4.27535       1.27273       12.6156       16.2269       17.3590       17.3011       16.8102       15.2990
  17  25 4400.4079    0.8820 15.8278 10.2147  0.0009  0.1885   0.0086   0.5155    0.0410   0.0000   440.1188       13.3869       17.7996       31.2350       33.4229      -7.43119       17.0477       22.2675       23.4594       24.0930       22.9557       21.0786
  18   5 1518.7337    0.1670  0.1158 10.0449  0.0000  0.0138   0.0118   0.0247    0.0308   0.0000   438.5459    -0.0381927       16.7396      -4.68442      -1.40927       1.71681       1.05194       1.43981       1.64772       1.66422       1.29067       1.45354
  18   6 1683.6548    0.2843  0.2106 10.0528  0.0000  0.0166   0.0137   0.0309    0.0360   0.0000   436.6190      -3.65189       16.8978       4.38327      -1.10150       3.88168       1.67944       2.16816       2.17539       2.00652       1.84679       1.76215
  18   7 1839.9908    0.4098  0.3678 10.1608  0.0000  0.0175   0.0147   0.0400    0.0461   0.0000   438.0672      -5.24679       14.0003      -1.06472      -2.37442      -3.36521       1.61344       2.22765       2.22962       2.49153       2.59535       2.10798
  18   8 1992.8051    0.6165  0.5602 10.1695  0.0000  0.0197   0.0187   0.0520    0.0665   0.0000   436.3915      -2.64920       14.3576       1.53871       3.16977      0.818035       1.70968       2.16462       2.45791       2.41844       2.30104       2.09704
  18   9 2143.6748    0.8086  0.7676 10.2772  0.0000  0.0227   0.0199   0.0552    0.0921   0.0000   436.8720      -5.22697       12.4079     -0.969388       1.15866       2.49177       2.04028       2.61714       2.84944       3.01832       2.75434       2.51420
  18  10 2291.6045    1.1586  0.9086 10.4370  0.0000  0.0242   0.0261   0.0590    0.1452   0.0000   437.2070      -3.52425       10.9256      -4.76376      0.907086     -0.763137       1.99041       2.65312       2.71795       2.81505       2.67924       2.45834
  18  11 2436.7737    1.6351  0.9696 10.9161  0.0000  0.0240   0.0349   0.0607    0.1695   0.0000   440.9010       1.22613       2.20770       1.63230       1.42437      -1.70971       2.24447       2.90555       3.11464       3.20126       3.01495       2.79004
  18  12 2580.7856    2.0101  1.0974 11.6239  0.0000  0.0248   0.0422   0.0696    0.1359   0.0000   436.5915       1.70513       14.1163       3.83864     -0.758739     -0.335819       2.34512       2.89608       3.17020       3.19927       3.03954       2.83337
  18  13 2724.6712    2.6782  1.0167 11.6157  0.0000  0.0232   0.0550   0.0591    0.1857   0.0000   440.4743      0.763826       11.9172       4.94139      0.107396      -1.93808       2.05310       2.56518       2.72539       2.85128       2.57294       2.57055
  18  14 2868.5902    3.4038  0.9696 11.8826  0.0000  0.0235   0.0702   0.0561    0.2228   0.0000   437.3203       1.28327       17.4458      -4.20459      -3.99210       1.07681       2.27644       2.89574       2.88778       3.02120       2.88895       2.60237
  18  15 3012.0941    3.8165  0.9562 12.5461  0.0000  0.0236   0.0805   0.0563    0.1869   0.0000   438.4359       1.17651       13.4391       1.67469      0.940431     -0.756484       2.01173       2.57821       2.72043       2.98945       2.78812       2.52496
  18  16 3154.8209    4.1844  1.0046 12.8063  0.0000  0.0232   0.0874   0.0590    0.1847   0.0000   437.9352      -1.55055       7.73160      -2.45482     -0.623903       1.43140       2.08073       2.59665       2.82080       2.96308       2.74567       2.69279
  18  17 3297.3286    3.6443  1.4310 12.7974  0.0000  0.0304   0.0683   0.0767    0.1492   0.0000   437.0964      -7.84344       18.8362       3.07453      -4.91721     -0.140315       2.89448       3.63726       3.87040       3.78477       3.65555       3.64584
  18  18 3440.0190    3.0794  2.1049 12.2558  0.0000  0.0372   0.0515   0.1004    0.1405   0.0000   442.4738       8.02748       11.1761      -2.19631       1.20010      -2.16246       3.38331       4.30038       4.69568       5.01865       4.78905       4.26838
  18  19 3582.4931    2.6106  3.3352 11.4231  0.0000  0.0469   0.0344   0.1298    0.1189   0.0000   439.1420      -7.16889       21.6018       4.62481      -7.60744      -2.70134       4.19706       5.52092       5.71899       6.09808       5.99889       5.40981
  18  20 3725.2459    2.1714  4.9440 10.7892  0.0000  0.0593   0.0232   0.1594    0.0930   0.0000   447.0835      -9.28088       1.87932      -4.27966      -1.17036      -13.1013       5.31556       6.67118       7.19355       7.45772       7.00854       6.63499
  18  21 3868.1144    1.8311  6.6542 10.4332  0.0000  0.0716   0.0171   0.1949    0.0745   0.0000   432.3494      -11.0088       12.6856     -0.609923      -12.2309      -15.8366       6.45937       8.30383       8.82711       9.07812       8.69999       8.01116
  18  23 4153.7143    1.2238 11.3790 10.2645 -0.0013  0.1187   0.0111   0.3319    0.0513   0.0000   450.6525      -28.0733       6.99660       11.7478       27.7507       2.63056       10.3787       13.0457       14.3709       14.6000       14.1280       12.9851
  18  24 4296.6402    1.0154 12.5678 10.1880  0.0000  0.1405   0.0097   0.3866    0.0473   0.0000   450.4796      -13.7282       21.1173      -28.8073       29.7917      -3.52366       11.9894       15.5764       16.7065       17.2449       16.3295       15.2712
  18  25 4439.3868    0.8047 15.7219 10.2379  0.0000  0.1911   0.0078   0.5262    0.0367   0.0000   438.6451     -0.299824       37.2676      -1.98087      -17.8122      -8.35418       16.1679       21.2396       22.8627       23.5716       23.1394       20.9731
  19   4 1364.3168    0.1148  0.0625 10.0926  0.0000  0.0123   0.0140   0.0263    0.0283   0.0000   436.8874      -1.01764       18.4779      0.582673     -0.169134      0.270899       1.35891       1.57344       1.89647       1.61892       1.33806       1.28292
  19   5 1543.0441    0.1972  0.1651 10.0222  0.0000  0.0121   0.0111   0.0295    0.0314   0.0000   439.2545     -0.317417       15.3901     -0.666116      -2.03859     -0.124207       1.12642       1.45294       1.61075       1.49173       1.52824       1.43812
  19   6 1709.3341    0.3021  0.2259 10.0775  0.0000  0.0152   0.0142   0.0330    0.0366   0.0000   437.5058      0.189929       17.6807       1.41320      -1.43005     -0.687311       1.19984       1.28745       1.50007       1.63602       1.34221       1.43960
  19   7 1867.2706    0.4757  0.4133 10.1176  0.0000  0.0170   0.0158   0.0426    0.0506   0.0000   436.9647       2.03675       14.7340      0.451372      -6.81536       1.63187       1.55709       2.01026       2.17867       2.23323       2.07301       1.90346
  19   8 2021.7106    0.6544  0.5693 10.1830  0.0000  0.0200   0.0183   0.0442    0.0721   0.0000   435.9097      -1.87847       11.8992       2.45444      -1.04952       1.81711       1.70278       2.16991       2.19126       2.40622       2.35956       2.19405
  19   9 2173.6870    0.9115  0.7952 10.1730  0.0000  0.0218   0.0215   0.0533    0.1073   0.0000   436.8919      -1.71136       16.3993      -1.11011       4.18507      -3.09694       1.76934       2.16578       2.34389       2.43186       2.41067       2.22618
  19  10 2322.3011    1.2239  0.9024 10.7600  0.0000  0.0225   0.0269   0.0573    0.1074   0.0000   436.2140      0.882399       17.1381       5.14067      -2.84018      -3.61776       1.89485       2.30743       2.50812       2.57865       2.51804       2.32026
  19  11 2468.1091    1.6348  1.0136 11.1495  0.0000  0.0242   0.0343   0.0622    0.1402   0.0000   437.6656      -3.49284       11.7854       6.90290      -2.07920      -1.19717       2.07170       2.75997       2.78416       2.97891       2.92717       2.67805
  19  12 2613.0637    2.2397  1.0906 11.2349  0.0000  0.0239   0.0443   0.0637    0.2142   0.0000   436.5174      -2.76179       15.1709     -0.984227      -2.28715     -0.703289       1.97656       2.61808       2.77099       2.84753       2.73054       2.46894
  19  13 2757.9373    2.8504  0.9592 11.9247  0.0000  0.0223   0.0586   0.0544    0.1616   0.0000   438.2061       1.73457       11.9377      -4.97137     -0.589995      -2.73513       1.90733       2.36845       2.47844       2.67379       2.58058       2.40355
  19  14 2902.5250    3.5718  0.8889 12.5452  0.0000  0.0212   0.0752   0.0529    0.1441   0.0000   435.2114       1.00353       12.0087      -1.01748      -2.95098       1.12423       1.76485       2.27750       2.35832       2.53905       2.38329       2.31308
  19  15 3046.4750    3.9942  0.9726 12.6673  0.0000  0.0224   0.0825   0.0575    0.1697   0.0000   440.9969      -1.36515       14.7629      -6.23353       1.32814      -1.60377       1.94444       2.48428       2.58222       2.76588       2.56231       2.46314
  19  16 3189.7833    4.0253  1.2500 12.5686  0.0000  0.0265   0.0754   0.0680    0.1971   0.0000   436.4643       1.83873       11.1067      -5.25812       4.45164       1.11742       2.20114       2.98134       3.12779       3.28373       3.02108       2.96446
  19  17 3332.8241    3.5245  1.6039 12.7683  0.0000  0.0311   0.0622   0.0815    0.1238   0.0000   441.0356       5.64561       11.5339      -8.07905      -2.40944      0.678750       2.76140       3.56176       3.74042       3.98048       3.72083       3.54288
  19  18 3476.0435    2.9652  2.5057 12.0324  0.0000  0.0388   0.0429   0.1084    0.1063   0.0000   443.6375      -6.85023       11.6538       2.42159      -1.53513       4.09210       3.38693       4.20923       4.50778       4.68966       4.37934       4.07589
  19  19 3619.1732    2.5526  3.6266 11.0949  0.0000  0.0470   0.0305   0.1340    0.1200   0.0000   433.0259      -8.78643      0.101140       2.64239     -0.744719      -16.5619       3.90436       5.10579       5.34462       5.74602       5.31100       5.07213
  19  20 3762.3995    2.0745  5.1564 10.8965  0.0000  0.0599   0.0214   0.1699    0.0759   0.0000   431.1983       6.28806       23.1518       3.76947      -2.07741      -3.99131       5.03923       6.39598       6.88456       6.94521       6.90191       6.41237
  19  21 3905.6173    1.6995  7.0188 10.4053 -0.0000  0.0737   0.0153   0.2059    0.0657   0.0000   436.3492      -2.14313       7.96268      -15.6235      -8.14142      -14.0542       6.14928       7.93829       8.57929       8.95981       8.62070       7.97782
  19  22 4048.8751    1.4063  8.7749 10.3548  0.0000  0.0910   0.0127   0.2575    0.0546   0.0000   430.1391      -3.14898       31.5187      -12.5153       20.9825       1.83788       7.49423       9.76144       10.3890       10.8084       10.4971       9.57980
  19  23 4192.2895    1.1762 11.5287 10.2335  0.0000  0.1192   0.0103   0.3329    0.0475   0.0000   456.8519      -13.5087       19.0290    -0.0101046      -6.93431       8.52938       9.72171       12.6839       13.6476       14.1398       13.7724       12.6379
  19  24 4335.2876    0.9576 13.9554 10.2155  0.0000  0.1502   0.0087   0.4365    0.0417   0.0000   444.1667      -12.1574       31.9887       22.7841      -9.87579      -15.8066       12.1933       15.8554       16.9739       17.9318       16.9777       15.9380
  19  25 4478.7346    0.7746 16.5600 10.1723  0.0018  0.1987   0.0073   0.5354    0.0351   0.0000   426.8897      -43.0589      -40.8321       63.1058       6.01156      -27.6881       16.0132       21.0349       22.7271       23.0886       22.6066       20.6921
  20   5 1566.5207    0.1956  0.2211 10.0547  0.0000  0.0161   0.0101   0.0384    0.0320   0.0000   438.8121     -0.507904       19.6900       2.44567      -2.29012     -0.194569       1.31115       1.85521       2.01072       2.15222       1.94447       1.92768
  20   6 1734.1890    0.3411  0.2557 10.1245  0.0000  0.0155   0.0148   0.0359    0.0374   0.0000   437.9492     -0.680111       15.0158     -0.183054      -3.59766      0.858744       1.28254       1.58289       1.65056       1.75999       1.94515       1.65348
  20   7 1893.9140    0.4656  0.4624 10.1078  0.0000  0.0175   0.0144   0.0427    0.0526   0.0000   438.3245     -0.706383       10.7476      -2.24399     -0.757563     -0.974998       1.51893       1.79725       1.90868       1.90339       1.96122       1.85126
  20   8 2050.0461    0.6367  0.6463 10.2339  0.0000  0.0207   0.0168   0.0498    0.0681   0.0000   437.4198      -1.69684       9.75812       1.05460      -3.90949       1.90273       1.64690       2.15201       2.39198       2.47901       2.41926       2.28762
  20   9 2203.1301    0.9862  0.7757 10.3422  0.0000  0.0207   0.0229   0.0492    0.1071   0.0000   442.0200      -2.83080       11.3733      -3.23286      -8.02821      -1.30452       1.69989       2.09555       2.23755       2.39197       2.28321       2.18947
  20  10 2352.3855    1.3505  0.9083 10.5973  0.0000  0.0214   0.0280   0.0542    0.1292   0.0000   438.6087      0.288760       9.44805      0.849521      -4.85505     -0.303624       1.70277       2.30112       2.46372       2.45974       2.42095       2.29740
  20  11 2498.9284    1.8387  0.9525 11.0961  0.0000  0.0221   0.0381   0.0564    0.1700   0.0000   439.7567      -1.74129       14.7516      -1.99028       1.64099       2.41738       1.85629       2.24589       2.35353       2.49696       2.43663       2.44844
  20  12 2644.7887    2.3203  0.9474 12.0476  0.0000  0.0229   0.0493   0.0560    0.1232   0.0000   435.2257       3.04046       13.8335      0.346144      -1.70654      -2.35093       1.91808       2.43323       2.56072       2.77490       2.51097       2.39080
  20  13 2790.6608    3.0053  0.9175 12.1188  0.0000  0.0212   0.0619   0.0532    0.1370   0.0000   438.0858      0.838919       14.2556      -1.90880      -2.36174       1.16514       1.61445       2.03445       2.38956       2.35920       2.27926       2.11968
  20  14 2935.8475    3.8155  0.8125 12.1649  0.0000  0.0188   0.0805   0.0469    0.1873   0.0000   439.2344       1.07762       11.3319      -3.59866      0.305636       2.07688       1.60175       1.99101       2.18369       2.25101       2.16003       2.03049
  20  15 3080.4440    4.1026  0.9615 12.7732  0.0000  0.0212   0.0825   0.0564    0.1548   0.0000   433.9388     -0.837968       12.4830       3.75690      0.126164      -6.22357       1.78963       2.17349       2.30297       2.52318       2.34729       2.27188
  20  16 3224.3297    3.9769  1.2981 12.4745  0.0000  0.0263   0.0707   0.0664    0.1857   0.0000   439.7670       4.80151       14.3605     -0.131047       1.95929       1.32676       2.15653       2.64084       2.82501       3.23272       2.89279       2.85141
  20  17 3368.0540    3.3501  1.9190 12.3127  0.0000  0.0335   0.0506   0.0852    0.1043   0.0000   439.0680       2.07331       11.9608      -3.42963      0.984402       1.65507       2.66208       3.60228       3.63228       3.89341       3.63300       3.42717
  20  18 3511.7896    2.8291  2.8707 11.5635  0.0000  0.0407   0.0355   0.1102    0.1081   0.0000   437.7666     -0.487297       21.6101       2.57622       10.2454      -6.44523       3.16743       4.15373       4.41118       4.73154       4.40710       4.24338
  20  19 3655.4891    2.3760  4.2081 10.9674  0.0000  0.0511   0.0256   0.1357    0.0980   0.0000   440.1315       5.18134       14.9495       8.53011       1.43641      -6.67428       4.22244       5.41352       5.78023       5.86810       5.87217       5.47123
  20  20 3799.0661    1.9460  5.7780 10.7767  0.0000  0.0637   0.0187   0.1756    0.0675   0.0000   433.1128       3.33630       13.7404       8.65633       9.45599      -2.84820       5.09549       6.67614       7.13191       7.42337       7.18056       6.62752
  20  21 3942.9085    1.6504  7.8623 10.3026  0.0000  0.0785   0.0138   0.2113    0.0612   0.0000   441.5201      -4.72163       37.7474      -1.98392      -11.8095      -5.54422       6.25814       8.02818       8.59391       9.04418       8.72039       8.16272
  20  22 4086.6510    1.3473 10.3359 10.1812  0.0000  0.0993   0.0109   0.2783    0.0520   0.0000   425.7538     -0.279096       7.82180      -7.94222      -7.79136      -15.0739       7.92003       10.0439       11.0465       11.3206       11.1059       10.5743
  20  23 4230.5307    1.1110 12.2063 10.2281  0.0000  0.1235   0.0094   0.3496    0.0444   0.0000   431.3095      -21.3592       10.9958       37.6847       10.7740       7.09082       9.61695       12.4850       13.5178       14.1877       13.6724       13.0328
  20  25 4518.2879    0.7574 18.2250 10.1136  0.0020  0.2119   0.0065   0.5655    0.0323   0.0000   452.1998      -59.4111       29.2544       18.3247      -12.7465      -3.30982       16.2944       21.2752       23.6043       24.0983       23.1078       21.8741
  21   4 1408.0319    0.1127  0.0856 10.0448  0.0000  0.0217   0.0106   0.0263    0.0270   0.0000   439.6641     -0.588323       19.5425      -2.15021      -1.28870       1.87484       1.24373       1.26800       1.93445       1.61273       1.93665       2.08967
  21   5 1589.2673    0.2132  0.1584 10.0368  0.0000  0.0127   0.0111   0.0234    0.0303   0.0000   439.2971      0.681405       18.5028       1.50615      -2.50622      0.748355      0.932663       1.19480       1.17774       1.37167       1.43731       1.24166
  21   6 1758.2155    0.3402  0.3398 10.0735  0.0000  0.0190   0.0123   0.0350    0.0398   0.0000   435.4109      -2.36021       20.3096      0.473056      -5.77943      -2.05997       1.69541       2.45481       3.02911       3.32588       3.22079       2.54935
  21   7 1919.8133    0.5168  0.5025 10.0735  0.0000  0.0170   0.0149   0.0431    0.0538   0.0000   437.5399     -0.959123       20.2111      0.408898      -5.44426      0.123706       1.34037       1.71355       1.82739       1.79250       1.73775       1.71020
  21   8 2077.7019    0.7256  0.6444 10.3579  0.0000  0.0192   0.0182   0.0474    0.0678   0.0000   437.3721      -2.16073       15.6131      -4.24018      -5.07520      0.229714       1.43229       1.91171       2.00160       2.23256       2.14491       2.12601
  21   9 2231.8417    1.0576  0.8652 10.1626  0.0000  0.0212   0.0223   0.0524    0.1282   0.0000   438.2769       1.69878       17.0840      -1.35116      -2.77209      -5.59755       1.70313       2.13328       2.18310       2.27233       2.28150       2.13642
  21  10 2381.8587    1.4718  0.9792 10.4879  0.0000  0.0223   0.0288   0.0560    0.1637   0.0000   440.8747     -0.119482       16.0453       3.93749      -4.42252       1.54631       1.94636       2.60835       2.76994       2.79945       2.59342       2.34879
  21  11 2529.2504    1.9879  0.9975 11.1510  0.0000  0.0220   0.0385   0.0559    0.1522   0.0000   434.2384     -0.602006       13.6889     -0.956123      -6.83745     -0.760812       1.66016       2.08953       2.44406       2.50115       2.46813       2.26127
  21  12 2676.1517    2.5145  1.0207 11.5794  0.0000  0.0220   0.0488   0.0571    0.1786   0.0000   439.4697    -0.0677645       15.1597      -4.38728       1.42286      -1.56915       1.74811       2.23182       2.32861       2.53196       2.30564       2.22070
  21  13 2822.9658    3.1649  0.8206 12.4899  0.0000  0.0201   0.0672   0.0481    0.1275   0.0000   435.1005      -2.19950       14.1180     -0.651031      -3.68832     -0.885744       1.56240       1.93376       2.23075       2.15040       2.08715       2.02852
  21  14 2968.8367    3.8489  0.9200 12.4776  0.0000  0.0201   0.0769   0.0530    0.1625   0.0000   440.1322     -0.776175       11.3072    -0.0146939      -1.78024     -0.791618       1.51852       2.03015       2.12051       2.27504       2.32017       2.16832
  21  15 3113.8768    4.0204  1.0614 12.7918  0.0000  0.0221   0.0768   0.0586    0.1558   0.0000   438.4885      0.224325       12.4907      -2.79965      -1.62078     -0.456491       1.75108       2.20715       2.39695       2.43562       2.40869       2.24804
  21  16 3258.4673    3.8799  1.3937 12.6378  0.0000  0.0266   0.0655   0.0696    0.1457   0.0000   439.7203      -3.28251       13.6212       3.97622      -2.98914      -5.60331       2.17803       2.66590       2.84433       2.96637       2.88834       2.72762
  21  17 3402.7480    3.2377  2.1487 11.9715  0.0000  0.0336   0.0443   0.0854    0.0990   0.0000   437.5174      -1.81801       11.0621      -1.43298      -3.46951      -4.61204       2.56637       3.25207       3.61930       3.81522       3.66688       3.38810
  21  18 3547.0669    2.7295  3.0803 11.6637  0.0000  0.0417   0.0325   0.1112    0.0807   0.0000   438.5415      -2.62805       11.2633       9.24997      0.782284      -5.87015       3.18944       4.07212       4.42025       4.47418       4.53962       4.26004
  21  19 3691.3950    2.2384  4.5177 11.1758  0.0000  0.0534   0.0232   0.1466    0.0696   0.0000   440.4326      -3.27398       5.57146      0.950001       10.9252      -4.82021       4.02872       5.31987       5.69024       5.90334       5.72558       5.55877
  21  20 3835.5350    1.8616  6.1794 10.6072  0.0000  0.0645   0.0167   0.1785    0.0656   0.0000   445.9260      0.530968       11.4776      -5.64373      0.311802      -8.66544       5.03380       6.44877       6.96264       7.18803       6.97471       6.53400
  21  21 3979.6520    1.5531  8.3271 10.3567  0.0000  0.0814   0.0128   0.2232    0.0537   0.0000   448.3771       5.36438     -0.585780       2.02797      -3.88800       17.3112       6.31699       8.11878       8.84128       9.03775       9.09569       8.54027
  21  22 4123.8721    1.2845 10.2960 10.2477  0.0000  0.1016   0.0105   0.2818    0.0481   0.0000   442.6187     -0.538463       21.7761       16.0274       4.49375      -26.3949       7.65452       10.2594       11.0786       11.4396       11.2864       10.5013
  21  23 4268.2623    1.0443 12.8941 10.2341  0.0000  0.1309   0.0085   0.3711    0.0408   0.0000   443.7166      -17.6020      -6.05910       3.88864      -15.0872       5.20718       9.66097       12.8272       13.5895       14.4031       14.1036       13.2778
  22   4 1429.1258    0.1351  0.1025 10.0850  0.0000  0.0149   0.0116   0.0353    0.0270   0.0000   437.7516       1.20368       21.5879      -1.85227      -3.54926     -0.726888       1.10584       1.43844       1.68325       1.67456       1.52610       1.31121
  22   5 1611.3544    0.2461  0.1421 10.0893  0.0000  0.0112   0.0130   0.0221    0.0300   0.0000   440.0213    -0.0826635       18.3418      -1.43842      -2.37982      0.302609      0.891699       1.15742       1.29009       1.20531       1.12273       1.22842
  22   6 1781.5098    0.3748  0.3596 10.0076  0.0000  0.0153   0.0127   0.0382    0.0397   0.0000   439.5027       1.53890       19.1223       3.69989      -3.03244     -0.650559       1.01428       1.37754       1.39874       1.56566       1.42019       1.47270
  22   7 1945.0284    0.5589  0.4979 10.1281  0.0000  0.0170   0.0153   0.0395    0.0539   0.0000   439.1243      -2.11784       16.7518      -1.41466      -2.68588      -1.97697       1.20839       1.63886       1.86240       1.93789       1.88785       1.82773
  22   8 2104.7117    0.7850  0.6836 10.3543  0.0000  0.0193   0.0185   0.0471    0.0747   0.0000   438.5607      -2.70373       16.7919      -1.84359      -2.50249       1.39129       1.45499       1.84213       2.14673       2.21358       2.16203       1.98910
  22   9 2259.9772    1.1302  0.8777 10.3144  0.0000  0.0210   0.0229   0.0521    0.1229   0.0000   438.5414      0.828330       16.0494      -2.73560      -1.24087     0.0952042       1.50858       1.89836       2.05960       2.08293       2.10676       2.00047
  22  10 2410.7841    1.5031  1.0124 10.8276  0.0000  0.0219   0.0294   0.0583    0.1397   0.0000   439.5945      -3.15664       18.4569      -1.48220     -0.560156       3.02046       1.64665       2.08365       2.33628       2.35678       2.28513       2.20331
  22  11 2559.1299    1.9350  1.0028 11.5452  0.0000  0.0220   0.0377   0.0566    0.1211   0.0000   439.1003       1.10820       10.7829      -2.97393       2.65675      -1.58339       1.61836       1.97617       2.24739       2.24347       2.26828       2.21863
  22  12 2707.0656    2.6647  0.8843 11.8081  0.0000  0.0194   0.0527   0.0485    0.1456   0.0000   439.6168      0.946693       13.8679      0.978232      -3.97337      -1.64939       1.42770       1.80206       2.00164       2.07787       1.95084       1.91827
  22  13 2854.6827    3.2588  0.8709 12.4490 -0.0000  0.0194   0.0657   0.0509    0.1304   0.0000   440.2143       2.47866       15.0424      -3.02335     -0.359222      0.272124       1.47440       1.82440       2.02478       2.06237       2.15864       1.99124
  22  14 3001.3505    3.9084  0.9502 12.7131  0.0000  0.0204   0.0769   0.0540    0.1535   0.0000   440.4731      -2.51617       13.0930      -1.49270    -0.0450073      -4.14528       1.45065       1.89778       2.01919       2.03465       2.10257       2.11156
  22  15 3146.9692    4.1570  0.9540 12.8950  0.0000  0.0210   0.0809   0.0520    0.1420   0.0000   441.2576       1.95876       16.0570     -0.863276      -8.22226       1.65086       1.70813       2.25066       2.46355       2.54480       2.42028       2.30507
  22  16 3292.1360    3.7200  1.5363 12.3914 -0.0019  0.0278   0.0575   0.0689    0.1258   0.0000   437.9735       6.54514       20.6021      -1.86953      -1.37499       1.61145       2.14728       2.94512       3.08608       3.38085       3.25463       3.06912
  22  17 3437.1804    3.1078  2.1915 12.1621  0.0000  0.0344   0.0415   0.0879    0.0827   0.0000   441.7553       5.32764       13.7056       5.12477       3.28323      -2.92823       2.43369       3.24060       3.49987       3.62208       3.56842       3.41507
  22  18 3581.9797    2.5869  3.4374 11.5363  0.0000  0.0436   0.0283   0.1134    0.0688   0.0000   436.1327       1.47628       12.6859      -2.26136      -4.64499      -5.05792       3.21437       4.07112       4.31667       4.62435       4.39983       4.32591
  22  19 3726.7360    2.1784  5.0036 10.9747  0.0000  0.0544   0.0207   0.1480    0.0669   0.0000   446.8297       1.20794       15.7160       1.76202       3.85517       1.36947       3.96544       5.15197       5.66104       5.77489       5.68500       5.47132
  22  20 3871.4955    1.8072  6.7630 10.5377  0.0000  0.0680   0.0152   0.1803    0.0595   0.0000   440.2870      -1.69158       13.8672       11.9552      -11.3794      -2.64339       4.97472       6.52469       7.04783       7.39479       7.19950       6.88298
  22  21 4016.1758    1.4578  8.9727 10.3913  0.0000  0.0867   0.0117   0.2386    0.0484   0.0000   433.7275      -6.23634       23.7601     -0.560343     -0.778289       2.22187       6.22286       8.04014       8.69254       9.07134       9.02667       8.64193
  22  22 4160.9887    1.2190 11.4432 10.2996  0.0003  0.1093   0.0095   0.3116    0.0423   0.0000   416.8823       1.59306       8.27279      -15.7803      -28.2434       13.2984       7.80896       10.0937       11.0455       11.3083       11.2883       10.8924
  22  23 4305.1739    1.0186 13.2435 10.2452 -0.0003  0.1352   0.0081   0.3731    0.0385   0.0000   432.0390      -23.9468      -12.2971      -10.7715       10.0232       5.23633       9.72455       12.6351       13.8834       14.3178       14.1977       13.5323
  22  24 4450.0446    0.7954 16.0002 10.2011 -0.0026  0.1773   0.0066   0.4930    0.0328   0.0000   453.2872      -21.9648      -12.3233      -1.10638       15.5538       1.72055       12.4533       16.2136       17.7248       18.7691       18.1384       17.3128
  23   3 1252.2605    0.0676  0.0452 10.1360 -0.0107  0.0219   0.0101   0.0215    0.0250   0.0000   440.3765      0.129154       24.3961       4.37008      -1.49194     -0.699976       1.50353       2.44363       2.27945       2.36149       2.85599       2.27532
  23   5 1632.7930    0.2526  0.1800 10.0775  0.0000  0.0110   0.0116   0.0246    0.0303   0.0000   439.2677      0.790602       18.1962      0.733869      -2.95385     -0.461701      0.831530       1.04644       1.20289       1.20404       1.00140       1.21729
  23   6 1804.2066    0.4122  0.3382 10.0417  0.0000  0.0132   0.0136   0.0339    0.0401   0.0000   440.5461     -0.503638       16.7757       3.10630      -3.38634       1.21485      0.933064       1.16748       1.29217       1.27845       1.29098       1.22432
  23   7 1969.6224    0.6044  0.5240 10.1273  0.0000  0.0169   0.0158   0.0394    0.0595   0.0000   440.6046      -2.88983       13.9047      -1.27806      -2.48677      -1.38536       1.14699       1.55197       1.61034       1.71524       1.64205       1.56122
  23   8 2131.0945    0.8462  0.6952 10.3393  0.0000  0.0191   0.0194   0.0468    0.0784   0.0000   436.8578     -0.439775       17.4930       1.33232      -2.90011    -0.0350342       1.24694       1.65131       1.67188       1.86715       1.78775       1.71936
  23   9 2287.4573    1.1829  0.9150 10.5668  0.0000  0.0204   0.0236   0.0548    0.1125   0.0000   438.5147       2.94918       16.6428       1.34534      -1.35150      -2.51684       1.43661       1.91460       1.99765       2.17442       2.14099       2.11621
  23  10 2439.1391    1.6360  1.0305 11.1116  0.0000  0.0223   0.0313   0.0584    0.1335   0.0000   437.6571      -1.97733       12.0100       1.06210       1.21140      -2.31259       1.50284       2.04147       2.11874       2.24382       2.31961       2.31337
  23  11 2588.5680    2.1315  1.0643 11.4073  0.0000  0.0219   0.0389   0.0547    0.1460   0.0000   437.8122     -0.326160       15.3320       1.63729     -0.636518      -5.51606       1.55338       2.05145       2.16563       2.42519       2.30460       2.21136
  23  12 2737.5615    2.7732  1.0345 11.5523  0.0000  0.0204   0.0501   0.0541    0.1774   0.0000   439.3636       2.65085       12.0773    -0.0469249       1.87499     -0.200707       1.53173       1.94471       2.09241       2.20314       2.22465       2.09606
  23  13 2886.0257    3.4960  0.9380 12.2344  0.0000  0.0197   0.0661   0.0496    0.1659   0.0000   438.2146      0.117852       13.0422     -0.149048      -2.24977      -2.40463       1.39288       1.75375       1.95720       2.10607       1.99269       1.90908
  23  14 3033.4036    4.1387  0.9204 12.9164  0.0000  0.0198   0.0814   0.0518    0.1404   0.0000   438.1659       1.81255       12.3794       3.30746      -4.96437     -0.211852       1.50949       2.00137       2.14597       2.21747       2.12406       2.10909
  23  15 3179.6500    3.9636  1.2876 12.9408  0.0000  0.0242   0.0675   0.0641    0.1200   0.0000   439.4427       1.12920       12.0469      0.138307      -1.66811      -2.95190       1.71502       2.09190       2.37041       2.43062       2.42590       2.35691
  23  16 3325.5112    3.5806  1.6124 12.5821  0.0000  0.0279   0.0542   0.0711    0.1007   0.0000   439.6393       2.54581       11.4646      -3.74740     -0.116170      -1.03216       1.92469       2.59226       2.79020       2.87912       2.86536       2.65126
  23  17 3471.1749    2.9864  2.5169 11.9157  0.0000  0.0350   0.0361   0.0916    0.0738   0.0000   442.8294      -1.85195       10.3110       3.43181      -3.81982       2.02037       2.47661       3.15699       3.46930       3.72014       3.62832       3.51871
  23  18 3616.5983    2.4459  3.7472 11.4524  0.0000  0.0454   0.0254   0.1182    0.0619   0.0000   433.9349      -1.66063       19.7961      -9.56026    -0.0269768      -3.04929       3.16686       4.21013       4.54594       4.74586       4.63930       4.47072
  23  19 3761.9034    2.0309  5.0298 11.0910  0.0000  0.0553   0.0194   0.1490    0.0577   0.0000   439.3450       5.63223       10.9141     0.0264995      -5.42714      -9.02206       3.93691       5.03803       5.58076       5.83635       5.81367       5.56134
  23  20 3907.1553    1.6832  7.0508 10.5872  0.0006  0.0695   0.0140   0.1918    0.0527   0.0000   439.3889      -6.85702       22.8305       7.87703     -0.434620      -7.71211       4.68091       6.19345       6.64510       7.01729       6.88509       6.68302
  23  21 4052.2866    1.3982  9.2459 10.3962  0.0001  0.0885   0.0111   0.2418    0.0460   0.0000   434.0389     -0.623880       8.40942       2.37253       3.03068      -23.5840       6.09642       7.99655       8.54111       9.25090       8.93905       8.50674
  23  24 4487.1684    0.7677 17.5237 10.1831  0.0017  0.1943   0.0061   0.5227    0.0303   0.0000   443.7140       12.6799      -19.8091      -13.3940       26.9276       11.6849       12.6678       17.0895       18.4269       19.6133       18.9208       18.2453
  24   4 1469.7685    0.1459  0.1317 10.0422  0.0000  0.0112   0.0098   0.0340    0.0269   0.0000   440.1722     -0.115369       20.3624      -1.05944      -2.80771     -0.330250      0.813740       1.17145       1.41750       1.53295       1.35789       1.21708
  24   5 1653.6893    0.2860  0.2156 10.0135  0.0000  0.0112   0.0119   0.0278    0.0314   0.0000   439.5406      0.325053       18.5146      -1.15150     -0.948075       1.51250      0.868648       1.12255       1.21738       1.24833       1.30078       1.21984
  24   6 1826.2807    0.4526  0.3547  9.9864  0.0000  0.0133   0.0144   0.0343    0.0428   0.0000   440.8184      0.400266       20.8331      -2.76122     -0.597257     -0.702800      0.833126       1.09591       1.29581       1.36407       1.18092       1.19435
  24   7 1993.5624    0.6452  0.5116 10.1681  0.0000  0.0163   0.0166   0.0378    0.0568   0.0000   439.5548      0.233849       17.1541      0.860963      -2.98503      -2.01510       1.03705       1.29161       1.48766       1.79034       1.82637       1.68552
  24   8 2156.7353    0.8900  0.8111 10.2228  0.0000  0.0197   0.0186   0.0504    0.0930   0.0000   438.6660      -1.13573       14.5523      0.105935      -4.43673      -2.72679       1.39701       1.79341       1.91827       1.96594       1.91309       1.93824
  24   9 2314.2968    1.2636  0.8871 10.6185  0.0000  0.0194   0.0247   0.0512    0.1028   0.0000   437.0750     0.0561305       15.0869      -1.68132      -4.21748      0.631377       1.22804       1.63943       1.74851       1.83254       1.85893       1.74961
  24  10 2466.9760    1.7572  1.0529 10.8354  0.0000  0.0213   0.0318   0.0551    0.1649   0.0000   438.1908      -1.99577       15.4393      -1.49678      -4.81370       1.20374       1.41532       1.84707       1.92750       2.11537       2.07501       2.04467
  24  11 2617.6406    2.2459  1.0366 11.4651  0.0000  0.0211   0.0408   0.0542    0.1581   0.0000   438.1648     -0.988760       11.8856      0.144240      0.861638      -1.90015       1.44591       1.86704       1.98405       2.14975       2.05695       2.00655
  24  12 2767.6514    2.8490  0.8937 12.2141  0.0000  0.0194   0.0547   0.0481    0.1242   0.0000   438.0915     -0.735475       14.1267       1.09503       1.52953      -2.86650       1.37088       1.68512       1.90090       1.99114       1.83987       1.85940
  24  13 2916.8937    3.5474  0.9767 12.4746  0.0000  0.0199   0.0655   0.0515    0.1435   0.0000   438.0386      0.204652       13.6623      0.211070      -5.82805      -4.38800       1.34318       1.71742       1.81929       1.87009       1.93507       1.91418
  24  14 3064.9846    4.1612  1.0211 12.0637  0.0000  0.0197   0.0734   0.0517    0.2533   0.0000   439.6789      0.905848       16.4723      -1.50515     -0.419327      -3.35197       1.35253       1.74898       1.91785       2.01510       2.00825       1.85853
  24  15 3211.9387    4.0138  1.1557 13.0106  0.0000  0.0229   0.0718   0.0602    0.1492   0.0000   439.6454    -0.0208102       10.2499       3.20970       2.22168      -6.40766       1.50001       2.04135       2.18036       2.28738       2.24343       2.21905
  24  16 3358.3779    3.4317  1.8701 12.3858  0.0024  0.0296   0.0476   0.0741    0.0950   0.0000   441.2359      0.746980       13.6543      -1.30356      -4.43566      0.719791       2.12611       2.68217       2.95214       3.24620       3.17769       3.14149
  24  17 3504.7602    2.9394  2.7391 11.9288  0.0000  0.0374   0.0336   0.0937    0.0659   0.0000   439.1976       3.48687       14.5682       1.53746     -0.160251      -4.22403       2.43821       3.32483       3.54328       3.71387       3.67648       3.50243
  24  18 3650.8458    2.3548  4.2228 11.2002  0.0000  0.0473   0.0223   0.1236    0.0579   0.0000   437.9387      -5.35009       10.4343      -3.47171      0.818697       1.57120       3.09425       4.11738       4.35219       4.63490       4.60358       4.35980
  24  19 3796.5971    1.9774  5.8129 10.8022  0.0001  0.0583   0.0167   0.1551    0.0552   0.0000   437.5319      -5.94040       18.1542       8.14351       2.97124      0.297614       3.87144       4.98841       5.42712       5.70897       5.64892       5.53877
  24  20 3942.5568    1.6272  7.7616 10.4902  0.0000  0.0729   0.0127   0.1998    0.0496   0.0000   445.6278      -6.61740       19.8685      -2.36772      -1.98168      -2.57224       4.76028       6.25058       6.93117       7.18745       7.08317       6.82027
  24  21 4087.9769    1.3267 10.1999 10.3346  0.0000  0.0956   0.0100   0.2641    0.0436   0.0000   441.5916      -7.16727       16.5147       5.05456      -4.04560      -17.7381       6.17142       8.25408       8.86020       9.27081       9.12756       8.81840
  24  23 4379.2538    0.9007 14.9819 10.2785 -0.0002  0.1534   0.0067   0.4248    0.0317   0.0000   423.0720      -7.14224       28.0259      -18.1126       8.51386       3.93607       9.76480       13.0871       14.4294       14.9886       14.9737       14.1733
  25   3 1289.4086    0.0915  0.0945 10.0424  0.0000  0.0162   0.0089   0.0272    0.0248   0.0000   440.7207       1.28426       20.7029      -3.50525      -2.73061       1.60562       1.03129       1.41569       1.47609       1.75401       1.72359       1.56129
  25   4 1489.4511    0.1637  0.1153 10.0080  0.0000  0.0153   0.0102   0.0260    0.0262   0.0000   440.3455     -0.248416       20.6910      -1.56764      -3.26924      -1.46519       1.47682       2.11552       2.12337       2.29109       1.84439       1.67569
  25   5 1674.0797    0.2925  0.2737  9.9859  0.0000  0.0125   0.0108   0.0311    0.0326   0.0000   439.9447      0.178393       20.4118     -0.512294      -1.72060      0.134310      0.830393      0.977366       1.14892       1.25724       1.23761       1.20638
  25   6 1847.8593    0.4599  0.4102  9.9896  0.0000  0.0150   0.0129   0.0328    0.0442   0.0000   439.8247      -1.78115       19.0808      0.292907      -2.86512      0.600270      0.966872       1.19423       1.38955       1.50265       1.40103       1.42246
  25   7 2016.8791    0.6555  0.6055 10.2357  0.0000  0.0169   0.0155   0.0415    0.0584   0.0000   438.3361      -2.38495       19.1986       3.12807      -2.85529      -2.68896       1.07098       1.39873       1.55152       1.63144       1.66955       1.56254
  25   8 2181.7227    0.9208  0.7659 10.4248  0.0000  0.0192   0.0192   0.0458    0.0830   0.0000   441.1978     -0.590528       15.3232      0.448977     -0.915015     -0.310906       1.19642       1.59743       1.61049       1.80731       1.74015       1.78380
  25   9 2340.4746    1.3345  0.9937 10.6724  0.0000  0.0204   0.0246   0.0545    0.1173   0.0000   440.6707     -0.343693       15.8398      0.798954     -0.677718     -0.816991       1.32215       1.75445       1.88020       1.94440       1.99224       1.96682
  25  10 2494.3081    1.8371  1.0686 10.8220  0.0000  0.0210   0.0316   0.0519    0.1565   0.0000   436.1436      -1.23357       15.5038       1.54223      -3.63318      0.469197       1.34390       1.72808       1.85558       1.94101       1.93638       1.95895
  25  11 2646.1654    2.3112  1.0291 11.8451  0.0000  0.0208   0.0426   0.0566    0.1319   0.0000   438.2474      0.402601       18.5868      0.483164     -0.942216      -4.42287       1.38828       1.74781       1.97083       2.12958       2.02461       1.98898
  25  12 2797.3238    3.0393  0.9219 12.3462  0.0000  0.0191   0.0569   0.0481    0.1163   0.0000   438.9582      -3.58125       14.5852      0.736125      -3.68839      -1.16993       1.24798       1.58979       1.71187       1.89515       1.89112       1.88800
  25  13 2947.3497    3.6905  0.9620 12.4150  0.0000  0.0194   0.0668   0.0492    0.1509   0.0000   440.5460      0.990202       9.28884      -1.76508       2.02885      -1.33451       1.28061       1.68992       1.74202       1.90825       1.86356       1.88986
  25  14 3096.1546    4.1109  0.9743 12.8195  0.0000  0.0197   0.0747   0.0505    0.1442   0.0000   439.0566    -0.0915159       12.6971      0.748314      -1.99101      -1.84350       1.29610       1.62155       1.75510       1.95955       1.98010       1.83145
  25  15 3243.8054    3.9510  1.3364 12.4753  0.0000  0.0231   0.0630   0.0650    0.1660   0.0000   439.8645     -0.361413       10.7053     -0.474163     -0.505791       2.61859       1.43974       1.93325       2.08818       2.24674       2.25314       2.07946
  25  16 3390.9745    3.3529  2.0139 12.3738  0.0000  0.0305   0.0442   0.0781    0.0821   0.0000   439.5467       1.46332       11.3982      -2.14846     -0.147329      -2.00419       1.93173       2.59252       2.83839       2.92992       2.92043       2.74409
  25  17 3538.0008    2.7343  3.1058 11.7927  0.0000  0.0389   0.0291   0.0999    0.0587   0.0000   441.0083       4.31496       15.9623      -4.93174      -2.45440      -9.31712       2.48589       3.17805       3.49092       3.68925       3.68104       3.50907
  25  18 3684.6701    2.2296  4.3168 11.4247  0.0000  0.0489   0.0212   0.1289    0.0480   0.0000   438.3263     -0.758897       13.0509       1.78065       1.50225      -1.91321       3.02663       4.08042       4.25851       4.72446       4.53029       4.38281
  25  19 3831.0384    1.8703  6.3229 10.6997  0.0000  0.0613   0.0149   0.1621    0.0514   0.0000   441.7034      -6.90953       5.58846      -1.64109     -0.810493      -8.92889       3.85424       5.11523       5.49277       5.87305       5.84520       5.55526
  25  20 3977.3312    1.5486  8.2765 10.5315  0.0000  0.0753   0.0118   0.2131    0.0444   0.0000   436.1541      -1.43369       4.71671      -9.30755      -22.1685       10.2758       4.79897       6.15379       6.82756       7.03537       7.11421       6.89049
  25  21 4123.5540    1.3082 11.0072 10.2466  0.0000  0.0990   0.0092   0.2712    0.0422   0.0000   431.2483       12.7961       1.43428       8.10487       5.15472      -13.5850       6.22100       8.22722       8.94472       9.30260       9.33923       8.94570
  25  22 4269.6660    1.0267 13.6188 10.2781 -0.0001  0.1302   0.0073   0.3681    0.0350   0.0000   453.2094       13.1087     -0.101239      -11.7741      -16.3136       1.10102       8.14287       10.6440       11.6013       12.4054       12.3249       11.8327
  25  23 4415.2566    0.8262 15.0352 10.2584 -0.0005  0.1591   0.0063   0.4406    0.0304   0.0000   428.7250      -15.2341       23.1712       7.96213      -9.97796      -13.1255       9.67971       12.9226       14.0767       15.0163       14.7613       14.3852
  26   3 1307.4753    0.1030  0.0828 10.0969  0.0000  0.0314   0.0117   0.0298    0.0242   0.0000   441.0505       1.29174       19.5702      -1.49575      -3.57654     -0.116834       2.18715       1.53594       4.90327       3.24016       2.33709       3.00822
  26   4 1508.6723    0.1717  0.1420 10.0730  0.0000  0.0117   0.0093   0.0237    0.0263   0.0000   439.7393      -1.21081       21.5588     -0.483801      -2.01087      -2.10240      0.815124       1.00680       1.06376      0.981003       1.17959       1.17034
  26   5 1694.0502    0.3055  0.2768  9.9911  0.0000  0.0126   0.0110   0.0314    0.0330   0.0000   439.1878      -1.77050       19.1969      -1.70178      -2.67374      0.398859      0.806925      0.974421       1.12908       1.18165       1.20204       1.18838
  26   6 1868.9866    0.4824  0.4832 10.0833  0.0000  0.0146   0.0130   0.0427    0.0462   0.0000   439.8692      -1.24588       18.8936      0.133444      0.263651      0.983545      0.971679       1.23573       1.33543       1.39175       1.35647       1.39868
  26   7 2039.7318    0.7052  0.5996 10.2048  0.0000  0.0167   0.0161   0.0386    0.0629   0.0000   441.6347      0.424389       20.4701      0.931000     -0.244891     0.0526473       1.05751       1.37854       1.46577       1.48212       1.55746       1.51297
  26   8 2206.0402    1.0383  0.8397 10.3872  0.0000  0.0196   0.0202   0.0458    0.0914   0.0000   440.7977      0.765309       18.6491      0.160121     -0.409606      0.265714       1.16987       1.59741       1.70006       1.77533       1.74747       1.78694
  26   9 2366.0239    1.4068  1.0064 10.9052  0.0000  0.0204   0.0253   0.0522    0.1062   0.0000   440.0235       1.92485       18.9096     -0.895359     -0.456161       2.02407       1.33742       1.65942       1.84430       2.04920       2.02368       1.97404
  26  10 2521.1534    1.9363  1.0775 11.3183  0.0000  0.0203   0.0337   0.0563    0.1325   0.0000   439.1420      0.230769       13.5046       4.38653      -3.62240      -2.51195       1.31093       1.69599       1.87907       1.97365       1.90443       1.93881
  26  11 2674.3392    2.5356  1.0687 11.5533  0.0000  0.0209   0.0441   0.0524    0.1872   0.0000   439.7559      -3.78758       15.5789       3.10176      -4.20358      -5.47206       1.32169       1.75362       1.87388       1.95252       1.88654       2.00558
  26  12 2826.5287    3.2021  0.9689 12.2681  0.0000  0.0190   0.0574   0.0496    0.1423   0.0000   439.5678      -3.42944       13.2580    -0.0980576      -2.20603      -1.57061       1.22717       1.58123       1.72986       1.82555       1.71003       1.77340
  26  13 2977.3942    3.8966  0.9561 12.4530  0.0000  0.0183   0.0686   0.0475    0.1470   0.0000   438.2231      -1.16083       11.3583     -0.184905      -3.81775      -3.89888       1.18439       1.52121       1.73831       1.82206       1.79931       1.73596
  26  14 3126.8436    4.1372  1.0301 12.8715  0.0000  0.0197   0.0727   0.0514    0.1455   0.0000   439.2202      -1.40239       12.8555       2.97532      0.479732      -2.79345       1.23565       1.55043       1.74814       1.92329       1.88716       1.82433
  26  15 3275.3559    3.8181  1.4679 12.5869  0.0000  0.0249   0.0575   0.0666    0.1319   0.0000   439.6035       2.41075       13.2428      -3.84310      -2.00022      -1.16503       1.51591       1.99296       2.06570       2.19087       2.24000       2.15310
  26  16 3423.3043    3.2451  2.0452 12.4327  0.0000  0.0302   0.0430   0.0817    0.0828   0.0000   441.5831     -0.933474       12.8045      0.358430       1.53492      -2.16090       1.86556       2.45453       2.64556       2.89959       2.72267       2.70423
  26  17 3570.9259    2.6382  3.1343 11.7860  0.0000  0.0383   0.0280   0.1015    0.0608   0.0000   440.1103      0.976841       6.64738       2.06893      0.398223      -6.22379       2.35192       3.18629       3.40245       3.64870       3.70902       3.47953
  26  18 3718.1280    2.1612  5.0777 10.9877 -0.0008  0.0504   0.0181   0.1347    0.0524   0.0000   439.2649      -2.32767       19.1554       2.52487      -14.0639       2.00130       3.14768       4.07163       4.47263       4.83597       4.75821       4.63047
  26  19 3865.2626    1.7739  6.5500 10.7758  0.0000  0.0619   0.0141   0.1697    0.0468   0.0000   436.5851       13.0176       17.8336       10.9069      -1.97387      -7.64962       3.81302       4.99661       5.44732       5.74297       5.81525       5.51444
  26  20 4011.9559    1.4805  9.1280 10.5214  0.0002  0.0820   0.0109   0.2262    0.0421   0.0000   446.8934       5.66476       11.3448      -1.12380      -1.49790       2.53052       4.98807       6.53135       7.10846       7.53720       7.55557       7.23606
  26  21 4158.6812    1.2307 11.4518 10.3296  0.0016  0.1024   0.0087   0.2856    0.0391   0.0000   431.4208      -1.82261       29.1180       1.30982       12.0977      -1.76438       6.23309       8.20147       8.88528       9.39046       9.52529       9.31187
  26  22 4305.1419    1.0105 13.9661 10.2597  0.0010  0.1326   0.0070   0.3612    0.0343   0.0000   439.3977      -14.0515       1.63156       3.38502      -18.6037      -7.50685       8.09575       10.7896       11.7606       12.5737       12.5308       12.2109
  26  23 4451.1547    0.8498 17.9390 10.1732  0.0011  0.1771   0.0058   0.4730    0.0293   0.0000   446.0107      -5.71589       18.8455      -17.6896       4.94067       16.8761       10.5621       13.7472       15.4179       15.9865       15.9064       15.7381
  27   2 1104.3714    0.0645  0.0740 10.2508 -0.0047  0.0233   0.0116   0.0580    0.0236   0.0000   435.9856       6.07850       21.9564      -5.64471      -7.41191       5.79586       1.38439       1.71343       2.30097       2.45956       3.29095       4.80565
  27   3 1325.2312    0.0994  0.0910 10.1045  0.0000  0.0176   0.0094   0.0317    0.0238   0.0000   440.4882      -1.28494       23.0187     -0.202346      -2.79589     -0.980816      0.776853       1.37377       1.45359       1.14541       1.73827       1.33343
  27   5 1713.5793    0.3308  0.2922 10.0170  0.0000  0.0119   0.0110   0.0295    0.0331   0.0000   440.7278      -1.04945       20.6688     -0.825490      -3.32205       1.45315      0.727482      0.938849       1.00313       1.03880       1.04718       1.03945
  27   6 1889.7601    0.5162  0.4647 10.0792  0.0000  0.0153   0.0133   0.0348    0.0469   0.0000   438.9074     -0.933140       19.1910     -0.459695      -1.35636      -1.66963      0.830537       1.17046       1.23889       1.33008       1.30532       1.31905
  27   7 2062.0257    0.7560  0.6995 10.1385  0.0000  0.0179   0.0158   0.0423    0.0697   0.0000   439.9131     -0.880830       16.8062       1.58737     -0.416302     -0.498814      0.980369       1.28190       1.45558       1.49386       1.53493       1.46471
  27   8 2229.6896    1.0921  0.8836 10.5641  0.0000  0.0187   0.0208   0.0507    0.0870   0.0000   439.4871      -1.13300       14.3737      -2.59536      -5.81826   -0.00250388       1.10417       1.36917       1.53897       1.61178       1.61390       1.62347
  27   9 2390.9363    1.4738  1.0241 10.7214  0.0000  0.0201   0.0255   0.0519    0.1237   0.0000   441.0924     -0.654728       17.3459       1.26290      -3.15377      -1.85071       1.19910       1.64645       1.72382       1.85586       1.86329       1.81879
  27  10 2547.4957    2.0433  0.9993 11.5229  0.0000  0.0200   0.0358   0.0505    0.1169   0.0000   439.9674      -2.05293       12.0799       1.21851     -0.445879     -0.995672       1.29709       1.65437       1.71367       1.81644       1.81561       1.75279
  27  11 2702.0295    2.6016  1.0305 11.7196  0.0000  0.0194   0.0447   0.0519    0.1475   0.0000   440.1071       2.35128       16.3674       1.08600      -4.48557      -1.20945       1.14213       1.53935       1.59658       1.71454       1.73577       1.70747
  27  12 2855.3006    3.4377  0.9383 11.9838  0.0000  0.0178   0.0606   0.0466    0.1858   0.0000   438.5695       2.68323       16.3640     -0.795850     -0.876677     -0.912352       1.14000       1.46826       1.61344       1.78657       1.72609       1.68173
  27  13 3006.9981    3.8855  0.8579 13.0651  0.0000  0.0178   0.0714   0.0438    0.1000   0.0000   438.8931       1.79805       14.9778       1.40117      -1.13870      0.288461       1.09113       1.37985       1.52089       1.68449       1.59586       1.58903
  27  14 3157.1747    4.0978  1.2111 12.9048 -0.0011  0.0218   0.0655   0.0576    0.1284   0.0000   441.7961      0.255394       19.0896       2.22354     -0.574143      -3.06242       1.38347       1.77094       1.96977       2.13305       2.08263       2.03214
  27  15 3306.4327    3.6503  1.6106 12.7165  0.0000  0.0262   0.0526   0.0675    0.0955   0.0000   438.4834      0.558027       12.8967      0.771059      -6.19997      -3.57429       1.57283       2.05347       2.26955       2.46204       2.35424       2.39808
  27  16 3455.0872    3.0906  2.3864 12.1059 -0.0001  0.0320   0.0367   0.0847    0.0816   0.0000   438.5920     -0.697667       12.6129       1.79161      -5.28366      -2.24299       1.89965       2.45959       2.72520       2.86465       2.85902       2.84416
  27  17 3603.3993    2.5415  3.6534 11.6898  0.0000  0.0423   0.0251   0.1103    0.0544   0.0000   439.8790      0.273081       11.2097      0.884339       1.93458      -5.82718       2.42832       3.20349       3.49049       3.71542       3.66058       3.59041
  27  18 3751.3799    2.0922  5.3170 10.9971  0.0000  0.0518   0.0169   0.1398    0.0485   0.0000   436.4841      -4.53073       16.1299       2.03246      -1.93798      -8.80811       3.03809       4.10284       4.41581       4.68753       4.60858       4.63756
  27  19 3898.9416    1.6955  7.5202 10.6090 -0.0009  0.0661   0.0123   0.1867    0.0442   0.0000   430.4765       3.53862       12.5407       6.36756      -7.04474       4.31331       3.93044       5.17262       5.62579       5.91780       5.95926       5.89168
  27  20 4046.2899    1.3888  9.3138 10.5094  0.0000  0.0834   0.0101   0.2316    0.0399   0.0000   437.1925       6.88675       11.4987      0.511151       3.42744      -2.25438       4.93044       6.41684       7.11642       7.40401       7.55467       7.41380
  27  21 4193.6493    1.1485 11.8488 10.3664  0.0000  0.1090   0.0080   0.3031    0.0361   0.0000   440.7520      -3.04632       21.1499      -10.7453       8.01281      -6.35737       6.30850       8.46290       9.31877       9.90090       9.84950       9.68836
  27  22 4340.1871    0.9604 14.0669 10.2616  0.0000  0.1351   0.0065   0.3688    0.0322   0.0000   445.9919       7.67982       21.2840      -7.52562      -14.9637      -20.7902       7.70966       10.3627       11.4324       11.8441       12.0481       11.8557
  28   5 1732.7310    0.3454  0.2633 10.0770  0.0000  0.0123   0.0116   0.0254    0.0322   0.0000   440.5585      0.604230       20.5064      -1.18050      -2.58348    -0.0856293      0.678202      0.870375       1.03036       1.02133       1.14093       1.13442
  28   6 1910.1108    0.5363  0.5476 10.1040  0.0000  0.0161   0.0128   0.0383    0.0491   0.0000   440.3315      0.530690       21.3770       2.16179      -4.66899     -0.459881      0.960825       1.16551       1.39055       1.45136       1.59215       1.52494
  28   7 2083.8683    0.8186  0.6631 10.2254  0.0000  0.0160   0.0171   0.0395    0.0700   0.0000   443.5096      -1.80100       17.5616       2.82739      -3.01393      -2.79909      0.908239       1.17100       1.31316       1.35787       1.37396       1.33162
  28   8 2252.7820    1.1456  0.8944 10.5593  0.0000  0.0190   0.0207   0.0459    0.0976   0.0000   440.2543      -1.80434       15.8164     -0.849133      -2.51566  -0.000388236       1.06136       1.40016       1.53498       1.61146       1.66154       1.63211
  28   9 2415.2831    1.5431  1.1133 11.1743  0.0000  0.0216   0.0265   0.0542    0.1111   0.0000   439.1212      -1.51048       20.2582       1.67047      -4.28559       3.10715       1.28921       1.69498       1.84367       1.95766       1.97961       1.92770
  28  10 2573.2997    2.1229  1.0528 11.4525  0.0001  0.0198   0.0355   0.0507    0.1253   0.0000   439.7285      -2.39271       15.3284       3.06835      -3.51880     -0.809040       1.17626       1.48465       1.59094       1.78316       1.75654       1.69164
  28  11 2729.2746    2.7725  1.0227 11.9883  0.0000  0.0190   0.0465   0.0500    0.1288   0.0000   440.0870       1.66151       18.8233      0.724543      -5.06154       1.02187       1.07179       1.40124       1.51666       1.61179       1.63292       1.59626
  28  12 2883.6707    3.4619  0.9584 12.5144  0.0000  0.0186   0.0605   0.0487    0.1308   0.0000   439.3972     -0.108011       17.0359       2.49218      -2.10688       1.10890       1.10493       1.54396       1.70553       1.90045       1.84499       1.87080
  28  13 3036.1352    4.1569  0.9523 12.9810  0.0000  0.0183   0.0727   0.0477    0.1217   0.0000   439.0195       1.91603       17.3754      0.279104      0.274360      -1.64832       1.16065       1.46878       1.64087       1.71193       1.73966       1.69662
  28  14 3187.0961    4.0196  1.2803 12.5636 -0.0039  0.0221   0.0602   0.0544    0.1499   0.0000   439.7478       1.45905       13.0615      -1.85416    -0.0616657      -1.23538       1.29253       1.64753       1.84791       1.97286       1.99468       1.91233
  28  15 3337.1794    3.4836  1.8291 12.4911  0.0000  0.0266   0.0459   0.0722    0.0894   0.0000   436.0554       1.46051       15.0122     -0.834201      -4.20428      -6.75984       1.57336       2.03499       2.24033       2.39337       2.33249       2.32791
  28  16 3486.6368    2.8904  2.5563 12.2042  0.0000  0.0339   0.0334   0.0887    0.0653   0.0000   437.4933       1.13880       15.8845       2.95435     -0.360097      -4.91487       1.88951       2.51985       2.69181       2.84954       2.93768       2.86682
  28  17 3635.5870    2.4120  3.9901 11.4613  0.0000  0.0427   0.0222   0.1137    0.0524   0.0000   439.2471       6.31805       14.6484      -1.16981      -8.16803      -4.36495       2.37764       3.14883       3.45050       3.64036       3.62878       3.61888
  28  18 3784.1668    1.9661  5.8438 11.0171  0.0000  0.0543   0.0154   0.1506    0.0435   0.0000   438.8417      0.352521       11.0777      -5.66070      -5.53847      -5.52946       3.19245       4.13908       4.63678       4.85602       4.96129       4.84965
  28  19 3932.2982    1.6275  7.8711 10.7154 -0.0001  0.0694   0.0117   0.1914    0.0396   0.0000   435.6476       2.20267       11.8830      -5.62739       5.08938      -12.8820       3.88345       5.12728       5.69843       6.06870       6.11846       5.89043
  28  20 4080.1161    1.3454 10.1949 10.4464  0.0000  0.0893   0.0092   0.2423    0.0390   0.0000   431.6846       10.7025       19.6714       5.95649      -3.03019       6.29482       5.07300       6.67646       7.42044       7.80898       7.95372       7.65520
  28  21 4227.9121    1.1231 12.9953 10.3370  0.0013  0.1159   0.0072   0.3219    0.0349   0.0000   444.6430      -6.43480       32.4809      -2.96137     -0.842579      -9.10694       6.63400       8.70353       9.55270       10.0692       10.1262       10.0228
  28  22 4374.7391    0.9098 15.2363 10.2812 -0.0001  0.1476   0.0060   0.3961    0.0301   0.0000   440.7260       12.8970      -1.68537      -30.9676       2.51008      -1.78032       7.97821       10.8316       11.9286       12.5738       12.6208       12.2929
  29   4 1564.1300    0.2142  0.1553 10.0032  0.0000  0.0099   0.0097   0.0216    0.0261   0.0000   440.6572     -0.513437       21.6529      0.950320      -2.87853      0.401956      0.593557      0.763101      0.962409      0.949309       1.02637      0.978902
  29   5 1751.5478    0.3737  0.3281 10.0929  0.0000  0.0116   0.0114   0.0319    0.0338   0.0000   441.1465     -0.720616       19.5208     -0.534006      -2.63080     -0.255879      0.623975      0.810845      0.898752      0.930887      0.986525      0.889118
  29   6 1930.1948    0.5635  0.5856 10.0863  0.0000  0.0163   0.0127   0.0387    0.0520   0.0000   440.8835     -0.222922       21.5811     -0.220097     -0.275646      0.161567      0.850877       1.10767       1.29158       1.39034       1.32469       1.35159
  29   7 2105.3124    0.8557  0.7364 10.2163  0.0000  0.0170   0.0167   0.0418    0.0739   0.0000   439.2040      -1.21692       19.3634       2.34455      -2.93657      -1.99396      0.897376       1.23388       1.29982       1.36907       1.40450       1.34625
  29   8 2275.3340    1.1872  0.9458 10.6726  0.0000  0.0191   0.0208   0.0484    0.0929   0.0000   440.3654      -1.05244       17.5111       2.03415      0.180301      0.110598       1.04972       1.33446       1.51401       1.55588       1.56749       1.55611
  29   9 2439.0079    1.6540  1.1707 11.1076  0.0000  0.0212   0.0264   0.0565    0.1191   0.0000   438.8690      0.179380       15.6252      -1.92608      -1.10350      -1.72266       1.16931       1.52179       1.57972       1.80477       1.89739       1.77556
  29  10 2598.6509    2.2053  1.0117 11.7273  0.0000  0.0191   0.0374   0.0493    0.1130   0.0000   440.5717      -1.17790       13.6584      -1.12542      -3.39853      -1.62035       1.06684       1.36080       1.48372       1.62603       1.59812       1.62180
  29  11 2756.1022    2.8755  1.0400 12.1176  0.0000  0.0192   0.0474   0.0496    0.1294   0.0000   438.8587     -0.415758       15.4671     -0.481719      -3.31185      0.229690       1.10941       1.43913       1.51968       1.73662       1.69388       1.67409
  29  12 2911.6065    3.6558  0.9775 12.4625  0.0000  0.0178   0.0623   0.0468    0.1450   0.0000   438.4896      0.215146       16.4584       2.42817      -1.73143     -0.110125       1.01043       1.31207       1.44041       1.55975       1.56738       1.55990
  29  13 3064.9711    4.1367  1.0334 12.8601  0.0000  0.0186   0.0689   0.0507    0.1423   0.0000   439.5204      0.196396       16.2949     -0.850062      -1.68046     -0.199385       1.06697       1.37138       1.48867       1.61341       1.65394       1.61228
  29  14 3216.7050    4.0317  1.2893 12.7050  0.0000  0.0213   0.0608   0.0559    0.1336   0.0000   438.6290      -2.54039       14.3733      -1.76144      0.228128      -5.32093       1.22676       1.51779       1.73386       1.87679       1.91753       1.88053
  29  15 3367.5783    3.3740  1.9065 12.5982  0.0000  0.0277   0.0428   0.0718    0.0740   0.0000   436.9098       2.72631       15.3349      -2.69920       1.42742    -0.0722768       1.51155       1.97760       2.17055       2.33479       2.31590       2.34544
  29  16 3517.8127    2.8461  2.9117 11.9277  0.0000  0.0345   0.0298   0.0924    0.0631   0.0000   441.6375       4.83712       12.5882      0.550075       1.83468      -4.10914       1.94434       2.43389       2.75895       2.93027       2.94314       2.92161
  29  17 3667.4864    2.3238  4.2785 11.4894  0.0000  0.0448   0.0211   0.1192    0.0500   0.0000   435.0901     -0.603571       16.1321      -1.44243       3.36475     -0.519025       2.43817       3.18719       3.42115       3.74717       3.84329       3.68940
  29  18 3816.5999    1.8920  6.3519 10.8832  0.0000  0.0572   0.0140   0.1570    0.0425   0.0000   445.5582      -2.75975       8.40829     -0.748801       1.76547     -0.379427       3.10702       4.12786       4.53860       4.83244       4.81825       4.83968
  29  19 3965.5640    1.5446  8.4037 10.6513  0.0001  0.0729   0.0107   0.2030    0.0385   0.0000   439.3249      -11.7668     0.0155783      -4.74813       13.0202      -4.16956       3.94030       5.29279       5.68798       6.17036       6.12318       6.08652
  29  20 4113.9058    1.3129 11.0286 10.4309  0.0000  0.0954   0.0084   0.2598    0.0370   0.0000   434.4435       1.98096       26.6383      -10.6560       1.07872      -6.89355       5.13290       6.88931       7.52950       8.13665       8.14047       8.09519
  29  21 4261.9085    1.0725 13.5376 10.3545  0.0000  0.1217   0.0067   0.3316    0.0322   0.0000   433.6967       11.3789       22.5791      -1.07702      -33.7542      0.454633       6.54954       8.70243       9.56136       10.2540       10.2607       10.1214
  30   3 1376.6114    0.1322  0.1186 10.0947  0.0000  0.0117   0.0087   0.0272    0.0235   0.0000   441.2145      -1.23040       22.8823       1.06389      -3.71106     -0.300219      0.741857      0.922813       1.05514       1.07730       1.03574      0.995384
  30   4 1581.9112    0.2332  0.2070 10.0489  0.0000  0.0105   0.0093   0.0257    0.0265   0.0000   439.4308    -0.0621077       21.4219      0.832549      -3.74615      -1.14457      0.593383      0.735216      0.761118      0.844321      0.990636      0.932240
  30   5 1770.0203    0.3762  0.3316 10.1231  0.0000  0.0123   0.0111   0.0286    0.0335   0.0000   440.5149     -0.773884       20.5605       1.17323      -2.68122      0.340722      0.719298      0.845296      0.969919       1.02460       1.03549       1.01754
  30   6 1949.9152    0.5748  0.6022 10.1735  0.0000  0.0160   0.0127   0.0396    0.0513   0.0000   440.4714    -0.0652931       18.1618       1.31837      -1.71479      -1.09837      0.874330       1.11419       1.23738       1.30611       1.37301       1.30547
  30   7 2126.3317    0.8863  0.7538 10.3651  0.0000  0.0163   0.0171   0.0439    0.0721   0.0000   441.5617       1.27336       20.2642      -1.99794     -0.686255       2.95069      0.902893       1.13983       1.24192       1.34624       1.35414       1.34726
  30   8 2297.3267    1.2329  0.9831 10.7701  0.0000  0.0199   0.0212   0.0494    0.0972   0.0000   441.2402       2.33716       21.0487       2.05013      -2.17986      -1.28247       1.02416       1.36801       1.51263       1.53933       1.63624       1.58885
  30   9 2462.2216    1.7411  1.1453 11.1073  0.0000  0.0205   0.0276   0.0527    0.1224   0.0000   440.1727       1.37210       20.7544      0.276489      0.387554      0.375295       1.16972       1.47578       1.65287       1.79082       1.85871       1.80469
  30  10 2623.4372    2.3108  1.1092 11.7782  0.0000  0.0199   0.0374   0.0521    0.1207   0.0000   439.5757       1.25293       17.7344      0.526325      -3.37214      0.124184       1.06167       1.39048       1.53121       1.67169       1.68503       1.66481
  30  11 2782.4160    3.0022  1.0559 12.0634  0.0000  0.0190   0.0481   0.0480    0.1374   0.0000   439.3350     -0.342240       17.9743       1.70999      -2.67852      0.348616       1.03227       1.37388       1.53775       1.68034       1.72373       1.69301
  30  12 2939.0601    3.9070  0.9275 12.5502  0.0000  0.0168   0.0657   0.0446    0.1256   0.0000   440.1680       1.48961       16.5944     -0.174029      -2.08171    -0.0218744      0.938605       1.25484       1.37749       1.41779       1.40613       1.47299
  30  13 3093.2759    4.1855  1.1082 12.8580  0.0000  0.0192   0.0667   0.0514    0.1424   0.0000   441.2578       3.42036       15.9937       1.48153      -3.39344      -3.42095       1.05933       1.32578       1.45997       1.59177       1.58829       1.53601
  30  14 3245.8983    3.9212  1.3518 13.0001  0.0000  0.0223   0.0573   0.0595    0.0993   0.0000   438.2757      0.901909       14.3425       1.52602      0.687822       2.45552       1.20245       1.52190       1.74415       1.80791       1.86882       1.85843
  30  15 3397.5616    3.3960  1.9767 12.2637  0.0000  0.0272   0.0404   0.0694    0.0824   0.0000   439.3924       1.00507       11.7307      -1.29780      -2.24342     -0.142661       1.51154       1.93843       2.10817       2.25324       2.31810       2.31967
  30  16 3548.5969    2.7179  3.0918 11.8454  0.0000  0.0353   0.0269   0.0944    0.0560   0.0000   442.9165       3.99367       17.0775      -3.84517      0.482330      -2.62957       1.87911       2.46535       2.69234       2.87968       2.88400       2.82156
  30  17 3699.0602    2.2472  4.7787 11.1288  0.0000  0.0455   0.0183   0.1226    0.0506   0.0000   438.8893      -6.30597       18.4611      -2.61067      -7.07829      -3.26647       2.47403       3.20992       3.60619       3.80509       3.88305       3.80335
  30  18 3848.6917    1.8257  6.5528 10.8889  0.0000  0.0584   0.0133   0.1588    0.0402   0.0000   440.3185      -6.12919       19.4665      -5.09790      -8.68023       4.06394       3.08212       4.06435       4.49825       4.75950       4.82177       4.74786
  30  19 3998.3057    1.4933  9.1118 10.5705  0.0000  0.0769   0.0099   0.2119    0.0376   0.0000   441.6567      -7.58568       16.3045       2.88584     -0.207468       1.03989       4.02042       5.31342       5.90057       6.34021       6.36807       6.20722
  30  20 4147.1813    1.2350 11.5695 10.4544  0.0000  0.1000   0.0078   0.2756    0.0345   0.0000   446.6178       11.4303       13.1626       5.01728       2.92982      -21.6129       5.27805       7.01180       7.74036       8.22005       8.42213       8.35264
  30  21 4295.8786    1.0057 14.4481 10.3538  0.0000  0.1306   0.0061   0.3534    0.0300   0.0000   435.4344      -9.56281       11.5177       1.86762      -5.39875       23.2291       6.84683       9.05922       10.1825       10.5897       10.8731       10.6111
  31   3 1393.1717    0.1245  0.1087 10.0330  0.0000  0.0123   0.0083   0.0225    0.0232   0.0000   440.7659     -0.521422       21.4544       1.99131      -1.47546      -1.12086      0.650234      0.854525      0.891081       1.18678       1.08900       1.36732
  31   4 1599.3145    0.2486  0.1890  9.9945  0.0000  0.0100   0.0099   0.0235    0.0262   0.0000   440.9126      0.367667       20.8868     -0.293595      -2.27192      0.237542      0.576003      0.791660      0.806136      0.793911      0.886384      0.826407
  31   5 1788.2273    0.4013  0.4089 10.0476  0.0000  0.0131   0.0109   0.0353    0.0370   0.0000   440.1812      -1.76934       21.1425     -0.366654      -1.54480     -0.938059      0.691493      0.947620       1.01049       1.12676       1.13100       1.10935
  31   6 1969.4400    0.6008  0.5862 10.1258  0.0000  0.0160   0.0129   0.0367    0.0510   0.0000   440.6088      -2.06025       22.7843     -0.620967      -1.53477      -1.57129      0.793587       1.07303       1.17996       1.21248       1.22429       1.21806
  31   7 2146.9707    0.8852  0.8820 10.2619  0.0000  0.0185   0.0160   0.0462    0.0841   0.0000   440.0182      0.156509       19.0367       2.03415      -2.34958     -0.365566      0.975051       1.28325       1.45925       1.52121       1.57565       1.54338
  31   8 2318.8647    1.3168  1.0840 10.6927  0.0000  0.0196   0.0214   0.0530    0.1081   0.0000   440.6202      0.104596       20.6858       1.55472      -1.99134       1.54085      0.997867       1.33331       1.42860       1.54740       1.56190       1.51043
  31   9 2484.9211    1.8539  1.1003 11.2275  0.0000  0.0198   0.0295   0.0506    0.1239   0.0000   439.6115      -1.91224       18.6944      -1.26264      -3.61546      -2.24621       1.04936       1.40435       1.52987       1.60266       1.63917       1.64800
  31  10 2647.7566    2.4289  1.0708 11.9464  0.0000  0.0193   0.0388   0.0494    0.1084   0.0000   438.0069    -0.0774890       19.2578     -0.640854      0.335546      -2.34304       1.01224       1.30701       1.48009       1.60110       1.58336       1.55545
  31  11 2808.2935    3.1997  0.9855 12.4101 -0.0001  0.0176   0.0524   0.0472    0.1118   0.0000   439.3768    -0.0942099       16.5593      0.446778      -2.99012      -1.17798      0.921667       1.17384       1.29453       1.39335       1.44553       1.42632
  31  12 2966.0537    3.9446  1.0018 12.4655  0.0000  0.0176   0.0631   0.0448    0.1447   0.0000   440.1849       1.26383       16.0026       2.11046      -3.35305      -1.78438      0.951696       1.22029       1.36156       1.45302       1.50583       1.46341
  31  13 3121.2173    4.2791  1.1458 12.5033  0.0000  0.0193   0.0651   0.0499    0.1891   0.0000   440.4800      0.968812       17.0094      -1.34200      -1.61826      -3.11351      0.969442       1.31604       1.46633       1.54777       1.56884       1.55869
  31  14 3274.7509    3.8828  1.4458 12.6384  0.0000  0.0222   0.0541   0.0595    0.1184   0.0000   438.3067       1.89786       16.1655      0.300884     -0.870093      0.576001       1.15483       1.49316       1.65911       1.80689       1.79664       1.71650
  31  15 3427.2704    3.2614  2.2719 12.2487  0.0000  0.0289   0.0360   0.0767    0.0658   0.0000   438.4998       1.97522       12.7075       1.86568     -0.195536      -1.82174       1.48391       1.94758       2.05425       2.27377       2.20744       2.30919
  31  16 3579.0470    2.6217  3.3578 11.7752  0.0000  0.0363   0.0247   0.0996    0.0520   0.0000   435.1778      0.950613       17.5710      -1.03316      -7.94173      -2.22544       1.86393       2.43902       2.65488       2.92364       2.92707       2.86251
  31  17 3730.2044    2.1364  5.0021 11.2055  0.0000  0.0473   0.0169   0.1275    0.0439   0.0000   434.5657     -0.819981       16.8054     -0.978189     -0.992601      -1.81356       2.40867       3.16120       3.55349       3.81229       3.81253       3.79721
  31  18 3880.5606    1.7579  7.1446 10.7400  0.0000  0.0610   0.0120   0.1653    0.0391   0.0000   440.3530      -2.14324       11.2790      -5.56342      -8.81870      -6.38732       3.09346       4.09711       4.46530       4.80168       4.91001       4.78657
  31  19 4030.5743    1.4478  9.7949 10.5115  0.0000  0.0811   0.0091   0.2251    0.0367   0.0000   444.7906       3.87006       9.74025      -11.1909      -5.37521       10.6458       4.17392       5.41934       6.06611       6.46860       6.55161       6.46813
  31  20 4180.3813    1.1929 12.3797 10.4032  0.0007  0.1051   0.0071   0.2934    0.0335   0.0000   444.7038      -6.37279       15.4963      -7.95870       3.40343      -26.9806       5.37377       7.11436       7.86660       8.43678       8.63009       8.34200
  31  21 4329.4852    0.9661 15.6264 10.3174  0.0000  0.1412   0.0057   0.3771    0.0287   0.0000   428.4152       7.46899       18.4787      -15.6687       4.71459       21.7266       7.10999       9.39837       10.6041       11.1075       11.3116       11.2297
  32   3 1409.4485    0.1240  0.0824 10.0860  0.0000  0.0099   0.0086   0.0203    0.0221   0.0000   440.8914      -1.12664       20.2468       1.54996      -2.17044      -1.88254      0.468588      0.597994      0.774304      0.787027      0.931678      0.944879
  32   4 1616.4257    0.2562  0.2333 10.0170  0.0000  0.0117   0.0092   0.0256    0.0274   0.0000   440.9282     -0.162871       20.2880      0.903673      -3.58536      -1.56110      0.540131      0.716385      0.851709      0.901937      0.930780      0.888702
  32   5 1806.1463    0.4234  0.4266 10.0624  0.0000  0.0135   0.0109   0.0328    0.0372   0.0000   440.5429     -0.105048       20.0234       1.63620      -2.58212      0.658067      0.719381      0.967045       1.05683       1.15518       1.23147       1.19641
  32   6 1988.6298    0.6577  0.6690 10.0926  0.0000  0.0161   0.0133   0.0403    0.0587   0.0000   441.0186      -1.83699       23.3904     -0.228905      -4.06423     -0.350105      0.793861       1.03465       1.16518       1.26773       1.30049       1.29014
  32   7 2167.3212    0.9647  0.7841 10.4747  0.0000  0.0167   0.0174   0.0412    0.0721   0.0000   441.2600     -0.372787       19.3983      0.417710      -1.33566      0.509823      0.784254       1.07343       1.13471       1.28964       1.29218       1.29225
  32   8 2340.0501    1.3691  1.0505 10.9465  0.0000  0.0196   0.0225   0.0526    0.0972   0.0000   439.1280      -1.87951       18.9171       2.30848      -4.41563     -0.612065      0.961372       1.28606       1.28360       1.49575       1.50399       1.57855
  32   9 2507.2390    1.8905  1.2735 11.0910  0.0000  0.0206   0.0274   0.0561    0.1293   0.0000   440.4137     -0.593625       18.4181      -2.50398       1.04922       1.58585       1.02971       1.40678       1.49320       1.67026       1.67984       1.57221
  32  10 2671.5672    2.5414  1.1793 11.7962  0.0000  0.0192   0.0388   0.0540    0.1352   0.0000   441.1293     0.0812821       19.9870    0.00993656    -0.0498201     -0.207014       1.01117       1.29726       1.41754       1.62167       1.67465       1.64401
  32  11 2833.6476    3.2726  1.0067 12.3528  0.0000  0.0177   0.0518   0.0452    0.1247   0.0000   441.1904       1.30051       17.0811      0.509751     -0.215674      -3.11041      0.911616       1.15234       1.28312       1.42857       1.40504       1.43707
  32  12 2992.6693    3.8730  1.0518 12.7274  0.0000  0.0184   0.0602   0.0462    0.1257   0.0000   438.6857      0.521113       14.7574       2.53138      -1.41608      -4.05080      0.930249       1.20260       1.32273       1.42512       1.38623       1.44777
  32  13 3148.8169    4.1085  1.2211 13.0517  0.0000  0.0210   0.0632   0.0539    0.1346   0.0000   439.4919       1.60958       15.0828       1.45447      -3.48004     -0.800031       1.02475       1.38359       1.47751       1.63244       1.62742       1.58002
  32  14 3303.2764    3.7504  1.5789 12.7844  0.0000  0.0230   0.0501   0.0638    0.0912   0.0000   439.0777       4.15031       14.7010     -0.767688      0.226072      -2.91296       1.20998       1.62732       1.80226       1.94348       1.92235       1.87762
  32  15 3456.5867    3.0926  2.5285 12.1822  0.0000  0.0304   0.0320   0.0802    0.0570   0.0000   439.8895       2.49186       14.9391      -3.23223       4.50429      -1.78296       1.50343       2.00097       2.20869       2.34816       2.40566       2.41399
  32  16 3609.2408    2.4819  3.7857 11.7822  0.0000  0.0393   0.0219   0.1068    0.0441   0.0000   439.0359      0.612181       11.3683      -1.02637      -3.68697       4.19505       1.97303       2.59337       2.89926       3.17628       3.18726       3.19161
  32  17 3761.1258    2.0359  5.3993 11.1765  0.0000  0.0496   0.0154   0.1339    0.0407   0.0000   437.5510      -2.69545       16.8286     -0.797900    -0.0884420      -8.03941       2.42972       3.21648       3.62082       3.82859       3.99542       3.96054
  32  18 3912.1002    1.6705  7.7175 10.7082  0.0000  0.0643   0.0110   0.1756    0.0375   0.0000   440.1050      -12.6070       4.09417      -7.54384      -4.26617      -8.74459       3.17643       4.23897       4.66298       5.07695       5.15505       5.14824
  32  19 4062.8630    1.3905 10.9206 10.5043  0.0000  0.0892   0.0081   0.2471    0.0346   0.0000   446.4510      -4.23985       11.9336       7.39442      -5.29556     -0.519879       4.45670       5.86243       6.57099       7.04347       7.27346       7.16250
  32  20 4212.9451    1.1357 12.8988 10.3878 -0.0012  0.1094   0.0066   0.3050    0.0326   0.0000   448.4486       8.88373       35.7764       9.05394       7.08507      -8.15438       5.42004       7.24990       8.07699       8.66221       8.85974       8.75761
  32  21 4362.9798    0.9232 15.5136 10.3133  0.0000  0.1415   0.0055   0.3788    0.0281   0.0000   437.8768       7.43267       9.11838      -13.0528      -16.3620      -2.00578       6.87947       9.14178       10.2371       10.8981       11.1122       10.9595
  33   3 1425.4262    0.1525  0.1119 10.1091  0.0000  0.0105   0.0090   0.0231    0.0227   0.0000   440.5884      -1.54911       20.6811      0.141581      -3.14281     -0.375792      0.501081      0.514768      0.696457      0.879993      0.701326      0.717347
  33   4 1633.2259    0.2684  0.1857 10.0550  0.0000  0.0091   0.0103   0.0217    0.0260   0.0000   440.9655     -0.203195       20.6362       1.00058      -3.63853    -0.0857829      0.552274      0.885411      0.939317      0.947074       1.14986       1.06907
  33   5 1823.8176    0.4400  0.3798 10.1213  0.0000  0.0121   0.0116   0.0307    0.0353   0.0000   440.0758      -1.89582       20.1630       1.08948      -2.84535     -0.212727      0.637584      0.812047      0.860327      0.922276      0.883025      0.882256
  33   6 2007.5716    0.6615  0.6540 10.1762  0.0000  0.0161   0.0130   0.0386    0.0564   0.0000   441.4635     -0.345334       20.8652      -1.96634      -4.17639     -0.168129      0.721680       1.00748       1.01722       1.22983       1.22190       1.20157
  33   7 2187.3281    1.0397  0.8630 10.3170  0.0000  0.0167   0.0178   0.0426    0.0889   0.0000   440.9668      0.248209       20.2558      0.447579      -5.67528       2.00785      0.808195       1.08227       1.16056       1.25886       1.23783       1.24345
  33   8 2360.7859    1.4495  1.1472 10.5835  0.0000  0.0195   0.0214   0.0501    0.1290   0.0000   440.9861    -0.0805613       20.1172     -0.993654      -1.58991      -2.20579      0.992631       1.24813       1.39598       1.51810       1.53478       1.52098
  33   9 2529.0810    2.0258  1.1230 11.4981  0.0000  0.0194   0.0311   0.0508    0.1131   0.0000   438.3483      0.488863       19.6059      0.277168      -3.21632     -0.674892      0.944349       1.20982       1.33380       1.45048       1.53147       1.48151
  33  10 2694.9593    2.6788  1.0995 11.8349  0.0000  0.0181   0.0408   0.0488    0.1326   0.0000   438.8004     -0.459931       18.6572     -0.878143      0.898147      -1.08642      0.916960       1.15402       1.32184       1.40018       1.45688       1.42368
  33  11 2858.5087    3.5622  0.9788 12.3823  0.0000  0.0174   0.0550   0.0423    0.1338   0.0000   440.1531       1.16475       14.4859      0.705393      -1.31388      -2.53444      0.861194       1.12722       1.27629       1.37401       1.41272       1.41399
  33  12 3018.7376    4.1813  0.9283 12.6507  0.0000  0.0161   0.0665   0.0419    0.1380   0.0000   440.2100     -0.683617       14.4752     -0.250497      -3.41170      -2.38891      0.822860       1.05109       1.19066       1.30243       1.29452       1.30126
  33  13 3175.9826    4.1750  1.1331 13.2817  0.0000  0.0194   0.0656   0.0520    0.1125   0.0000   438.1112      0.730402       15.5685      -2.92533     -0.283842      -1.37358      0.939946       1.27554       1.32101       1.54857       1.50233       1.52311
  33  14 3331.3252    3.6718  1.7751 12.4982  0.0000  0.0240   0.0440   0.0641    0.0860   0.0000   442.0308       1.67469       15.4799       1.25218      -1.47140      -1.28288       1.18267       1.56581       1.70242       1.81329       1.92475       1.87874
  33  15 3485.5589    3.0227  2.7596 12.0077  0.0000  0.0311   0.0295   0.0816    0.0591   0.0000   437.0244     -0.323028       16.2824      -3.53723      -4.02522      -1.99904       1.56867       2.01028       2.23398       2.37166       2.42576       2.47587
  33  16 3639.0874    2.4550  4.1970 11.3558 -0.0000  0.0401   0.0195   0.1056    0.0481   0.0000   439.2120       1.70602       13.5495       1.91554       1.22451       4.59702       1.93182       2.52405       2.79156       3.06720       3.07353       3.10617
  33  17 3791.6882    1.9797  6.1883 10.9294  0.0000  0.0532   0.0137   0.1433    0.0413   0.0000   439.3784       6.40431       18.9663      0.409137      -3.22610      -1.34446       2.58383       3.46731       3.79217       4.08693       4.21361       4.06599
  33  18 3943.3268    1.6298  8.1610 10.6067  0.0001  0.0664   0.0103   0.1828    0.0385   0.0000   439.3295      0.505891       14.3168      -4.48625     -0.369416      -1.49053       3.18542       4.21337       4.61315       4.93139       5.05745       5.10798
  33  19 4094.6692    1.3349 11.2563 10.5129 -0.0001  0.0924   0.0076   0.2539    0.0335   0.0000   451.4773       4.86094       4.00657       3.75271      -4.54519       2.25665       4.44187       5.84439       6.51376       7.13250       7.16678       7.12244
  33  20 4245.2902    1.1224 13.8332 10.3294 -0.0003  0.1144   0.0060   0.3130    0.0314   0.0000   436.5508       8.53137       7.48762       2.92068     -0.764227       8.24168       5.50271       7.19368       8.11091       8.67254       8.95140       8.76481
  34   2 1208.0172    0.0697  0.0468 10.1614  0.0000  0.0228   0.0095   0.0182    0.0208   0.0000   440.2806     -0.218788       22.7936      -1.99393      -2.84586      0.332267      0.922979       1.04930       1.75766       1.34689       1.12304       1.64435
  34   3 1441.1598    0.1492  0.1293 10.0813  0.0000  0.0134   0.0082   0.0228    0.0224   0.0000   441.8088      0.286283       19.4590       1.08194      -2.96618      0.361616      0.855663       1.14718       1.31797       1.33966       1.36736       1.28297
  34   4 1649.7191    0.2806  0.2236 10.0473  0.0000  0.0103   0.0096   0.0228    0.0265   0.0000   440.7001     -0.319745       21.2753      -1.02052      -2.69397      0.621109      0.430501      0.607468      0.643361      0.715885      0.689980      0.698053
  34   5 1841.2216    0.4598  0.4768 10.0348  0.0000  0.0135   0.0109   0.0340    0.0395   0.0000   440.2036     -0.989746       18.9242     -0.341406      -2.42528      0.722405      0.639979      0.855797      0.920149       1.00091       1.02226       1.03784
  34   6 2026.3305    0.6957  0.6818 10.1179  0.0000  0.0148   0.0135   0.0414    0.0586   0.0000   440.6207      0.151316       21.6969     -0.566536      -3.94377       1.01987      0.702337      0.915727       1.02202       1.13954       1.20562       1.16441
  34   7 2207.0171    1.0239  1.0192 10.1888  0.0000  0.0187   0.0160   0.0471    0.0987   0.0000   440.5362     -0.699505       22.7055      -1.45385      -4.19499      -1.00735      0.861835       1.12778       1.28114       1.34672       1.37921       1.43905
  34   8 2381.2022    1.5356  1.1956 10.7218  0.0000  0.0198   0.0225   0.0519    0.1280   0.0000   441.0915      0.671462       21.3433     -0.702466     -0.632319       2.08002      0.967405       1.29644       1.46949       1.55121       1.56985       1.58762
  34   9 2550.5928    2.0708  1.1562 11.4860  0.0000  0.0195   0.0312   0.0506    0.1247   0.0000   440.2301       1.84263       20.6012      -4.90578      -2.59016       1.15898      0.961988       1.26197       1.39053       1.56274       1.60524       1.60732
  34  10 2717.9392    2.7510  1.0844 12.0646  0.0000  0.0182   0.0423   0.0491    0.1225   0.0000   441.4847      0.400558       18.1236     -0.334204      -2.38316       1.58501      0.889000       1.19354       1.26665       1.44939       1.45145       1.45965
  34  11 2882.8747    3.6946  0.9766 12.2563  0.0000  0.0164   0.0568   0.0435    0.1459   0.0000   441.2153       1.80972       18.2718       1.18782      -4.34566     -0.386189      0.785162       1.03779       1.12561       1.21821       1.27711       1.29520
  34  12 3044.3309    4.1206  1.1185 13.0104  0.0000  0.0185   0.0614   0.0493    0.1112   0.0000   439.8266      0.383980       17.0408       2.33571     -0.576482    -0.0707713      0.904529       1.19278       1.30909       1.42559       1.40413       1.39002
  34  13 3202.7005    4.0662  1.3112 12.7121  0.0000  0.0206   0.0554   0.0514    0.1207   0.0000   441.5016       2.19173       14.7710      -1.33291     -0.368383       1.54353      0.967808       1.29733       1.41870       1.54154       1.55884       1.57238
  34  14 3359.1370    3.5239  1.8581 12.5649  0.0000  0.0244   0.0423   0.0670    0.0801   0.0000   439.9650      0.285221       15.9921      -2.80989      -2.20805     0.0637149       1.16922       1.53530       1.70847       1.79973       1.88768       1.87162
  34  15 3514.2960    2.8806  3.0708 11.7838  0.0000  0.0324   0.0263   0.0868    0.0567   0.0000   438.3544     -0.935025       21.3869     -0.279278      -5.31693       4.13611       1.56892       2.03302       2.30087       2.42614       2.54427       2.51710
  34  16 3668.4396    2.3407  4.5823 11.1547  0.0000  0.0412   0.0176   0.1107    0.0462   0.0000   437.1850      -1.91527       14.5814       3.03967       1.57128      -1.49780       1.96044       2.58690       2.84892       3.04990       3.15446       3.10788
  34  17 3821.8460    1.9003  6.6387 10.8010  0.0000  0.0543   0.0124   0.1501    0.0398   0.0000   444.0606       4.83345       10.5194      -4.23001      -11.3909       4.05290       2.56101       3.35626       3.75441       4.06007       4.13271       4.13697
  34  18 3974.4355    1.5649  8.9180 10.4851  0.0000  0.0701   0.0092   0.1938    0.0374   0.0000   442.1432      -7.58437       17.6907     -0.455024      -10.3978       3.34583       3.29118       4.35275       4.84054       5.14869       5.33536       5.34938
  34  19 4126.1791    1.2772 11.3961 10.4669  0.0000  0.0933   0.0072   0.2572    0.0325   0.0000   445.1134      -7.98192       11.9792      0.829891      -3.55804     -0.801135       4.37884       5.79741       6.45284       6.83730       7.11571       7.09614
  34  20 4277.5858    1.0625 14.5306 10.2863  0.0000  0.1220   0.0056   0.3296    0.0297   0.0000   439.0878      -7.97505       17.2138       3.93223       3.56133      -5.77301       5.63821       7.48584       8.40572       8.85574       9.12797       9.10910
  35   3 1456.6323    0.1666  0.1494 10.0047  0.0000  0.0096   0.0079   0.0256    0.0229   0.0000   441.2653     -0.310826       21.2201    -0.0522623      -3.95664     -0.313676      0.397750      0.557166      0.657078      0.645741      0.608147      0.697128
  35   4 1665.9403    0.2802  0.2884 10.0355  0.0000  0.0129   0.0087   0.0269    0.0277   0.0000   440.0676      0.804486       20.6246      0.718765      -3.62647      0.583272      0.671153      0.982463       1.11888       1.25637       1.28930       1.20702
  35   5 1858.4252    0.4683  0.4642 10.1232  0.0000  0.0137   0.0109   0.0324    0.0389   0.0000   440.3357      -1.63961       21.3145      0.731426      -4.38118      0.295568      0.609600      0.834844      0.896180      0.951600      0.970021      0.989217
  35   6 2044.7947    0.7548  0.7072 10.1555  0.0000  0.0156   0.0140   0.0392    0.0621   0.0000   440.4133      -2.06550       19.6624       1.94952      -1.91766      0.588055      0.646970      0.896771      0.980517       1.06961       1.03484       1.02812
  35   7 2226.3887    1.1102  0.9653 10.5594  0.0000  0.0179   0.0180   0.0457    0.0868   0.0000   442.6057     -0.857543       20.6486      0.860606     -0.597841     -0.710896      0.804427       1.08212       1.22744       1.27743       1.33467       1.32303
  35   8 2401.3091    1.6277  1.1711 10.6720  0.0000  0.0191   0.0232   0.0494    0.1347   0.0000   442.9810       2.20003       22.4253      0.389478      -2.57996       1.34205      0.890705       1.18618       1.31292       1.45088       1.47995       1.46186
  35   9 2571.8030    2.1402  1.2293 11.5538  0.0000  0.0198   0.0302   0.0506    0.1029   0.0000   440.1000     -0.847109       21.5199      -1.13822      -4.71493       1.80175      0.901567       1.22027       1.36636       1.44304       1.48680       1.50582
  35  10 2740.4795    2.8966  1.1353 12.3405  0.0000  0.0181   0.0433   0.0517    0.1038   0.0000   439.9746      -1.20150       17.3713      -4.08240      -2.09387     -0.712848      0.844877       1.11036       1.20179       1.34964       1.33315       1.34203
  35  11 2906.7639    3.7028  0.9611 12.6390  0.0000  0.0162   0.0574   0.0426    0.1104   0.0000   441.6281       1.37554       18.3340      0.808996      -2.34201      -1.88902      0.790696       1.02642       1.14311       1.20713       1.26595       1.20745
  35  12 3069.5312    4.3353  1.0946 12.9318  0.0000  0.0180   0.0634   0.0456    0.1265   0.0000   440.1855     -0.400231       18.6594      -1.29478      -1.82883      -1.81332      0.886351       1.11304       1.23717       1.36645       1.37773       1.44191
  35  13 3229.0675    4.0860  1.3336 12.9913  0.0000  0.0206   0.0564   0.0532    0.1078   0.0000   437.5018       1.08539       16.2891      0.117801      -1.71326    -0.0246296      0.945404       1.26542       1.35484       1.54207       1.49453       1.54064
  35  14 3386.5062    3.3809  2.1853 12.2331  0.0000  0.0262   0.0360   0.0704    0.0718   0.0000   438.1128     -0.264259       16.1289      -1.68289      0.744144    -0.0955777       1.19158       1.58037       1.73023       1.86682       1.90881       1.89789
  35  15 3542.6890    2.7818  3.1931 11.8929  0.0000  0.0339   0.0248   0.0882    0.0505   0.0000   438.5068    -0.0666499       12.4200       3.56384      0.887312       1.22600       1.52968       2.04482       2.27119       2.44842       2.52074       2.51338
  35  16 3697.6354    2.2087  5.0333 11.2408  0.0000  0.0442   0.0161   0.1203    0.0407   0.0000   441.5761       4.55823       12.0615     -0.354559      -1.70158      -8.26520       2.00482       2.64362       2.92991       3.13809       3.21960       3.17886
  35  17 3851.8006    1.8472  6.9725 10.7937  0.0000  0.0559   0.0116   0.1520    0.0384   0.0000   443.7742      -1.36151       17.6967     -0.914444      -7.77908      -4.05845       2.56476       3.36636       3.72920       4.08811       4.15185       4.17649
  35  18 4004.9917    1.5131  9.7545 10.5805  0.0003  0.0769   0.0086   0.2114    0.0348   0.0000   443.2753      -1.60164       9.61688      0.458334      -6.68073      -11.6438       3.47949       4.63661       5.12163       5.56661       5.77117       5.68544
  35  19 4157.3755    1.2339 12.2134 10.4236  0.0000  0.0990   0.0066   0.2696    0.0319   0.0000   445.6607       9.19161     -0.892354       4.85742      -7.71277      -11.3392       4.46091       5.99328       6.63864       7.11475       7.29838       7.34609
  35  20 4309.4390    1.0101 14.9830 10.3386 -0.0005  0.1277   0.0054   0.3446    0.0282   0.0000   433.3384       2.32540       13.4444      -10.8078      -20.2433      -5.58721       5.62533       7.59422       8.50671       8.96093       9.29693       9.14590
  36   3 1471.8410    0.1774  0.1371 10.0333  0.0000  0.0090   0.0083   0.0211    0.0225   0.0000   440.8959     -0.859246       21.9205     -0.124809      -3.79553     0.0562557      0.397480      0.479666      0.590989      0.567689      0.600307      0.624117
  36   4 1681.8876    0.3138  0.2565 10.0362  0.0000  0.0098   0.0097   0.0242    0.0275   0.0000   441.3642      -1.76572       21.7387     -0.315786      -3.21003      0.111648      0.503399      0.625829      0.726534      0.770151      0.776848      0.731132
  36   5 1875.4000    0.5279  0.4586 10.1303  0.0000  0.0128   0.0119   0.0296    0.0402   0.0000   441.3934     -0.882994       20.9790      0.182383      -3.36049      0.663813      0.578955      0.756720      0.848966      0.910503      0.925901      0.901722
  36   6 2063.0630    0.7317  0.7392 10.4225  0.0000  0.0159   0.0135   0.0423    0.0549   0.0000   440.8263       1.37721       20.6264     -0.244628      -1.15922     -0.361910      0.681380      0.925475       1.01154       1.09816       1.09762       1.06935
  36   7 2245.4649    1.1611  0.9270 10.6128  0.0000  0.0170   0.0184   0.0423    0.0845   0.0000   439.2169     -0.855589       21.6299      -1.29427      0.205872     -0.558357      0.777393       1.01171       1.12721       1.24201       1.22595       1.24012
  36   8 2421.0862    1.6159  1.1580 11.0297  0.0000  0.0186   0.0234   0.0504    0.1065   0.0000   440.4382      0.168204       20.2045      0.714838      -1.25521       1.79174      0.841250       1.10522       1.21231       1.32663       1.38524       1.40270
  36   9 2592.6720    2.2780  1.1785 11.4892  0.0000  0.0190   0.0326   0.0476    0.1381   0.0000   440.7491      0.597291       19.5186     -0.242609     -0.920178       3.24213      0.860573       1.15154       1.24555       1.39446       1.38101       1.37732
  36  10 2762.6546    3.0484  1.0916 12.1027  0.0000  0.0176   0.0443   0.0460    0.1276   0.0000   440.5169       1.18727       17.0277      -1.25730      -1.05304      -1.08182      0.809927       1.07188       1.19482       1.23993       1.25756       1.26325
  36  11 2930.2191    3.8494  1.0116 12.5676  0.0000  0.0171   0.0566   0.0415    0.1280   0.0000   440.5087       1.59117       21.3094     -0.276097      -3.12838      -1.42544      0.766315       1.03320       1.11035       1.20807       1.24180       1.30602
  36  12 3094.2347    4.2739  1.1610 12.8095  0.0000  0.0184   0.0606   0.0470    0.1379   0.0000   440.5778     0.0964701       17.6003      -2.39015      -2.91121      -2.13551      0.847573       1.12558       1.24439       1.37698       1.33766       1.40243
  36  13 3254.9726    3.9968  1.4499 13.0696  0.0000  0.0214   0.0527   0.0566    0.0891   0.0000   438.1900       1.61480       16.0329      0.361745      -1.80586      -1.11821      0.967416       1.27030       1.39196       1.51294       1.57455       1.58186
  36  14 3413.6056    3.2598  2.2669 12.3944  0.0000  0.0263   0.0336   0.0731    0.0556   0.0000   442.3186       2.06083       15.9360     0.0828560      0.592861      0.113854       1.19090       1.56690       1.74313       1.84703       1.90102       1.87519
  36  15 3570.6487    2.7246  3.5363 11.6272  0.0000  0.0347   0.0224   0.0895    0.0505   0.0000   438.1945      -2.87481       16.4756      -1.10250      -3.32839      -2.73958       1.52959       2.02268       2.24532       2.43252       2.48505       2.52293
  36  16 3726.5806    2.1841  5.3370 11.0561  0.0000  0.0447   0.0150   0.1209    0.0415   0.0000   436.2624      -3.61751       17.8890     -0.295428      -5.68877      -6.50941       1.99639       2.64539       2.97856       3.19299       3.26588       3.31532
  36  17 3881.3032    1.7505  7.3725 10.8308  0.0000  0.0591   0.0110   0.1618    0.0368   0.0000   444.5761       5.98054       19.1934      -1.31186      -7.88623      -2.65942       2.60767       3.43116       3.88870       4.20634       4.40459       4.39947
  36  18 4035.1180    1.4419 10.2838 10.6311  0.0000  0.0823   0.0081   0.2226    0.0330   0.0000   442.5290       5.88601       15.0401      -8.93229      -3.51775       4.80448       3.62467       4.84026       5.39818       5.86188       6.04336       6.04011
  36  19 4188.4675    1.1968 12.7439 10.3992  0.0001  0.1033   0.0061   0.2802    0.0311   0.0000   441.3018       5.65517       15.5188       1.11440      -5.49723      -7.58786       4.41207       6.07522       6.69394       7.22266       7.42665       7.36931
  37   2 1249.1689    0.0811  0.0786 10.1115  0.0000  0.0146   0.0078   0.0296    0.0202   0.0000   440.7578      0.235818       23.5750      0.602723      -5.20424      -3.60173      0.702045      0.911756       1.14798       1.11466       1.21061       1.23946
  37   3 1486.8249    0.1602  0.1899 10.0211  0.0000  0.0110   0.0072   0.0286    0.0227   0.0000   441.2491     0.0844527       20.3650     -0.745885      -1.97283      0.252761      0.511488      0.623011      0.709008      0.679766      0.848565      0.923213
  37   4 1697.5897    0.3392  0.3042 10.0291  0.0000  0.0104   0.0098   0.0278    0.0289   0.0000   440.7479     -0.661446       23.1202      0.413919      -4.41037    -0.0401900      0.475352      0.660953      0.789377      0.823998      0.831789      0.912457
  37   5 1892.2010    0.5339  0.4788 10.1485  0.0000  0.0125   0.0121   0.0341    0.0404   0.0000   440.8544      0.739524       21.3343      0.200763      -3.46289     -0.367755      0.516327      0.699883      0.774962      0.875929      0.892223      0.891235
  37   6 2081.1252    0.8080  0.7805 10.2289  0.0000  0.0162   0.0140   0.0390    0.0659   0.0000   441.7022      -1.45614       23.2143       1.23844      -4.37253       1.73398      0.678560      0.912417       1.03706       1.08437       1.12795       1.16280
  37   7 2264.3208    1.1988  0.9864 10.6354  0.0000  0.0170   0.0184   0.0448    0.0843   0.0000   441.1105      -1.54544       23.0128     -0.554289      -3.29559     -0.160909      0.760589      0.998762       1.08607       1.14854       1.21606       1.22898
  37   8 2440.6342    1.7281  1.2565 10.9490  0.0000  0.0191   0.0237   0.0509    0.1133   0.0000   439.8788       1.51290       22.1353      -2.08598      -1.35746       1.03729      0.859375       1.10072       1.23638       1.33300       1.38682       1.42704
  37   9 2613.2709    2.3718  1.1758 11.8411  0.0000  0.0189   0.0339   0.0487    0.1072   0.0000   440.4924       1.87794       21.0922      0.507728      -3.23291     -0.343516      0.851306       1.13179       1.23888       1.37392       1.36204       1.39150
  37  10 2784.4807    3.1463  1.0776 12.2342  0.0000  0.0171   0.0456   0.0458    0.1215   0.0000   441.9406      0.848325       18.5933      -1.34463      -2.69166      -1.75476      0.762407      0.993470       1.11718       1.17478       1.20098       1.21741
  37  11 2953.2488    3.9832  1.1211 12.4394  0.0000  0.0173   0.0560   0.0460    0.1449   0.0000   440.7488     -0.271543       20.2739      0.840054      -3.31750      0.657102      0.787840       1.01261       1.08099       1.24885       1.23432       1.28573
  37  12 3118.5081    4.3348  1.2638 12.7527  0.0000  0.0187   0.0585   0.0495    0.1322   0.0000   440.5747     -0.225306       17.8601      0.684998      -1.87614      0.887776      0.831430       1.09739       1.21055       1.33480       1.36166       1.36574
  37  13 3280.5084    3.8734  1.6716 12.8722  0.0000  0.0224   0.0467   0.0617    0.0734   0.0000   440.2346    -0.0552019       17.1275      0.167108      -1.62004       1.30503      0.942093       1.26427       1.37884       1.51374       1.52101       1.51891
  37  14 3440.2458    3.2074  2.4073 12.2998 -0.0000  0.0276   0.0314   0.0718    0.0524   0.0000   439.6729     -0.130087       15.9025       3.02998      0.445524      0.158701       1.17980       1.56627       1.76024       1.86900       1.92814       1.95648
  37  15 3598.3073    2.5704  3.7942 11.6252  0.0000  0.0366   0.0206   0.0942    0.0452   0.0000   440.9475       2.02260       13.2103    -0.0704963       2.35966      -1.47482       1.56140       2.10592       2.29943       2.49530       2.55280       2.57796
  37  16 3754.9037    2.0742  5.5193 11.1212  0.0000  0.0470   0.0141   0.1244    0.0387   0.0000   439.3935       1.47689       15.9255      -1.31688      -5.80929     -0.773909       2.02216       2.66923       2.95882       3.26314       3.35379       3.35012
  37  17 3910.6422    1.7149  8.1863 10.6755  0.0003  0.0630   0.0100   0.1720    0.0368   0.0000   440.5635       1.44484       10.8271      -7.44742      -5.42910       6.80636       2.72715       3.60445       4.02040       4.29886       4.45790       4.50548
  37  18 4065.2025    1.3971 10.9103 10.5176 -0.0000  0.0852   0.0073   0.2322    0.0327   0.0000   441.8334       3.21155       23.5798     -0.979872       3.23364       2.14915       3.74410       4.88983       5.45364       5.84798       6.07919       6.03480
  37  19 4218.9527    1.1511 13.4960 10.3618 -0.0008  0.1092   0.0057   0.2893    0.0296   0.0000   442.3202       1.12781       21.9517       5.70370      -1.57637      -16.1511       4.60706       6.21414       6.88957       7.49860       7.71857       7.78802
  38   3 1501.5468    0.1712  0.1702 10.0648  0.0000  0.0104   0.0077   0.0248    0.0224   0.0000   440.8652     -0.650394       22.5857      0.636692      -3.04202       1.34548      0.501292      0.621776      0.741456      0.738092      0.759982      0.825530
  38   4 1713.0096    0.3401  0.3220 10.0571  0.0000  0.0117   0.0093   0.0268    0.0289   0.0000   441.0406     -0.533332       21.2028     -0.308045      -2.15281     -0.148935      0.433800      0.643174      0.658890      0.788612      0.823033      0.779849
  38   5 1908.7780    0.5544  0.5586 10.0940  0.0000  0.0134   0.0113   0.0352    0.0430   0.0000   440.8597      -2.57780       20.9516       1.75464      -2.13982     -0.179932      0.570110      0.749476      0.829327      0.875598      0.897066      0.896506
  38   6 2098.9565    0.8438  0.7978 10.3044  0.0000  0.0150   0.0143   0.0414    0.0634   0.0000   441.1444      -2.40312       21.2516     -0.795419      -4.22285      0.450817      0.637534      0.835845      0.932725      0.963097       1.03496       1.06310
  38   7 2282.8737    1.2530  1.0680 10.6428  0.0000  0.0176   0.0185   0.0477    0.0961   0.0000   442.1827     0.0821888       20.6429     -0.822793      -2.28401     -0.806240      0.758486       1.02611       1.12808       1.22143       1.24374       1.23542
  38   8 2459.9121    1.7951  1.2651 11.1505  0.0000  0.0191   0.0245   0.0511    0.1061   0.0000   439.9065      0.599720       21.9830      -2.10530      -2.66373       2.81873      0.857265       1.11647       1.27471       1.36748       1.41877       1.42872
  38   9 2633.6643    2.4487  1.2345 11.7194  0.0000  0.0188   0.0331   0.0481    0.1105   0.0000   440.3244      0.513550       20.5957      -1.14633      -1.39017       1.89705      0.812419       1.03066       1.12796       1.26115       1.28806       1.31288
  38  10 2805.9701    3.2733  1.0486 12.2947  0.0000  0.0169   0.0471   0.0423    0.1236   0.0000   440.0182     -0.854515       20.5216     -0.950695      -4.54985      0.212439      0.741879      0.954643       1.03084       1.14052       1.17198       1.18462
  38  11 2975.8441    4.1098  1.0469 12.7042  0.0000  0.0168   0.0584   0.0422    0.1296   0.0000   439.5425     -0.514221       19.6436      -1.13259      -3.04255     -0.494534      0.736264      0.940621       1.02138       1.16740       1.22379       1.26718
  38  12 3142.2489    4.3214  1.2122 12.9551 -0.0017  0.0180   0.0582   0.0489    0.1153   0.0000   441.8093      0.489367       16.0148      -2.64654      0.139546     -0.264561      0.791193       1.02304       1.14887       1.24225       1.26899       1.32833
  38  13 3305.6073    3.7950  1.7672 12.6891  0.0000  0.0224   0.0431   0.0610    0.0745   0.0000   439.3434       2.59141       15.2660     -0.537728     -0.348877      -1.38780      0.970872       1.27136       1.37619       1.51875       1.54601       1.54828
  38  14 3466.6298    3.1320  2.8083 12.1798  0.0001  0.0293   0.0278   0.0780    0.0464   0.0000   439.4908       1.43314       16.9971      -1.43183      -2.25378     -0.330140       1.23548       1.61508       1.80165       1.93031       1.98334       1.99801
  38  15 3625.6093    2.4839  4.3227 11.4051  0.0000  0.0378   0.0181   0.1011    0.0431   0.0000   438.7361      -2.38036       12.4374     -0.374727     -0.761326      -4.52567       1.61329       2.12481       2.36422       2.56607       2.66167       2.67894
  38  16 3783.0315    2.0341  6.3993 10.9287  0.0000  0.0500   0.0126   0.1364    0.0383   0.0000   438.0477      -1.44592       18.3501      0.138095      0.535403       1.20795       2.11783       2.84952       3.16376       3.45207       3.51810       3.57584
  38  17 3939.4257    1.6392  8.4820 10.7301 -0.0007  0.0647   0.0092   0.1799    0.0338   0.0000   440.3164       1.82080       21.2061      -6.04974      -3.66283       1.22094       2.72458       3.53027       4.03490       4.28381       4.44796       4.44995
  38  18 4095.0043    1.3598 11.4353 10.5267  0.0007  0.0879   0.0068   0.2418    0.0311   0.0000   432.6232       9.44861       16.2328      -1.10527      0.741646      -9.01428       3.68872       4.88682       5.51082       5.92533       6.09632       6.12437
  38  19 4249.4282    1.0997 14.3801 10.4000  0.0005  0.1162   0.0053   0.3129    0.0275   0.0000   440.4857       6.72547       6.85617       2.98836      -3.81923      -8.49800       4.75542       6.45521       7.07097       7.76148       7.94335       8.03668
  39   2 1275.7269    0.0938  0.1205 10.1046  0.0000  0.0141   0.0073   0.0303    0.0202   0.0000   441.8902     -0.584514       19.7653      -1.41962      -4.96377     -0.268558      0.579970      0.779369      0.844723      0.978100       1.06749      0.868080
  39   3 1516.0433    0.1927  0.1866 10.0262  0.0000  0.0095   0.0075   0.0232    0.0224   0.0000   442.3121     -0.545174       20.9717       1.67311      -4.35911      0.544309      0.411712      0.552162      0.578608      0.597167      0.638921      0.703335
  39   4 1728.2587    0.3662  0.3691  9.9678  0.0000  0.0118   0.0093   0.0291    0.0308   0.0000   441.8061     -0.268900       21.5226     -0.435354      -2.96852     -0.264029      0.470039      0.575404      0.662216      0.754005      0.756556      0.784755
  39   5 1925.2074    0.5603  0.6041 10.1327  0.0000  0.0142   0.0112   0.0368    0.0448   0.0000   441.9223      -2.02534       21.5581      -2.21272      -3.21989   -0.00999888      0.566586      0.780275      0.876684      0.943154      0.998783       1.01238
  39   6 2116.5358    0.8656  0.8844 10.3208  0.0000  0.0163   0.0140   0.0432    0.0691   0.0000   441.4682      -1.44975       21.5038      0.266590      -2.84223      0.314909      0.655899      0.883264      0.963266       1.08468       1.13014       1.14954
  39   7 2301.2066    1.2938  1.1120 10.6145  0.0000  0.0178   0.0184   0.0480    0.0982   0.0000   440.2352    0.00695153       20.6482      -1.35333      -2.93404      -1.24890      0.710156      0.932912       1.02856       1.13011       1.16862       1.17634
  39   8 2479.0182    1.8923  1.1612 11.3425  0.0000  0.0181   0.0266   0.0480    0.1090   0.0000   440.2380      0.518657       20.8565      -2.18046      -4.16532     -0.518381      0.747301      0.978305       1.07849       1.18753       1.18834       1.16935
  39   9 2653.8083    2.5666  1.1765 11.7353  0.0000  0.0179   0.0352   0.0472    0.1263   0.0000   440.6413     -0.996585       20.1199      -1.88829      -3.14813     -0.420592      0.771569      0.996765       1.07663       1.19959       1.22390       1.24135
  39  10 2827.2373    3.4592  1.0926 12.2112  0.0000  0.0166   0.0475   0.0436    0.1361   0.0000   441.9405     -0.329062       20.2870     -0.302396     -0.972934      -2.21089      0.711317      0.888303       1.01213       1.12408       1.12582       1.17243
  39  11 2998.0745    4.2755  1.0212 12.7042  0.0000  0.0163   0.0603   0.0403    0.1323   0.0000   441.3409      0.281530       19.3103       1.02615      -4.39361      -2.01862      0.670364      0.900266      0.991331       1.07920       1.12109       1.12733
  39  12 3165.6550    4.3362  1.2550 13.0711  0.0000  0.0187   0.0579   0.0479    0.1055   0.0000   440.2976      0.467612       19.0134      0.224685      -2.76201      0.172182      0.781862       1.04197       1.11847       1.24611       1.23484       1.30965
  39  13 3330.3146    3.7044  1.8773 12.6905  0.0000  0.0232   0.0404   0.0615    0.0635   0.0000   441.5211      0.441204       18.6438       2.10334      -2.40225      -1.80522      0.954960       1.26438       1.40429       1.53756       1.56563       1.55863
  39  14 3492.5337    3.0188  2.9635 12.0896  0.0000  0.0301   0.0259   0.0793    0.0452   0.0000   439.4207     -0.224987       12.5031      -3.62634     -0.660388     -0.890351       1.23679       1.64278       1.83286       2.05309       2.05783       2.08600
  39  15 3652.5984    2.3924  4.3786 11.5633  0.0000  0.0385   0.0174   0.1040    0.0372   0.0000   439.1280       3.40995       15.7944      0.290526    -0.0789317      -6.28295       1.55607       2.04633       2.32236       2.48989       2.59514       2.59899
  39  16 3811.0870    1.9484  6.5750 10.8922  0.0000  0.0510   0.0117   0.1383    0.0365   0.0000   441.1931       4.15406       20.7296      -2.72975       1.66484      0.315796       2.08522       2.79182       3.06448       3.35395       3.52307       3.57920
  39  17 3968.1910    1.6113  9.4924 10.6550  0.0000  0.0704   0.0084   0.1985    0.0335   0.0000   441.3380      -5.67342       14.3314      -2.49117      -6.53157      0.326336       2.88913       3.82159       4.31791       4.68033       4.85339       4.81390
  39  18 4124.4996    1.2743 11.6164 10.5827 -0.0004  0.0920   0.0064   0.2519    0.0294   0.0000   437.6610      -9.27350       18.9875       7.42380      -10.4478       9.21677       3.63653       4.88741       5.51614       5.94071       6.02429       6.12289
  40   2 1288.7452    0.0917  0.1021 10.0916  0.0000  0.0145   0.0071   0.0276    0.0197   0.0000   441.4476     -0.916944       22.4839     -0.564669      -3.13298      -1.42442      0.504193      0.709589      0.817049      0.762924      0.880625      0.858495
  40   3 1530.3126    0.1783  0.1835 10.0782  0.0000  0.0102   0.0073   0.0227    0.0220   0.0000   441.1748     -0.368813       22.2602      0.213171      -3.44637      -2.23710      0.458722      0.558678      0.657634      0.769757      0.689142      0.711391
  40   4 1743.2452    0.3784  0.3617  9.9816  0.0000  0.0110   0.0094   0.0271    0.0309   0.0000   441.9434     -0.358479       20.7722     -0.529682      -3.60078     -0.132097      0.455630      0.590893      0.675150      0.768948      0.751091      0.727214
  40   5 1941.4122    0.6026  0.5436 10.1915  0.0000  0.0129   0.0118   0.0314    0.0446   0.0000   441.4355      0.371524       21.1186     -0.332573      -2.19080      -1.02842      0.508948      0.650603      0.757301      0.774073      0.808327      0.836258
  40   6 2133.9352    0.9065  0.8512 10.3416  0.0000  0.0152   0.0144   0.0411    0.0685   0.0000   441.2417      -1.28101       21.4695      0.263985      -2.97639     0.0568719      0.627012      0.819880      0.928101       1.02447       1.06032       1.01804
  40   7 2319.2959    1.3783  1.0886 10.7574  0.0000  0.0173   0.0195   0.0460    0.0991   0.0000   440.6266      0.237214       21.1940     -0.573323      -1.78369     -0.380241      0.695133      0.933845       1.02764       1.09190       1.13577       1.15927
  40   8 2497.8351    1.8900  1.2418 11.1681 -0.0001  0.0184   0.0251   0.0491    0.1130   0.0000   440.0746       2.70561       22.6109      -1.37408      -3.00113     -0.143023      0.761113       1.00983       1.10340       1.17450       1.22125       1.23565
  40   9 2673.7389    2.6907  1.1683 12.0462  0.0000  0.0177   0.0370   0.0483    0.1141   0.0000   441.9983     -0.675065       20.6659     -0.451319      -2.85910     -0.240137      0.725068      0.948720       1.08511       1.15766       1.20232       1.16744
  40  10 2848.1707    3.5720  1.1054 12.2665  0.0000  0.0167   0.0483   0.0431    0.1328   0.0000   440.0624  -0.000441325       22.3638     -0.743724      -3.57174      -2.27244      0.681974      0.880683      0.963613       1.08018       1.10587       1.08047
  40  11 3019.9640    4.2168  1.0328 13.0027  0.0000  0.0160   0.0599   0.0429    0.1057   0.0000   440.3235       1.66624       19.4423     -0.365781      -1.60453      -3.22315      0.659842      0.862941       1.01000       1.09294       1.13721       1.13009
  40  12 3188.6640    4.2130  1.3795 13.0219  0.0000  0.0193   0.0530   0.0509    0.0940   0.0000   441.8321     -0.365472       19.9148       1.67502      -2.85959      -2.06569      0.803626       1.04787       1.17101       1.29641       1.27506       1.32947
  40  13 3354.5600    3.5505  2.2111 12.4483  0.0000  0.0249   0.0347   0.0667    0.0561   0.0000   439.4953      -1.75493       20.6591      0.108856      -2.23223      -3.63643      0.983675       1.31108       1.42263       1.59447       1.58275       1.62903
  40  14 3518.0410    2.8799  3.0838 12.1525  0.0000  0.0311   0.0246   0.0827    0.0430   0.0000   442.1234       2.77742       17.2395      -2.91380      -4.67735      -3.48923       1.25891       1.65683       1.83045       1.98158       2.05706       2.04436
  40  15 3679.3430    2.3164  4.9312 11.4504  0.0000  0.0415   0.0156   0.1095    0.0347   0.0000   438.0915       3.16437       12.6335      -6.71087     -0.697804      -4.07480       1.65324       2.20628       2.45069       2.66944       2.74060       2.76452
  40  16 3838.6420    1.8802  7.1332 10.9218  0.0000  0.0544   0.0108   0.1485    0.0346   0.0000   441.6447       4.42322       15.9192      -1.70825      -1.60053       7.33542       2.16910       2.83363       3.20315       3.43108       3.60159       3.62235
  40  17 3996.5652    1.5350  9.6310 10.7408  0.0002  0.0729   0.0080   0.2025    0.0315   0.0000   441.2804       2.44592       21.1886       10.9527       8.28815       3.29164       2.94128       3.92533       4.41647       4.78259       4.96140       5.01904
  40  18 4153.4674    1.2485 12.8878 10.5920  0.0015  0.0989   0.0060   0.2741    0.0279   0.0000   435.2418      -7.10754       22.3074       9.32634      -5.11544      -2.00808       3.87958       5.21167       5.82947       6.37683       6.47662       6.56067
  41   2 1301.5666    0.1060  0.0749 10.1013  0.0000  0.0113   0.0073   0.0173    0.0193   0.0000   441.6223     -0.472759       20.5050      0.406378      -1.88241      -1.60489      0.376132      0.522516      0.653236      0.538838      0.786851      0.705891
  41   3 1544.3543    0.2077  0.1874 10.0444  0.0000  0.0092   0.0076   0.0204    0.0223   0.0000   441.0726     -0.269504       21.3360     -0.568065      -2.85234     -0.675636      0.371328      0.489806      0.525267      0.585385      0.585830      0.611332
  41   4 1758.0340    0.3857  0.3263 10.1027  0.0000  0.0104   0.0097   0.0241    0.0294   0.0000   440.4275     -0.120406       20.3549      -2.19509      -3.49962     -0.356659      0.406100      0.525620      0.620645      0.637840      0.694369      0.723212
  41   5 1957.4476    0.6196  0.6576 10.1905  0.0000  0.0146   0.0113   0.0353    0.0484   0.0000   441.1859      -2.07325       21.3894      -1.98024      -5.15208     -0.101208      0.583090      0.757372      0.804060      0.887951      0.934176       1.00128
  41   6 2151.1199    0.9429  0.8507 10.5077  0.0000  0.0155   0.0150   0.0406    0.0659   0.0000   442.2732       2.25566       21.1612      0.674411      -3.05177     -0.689139      0.591137      0.773901      0.881034      0.943166      0.976761      0.971898
  41   7 2337.1470    1.4386  1.1347 10.8478  0.0000  0.0176   0.0200   0.0469    0.0967   0.0000   441.7405     -0.636357       19.5184     -0.309106      -3.75920     -0.818993      0.686111      0.890275      0.975023       1.08744       1.10522       1.12192
  41   8 2516.5574    2.0436  1.2537 11.2346  0.0000  0.0180   0.0267   0.0479    0.1162   0.0000   441.0412      -1.59680       19.5190      -1.68953      -4.28125      -1.26249      0.725099      0.933449       1.06000       1.13982       1.17561       1.20913
  41   9 2693.4752    2.7318  1.1632 12.3862  0.0000  0.0178   0.0379   0.0486    0.0911   0.0000   440.8831       2.13447       22.1928       2.00146      -1.87030     -0.871518      0.703285      0.945274       1.05728       1.15294       1.17441       1.21025
  41  10 2868.8640    3.5587  1.0928 12.4707  0.0000  0.0164   0.0486   0.0439    0.1198   0.0000   440.0381     -0.229944       21.3890     -0.971287      -3.10964      0.172052      0.641167      0.846859      0.964223       1.03838       1.07748       1.06265
  41  11 3041.5665    4.3191  1.1021 13.0175  0.0000  0.0165   0.0589   0.0447    0.1096   0.0000   440.6511       1.09760       21.9487      -1.73732      -1.83410      -1.56346      0.652411      0.882696      0.956329       1.06140       1.05284       1.05575
  41  12 3211.2690    4.2472  1.3401 13.3133  0.0000  0.0195   0.0556   0.0515    0.0903   0.0000   440.2971       1.09796       16.8126     -0.468912     -0.714390    -0.0754996      0.781419       1.03175       1.13922       1.25442       1.29836       1.30348
  41  13 3378.4746    3.6320  2.1403 12.4786  0.0000  0.0245   0.0354   0.0621    0.0594   0.0000   441.6404     -0.607598       16.2563       2.13142      -3.24184      -3.33221      0.969992       1.28218       1.45423       1.55175       1.63470       1.66235
  41  14 3543.1756    2.8489  3.5665 11.7027  0.0000  0.0321   0.0213   0.0858    0.0430   0.0000   440.7704      -3.52006       15.2657      0.672974       1.55932      0.123665       1.24710       1.68083       1.86279       2.00157       2.12692       2.15238
  41  15 3705.4982    2.2639  5.1877 11.3280 -0.0000  0.0418   0.0147   0.1138    0.0353   0.0000   440.8965     -0.323372       16.1426      -4.40092      -2.23757      -3.29335       1.64573       2.14953       2.45412       2.63183       2.76012       2.76476
  41  16 3865.8375    1.8347  7.8066 10.9152  0.0000  0.0581   0.0101   0.1580    0.0328   0.0000   441.9017      -1.45990       17.2898       4.15018      -3.98737      -5.07378       2.27852       2.97047       3.32701       3.63956       3.76693       3.81629
  41  17 4024.5804    1.4601 10.4161 10.7674 -0.0015  0.0800   0.0073   0.2185    0.0299   0.0000   445.1667     -0.438601       19.6481       7.49570     -0.273904      -14.9289       3.11508       4.12053       4.64143       5.01645       5.21389       5.26547
  41  18 4182.4001    1.1714 12.6249 10.6342 -0.0007  0.1018   0.0059   0.2759    0.0272   0.0000   444.5144      -8.35930       11.6934      -6.53028       6.93035      -14.0642       3.86313       5.15351       5.82966       6.29895       6.63177       6.55856
  42   2 1314.2470    0.1138  0.0915 10.0724  0.0000  0.0102   0.0074   0.0193    0.0194   0.0000   441.8886     -0.818264       22.3029      0.739608      -3.87838      0.473707      0.359091      0.517698      0.552542      0.628852      0.759899      0.701087
  42   3 1558.1957    0.2160  0.2175 10.0552  0.0000  0.0099   0.0075   0.0238    0.0227   0.0000   441.3875     -0.102537       21.3955      0.400704      -2.96172     -0.702661      0.426579      0.536011      0.595906      0.647528      0.643272      0.633240
  42   4 1772.6049    0.4123  0.4082 10.0648  0.0000  0.0115   0.0094   0.0283    0.0317   0.0000   441.2090     0.0539533       21.0223      0.294266      -3.44326      0.655941      0.425298      0.569661      0.649163      0.677470      0.686136      0.733511
  42   5 1973.3178    0.6484  0.6216 10.1634  0.0000  0.0134   0.0117   0.0336    0.0487   0.0000   441.6918      0.164157       21.9251      -1.13567      -3.85692      0.357062      0.491364      0.644692      0.753227      0.800970      0.838886      0.816634
  42   6 2168.0840    0.9755  0.9490 10.3376  0.0000  0.0160   0.0143   0.0419    0.0714   0.0000   441.4060      -1.16018       21.3978    -0.0417975     -0.938537     0.0287606      0.582911      0.782407      0.913623      0.924606      0.962523       1.00826
  42   7 2354.7522    1.4613  1.1845 10.9373  0.0000  0.0183   0.0199   0.0480    0.0974   0.0000   441.5420      -1.40225       20.2170     -0.888896      -4.70527      0.591265      0.675967      0.952801      0.993573       1.14331       1.16059       1.15842
  42   8 2534.9502    2.1077  1.3106 11.3014  0.0000  0.0184   0.0264   0.0490    0.1088   0.0000   440.6649       1.06146       19.8917     -0.394700      -2.01752      0.850245      0.703273      0.946446       1.06714       1.14010       1.19025       1.22577
  42   9 2713.0143    2.8700  1.1591 12.0364  0.0000  0.0170   0.0379   0.0454    0.1193   0.0000   440.7520       1.60881       20.1034      -1.66705      -2.06880     -0.269148      0.660978      0.853664      0.949152       1.05202       1.08527       1.13794
  42  10 2889.3644    3.6892  1.0695 12.7665  0.0000  0.0162   0.0505   0.0429    0.1004   0.0000   441.2758       1.97304       20.5738      -2.01776      -2.24296      -1.58700      0.628133      0.807031      0.934191       1.02699       1.09760       1.12392
  42  11 3062.8955    4.4270  1.1364 12.7837  0.0000  0.0161   0.0586   0.0444    0.1339   0.0000   441.7083      0.782389       20.7454      0.405298      -4.73549     -0.680254      0.651400      0.831105      0.935063       1.03947       1.06432       1.08999
  42  12 3233.5597    4.2305  1.4932 12.8850  0.0000  0.0197   0.0494   0.0513    0.0861   0.0000   441.2936      0.914309       18.1315     -0.507010      -2.05402      -2.71205      0.757689       1.01898       1.08953       1.22264       1.23438       1.26656
  42  13 3401.9395    3.4028  2.2483 12.6029  0.0000  0.0254   0.0331   0.0669    0.0534   0.0000   442.4541       1.44981       16.8985      -3.43231       1.68906      -1.52888      0.977550       1.28740       1.44158       1.57945       1.65899       1.67852
  42  14 3567.9699    2.6906  3.7410 11.8597  0.0000  0.0339   0.0199   0.0899    0.0373   0.0000   444.2789     -0.199319       18.1957      -1.10367       2.75499      -2.39548       1.27763       1.71184       1.88277       2.08656       2.14108       2.15233
  42  15 3731.4832    2.1559  5.9246 11.2236  0.0000  0.0456   0.0129   0.1251    0.0327   0.0000   440.2192     -0.644713       17.9642      -2.45575       1.24754      -4.15178       1.72980       2.26438       2.50099       2.77708       2.84436       2.89987
  42  16 3892.8151    1.7360  7.9415 10.9896 -0.0009  0.0604   0.0096   0.1643    0.0313   0.0000   442.8064      -6.04906       15.3678       7.79119     -0.140588      -1.76439       2.28620       3.02143       3.38755       3.71254       3.81004       3.91349
  42  17 4052.2011    1.4426 11.0043 10.7248  0.0014  0.0818   0.0069   0.2274    0.0293   0.0000   442.9980       2.91284       20.8547      -7.50511      -13.2163       7.61065       3.06915       4.10969       4.55406       4.92867       5.10103       5.20829
  42  18 4210.8157    1.1553 13.9150 10.5860 -0.0001  0.1109   0.0054   0.2918    0.0257   0.0000   443.0318      0.567472       13.0366      -5.60807       5.18813      -13.1796       4.08286       5.48787       6.18426       6.74158       6.92410       6.94802
  43   2 1326.7143    0.1043  0.0826 10.1234  0.0007  0.0097   0.0075   0.0202    0.0190   0.0000   442.3693    -0.0744174       20.9702    -0.0512514      -2.78633       1.19747      0.366673      0.471054      0.561424      0.534187      0.614784      0.548241
  43   3 1571.8087    0.2529  0.1815 10.0249  0.0000  0.0076   0.0086   0.0188    0.0222   0.0000   442.0152     -0.562827       20.7979      0.354009      -2.34151      0.338338      0.303324      0.381884      0.418049      0.462347      0.477260      0.509244
  43   4 1787.0157    0.4179  0.4076 10.0869  0.0000  0.0113   0.0095   0.0286    0.0315   0.0000   442.2170     -0.147509       21.7679     -0.574699      -2.07238       1.15485      0.457879      0.598149      0.665431      0.708139      0.777469      0.797803
  43   5 1989.0166    0.6794  0.6718 10.1428  0.0000  0.0134   0.0118   0.0350    0.0517   0.0000   440.8347      0.364709       22.4167      0.340479      -4.15923      0.718408      0.495875      0.645922      0.735979      0.827463      0.883064      0.858304
  43   6 2184.8484    1.0383  0.9345 10.4490  0.0000  0.0156   0.0153   0.0406    0.0768   0.0000   441.9979     0.0262607       19.9142      0.429990      -4.34028       1.07441      0.585705      0.765690      0.848275      0.973352       1.02942       1.01359
  43   7 2372.1645    1.5020  1.3607 10.7202  0.0000  0.0191   0.0184   0.0488    0.0911   0.0000   442.1308      -2.08985       22.2966     -0.471736      -1.65976       1.44938      0.732557      0.972164       1.08454       1.18315       1.24522       1.21532
  43   8 2553.2861    2.1671  1.2822 11.2337 -0.0069  0.0179   0.0264   0.0466    0.1142   0.0000   442.2183     -0.671630       19.5230       2.33993      -2.91985      -1.34626      0.659095      0.888789      0.962473       1.07938       1.10593       1.12397
  43   9 2732.3204    2.9337  1.2364 12.0646  0.0000  0.0175   0.0373   0.0466    0.1088   0.0000   441.7136       2.65777       23.4345     -0.499575      -3.55879      -1.06599      0.661122      0.859647      0.928892       1.05603       1.06829       1.10070
  43  10 2909.5726    3.8013  1.1204 12.5666  0.0000  0.0165   0.0501   0.0424    0.1214   0.0000   440.0968       1.08522       21.6691      -1.55552      -2.25210      -2.16748      0.630094      0.833024      0.939661      0.969183       1.00503       1.06704
  43  11 3083.9181    4.4323  1.2060 12.7757  0.0000  0.0172   0.0564   0.0440    0.1385   0.0000   440.3018       3.63096       22.2813      0.172719      -2.81127     -0.578398      0.651054      0.843896      0.956319       1.06734       1.09620       1.11150
  43  12 3255.5795    4.0315  1.5004 13.1877  0.0000  0.0201   0.0479   0.0538    0.0715   0.0000   441.3380      0.697212       20.3778      0.555609      -2.98753      0.339721      0.742149      0.995698       1.08110       1.19761       1.23157       1.25972
  43  13 3425.0273    3.3936  2.4652 12.2327  0.0000  0.0255   0.0299   0.0669    0.0529   0.0000   442.5634       2.22409       14.2397     -0.477287      -4.33183      -3.59071      0.973986       1.30586       1.44182       1.60840       1.62746       1.63232
  43  14 3592.2302    2.6465  4.0821 11.7117 -0.0000  0.0345   0.0186   0.0954    0.0375   0.0000   439.3149     -0.984288       17.5574       2.28784       1.70121      -3.38517       1.31360       1.74106       1.97189       2.12133       2.16802       2.23981
  43  15 3756.8825    2.1190  6.1164 11.2285  0.0000  0.0464   0.0123   0.1274    0.0316   0.0000   437.1673       3.65663       16.4739      -3.40507      -2.49725     -0.696788       1.70840       2.27624       2.58910       2.78751       2.90182       2.91770
  43  16 3919.2447    1.7223  8.6373 10.9584  0.0012  0.0637   0.0090   0.1765    0.0304   0.0000   443.7430      -6.73172       17.3137       2.55087       3.23857      -5.83156       2.34256       3.12371       3.51764       3.78480       4.04176       4.06250
  43  17 4079.8533    1.3782 11.8137 10.7051 -0.0001  0.0887   0.0063   0.2416    0.0282   0.0000   435.9223       6.76502       21.3536     -0.824264      -5.32841      -2.98085       3.26053       4.35439       4.91509       5.34394       5.62223       5.61955
  44   3 1585.2028    0.2442  0.2193 10.0112  0.0000  0.0088   0.0077   0.0214    0.0227   0.0000   441.4937      0.570120       20.6831     -0.963214      -2.73804      0.105404      0.317370      0.441135      0.467876      0.529358      0.536632      0.531549
  44   4 1801.2423    0.4497  0.4135 10.0600  0.0000  0.0117   0.0097   0.0261    0.0328   0.0000   441.8947     -0.766105       21.6488      0.163543      -4.08564       1.14693      0.386433      0.555635      0.564800      0.674534      0.624669      0.656099
  44   5 2004.5912    0.7189  0.6797 10.1269  0.0000  0.0139   0.0122   0.0338    0.0536   0.0000   442.2105      0.286847       22.3324      0.638462      -3.50458       1.00476      0.492232      0.673389      0.764135      0.829690      0.838877      0.865937
  44   6 2201.4248    1.0780  0.9688 10.5085  0.0000  0.0159   0.0153   0.0410    0.0759   0.0000   441.0583     -0.537592       21.2909      0.424234      -2.87691     -0.561599      0.588940      0.801887      0.906198      0.943519       1.02453       1.01910
  44   8 2571.4130    2.2491  1.2776 11.5975  0.0000  0.0181   0.0286   0.0482    0.1099   0.0000   441.0314      0.468503       21.0315     -0.495928      -3.98776     -0.540503      0.678394      0.899111      0.953171       1.05886       1.12772       1.15195
  44   9 2751.5079    3.0437  1.0426 12.5417  0.0000  0.0159   0.0418   0.0410    0.0870   0.0000   441.3989     -0.367999       19.9508    -0.0919876      -4.10458      0.108158      0.598550      0.789883      0.876368      0.985806      0.989858       1.03158
  44  10 2929.6272    3.8956  1.1070 12.8253  0.0000  0.0167   0.0517   0.0422    0.1088   0.0000   442.2192    0.00789247       21.7864     -0.314752      -2.93949     -0.454429      0.602524      0.834924      0.887265       1.02308       1.02726       1.04881
  44  11 3104.7438    4.4117  1.1920 12.9801  0.0000  0.0169   0.0564   0.0444    0.1182   0.0000   441.9991     -0.306822       20.9365      -1.27180      -2.30960    -0.0127586      0.613868      0.818293      0.934375       1.02324       1.04391       1.06807
  44  12 3277.3099    4.0218  1.7466 12.7897  0.0000  0.0204   0.0426   0.0566    0.0675   0.0000   442.3060      0.487497       21.3556     -0.580059      -2.60730     -0.543930      0.772185       1.01629       1.12620       1.21245       1.24372       1.26830
  44  13 3447.8032    3.2438  2.6249 12.3661  0.0000  0.0272   0.0280   0.0710    0.0469   0.0000   441.6410      0.719713       20.7729      0.215174      -1.72641      0.156521      0.971763       1.34892       1.47297       1.61385       1.67001       1.72371
  44  14 3616.2486    2.5688  4.1419 11.7654  0.0000  0.0356   0.0178   0.0958    0.0355   0.0000   443.1234      -1.15666       20.2108     -0.947936      -2.32577      -6.26684       1.27439       1.72082       1.90645       2.07290       2.16909       2.17813
  44  15 3782.0842    2.0497  6.7481 11.1374  0.0003  0.0496   0.0113   0.1364    0.0315   0.0000   437.4849       3.56039       19.3980       2.62279       2.37178      -2.75473       1.79354       2.41266       2.67068       2.90675       3.05566       3.13043
  44  16 3945.5235    1.6245  8.9900 10.9597 -0.0019  0.0668   0.0082   0.1852    0.0293   0.0000   438.2205       4.96610       20.8033      -6.63049      -4.63912      -4.63467       2.40928       3.18825       3.58032       3.90589       4.12012       4.17438
  44  17 4107.0832    1.3256 12.2732 10.6764  0.0007  0.0926   0.0060   0.2507    0.0275   0.0000   439.1870     -0.129987       19.7772      -5.44492      0.543524      -5.58863       3.31253       4.37571       4.98522       5.36982       5.57965       5.67178
  45   1 1062.0058    0.0526  0.0410 10.3305 -0.0013  0.0167   0.0098   0.0245    0.0178   0.0000   439.0933      0.345382       22.8715     -0.152770      -3.23816      -2.06950      0.492546      0.767078      0.777732      0.895857      0.922388       1.09806
  45   2 1351.2697    0.1158  0.0986 10.1225  0.0000  0.0111   0.0070   0.0183    0.0190   0.0000   442.8449     -0.462113       21.7358     -0.953676      -2.14302       2.53744      0.427141      0.516946      0.614425      0.573203      0.609577      0.687427
  45   3 1598.4133    0.2581  0.2339 10.0180  0.0000  0.0092   0.0077   0.0206    0.0232   0.0000   441.2616     0.0128734       21.4239      0.232115      -3.24706     -0.395895      0.347515      0.448328      0.492809      0.495046      0.637401      0.624397
  45   4 1815.2956    0.4550  0.4310 10.1064  0.0000  0.0115   0.0097   0.0268    0.0327   0.0000   442.4669     -0.916912       21.4039      0.284348      -3.57234     -0.143554      0.437850      0.538303      0.624852      0.688954      0.706107      0.702290
  45   5 2019.9810    0.7140  0.7590 10.2202  0.0000  0.0145   0.0116   0.0368    0.0554   0.0000   441.9258     -0.516126       22.9073     -0.616163      -1.35823      -1.20677      0.525148      0.685518      0.793145      0.859581      0.945427      0.938927
  45   6 2217.7746    1.1256  0.9864 10.4161  0.0000  0.0157   0.0156   0.0418    0.0846   0.0000   441.1581     -0.667376       20.6300      0.121170      -3.28639      0.353410      0.562658      0.735873      0.811442      0.894287      0.919268      0.929510
  45   7 2406.4272    1.6756  1.1931 11.0275  0.0000  0.0176   0.0217   0.0456    0.1092   0.0000   440.9506     -0.233875       21.0737      0.852714      -3.60439      0.284388      0.616839      0.853193      0.936841       1.02278       1.04656       1.09657
  45   8 2589.3562    2.3498  1.2788 11.0936  0.0000  0.0172   0.0280   0.0451    0.1465   0.0000   440.0082      0.245417       23.1947     -0.770437      -2.10036      -1.55211      0.622333      0.796445      0.903197      0.979442       1.02731       1.03965
  45   9 2770.4950    3.1995  1.1389 12.2451  0.0000  0.0166   0.0411   0.0421    0.1203   0.0000   441.4233      0.863277       22.1887     -0.329864      -1.72021      0.810519      0.597161      0.784394      0.854369      0.950248       1.02239       1.01583
  45  10 2949.4024    4.0296  1.1076 12.7431  0.0000  0.0162   0.0516   0.0408    0.1156   0.0000   441.8738      0.724144       21.2935      -1.14217      -4.48600      -1.10977      0.594802      0.771203      0.837298      0.948997      0.985244      0.997806
  45  11 3125.2955    4.4006  1.2530 13.2072  0.0000  0.0177   0.0555   0.0464    0.0990   0.0000   441.7609     -0.371871       22.3417    -0.0658664      -2.92730      -2.90126      0.619179      0.851338      0.936490       1.05810       1.03664       1.12233
  45  12 3298.7339    3.9192  1.6648 13.2384  0.0000  0.0208   0.0438   0.0568    0.0593   0.0000   441.4907       1.34618       19.6706    -0.0534670      -3.47513      -1.78337      0.749371      0.995660       1.11183       1.22955       1.26414       1.33003
  45  13 3470.3067    3.1636  2.9346 12.2824  0.0000  0.0284   0.0255   0.0741    0.0424   0.0000   441.5119       2.67852       17.1594      -1.84059      -5.57530      0.167720       1.02818       1.34183       1.48746       1.68142       1.74724       1.76018
  45  14 3639.7945    2.4801  4.7905 11.5841  0.0000  0.0385   0.0158   0.1033    0.0345   0.0000   441.6813       1.16805       22.3246      -3.95007      -1.08945      0.244559       1.38663       1.85861       2.07531       2.24960       2.35005       2.41024
  45  15 3806.8555    1.9750  6.8439 11.1736 -0.0005  0.0511   0.0108   0.1407    0.0315   0.0000   438.9545     -0.118036       24.0975     -0.645967      -5.52377      -4.35733       1.80295       2.41287       2.71396       2.97494       3.08711       3.09809
  45  16 3971.3667    1.6084  9.6758 10.8972  0.0010  0.0717   0.0075   0.1922    0.0289   0.0000   440.1404      0.446408       19.2267       1.20502       3.11262      -2.07122       2.52347       3.38484       3.78134       4.09604       4.30335       4.40706
  45  17 4133.9950    1.2862 12.8620 10.6673  0.0000  0.0969   0.0056   0.2605    0.0264   0.0000   433.2253     -0.604317       20.7516      -3.04616      -1.42136      -8.90687       3.40691       4.57411       5.17713       5.59161       5.86822       5.96716
  46   2 1363.3011    0.1318  0.1348 10.1048  0.0000  0.0112   0.0067   0.0236    0.0191   0.0000   440.6585     -0.846086       21.5738      0.579150      -3.57511      -1.09791      0.351692      0.490312      0.550433      0.616341      0.550656      0.547427
  46   3 1611.4160    0.2588  0.2728  9.9827  0.0000  0.0108   0.0074   0.0237    0.0235   0.0000   442.0954     -0.906017       20.8336      0.169091      -3.51606      0.186368      0.386043      0.567138      0.602099      0.642456      0.711946      0.669014
  46   4 1829.1816    0.4696  0.4500 10.0423  0.0000  0.0112   0.0096   0.0276    0.0332   0.0000   441.4359     -0.303669       20.6327      0.347163      -4.54290      -1.51302      0.401902      0.495093      0.570330      0.613584      0.705944      0.694794
  46   5 2035.2214    0.7541  0.7518 10.2011  0.0000  0.0141   0.0119   0.0360    0.0537   0.0000   441.8288       1.37856       20.8456      0.302087      -3.27766     -0.987150      0.469256      0.636752      0.659385      0.787194      0.800810      0.818183
  46   6 2233.9233    1.1243  1.0744 10.6005  0.0000  0.0165   0.0154   0.0446    0.0798   0.0000   440.7204     -0.615819       20.4829      -1.60892      -3.09797      0.624193      0.574407      0.765808      0.851607      0.925496      0.956914      0.940684
  46   7 2423.2643    1.6830  1.2963 11.1171  0.0000  0.0178   0.0207   0.0477    0.0830   0.0000   442.0127      -1.21369       21.6472     -0.338222      -1.55589     -0.353720      0.624040      0.829795      0.933823       1.04690       1.07541       1.05763
  46   8 2607.1902    2.4106  1.3209 11.7354  0.0000  0.0180   0.0294   0.0479    0.0939   0.0000   441.5108      -1.47193       21.5261    -0.0444996      -1.04256      0.381394      0.636906      0.849916      0.919125       1.01934       1.03451       1.07202
  46   9 2789.3299    3.2974  1.1853 12.1021  0.0000  0.0164   0.0408   0.0440    0.1287   0.0000   441.6551     -0.998458       20.8626      -1.03773      -1.90132     -0.921144      0.565136      0.761939      0.850368      0.947460      0.977441      0.972648
  46  10 2968.9908    4.1262  1.0879 12.8497  0.0000  0.0154   0.0534   0.0413    0.1043   0.0000   440.8284      0.966630       20.3608     -0.198932      -1.91512      -2.10499      0.559699      0.758602      0.820828      0.929483      0.947361       1.00162
  46  11 3145.6163    4.3815  1.3819 12.7986  0.0000  0.0183   0.0503   0.0458    0.0987   0.0000   441.3058       1.10310       20.4222      0.851130      -2.26743      -1.27946      0.640537      0.859871      0.929594       1.02236       1.07869       1.06806
  46  12 3319.9706    3.8189  1.9998 12.5981  0.0000  0.0221   0.0365   0.0583    0.0589   0.0000   441.8749      0.488590       23.3495      0.970021      -3.08781       1.14069      0.783176       1.05959       1.16028       1.29804       1.39141       1.42876
  46  13 3492.5136    3.0841  3.1118 12.0289  0.0000  0.0289   0.0235   0.0758    0.0432   0.0000   440.3455      0.332620       18.9778     -0.144763     -0.169300     -0.502455      0.990346       1.35097       1.49401       1.63592       1.65141       1.71522
  46  14 3663.1257    2.4149  5.1867 11.4274  0.0000  0.0398   0.0145   0.1091    0.0339   0.0000   439.9767      0.653206       20.2043      -2.34662      -3.22251      -1.91089       1.38926       1.83768       2.06154       2.23663       2.34278       2.39413
  46  15 3831.3104    1.9587  7.8799 11.0137  0.0012  0.0571   0.0097   0.1544    0.0320   0.0000   442.4647      -4.32140       14.1231      -4.94016      -5.08050      -3.01216       1.97480       2.63521       2.96720       3.28785       3.40864       3.52111
  46  16 3996.9567    1.5449 10.5671 10.8395 -0.0011  0.0774   0.0069   0.2113    0.0286   0.0000   443.9273      -2.37965       20.6215       8.38786       1.61192     -0.552533       2.65139       3.55735       3.97990       4.35009       4.52590       4.63503
  47   1 1081.8741    0.0685  0.0717 10.2635  0.0000  0.0194   0.0085   0.0292    0.0178   0.0000   440.7308      -1.13458       22.3839    -0.0683482      -4.37085       2.69278      0.614756      0.612368      0.866696       1.08786      0.887126       1.14131
  47   2 1375.1811    0.1259  0.1186 10.0722  0.0000  0.0100   0.0066   0.0241    0.0186   0.0000   442.0001      0.335016       22.7699     -0.772149      -3.42626       1.03153      0.266083      0.432675      0.451248      0.532440      0.443645      0.469248
  47   3 1624.2521    0.2687  0.2808  9.9726  0.0000  0.0101   0.0073   0.0234    0.0236   0.0000   441.8443      0.141943       22.5913     -0.388571      -3.88037     -0.595075      0.355462      0.494439      0.558735      0.592199      0.605924      0.614899
  47   4 1842.9256    0.5008  0.4746 10.1095  0.0000  0.0116   0.0099   0.0272    0.0351   0.0000   441.7477     -0.430385       21.4668     -0.716350      -2.60783     -0.605233      0.393220      0.514276      0.590477      0.633795      0.702415      0.726703
  47   5 2050.2973    0.7949  0.8177 10.0794  0.0000  0.0144   0.0118   0.0360    0.0636   0.0000   441.7706     -0.202181       21.1121     -0.881650      -3.15744     -0.900403      0.470589      0.647513      0.715399      0.764390      0.817558      0.847228
  47   6 2249.9282    1.1988  1.0846 10.4870  0.0000  0.0161   0.0159   0.0424    0.0911   0.0000   442.4692     -0.496828       22.0748      0.513997      -3.12820      0.855083      0.563247      0.740155      0.828555      0.941136      0.984677       1.01860
  47   7 2439.9576    1.7887  1.3557 10.8525  0.0023  0.0177   0.0209   0.0471    0.1078   0.0000   440.8326      0.239473       22.4697      0.863400      -4.75095      0.709157      0.628062      0.805157      0.923485       1.00280       1.07198       1.08296
  47   8 2624.8674    2.4698  1.2777 11.6264 -0.0013  0.0173   0.0292   0.0442    0.0977   0.0000   442.0332    -0.0378535       20.8771      -1.22179      -3.83264     -0.733653      0.621351      0.800364      0.892965      0.979271       1.04234       1.06232
  47   9 2807.9462    3.3963  1.1032 12.3105  0.0000  0.0158   0.0429   0.0400    0.1169   0.0000   441.0743      0.438501       22.3761     -0.264769      -3.37895     -0.514069      0.545655      0.712505      0.781456      0.872864      0.892746      0.915299
  47  10 2988.4288    4.2962  1.0727 12.7439  0.0000  0.0152   0.0543   0.0391    0.1160   0.0000   441.7508      0.193693       19.9958      0.232536      -4.20802      0.344505      0.521561      0.697570      0.759176      0.863289      0.886890      0.913532
  47  11 3165.7746    4.4788  1.3867 12.9227  0.0000  0.0179   0.0514   0.0465    0.0987   0.0000   440.6336      0.601793       21.3709       2.46400      -2.45178     -0.722067      0.614455      0.837746      0.909296       1.03432       1.05765       1.09291
  47  12 3340.9860    3.8646  2.1034 12.2499  0.0000  0.0221   0.0348   0.0578    0.0686   0.0000   442.4587      0.707345       21.0425     -0.634391      -1.83739      -2.61856      0.744679      0.981721       1.10392       1.20861       1.24371       1.30170
  47  13 3514.5095    3.0174  3.5089 11.8749  0.0000  0.0306   0.0212   0.0787    0.0410   0.0000   442.0573      0.743930       20.6303      0.999776      -2.13132      -1.08825       1.06908       1.42394       1.61031       1.77444       1.85937       1.90409
  47  14 3686.1687    2.3449  5.4998 11.4710  0.0006  0.0426   0.0138   0.1124    0.0327   0.0000   443.4996      -2.48154       20.2443     -0.606035      -6.62390      -3.73165       1.44550       1.93400       2.17223       2.34928       2.48871       2.50136
  47  15 3855.4568    1.8700  7.8990 11.0703 -0.0017  0.0580   0.0092   0.1591    0.0313   0.0000   440.2637      -3.66285       19.6725      -9.44531      -4.66813      -2.06137       1.99896       2.61331       2.96913       3.19989       3.42917       3.43199
  47  16 4022.1925    1.5104 10.9889 10.8288  0.0010  0.0806   0.0065   0.2207    0.0280   0.0000   443.4134      -6.88224       23.7972      0.477830      -8.92330      -4.90438       2.69984       3.64013       4.11451       4.47365       4.63035       4.70961
  48   1 1091.6127    0.0523  0.0360 10.2564 -0.0021  0.0157   0.0090   0.0199    0.0172   0.0000   440.1285      -1.47669       21.6974       1.26077      -4.02243    -0.0557993      0.720702      0.681686      0.970698      0.968594      0.921688       1.07251
  48   2 1386.9332    0.1467  0.0967 10.0322  0.0000  0.0103   0.0071   0.0136    0.0185   0.0000   441.8123    -0.0817457       21.4879      0.106408      -2.86340     -0.186737      0.326719      0.446821      0.383582      0.460885      0.549828      0.508360
  48   3 1636.8866    0.2807  0.2652 10.0555  0.0000  0.0093   0.0077   0.0217    0.0233   0.0000   442.0747     -0.366912       21.7299  -0.000360801      -2.64036     0.0589417      0.311114      0.415200      0.474306      0.486567      0.493959      0.498098
  48   4 1856.4946    0.4981  0.5506 10.1271  0.0000  0.0123   0.0093   0.0322    0.0360   0.0000   442.7179      0.136623       21.5851     0.0804138      -3.54620      0.983286      0.415297      0.544178      0.609353      0.653047      0.726484      0.770044
  48   5 2065.2245    0.8041  0.9128 10.1085  0.0000  0.0154   0.0115   0.0402    0.0657   0.0000   441.9517    -0.0565581       21.2577      0.594613      -4.38253      0.708153      0.494797      0.652826      0.732584      0.823392      0.888425      0.880094
  48   6 2265.7073    1.2306  1.1138 10.5401  0.0000  0.0162   0.0160   0.0431    0.0907   0.0000   442.3943      0.558363       21.1137       1.72082      -2.38950     -0.863062      0.547144      0.725501      0.801774      0.884529      0.909538      0.945965
  48   7 2456.4577    1.8440  1.2432 11.2975  0.0000  0.0175   0.0225   0.0449    0.0902   0.0000   442.0417      0.459958       22.4867      -1.44483     -0.858972     -0.846215      0.576735      0.791930      0.869073      0.969341       1.01885       1.06936
  48   8 2642.3874    2.5527  1.2509 12.0165  0.0000  0.0170   0.0311   0.0451    0.0868   0.0000   440.7414      0.127809       21.8149      0.202845      -2.30523     -0.537107      0.576479      0.772440      0.865959      0.956151      0.992709       1.04466
  48   9 2826.4304    3.4973  1.2175 12.0998 -0.0021  0.0167   0.0413   0.0412    0.1286   0.0000   441.7622     -0.791748       21.4923     -0.486065      -2.70298      -1.85094      0.579796      0.805849      0.882160      0.977504      0.991646       1.05729
  48  10 3007.6499    4.2417  1.1191 13.0953  0.0000  0.0160   0.0533   0.0409    0.0971   0.0000   442.0580       1.09677       21.9473     -0.106999      -4.11330    -0.0641659      0.547524      0.743752      0.829164      0.939667      0.973820      0.997663
  48  11 3185.7667    4.3782  1.4258 12.9429  0.0000  0.0182   0.0489   0.0462    0.0872   0.0000   442.2380      0.676036       21.3162      0.896558     -0.681930     -0.853814      0.618044      0.817544      0.916827       1.02095       1.06109       1.05954
  48  12 3361.7941    3.6937  2.1654 12.6163  0.0000  0.0227   0.0336   0.0610    0.0534   0.0000   441.2733      0.226410       19.4319       1.15593     -0.988672     -0.701072      0.778169       1.03171       1.14960       1.27608       1.31059       1.34078
  48  13 3536.1594    2.9010  3.4792 12.0363 -0.0000  0.0309   0.0208   0.0805    0.0381   0.0000   442.6278      0.560546       19.4476      0.526634      -2.18865      -3.92742       1.04020       1.37219       1.54298       1.68393       1.76766       1.81101
  48  14 3708.7997    2.2617  5.7112 11.4495 -0.0003  0.0438   0.0130   0.1180    0.0327   0.0000   441.7376      0.589913       16.6100      -1.42695      -3.74891       1.27694       1.44148       1.94069       2.16030       2.40472       2.44950       2.54415
  48  15 3879.0234    1.8455  8.5420 11.0538  0.0015  0.0613   0.0086   0.1694    0.0307   0.0000   443.3961       4.45751       18.2130     -0.283008       2.92869      0.204019       2.05853       2.72672       3.02650       3.32140       3.56354       3.57352
  48  16 4046.8475    1.4713 11.7218 10.8143  0.0000  0.0862   0.0062   0.2303    0.0272   0.0000   439.7488      0.819521       22.2911       1.42414      -14.2962      -4.40589       2.81596       3.82020       4.27305       4.60963       4.87157       4.96372
  49   2 1398.5085    0.1359  0.1547 10.0718  0.0000  0.0104   0.0063   0.0242    0.0189   0.0000   442.8871     -0.496607       22.7857      0.618749      -3.85518       1.98520      0.370846      0.541529      0.590948      0.810202      0.780302      0.960094
  49   3 1649.3194    0.3013  0.2688 10.0387  0.0000  0.0089   0.0080   0.0229    0.0233   0.0000   442.2517      0.266219       21.4391      0.535218      -2.69525      -1.21729      0.268630      0.382912      0.414320      0.447452      0.467052      0.493547
  49   4 1869.9442    0.5292  0.5725 10.0654  0.0000  0.0121   0.0094   0.0318    0.0385   0.0000   442.1972      -1.31858       21.5168     -0.681516      -3.01271      0.839985      0.419395      0.596230      0.643857      0.709370      0.712350      0.752847
  49   5 2080.0284    0.8291  0.8535 10.3029  0.0000  0.0142   0.0121   0.0380    0.0574   0.0000   441.6632      0.592011       22.2283     -0.314145      -3.91050      0.703288      0.460571      0.608114      0.668736      0.747329      0.785035      0.822740
  49   6 2281.3226    1.2868  1.1253 10.6952  0.0000  0.0161   0.0165   0.0430    0.0875   0.0000   441.7021      0.399363       22.0828      0.374718      -2.78414     -0.821785      0.536448      0.707330      0.799845      0.862773      0.939453      0.956795
  49   7 2472.7621    1.8822  1.3200 11.3604  0.0000  0.0174   0.0222   0.0473    0.0838   0.0000   442.4618    -0.0853614       21.4898    -0.0973694      -3.27480     -0.239891      0.595097      0.810460      0.874381      0.987936       1.02104       1.04514
  49   8 2659.7651    2.6592  1.2921 11.8928  0.0034  0.0170   0.0317   0.0458    0.1045   0.0000   441.8340     -0.226198       19.9162      0.447963      -4.39667     0.0586972      0.572530      0.777302      0.858224      0.950319      0.964364      0.995034
  49   9 2844.7501    3.5681  1.1698 12.5240  0.0000  0.0158   0.0437   0.0428    0.1084   0.0000   440.9020     -0.942148       20.6517      0.680661      -3.32047      -2.82146      0.529025      0.703411      0.778152      0.866662      0.881604      0.936303
  49  10 3026.7166    4.3625  1.1496 13.0013  0.0002  0.0158   0.0538   0.0413    0.1094   0.0000   441.2255      0.400574       20.6305     -0.755970      -3.59044      0.862701      0.526815      0.699229      0.762598      0.846309      0.880812      0.909807
  49  11 3205.5708    4.3275  1.3946 13.2404  0.0000  0.0180   0.0500   0.0467    0.0803   0.0000   441.5659       1.32342       22.3876     -0.122923      -3.15669     -0.380841      0.615983      0.820096      0.917848       1.02343       1.07104       1.10673
  49  12 3382.4042    3.6037  2.3109 12.6730  0.0000  0.0242   0.0316   0.0630    0.0480   0.0000   441.8310     -0.801696       17.2314      0.562663      -2.48653     -0.685850      0.757033       1.04707       1.14702       1.26154       1.29806       1.33917
  49  13 3557.6498    2.7780  4.0043 11.8135  0.0000  0.0327   0.0181   0.0867    0.0369   0.0000   441.2102       2.15329       21.8257      -2.54161      -2.46556       1.29199       1.08593       1.44552       1.62831       1.76448       1.87577       1.91433
  49  14 3731.1550    2.2729  6.5032 11.2467  0.0000  0.0464   0.0117   0.1278    0.0348   0.0000   441.3949       2.68558       19.0871       1.98403      -2.80966      -3.45878       1.51940       2.01886       2.27481       2.48275       2.60082       2.69647
  49  15 3902.4360    1.7608  9.3533 11.1308 -0.0008  0.0683   0.0079   0.1860    0.0292   0.0000   445.3833       5.70506       12.7305     -0.790730      -3.45200      -5.71047       2.19110       2.89640       3.35643       3.56737       3.74397       3.86613
  49  16 4071.4672    1.4042 11.9417 10.8595  0.0003  0.0894   0.0060   0.2377    0.0265   0.0000   440.4323      -6.36699       18.9816      -5.34380      -1.78813      -3.93298       2.88460       3.85983       4.32538       4.73593       4.96340       5.00134
  50   1 1110.7515    0.0526  0.0119 10.2330  0.0000  0.0157   0.0127   0.0077    0.0167   0.0000   440.8046       1.09263       22.3830      0.498016      -2.25880       1.13133      0.431253      0.626663      0.690359      0.594510      0.940557      0.854516
  50   2 1409.9719    0.1380  0.1377 10.0481  0.0000  0.0137   0.0063   0.0209    0.0186   0.0000   442.0043     -0.796570       22.2402      0.328340      -3.57277     -0.906614      0.597540      0.871635      0.956262       1.01370      0.878943      0.841880
  50   3 1661.5807    0.2995  0.3104  9.9947  0.0000  0.0096   0.0074   0.0246    0.0238   0.0000   441.5709      0.208477       22.6444      -1.05665      -3.44079      0.678967      0.295729      0.416839      0.427198      0.539245      0.522697      0.556002
  50   4 1883.2674    0.5525  0.5706 10.0684  0.0000  0.0121   0.0097   0.0298    0.0389   0.0000   442.6053    -0.0304538       20.9520     -0.189158      -4.02887     -0.119345      0.380222      0.532159      0.570687      0.676053      0.672719      0.691554
  50   5 2094.6506    0.8782  0.8326 10.2756  0.0000  0.0138   0.0126   0.0356    0.0607   0.0000   442.0453      0.235190       21.2914      0.260389      -2.96931      0.274950      0.443926      0.579759      0.664713      0.737418      0.727425      0.752907
  50   6 2296.7183    1.3200  1.1714 10.8782  0.0000  0.0169   0.0168   0.0449    0.0839   0.0000   442.4668      -1.15692       22.2434    -0.0304536      -2.40247     -0.953744      0.562046      0.725746      0.820115      0.896327      0.919181      0.962780
  50   7 2488.9492    1.9841  1.2970 11.3121  0.0000  0.0176   0.0229   0.0443    0.0889   0.0000   442.0942      0.721151       20.3139      0.241227      -1.95227    -0.0762797      0.542107      0.734200      0.787303      0.918909      0.936984      0.964154
  50   8 2676.9684    2.7507  1.2681 11.9106  0.0000  0.0165   0.0322   0.0443    0.1056   0.0000   441.8352       1.01606       21.6721       1.08635      -3.16428      -2.36870      0.561406      0.726710      0.834209      0.903055      0.939587      0.945673
  50   9 2862.9043    3.7079  1.1424 12.5289  0.0000  0.0157   0.0450   0.0397    0.1101   0.0000   442.0416      -1.00027       21.6081      -1.09565     -0.902130      0.665167      0.512216      0.685665      0.757496      0.864788      0.871952      0.910562
  50  10 3045.5655    4.5155  1.1898 12.8097  0.0000  0.0158   0.0535   0.0411    0.1263   0.0000   441.9295       1.11102       20.6941     0.0803200      -3.24036      0.883020      0.521098      0.677005      0.752079      0.845030      0.879803      0.909717
  50  11 3225.1627    4.2569  1.5051 13.0263  0.0000  0.0185   0.0453   0.0475    0.0732   0.0000   441.3143       2.18353       20.8738     -0.134634      -2.51730      -1.10412      0.607404      0.803279      0.881674      0.983812       1.03272       1.05080
  50  12 3402.8025    3.4665  2.4402 12.5526 -0.0028  0.0242   0.0293   0.0651    0.0459   0.0000   438.8413      0.390130       20.0680      -1.11957      -4.31638      0.183214      0.789310       1.04968       1.17461       1.29346       1.35210       1.41002
  50  13 3578.9368    2.7285  4.2788 11.7876 -0.0000  0.0343   0.0172   0.0907    0.0354   0.0000   441.6109      0.994600       19.9794       1.12943      -2.23528      -1.05127       1.12005       1.48300       1.65693       1.82863       1.91931       1.99604
  50  14 3753.2955    2.1737  6.7632 11.2912  0.0001  0.0488   0.0110   0.1351    0.0330   0.0000   443.8208      0.672946       20.8412      -4.24982     -0.576484      -4.97156       1.58261       2.09848       2.39843       2.61210       2.75989       2.82463
  50  15 3925.6058    1.7197  9.4271 11.1041  0.0000  0.0694   0.0076   0.1878    0.0287   0.0000   441.8564      -4.25288       18.7409      -2.86284       1.34084     -0.472784       2.21044       2.92642       3.34068       3.61275       3.79965       3.88502
  51   1 1120.2511    0.0516  0.0355 10.2495  0.0000  0.0142   0.0079   0.0195    0.0167   0.0000   443.5514       4.65664       26.9677       4.25522      0.260669       2.51638      0.552181      0.794062      0.796198      0.865458      0.806071      0.681944
  51   2 1421.2735    0.1559  0.1414 10.0549  0.0000  0.0077   0.0066   0.0217    0.0186   0.0000   442.0281     -0.354968       22.5669     -0.401387      -4.12046      0.214881      0.240237      0.311976      0.378897      0.373504      0.416147      0.445510
  51   3 1673.7225    0.3253  0.3312 10.0412  0.0000  0.0101   0.0078   0.0246    0.0247   0.0000   442.0827    -0.0330354       22.1727     -0.440173      -2.87793     -0.403339      0.303549      0.420508      0.449034      0.527831      0.510892      0.579176
  51   4 1896.4359    0.5506  0.6338 10.1481  0.0000  0.0132   0.0093   0.0325    0.0401   0.0000   441.8500     -0.587148       21.3185     0.0641588      -1.76325     -0.119478      0.407051      0.545672      0.637648      0.679549      0.691657      0.696725
  51   5 2109.1270    0.9113  0.9292 10.2010  0.0000  0.0145   0.0124   0.0380    0.0711   0.0000   442.5066     -0.282036       22.0285      0.360425      -4.02633     0.0666785      0.461595      0.619713      0.679211      0.760808      0.776362      0.808694
  51   6 2311.9639    1.3581  1.1455 10.8988  0.0000  0.0163   0.0171   0.0434    0.0829   0.0000   441.5646     -0.214694       21.2394      -1.19855      -4.66072   -0.00315355      0.509152      0.659030      0.772206      0.859076      0.899121      0.918563
  51   7 2505.0547    2.0079  1.3053 11.5166  0.0000  0.0173   0.0235   0.0450    0.0838   0.0000   440.6988      0.147682       21.3152      0.810354      -4.33673     -0.262935      0.548630      0.726637      0.797357      0.896562      0.935545      0.965288
  51   8 2694.0868    2.8027  1.2690 11.9917  0.0000  0.0163   0.0331   0.0454    0.1054   0.0000   441.3759     -0.287265       19.8461      -1.47572      -1.59963      -1.16702      0.523887      0.701313      0.756299      0.824294      0.863108      0.902787
  51   9 2880.9059    3.7606  1.1164 12.6611  0.0000  0.0153   0.0457   0.0390    0.1031   0.0000   440.5541      0.651681       21.9837      0.802480      -3.61599      -2.38827      0.490703      0.632343      0.700510      0.765852      0.816115      0.844543
  51  10 3064.2813    4.3339  1.2081 13.2855  0.0000  0.0162   0.0527   0.0443    0.0916   0.0000   440.8210       2.20452       20.8544     -0.867401      -3.93888      -1.76471      0.513005      0.693431      0.759125      0.862672      0.899659      0.920509
  51  11 3244.6421    4.2034  1.6677 13.1396  0.0000  0.0195   0.0430   0.0509    0.0608   0.0000   441.8069      0.887477       20.9135    -0.0979202     -0.937515      -2.01178      0.625722      0.833943      0.922892       1.03500       1.07317       1.09207
  51  12 3423.0387    3.4696  2.7930 12.1042 -0.0001  0.0251   0.0260   0.0659    0.0489   0.0000   442.8159      0.842102       19.6507      -2.19760      -4.99715      -1.20032      0.788165       1.03025       1.20499       1.28026       1.36393       1.39096
  51  13 3599.9418    2.7029  4.4700 11.6825  0.0000  0.0347   0.0163   0.0923    0.0358   0.0000   439.7244      -3.12398       20.1521      0.890667      -3.71739     -0.688416       1.08880       1.44714       1.64535       1.76568       1.86197       1.90062
  51  14 3774.9711    2.0967  7.0145 11.3376  0.0000  0.0513   0.0104   0.1383    0.0314   0.0000   439.9420     -0.329717       20.1748      -2.00863      -3.29788      -3.67372       1.58520       2.13520       2.35442       2.63813       2.70340       2.84738
  51  15 3948.3131    1.6648  9.7927 11.1230  0.0000  0.0719   0.0073   0.1961    0.0283   0.0000   435.7090      -4.37897       22.3144      -3.48764      -3.79003      -5.49524       2.23805       2.99323       3.37123       3.71683       3.87513       3.93317
  52   2 1432.4499    0.1651  0.1537 10.0607  0.0000  0.0091   0.0065   0.0210    0.0187   0.0000   442.5870     -0.262507       21.9869      0.187074      -3.21014     -0.178981      0.356279      0.472413      0.491278      0.516114      0.510151      0.532453
  52   3 1685.6667    0.3324  0.2927 10.0751  0.0000  0.0088   0.0081   0.0215    0.0238   0.0000   442.3017    -0.0137864       22.5821     -0.262145      -4.06593      0.731011      0.274534      0.357090      0.399005      0.441769      0.459633      0.476057
  52   4 1909.5097    0.5854  0.6467 10.1009  0.0000  0.0128   0.0095   0.0313    0.0424   0.0000   441.4111     -0.966274       21.9774     -0.278813      -3.17062     -0.565705      0.396934      0.533374      0.585604      0.658794      0.722765      0.701815
  52   5 2123.4753    0.9244  0.9504 10.2721  0.0000  0.0146   0.0123   0.0383    0.0682   0.0000   441.8500     -0.446054       22.1159     -0.201902      -2.42888     0.0565915      0.442100      0.589834      0.664564      0.715702      0.750150      0.749762
  52   6 2327.0586    1.4401  1.2873 10.6432  0.0000  0.0167   0.0165   0.0446    0.0889   0.0000   441.3206     -0.219888       23.0823     -0.273245      -2.50187      -1.01154      0.522974      0.687629      0.769505      0.840941      0.873502      0.905154
  52   7 2520.9250    2.0526  1.3677 11.2689  0.0000  0.0175   0.0226   0.0445    0.0903   0.0000   441.0729     0.0994423       20.6555     -0.949760      -3.49941      0.238957      0.544623      0.755619      0.836788      0.920183      0.949929      0.978213
  52   8 2711.0467    2.8850  1.2899 11.9688  0.0000  0.0161   0.0324   0.0433    0.0916   0.0000   441.3269      0.203233       21.8350      0.219908      -3.84773      -2.71373      0.510208      0.683709      0.772311      0.838089      0.882203      0.921071
  52   9 2898.7601    3.8207  1.2143 12.5751  0.0003  0.0160   0.0448   0.0423    0.1178   0.0000   441.2809      0.295971       22.4023     -0.882158      -2.38242     -0.434652      0.492972      0.673628      0.728520      0.803323      0.848940      0.906912
  52  10 3082.8606    4.4887  1.2504 12.9344  0.0000  0.0157   0.0514   0.0426    0.1035   0.0000   441.0125       1.81264       23.2655      -1.69444      -2.17190     -0.461951      0.496907      0.656486      0.737831      0.835939      0.875707      0.869434
  52  11 3263.9661    4.0750  1.6830 13.1090  0.0000  0.0193   0.0412   0.0517    0.0574   0.0000   442.4205      0.781928       20.3481      -1.94993      -1.33668     0.0758618      0.592061      0.785190      0.887360      0.960597       1.04120       1.05206
  52  12 3443.1078    3.2966  2.8908 12.3025  0.0000  0.0262   0.0245   0.0685    0.0422   0.0000   442.4304      -1.06871       21.9760      -1.57300      -2.58623      -2.82991      0.817081       1.06794       1.21786       1.30734       1.37862       1.40862
  52  13 3620.8494    2.5974  4.7621 11.6889  0.0000  0.0359   0.0151   0.0979    0.0335   0.0000   440.8310      0.683606       20.9701      -1.19194      -1.32854     -0.362418       1.10803       1.47120       1.68572       1.83967       1.95749       1.97712
  52  14 3796.7896    2.0781  7.5566 11.2708  0.0010  0.0545   0.0097   0.1457    0.0319   0.0000   442.6397       2.50149       28.9935      -1.42538      -6.98305      -2.50586       1.68179       2.26241       2.54935       2.83153       3.03014       3.06476
  52  15 3970.8728    1.6236 10.4246 11.1489 -0.0002  0.0769   0.0069   0.2079    0.0268   0.0000   440.4154     -0.239101       30.8974      0.826216      -2.82012      -1.41016       2.33659       3.17162       3.52289       3.90873       4.10107       4.17468
  53   2 1443.4890    0.1631  0.1476 10.0294  0.0000  0.0078   0.0064   0.0191    0.0183   0.0000   441.9594     -0.420241       22.1013      0.628651      -3.91256     -0.425380      0.224959      0.305690      0.360531      0.374979      0.392656      0.415747
  53   3 1697.4736    0.3462  0.3468 10.0118  0.0000  0.0099   0.0077   0.0226    0.0253   0.0000   441.9463     -0.272499       21.4425     -0.592510      -3.51625    0.00958827      0.316423      0.432358      0.486731      0.554051      0.576869      0.589882
  53   4 1922.4759    0.6022  0.6714 10.1432  0.0000  0.0130   0.0096   0.0314    0.0426   0.0000   442.1102     -0.455120       21.0184     -0.423616      -3.04289     0.0890132      0.405152      0.534180      0.618026      0.671314      0.704931      0.710924
  53   5 2137.6548    0.9514  1.0033 10.3568  0.0000  0.0152   0.0125   0.0390    0.0690   0.0000   441.8816      0.297580       21.5008      -1.38071      -2.68214    -0.0907255      0.464544      0.618957      0.681800      0.763950      0.796440      0.814878
  53   6 2341.9664    1.4544  1.2753 10.9411  0.0000  0.0170   0.0173   0.0453    0.0838   0.0000   441.1947      -1.58516       22.2814      0.650302     -0.458240      0.608151      0.525227      0.682974      0.740765      0.857124      0.884513      0.925034
  53   7 2536.7053    2.1255  1.3576 11.5151  0.0000  0.0172   0.0235   0.0444    0.0792   0.0000   441.7723     -0.451733       21.9714       1.76214      -2.29364      -1.53569      0.522062      0.681511      0.760155      0.857581      0.876988      0.917539
  53   8 2727.8659    2.9953  1.2682 12.1113  0.0000  0.0160   0.0340   0.0434    0.1009   0.0000   442.6274     -0.549522       19.8083      0.982698      -2.06957     0.0834718      0.484507      0.639355      0.730020      0.823472      0.820378      0.868173
  53   9 2916.4356    3.9668  1.1826 12.4731  0.0000  0.0150   0.0459   0.0413    0.1269   0.0000   441.3293      0.435878       21.2935     -0.368700      -3.71568      -1.38328      0.457260      0.610438      0.662129      0.750534      0.798625      0.838808
  53  10 3101.2428    4.5030  1.2818 13.1355  0.0000  0.0165   0.0514   0.0432    0.0995   0.0000   440.2373      0.566979       22.4850      0.364726      -2.04275      -1.24344      0.518839      0.673199      0.735829      0.843359      0.868816      0.889775
  53  11 3283.0761    4.0757  1.7890 12.9118  0.0000  0.0196   0.0390   0.0516    0.0613   0.0000   441.0711      0.816286       21.8523     -0.131268      -3.53596      -1.54031      0.608837      0.795216      0.881910      0.992965       1.01849       1.04525
  53  12 3463.0814    3.2613  3.1592 12.1960  0.0000  0.0270   0.0227   0.0713    0.0388   0.0000   440.3331      0.284085       19.9761      -1.97171      0.663661      0.871472      0.809211       1.08744       1.23973       1.37427       1.44009       1.47755
  53  13 3641.5191    2.5709  5.1325 11.4827  0.0000  0.0375   0.0141   0.1011    0.0364   0.0000   441.1978       1.12030       21.8475     -0.155941      -4.34195      -3.57513       1.12236       1.52478       1.70876       1.89006       1.98080       2.01634
  53  14 3818.2382    2.0130  7.8208 11.2863 -0.0007  0.0561   0.0092   0.1526    0.0314   0.0000   441.4061      -1.36163       12.9878      -8.40501      -3.47365       4.42260       1.67754       2.25680       2.55518       2.78062       2.91048       2.96937
  53  15 3993.2263    1.5806 10.7891 11.1448  0.0000  0.0795   0.0067   0.2164    0.0264   0.0000   440.7948      -1.20872       14.9423       1.89400      -6.68184       1.99976       2.36809       3.17569       3.59405       3.96529       4.16127       4.25354
  54   1 1147.8554    0.0584  0.0551 10.2209 -0.0057  0.0171   0.0083   0.0207    0.0166   0.0000   439.2111     -0.381945       22.4035      0.847064      -2.50173    -0.0855265      0.634547      0.650726      0.640995      0.816217      0.921356      0.800290
  54   2 1454.4008    0.1620  0.1459 10.0561  0.0000  0.0073   0.0064   0.0206    0.0182   0.0000   442.0139     -0.224288       22.2610      0.469038      -3.70858     -0.384638      0.217391      0.267753      0.329034      0.361926      0.414940      0.397369
  54   3 1709.1086    0.3549  0.3446 10.0649  0.0000  0.0096   0.0079   0.0237    0.0250   0.0000   442.2211     -0.864499       21.6320      0.149881      -3.84681      0.382627      0.287807      0.389355      0.408729      0.484159      0.504675      0.477861
  54   4 1935.2919    0.6156  0.6911 10.1144  0.0000  0.0127   0.0096   0.0330    0.0445   0.0000   441.8357     -0.961515       22.0498      0.389067      -3.22674      0.841544      0.378981      0.503967      0.573512      0.610294      0.634692      0.664719
  54   5 2151.6858    0.9763  1.0599 10.3814  0.0000  0.0155   0.0125   0.0408    0.0717   0.0000   442.1517     0.0143311       22.2824      -1.88338      -3.23119      0.293153      0.472910      0.601649      0.674026      0.753545      0.768165      0.800131
  54   6 2356.7183    1.5368  1.2503 10.9395  0.0000  0.0167   0.0180   0.0429    0.0890   0.0000   441.8844      0.274475       23.1577      -1.91604      -3.41668      -2.52231      0.505720      0.656591      0.745833      0.820552      0.860366      0.883302
  54   7 2552.3491    2.2322  1.4084 11.4010  0.0000  0.0169   0.0241   0.0459    0.0931   0.0000   442.0605     -0.208278       21.2638     -0.310523      -3.25684     -0.377089      0.505068      0.663824      0.740516      0.828887      0.864276      0.881134
  54   8 2744.5586    3.1013  1.2509 12.2946  0.0004  0.0161   0.0354   0.0414    0.0942   0.0000   442.0602      0.133070       21.4663     -0.974807      -2.81714     -0.434543      0.500456      0.669626      0.759269      0.845732      0.899048      0.923982
  54   9 2933.9681    3.9955  1.2295 12.7653  0.0000  0.0157   0.0457   0.0416    0.0975   0.0000   442.5330       1.42432       23.2181     -0.146624      -3.42397      -1.74253      0.491475      0.649019      0.726388      0.800963      0.841615      0.849564
  54  10 3119.5116    4.4813  1.3349 13.0618  0.0000  0.0164   0.0492   0.0437    0.0891   0.0000   440.9552      0.235064       22.1781     -0.559697      -3.40296   -0.00694476      0.485216      0.629471      0.712715      0.795124      0.823559      0.850852
  54  11 3302.1065    4.0337  1.9224 12.7062  0.0000  0.0203   0.0364   0.0520    0.0616   0.0000   442.9461       1.03885       20.3432      -1.16597      -1.88055     -0.179078      0.617639      0.815839      0.888780      0.972624       1.03939       1.05263
  54  12 3482.9583    3.1572  3.2656 12.1833  0.0000  0.0278   0.0217   0.0734    0.0385   0.0000   441.7862      0.345937       22.9738      0.770511      -2.38319      -3.23271      0.813600       1.09965       1.22065       1.32832       1.41445       1.44672
  54  13 3662.0101    2.4585  5.2860 11.6035 -0.0000  0.0393   0.0136   0.1052    0.0336   0.0000   441.2094       2.90452       21.2728     -0.419464      0.222230      -5.11163       1.16566       1.56461       1.74585       1.91916       2.00036       2.05834
  54  14 3839.5186    1.9483  8.5117 11.2716  0.0007  0.0618   0.0084   0.1663    0.0305   0.0000   440.8126      -3.95950       20.5889       1.86053     -0.357069      -4.05343       1.77591       2.45943       2.72234       3.02914       3.16702       3.21220
  55   2 1465.1623    0.1721  0.1390 10.0765  0.0000  0.0077   0.0066   0.0167    0.0181   0.0000   442.3804     -0.301636       21.6199     -0.467888      -3.27274       1.20362      0.273809      0.357569      0.395231      0.403200      0.432410      0.511991
  55   3 1720.6205    0.3765  0.3939 10.0438  0.0000  0.0098   0.0077   0.0250    0.0262   0.0000   441.8292     -0.229711       22.1863     -0.399233      -3.59790     -0.270115      0.274972      0.368846      0.414954      0.470476      0.463424      0.484352
  55   4 1948.0279    0.6427  0.6804 10.2660  0.0000  0.0129   0.0100   0.0317    0.0425   0.0000   441.8856      0.377378       21.2037     -0.776243      -4.62597      0.482197      0.353906      0.495399      0.543014      0.611717      0.635585      0.646548
  55   5 2165.6355    1.0371  1.0429 10.3232  0.0000  0.0147   0.0128   0.0389    0.0761   0.0000   441.9913     -0.560736       21.9011     -0.357099      -3.35905     -0.664833      0.433789      0.574237      0.650626      0.711188      0.774592      0.813510
  55   6 2371.3091    1.5656  1.3341 10.9066  0.0000  0.0167   0.0175   0.0455    0.0860   0.0000   440.7594     -0.682454       20.2703     0.0455603      -1.69138     -0.706186      0.486091      0.660428      0.724089      0.820294      0.854034      0.877416
  55   7 2567.8577    2.2915  1.3612 11.6924  0.0000  0.0167   0.0247   0.0434    0.0758   0.0000   441.8244     -0.204291       22.8773      0.553392      -3.32304      -1.29813      0.492334      0.639999      0.736438      0.824331      0.837460      0.864207
  55   8 2761.1429    3.1525  1.2326 12.2511  0.0000  0.0155   0.0354   0.0407    0.0933   0.0000   441.7151     0.0186922       20.8297      0.672393      -4.27499      -2.49082      0.454055      0.598196      0.663511      0.741184      0.788745      0.797390
  55   9 2951.3603    4.0924  1.2341 12.6534  0.0000  0.0153   0.0456   0.0403    0.1105   0.0000   442.1035      0.884138       21.7534     -0.677817      -1.84642     -0.687658      0.467513      0.622558      0.706477      0.787955      0.818789      0.841126
  55  10 3137.6193    4.3482  1.3181 13.2518  0.0000  0.0163   0.0488   0.0438    0.0810   0.0000   442.0321     -0.166222       20.8721     -0.812352      -1.73150      -2.34643      0.485358      0.631077      0.714511      0.804020      0.841442      0.882474
  55  11 3320.9709    3.9688  2.0301 12.6931  0.0000  0.0204   0.0346   0.0543    0.0578   0.0000   442.0959       1.97315       20.9087      0.278343      -4.91680      -2.14473      0.611776      0.825760      0.914501       1.01929       1.08271       1.12586
  55  12 3502.5420    3.0712  3.4706 12.0932 -0.0017  0.0286   0.0202   0.0752    0.0374   0.0000   440.2667      0.353689       19.4618       1.14085      -4.06631      0.194843      0.833815       1.12496       1.26403       1.36421       1.42425       1.45469
  55  13 3682.4048    2.4312  5.6922 11.5484  0.0000  0.0408   0.0127   0.1120    0.0334   0.0000   442.4865       3.84230       18.5717      -1.70962      0.102777      0.913934       1.18922       1.60030       1.82884       1.97551       2.11994       2.15655
  55  14 3860.6062    1.8717  8.6589 11.3180  0.0000  0.0623   0.0081   0.1726    0.0296   0.0000   440.4746     -0.403067       21.4424     -0.522668      -3.23173      -3.83099       1.79350       2.41476       2.72809       2.98134       3.13866       3.22506
  56   2 1475.8021    0.1898  0.1814 10.0422  0.0000  0.0080   0.0064   0.0210    0.0187   0.0000   442.1433     -0.250408       20.7231     -0.248429      -3.12690      0.524236      0.217768      0.268055      0.351101      0.340599      0.362654      0.393108
  56   3 1731.9707    0.3863  0.3758 10.0077  0.0000  0.0097   0.0080   0.0230    0.0268   0.0000   441.7516     -0.383840       22.4984      0.242617      -3.49742     -0.655478      0.295788      0.394327      0.433275      0.463850      0.511243      0.524544
  56   4 1960.6392    0.6606  0.7136 10.1788  0.0000  0.0128   0.0099   0.0324    0.0441   0.0000   442.1510      -1.08557       21.7437      0.347079      -3.02387    0.00691775      0.350199      0.477066      0.522301      0.613723      0.627159      0.667010
  56   5 2179.3852    1.0671  1.0625 10.5253  0.0000  0.0149   0.0132   0.0400    0.0682   0.0000   443.0910     -0.580987       23.4534     -0.248048      -3.89733     0.0424918      0.443613      0.582116      0.664635      0.711430      0.746481      0.773435
  56   6 2385.7624    1.6222  1.3137 11.0743  0.0000  0.0166   0.0181   0.0441    0.0772   0.0000   441.8185      0.590162       20.8015      -1.72432      -3.12554      0.462843      0.480220      0.642647      0.699664      0.803310      0.844648      0.871307
  56   7 2583.2409    2.4029  1.3476 11.6327 -0.0011  0.0166   0.0256   0.0423    0.0845   0.0000   441.7678       1.50071       19.9812      0.891209      -3.59081      -2.17285      0.486018      0.635558      0.723583      0.794545      0.823085      0.854982
  56   8 2777.6203    3.2503  1.2821 12.1869 -0.0014  0.0157   0.0352   0.0408    0.0925   0.0000   441.5526     -0.407061       22.3283      0.545542      -3.83255      -2.03922      0.461365      0.607677      0.656076      0.746380      0.781237      0.809179
  56   9 2968.6116    4.1994  1.2099 12.8945  0.0000  0.0153   0.0476   0.0410    0.1043   0.0000   441.7426      0.741105       21.8141     -0.617627     -0.749184     -0.408392      0.445102      0.598656      0.655037      0.721696      0.780397      0.790940
  56  10 3155.5816    4.5083  1.3687 13.1575  0.0000  0.0164   0.0484   0.0433    0.0799   0.0000   440.8183     0.0217599       21.8454     -0.301619      -1.42413      -1.61498      0.475659      0.631615      0.701154      0.803174      0.806148      0.848748
  56  11 3339.7273    3.8543  2.0811 12.6903  0.0000  0.0206   0.0327   0.0560    0.0517   0.0000   441.7702      0.567036       20.7727     -0.327071      -3.21613      -2.15441      0.576158      0.772991      0.869309      0.960960       1.01752       1.04889
  56  12 3522.0593    3.0243  3.7009 12.0004  0.0001  0.0295   0.0193   0.0793    0.0376   0.0000   442.9053       1.58337       20.7870     0.0384687      -1.85503      -3.01388      0.825164       1.11757       1.25005       1.37697       1.43195       1.48937
  56  13 3702.6655    2.3484  6.1696 11.5224  0.0000  0.0439   0.0119   0.1192    0.0332   0.0000   441.2626       1.75722       22.1830     -0.310795      -6.54507      -4.29737       1.25540       1.67042       1.89330       2.08396       2.16406       2.22321
  56  14 3881.4105    1.8298  9.1240 11.2896 -0.0014  0.0666   0.0077   0.1789    0.0289   0.0000   443.1035     -0.474800       26.3858      -2.50102      -3.44756      -11.0280       1.84793       2.51974       2.82629       3.11256       3.26700       3.37083
  57   2 1486.3073    0.1884  0.1749 10.0210  0.0000  0.0078   0.0063   0.0180    0.0185   0.0000   442.0369     -0.234494       22.2272     -0.126029      -3.37739     -0.260051      0.226727      0.324671      0.363878      0.427150      0.421170      0.475414
  57   3 1743.2002    0.3923  0.4046 10.0457  0.0000  0.0101   0.0078   0.0241    0.0267   0.0000   442.2165     -0.469335       21.3212     0.0729574      -2.54969     -0.253405      0.284214      0.374575      0.437317      0.466580      0.506000      0.520346
  57   4 1973.1437    0.6781  0.7461 10.1740 -0.0000  0.0126   0.0099   0.0334    0.0467   0.0000   442.0311     -0.577199       21.2069     -0.703292      -3.80550      -1.10115      0.360879      0.478307      0.544763      0.597987      0.634699      0.638406
  57   5 2193.0048    1.0972  1.1200 10.3322  0.0000  0.0154   0.0131   0.0408    0.0845   0.0000   442.5248     -0.627469       22.3932      0.584076      -2.55433     0.0526040      0.422957      0.593351      0.638738      0.719544      0.744962      0.775134
  57   6 2400.0705    1.6543  1.3977 11.1201  0.0000  0.0172   0.0179   0.0459    0.0732   0.0000   441.5785      0.588724       22.2351      0.992915      -3.22936     -0.174223      0.482648      0.643361      0.713725      0.807248      0.817564      0.861916
  57   7 2598.5344    2.4258  1.4009 11.5064  0.0000  0.0163   0.0251   0.0440    0.0921   0.0000   441.5159     -0.404746       20.9257     -0.516585      -3.43881      -1.50441      0.465365      0.624463      0.683548      0.777970      0.814930      0.829285
  57   8 2793.8664    3.3590  1.2818 12.3248  0.0000  0.0157   0.0366   0.0407    0.1000   0.0000   442.4015       1.17731       21.7010      -1.24017      -3.79867     -0.556118      0.453311      0.603786      0.668682      0.736104      0.771090      0.799898
  57   9 2985.7281    4.3106  1.1792 13.0612  0.0000  0.0148   0.0492   0.0403    0.0944   0.0000   441.5601     -0.499315       21.8327     -0.743139      -2.00763     -0.457878      0.421978      0.563536      0.614919      0.695335      0.721930      0.748682
  57  10 3173.3933    4.4832  1.4547 13.0139  0.0000  0.0165   0.0457   0.0452    0.0800   0.0000   442.0130      0.988726       21.2636     -0.756532      -3.64798      -1.37079      0.474458      0.633537      0.709329      0.795041      0.830409      0.849657
  57  11 3358.3203    3.8045  2.3243 12.4152  0.0000  0.0216   0.0298   0.0567    0.0530   0.0000   441.6281      0.898587       20.8208      -1.23656      -3.56664     -0.954521      0.617002      0.826407      0.912951       1.03210       1.05903       1.08146
  57  12 3541.3670    2.8912  3.7777 12.0740 -0.0001  0.0300   0.0183   0.0822    0.0351   0.0000   441.1682       1.28473       22.5673   -0.00533122      -2.58750     -0.493572      0.822812       1.12157       1.25618       1.39103       1.43628       1.47314
  57  13 3722.6607    2.2947  6.4205 11.5355  0.0000  0.0457   0.0113   0.1264    0.0329   0.0000   441.1192       1.47799       21.3210       1.55569       1.46998      -6.03146       1.26033       1.72049       1.93170       2.11061       2.22387       2.28530
  57  14 3902.1292    1.8069 10.0822 11.2293  0.0006  0.0715   0.0072   0.1937    0.0280   0.0000   444.1119      -1.91705       23.4737      0.168494      -10.2126       2.06740       1.98663       2.64351       2.99551       3.29301       3.45355       3.57556
  58   1 1183.5302    0.0819  0.0752 10.1985  0.0000  0.0138   0.0070   0.0209    0.0162   0.0000   440.6603      0.399453       21.5996      0.175766      -3.79184     -0.805699      0.426739      0.661963      0.782514      0.903001      0.877437      0.805234
  58   2 1496.7065    0.1962  0.2056 10.0288  0.0000  0.0083   0.0061   0.0200    0.0188   0.0000   442.1957     -0.425437       22.0609      0.706156      -3.91770     -0.100255      0.253496      0.306561      0.345785      0.376964      0.410169      0.439833
  58   3 1754.2942    0.4081  0.4176 10.0917  0.0000  0.0102   0.0079   0.0242    0.0274   0.0000   441.8164     0.0261774       21.7923      0.229679      -4.31393     -0.624412      0.281828      0.382758      0.427224      0.474957      0.514735      0.569968
  58   4 1985.5411    0.7178  0.8102 10.0890  0.0000  0.0131   0.0100   0.0343    0.0526   0.0000   441.9295     -0.124051       21.1384      0.355113      -2.84246      0.975968      0.364434      0.487021      0.560575      0.619649      0.649898      0.658717
  58   5 2206.4746    1.1359  1.0992 10.5749  0.0000  0.0153   0.0136   0.0394    0.0747   0.0000   442.5481      0.347715       22.0405     -0.269616      -3.64146      0.174896      0.409331      0.557634      0.615602      0.704529      0.722059      0.759999
  58   6 2414.2637    1.6912  1.3218 11.3138  0.0000  0.0169   0.0187   0.0436    0.0711   0.0000   441.4518     -0.398129       22.9938     -0.305526      -2.34157      -1.27681      0.468147      0.639877      0.702305      0.787697      0.814805      0.851769
  58   7 2613.7133    2.4662  1.4388 11.6842  0.0000  0.0165   0.0251   0.0440    0.0787   0.0000   442.0183      0.188659       21.5734     -0.873210      -2.64105      -2.35505      0.464077      0.612124      0.672974      0.771660      0.795238      0.815835
  58   8 2810.0862    3.4268  1.2399 12.3650  0.0000  0.0155   0.0374   0.0395    0.0995   0.0000   442.4330     0.0647148       22.2376      0.288169      -2.98185     -0.323536      0.427850      0.578875      0.628549      0.725271      0.740768      0.756607
  58   9 3002.6437    4.3997  1.1166 13.1174  0.0000  0.0142   0.0507   0.0377    0.0914   0.0000   441.6765       1.39754       21.4709    -0.0370087      -1.88801      -1.66441      0.408829      0.528751      0.597551      0.660076      0.703431      0.722286
  58  10 3191.0725    4.4564  1.5281 12.9758  0.0000  0.0171   0.0437   0.0454    0.0754   0.0000   441.2021    -0.0836738       20.4814      -1.21856      -3.42152      -1.03885      0.480662      0.657083      0.713875      0.798859      0.849208      0.880452
  58  11 3376.7880    3.6608  2.5646 12.5625 -0.0000  0.0232   0.0275   0.0610    0.0436   0.0000   441.4212       1.65777       20.6068     -0.110873      -2.90951     -0.323188      0.643361      0.856034      0.975199       1.10191       1.13310       1.16512
  58  12 3560.6060    2.9158  4.2133 11.8954  0.0003  0.0317   0.0170   0.0833    0.0352   0.0000   441.4357      0.917988       21.2857      -2.57834     -0.493695      -2.96267      0.866964       1.16856       1.31077       1.42295       1.52929       1.55780
  58  13 3742.6451    2.2406  6.8044 11.5132 -0.0003  0.0480   0.0107   0.1306    0.0331   0.0000   442.2485    -0.0780954       21.0343     -0.829521      -3.61059      -1.64523       1.33934       1.75636       2.01625       2.19211       2.32435       2.37501
  59   1 1192.2286    0.0671  0.0465 10.2116  0.0000  0.0113   0.0066   0.0156    0.0157   0.0000   439.7723     -0.676277       22.7487     -0.288621      -6.00573    -0.0311282      0.252606      0.404998      0.404094      0.502293      0.528459      0.443763
  59   2 1506.9607    0.2109  0.1838 10.0390  0.0000  0.0083   0.0066   0.0189    0.0186   0.0000   442.0376     -0.260702       21.8425     0.0272517      -3.65793     -0.446726      0.290128      0.392708      0.447258      0.435136      0.424943      0.407771
  59   3 1765.2664    0.4278  0.4551 10.0810  0.0000  0.0103   0.0079   0.0255    0.0284   0.0000   442.1556    -0.0721774       22.1748      0.107959      -3.55412      0.134642      0.294225      0.361831      0.424884      0.458268      0.495943      0.509590
  59   4 1997.8322    0.7306  0.8040 10.1587  0.0000  0.0126   0.0101   0.0340    0.0497   0.0000   442.1268      0.865485       21.8667     -0.127559      -2.87605     0.0175205      0.352849      0.459164      0.523673      0.540557      0.594028      0.630418
  59   5 2219.8364    1.1613  1.1407 10.6015  0.0000  0.0152   0.0137   0.0405    0.0758   0.0000   441.7050      -1.54117       21.2057      0.360844      -3.04444       1.11505      0.406199      0.540413      0.610739      0.670679      0.696123      0.736008
  59   6 2428.3102    1.7534  1.3956 11.3337  0.0000  0.0168   0.0188   0.0460    0.0700   0.0000   441.5627      0.426041       21.6357      -1.63694      -3.15420     -0.367354      0.459464      0.613323      0.679802      0.776566      0.803804      0.841684
  59   7 2628.7892    2.5394  1.4062 11.8074  0.0000  0.0169   0.0262   0.0425    0.0824   0.0000   441.9318     -0.561403       20.5172      -1.48840      -2.87773      0.229701      0.448225      0.615057      0.681390      0.761185      0.797253      0.827572
  59   8 2826.1695    3.5233  1.3083 12.1324  0.0000  0.0152   0.0365   0.0404    0.1086   0.0000   441.9728     -0.721303       22.5406     -0.439504      -3.19125      0.620863      0.421478      0.564638      0.619650      0.685094      0.736851      0.759384
  59   9 3019.5269    4.4622  1.1989 13.0003  0.0000  0.0147   0.0495   0.0394    0.1079   0.0000   441.2745      0.978201       20.1041     -0.460204      -3.44156     -0.526226      0.406445      0.543043      0.613560      0.699013      0.713773      0.732354
  59  10 3208.6637    4.4473  1.6224 12.8306  0.0000  0.0175   0.0414   0.0448    0.0728   0.0000   441.4945       1.09241       21.6613      0.526021      -2.46910      -2.31571      0.484550      0.647603      0.702657      0.798328      0.842484      0.848692
  59  11 3395.0888    3.6544  2.5515 12.4095  0.0000  0.0226   0.0269   0.0593    0.0467   0.0000   442.3920       1.51855       21.4214     -0.804541      -1.84488      -2.76635      0.615981      0.818539      0.912446       1.02195       1.07136       1.11170
  59  12 3579.6730    2.7894  4.5015 11.7953  0.0000  0.0327   0.0156   0.0898    0.0353   0.0000   439.8669       2.19302       21.3867      -1.52417      -4.89936     -0.171950      0.891517       1.19284       1.36125       1.47354       1.57175       1.58879
  59  13 3762.2683    2.1885  7.1955 11.4985  0.0007  0.0509   0.0100   0.1372    0.0327   0.0000   440.8449      -3.90625       23.5801     -0.978694      -4.61571       1.80315       1.36591       1.84799       2.06932       2.34121       2.43348       2.53799
  59  14 3943.3035    1.6972 10.1219 11.2500  0.0006  0.0734   0.0068   0.1951    0.0268   0.0000   442.2203     -0.645733       21.6615      -2.13936      -1.52061      -3.07385       1.96884       2.65036       3.01016       3.26428       3.48090       3.59600
  60   2 1517.1070    0.2083  0.2200 10.0429  0.0000  0.0081   0.0061   0.0213    0.0188   0.0000   441.9869     -0.497129       21.8655      0.419274      -4.35036     -0.419355      0.218248      0.290975      0.316193      0.335952      0.371038      0.400348
  60   3 1776.1262    0.4315  0.4802 10.0440  0.0000  0.0104   0.0077   0.0270    0.0298   0.0000   442.0882    -0.0188353       22.6253     -0.481845      -4.17850     -0.536138      0.277468      0.369080      0.421868      0.441834      0.487598      0.509596
  60   4 2010.0209    0.7497  0.7615 10.2546  0.0003  0.0126   0.0105   0.0325    0.0488   0.0000   441.4826     0.0981357       21.8807     -0.246701      -3.18124     -0.351295      0.330855      0.439663      0.507817      0.541854      0.562306      0.594742
  60   5 2233.0236    1.2045  1.2024 10.6556  0.0000  0.0155   0.0139   0.0429    0.0794   0.0000   442.1503     -0.275144       22.3037     -0.501859      -3.13703     -0.722989      0.421665      0.575123      0.648024      0.725579      0.772835      0.808208
  60   6 2442.2138    1.8467  1.4341 10.8896  0.0000  0.0165   0.0184   0.0430    0.0880   0.0000   441.8226     -0.462123       21.9796       1.73019      -3.04092      0.136596      0.434700      0.572732      0.648497      0.734533      0.771266      0.790435
  60   7 2643.7224    2.6211  1.3780 11.9880  0.0000  0.0158   0.0272   0.0438    0.0730   0.0000   442.1221      0.501036       22.4625      -1.27733      -3.99147      0.438351      0.426415      0.555469      0.620587      0.703394      0.731174      0.790987
  60   8 2842.0839    3.6242  1.2924 12.3079  0.0000  0.0150   0.0378   0.0402    0.1009   0.0000   441.6932      0.164822       20.3385      0.189167      -3.42234      -1.40197      0.404686      0.545680      0.614464      0.691547      0.719494      0.723932
  60   9 3036.2011    4.4740  1.2538 12.9585  0.0000  0.0149   0.0480   0.0400    0.1012   0.0000   441.0163      0.294397       21.4136     -0.270293      -2.61941      -1.69615      0.407246      0.536005      0.607272      0.669523      0.710449      0.737216
  60  10 3226.0716    4.2814  1.7135 13.1105  0.0000  0.0182   0.0398   0.0481    0.0591   0.0000   442.1742      0.105361       22.3486    -0.0660870      -2.72938      -1.71689      0.499213      0.672344      0.747898      0.832176      0.860355      0.903987
  60  11 3413.3374    3.4957  2.8558 12.4436  0.0000  0.0240   0.0245   0.0650    0.0405   0.0000   441.7664       2.15692       21.5612     -0.601074      -1.44813      0.761989      0.646841      0.862492      0.970287       1.08089       1.13305       1.18787
  60  12 3598.5870    2.7034  4.6598 11.8422  0.0000  0.0340   0.0150   0.0920    0.0343   0.0000   441.6637      -2.43545       20.4076      -2.27679     -0.953477      -3.12796      0.905069       1.20897       1.35541       1.51747       1.58176       1.60606
  60  13 3782.0836    2.1038  7.7971 11.4999 -0.0019  0.0548   0.0091   0.1490    0.0311   0.0000   443.6862    -0.0279712       18.3142      0.567640      -4.30384      -4.10029       1.45977       1.94469       2.22042       2.43310       2.60472       2.65447
  61   1 1209.3945    0.0858  0.0870 10.2004  0.0000  0.0121   0.0068   0.0227    0.0160   0.0000   440.0915      0.162888       23.0174      -1.35262      -5.05816       1.53875      0.363595      0.460360      0.598799      0.593983      0.747633      0.863251
  61   2 1527.1185    0.2169  0.2119 10.0428  0.0000  0.0081   0.0062   0.0195    0.0188   0.0000   441.7114     -0.415085       22.1062     -0.152693      -3.69583     0.0275578      0.230630      0.300974      0.375391      0.382101      0.403217      0.430249
  61   3 1786.8430    0.4524  0.5102 10.0530  0.0000  0.0110   0.0079   0.0272    0.0305   0.0000   442.2457     0.0241729       21.9156     0.0880017      -3.53648      0.197898      0.288425      0.389473      0.449972      0.483490      0.528003      0.519811
  61   4 2022.0978    0.7622  0.8723 10.1619 -0.0001  0.0136   0.0099   0.0339    0.0527   0.0000   442.0109     -0.939314       22.7541      0.674221      -4.48842     -0.703681      0.360085      0.481942      0.527429      0.578835      0.596752      0.656917
  61   5 2246.0928    1.2159  1.2094 10.7622 -0.0058  0.0159   0.0136   0.0408    0.0684   0.0000   442.5037      0.400919       21.8971     0.0576754      -2.90361       1.09327      0.418583      0.555867      0.621357      0.702439      0.745672      0.771446
  61   6 2455.9933    1.8906  1.4817 11.0081  0.0000  0.0166   0.0184   0.0432    0.0785   0.0000   442.2936      0.229612       21.9869      0.965899      -3.73746      -1.12253      0.454412      0.607267      0.686228      0.762050      0.801953      0.837515
  61   7 2658.5947    2.7155  1.4118 11.9469  0.0000  0.0163   0.0276   0.0432    0.0849   0.0000   442.6467      0.531095       22.2380    -0.0618911      -2.21230    -0.0765066      0.430281      0.565073      0.642478      0.715267      0.735233      0.785153
  61   8 2857.8987    3.7273  1.2561 12.5181  0.0000  0.0147   0.0394   0.0399    0.0992   0.0000   441.8116      0.632481       21.4991     -0.535052      -4.74354      0.457764      0.397135      0.524287      0.590823      0.652427      0.693901      0.724166
  61   9 3052.7637    4.4519  1.2795 12.9668  0.0003  0.0150   0.0469   0.0399    0.0981   0.0000   442.9289       1.52306       22.0859     -0.532287      -2.22964      -1.35914      0.421474      0.537578      0.603830      0.667450      0.717173      0.736821
  61  10 3243.4431    4.2535  1.7883 12.8338  0.0000  0.0183   0.0374   0.0472    0.0634   0.0000   441.5621       1.80571       20.4241      0.552837      -4.25015     -0.473895      0.503908      0.671792      0.755995      0.833911      0.892061      0.930780
  61  11 3431.4223    3.4547  2.9213 12.3052  0.0000  0.0245   0.0232   0.0631    0.0410   0.0000   441.9379     -0.381386       21.5910     -0.786539      -1.05351      -1.56928      0.628968      0.867704      0.946912       1.06991       1.15587       1.17396
  61  12 3617.4616    2.6855  5.1964 11.7138  0.0001  0.0362   0.0138   0.0985    0.0346   0.0000   441.2144     0.0837901       24.3686    -0.0327271      -2.72949      -3.92296      0.951872       1.27688       1.45577       1.59667       1.68702       1.75655
  61  13 3801.5294    2.0971  8.0875 11.4692  0.0027  0.0563   0.0088   0.1508    0.0307   0.0000   442.5320      0.357109       22.4885      -1.58583     -0.196521      -4.02437       1.47540       1.95011       2.22650       2.43165       2.56208       2.69153
  62   1 1217.8434    0.0868  0.0872 10.1557  0.0000  0.0116   0.0065   0.0208    0.0158   0.0000   440.7551     -0.398867       22.3187     0.0254421      -4.30275      -1.18944      0.336866      0.352117      0.523659      0.547548      0.677243      0.569391
  62   2 1537.0164    0.2081  0.2578 10.0333  0.0000  0.0092   0.0058   0.0234    0.0189   0.0000   441.6338     -0.745665       21.5139    -0.0861104      -2.79190     0.0952975      0.243524      0.311426      0.365750      0.394596      0.439935      0.442664
  62   3 1797.4861    0.4673  0.5469 10.0113  0.0000  0.0112   0.0078   0.0278    0.0318   0.0000   441.9098     -0.660889       21.7156     -0.494192      -3.50582      0.315146      0.279595      0.376114      0.446076      0.480154      0.500758      0.523341
  62   4 2034.1208    0.7975  0.8624 10.2311  0.0000  0.0127   0.0104   0.0350    0.0532   0.0000   442.9077      -1.04650       22.3157     0.0908242      -3.32024     -0.783958      0.324670      0.432928      0.490010      0.543111      0.562499      0.565284
  62   5 2259.0188    1.2573  1.2657 10.5884  0.0000  0.0160   0.0139   0.0414    0.0819   0.0000   441.8342    -0.0856703       21.8522     -0.143178      -2.20863     -0.466011      0.434829      0.578768      0.624759      0.693281      0.741935      0.776966
  62   6 2469.6904    1.9297  1.4615 11.3476  0.0000  0.0169   0.0193   0.0443    0.0701   0.0000   441.8435     -0.362902       22.0507      0.624961      -3.56324     -0.171070      0.426608      0.589980      0.657974      0.733952      0.770484      0.794714
  62   7 2673.3292    2.7602  1.4406 11.9589  0.0000  0.0159   0.0271   0.0433    0.0725   0.0000   441.7074      0.141550       21.1954     -0.777371      -3.76449      -1.16925      0.412289      0.551865      0.612036      0.703467      0.723167      0.739233
  62   8 2873.6086    3.7153  1.3216 12.5360  0.0000  0.0152   0.0381   0.0405    0.0876   0.0000   442.1953     0.0267415       21.6987     -0.149866      -3.91402     -0.655517      0.403914      0.529681      0.581753      0.658223      0.690326      0.734091
  62   9 3069.2110    4.5121  1.3128 12.8151 -0.0000  0.0152   0.0456   0.0385    0.0978   0.0000   441.3291      0.776447       21.3257     -0.185393      -3.36867      -1.58386      0.399707      0.546083      0.607984      0.680075      0.718095      0.736452
  62  10 3260.6000    4.1754  1.8096 12.9263 -0.0001  0.0181   0.0366   0.0489    0.0548   0.0000   440.9880      0.410071       22.2051      -1.03240      -2.72581      -1.51186      0.481717      0.644145      0.730135      0.810076      0.846266      0.862817
  62  11 3449.4300    3.3370  3.0767 12.3700 -0.0000  0.0258   0.0222   0.0659    0.0388   0.0000   441.7614      0.810954       19.5729     -0.365729      -2.32489     -0.524124      0.649714      0.882287      0.982867       1.09610       1.17174       1.19437
  62  12 3636.1930    2.5770  5.4124 11.6567  0.0000  0.0377   0.0128   0.1020    0.0344   0.0000   442.6476       2.26211       22.2046      -1.96672      -3.51178       1.21784      0.968480       1.31427       1.47612       1.64217       1.73698       1.78524
  62  13 3821.0228    1.9827  8.3621 11.4949 -0.0027  0.0590   0.0081   0.1624    0.0288   0.0000   442.1646      0.717071       19.8876       3.88899      -1.34614       2.58177       1.50420       2.02225       2.31961       2.50926       2.67670       2.74417
  63   1 1226.2298    0.0896  0.0914 10.1348  0.0000  0.0118   0.0061   0.0199    0.0156   0.0000   440.1712      0.389153       21.8101      0.234831      -3.75302     -0.521338      0.318635      0.445800      0.562679      0.547160      0.498254      0.522844
  63   2 1546.7941    0.2357  0.2407 10.0229  0.0000  0.0085   0.0062   0.0202    0.0190   0.0000   441.8826    -0.0168779       21.8768      0.157007      -3.39328      0.308907      0.192875      0.280584      0.315143      0.333157      0.365235      0.369036
  63   3 1808.0081    0.4825  0.5380 10.0211  0.0000  0.0106   0.0080   0.0274    0.0334   0.0000   442.1020     0.0316249       21.5049      0.123295      -3.90121     0.0112982      0.279428      0.371464      0.401291      0.479658      0.489392      0.496964
  63   4 2046.0077    0.7927  0.9095 10.3045  0.0000  0.0134   0.0101   0.0356    0.0512   0.0000   442.0802      0.368588       22.5591      0.145834      -2.94081     0.0895863      0.346962      0.444222      0.528329      0.566759      0.597430      0.626210
  63   5 2271.8648    1.3165  1.2642 10.6346  0.0000  0.0154   0.0142   0.0422    0.0798   0.0000   442.9841     -0.116954       21.3989      0.222030      -3.44304     -0.379181      0.385276      0.498024      0.574639      0.648320      0.692103      0.715751
  63   6 2483.2827    1.9965  1.4208 11.3303  0.0000  0.0158   0.0196   0.0433    0.0680   0.0000   442.1556      0.257917       21.1457      0.283391      -2.56290     -0.965482      0.405026      0.538484      0.593176      0.670256      0.705123      0.727305
  63   7 2687.9952    2.8389  1.4100 12.0201  0.0000  0.0158   0.0284   0.0420    0.0813   0.0000   442.2192     -0.228462       21.6961      0.200591      -2.08669     -0.712693      0.407546      0.538579      0.602490      0.672472      0.712778      0.730765
  63   8 2889.2059    3.9181  1.2176 12.7041 -0.0017  0.0144   0.0411   0.0383    0.0894   0.0000   441.4613      0.172175       22.3966     0.0879465      -3.62174     -0.301745      0.374225      0.503594      0.559120      0.629388      0.656644      0.691046
  63   9 3085.5667    4.5720  1.3442 13.0117  0.0000  0.0153   0.0463   0.0402    0.0916   0.0000   442.3200      0.200073       21.8166     -0.819078      -2.74536     -0.215983      0.406785      0.534274      0.591406      0.667765      0.693761      0.707103
  63  10 3277.7345    4.1916  1.9857 12.6857  0.0000  0.0187   0.0342   0.0497    0.0581   0.0000   441.3503    -0.0457036       21.1995      0.559984      -2.31776     -0.803880      0.494582      0.663732      0.738847      0.825109      0.847120      0.877448
  63  11 3467.2974    3.2898  3.3169 12.1634  0.0000  0.0263   0.0205   0.0676    0.0394   0.0000   442.1935      0.838276       20.9772     -0.827331      -1.09890      -1.92461      0.663732      0.907950       1.01027       1.15318       1.19482       1.25449
  63  12 3654.7780    2.4951  5.5373 11.7314 -0.0002  0.0391   0.0124   0.1063    0.0329   0.0000   443.2863      -1.60380       22.1353     -0.966106      -1.24162      -2.69644      0.976066       1.32166       1.49472       1.64197       1.73057       1.79042
  63  13 3840.1169    1.9768  8.7306 11.4128  0.0020  0.0602   0.0079   0.1644    0.0294   0.0000   443.3237      0.807057       19.5955      -3.24572      -4.84436      -1.27014       1.54297       2.05795       2.34373       2.55015       2.70927       2.80455
  64   1 1234.5389    0.0935  0.0671 10.1184  0.0000  0.0087   0.0064   0.0156    0.0154   0.0000   440.8512     -0.531595       22.1200      0.665542      -3.32030      0.181489      0.245949      0.371248      0.398582      0.456747      0.434475      0.559166
  64   2 1556.4764    0.2386  0.2398 10.0231  0.0000  0.0078   0.0062   0.0198    0.0190   0.0000   441.9765     -0.654744       21.7174      0.234568      -4.09915     -0.216363      0.209878      0.289122      0.327242      0.360340      0.375096      0.362724
  64   3 1818.4439    0.4916  0.5781 10.0881  0.0000  0.0115   0.0079   0.0283    0.0329   0.0000   442.0643      0.246503       22.0778      0.792883      -3.60838     -0.197610      0.273908      0.369850      0.412842      0.472743      0.509717      0.526607
  64   4 2057.8698    0.8393  0.9954 10.1068  0.0000  0.0141   0.0101   0.0356    0.0645   0.0000   441.8739     -0.413867       22.0672     -0.573298      -3.57505      0.600692      0.355489      0.474728      0.539040      0.597215      0.650409      0.655090
  64   5 2284.5575    1.3364  1.2385 10.7477  0.0000  0.0153   0.0144   0.0410    0.0766   0.0000   442.5163     -0.410439       22.3378      0.547952      -3.43931      -2.28574      0.378120      0.510687      0.562735      0.626482      0.671173      0.681074
  64   6 2496.7285    2.0726  1.4972 11.3872  0.0000  0.0165   0.0198   0.0433    0.0676   0.0000   442.5409     -0.880875       22.1906     -0.158813      -2.69604      0.630233      0.414857      0.550762      0.618334      0.705895      0.736583      0.761146
  64   7 2702.5430    2.9023  1.4193 12.1313  0.0020  0.0160   0.0288   0.0418    0.0767   0.0000   442.4404      0.353007       21.5866      0.520102      -3.34189      -1.15166      0.406496      0.553668      0.607781      0.685885      0.707010      0.757459
  64   8 2904.6433    3.9499  1.3149 12.5595  0.0000  0.0148   0.0396   0.0391    0.0942   0.0000   442.2004      0.466140       22.0877      0.213443      -3.81766     -0.821867      0.381807      0.513182      0.565261      0.638921      0.682541      0.703351
  64   9 3101.7519    4.5785  1.4676 12.7226 -0.0000  0.0156   0.0430   0.0410    0.0928   0.0000   442.0850     -0.976473       20.0404     -0.380796      -1.46938      -1.13141      0.402606      0.538817      0.600490      0.677662      0.716335      0.746909
  64  10 3294.6935    4.0525  2.0184 12.7896  0.0000  0.0193   0.0327   0.0500    0.0527   0.0000   441.9385       1.92665       20.9036     -0.301108      -3.87496      -1.23490      0.492163      0.653099      0.717486      0.810387      0.855538      0.879598
  64  11 3485.0660    3.1971  3.4526 12.2494  0.0000  0.0268   0.0198   0.0706    0.0362   0.0000   441.8562       1.44371       21.9214       1.85372     -0.292841      -1.49987      0.672880      0.913734       1.03063       1.13765       1.19945       1.23452
  64  12 3673.2842    2.4986  5.9881 11.6856  0.0002  0.0412   0.0118   0.1127    0.0334   0.0000   444.1534       1.20871       21.0782      0.470547      -2.38026      -1.87724       1.01222       1.37505       1.53502       1.70506       1.76645       1.84873
  64  13 3859.3499    1.9230  9.1512 11.3817 -0.0010  0.0647   0.0074   0.1722    0.0288   0.0000   441.1930      -3.60004       18.2031     -0.528601      -3.93459      -3.13238       1.59902       2.15045       2.45261       2.68523       2.85092       2.96834
  65   1 1242.7668    0.0996  0.1232 10.1110  0.0000  0.0109   0.0057   0.0243    0.0157   0.0000   440.7178     -0.309818       22.2960     0.0194100      -4.29031     0.0594106      0.257207      0.324310      0.403672      0.408852      0.423987      0.445048
  65   2 1566.0240    0.2492  0.2461 10.0351  0.0000  0.0086   0.0063   0.0182    0.0193   0.0000   441.7432     0.0700346       22.1067      0.320022      -4.02126     -0.339792      0.228352      0.306417      0.320504      0.368215      0.401330      0.419691
  65   3 1828.7703    0.5120  0.5800 10.0718  0.0000  0.0112   0.0081   0.0274    0.0333   0.0000   442.0030     -0.867575       22.2200     -0.139103      -3.27251      0.194117      0.292047      0.384510      0.432585      0.494820      0.527510      0.536995
  65   4 2069.5161    0.8559  0.9757 10.2226  0.0000  0.0139   0.0104   0.0351    0.0608   0.0000   442.3555      0.125295       21.7342     0.0774116      -3.12900      0.839017      0.335166      0.448895      0.513945      0.563632      0.588887      0.609592
  65   5 2297.0924    1.4064  1.2738 10.7866 -0.0053  0.0158   0.0146   0.0395    0.0733   0.0000   442.1248     -0.225421       22.4979      -1.28810      -3.13966       1.30738      0.382197      0.516729      0.586777      0.650234      0.674097      0.702520
  65   6 2510.0787    2.1188  1.3855 11.5673  0.0000  0.0156   0.0213   0.0429    0.0737   0.0000   442.2282     -0.358666       21.8858     -0.146500      -3.32214     -0.620696      0.398367      0.529100      0.598807      0.646621      0.683806      0.711927
  65   7 2716.9825    3.0626  1.3676 12.1945  0.0000  0.0153   0.0301   0.0401    0.0734   0.0000   442.0297     -0.104629       21.5845    0.00581487      -4.45317      0.146579      0.377854      0.513327      0.571098      0.637823      0.672890      0.718358
  65   8 2920.0101    4.0695  1.2681 12.7092  0.0000  0.0147   0.0415   0.0379    0.0966   0.0000   441.7855     0.0188804       23.8208      -1.35763      -3.57162      -1.24600      0.371087      0.495117      0.551604      0.619196      0.661444      0.700008
  65   9 3117.8036    4.5248  1.4339 13.1518  0.0000  0.0155   0.0439   0.0421    0.0687   0.0000   441.9339       1.04003       20.8952     -0.504105      -4.36288     -0.653916      0.389144      0.516847      0.580211      0.660473      0.681577      0.697735
  65  10 3311.5246    4.0425  2.1615 12.6302  0.0000  0.0198   0.0308   0.0511    0.0517   0.0000   441.8614       1.00481       22.3891     -0.565212      -2.53584      -1.49261      0.482879      0.656651      0.725457      0.814417      0.856629      0.889600
  65  11 3502.6778    3.0998  3.7053 12.0931 -0.0000  0.0276   0.0181   0.0742    0.0363   0.0000   444.5551       1.12228       19.4886      0.375115      -3.84598    -0.0323957      0.680908      0.910521       1.03577       1.14128       1.19857       1.23867
  65  12 3691.6203    2.4218  6.2293 11.7257  0.0005  0.0423   0.0112   0.1183    0.0319   0.0000   441.6116     -0.615452       24.0118     -0.429305      -2.53308      -4.06849       1.04659       1.40201       1.57895       1.75666       1.86450       1.95148
  65  13 3878.3978    1.8931  9.3441 11.3760  0.0003  0.0655   0.0074   0.1734    0.0283   0.0000   442.2150     -0.557376       21.6355       1.36967       1.45334      -4.19292       1.58863       2.15894       2.45179       2.67022       2.85078       2.93707
  66   1 1250.9316    0.0981  0.0963 10.1656  0.0000  0.0092   0.0058   0.0187    0.0154   0.0000   440.8274     -0.727513       21.7744    -0.0322260      -3.24919     -0.660962      0.238667      0.342842      0.370212      0.396041      0.437284      0.401863
  66   2 1575.4632    0.2584  0.2672 10.0720  0.0000  0.0078   0.0063   0.0213    0.0194   0.0000   441.9506     -0.120003       22.2830      0.185230      -3.34231    -0.0986470      0.195407      0.258936      0.302988      0.351608      0.350613      0.378624
  66   3 1838.9814    0.5032  0.6467 10.1136  0.0000  0.0118   0.0077   0.0309    0.0342   0.0000   441.8821     -0.416033       21.8195     -0.628348      -4.33052     -0.652095      0.288854      0.386571      0.440512      0.503908      0.550480      0.547782
  66   4 2081.1282    0.8967  1.0141 10.2817  0.0000  0.0136   0.0105   0.0361    0.0617   0.0000   442.5602     -0.845191       21.8030     -0.774067      -3.60248      0.558935      0.335209      0.436443      0.506460      0.550086      0.578422      0.621606
  66   5 2309.5287    1.4232  1.3595 10.9191  0.0000  0.0157   0.0145   0.0431    0.0647   0.0000   442.0913     -0.131068       22.7409    -0.0981541      -3.45159     -0.737101      0.383100      0.519224      0.575354      0.645336      0.658095      0.692606
  66   6 2523.3484    2.1659  1.5922 11.2538  0.0002  0.0166   0.0196   0.0437    0.0753   0.0000   442.6267    -0.0875957       21.5503     -0.667283      -2.56610     -0.490105      0.415715      0.554821      0.613859      0.706714      0.739551      0.769911
  66   7 2731.3358    3.0917  1.4278 11.9094  0.0000  0.0153   0.0289   0.0399    0.0846   0.0000   442.1650      0.655540       21.8811     -0.287338      -3.58557    -0.0722673      0.382862      0.513469      0.576148      0.646309      0.683388      0.712506
  66   8 2935.2661    4.1275  1.3052 12.7866  0.0000  0.0145   0.0412   0.0390    0.0876   0.0000   442.0419     -0.308702       21.7272      0.868614      -2.63351      0.710882      0.368514      0.482699      0.545202      0.609538      0.640230      0.662155
  66   9 3133.7702    4.5699  1.4141 13.1652  0.0001  0.0156   0.0443   0.0410    0.0787   0.0000   442.0561      0.585567       22.4908     -0.758055      -3.31653     -0.842184      0.387462      0.524306      0.587835      0.655219      0.687694      0.720400
  66  10 3328.2772    3.9478  2.1620 12.8581  0.0000  0.0200   0.0305   0.0517    0.0466   0.0000   442.3213     -0.270048       21.3129      0.301687      -1.85202     -0.847813      0.487309      0.653110      0.734806      0.823383      0.877305      0.893468
  66  11 3520.2220    3.1173  4.0196 11.9774  0.0008  0.0289   0.0172   0.0760    0.0371   0.0000   443.1905     -0.957321       20.0688    -0.0199443     -0.982136      0.772161      0.702022      0.935963       1.05738       1.16911       1.26587       1.28915
  66  12 3709.8554    2.3360  6.5245 11.7166 -0.0008  0.0456   0.0105   0.1235    0.0323   0.0000   442.3378     0.0832570       21.5883     -0.872080      -4.62533      -4.89849       1.09728       1.48795       1.69923       1.84840       1.94971       2.04052
  67   1 1259.0297    0.0934  0.0877 10.1426  0.0000  0.0096   0.0061   0.0172    0.0153   0.0000   441.0052     0.0429661       22.5885     -0.475059      -4.09659     0.0424145      0.242123      0.366744      0.454158      0.597223      0.605625      0.616644
  67   2 1584.8044    0.2754  0.2734 10.0313  0.0000  0.0080   0.0064   0.0197    0.0196   0.0000   442.0472     -0.694367       22.1921      0.122368      -3.11110      0.925501      0.196314      0.250730      0.309795      0.295395      0.341253      0.352221
  67   3 1849.1431    0.5473  0.6364 10.0547  0.0000  0.0111   0.0080   0.0290    0.0361   0.0000   442.0052     -0.796496       22.6525      0.854940      -3.94971     -0.644240      0.265666      0.367370      0.410836      0.443466      0.474239      0.485291
  67   4 2092.6597    0.9006  1.0411 10.3176  0.0000  0.0140   0.0105   0.0376    0.0627   0.0000   442.4475      0.166415       21.9244      0.611529      -2.75329     0.0605427      0.326866      0.444422      0.496426      0.551219      0.574912      0.599970
  67   5 2321.7993    1.4757  1.3595 10.7710  0.0000  0.0154   0.0146   0.0410    0.0712   0.0000   442.3610      0.205170       21.6717     -0.421638      -3.22514      0.686851      0.376333      0.505546      0.587604      0.639705      0.683520      0.693368
  67   6 2536.5390    2.2064  1.4760 11.7476  0.0000  0.0161   0.0212   0.0445    0.0639   0.0000   442.1419     -0.232681       21.4515      0.122035      -2.50050      -1.83609      0.393388      0.531293      0.606670      0.657474      0.691472      0.727943
  67   7 2745.5998    3.1456  1.3899 12.3792  0.0002  0.0155   0.0305   0.0399    0.0716   0.0000   442.1818     -0.717083       22.4775      0.365550      -2.46194      -1.45098      0.377047      0.501290      0.560976      0.625159      0.671023      0.694768
  67   8 2950.3654    4.2568  1.2769 12.7708  0.0000  0.0143   0.0429   0.0375    0.1012   0.0000   442.1666     -0.307246       22.5413      -1.20683      -2.84871      -1.13574      0.353269      0.462887      0.519683      0.588716      0.619774      0.652621
  67   9 3149.6229    4.5333  1.4831 13.1956  0.0000  0.0161   0.0424   0.0409    0.0643   0.0000   442.4801     0.0934701       22.4178    -0.0899790      -4.42654      -1.01700      0.381192      0.518628      0.567515      0.635880      0.651471      0.701432
  67  10 3344.9090    3.8562  2.3574 12.6594  0.0000  0.0204   0.0279   0.0542    0.0450   0.0000   441.8116      0.181504       20.5044      -1.26295      -2.31559      -2.23163      0.499949      0.670711      0.750108      0.834495      0.882225      0.932679
  67  11 3537.6169    2.9771  3.9652 12.1169 -0.0001  0.0292   0.0169   0.0785    0.0353   0.0000   444.0159       2.45338       21.9683      0.682835      -2.13181     0.0808920      0.688433      0.929169       1.05306       1.15909       1.23182       1.27854
  67  12 3728.0173    2.3239  6.8877 11.6329  0.0007  0.0470   0.0099   0.1287    0.0326   0.0000   442.4500     -0.456447       22.7359      -1.89839      -2.28885      -5.80058       1.11544       1.49866       1.69442       1.86792       1.99810       2.08696
  68   1 1267.0460    0.1041  0.1042 10.1224  0.0000  0.0089   0.0057   0.0229    0.0153   0.0000   440.3034     -0.252541       22.5264      0.218954      -3.95704    -0.0370232      0.211071      0.319297      0.351809      0.396775      0.414594      0.471309
  68   2 1594.0312    0.2710  0.2947  9.9680  0.0000  0.0085   0.0061   0.0205    0.0200   0.0000   441.6780    -0.0703529       22.5440     -0.284329      -4.36529      0.220285      0.204790      0.269941      0.330598      0.330136      0.364293      0.366514
  68   3 1859.1866    0.5667  0.6701 10.0526  0.0000  0.0115   0.0081   0.0294    0.0374   0.0000   442.1528     -0.510994       22.0230     -0.406093      -3.07642      0.398260      0.280144      0.375846      0.417561      0.465484      0.499069      0.510826
  68   4 2104.0811    0.9493  1.0659 10.2882  0.0000  0.0139   0.0108   0.0377    0.0646   0.0000   442.6307      0.207680       21.5429       1.06462      -2.90179     -0.289124      0.319197      0.435315      0.460888      0.533882      0.558571      0.588528
  68   5 2334.0390    1.5121  1.4351 10.8260  0.0000  0.0160   0.0146   0.0424    0.0699   0.0000   442.5894       1.16571       21.2171    -0.0198867      -3.65156     -0.725016      0.390718      0.522237      0.582027      0.647212      0.688761      0.728341
  68   6 2549.6220    2.2951  1.5209 11.5533  0.0000  0.0161   0.0212   0.0429    0.0697   0.0000   442.1805      0.114798       21.6638     0.0654889      -3.71012    0.00896666      0.382924      0.511304      0.585474      0.654578      0.688394      0.719636
  68   7 2759.7922    3.1723  1.3014 12.5059  0.0000  0.0148   0.0320   0.0405    0.0735   0.0000   442.0102      0.758434       22.4045     -0.619540      -3.66365      -1.44650      0.346104      0.474169      0.518616      0.592512      0.614617      0.645495
  68   8 2965.3655    4.2307  1.2761 12.9851  0.0000  0.0143   0.0429   0.0392    0.0868   0.0000   442.4308      0.158358       22.1652      -1.00410      -2.24314    -0.0991397      0.343402      0.449205      0.505144      0.579130      0.621446      0.632298
  68   9 3165.3994    4.5347  1.5666 12.9987  0.0000  0.0163   0.0403   0.0416    0.0658   0.0000   442.2330      0.660947       21.7010     0.0473227      -2.72135     -0.711139      0.376655      0.520662      0.574203      0.653513      0.675672      0.696518
  68  10 3361.4695    3.8105  2.5292 12.6560  0.0000  0.0211   0.0266   0.0571    0.0414   0.0000   442.4340       1.07805       21.7118      0.208844      -1.56130      -2.84763      0.498421      0.666896      0.745694      0.845836      0.911784      0.939270
  68  11 3554.9569    2.9751  4.4994 11.9547  0.0002  0.0312   0.0156   0.0847    0.0356   0.0000   442.6962      0.544568       23.3036      0.519662     -0.869082      -2.74612      0.740049      0.988732       1.12140       1.25367       1.32702       1.39555
  68  12 3745.9354    2.2688  7.2634 11.6192  0.0000  0.0495   0.0094   0.1341    0.0316   0.0000   439.3257    -0.0484840       19.1725      -2.36952      -2.86734      -3.95719       1.17059       1.56938       1.77422       1.95790       2.09674       2.17692
  69   1 1275.0209    0.1054  0.0984 10.1395  0.0000  0.0086   0.0056   0.0191    0.0151   0.0000   440.2944     -0.846521       22.0535     0.0726221      -3.28663     -0.608755      0.185307      0.245501      0.307881      0.333569      0.367093      0.346033
  69   2 1603.1413    0.2889  0.2710 10.0597  0.0000  0.0080   0.0065   0.0187    0.0194   0.0000   441.7964     -0.300544       22.0965      0.394478      -4.39562     -0.216197      0.182845      0.228973      0.299788      0.306738      0.328938      0.360430
  69   3 1869.1678    0.5686  0.6712 10.0902  0.0000  0.0112   0.0081   0.0288    0.0360   0.0000   442.2506     -0.349109       22.2475     -0.505195      -4.57341    -0.0621463      0.264120      0.353148      0.411805      0.419547      0.472667      0.489018
  69   4 2115.4131    0.9565  1.0322 10.4031  0.0000  0.0139   0.0111   0.0352    0.0641   0.0000   442.2956     -0.714498       22.1190     0.0657072      -2.96416     -0.112045      0.333014      0.435749      0.490418      0.547138      0.590016      0.618969
  69   5 2346.1294    1.5599  1.4149 10.9394  0.0001  0.0160   0.0150   0.0413    0.0656   0.0000   442.5172     -0.352603       23.0293     -0.787639      -3.13071     -0.723540      0.369011      0.500965      0.559403      0.615070      0.653257      0.680299
  69   6 2562.5734    2.3240  1.5401 11.6721 -0.0002  0.0164   0.0210   0.0426    0.0612   0.0000   442.2761     -0.581453       21.2038      0.324181      -3.57558      -1.08965      0.378358      0.507587      0.561659      0.619790      0.672957      0.709236
  69   7 2773.8007    3.3033  1.4133 12.4556 -0.0048  0.0156   0.0313   0.0397    0.0694   0.0000   442.3364      0.478804       22.2371     -0.436433      -4.10060      0.849775      0.367214      0.493611      0.536237      0.621791      0.633787      0.666358
  69   8 2980.2447    4.4046  1.3158 12.7934  0.0000  0.0142   0.0426   0.0383    0.0929   0.0000   442.2560       1.26410       21.4055     0.0904040      -3.08973      -1.93524      0.337555      0.445534      0.505450      0.575791      0.603307      0.630283
  69   9 3181.0439    4.4538  1.5982 12.9542 -0.0037  0.0162   0.0385   0.0418    0.0631   0.0000   442.0236      0.452041       21.1172     -0.307339      -3.23014      -1.20744      0.387202      0.508805      0.570456      0.643384      0.682075      0.701046
  69  10 3377.9073    3.7070  2.7264 12.5815 -0.0000  0.0222   0.0248   0.0593    0.0406   0.0000   441.9389      0.464609       20.7248      -1.24481      -1.82315      -1.97395      0.506909      0.682534      0.759451      0.861161      0.907405      0.937293
  69  11 3572.1802    2.8608  4.6187 12.0800  0.0000  0.0326   0.0150   0.0880    0.0329   0.0000   443.1934      0.302730       21.7467      -3.74495      -1.91001     0.0625248      0.752108       1.00457       1.13688       1.25814       1.32075       1.38494
  69  12 3763.8935    2.1761  7.6585 11.7607  0.0001  0.0538   0.0090   0.1430    0.0291   0.0000   442.4590      0.207615       21.3915       2.31107     -0.876165      -1.79660       1.22916       1.66463       1.90686       2.09023       2.21544       2.31436
  70   1 1282.9146    0.1135  0.1120 10.1287  0.0000  0.0087   0.0056   0.0196    0.0152   0.0000   440.8877     -0.563819       21.4418      0.379312      -3.52078     -0.267032      0.170651      0.266124      0.276474      0.323768      0.322294      0.371332
  70   2 1612.1529    0.2853  0.3202  9.9953  0.0000  0.0088   0.0061   0.0207    0.0204   0.0000   441.5982     -0.109997       21.9513      0.274936      -3.64293     0.0540676      0.198989      0.263336      0.307216      0.333158      0.362100      0.381103
  70   3 1879.0664    0.5896  0.6533 10.0806  0.0000  0.0108   0.0083   0.0281    0.0373   0.0000   442.1178     0.0496726       22.0209      0.613299      -3.32762     -0.154694      0.255646      0.335174      0.371459      0.411690      0.450430      0.472643
  70   4 2126.6336    0.9764  1.0717 10.5337  0.0000  0.0142   0.0112   0.0377    0.0601   0.0000   442.0344     -0.168982       23.0701      0.368786      -3.88831       1.45197      0.337359      0.451651      0.508117      0.550515      0.585258      0.605867
  70   5 2358.0708    1.5815  1.4645 11.1112  0.0000  0.0161   0.0150   0.0434    0.0600   0.0000   442.4745      0.200594       21.3443     -0.576570      -3.81218     -0.115072      0.366040      0.485393      0.552804      0.628329      0.649723      0.670017
  70   6 2575.4888    2.4085  1.4363 11.8261  0.0000  0.0155   0.0227   0.0414    0.0658   0.0000   442.9021     0.0629442       21.4488      0.675542      -3.15554     -0.768443      0.363646      0.487981      0.535524      0.613548      0.647251      0.672904
  70   7 2787.7899    3.3894  1.3843 12.3837  0.0000  0.0150   0.0321   0.0390    0.0780   0.0000   442.3677      0.128707       21.1103      0.263382      -2.62551      -1.59717      0.344570      0.454510      0.519669      0.575862      0.606140      0.645569
  70   8 2995.0479    4.3364  1.2834 13.2386  0.0000  0.0144   0.0439   0.0393    0.0743   0.0000   442.2427     -0.672941       22.2840      -1.12201      -3.52379     -0.979887      0.334612      0.454176      0.514444      0.567453      0.610407      0.662675
  70   9 3196.5750    4.5534  1.6452 12.9049 -0.0001  0.0162   0.0389   0.0423    0.0683   0.0000   442.4791     -0.760339       21.6559      0.767825      -2.42003     -0.941799      0.381016      0.505106      0.564977      0.654721      0.656353      0.707520
  70  10 3394.2273    3.6082  2.7511 12.6268  0.0000  0.0226   0.0241   0.0594    0.0388   0.0000   442.4197      0.712812       21.4560      -1.13838      -1.87714      -1.81519      0.507003      0.688489      0.767632      0.868577      0.918309      0.959708
  70  11 3589.2163    2.7690  4.9653 11.9735  0.0000  0.0347   0.0140   0.0929    0.0345   0.0000   442.5174       1.74413       21.1385     -0.728373      -2.21245     -0.453857      0.786229       1.06478       1.19617       1.31768       1.41175       1.46223
  70  12 3781.5624    2.0927  7.7212 11.8310 -0.0007  0.0557   0.0089   0.1475    0.0280   0.0000   443.2446      -3.54958       21.6239     -0.160728      -1.38163      -3.66681       1.24601       1.68460       1.93271       2.11427       2.25920       2.35580
  71   1 1290.7405    0.1063  0.1161 10.0729  0.0000  0.0101   0.0053   0.0187    0.0151   0.0000   440.5918     -0.230415       22.0199     -0.547445      -4.98925      0.158817      0.219760      0.297550      0.319335      0.348139      0.373982      0.367378
  71   2 1621.0666    0.2997  0.3092  9.9891  0.0000  0.0084   0.0063   0.0201    0.0203   0.0000   441.4962      0.468996       22.1496      0.346054      -3.50108      0.190051      0.195488      0.264165      0.297969      0.314017      0.351784      0.345849
  71   3 1888.8934    0.5922  0.7163 10.1185  0.0000  0.0117   0.0080   0.0298    0.0373   0.0000   442.0289     -0.782500       22.6362    -0.0679166      -3.54624     0.0978346      0.259523      0.344973      0.388766      0.444682      0.457170      0.485460
  71   4 2137.7978    1.0176  1.1630 10.3629  0.0000  0.0145   0.0110   0.0380    0.0700   0.0000   442.2420      0.324163       21.3931     -0.379970      -4.00406     -0.664545      0.326770      0.429758      0.499872      0.540558      0.571208      0.602357
  71   5 2369.9294    1.6485  1.4592 10.9308  0.0000  0.0158   0.0153   0.0410    0.0685   0.0000   442.8953      0.628363       21.5167      -1.40920      -3.84020      0.124011      0.358013      0.477297      0.539654      0.621480      0.645422      0.664207
  71   6 2588.2578    2.4460  1.6000 11.6080  0.0000  0.0165   0.0215   0.0422    0.0701   0.0000   442.5841    -0.0166899       22.5392     0.0648511      -4.46659     -0.477584      0.368397      0.496778      0.545602      0.629951      0.667232      0.690032
  71   7 2801.6956    3.4928  1.3783 12.2838 -0.0002  0.0149   0.0323   0.0376    0.0838   0.0000   442.7679     0.0311125       21.6811      -1.08107      -3.14594      -1.30705      0.339351      0.458148      0.515278      0.571725      0.594644      0.616547
  71   8 3009.7046    4.4591  1.3740 12.9246 -0.0000  0.0147   0.0419   0.0381    0.0798   0.0000   442.0601      0.171394       22.1017    -0.0949047      -3.42263      -1.21943      0.333306      0.449069      0.496757      0.575016      0.584254      0.626311
  71   9 3212.0062    4.4461  1.7552 12.9704  0.0000  0.0170   0.0370   0.0438    0.0588   0.0000   442.1183      0.257981       22.0028     -0.805080      -3.32789     -0.775198      0.395745      0.525369      0.585267      0.667521      0.697273      0.717316
  71  10 3410.4863    3.5982  3.0145 12.3642  0.0000  0.0235   0.0223   0.0607    0.0411   0.0000   443.0038      0.549720       21.2521      0.720437      -2.05919      -1.32207      0.523041      0.707910      0.796497      0.892553      0.940473      0.979131
  71  11 3606.2831    2.7482  5.2145 11.9224  0.0001  0.0356   0.0134   0.0970    0.0344   0.0000   441.6800       1.40655       22.7666      -1.27615      -2.84238      -2.14560      0.803006       1.09086       1.23258       1.35396       1.46517       1.51668
  71  12 3799.2572    2.0971  8.1381 11.7010  0.0004  0.0567   0.0085   0.1523    0.0288   0.0000   443.0514      -3.12124       20.4009       2.87135      -3.92579      -7.20892       1.24893       1.70354       1.94928       2.14940       2.28107       2.35698
  72   1 1298.4964    0.1125  0.1107 10.1016  0.0000  0.0085   0.0054   0.0192    0.0150   0.0000   440.3404      0.186381       22.0902     -0.713032      -4.33867      0.331544      0.169342      0.232293      0.295755      0.267954      0.305019      0.287388
  72   2 1629.8831    0.2959  0.3319 10.0481  0.0000  0.0085   0.0061   0.0223    0.0203   0.0000   442.0086     -0.116808       22.5467    0.00601006      -3.80914     -0.319500      0.195059      0.260565      0.311772      0.323109      0.363586      0.379201
  72   3 1898.6048    0.6030  0.7171 10.1683  0.0000  0.0117   0.0081   0.0290    0.0378   0.0000   441.5691      0.160153       22.2278     0.0662236      -3.32104     -0.104292      0.264484      0.353525      0.396125      0.433325      0.464191      0.481500
  72   4 2148.8224    1.0341  1.1484 10.3427  0.0000  0.0142   0.0111   0.0369    0.0712   0.0000   442.3940      0.105494       23.2704     -0.392739      -3.31363      0.403493      0.322049      0.437199      0.491203      0.538312      0.573271      0.613530
  72   5 2381.7185    1.6188  1.5678 11.1201  0.0000  0.0167   0.0146   0.0445    0.0567   0.0000   442.0554     -0.331515       22.9875     -0.523787      -3.81469      -1.62500      0.375615      0.511336      0.554666      0.614652      0.660215      0.693220
  72   6 2601.0071    2.4969  1.5867 11.7717  0.0000  0.0162   0.0218   0.0427    0.0634   0.0000   442.4197      0.147032       22.0067      -1.24318      -2.41666     -0.891555      0.359494      0.483135      0.550721      0.622427      0.664506      0.687466
  72   7 2815.4193    3.5421  1.4458 12.3553  0.0000  0.0150   0.0321   0.0391    0.0777   0.0000   442.8596      0.154059       22.2970      -1.10079      -3.52439      -1.11324      0.330383      0.439868      0.506459      0.555270      0.602139      0.631452
  72   8 3024.2889    4.5442  1.3968 12.6222  0.0000  0.0144   0.0413   0.0383    0.1020   0.0000   442.4423     -0.106808       22.0144     0.0775445      -3.38557      -1.23166      0.323113      0.440599      0.491513      0.554377      0.585123      0.614913
  72   9 3227.3300    4.4189  1.7900 12.9475 -0.0000  0.0169   0.0360   0.0449    0.0588   0.0000   442.6716     -0.292128       22.2002     -0.888925      -3.56007     -0.962430      0.388075      0.529807      0.590485      0.649373      0.686045      0.719883
  72  10 3426.6338    3.4939  3.1713 12.4463 -0.0002  0.0243   0.0211   0.0637    0.0370   0.0000   442.6802      0.590054       21.8539       1.38068      -2.56827      -2.80028      0.530572      0.727804      0.812993      0.915204      0.966115       1.00165
  72  11 3623.1349    2.6558  5.4820 11.9707  0.0000  0.0374   0.0127   0.1020    0.0339   0.0000   442.8895     0.0890265       24.9063     -0.444038      -3.30216     0.0577021      0.830485       1.11206       1.25699       1.42140       1.47731       1.53443
  73   1 1306.2122    0.1119  0.1199 10.1351  0.0000  0.0086   0.0054   0.0200    0.0149   0.0000   440.9518     0.0422928       21.8833   -0.00318223      -3.56217     -0.272507      0.190202      0.250857      0.268238      0.298790      0.322441      0.369594
  73   2 1638.6133    0.3145  0.3124 10.0099  0.0000  0.0083   0.0064   0.0193    0.0205   0.0000   441.4201     -0.448971       21.8984      0.520619      -4.55587     -0.139203      0.181736      0.237318      0.268262      0.287713      0.296494      0.325404
  73   3 1908.2984    0.6211  0.7806 10.1157  0.0000  0.0124   0.0081   0.0311    0.0415   0.0000   442.2129    -0.0375512       22.9945      0.299173      -3.02080     -0.491053      0.274457      0.390208      0.427282      0.483955      0.508856      0.534511
  73   4 2159.7978    1.0573  1.1546 10.4311 -0.0000  0.0139   0.0113   0.0387    0.0704   0.0000   442.1367      0.475595       21.1847      0.100155      -4.04630     -0.548416      0.306486      0.403820      0.481095      0.512542      0.556444      0.597725
  73   5 2393.3746    1.7258  1.5614 10.9849  0.0001  0.0160   0.0150   0.0423    0.0609   0.0000   442.1078      0.532348       23.0711       1.05105      -4.12527     -0.704308      0.348028      0.464450      0.524380      0.576249      0.603979      0.639423
  73   6 2613.6593    2.5662  1.6120 11.7076  0.0000  0.0161   0.0218   0.0421    0.0626   0.0000   443.4686      0.372729       21.9263     -0.461556      -3.27191     -0.104420      0.351066      0.469609      0.533243      0.599543      0.632149      0.673074
  73   7 2829.1428    3.6320  1.3685 12.5409  0.0000  0.0146   0.0335   0.0378    0.0744   0.0000   442.6048      0.467150       21.5103     0.0530302      -3.96783      -1.45535      0.323652      0.437397      0.486834      0.544789      0.575962      0.596224
  73   8 3038.7904    4.5215  1.3576 13.0550  0.0000  0.0141   0.0422   0.0389    0.0718   0.0000   442.3713      0.796772       22.1625      0.268541      -2.64330     -0.396718      0.315667      0.423072      0.480933      0.539966      0.570588      0.600096
  73   9 3242.5527    4.3565  1.9044 12.8926  0.0000  0.0172   0.0340   0.0462    0.0534   0.0000   441.7238       1.00820       22.1803      -1.46606      -2.40669      -1.75973      0.378159      0.512302      0.572910      0.632883      0.672113      0.710506
  73  10 3442.6438    3.4402  3.3135 12.3676  0.0000  0.0244   0.0204   0.0663    0.0375   0.0000   441.9001      0.613271       22.1182     -0.211522     -0.369958      -1.14187      0.535220      0.726535      0.817993      0.926026      0.950505       1.00398
  73  11 3640.0024    2.6226  5.7596 11.9165 -0.0001  0.0391   0.0122   0.1075    0.0344   0.0000   442.4002      0.623491       21.1623      -1.36825     -0.442010      -2.47150      0.859967       1.13946       1.30214       1.44136       1.53893       1.59988
  74   1 1313.8416    0.1142  0.1294 10.1237  0.0000  0.0087   0.0053   0.0202    0.0150   0.0000   440.8216     -0.274742       22.2274     -0.370656      -4.08889     0.0512403      0.184168      0.233237      0.295331      0.351022      0.395789      0.418913
  74   2 1647.2353    0.3227  0.3350 10.0547  0.0000  0.0080   0.0064   0.0207    0.0207   0.0000   441.7770      0.150487       22.7685    -0.0833869      -4.08033      0.136596      0.178526      0.230598      0.275536      0.302810      0.326804      0.351500
  74   3 1917.9125    0.6376  0.7837 10.1514  0.0000  0.0121   0.0082   0.0311    0.0415   0.0000   441.9844      0.159693       21.6695    0.00822436      -2.82186       1.27397      0.249918      0.337619      0.381238      0.426858      0.433881      0.469706
  74   4 2170.6274    1.0776  1.2665 10.4553  0.0000  0.0146   0.0109   0.0402    0.0668   0.0000   442.4406      0.122713       22.3137      0.548665      -3.14370     -0.306374      0.321075      0.436942      0.487594      0.560944      0.587568      0.613180
  74   5 2404.9417    1.7409  1.5445 11.1905  0.0017  0.0163   0.0156   0.0424    0.0630   0.0000   442.2515      0.968597       23.4514      0.555969      -2.78348      0.324221      0.357401      0.480881      0.525456      0.588348      0.630413      0.674539
  74   6 2626.2659    2.6500  1.5131 11.9374  0.0000  0.0155   0.0234   0.0408    0.0654   0.0000   442.7698      0.803945       21.8081      0.132261      -3.90579      -1.38959      0.341185      0.460742      0.506717      0.579301      0.606812      0.636376
  74   7 2842.7149    3.6686  1.3833 12.7664  0.0000  0.0145   0.0341   0.0393    0.0666   0.0000   442.9964      0.132985       21.1094     -0.286154      -3.95181     -0.652172      0.323021      0.424085      0.476805      0.533558      0.561310      0.582653
  74   8 3053.1534    4.5931  1.4362 13.0123 -0.0000  0.0146   0.0412   0.0383    0.0729   0.0000   442.5338      0.381157       21.8829     -0.458789      -2.85537      -1.71354      0.326514      0.435283      0.491919      0.544506      0.577331      0.606294
  74   9 3257.7581    4.2237  1.9141 13.0302 -0.0000  0.0178   0.0331   0.0460    0.0506   0.0000   442.6553      0.236316       22.0108      0.373825      -2.52848      0.805101      0.389099      0.525735      0.586078      0.657240      0.691508      0.720932
  74  10 3458.6173    3.3594  3.3632 12.4348 -0.0001  0.0249   0.0196   0.0671    0.0353   0.0000   442.2070       1.55537       21.5685     -0.470800      -1.65431      -1.80013      0.533550      0.732187      0.811077      0.915298      0.980591       1.01717
  74  11 3656.6541    2.5650  5.9857 11.8825  0.0000  0.0406   0.0112   0.1095    0.0337   0.0000   440.2187      0.982644       24.4055      0.633850      -4.95307     -0.484517      0.871030       1.17147       1.32639       1.45648       1.55801       1.64337
  75   1 1321.4270    0.1211  0.1177 10.1266  0.0000  0.0087   0.0054   0.0169    0.0149   0.0000   440.7199     -0.130759       21.6590     -0.310574      -2.97446     -0.518205      0.189771      0.262971      0.288015      0.324150      0.364668      0.348110
  75   2 1655.7441    0.3386  0.3567 10.0034  0.0000  0.0085   0.0064   0.0202    0.0215   0.0000   441.8161     -0.610402       22.3194     0.0727873      -3.78021     -0.146216      0.181471      0.248014      0.275875      0.313826      0.323629      0.331032
  75   3 1927.4419    0.6482  0.7512 10.2690  0.0000  0.0118   0.0084   0.0294    0.0385   0.0000   442.3361     -0.260609       22.0178     0.0967564      -4.93229     -0.377309      0.246354      0.344670      0.388258      0.433532      0.466010      0.492181
  75   4 2181.4185    1.1217  1.2182 10.5319  0.0000  0.0142   0.0117   0.0393    0.0721   0.0000   442.4722     -0.321586       22.3564     -0.296444      -3.19006      0.112248      0.306776      0.414046      0.472027      0.519829      0.559671      0.600667
  75   5 2416.4227    1.7828  1.6405 11.1349  0.0000  0.0164   0.0153   0.0438    0.0591   0.0000   441.6862     -0.468812       21.2001      -1.15713      -2.53584      -1.23136      0.357948      0.474250      0.531339      0.596654      0.632350      0.670539
  75   6 2638.7467    2.6714  1.5205 11.9744 -0.0000  0.0156   0.0235   0.0408    0.0642   0.0000   443.0230      0.951592       22.5856     -0.852652      -3.55544     0.0307515      0.334106      0.445697      0.501847      0.567469      0.594126      0.621519
  75   7 2856.2130    3.7391  1.3679 12.9369  0.0000  0.0146   0.0355   0.0394    0.0624   0.0000   442.6040      0.890712       21.8232      -1.06550      -3.76111      -1.46631      0.318005      0.423484      0.467365      0.531984      0.569494      0.607944
  75   8 3067.4132    4.5784  1.3726 13.1832  0.0000  0.0145   0.0426   0.0381    0.0721   0.0000   443.1175      0.121110       21.4372      -1.02668      -3.21237     -0.781598      0.313866      0.415267      0.460844      0.523934      0.546423      0.578249
  75   9 3272.7677    4.2194  2.0989 13.0178  0.0000  0.0185   0.0315   0.0489    0.0449   0.0000   442.5515      0.813084       21.0324      0.361194      -2.63362     -0.216840      0.398195      0.531095      0.594020      0.675261      0.704652      0.743518
  75  10 3474.5245    3.2844  3.7058 12.2743 -0.0001  0.0262   0.0181   0.0710    0.0361   0.0000   443.4432       1.64138       21.7437      -1.12244      -3.25551      -1.15490      0.567949      0.759259      0.856613      0.944900       1.00687       1.06937
  75  11 3673.2358    2.5500  6.5196 11.7966  0.0000  0.0436   0.0104   0.1171    0.0340   0.0000   442.9241       1.10052       23.7477      0.993212      -1.23383      -3.35301      0.933080       1.26613       1.42666       1.58707       1.67557       1.77838
  76   1 1328.9460    0.1245  0.1232 10.1004  0.0000  0.0072   0.0053   0.0189    0.0148   0.0000   440.7197     -0.696573       22.0795      0.482556      -5.19119      0.572634      0.161234      0.211798      0.239580      0.243532      0.270461      0.293612
  76   2 1664.1912    0.3303  0.3899 10.0876  0.0000  0.0095   0.0062   0.0229    0.0214   0.0000   441.1211     -0.214682       22.5249     -0.652452      -4.20659      0.284801      0.197520      0.262050      0.323229      0.358512      0.386342      0.405807
  76   3 1936.8791    0.6685  0.8305 10.1074  0.0000  0.0122   0.0083   0.0307    0.0452   0.0000   442.2846     -0.478165       21.4199      0.679377      -3.83808     -0.785646      0.259623      0.349348      0.400281      0.456640      0.483024      0.495927
  76   4 2192.1106    1.1428  1.2375 10.6591  0.0000  0.0146   0.0118   0.0383    0.0643   0.0000   442.1197      0.288827       22.7061      0.224500      -3.49640      0.892618      0.306776      0.410308      0.455001      0.507245      0.546433      0.567033
  76   5 2427.8200    1.8220  1.5655 11.2137  0.0000  0.0160   0.0158   0.0423    0.0614   0.0000   442.4711     -0.343750       21.9929      0.532073      -3.31172     -0.320996      0.334867      0.447648      0.500365      0.564695      0.588618      0.613293
  76   6 2651.1488    2.6815  1.5880 12.0409 -0.0000  0.0161   0.0230   0.0416    0.0596   0.0000   442.5272     -0.260566       21.3801    -0.0651344      -4.04151      0.326413      0.335826      0.452349      0.510887      0.577850      0.608922      0.636961
  76   7 2869.6476    3.8567  1.3347 12.7412  0.0000  0.0141   0.0361   0.0375    0.0792   0.0000   442.3801     0.0994569       21.6884     -0.559957      -3.86648    -0.0593657      0.307951      0.408802      0.458518      0.512969      0.546554      0.582943
  76   8 3081.6085    4.6670  1.4778 12.9622  0.0000  0.0147   0.0407   0.0385    0.0770   0.0000   442.5766       1.01362       21.7720    -0.0873685      -2.71070     -0.745154      0.315637      0.417498      0.470887      0.528748      0.555707      0.581753
  76   9 3287.7628    4.1301  2.1476 12.9625 -0.0000  0.0186   0.0300   0.0492    0.0447   0.0000   442.9146      0.493882       21.7277      0.305089      -3.05403     -0.960061      0.404001      0.539571      0.609104      0.688101      0.736371      0.769852
  76  10 3490.3545    3.2171  3.9379 12.3017  0.0000  0.0277   0.0173   0.0750    0.0349   0.0000   442.9368     -0.454542       20.4600     -0.157443      -1.30373      -2.24044      0.582015      0.789123      0.888685      0.996247       1.05634       1.09715
  76  11 3689.8311    2.4405  6.8507 11.8813  0.0000  0.0464   0.0099   0.1259    0.0318   0.0000   442.1302       1.82193       21.2058      0.282176      -1.87946      -3.73757      0.975862       1.31200       1.49044       1.64843       1.75104       1.82289
  77   1 1336.4062    0.1245  0.1332 10.0834  0.0000  0.0076   0.0050   0.0186    0.0147   0.0000   440.3014     -0.217242       21.8095     0.0130275      -3.76761     -0.283340      0.163202      0.208163      0.247162      0.271665      0.300688      0.270946
  77   2 1672.5247    0.3516  0.4084 10.0341  0.0000  0.0090   0.0063   0.0225    0.0224   0.0000   441.3388     -0.306051       21.8256     -0.156728      -4.21766     -0.224448      0.183616      0.245604      0.283084      0.305372      0.328136      0.350315
  77   3 1946.3143    0.6684  0.8189 10.2896  0.0000  0.0123   0.0084   0.0308    0.0403   0.0000   441.8334     -0.353626       21.5332      0.950298      -2.96859     -0.741156      0.254291      0.338995      0.388529      0.429933      0.450550      0.481256
  77   4 2202.6827    1.1686  1.2827 10.6391  0.0000  0.0150   0.0118   0.0391    0.0674   0.0000   442.6669     0.0423219       22.0683     -0.908375      -3.61619      0.206289      0.305899      0.414313      0.461644      0.519556      0.548753      0.572536
  77   5 2439.0757    1.8650  1.6857 11.2457  0.0000  0.0166   0.0155   0.0436    0.0565   0.0000   442.7791       1.10347       22.2838    -0.0982181      -3.60906      0.698345      0.356972      0.473375      0.539206      0.605904      0.656962      0.687580
  77   6 2663.4926    2.7445  1.6167 11.9097  0.0000  0.0157   0.0226   0.0416    0.0594   0.0000   442.6849    -0.0602271       23.1806     -0.521268      -3.32294    -0.0779195      0.321650      0.439276      0.496167      0.554802      0.577092      0.624872
  77   7 2883.0148    3.9604  1.3948 12.6471  0.0000  0.0139   0.0356   0.0383    0.0769   0.0000   442.6889     -0.149792       22.6471    -0.0943139      -2.87203     -0.234970      0.295253      0.387963      0.444166      0.495402      0.516084      0.550735
  77   8 3095.7007    4.6401  1.5314 12.9619  0.0002  0.0146   0.0393   0.0401    0.0696   0.0000   442.5835      0.754136       23.1381      0.455414      -2.83570      -1.18623      0.314573      0.403887      0.464221      0.527121      0.558409      0.579712
  77   9 3302.6447    4.1170  2.2247 12.9445  0.0000  0.0189   0.0294   0.0504    0.0438   0.0000   442.8135      0.475237       22.1346      0.194654      -2.73195      -1.76396      0.391845      0.525389      0.604704      0.667586      0.704627      0.733463
  77  10 3505.9272    3.1435  3.9994 12.3108  0.0000  0.0279   0.0168   0.0763    0.0343   0.0000   442.6148     -0.783673       22.4578    -0.0141301      -2.76540      -1.56852      0.583303      0.787620      0.899018      0.998215       1.07303       1.10539
  77  11 3706.1715    2.3699  6.7675 11.9679  0.0000  0.0461   0.0100   0.1274    0.0307   0.0000   442.5293     -0.432972       23.1153      -3.00789      -3.22912      -1.00834      0.956515       1.28508       1.45681       1.62020       1.74057       1.81287
  78   1 1343.8172    0.1316  0.1276 10.0932  0.0000  0.0071   0.0052   0.0177    0.0148   0.0000   440.5341      0.556174       22.1197     0.0699791      -3.94170      0.479896      0.174014      0.244932      0.272336      0.290256      0.301780      0.300430
  78   2 1680.7696    0.3621  0.3912 10.0223  0.0000  0.0086   0.0064   0.0214    0.0224   0.0000   441.7323     -0.227302       22.4723     0.0281026      -4.26368      0.298094      0.178574      0.240667      0.265627      0.296003      0.317476      0.323352
  78   3 1955.6253    0.6964  0.8662 10.1633  0.0000  0.0125   0.0083   0.0311    0.0463   0.0000   442.0083    -0.0276251       21.9165      0.456357      -3.70703     -0.521044      0.249655      0.347289      0.381892      0.445914      0.457668      0.468003
  78   4 2213.1787    1.1752  1.3986 10.6865  0.0000  0.0154   0.0113   0.0413    0.0583   0.0000   442.6212      0.293547       21.8684     -0.440895      -3.86148     -0.715034      0.327350      0.437889      0.484903      0.545396      0.576216      0.595077
  78   5 2450.2959    1.9056  1.5525 11.4432  0.0000  0.0156   0.0165   0.0425    0.0554   0.0000   441.4711     -0.327891       21.1808      0.100432      -2.81324       1.12380      0.329526      0.442472      0.491546      0.557352      0.591720      0.622057
  78   6 2675.8042    2.8589  1.6051 12.0653  0.0000  0.0156   0.0238   0.0413    0.0611   0.0000   442.4480     -0.273869       22.1048      0.600062      -5.17236      -1.06148      0.327014      0.421445      0.487463      0.538667      0.574313      0.595139
  78   7 2896.2256    3.9582  1.4235 12.7330  0.0000  0.0143   0.0347   0.0374    0.0676   0.0000   442.5848      0.381808       20.8301      0.913107      -2.33734     -0.933574      0.299284      0.403735      0.444927      0.508478      0.533051      0.569572
  78   8 3109.6769    4.6189  1.5480 13.0759  0.0000  0.0149   0.0388   0.0392    0.0629   0.0000   443.2241      0.717536       22.1179     0.0275646      -3.43681     -0.513573      0.320248      0.423043      0.475412      0.534249      0.565427      0.600545
  78   9 3317.4084    4.0447  2.2752 13.0443 -0.0001  0.0193   0.0282   0.0511    0.0390   0.0000   442.3317      0.741188       21.8628       1.13577      -2.59862      -1.03151      0.395592      0.542615      0.604232      0.676455      0.713772      0.756852
  78  10 3521.5515    3.1324  4.2930 12.2309  0.0005  0.0293   0.0160   0.0798    0.0354   0.0000   443.9394     0.0957502       21.4653       1.38629      -3.28967      -2.14573      0.589981      0.803702      0.899821       1.00641       1.08158       1.11187
  78  11 3722.4937    2.3407  7.1751 11.9853  0.0004  0.0489   0.0096   0.1329    0.0297   0.0000   444.4022       1.57642       22.2399      -1.88586      -2.87174      -3.38220       1.00176       1.36036       1.56657       1.70791       1.82476       1.91303
  79   1 1351.1648    0.1430  0.1482 10.1203  0.0000  0.0071   0.0051   0.0173    0.0148   0.0000   440.5218     -0.143912       22.0503     -0.565808      -3.34953     -0.456873      0.153789      0.200152      0.276008      0.317195      0.386407      0.379072
  79   2 1688.9481    0.3635  0.4294 10.0686  0.0000  0.0091   0.0062   0.0237    0.0230   0.0000   441.6547     -0.232071       22.1938     -0.147545      -4.73491      0.559391      0.179574      0.237079      0.277411      0.298674      0.313596      0.335308
  79   3 1964.8763    0.7076  0.9826 10.1791  0.0000  0.0131   0.0081   0.0340    0.0474   0.0000   442.1355      0.335714       21.8358     0.0294787      -3.98120     -0.130600      0.269458      0.355394      0.413659      0.461519      0.497058      0.518433
  79   4 2223.5771    1.1966  1.3906 10.7443 -0.0000  0.0153   0.0113   0.0408    0.0568   0.0000   442.1290      0.199479       21.8646      -1.19623      -3.67738      0.946844      0.312480      0.419458      0.473636      0.526794      0.556208      0.597428
  79   5 2461.3844    1.9678  1.7404 11.2116  0.0000  0.0163   0.0156   0.0437    0.0564   0.0000   442.7548     0.0260538       22.6568      0.255325      -2.79859    -0.0567704      0.337472      0.454886      0.513233      0.576587      0.599486      0.626987
  79   6 2687.9912    2.8450  1.5489 12.2240  0.0000  0.0156   0.0242   0.0401    0.0579   0.0000   442.5701     -0.231009       22.7287     -0.876604      -4.25302     -0.557466      0.321601      0.431405      0.477033      0.530182      0.564659      0.601260
  79   7 2909.3641    4.0281  1.3487 12.9548  0.0000  0.0142   0.0371   0.0369    0.0738   0.0000   442.5531      0.818476       21.7327      0.248248      -2.96188      -1.07919      0.296583      0.405901      0.453018      0.516902      0.551019      0.576580
  79   8 3123.5797    4.6456  1.6250 13.0642  0.0002  0.0154   0.0376   0.0400    0.0601   0.0000   442.1003      0.512782       22.0387     -0.844218      -3.25403     -0.743053      0.312783      0.424211      0.480608      0.536242      0.565728      0.599565
  79   9 3332.1387    4.0007  2.5211 12.6675  0.0000  0.0197   0.0258   0.0524    0.0441   0.0000   443.4408      0.850420       21.8262      0.147603      -3.13720      -1.12051      0.407558      0.548518      0.622739      0.693346      0.732025      0.766238
  79  10 3537.1086    3.0417  4.5476 12.2802 -0.0007  0.0311   0.0153   0.0849    0.0344   0.0000   442.7600       1.13294       22.1820     0.0727759     -0.424861      -3.22091      0.635383      0.854250      0.969074       1.07485       1.15830       1.20259
  79  11 3738.6491    2.2738  7.4004 11.9623 -0.0008  0.0507   0.0091   0.1382    0.0288   0.0000   445.0433      -1.00536       22.1948      -2.12569      0.276222      -2.84824       1.02448       1.39207       1.58933       1.74683       1.90068       1.94528
  80   1 1358.4686    0.1407  0.1605 10.0428  0.0000  0.0072   0.0049   0.0190    0.0149   0.0000   440.6403      0.197333       22.0593     -0.571980      -4.28985      0.288372      0.138780      0.186880      0.217009      0.225472      0.252307      0.284748
  80   2 1697.0282    0.3824  0.4456 10.0070  0.0000  0.0092   0.0063   0.0226    0.0234   0.0000   441.3383     -0.419163       22.3056  -0.000780850      -3.57456     -0.458347      0.189110      0.252010      0.296039      0.319281      0.343269      0.357941
  80   3 1974.1038    0.7187  0.9406 10.2743  0.0000  0.0130   0.0083   0.0342    0.0452   0.0000   442.1665     -0.765423       22.2236    -0.0215725      -3.09176     -0.993956      0.252002      0.339427      0.400289      0.434834      0.477301      0.495030
  80   4 2233.9101    1.2401  1.3691 10.7108  0.0000  0.0151   0.0117   0.0395    0.0596   0.0000   442.9688     -0.559929       22.5839     -0.283052      -4.58189    -0.0195570      0.303191      0.406187      0.457639      0.523499      0.544683      0.566497
  80   5 2472.4679    2.0265  1.7123 11.2303  0.0000  0.0163   0.0162   0.0435    0.0623   0.0000   442.8895      0.136888       22.3910     -0.375209      -3.93598     -0.966334      0.323269      0.440765      0.491050      0.551863      0.580314      0.612974
  80   6 2700.1382    3.0007  1.6347 11.9298  0.0000  0.0156   0.0241   0.0400    0.0677   0.0000   442.4364     0.0507649       21.8777      0.247252      -3.46155      -1.31738      0.314482      0.424398      0.469076      0.527784      0.559563      0.581748
  80   7 2922.4195    4.1472  1.3893 12.9002  0.0000  0.0141   0.0369   0.0374    0.0699   0.0000   442.5386      0.345114       22.3514     -0.177886      -3.18404      -1.10141      0.282570      0.386223      0.428314      0.494397      0.511750      0.539928
  80   8 3137.3499    4.5920  1.6562 13.1069  0.0000  0.0159   0.0368   0.0407    0.0572   0.0000   442.5333      0.163005       22.0980     -0.696641      -3.50904    0.00699240      0.303731      0.421853      0.470687      0.518397      0.548560      0.581488
  80   9 3346.7513    3.9252  2.5495 12.7522 -0.0000  0.0200   0.0253   0.0541    0.0405   0.0000   442.3219       2.00679       21.7491      -1.32638      -3.72636     -0.701184      0.396889      0.538704      0.603273      0.684767      0.718118      0.755410
  80  10 3552.4970    2.9766  4.6489 12.2179  0.0007  0.0318   0.0145   0.0850    0.0341   0.0000   442.5248       1.08949       20.8596       1.36774      -2.21763      -1.65072      0.629956      0.848107      0.959700       1.06581       1.12455       1.17362
  80  11 3754.8960    2.2594  7.7390 11.9203  0.0006  0.0530   0.0090   0.1422    0.0285   0.0000   442.7863      -1.07066       20.2657       4.20069      -4.54057      -3.13501       1.06429       1.44265       1.62224       1.80323       1.94995       2.02726
  81   1 1365.6962    0.1491  0.1700 10.0451  0.0000  0.0078   0.0050   0.0181    0.0150   0.0000   440.2307      0.208914       22.3147     -0.905082      -3.61082      0.586448      0.159335      0.212497      0.244806      0.270842      0.281678      0.288650
  81   2 1705.0301    0.3809  0.4494 10.0056  0.0000  0.0088   0.0062   0.0241    0.0237   0.0000   441.3052     -0.266507       22.1198     -0.146502      -3.94545      0.760465      0.174801      0.225395      0.264304      0.291814      0.310968      0.326171
  81   3 1983.2953    0.7264  0.9670 10.2682  0.0000  0.0130   0.0082   0.0340    0.0452   0.0000   442.3895     -0.507485       22.5682     0.0381997      -3.95876    -0.0625925      0.249372      0.342005      0.384961      0.428608      0.457380      0.482670
  81   4 2244.1076    1.2990  1.4104 10.6538  0.0000  0.0149   0.0120   0.0398    0.0655   0.0000   442.2560     -0.192794       21.2241     -0.125789      -2.90145     -0.367170      0.298870      0.393098      0.445982      0.492550      0.533430      0.572018
  81   5 2483.4257    2.0567  1.6953 11.4885  0.0000  0.0163   0.0164   0.0432    0.0526   0.0000   442.7632      0.391238       21.6108     -0.158038      -4.28569     -0.723255      0.323656      0.444324      0.493116      0.552912      0.584300      0.614976
  81   6 2712.1986    3.0120  1.5122 12.4162  0.0000  0.0150   0.0260   0.0404    0.0579   0.0000   442.0958      0.256066       22.2083      0.571721      -3.17276     -0.564920      0.308061      0.404223      0.461303      0.511429      0.544935      0.571411
  81   7 2935.3909    4.2068  1.4564 12.7591 -0.0000  0.0142   0.0361   0.0380    0.0753   0.0000   442.3592      0.317014       22.5058      0.132225      -4.03276    -0.0846622      0.284764      0.388386      0.427355      0.488149      0.519817      0.546907
  81   8 3151.1265    4.6346  1.6203 13.0279  0.0000  0.0152   0.0371   0.0395    0.0608   0.0000   442.9550      0.343826       21.8066     -0.220820      -3.43737     -0.601114      0.302228      0.404907      0.469245      0.529650      0.561434      0.583442
  81   9 3361.2704    3.8720  2.8086 12.6034  0.0000  0.0208   0.0235   0.0567    0.0406   0.0000   442.7039      0.754140       20.5104     -0.301114      -1.70675     -0.342375      0.417439      0.552257      0.618815      0.693754      0.742908      0.772014
  81  10 3567.7985    2.9345  5.0349 12.1964 -0.0008  0.0338   0.0136   0.0929    0.0340   0.0000   443.0829    -0.0445455       20.7725      0.415552      -2.01182     -0.898678      0.662098      0.906705       1.01288       1.13384       1.21190       1.25822
  82   1 1372.8895    0.1398  0.1953 10.0596  0.0000  0.0091   0.0048   0.0222    0.0150   0.0000   440.5874    -0.0530341       22.0959     -0.150967      -4.02449     -0.437960      0.155159      0.231754      0.243550      0.280879      0.297388      0.298386
  82   2 1712.9526    0.3866  0.4741 10.0345  0.0000  0.0095   0.0062   0.0236    0.0243   0.0000   441.5314      0.349709       22.3301      0.316172      -4.04847     0.0398588      0.182007      0.242923      0.285729      0.326253      0.343628      0.356648
  82   3 1992.3930    0.7722  0.9437 10.2059  0.0000  0.0122   0.0087   0.0323    0.0508   0.0000   442.3377     -0.153626       22.6157     -0.544635      -4.51923     -0.758346      0.240351      0.324664      0.368920      0.404372      0.430675      0.453785
  82   4 2254.2341    1.2976  1.4333 10.7988  0.0000  0.0153   0.0118   0.0404    0.0572   0.0000   442.2346     -0.250947       21.9692     -0.273674      -3.51038      -1.29590      0.299120      0.399403      0.450656      0.510823      0.534530      0.564166
  82   5 2494.3249    2.1246  1.7716 11.2270  0.0000  0.0163   0.0161   0.0419    0.0605   0.0000   441.9403      0.789164       21.8422     -0.451309      -3.31314      -1.03470      0.321301      0.424140      0.474401      0.538068      0.578812      0.615160
  82   6 2724.1899    3.1232  1.5513 12.1735  0.0000  0.0148   0.0255   0.0395    0.0636   0.0000   442.6028    -0.0293972       22.7827      0.770237      -3.17929      0.174147      0.284768      0.387602      0.425488      0.490989      0.525524      0.549580
  82   7 2948.2928    4.2654  1.4524 12.8559  0.0000  0.0141   0.0365   0.0374    0.0724   0.0000   442.3232     0.0553770       22.9248     0.0338291      -3.32169     -0.368630      0.284809      0.375977      0.421932      0.477275      0.506845      0.533129
  82   8 3164.7756    4.6421  1.7660 13.0457  0.0000  0.0158   0.0355   0.0418    0.0552   0.0000   442.5676       1.12908       21.6112     -0.284503      -2.74808     -0.992548      0.303881      0.419139      0.474816      0.524551      0.561151      0.588247
  82   9 3375.7999    3.8334  2.8810 12.7362  0.0000  0.0214   0.0230   0.0584    0.0367   0.0000   442.7132    -0.0453015       21.4310     -0.561537      -2.19726     -0.577980      0.418177      0.559929      0.630993      0.708040      0.765521      0.793516
  82  10 3583.0434    2.8824  5.2460 12.1882  0.0000  0.0349   0.0130   0.0966    0.0339   0.0000   442.4099      -1.40818       23.0788      -1.95867      -3.61824    -0.0169935      0.680082      0.920502       1.06078       1.18370       1.24739       1.31689
  83   1 1380.0099    0.1501  0.1625 10.0515  0.0000  0.0070   0.0049   0.0171    0.0148   0.0000   440.4725    -0.0614064       21.9226    -0.0360317      -4.13921      0.330750      0.140650      0.176058      0.214526      0.235635      0.227836      0.255930
  83   2 1720.8010    0.3963  0.4980 10.0349  0.0000  0.0097   0.0061   0.0242    0.0242   0.0000   441.0739     -0.329973       21.8746      0.526091      -4.36037     -0.792677      0.185907      0.262332      0.296497      0.333279      0.344480      0.373921
  83   3 2001.4164    0.7709  0.9270 10.3060 -0.0003  0.0124   0.0087   0.0326    0.0471   0.0000   442.0184    -0.0277999       22.4108      0.613247      -3.96678    -0.0859039      0.227633      0.324361      0.351362      0.402990      0.421703      0.442071
  83   4 2264.3029    1.3583  1.4315 10.7242  0.0000  0.0151   0.0121   0.0390    0.0625   0.0000   441.9175     -0.173447       21.8933    0.00175237      -3.58566     -0.557138      0.284890      0.387115      0.437055      0.495267      0.517289      0.549312
  83   5 2505.1591    2.1471  1.6943 11.6063  0.0000  0.0159   0.0171   0.0435    0.0514   0.0000   442.7447    -0.0600754       22.2696      0.287944      -3.36932      -1.20569      0.305928      0.404178      0.450941      0.511836      0.550746      0.570265
  83   6 2736.1034    3.1060  1.6047 12.4018  0.0000  0.0155   0.0256   0.0406    0.0557   0.0000   442.9487      0.389053       22.0716      0.251980      -3.29701      0.255421      0.298717      0.403238      0.452636      0.510202      0.537717      0.576608
  83   7 2961.1061    4.3636  1.4061 12.9243 -0.0027  0.0139   0.0372   0.0363    0.0682   0.0000   442.4963      0.171345       22.3056      0.187854      -2.66322     -0.739737      0.272003      0.372513      0.417150      0.475859      0.502915      0.526175
  83   8 3178.3426    4.5732  1.7803 13.2189  0.0000  0.0159   0.0351   0.0430    0.0492   0.0000   442.9167      0.276046       22.1379     -0.976000      -3.51650     -0.989751      0.310439      0.415844      0.475798      0.525744      0.550188      0.581740
  83   9 3390.1658    3.7439  3.0831 12.5905  0.0000  0.0224   0.0216   0.0599    0.0388   0.0000   442.1099       1.27364       21.1685     -0.367454      -2.39668      -1.21735      0.441479      0.592043      0.669020      0.753819      0.798131      0.834295
  83  10 3598.2502    2.8364  5.3055 12.1736 -0.0000  0.0357   0.0128   0.0964    0.0340   0.0000   442.9185      0.683139       22.2599     -0.771137      -2.86463     -0.444203      0.696031      0.921842       1.06411       1.18423       1.25395       1.32491
  84   0  932.9658    0.0380  0.0053 10.4031 -0.0021  0.0069   0.0087   0.0038    0.0128   0.0000   437.4255     -0.769398       22.1677      -1.61847      -2.82986      -1.33362      0.137241      0.171098      0.226813      0.245836      0.254975      0.296048
  84   1 1387.1037    0.1456  0.1629 10.0957  0.0000  0.0072   0.0049   0.0190    0.0146   0.0000   440.1026     -0.226479       21.7745    -0.0796105      -4.43895      0.499918      0.150691      0.198993      0.230823      0.256534      0.278341      0.295536
  84   2 1728.5586    0.4135  0.4959 10.0512  0.0000  0.0094   0.0063   0.0233    0.0247   0.0000   441.3722     -0.434223       22.1155     -0.473667      -4.48252      0.239495      0.177931      0.243397      0.273456      0.319053      0.340132      0.339652
  84   3 2010.4149    0.7918  1.0212 10.3370  0.0000  0.0130   0.0086   0.0349    0.0490   0.0000   442.0998     -0.252517       22.1684     -0.591146      -3.46858     0.0483311      0.238516      0.330352      0.372442      0.416843      0.455299      0.474046
  84   4 2274.3051    1.3907  1.5461 10.7216  0.0000  0.0156   0.0117   0.0407    0.0579   0.0000   442.4443     -0.190326       21.8654      0.194162      -3.18136     -0.860539      0.291887      0.401243      0.444307      0.504233      0.544543      0.567263
  84   5 2515.8933    2.1770  1.7369 11.5724 -0.0000  0.0163   0.0169   0.0430    0.0533   0.0000   442.3515      0.341871       21.7856      0.139780      -2.84562      -1.32303      0.305595      0.418875      0.464323      0.521701      0.544092      0.574453
  84   6 2747.9670    3.2265  1.6057 12.2937 -0.0017  0.0151   0.0257   0.0394    0.0590   0.0000   442.7973      0.362767       21.7729     -0.436767      -3.05301     -0.518860      0.290074      0.392835      0.439896      0.499214      0.519902      0.544978
  84   7 2973.8485    4.3764  1.4615 13.0411  0.0000  0.0142   0.0372   0.0377    0.0664   0.0000   442.2412     0.0342195       22.0710     -0.218157      -4.05647     -0.677326      0.275691      0.370001      0.413190      0.468248      0.499237      0.525759
  84   8 3191.8799    4.5649  1.8552 13.0858 -0.0000  0.0161   0.0338   0.0427    0.0508   0.0000   442.8219      0.215082       22.4655     -0.937617      -4.17444     -0.667181      0.310754      0.412624      0.466512      0.529255      0.566604      0.600575
  84   9 3404.5030    3.6326  3.0883 12.7073 -0.0001  0.0227   0.0210   0.0607    0.0356   0.0000   442.0530      0.825460       22.5278     -0.890705      -2.86158      -2.04699      0.438566      0.582658      0.655623      0.732686      0.779260      0.815269
  84  10 3613.3180    2.7526  5.5444 12.2038  0.0006  0.0372   0.0120   0.1012    0.0326   0.0000   443.1852     -0.526789       22.9485      -1.53709       1.26761      -3.54836      0.700180      0.953392       1.08392       1.19123       1.30260       1.34167
  85   1 1394.1245    0.1505  0.1604 10.0538  0.0000  0.0067   0.0049   0.0181    0.0147   0.0000   440.2489     -0.712319       22.0914     -0.409556      -4.78710      0.303250      0.121453      0.161840      0.177326      0.201787      0.221279      0.237268
  85   2 1736.2480    0.4300  0.5262 10.0227  0.0000  0.0095   0.0063   0.0242    0.0258   0.0000   441.3989     -0.159115       22.2264      0.169983      -4.32332    0.00520331      0.182857      0.246000      0.282189      0.303843      0.324425      0.369717
  85   3 2019.3428    0.8143  1.0779 10.2675  0.0000  0.0135   0.0086   0.0350    0.0526   0.0000   441.9149     0.0464212       22.1168     -0.485371      -3.85709     -0.943081      0.244035      0.337305      0.363533      0.415724      0.439380      0.461566
  85   4 2284.1991    1.3789  1.5151 10.8301  0.0000  0.0153   0.0120   0.0413    0.0580   0.0000   442.8023     -0.153282       21.9766     -0.395957      -3.45595      -1.84316      0.298151      0.399686      0.454047      0.504993      0.532893      0.565995
  85   5 2526.5385    2.2091  1.8163 11.5224  0.0000  0.0165   0.0165   0.0436    0.0532   0.0000   442.4529    -0.0305726       21.6706      0.406232      -3.71822      0.156824      0.313728      0.427115      0.472836      0.538230      0.583213      0.608617
  85   6 2759.7570    3.3242  1.5623 12.3236  0.0000  0.0145   0.0267   0.0395    0.0620   0.0000   442.7455     -0.277969       21.9698     -0.702931      -3.16397     -0.378760      0.278964      0.375917      0.424930      0.476240      0.506474      0.538264
  85   7 2986.4753    4.4429  1.4408 12.9896  0.0000  0.0140   0.0375   0.0364    0.0688   0.0000   443.3075      0.586357       22.2969     0.0591435      -3.34049     -0.928510      0.270596      0.363810      0.404253      0.469676      0.493701      0.517538
  85   8 3205.2644    4.5219  1.7841 13.2420  0.0000  0.0159   0.0346   0.0430    0.0497   0.0000   442.5246      0.531659       22.7501     0.0426422      -3.23652      0.218503      0.309397      0.406297      0.454382      0.505820      0.538115      0.572030
  85   9 3418.6893    3.6233  3.4485 12.4071  0.0000  0.0242   0.0195   0.0638    0.0403   0.0000   442.1903      0.603035       21.7925     -0.328235      -2.18232      -2.03405      0.456454      0.616989      0.691467      0.779387      0.841330      0.884917
  85  10 3628.2684    2.6912  5.7894 12.2116 -0.0021  0.0397   0.0116   0.1056    0.0323   0.0000   442.4865      0.972623       21.7404      0.501915      -1.99319      -1.61212      0.736721      0.997373       1.12845       1.25731       1.33448       1.40457
  86   1 1401.1028    0.1642  0.1876 10.0577  0.0000  0.0071   0.0049   0.0185    0.0149   0.0000   440.6315      0.214993       21.7540     -0.486889      -3.54053     0.0247378      0.131344      0.168232      0.204976      0.211678      0.247799      0.283253
  86   2 1743.8685    0.4264  0.5669 10.0536  0.0000  0.0100   0.0062   0.0262    0.0266   0.0000   441.2549     -0.761997       22.1931      0.209563      -4.09472      0.383671      0.185476      0.239484      0.284642      0.313543      0.328206      0.348037
  86   3 2028.1874    0.8259  1.0816 10.2484  0.0000  0.0133   0.0086   0.0343    0.0551   0.0000   441.9199      0.238965       23.0146     -0.264916      -3.95380      0.874878      0.243740      0.331245      0.370680      0.430814      0.455684      0.474972
  86   4 2293.9739    1.4504  1.5770 10.7768  0.0000  0.0157   0.0120   0.0407    0.0595   0.0000   441.7958      0.152562       22.5591     -0.574817      -3.51055      -1.00083      0.287376      0.394290      0.430866      0.494424      0.509733      0.548868
  86   5 2537.1614    2.2529  1.8901 11.5522  0.0000  0.0169   0.0166   0.0441    0.0537   0.0000   442.7095      -1.22643       22.0883    -0.0222606      -4.01344      0.910874      0.320780      0.428469      0.486173      0.548702      0.584571      0.608332
  86   6 2771.4890    3.3885  1.5747 12.4519  0.0000  0.0146   0.0271   0.0395    0.0600   0.0000   442.6259     -0.149291       22.2100      0.327282      -3.02552     -0.833428      0.276188      0.366809      0.418185      0.460710      0.494984      0.525613
  86   7 2999.0387    4.4389  1.4678 13.1697  0.0000  0.0142   0.0372   0.0378    0.0610   0.0000   442.8666      0.585108       23.1255     -0.592641      -4.09571     -0.334235      0.263674      0.359758      0.393282      0.455600      0.467013      0.495059
  86   8 3218.5888    4.5614  2.0121 12.8665 -0.0001  0.0164   0.0314   0.0439    0.0527   0.0000   442.1535    -0.0845735       21.8127      0.343938      -3.31113      -1.41759      0.307802      0.419054      0.473622      0.521704      0.553121      0.576700
  86   9 3432.8491    3.5244  3.5628 12.5666 -0.0000  0.0246   0.0186   0.0667    0.0352   0.0000   443.6269      0.205777       21.4392      0.494581      -2.56029      -2.36081      0.457448      0.616758      0.701289      0.795596      0.830086      0.871537
  86  10 3643.3026    2.7072  6.1868 12.1814  0.0034  0.0410   0.0112   0.1115    0.0326   0.0000   442.2356      0.577214       22.0223      0.172613      -3.15829      -3.31427      0.750860       1.00847       1.16007       1.27926       1.37203       1.42614
  87   1 1408.0401    0.1580  0.1730 10.0926  0.0000  0.0070   0.0048   0.0161    0.0145   0.0000   440.3881     -0.279526       21.8220      0.259824      -3.93381     0.0563815      0.129528      0.177868      0.203625      0.215598      0.245133      0.252565
  87   2 1751.4398    0.4447  0.5751 10.0643  0.0000  0.0098   0.0062   0.0258    0.0267   0.0000   441.1510     -0.349348       22.5705    -0.0114456      -4.04528    -0.0362745      0.174759      0.241759      0.272750      0.309414      0.332087      0.347744
  87   3 2037.0250    0.8376  1.1293 10.2693  0.0000  0.0134   0.0086   0.0364    0.0568   0.0000   441.8985     -0.366400       21.2934     -0.353058      -3.07069     0.0160809      0.252448      0.347655      0.386314      0.428211      0.451833      0.471374
  87   4 2303.7458    1.4655  1.5941 10.8024  0.0000  0.0156   0.0120   0.0406    0.0611   0.0000   441.8672      0.343872       22.2075     -0.550966      -3.85011     -0.413411      0.286088      0.382604      0.440405      0.488020      0.531039      0.540938
  87   5 2547.7271    2.3303  1.7943 11.5928  0.0006  0.0162   0.0174   0.0425    0.0573   0.0000   442.6854   -0.00299114       21.9554      -1.34686      -3.28764     -0.743915      0.302049      0.406309      0.458332      0.512229      0.558229      0.585504
  87   6 2783.1438    3.4754  1.6127 12.1666  0.0000  0.0143   0.0269   0.0387    0.0705   0.0000   442.4316     -0.347486       21.7515      0.396737      -3.86089      0.140324      0.274440      0.364959      0.402302      0.458043      0.490376      0.506867
  87   7 3011.5525    4.5579  1.4631 13.0285  0.0000  0.0137   0.0376   0.0370    0.0690   0.0000   442.7285     -0.226422       23.3648     -0.888562      -4.34903      0.302017      0.258858      0.341941      0.389062      0.439266      0.465949      0.482704
  87   8 3231.8309    4.4407  1.9927 13.1817 -0.0044  0.0168   0.0311   0.0451    0.0419   0.0000   443.1093      0.926973       22.2047      -1.12910      -3.86534     -0.953869      0.305744      0.414088      0.457337      0.520515      0.554296      0.575714
  87   9 3446.9563    3.5073  3.6907 12.5434  0.0000  0.0251   0.0183   0.0695    0.0359   0.0000   443.1651      0.447817       22.0377    -0.0223047      -2.02809      -1.11383      0.456492      0.619038      0.704286      0.781503      0.828555      0.867606
  87  10 3658.0699    2.5352  6.1413 12.2701 -0.0015  0.0429   0.0108   0.1144    0.0308   0.0000   444.1942       1.56395       23.9502      -1.83886      -2.63351     -0.374398      0.775346       1.05593       1.19311       1.33936       1.43137       1.50757
  88   1 1414.9114    0.1688  0.2047 10.0628  0.0000  0.0077   0.0048   0.0185    0.0149   0.0000   440.3624     -0.380673       22.3558    -0.0325153      -3.95449     -0.317974      0.131009      0.193989      0.202185      0.242802      0.248022      0.261922
  88   2 1758.8918    0.4432  0.6266 10.0948  0.0000  0.0105   0.0062   0.0283    0.0277   0.0000   441.1603     -0.174126       22.4443    -0.0518970      -4.54452      0.129259      0.192846      0.252651      0.290868      0.320811      0.336537      0.352769
  88   3 2045.7915    0.8650  1.0848 10.4038  0.0000  0.0128   0.0090   0.0348    0.0525   0.0000   441.9834     -0.297691       23.2612      0.619440      -3.60914     -0.101790      0.239248      0.314868      0.364206      0.390525      0.428464      0.455224
  88   4 2313.3802    1.4912  1.6201 11.0043  0.0000  0.0158   0.0121   0.0413    0.0516   0.0000   441.9125     -0.885448       22.2760     0.0772506      -4.09060      -1.81518      0.289196      0.391444      0.443327      0.500026      0.528167      0.552702
  88   5 2558.2004    2.3851  1.8289 11.5286 -0.0000  0.0162   0.0175   0.0425    0.0611   0.0000   442.5968    -0.0413593       22.5495     -0.587412      -3.30986     -0.255401      0.297233      0.403354      0.450335      0.512144      0.546699      0.561770
  88   6 2794.7166    3.4643  1.5698 12.5345  0.0000  0.0146   0.0277   0.0388    0.0596   0.0000   442.6679       1.04796       21.9824    -0.0861511      -2.51598      0.266411      0.270668      0.362312      0.407730      0.466584      0.488775      0.518027
  88   7 3023.9278    4.5029  1.4261 13.3062  0.0000  0.0137   0.0381   0.0376    0.0577   0.0000   442.2824      0.355497       22.0341      -1.24724      -2.97657     -0.445755      0.249607      0.342064      0.373181      0.434689      0.455399      0.471105
  88   8 3245.0109    4.3642  2.1304 12.9630 -0.0001  0.0173   0.0290   0.0450    0.0456   0.0000   443.0652      0.685378       22.0753      0.524428      -3.72705      -1.52866      0.322247      0.434288      0.489461      0.548766      0.585278      0.609170
  88   9 3460.9764    3.4097  3.8382 12.5860  0.0005  0.0262   0.0177   0.0713    0.0342   0.0000   443.3105    -0.0982540       21.5896     -0.454000      -1.33538      -1.27483      0.472412      0.628998      0.721740      0.794000      0.848119      0.880425
  88  10 3672.7418    2.5664  6.8424 12.1910  0.0012  0.0456   0.0102   0.1231    0.0305   0.0000   443.8552      -1.71162       21.4990      0.109780      -3.89132      -1.94103      0.817089       1.11538       1.26209       1.39125       1.51452       1.56948
  89   1 1421.7137    0.1679  0.2091 10.0570  0.0000  0.0078   0.0047   0.0187    0.0148   0.0000   440.3527     -0.111345       22.3374      0.360134      -4.37262     -0.253792      0.143623      0.191007      0.232119      0.263752      0.293176      0.285745
  89   2 1766.3154    0.4541  0.6329 10.1146  0.0000  0.0106   0.0063   0.0275    0.0277   0.0000   440.7464     -0.421447       22.1443     -0.267155      -4.39581      0.244408      0.185692      0.255662      0.283639      0.329731      0.343592      0.375675
  89   3 2054.4869    0.8697  1.1576 10.3528  0.0000  0.0135   0.0088   0.0364    0.0570   0.0000   441.9766     -0.583305       22.4092      0.324959      -3.89632     -0.459872      0.241596      0.325880      0.375366      0.420662      0.456178      0.475656
  89   4 2322.9356    1.5120  1.6056 11.1072  0.0000  0.0158   0.0125   0.0418    0.0528   0.0000   442.4621      0.199991       22.8263      0.102786      -4.42080     -0.842038      0.283536      0.387404      0.433054      0.490999      0.521773      0.545111
  89   5 2568.6181    2.4329  1.8510 11.7391  0.0000  0.0162   0.0178   0.0437    0.0539   0.0000   442.1948     -0.105676       22.5634      0.583128      -2.70171     -0.743576      0.297453      0.396530      0.449906      0.507172      0.538325      0.572275
  89   6 2806.2310    3.5630  1.5647 12.6398  0.0000  0.0147   0.0284   0.0380    0.0569   0.0000   442.9894      0.809903       23.3025    -0.0834488      -4.09438     -0.118540      0.264713      0.364259      0.400692      0.461027      0.476801      0.503212
  89   7 3036.2450    4.5708  1.5856 13.1256  0.0000  0.0147   0.0359   0.0378    0.0579   0.0000   442.5462      0.844480       22.4751     -0.294364      -3.20756     -0.768927      0.266965      0.364735      0.400771      0.458914      0.481614      0.516285
  89   8 3258.1323    4.4562  2.2453 12.9247  0.0000  0.0174   0.0288   0.0467    0.0462   0.0000   443.3774    -0.0870646       22.5377      0.699387      -2.86290     -0.466610      0.319236      0.424181      0.482692      0.532449      0.581720      0.608399
  89   9 3474.9164    3.3026  3.8211 12.6771  0.0000  0.0266   0.0174   0.0728    0.0328   0.0000   443.1558      0.142617       22.2003      0.349813      -2.75622      0.842720      0.472620      0.646652      0.725728      0.819693      0.889220      0.917725
  89  10 3687.6060    2.4833  6.9236 12.1675 -0.0034  0.0469   0.0092   0.1261    0.0274   0.0000   443.9611      0.366449       23.8585     -0.815820     -0.602944    -0.0610775      0.840117       1.13669       1.28670       1.44624       1.53736       1.62921
  90   1 1428.5030    0.1786  0.2014 10.0686  0.0000  0.0071   0.0049   0.0176    0.0149   0.0000   439.9693     -0.296867       22.0690     -0.321141      -4.35125     -0.278639      0.127917      0.165360      0.208815      0.212069      0.263492      0.279176
  90   2 1773.6685    0.4754  0.6369 10.0269  0.0000  0.0100   0.0062   0.0269    0.0285   0.0000   440.9748     -0.416781       22.0826      0.315673      -3.75635     -0.285462      0.173459      0.230568      0.265665      0.294918      0.315159      0.329537
  90   3 2063.1481    0.8992  1.1406 10.4074  0.0000  0.0134   0.0091   0.0353    0.0561   0.0000   441.9574      0.269285       22.4315     -0.948579      -3.42020     -0.201270      0.233421      0.321588      0.362996      0.414841      0.429244      0.456012
  90   4 2332.4477    1.5519  1.6571 11.0481  0.0000  0.0156   0.0124   0.0426    0.0527   0.0000   441.5511    -0.0272724       22.2944     0.0330521      -4.75731      -1.41935      0.280602      0.377555      0.428316      0.492506      0.517385      0.548747
  90   5 2579.0063    2.4056  1.8148 11.9085  0.0000  0.0161   0.0178   0.0437    0.0471   0.0000   442.3865    -0.0952279       22.2240      -1.11852      -3.57017     -0.676544      0.289078      0.389166      0.443284      0.493901      0.529685      0.562570
  90   6 2817.7285    3.5901  1.6309 12.4914  0.0000  0.0146   0.0273   0.0391    0.0582   0.0000   442.8960      0.620583       22.4839     -0.168122      -3.80752     -0.594937      0.262616      0.365703      0.404564      0.458269      0.494915      0.519717
  90   7 3048.5111    4.5970  1.5489 13.2847  0.0000  0.0143   0.0365   0.0381    0.0515   0.0000   443.0606      0.734545       22.7560     -0.864011      -4.40249      -1.16163      0.256430      0.347392      0.377859      0.427651      0.452137      0.487805
  90   8 3271.2156    4.2536  2.1364 13.2044  0.0000  0.0175   0.0288   0.0472    0.0395   0.0000   442.5663       1.28021       22.7520     -0.380874      -3.69644     -0.472461      0.315560      0.430688      0.486574      0.548987      0.588055      0.619409
  90   9 3488.7124    3.3321  4.1463 12.5375  0.0009  0.0278   0.0165   0.0751    0.0347   0.0000   443.1887      0.679717       21.7881     -0.344699      -1.36001     -0.119445      0.492481      0.675337      0.759029      0.842049      0.896717      0.941224
  90  10 3702.2257    2.4668  7.2008 12.1596  0.0010  0.0487   0.0080   0.1282    0.0209   0.0000   442.1887      0.595746       21.8000      0.326651      -3.56497      -1.39373      0.867794       1.16075       1.32506       1.47367       1.59538       1.66565
  91   1 1435.2353    0.1747  0.2296 10.0516  0.0000  0.0078   0.0046   0.0196    0.0148   0.0000   440.2309   4.76113e-05       22.0950      0.703831      -4.42401     -0.548237      0.134360      0.185028      0.200456      0.236516      0.218116      0.247798
  91   2 1780.9542    0.4831  0.6261 10.0982  0.0000  0.0100   0.0064   0.0261    0.0285   0.0000   441.3602     0.0310373       22.0395     -0.132284      -4.35259     -0.152603      0.177923      0.237518      0.273329      0.300692      0.322177      0.337389
  91   3 2071.7759    0.9162  1.1858 10.3413  0.0000  0.0131   0.0089   0.0366    0.0587   0.0000   442.0652    -0.0142266       22.1933      0.455445      -4.18458     -0.498469      0.236558      0.308069      0.359764      0.400627      0.428460      0.453029
  91   4 2341.8598    1.5879  1.6999 11.0379  0.0000  0.0160   0.0124   0.0418    0.0535   0.0000   442.0623     -0.237319       21.3852     -0.124718      -3.84398     -0.815087      0.286909      0.387330      0.426376      0.495893      0.519821      0.549041
  91   5 2589.3259    2.4879  1.7933 12.0084  0.0001  0.0162   0.0185   0.0428    0.0476   0.0000   442.7273     -0.657639       21.7419      0.146425      -3.83478     -0.656748      0.286989      0.393264      0.429982      0.491265      0.517048      0.546853
  91   6 2829.1431    3.6957  1.5476 12.8034  0.0028  0.0143   0.0294   0.0382    0.0554   0.0000   443.0185    -0.0630750       22.0896     0.0398108      -3.62314     -0.739138      0.253544      0.344055      0.386821      0.444373      0.468616      0.493203
  91   7 3060.6914    4.6563  1.5788 13.2123  0.0000  0.0144   0.0362   0.0378    0.0563   0.0000   442.5119      0.566776       23.0483      0.696231      -3.24453     0.0990007      0.257412      0.348613      0.390025      0.438934      0.476530      0.505517
  91   8 3284.1233    4.3177  2.3725 12.9693 -0.0000  0.0180   0.0273   0.0494    0.0428   0.0000   442.7732      0.421684       22.1243    0.00181277      -2.82496     -0.637653      0.320222      0.426727      0.483184      0.534482      0.578716      0.607603
  91   9 3502.5733    3.2665  4.3491 12.5051 -0.0012  0.0291   0.0158   0.0805    0.0351   0.0000   442.7576      0.714228       22.5091     -0.130093      -2.41303      -1.02263      0.507030      0.693298      0.777490      0.873488      0.940223      0.977140
  92   1 1441.9267    0.1771  0.2098 10.0469  0.0000  0.0072   0.0047   0.0183    0.0147   0.0000   439.8049    -0.0165309       21.7877      0.283062      -4.17632     -0.384186      0.121528      0.165563      0.184889      0.193738      0.219114      0.222454
  92   2 1788.1759    0.4921  0.6777 10.0699  0.0000  0.0106   0.0063   0.0274    0.0307   0.0000   441.2161     -0.263008       21.9944      0.171209      -3.68835     -0.376160      0.178091      0.245987      0.278545      0.302507      0.321847      0.339601
  92   3 2080.2902    0.9192  1.2118 10.5055  0.0000  0.0140   0.0093   0.0373    0.0581   0.0000   442.3020     -0.651559       23.0113    0.00488186      -3.93857     -0.715082      0.244189      0.333575      0.374049      0.415419      0.449596      0.466903
  92   4 2351.1741    1.6149  1.7393 11.1007  0.0000  0.0160   0.0124   0.0433    0.0518   0.0000   442.2388     0.0898688       21.9302    -0.0525393      -3.29279     -0.527609      0.283465      0.375423      0.429526      0.479817      0.511768      0.534238
  92   5 2599.5627    2.5479  1.8174 11.9185  0.0000  0.0161   0.0186   0.0425    0.0515   0.0000   442.7820      0.943195       21.7370      -1.00701      -4.02754     -0.265031      0.279553      0.375029      0.425105      0.475854      0.514720      0.535498
  92   6 2840.4327    3.7476  1.5785 12.7279  0.0000  0.0145   0.0291   0.0378    0.0574   0.0000   442.3859      0.316718       22.3477      0.223708      -4.17500     -0.491463      0.253735      0.345474      0.389443      0.438141      0.468647      0.489016
  92   7 3072.7701    4.6853  1.6303 13.1524  0.0000  0.0145   0.0356   0.0381    0.0553   0.0000   442.9204      0.290233       22.7574     -0.542747      -2.72947      0.602467      0.251839      0.341898      0.378786      0.429794      0.456414      0.487649
  92   8 3297.0528    4.2093  2.4573 13.0643 -0.0000  0.0187   0.0261   0.0508    0.0379   0.0000   442.8632      0.528106       21.0463     -0.316082      -2.21828      -1.13176      0.327621      0.450113      0.509889      0.556848      0.608872      0.623124
  92   9 3516.2895    3.1487  4.4079 12.5588  0.0009  0.0301   0.0152   0.0818    0.0342   0.0000   442.5713     -0.762565       22.7351      0.318664      -4.62491      -2.85264      0.510504      0.696430      0.789552      0.886775      0.952874      0.993466
  93   1 1448.5627    0.1854  0.2362 10.0457  0.0000  0.0075   0.0047   0.0189    0.0150   0.0000   440.2643     -0.350867       22.7262      0.271733      -3.95008      0.145637      0.134983      0.174337      0.207119      0.238474      0.254086      0.250134
  93   2 1795.3361    0.4937  0.7074 10.0184  0.0000  0.0107   0.0062   0.0280    0.0314   0.0000   440.8578     -0.199598       22.3194     -0.119157      -4.08387     0.0514054      0.182619      0.249488      0.276333      0.313697      0.329647      0.344569
  93   3 2088.7846    0.9311  1.2644 10.4568  0.0000  0.0139   0.0090   0.0379    0.0553   0.0000   442.0305   -0.00793396       22.8466     -0.193436      -3.07871     -0.590915      0.245322      0.327305      0.366374      0.411726      0.441135      0.466525
  93   4 2360.4705    1.6580  1.7430 11.1315  0.0000  0.0160   0.0125   0.0426    0.0513   0.0000   441.9782      0.172010       22.6134     -0.847025      -3.33227     0.0904842      0.277155      0.375478      0.427217      0.486232      0.513625      0.539450
  93   5 2609.8259    2.6023  1.7923 11.9963  0.0000  0.0158   0.0191   0.0420    0.0503   0.0000   442.1959      0.525585       23.0479     -0.336827      -3.40701     -0.232968      0.272541      0.369121      0.406037      0.473405      0.504794      0.523802
  93   6 2851.6761    3.8274  1.6577 12.4544 -0.0003  0.0146   0.0283   0.0382    0.0664   0.0000   442.8831      0.285915       21.9088     -0.351116      -3.24792     -0.524012      0.253857      0.339100      0.383023      0.431693      0.458873      0.488659
  93   7 3084.8373    4.6735  1.5635 13.3235 -0.0000  0.0143   0.0366   0.0375    0.0542   0.0000   442.9606      0.487771       22.3837     -0.309613      -4.60704      -1.03257      0.249237      0.336230      0.371918      0.421907      0.440698      0.468951
  93   8 3309.9140    4.1422  2.6383 12.9391 -0.0000  0.0194   0.0243   0.0521    0.0377   0.0000   442.3578      0.298598       21.8312     -0.577896      -2.28797      -1.69468      0.333428      0.451640      0.514331      0.581459      0.628806      0.659678
  93   9 3529.9585    3.1674  4.8848 12.4768 -0.0005  0.0327   0.0142   0.0882    0.0349   0.0000   442.8788      0.246505       20.8312      0.763171      -2.81970     -0.189708      0.562473      0.764275      0.869678      0.973144       1.04547       1.08061
  94   1 1455.1480    0.1887  0.2288 10.0371  0.0000  0.0074   0.0047   0.0176    0.0149   0.0000   440.1568     -0.165312       21.9616      0.132711      -4.14595      0.519942      0.123392      0.165195      0.187921      0.210188      0.229735      0.235180
  94   2 1802.4553    0.5131  0.6861 10.0953  0.0000  0.0106   0.0065   0.0269    0.0311   0.0000   441.1214    -0.0993683       22.1463     -0.239027      -3.85160     0.0586213      0.173908      0.235843      0.259143      0.297079      0.311013      0.318195
  94   3 2097.2626    0.9639  1.2411 10.5122  0.0000  0.0137   0.0092   0.0365    0.0547   0.0000   441.3164     -0.145382       23.1123     -0.187575      -3.27011     -0.369354      0.233300      0.320126      0.353675      0.392629      0.424960      0.448752
  94   4 2369.6681    1.6872  1.8773 11.0278  0.0000  0.0164   0.0120   0.0443    0.0525   0.0000   442.0196     -0.599803       21.8341      0.233664      -2.55907     -0.653506      0.281509      0.375439      0.432144      0.479981      0.519919      0.538757
  94   5 2619.9548    2.6576  1.7887 12.0866 -0.0000  0.0160   0.0194   0.0421    0.0493   0.0000   442.5372      0.571904       22.1002     -0.220227      -2.75314     -0.609081      0.266677      0.364003      0.409143      0.466066      0.489655      0.520084
  94   6 2862.9027    3.9003  1.6412 12.6493  0.0000  0.0145   0.0290   0.0380    0.0588   0.0000   442.7283      0.386849       21.4170     -0.161282      -3.76307     -0.673681      0.243885      0.335370      0.380506      0.422628      0.456802      0.477141
  94   7 3096.7885    4.6670  1.6417 13.2869  0.0000  0.0145   0.0355   0.0390    0.0515   0.0000   442.9481     0.0877569       22.8867    -0.0890074      -3.72595     -0.622963      0.246391      0.338060      0.371590      0.422319      0.441163      0.465184
  94   8 3322.7059    4.1097  2.7874 12.8839  0.0000  0.0202   0.0234   0.0539    0.0381   0.0000   442.4147    0.00340943       22.0311      0.341982      -2.81772      -1.69126      0.340555      0.465701      0.523429      0.588163      0.633742      0.663019
  94   9 3543.5409    3.0728  4.9210 12.5093 -0.0011  0.0329   0.0137   0.0906    0.0340   0.0000   443.0456      0.728893       21.3129      0.783294      -2.43260      -1.93888      0.550321      0.751470      0.853243      0.955414       1.01388       1.05528
  95   1 1461.7030    0.1976  0.2538 10.0065  0.0000  0.0079   0.0046   0.0191    0.0151   0.0000   440.0343     -0.331662       22.1722      0.147416      -3.94904      0.156756      0.124560      0.168259      0.202914      0.224314      0.239152      0.248335
  95   2 1809.5076    0.5237  0.6837 10.0937  0.0000  0.0103   0.0065   0.0268    0.0310   0.0000   440.6985     -0.281979       21.9789     -0.237230      -4.04303     -0.145386      0.166055      0.227377      0.257549      0.287509      0.315718      0.312080
  95   3 2105.6203    0.9790  1.3281 10.4195  0.0000  0.0142   0.0090   0.0385    0.0569   0.0000   441.6961     -0.161051       21.9407      0.457045      -3.85945     -0.758314      0.236229      0.318524      0.360746      0.405495      0.425847      0.448957
  95   4 2378.7832    1.7310  1.7516 11.1625  0.0000  0.0162   0.0130   0.0413    0.0546   0.0000   441.8598     0.0608781       22.0582     -0.370113      -4.58749      0.719108      0.276478      0.373259      0.417894      0.472294      0.506248      0.534774
  95   5 2630.0485    2.7013  1.7873 12.1254  0.0000  0.0158   0.0196   0.0419    0.0480   0.0000   442.3329     0.0663749       22.5988      0.239459      -2.70252      0.476959      0.265054      0.359326      0.408971      0.459804      0.489912      0.509831
  95   6 2874.0281    3.9656  1.6358 12.7023  0.0000  0.0143   0.0295   0.0378    0.0576   0.0000   442.3298      0.401914       22.6018     -0.437432      -3.38121     -0.196282      0.247233      0.334551      0.370260      0.422981      0.453439      0.481275
  95   7 3108.6790    4.7029  1.7307 13.1469 -0.0036  0.0149   0.0338   0.0391    0.0506   0.0000   442.9178      0.640983       21.7139     -0.455163      -3.52472     -0.221588      0.248591      0.337400      0.384598      0.430590      0.461753      0.486169
  95   8 3335.3807    4.0878  2.7630 12.8752  0.0000  0.0201   0.0239   0.0541    0.0411   0.0000   443.1257      0.522678       21.7699      -1.36750      -3.96364      -1.70019      0.347468      0.469528      0.529282      0.595872      0.635405      0.673344
  95   9 3557.0567    3.0439  5.3623 12.5226  0.0023  0.0358   0.0129   0.0973    0.0319   0.0000   443.6329      0.671825       21.8570      0.225671      -2.24804      -1.62473      0.593427      0.810918      0.921009       1.02315       1.10200       1.15208
  96   1 1468.1815    0.1954  0.2633 10.0251  0.0000  0.0080   0.0046   0.0208    0.0152   0.0000   440.0759    -0.0477824       22.4674      0.187334      -3.93024      0.356096      0.134314      0.170191      0.189225      0.224639      0.260369      0.284753
  96   2 1816.4940    0.5246  0.7295 10.1051  0.0000  0.0106   0.0064   0.0286    0.0321   0.0000   440.9001     -0.720731       22.1968      0.619271      -4.28520      0.128810      0.172710      0.228962      0.271139      0.289090      0.309672      0.325224
  96   3 2114.0081    1.0197  1.3208 10.5939  0.0000  0.0141   0.0093   0.0373    0.0511   0.0000   441.9344      0.549085       22.5368     -0.609129      -3.87537     -0.354980      0.230458      0.314258      0.347997      0.388058      0.414195      0.434571
  96   4 2387.8631    1.7183  1.8819 11.3266  0.0002  0.0167   0.0124   0.0452    0.0450   0.0000   441.7968     0.0946214       21.9608      0.212061      -2.80178      -1.22051      0.278056      0.375225      0.425275      0.478041      0.510390      0.539314
  96   5 2640.1184    2.7375  1.7832 12.1874  0.0000  0.0156   0.0200   0.0418    0.0488   0.0000   442.3054     -0.423386       22.2261      0.527618      -3.22424     -0.888964      0.264997      0.359513      0.400831      0.456374      0.493094      0.520553
  96   6 2885.0904    4.0217  1.6298 12.5882  0.0000  0.0141   0.0296   0.0370    0.0642   0.0000   442.9582     -0.307287       22.6680    -0.0856090      -3.21969      -1.30416      0.239984      0.321729      0.360524      0.404158      0.435238      0.473756
  96   7 3120.4795    4.6969  1.7798 13.1683  0.0000  0.0151   0.0337   0.0399    0.0526   0.0000   442.6518      0.504078       22.2377      0.287188      -3.03520      -1.12184      0.250862      0.338721      0.379178      0.426738      0.452120      0.470191
  96   8 3348.0060    3.9810  2.8704 12.9247  0.0000  0.0207   0.0228   0.0561    0.0381   0.0000   442.9572      0.155009       21.9948     0.0356472      -3.37927      0.279521      0.344302      0.470549      0.534226      0.598372      0.639042      0.672017
  96   9 3570.5136    2.9030  5.1988 12.5687 -0.0029  0.0355   0.0128   0.0974    0.0322   0.0000   443.3657      0.802270       21.0150      0.519727      -3.44856      -2.12325      0.582851      0.799499      0.908735       1.02201       1.07448       1.13538
  97   1 1474.6285    0.1935  0.2449 10.0246  0.0000  0.0073   0.0046   0.0190    0.0149   0.0000   440.0790     -0.345802       22.2129    -0.0462958      -4.27363     -0.105876      0.123386      0.170374      0.197023      0.230298      0.248530      0.253019
  97   2 1823.4448    0.5417  0.7795 10.0999  0.0000  0.0111   0.0064   0.0293    0.0335   0.0000   440.7220     -0.160620       22.2276      0.281170      -4.20253      0.220615      0.172685      0.242441      0.266042      0.305058      0.334157      0.340913
  97   3 2122.2940    1.0105  1.3855 10.4933  0.0000  0.0146   0.0091   0.0384    0.0551   0.0000   441.7198     -0.212522       23.3129     -0.439664      -3.38968      0.809535      0.241250      0.331003      0.363244      0.413069      0.446192      0.469845
  97   4 2396.8371    1.7725  1.8453 11.3581  0.0000  0.0165   0.0129   0.0434    0.0482   0.0000   441.9376       1.09912       22.1739     -0.252300      -3.94191     -0.330146      0.275456      0.367406      0.425379      0.472838      0.499190      0.524900
  97   5 2650.1014    2.7898  1.7574 12.2587 -0.0000  0.0154   0.0203   0.0411    0.0472   0.0000   442.7394     -0.362607       21.6094     -0.301123      -5.16435      0.437874      0.254772      0.347541      0.395462      0.445042      0.469277      0.496946
  97   6 2896.0670    4.0174  1.6470 12.9007  0.0000  0.0143   0.0296   0.0385    0.0526   0.0000   442.4330     0.0591414       21.9334     -0.399913      -4.09650      -1.24066      0.240348      0.320562      0.365438      0.409689      0.440990      0.463288
  97   7 3132.2906    4.7105  1.7969 13.3183  0.0000  0.0149   0.0338   0.0412    0.0472   0.0000   442.8215      0.436047       21.6959     -0.621105      -4.20193      -1.46839      0.251967      0.337785      0.377134      0.430440      0.454692      0.484037
  97   8 3360.6311    3.9472  3.0837 12.9038  0.0000  0.0217   0.0218   0.0581    0.0369   0.0000   443.4779      0.428321       21.9001    -0.0388868      -3.42401     -0.790052      0.355728      0.485433      0.551547      0.624434      0.659449      0.696609
  97   9 3583.8547    2.9480  5.8686 12.4683  0.0032  0.0386   0.0121   0.1052    0.0331   0.0000   443.9944       1.50194       22.8186      -2.69787     -0.714423      -1.51414      0.633001      0.859500      0.969376       1.09412       1.15495       1.23608
  98   0 1005.5873    0.0352  0.0172 10.3695  0.0000  0.0186   0.0070   0.0114    0.0120   0.0000   436.7857      0.330187       21.8614      -1.00999      -3.14505      0.645568      0.387091      0.521165      0.616360      0.540528      0.475293      0.599100
  98   1 1481.0454    0.1996  0.2679 10.0432  0.0000  0.0077   0.0046   0.0196    0.0153   0.0000   440.2288     -0.496471       22.2096     -0.190846      -3.62263     -0.471686      0.132620      0.174151      0.201691      0.222178      0.246756      0.264246
  98   2 1830.3297    0.5420  0.7662 10.1582  0.0000  0.0108   0.0064   0.0286    0.0333   0.0000   440.8784     -0.328554       22.5605    -0.0358613      -4.40407     0.0948323      0.174025      0.234294      0.268948      0.295132      0.314923      0.330126
  98   3 2130.4833    1.0264  1.4116 10.6068  0.0000  0.0146   0.0091   0.0393    0.0512   0.0000   442.1980      0.151018       22.2427     -0.486578      -3.44620     0.0925318      0.236666      0.324702      0.361635      0.415245      0.436115      0.475205
  98   4 2405.7822    1.8314  1.8676 11.3584  0.0000  0.0164   0.0128   0.0432    0.0480   0.0000   442.2935     -0.380743       21.6287    -0.0448955      -3.02922     -0.622548      0.263916      0.356824      0.413399      0.452152      0.482777      0.515524
  98   5 2660.0457    2.8051  1.8794 12.2098  0.0000  0.0161   0.0195   0.0426    0.0475   0.0000   442.7515     -0.295689       20.9601      -1.49780      -3.87950     -0.366571      0.261053      0.354299      0.400826      0.453156      0.479016      0.509369
  98   6 2907.0178    4.1280  1.6869 12.7812  0.0000  0.0143   0.0294   0.0379    0.0553   0.0000   442.9148      0.218634       22.1156      -1.09502      -3.08622     -0.839697      0.234322      0.311220      0.357000      0.401320      0.422876      0.452483
  98   7 3143.9869    4.7137  1.8598 13.2443  0.0000  0.0154   0.0325   0.0403    0.0486   0.0000   442.9522      0.874737       22.1153     -0.948092      -3.23938      -1.19460      0.253347      0.340398      0.386838      0.435787      0.469367      0.479451
  98   8 3373.1353    3.9018  3.1827 12.9141  0.0001  0.0221   0.0209   0.0596    0.0360   0.0000   443.4690      0.490583       21.8957      0.473177      -2.40124      -2.56828      0.357693      0.485687      0.555368      0.610947      0.660107      0.690931
  98   9 3597.2231    2.8085  5.6640 12.5020 -0.0047  0.0385   0.0103   0.1045    0.0263   0.0000   443.4853     0.0681956       22.8842     -0.668615      -2.04136     -0.443460      0.633836      0.846056      0.963796       1.07845       1.16049       1.22224
  99   0 1010.6106    0.0331  0.0157 10.3336  0.0000  0.0133   0.0063   0.0092    0.0119   0.0000   436.7685      0.175180       22.4233      0.637921      -4.80775      0.357431      0.271624      0.360610      0.444331      0.477262      0.429176      0.413433
  99   1 1487.4269    0.2073  0.2644 10.0307  0.0000  0.0074   0.0046   0.0188    0.0152   0.0000   439.8292     -0.254410       22.1947      0.159390      -3.98382      0.183176      0.122869      0.156268      0.184796      0.208482      0.219728      0.233890
  99   2 1837.1771    0.5527  0.8004 10.1610  0.0000  0.0112   0.0065   0.0292    0.0337   0.0000   440.4958     -0.516423       22.3519      0.120684      -4.12583    -0.0927863      0.176589      0.234737      0.274664      0.306891      0.328945      0.350765
  99   3 2138.6760    1.0543  1.4837 10.4559  0.0000  0.0147   0.0088   0.0392    0.0511   0.0000   441.9011    -0.0633974       21.7151      0.398039      -3.77675     0.0133608      0.234486      0.319321      0.354577      0.404128      0.434218      0.453972
  99   4 2414.6428    1.8447  1.8588 11.4328  0.0000  0.0165   0.0133   0.0441    0.0491   0.0000   442.1268      0.436611       22.7112    -0.0140040      -3.80583     -0.762141      0.267221      0.362238      0.405689      0.459604      0.485875      0.521301
  99   5 2669.9478    2.8665  1.9485 12.0922  0.0000  0.0160   0.0191   0.0433    0.0488   0.0000   442.7696      0.527761       22.5907     -0.209075      -3.25361      0.467252      0.257143      0.345814      0.398994      0.442733      0.488084      0.516217
  99   6 2917.9011    4.1538  1.5877 12.9353 -0.0001  0.0142   0.0309   0.0365    0.0573   0.0000   442.7421      0.402265       21.7178     0.0167359      -3.23230     -0.593172      0.234065      0.315203      0.360310      0.402793      0.428529      0.454446
  99   7 3155.6394    4.7161  1.8439 13.3269  0.0000  0.0153   0.0329   0.0409    0.0466   0.0000   443.2597    -0.0246787       22.4535     -0.255349      -3.32021     -0.408506      0.251315      0.335163      0.373081      0.423047      0.454989      0.476195
  99   8 3385.5644    3.8316  3.2153 12.8310 -0.0001  0.0223   0.0202   0.0609    0.0370   0.0000   443.6361      0.707684       22.1166     -0.790872      -2.77652     -0.913805      0.357033      0.488242      0.551757      0.619202      0.654134      0.691854
  99   9 3610.4455    2.9417  6.3539 12.2820  0.0060  0.0413   0.0077   0.1100    0.0104   0.0000   443.0341      -1.34241       23.3582      -2.05184      -4.72472      -2.48299      0.664067      0.897783       1.02762       1.14664       1.23399       1.30669
 100   0 1015.5418    0.0409  0.0067 10.3358  0.0000  0.0083   0.0083   0.0043    0.0117   0.0000   436.8720    -0.0140400       21.8131      0.478593      -4.27259     0.0893832      0.180232      0.395684      0.260673      0.465835      0.307419      0.478691
 100   1 1493.7340    0.2210  0.2761  9.9861  0.0000  0.0076   0.0046   0.0186    0.0156   0.0000   440.1622     0.0774850       22.0896     -0.125275      -3.69200    -0.0908707      0.111099      0.162434      0.179845      0.207216      0.231496      0.240694
 100   2 1843.9650    0.5552  0.7572 10.2305  0.0000  0.0109   0.0066   0.0274    0.0327   0.0000   440.7921     -0.263061       22.1261     -0.165826      -4.18839       1.01909      0.176203      0.240672      0.274339      0.309807      0.333395      0.349411
 100   3 2146.8430    1.0586  1.4494 10.6702  0.0000  0.0147   0.0091   0.0394    0.0482   0.0000   442.0329     0.0967406       22.3990      0.124577      -3.89878      0.107028      0.235797      0.322300      0.361648      0.412480      0.439474      0.463279
 100   4 2423.4792    1.8511  1.9618 11.4971 -0.0001  0.0172   0.0130   0.0457    0.0458   0.0000   442.3126      0.248757       22.5312     -0.127884      -3.19944     -0.596895      0.270567      0.358653      0.416504      0.468482      0.492076      0.515564
 100   5 2679.8082    3.0008  1.8837 12.0474  0.0000  0.0156   0.0201   0.0408    0.0546   0.0000   442.5483      0.433412       22.1945     -0.253953      -4.06768      0.537428      0.251965      0.334783      0.377470      0.429411      0.453916      0.477055
 100   6 2928.6951    4.2122  1.6676 12.7385  0.0000  0.0140   0.0300   0.0376    0.0602   0.0000   443.0726   -0.00835745       21.9339     -0.450672      -3.74722      -1.21195      0.224234      0.300592      0.337252      0.385482      0.409777      0.430789
 100   7 3167.1959    4.7253  1.9689 13.2104  0.0000  0.0157   0.0313   0.0418    0.0466   0.0000   442.9042      0.228303       22.3704     -0.271275      -4.51814     -0.320347      0.251084      0.336137      0.385685      0.424596      0.456597      0.481404
 100   8 3398.0162    3.8446  3.4459 12.7787 -0.0000  0.0233   0.0194   0.0627    0.0371   0.0000   443.5205      0.880761       22.7996     -0.515839      -2.82832      -1.76677      0.370813      0.504227      0.574269      0.628264      0.677402      0.703490
 101   1 1500.0084    0.2246  0.2988 10.0124  0.0000  0.0077   0.0046   0.0201    0.0158   0.0000   439.8189     -0.284340       21.8906     0.0684824      -3.90476     0.0866822      0.122677      0.168036      0.192307      0.216393      0.228784      0.239427
 101   2 1850.7230    0.5641  0.8003 10.2858  0.0000  0.0112   0.0066   0.0294    0.0323   0.0000   440.3932     -0.382477       22.5459      0.184534      -3.74029      0.315260      0.169489      0.238811      0.267431      0.303138      0.320316      0.341423
 101   3 2154.9148    1.0737  1.4511 10.7409  0.0000  0.0151   0.0093   0.0397    0.0490   0.0000   441.3025     -0.734504       21.8812     -0.377274      -4.01877     -0.447892      0.230134      0.320532      0.363685      0.402215      0.435702      0.459492
 101   4 2432.2443    1.8742  1.8917 11.6559 -0.0002  0.0170   0.0134   0.0452    0.0435   0.0000   442.0480      0.523191       22.6197      0.228967      -2.74402     -0.236377      0.262511      0.362388      0.414537      0.459349      0.495617      0.520862
 101   5 2689.6404    3.0086  1.8841 12.1463  0.0000  0.0157   0.0202   0.0413    0.0525   0.0000   442.6814      0.393904       22.1798      0.281065      -3.67866      0.794336      0.248963      0.345149      0.385307      0.432487      0.455069      0.479443
 101   6 2939.4732    4.2297  1.6547 13.0901  0.0000  0.0144   0.0310   0.0382    0.0508   0.0000   443.0056    -0.0576036       22.5547     0.0304166      -3.10638      -1.66452      0.222712      0.309031      0.339842      0.388907      0.418512      0.438665
 101   7 3178.7420    4.5428  1.9517 13.4436  0.0000  0.0161   0.0306   0.0420    0.0391   0.0000   443.0699      0.502077       21.7658      0.181955      -2.81365      -1.17930      0.256547      0.347459      0.391289      0.447379      0.482000      0.501648
 101   8 3410.3970    3.7821  3.6013 12.7587  0.0003  0.0241   0.0187   0.0647    0.0376   0.0000   443.3726      0.498297       22.7296     -0.156124      -4.28554     -0.977152      0.385308      0.518588      0.584027      0.670917      0.707088      0.741672
 102   0 1025.4206    0.0473  0.0186 10.3240 -0.0027  0.0122   0.0063   0.0074    0.0118   0.0000   437.4711      0.338535       21.6332     -0.922559      -4.30065       1.26009      0.230355      0.297929      0.512879      0.515784      0.408288      0.469000
 102   1 1506.2430    0.2305  0.2676 10.0295  0.0000  0.0071   0.0048   0.0176    0.0155   0.0000   439.8382    -0.0702689       22.0457      0.132498      -3.60307      0.332170      0.113121      0.149447      0.185071      0.202202      0.224373      0.237249
 102   2 1857.3975    0.5745  0.8643 10.1783  0.0000  0.0116   0.0065   0.0309    0.0362   0.0000   440.4214     -0.440136       21.9875     -0.393271      -3.92950    -0.0484138      0.178053      0.238603      0.270053      0.308239      0.320774      0.336449
 102   3 2162.9406    1.1256  1.4702 10.6418  0.0000  0.0143   0.0095   0.0395    0.0539   0.0000   441.5527     -0.100765       21.6726      0.303950      -4.42321     -0.245129      0.227099      0.307807      0.346707      0.393429      0.404280      0.434244
 102   4 2440.9314    1.9460  1.9787 11.4139  0.0000  0.0169   0.0132   0.0451    0.0512   0.0000   441.6112      0.534825       21.8316    -0.0319845      -3.49885      0.397070      0.266785      0.365963      0.405966      0.465878      0.485703      0.520313
 102   5 2699.3966    3.0502  1.8482 12.3741  0.0000  0.0155   0.0211   0.0416    0.0485   0.0000   442.8945      0.307137       22.4174      0.299220      -4.45495    -0.0143337      0.245550      0.328938      0.368525      0.415171      0.452096      0.466965
 102   6 2950.1390    4.3598  1.7396 12.8112  0.0001  0.0142   0.0299   0.0383    0.0556   0.0000   442.5134      0.228139       22.2635     -0.507209      -2.99875     -0.599708      0.220567      0.300717      0.335250      0.379943      0.406759      0.424717
 102   7 3190.1557    4.6235  2.0788 13.2653  0.0000  0.0162   0.0295   0.0432    0.0411   0.0000   442.8021      0.171945       22.3594      0.264703      -3.81194      -1.14667      0.254199      0.343061      0.388499      0.438217      0.472921      0.501009
 102   8 3422.6589    3.6261  3.5780 12.8684 -0.0003  0.0246   0.0183   0.0665    0.0352   0.0000   443.6086       1.58583       21.4971      -1.14362      -3.03420      -1.09553      0.385452      0.520812      0.601736      0.654625      0.710471      0.747372
 103   0 1030.3296    0.0380  0.0242 10.3250  0.0000  0.0113   0.0057   0.0111    0.0117   0.0000   437.0699     0.0714555       21.7685      0.108213      -3.19949    -0.0677278      0.167458      0.212002      0.302005      0.275930      0.296636      0.401306
 103   1 1512.4427    0.2238  0.2968 10.0247  0.0000  0.0076   0.0045   0.0196    0.0155   0.0000   440.0242     -0.233088       22.1786     0.0276303      -4.15449     -0.187611      0.117268      0.157248      0.177356      0.202093      0.212998      0.236652
 103   2 1864.0536    0.6004  0.8709 10.1067  0.0000  0.0112   0.0065   0.0298    0.0384   0.0000   440.5120     -0.351793       21.5878     -0.200388      -3.95569      0.631085      0.172458      0.227208      0.268458      0.293884      0.319505      0.341200
 103   3 2170.9230    1.1404  1.4991 10.6528  0.0000  0.0145   0.0093   0.0391    0.0516   0.0000   441.6706     0.0728960       22.1958     -0.344290      -4.25355     -0.925284      0.231263      0.312274      0.351560      0.399044      0.420121      0.454410
 103   4 2449.5248    1.9633  2.0259 11.4574  0.0000  0.0170   0.0130   0.0461    0.0499   0.0000   442.4679     -0.323914       22.7504      0.269519      -4.67697    -0.0490601      0.260975      0.354659      0.401082      0.447465      0.488563      0.510733
 103   5 2709.1073    3.0856  1.8700 12.3203 -0.0001  0.0155   0.0210   0.0413    0.0500   0.0000   442.7042     -0.363384       22.0971     -0.489734      -3.52220     -0.385728      0.243223      0.327782      0.375029      0.413180      0.444414      0.457407
 103   6 2960.7754    4.3287  1.7049 12.9717 -0.0000  0.0143   0.0303   0.0379    0.0530   0.0000   442.6532      0.180325       22.3476     -0.552447      -3.21352     -0.263358      0.224298      0.302220      0.340384      0.383852      0.411533      0.441989
 103   7 3201.5703    4.6155  2.2247 13.0360  0.0000  0.0167   0.0279   0.0440    0.0455   0.0000   442.8100       1.36504       22.3118     -0.166659      -2.58061    -0.0444284      0.260874      0.353142      0.399977      0.452759      0.480701      0.505253
 103   8 3434.8397    3.6605  4.0026 12.7509  0.0003  0.0265   0.0171   0.0718    0.0372   0.0000   442.9707      0.621602       21.9389     -0.910726      -2.89863      -2.22203      0.409389      0.554257      0.629037      0.698914      0.754932      0.798721
 104   1 1518.5825    0.2307  0.3424 10.0095  0.0000  0.0081   0.0045   0.0223    0.0160   0.0000   439.8743    -0.0314863       22.3984      0.461663      -3.64231      0.227115      0.127088      0.163507      0.191977      0.213403      0.229477      0.230053
 104   2 1870.6544    0.6039  0.8984 10.1743  0.0000  0.0116   0.0066   0.0303    0.0379   0.0000   440.7119     0.0186473       22.7138     -0.469215      -4.72521      0.708443      0.179387      0.238582      0.276591      0.305373      0.326252      0.352111
 104   3 2178.8390    1.1569  1.6048 10.6225  0.0000  0.0155   0.0093   0.0400    0.0542   0.0000   441.4082      0.456190       22.0909     -0.161515      -4.51096     -0.415868      0.235329      0.318081      0.362135      0.397923      0.424234      0.445496
 104   4 2458.0945    2.0295  2.0322 11.5717  0.0000  0.0171   0.0137   0.0461    0.0496   0.0000   441.9360     -0.434120       22.3422     -0.738098      -4.01746     -0.593398      0.259235      0.352804      0.397275      0.446291      0.479303      0.499979
 104   5 2718.7549    3.1095  1.8752 12.3302  0.0000  0.0158   0.0209   0.0408    0.0506   0.0000   442.2155     -0.217608       22.1457    -0.0595788      -3.20432     -0.288647      0.239711      0.325257      0.368150      0.414724      0.445355      0.470983
 104   6 2971.3526    4.3785  1.6955 13.1559 -0.0000  0.0139   0.0307   0.0383    0.0465   0.0000   442.5106      0.269693       22.4053     -0.613299      -3.37981   -0.00490417      0.221147      0.288607      0.328581      0.375760      0.396260      0.410624
 104   7 3212.9147    4.5485  2.2675 13.1895 -0.0001  0.0170   0.0273   0.0451    0.0395   0.0000   443.3286     0.0448296       21.8752     -0.318090      -3.03555     -0.691074      0.261633      0.351835      0.396173      0.443049      0.474905      0.498680
 104   8 3447.0710    3.5907  4.0406 12.8215  0.0000  0.0271   0.0170   0.0733    0.0357   0.0000   442.4944      0.392156       21.8573     -0.713212      -3.45079      -1.17443      0.411395      0.556319      0.625903      0.700265      0.757215      0.796425
 105   0 1039.9997    0.0511  0.0562 10.3160  0.0000  0.0137   0.0061   0.0209    0.0118   0.0000   436.3497     -0.609693       22.2801     -0.354371      -4.52351      0.474672      0.200687      0.260450      0.331402      0.357965      0.388934      0.377760
 105   1 1524.7094    0.2338  0.3231 10.0481  0.0000  0.0079   0.0045   0.0202    0.0157   0.0000   439.7563     -0.429915       22.2474      0.173873      -4.02120     -0.675311      0.116042      0.156428      0.184799      0.199956      0.211139      0.232203
 105   2 1877.2259    0.6048  0.9060 10.2655  0.0000  0.0117   0.0067   0.0311    0.0376   0.0000   440.7692     -0.314924       22.4783      0.751698      -3.90701      0.225510      0.176909      0.235608      0.274714      0.296548      0.333203      0.343107
 105   3 2186.6950    1.1623  1.6120 10.7332  0.0000  0.0153   0.0092   0.0411    0.0487   0.0000   441.9278      0.251402       22.7620     -0.699301      -4.60641     -0.715001      0.230040      0.318233      0.356635      0.401333      0.418188      0.451956
 105   4 2466.6350    2.0122  2.0093 11.6872 -0.0004  0.0172   0.0135   0.0462    0.0466   0.0000   442.3108     -0.109950       21.7178     -0.228821      -3.11069    -0.0821299      0.254456      0.352856      0.397282      0.455232      0.481779      0.509290
 105   5 2728.3796    3.2413  1.8974 12.3946 -0.0003  0.0154   0.0214   0.0411    0.0501   0.0000   442.6727      0.568164       22.5433      0.210820      -3.14603      0.287200      0.237811      0.320828      0.362365      0.407363      0.437773      0.464947
 105   6 2981.8663    4.4353  1.7296 13.1516  0.0000  0.0145   0.0310   0.0383    0.0516   0.0000   442.5444     0.0744096       22.0403     -0.240947      -3.66034      -1.07136      0.224797      0.303159      0.344271      0.390707      0.422414      0.438739
 105   7 3224.1978    4.5434  2.2581 13.2449  0.0000  0.0170   0.0273   0.0454    0.0395   0.0000   442.9296      0.676464       22.6835     -0.399668      -3.33609      -1.17965      0.258521      0.356192      0.398010      0.453709      0.476086      0.504519
 105   8 3459.2198    3.4747  4.0206 12.9291 -0.0004  0.0274   0.0167   0.0741    0.0335   0.0000   443.6351       2.00340       23.0143      -1.63039      -4.23470     -0.817645      0.411172      0.558845      0.638648      0.709257      0.780583      0.814872
 106   0 1044.8352    0.0516  0.0391 10.3357  0.0000  0.0133   0.0065   0.0141    0.0117   0.0000   437.1601     -0.161877       21.3657     -0.435555      -3.29088      0.386615      0.244884      0.306909      0.423139      0.453242      0.546482      0.440924
 106   1 1530.7517    0.2369  0.3469 10.0487  0.0000  0.0083   0.0045   0.0212    0.0162   0.0000   440.1695     -0.188402       21.9340      0.328368      -4.12654      0.300729      0.126719      0.162458      0.186328      0.207919      0.229990      0.247956
 106   2 1883.7548    0.6325  0.9533 10.1726  0.0000  0.0119   0.0066   0.0307    0.0419   0.0000   440.5365     -0.258466       21.8358     0.0448978      -3.92051     -0.138398      0.175722      0.237467      0.276445      0.305951      0.326829      0.349456
[truncated: 153,330 more chars]
